# Supplementary material for: Isothermal titration calorimetry and surface plasmon resonance analysis using the dynamic approach
Source: Biochem Biophys Rep. 2019 Dec 17;21:100712. doi: 10.1016/j.bbrep.2019.100712 (PMC6926116; doi:10.1016/j.bbrep.2019.100712)
Supplement: Multimedia component 1 [file mmc1.xml]

<?xml version="1.0" encoding="UTF-8" standalone="no"?><data:data><datasets><author>jana.jk2006@gmail.com</author><type>0</type><dataset><value>3</value><reason>Other (please explain)</reason><comments>Data(or its link) and codes will be provided in the supporting information after peer review.</comments></dataset></datasets></data:data>
