# Supplementary material for: Isothermal titration calorimetry and surface plasmon resonance analysis using the dynamic approach
Source: Biochem Biophys Rep. 2019 Dec 17;21:100712. doi: 10.1016/j.bbrep.2019.100712 (PMC6926116; doi:10.1016/j.bbrep.2019.100712)
Supplement: Multimedia component 2 [file mmc2.zip]

Archive with 295 entries (243 files):
- Figure_1/
- Figure_1/Kinetic_Parallel/
- Figure_1/Kinetic_Parallel/All_results
- Figure_1/Kinetic_Parallel/Chromatogram.pdf
- Figure_1/Kinetic_Parallel/Chromatogram_results
- Figure_1/Kinetic_Parallel/Curvefit_Data
- Figure_1/Kinetic_Parallel/Data_NDH
- Figure_1/Kinetic_Parallel/Kinetics(P,PL,L).pdf
- Figure_1/Kinetic_Parallel/Processed_data.pdf
- Figure_1/Kinetic_Parallel/Two_state.m
- Figure_1/Kinetic_Parallel/Twostate_ODE.m
- Figure_1/Kinetic_Sequential/
- Figure_1/Kinetic_Sequential/All_results
- Figure_1/Kinetic_Sequential/Chromatogram.pdf
- Figure_1/Kinetic_Sequential/Chromatogram_results
- Figure_1/Kinetic_Sequential/Data_NDH
- Figure_1/Kinetic_Sequential/DelQ_ODE.m
- Figure_1/Kinetic_Sequential/Kinetics(P,PL,L).pdf
- Figure_1/Kinetic_Sequential/Ligcorrect_ODE.m
- Figure_1/Kinetic_Sequential/Processed_data.pdf
- Figure_1/Kinetic_Sequential/Two_state.m
- Figure_1/Kinetic_Sequential/Twostate_ODE.m
- Figure_1/Laplace/
- Figure_1/Laplace/All_results
- Figure_1/Laplace/Chromatogram.pdf
- Figure_1/Laplace/Chromatogram_results
- Figure_1/Laplace/Data_NDH
- Figure_1/Laplace/DelQ_ODE.m
- Figure_1/Laplace/Kinetics(P,PL,L).pdf
- Figure_1/Laplace/Ligcorrect_ODE.m
- Figure_1/Laplace/Processed_data.pdf
- Figure_1/Laplace/Two_state.m
- Figure_1/Laplace/Twostate_ODE.m
- Figure_1/No_IR/
- Figure_1/No_IR/All_results
- Figure_1/No_IR/Chromatogram.pdf
- Figure_1/No_IR/Chromatogram_results
- Figure_1/No_IR/Curvefit_Data
- Figure_1/No_IR/Data_NDH
- Figure_1/No_IR/Kinetics(P,PL,L).pdf
- Figure_1/No_IR/Processed_data.pdf
- Figure_1/No_IR/Two_state.m
- Figure_1/No_IR/Twostate_ODE.m
- Figure_2/
- Figure_2/MNOS_Five_mixed/
- Figure_2/MNOS_Five_mixed/NDH/
- Figure_2/MNOS_Five_mixed/NDH/Analytical/
- Figure_2/MNOS_Five_mixed/NDH/Analytical/All_results
- Figure_2/MNOS_Five_mixed/NDH/Analytical/Data_NDH
- Figure_2/MNOS_Five_mixed/NDH/Analytical/MNOS_Mixed_Five_states.m
- Figure_2/MNOS_Five_mixed/NDH/MNOS_Mixed_Five_Symbolic_calc.m
- Figure_2/MNOS_Five_mixed/NDH/Numerical/
- Figure_2/MNOS_Five_mixed/NDH/Numerical/All_results
- Figure_2/MNOS_Five_mixed/NDH/Numerical/Data_NDH
- Figure_2/MNOS_Five_mixed/NDH/Numerical/MNOS_Mixed_Five_states.m
- Figure_2/MNOS_Five_mixed/NDH/Numerical/MNOS_Mixed_Five_states_ODE.m
- Figure_2/MNOS_Five_mixed/Time_domain/
- Figure_2/MNOS_Five_mixed/Time_domain/All_results
- Figure_2/MNOS_Five_mixed/Time_domain/CSplines
- Figure_2/MNOS_Five_mixed/Time_domain/Chromatogram.pdf
- Figure_2/MNOS_Five_mixed/Time_domain/Chromatogram_results
- Figure_2/MNOS_Five_mixed/Time_domain/Data_NDH
- Figure_2/MNOS_Five_mixed/Time_domain/Five_state.m
- Figure_2/MNOS_Five_mixed/Time_domain/Fivestate_ODE.m
- Figure_2/MNOS_Five_mixed/Time_domain/Kinetics(P,PL,L).pdf
- Figure_2/MNOS_Five_mixed/Time_domain/Processed_data.pdf
- Figure_2/MNOS_Five_mixed/Untitled 1.ods
- Figure_2/MN_Independent/
- Figure_2/MN_Independent/NDH/
- Figure_2/MN_Independent/NDH/Analytical/
- Figure_2/MN_Independent/NDH/Analytical/All_results
- Figure_2/MN_Independent/NDH/Analytical/Data_NDH
- Figure_2/MN_Independent/NDH/Analytical/N_M_independent_states.m
- Figure_2/MN_Independent/NDH/Analytical/Symbolic_calc.m
- Figure_2/MN_Independent/NDH/Numerical/
- Figure_2/MN_Independent/NDH/Numerical/All_results
- Figure_2/MN_Independent/NDH/Numerical/Data_NDH
- Figure_2/MN_Independent/NDH/Numerical/MN_Independent.m
- Figure_2/MN_Independent/NDH/Numerical/MN_Independent_ODE.m
- Figure_2/MN_Independent/Time_domain/
- Figure_2/MN_Independent/Time_domain/All_results
- Figure_2/MN_Independent/Time_domain/CSplines
- Figure_2/MN_Independent/Time_domain/Chromatogram.pdf
- Figure_2/MN_Independent/Time_domain/Chromatogram_results
- Figure_2/MN_Independent/Time_domain/Data_NDH
- Figure_2/MN_Independent/Time_domain/Kinetics(P,PL,L).pdf
- Figure_2/MN_Independent/Time_domain/N_M_equivalent_ODE.m
- Figure_2/MN_Independent/Time_domain/N_M_equivalent_state.m
- Figure_2/MN_Independent/Time_domain/Processed_data.pdf
- Figure_2/MN_Three_mixed/
- Figure_2/MN_Three_mixed/NDH/
- Figure_2/MN_Three_mixed/NDH/Analytical/
- Figure_2/MN_Three_mixed/NDH/Analytical/All_results
- Figure_2/MN_Three_mixed/NDH/Analytical/Data_NDH
- Figure_2/MN_Three_mixed/NDH/Analytical/MN_Mixed_Three_states.m
- Figure_2/MN_Three_mixed/NDH/MN_Mixed_Three_Symbolic_calc.m
- Figure_2/MN_Three_mixed/NDH/Numerical/
- Figure_2/MN_Three_mixed/NDH/Numerical/All_results
- Figure_2/MN_Three_mixed/NDH/Numerical/Data_NDH
- Figure_2/MN_Three_mixed/NDH/Numerical/MN_Mixed_Three_state_ODE.m
- Figure_2/MN_Three_mixed/NDH/Numerical/MN_Mixed_Three_states.m
- Figure_2/MN_Three_mixed/Time_domain/
- Figure_2/MN_Three_mixed/Time_domain/With_IR/
- Figure_2/MN_Three_mixed/Time_domain/With_IR/All_results
- Figure_2/MN_Three_mixed/Time_domain/With_IR/Chromatogram.pdf
- Figure_2/MN_Three_mixed/Time_domain/With_IR/Chromatogram_results
- Figure_2/MN_Three_mixed/Time_domain/With_IR/Data_NDH
- Figure_2/MN_Three_mixed/Time_domain/With_IR/Kinetics(P,PL,L).pdf
- Figure_2/MN_Three_mixed/Time_domain/With_IR/MN_Mixed_Three_state.m
- Figure_2/MN_Three_mixed/Time_domain/With_IR/MN_Mixed_Three_state_ODE.m
- Figure_2/MN_Three_mixed/Time_domain/With_IR/Processed_data.pdf
- Figure_2/MN_Three_mixed/Time_domain/With_IR_1/
- Figure_2/MN_Three_mixed/Time_domain/With_IR_1/All_results
- Figure_2/MN_Three_mixed/Time_domain/With_IR_1/Chromatogram.pdf
- Figure_2/MN_Three_mixed/Time_domain/With_IR_1/Chromatogram_results
- Figure_2/MN_Three_mixed/Time_domain/With_IR_1/Data_NDH
- Figure_2/MN_Three_mixed/Time_domain/With_IR_1/Kinetics(P,PL,L).pdf
- Figure_2/MN_Three_mixed/Time_domain/With_IR_1/MN_Mixed_Three_state.m
- Figure_2/MN_Three_mixed/Time_domain/With_IR_1/MN_Mixed_Three_state_ODE.m
- Figure_2/MN_Three_mixed/Time_domain/With_IR_1/Processed_data.pdf
- Figure_2/MN_Three_mixed/Time_domain/Without_IR/
- Figure_2/MN_Three_mixed/Time_domain/Without_IR/All_results
- Figure_2/MN_Three_mixed/Time_domain/Without_IR/Chromatogram.pdf
- Figure_2/MN_Three_mixed/Time_domain/Without_IR/Chromatogram_results
- Figure_2/MN_Three_mixed/Time_domain/Without_IR/Data_NDH
- Figure_2/MN_Three_mixed/Time_domain/Without_IR/Kinetics(P,PL,L).pdf
- Figure_2/MN_Three_mixed/Time_domain/Without_IR/MN_Mixed_Three_state.m
- Figure_2/MN_Three_mixed/Time_domain/Without_IR/MN_Mixed_Three_state_ODE.m
- Figure_2/MN_Three_mixed/Time_domain/Without_IR/Processed_data.pdf
- Figure_2/M_Equivalent/
- Figure_2/M_Equivalent/M_Single_Symbolic_calc.m
- Figure_2/M_Equivalent/NDH/
- Figure_2/M_Equivalent/NDH/Analytical/
- Figure_2/M_Equivalent/NDH/Analytical/All_results
- Figure_2/M_Equivalent/NDH/Analytical/Data_NDH
- Figure_2/M_Equivalent/NDH/Analytical/M_equal_states.m
- Figure_2/M_Equivalent/NDH/Analytical/Symbolic_calc.m
- Figure_2/M_Equivalent/NDH/Numerical/
- Figure_2/M_Equivalent/NDH/Numerical/All_results
- Figure_2/M_Equivalent/NDH/Numerical/Data_NDH
- Figure_2/M_Equivalent/NDH/Numerical/Kinetics(P,PL,L).pdf
- Figure_2/M_Equivalent/NDH/Numerical/NDH_plots.pdf
- Figure_2/M_Equivalent/NDH/Numerical/Two_state.m
- Figure_2/M_Equivalent/NDH/Numerical/Twostate_ODE.m
- Figure_2/M_Equivalent/Time_domain/
- Figure_2/M_Equivalent/Time_domain/With_IR/
- Figure_2/M_Equivalent/Time_domain/With_IR/All_results
- Figure_2/M_Equivalent/Time_domain/With_IR/Chromatogram.pdf
- Figure_2/M_Equivalent/Time_domain/With_IR/Chromatogram_results
- Figure_2/M_Equivalent/Time_domain/With_IR/Curvefit_Data
- Figure_2/M_Equivalent/Time_domain/With_IR/Data_NDH
- Figure_2/M_Equivalent/Time_domain/With_IR/Kinetics(P,PL,L).pdf
- Figure_2/M_Equivalent/Time_domain/With_IR/Processed_data.pdf
- Figure_2/M_Equivalent/Time_domain/With_IR/Two_state.m
- Figure_2/M_Equivalent/Time_domain/With_IR/Twostate_ODE.m
- Figure_2/M_Equivalent/Time_domain/Without_IR/
- Figure_2/M_Equivalent/Time_domain/Without_IR/All_results
- Figure_2/M_Equivalent/Time_domain/Without_IR/Chromatogram.pdf
- Figure_2/M_Equivalent/Time_domain/Without_IR/Chromatogram_results
- Figure_2/M_Equivalent/Time_domain/Without_IR/Curvefit_Data
- Figure_2/M_Equivalent/Time_domain/Without_IR/Data_NDH
- Figure_2/M_Equivalent/Time_domain/Without_IR/Kinetics(P,PL,L).pdf
- Figure_2/M_Equivalent/Time_domain/Without_IR/Processed_data.pdf
- Figure_2/M_Equivalent/Time_domain/Without_IR/Two_state.m
- Figure_2/M_Equivalent/Time_domain/Without_IR/Twostate_ODE.m
- Figure_3/
- Figure_3/BCLXL/
- Figure_3/BCLXL/All_Fit_parameters
- Figure_3/BCLXL/Curve_fit.m
- Figure_3/BCLXL/Curvefit_Data
- Figure_3/BCLXL/Final_plot.pdf
- Figure_3/BCLXL/Inj_profile.ods
- Figure_3/BCLXL/Limits
- Figure_3/BCLXL/Results_comparison.txt
- Figure_3/BCLXL/Results_out
- Figure_3/BCLXL/Threestate_ODE.m
- Figure_3/BCLXL/Weightage_calc.m
- Figure_3/BCLXL/model_func.m
- Figure_3/Processed_data/
- Figure_3/Processed_data/BCLXL/
- Figure_3/Processed_data/BCLXL/BCLXL.itc
- Figure_3/Processed_data/BCLXL/BCLXL_results.itc
- Figure_3/Processed_data/BCLXL/Data_NDH
- Figure_3/Processed_data/BCLXL/ITC_Data_process.m
- Figure_3/Processed_data/RNASE/
- Figure_3/Processed_data/RNASE/Data_NDH
- Figure_3/Processed_data/RNASE/ITC_Data_process.m
- Figure_3/Processed_data/RNASE/RNAHHH.itc
- Figure_3/Processed_data/RNASE/RNAHHH_results.itc
- Figure_3/RNASE/
- Figure_3/RNASE/All_Fit_parameters
- Figure_3/RNASE/Curve_fit.m
- Figure_3/RNASE/Curvefit_Data
- Figure_3/RNASE/Fit.txt
- Figure_3/RNASE/Limits
- Figure_3/RNASE/Results_out
- Figure_3/RNASE/Twostate_ODE.m
- Figure_3/RNASE/Weightage_calc.m
- Figure_3/RNASE/model_func.m
- Figure_4/
- Figure_4/Leakage/
- Figure_4/Leakage/All_results
- Figure_4/Leakage/Kinetics(P,PL,L).pdf
- Figure_4/Leakage/SPR_plots
- Figure_4/Leakage/Two_state.m
- Figure_4/Leakage/Twostate_ODE.m
- Figure_4/No_Leakage/
- Figure_4/No_Leakage/All_results
- Figure_4/No_Leakage/Kinetics(P,PL,L).pdf
- Figure_4/No_Leakage/SPR_plots
- Figure_4/No_Leakage/Two_state.m
- Figure_4/No_Leakage/Twostate_ODE.m
- Figure_4/No_Leakage/Untitled 1.ods
- Figure_4/SPR.ods
- Figure_4/SPR.xlsx
- README
- SI_Figure_S1/
- SI_Figure_S1/100_Pts/
- SI_Figure_S1/100_Pts/All_results
- SI_Figure_S1/100_Pts/Chromatogram.pdf
- SI_Figure_S1/100_Pts/Chromatogram_results
- SI_Figure_S1/100_Pts/Curvefit_Data
- SI_Figure_S1/100_Pts/Data_NDH
- SI_Figure_S1/100_Pts/Kinetics(P,PL,L).pdf
- SI_Figure_S1/100_Pts/Processed_data.pdf
- SI_Figure_S1/100_Pts/Two_state.m
- SI_Figure_S1/100_Pts/Twostate_ODE.m
- SI_Figure_S1/10_Pts/
- SI_Figure_S1/10_Pts/All_results
- SI_Figure_S1/10_Pts/Chromatogram.pdf
- SI_Figure_S1/10_Pts/Chromatogram_results
- SI_Figure_S1/10_Pts/Curvefit_Data
- SI_Figure_S1/10_Pts/Data_NDH
- SI_Figure_S1/10_Pts/Kinetics(P,PL,L).pdf
- SI_Figure_S1/10_Pts/Processed_data.pdf
- SI_Figure_S1/10_Pts/Two_state.m
- SI_Figure_S1/10_Pts/Twostate_ODE.m
- SI_Figure_S1/50_Pts/
- SI_Figure_S1/50_Pts/All_results
- SI_Figure_S1/50_Pts/Chromatogram.pdf
- SI_Figure_S1/50_Pts/Chromatogram_results
- SI_Figure_S1/50_Pts/Curvefit_Data
- SI_Figure_S1/50_Pts/Data_NDH
- SI_Figure_S1/50_Pts/Kinetics(P,PL,L).pdf
- SI_Figure_S1/50_Pts/Processed_data.pdf
- SI_Figure_S1/50_Pts/Two_state.m
- SI_Figure_S1/50_Pts/Twostate_ODE.m
- SI_Figure_S1/Difference_Differential_graph_plot.ods
- SI_Figure_S1/Difference_Differential_graph_plot.xlsx
- SI_Figure_S2/
- SI_Figure_S2/Courtoius_etal.pdf
- SI_Figure_S2/Prot_agg/
- SI_Figure_S2/Prot_agg/Abstracted_method/
- SI_Figure_S2/Prot_agg/Abstracted_method/Chromatogram.pdf
- SI_Figure_S2/Prot_agg/Abstracted_method/Kinetics(P,PL,L).pdf
- SI_Figure_S2/Prot_agg/Abstracted_method/N_aggregation.m
- SI_Figure_S2/Prot_agg/Abstracted_method/N_aggregation_ODE.m
- SI_Figure_S2/Prot_agg/Explicit_method/
- SI_Figure_S2/Prot_agg/Explicit_method/Explicit_16Mer/
- SI_Figure_S2/Prot_agg/Explicit_method/Explicit_16Mer/All_results
- SI_Figure_S2/Prot_agg/Explicit_method/Explicit_16Mer/Chromatogram.pdf
- SI_Figure_S2/Prot_agg/Explicit_method/Explicit_16Mer/Chromatogram_results
- SI_Figure_S2/Prot_agg/Explicit_method/Explicit_16Mer/Data_NDH
- SI_Figure_S2/Prot_agg/Explicit_method/Explicit_16Mer/Kinetics(P,PL,L).pdf
- SI_Figure_S2/Prot_agg/Explicit_method/Explicit_16Mer/N_aggregation.m
- SI_Figure_S2/Prot_agg/Explicit_method/Explicit_16Mer/N_aggregation_ODE.m
- SI_Figure_S2/Prot_agg/Explicit_method/Explicit_16Mer/Processed_data.pdf
- SI_Figure_S2/Prot_agg/Explicit_method/Explicit_2Mer/
- SI_Figure_S2/Prot_agg/Explicit_method/Explicit_2Mer/All_results
- SI_Figure_S2/Prot_agg/Explicit_method/Explicit_2Mer/Chromatogram.pdf
- SI_Figure_S2/Prot_agg/Explicit_method/Explicit_2Mer/Chromatogram_results
- SI_Figure_S2/Prot_agg/Explicit_method/Explicit_2Mer/Data_NDH
- SI_Figure_S2/Prot_agg/Explicit_method/Explicit_2Mer/Kinetics(P,PL,L).pdf
- SI_Figure_S2/Prot_agg/Explicit_method/Explicit_2Mer/N_aggregation.m
- SI_Figure_S2/Prot_agg/Explicit_method/Explicit_2Mer/N_aggregation_ODE.m
- SI_Figure_S2/Prot_agg/Explicit_method/Explicit_2Mer/Processed_data.pdf
- SI_Figure_S2/Prot_agg/Explicit_method/Explicit_4Mer/
- SI_Figure_S2/Prot_agg/Explicit_method/Explicit_4Mer/All_results
- SI_Figure_S2/Prot_agg/Explicit_method/Explicit_4Mer/Chromatogram.pdf
- SI_Figure_S2/Prot_agg/Explicit_method/Explicit_4Mer/Chromatogram_results
- SI_Figure_S2/Prot_agg/Explicit_method/Explicit_4Mer/Data_NDH
- SI_Figure_S2/Prot_agg/Explicit_method/Explicit_4Mer/Kinetics(P,PL,L).pdf
- SI_Figure_S2/Prot_agg/Explicit_method/Explicit_4Mer/N_aggregation.m
- SI_Figure_S2/Prot_agg/Explicit_method/Explicit_4Mer/N_aggregation_ODE.m
- SI_Figure_S2/Prot_agg/Explicit_method/Explicit_4Mer/Processed_data.pdf
- SI_Figure_S2/Prot_agg/Explicit_method/Explicit_8Mer/
- SI_Figure_S2/Prot_agg/Explicit_method/Explicit_8Mer/All_results
- SI_Figure_S2/Prot_agg/Explicit_method/Explicit_8Mer/Chromatogram.pdf
- SI_Figure_S2/Prot_agg/Explicit_method/Explicit_8Mer/Chromatogram_results
- SI_Figure_S2/Prot_agg/Explicit_method/Explicit_8Mer/Data_NDH
- SI_Figure_S2/Prot_agg/Explicit_method/Explicit_8Mer/Kinetics(P,PL,L).pdf
- SI_Figure_S2/Prot_agg/Explicit_method/Explicit_8Mer/N_aggregation.m
- SI_Figure_S2/Prot_agg/Explicit_method/Explicit_8Mer/N_aggregation_ODE.m
- SI_Figure_S2/Prot_agg/Explicit_method/Explicit_8Mer/Processed_data.pdf
- SI_Figure_S2/Vitorazi_etal.pdf
