# Supplementary material for: Isothermal titration calorimetry and surface plasmon resonance analysis using the dynamic approach
Source: Biochem Biophys Rep. 2019 Dec 17;21:100712. doi: 10.1016/j.bbrep.2019.100712 (PMC6926116; doi:10.1016/j.bbrep.2019.100712)
Supplement: Multimedia component 2 [file mmc2.zip › Figure_1/Kinetic_Parallel/All_results]

P_T(uM)	L_T(uM)	L_T/P_T	L(uM)	P(uM)	PL(uM)	Q(cals)	NDH(cal/mol)
20.000000000000	3.478260869565	19.652173913043	3.478260869565	0.176991150442	0.200197919710	16.374110961454	3.278062951590	-0.000007544149	-9430.186676009371
19.652173913043	6.896030245747	19.310396975425	6.896030245747	0.357114887618	0.493801803941	12.965178322047	6.402228443840	-0.000007192334	-8990.416901891485
19.310396975425	10.254360154516	18.974563984548	10.254360154516	0.540426655541	0.946492988505	9.834058235404	9.307867168361	-0.000006693381	-8366.726204551791
18.974563984548	13.554284325742	18.644571567426	13.554284325742	0.726982879533	1.675085076816	7.091699052278	11.879199251742	-0.000005930821	-7413.526762258095
18.644571567426	16.796818511381	18.320318148862	16.796818511381	0.916840983595	2.847678750035	4.898424642985	13.949139764473	-0.000004787833	-5984.791042208122
18.320318148862	19.982960798140	18.001703920186	19.982960798140	1.110059408084	4.581884118049	3.361297729739	15.401076683927	-0.000003379342	-4224.177047761736
18.001703920186	23.113691914694	17.688630808531	23.113691914694	1.306697627696	6.805900373752	2.396125516121	16.307791545724	-0.000002136597	-2670.745695017398
17.688630808531	26.189975533569	17.381002446643	26.189975533569	1.506816169779	9.333691386895	1.805961162862	16.856284150876	-0.000001319672	-1649.590231439859
17.381002446643	29.212758567768	17.078724143223	29.212758567768	1.710476632961	12.013568368648	1.431647090617	17.199190202898	-0.000000850321	-1062.901362789265
17.078724143223	32.182971462241	16.781702853776	32.182971462241	1.917741706111	14.757778695669	1.180746312192	17.425192771052	-0.000000582923	-728.653430342448
16.781702853776	35.101528480289	16.489847151971	35.101528480289	2.128675187635	17.519673373128	1.003549252210	17.581855112561	-0.000000423847	-529.808703815678
16.489847151971	37.969327984980	16.203067201502	37.969327984980	2.343342005115	20.274169880632	0.872793224764	17.695158109533	-0.000000323950	-404.937890886115
16.203067201502	40.787252715676	15.921274728432	40.787252715676	2.561808235294	23.007278220768	0.772797822022	17.779974499670	-0.000000257939	-322.423986423613
15.921274728432	43.556170059751	15.644382994025	43.556170059751	2.784141124414	25.710911084624	0.694073380756	17.845258978815	-0.000000212338	-265.422322376062
15.644382994025	46.276932319582	15.372306768042	46.276932319582	3.010409108917	28.380272894395	0.630602090891	17.896659427275	-0.000000179616	-224.520441352895
15.372306768042	48.950376974893	15.104962302511	48.950376974893	3.240681836509	31.012490878057	0.578408428004	17.937886097277	-0.000000155362	-194.202943286002
15.104962302511	51.577326940547	14.842267305945	51.577326940547	3.475030187597	33.605863359914	0.534771667327	17.971463580945	-0.000000136876	-171.094724400464
14.842267305945	54.158590819842	14.584140918016	54.158590819842	3.713526297112	36.159428269322	0.497772321398	17.999162550051	-0.000000122440	-153.049527324599
14.584140918016	56.694963153410	14.330503684659	56.694963153410	3.956243576707	38.672705289512	0.466020096855	18.022257864657	-0.000000110925	-138.655743822519
14.330503684659	59.187224663786	14.081277533621	59.187224663786	4.203256737357	41.145536112972	0.438484711990	18.041688552185	-0.000000101566	-126.957112817026
