# Supplementary material for: Isothermal titration calorimetry and surface plasmon resonance analysis using the dynamic approach
Source: Biochem Biophys Rep. 2019 Dec 17;21:100712. doi: 10.1016/j.bbrep.2019.100712 (PMC6926116; doi:10.1016/j.bbrep.2019.100712)
Supplement: Multimedia component 2 [file mmc2.zip › Figure_1/Kinetic_Parallel/Chromatogram_results]

Time	L(uM)	L_1	P	PL	PL_1	L_1_1	L_T(injected:non-cumulative)	P_T(non-cumulative)	Q	Q_dil(cals)	Q_total(cals)
0.000000000000	0.000000000000	0.000000000000	0.000020000000	0.000000000000	0.000000000000	0.000000000000	0.000000000000	0.000000000000	0.000000000000	0.000000000000	0.000000000000
2.040816326531	0.000001768052	0.000000119354	0.000018061319	0.000001590855	0.000000474072	0.000000045528	0.000003478261	0.000000347826	-0.000000534279	-0.000000000513	-0.000000534792
4.081632653061	0.000000899763	0.000000157138	0.000017230814	0.000002421360	0.000001275513	0.000000093150	0.000000000000	0.000000000000	-0.000000903224	-0.000000000537	-0.000000903760
6.122448979592	0.000000457878	0.000000177754	0.000016809545	0.000002842629	0.000001966531	0.000000130812	0.000000000000	0.000000000000	-0.000000778778	-0.000000000424	-0.000000779202
8.163265306122	0.000000233008	0.000000188634	0.000016595555	0.000003056619	0.000002461946	0.000000157167	0.000000000000	0.000000000000	-0.000000558332	-0.000000000297	-0.000000558629
10.204081632653	0.000000118575	0.000000194275	0.000016486763	0.000003165410	0.000002787117	0.000000174335	0.000000000000	0.000000000000	-0.000000366469	-0.000000000193	-0.000000366662
12.244897959184	0.000000060341	0.000000197174	0.000016431429	0.000003220745	0.000002989747	0.000000185010	0.000000000000	0.000000000000	-0.000000228364	-0.000000000120	-0.000000228484
14.285714285714	0.000000030707	0.000000198657	0.000016403277	0.000003248897	0.000003111763	0.000000191435	0.000000000000	0.000000000000	-0.000000137512	-0.000000000072	-0.000000137585
16.326530612245	0.000000015626	0.000000199413	0.000016388952	0.000003263222	0.000003183472	0.000000195212	0.000000000000	0.000000000000	-0.000000080816	-0.000000000043	-0.000000080858
18.367346938776	0.000000007952	0.000000199798	0.000016381663	0.000003270511	0.000003224857	0.000000197392	0.000000000000	0.000000000000	-0.000000046641	-0.000000000025	-0.000000046665
20.408163265306	0.000000004085	0.000000199993	0.000016377990	0.000003274184	0.000003248201	0.000000198623	0.000000000000	0.000000000000	-0.000000026308	-0.000000000014	-0.000000026322
22.448979591837	0.000000002098	0.000000200092	0.000016376104	0.000003276070	0.000003261423	0.000000199320	0.000000000000	0.000000000000	-0.000000014902	-0.000000000008	-0.000000014909
24.489795918367	0.000000001078	0.000000200144	0.000016375135	0.000003277039	0.000003268848	0.000000199712	0.000000000000	0.000000000000	-0.000000008367	-0.000000000004	-0.000000008372
26.530612244898	0.000000000554	0.000000200170	0.000016374637	0.000003277537	0.000003272986	0.000000199930	0.000000000000	0.000000000000	-0.000000004664	-0.000000000002	-0.000000004667
28.571428571429	0.000000000284	0.000000200184	0.000016374381	0.000003277793	0.000003275279	0.000000200051	0.000000000000	0.000000000000	-0.000000002584	-0.000000000001	-0.000000002585
30.612244897959	0.000000000146	0.000000200191	0.000016374250	0.000003277924	0.000003276542	0.000000200118	0.000000000000	0.000000000000	-0.000000001424	-0.000000000001	-0.000000001425
32.653061224490	0.000000000075	0.000000200194	0.000016374182	0.000003277992	0.000003277235	0.000000200154	0.000000000000	0.000000000000	-0.000000000781	-0.000000000000	-0.000000000781
34.693877551020	0.000000000039	0.000000200196	0.000016374148	0.000003278026	0.000003277614	0.000000200174	0.000000000000	0.000000000000	-0.000000000427	-0.000000000000	-0.000000000427
36.734693877551	0.000000000020	0.000000200197	0.000016374130	0.000003278044	0.000003277820	0.000000200185	0.000000000000	0.000000000000	-0.000000000232	-0.000000000000	-0.000000000232
38.775510204082	0.000000000010	0.000000200197	0.000016374121	0.000003278053	0.000003277932	0.000000200191	0.000000000000	0.000000000000	-0.000000000126	-0.000000000000	-0.000000000126
40.816326530612	0.000000000005	0.000000200198	0.000016374116	0.000003278058	0.000003277992	0.000000200194	0.000000000000	0.000000000000	-0.000000000068	-0.000000000000	-0.000000000068
42.857142857143	0.000000000003	0.000000200198	0.000016374114	0.000003278060	0.000003278025	0.000000200196	0.000000000000	0.000000000000	-0.000000000037	-0.000000000000	-0.000000000037
44.897959183673	0.000000000001	0.000000200198	0.000016374112	0.000003278062	0.000003278043	0.000000200197	0.000000000000	0.000000000000	-0.000000000020	-0.000000000000	-0.000000000020
46.938775510204	0.000000000001	0.000000200198	0.000016374112	0.000003278062	0.000003278052	0.000000200197	0.000000000000	0.000000000000	-0.000000000011	-0.000000000000	-0.000000000011
48.979591836735	0.000000000000	0.000000200198	0.000016374111	0.000003278063	0.000003278057	0.000000200198	0.000000000000	0.000000000000	-0.000000000006	-0.000000000000	-0.000000000006
51.020408163265	0.000000000000	0.000000200198	0.000016374111	0.000003278063	0.000003278060	0.000000200198	0.000000000000	0.000000000000	-0.000000000003	-0.000000000000	-0.000000000003
53.061224489796	0.000000000000	0.000000200198	0.000016374111	0.000003278063	0.000003278061	0.000000200198	0.000000000000	0.000000000000	-0.000000000002	-0.000000000000	-0.000000000002
55.102040816327	0.000000000000	0.000000200198	0.000016374111	0.000003278063	0.000003278062	0.000000200198	0.000000000000	0.000000000000	-0.000000000001	-0.000000000000	-0.000000000001
57.142857142857	0.000000000000	0.000000200198	0.000016374111	0.000003278063	0.000003278062	0.000000200198	0.000000000000	0.000000000000	-0.000000000000	-0.000000000000	-0.000000000000
59.183673469388	0.000000000000	0.000000200198	0.000016374111	0.000003278063	0.000003278063	0.000000200198	0.000000000000	0.000000000000	-0.000000000000	-0.000000000000	-0.000000000000
61.224489795918	0.000000000000	0.000000200198	0.000016374111	0.000003278063	0.000003278063	0.000000200198	0.000000000000	0.000000000000	-0.000000000000	-0.000000000000	-0.000000000000
63.265306122449	0.000000000000	0.000000200198	0.000016374111	0.000003278063	0.000003278063	0.000000200198	0.000000000000	0.000000000000	-0.000000000000	-0.000000000000	-0.000000000000
65.306122448980	0.000000000000	0.000000200198	0.000016374111	0.000003278063	0.000003278063	0.000000200198	0.000000000000	0.000000000000	-0.000000000000	-0.000000000000	-0.000000000000
67.346938775510	0.000000000000	0.000000200198	0.000016374111	0.000003278063	0.000003278063	0.000000200198	0.000000000000	0.000000000000	-0.000000000000	-0.000000000000	-0.000000000000
69.387755102041	0.000000000000	0.000000200198	0.000016374111	0.000003278063	0.000003278063	0.000000200198	0.000000000000	0.000000000000	-0.000000000000	-0.000000000000	-0.000000000000
71.428571428571	0.000000000000	0.000000200198	0.000016374111	0.000003278063	0.000003278063	0.000000200198	0.000000000000	0.000000000000	-0.000000000000	-0.000000000000	-0.000000000000
73.469387755102	0.000000000000	0.000000200198	0.000016374111	0.000003278063	0.000003278063	0.000000200198	0.000000000000	0.000000000000	-0.000000000000	-0.000000000000	-0.000000000000
75.510204081633	0.000000000000	0.000000200198	0.000016374111	0.000003278063	0.000003278063	0.000000200198	0.000000000000	0.000000000000	-0.000000000000	-0.000000000000	-0.000000000000
77.551020408163	0.000000000000	0.000000200198	0.000016374111	0.000003278063	0.000003278063	0.000000200198	0.000000000000	0.000000000000	-0.000000000000	-0.000000000000	-0.000000000000
79.591836734694	0.000000000000	0.000000200198	0.000016374111	0.000003278063	0.000003278063	0.000000200198	0.000000000000	0.000000000000	-0.000000000000	-0.000000000000	-0.000000000000
81.632653061224	0.000000000000	0.000000200198	0.000016374111	0.000003278063	0.000003278063	0.000000200198	0.000000000000	0.000000000000	-0.000000000000	-0.000000000000	-0.000000000000
83.673469387755	0.000000000000	0.000000200198	0.000016374111	0.000003278063	0.000003278063	0.000000200198	0.000000000000	0.000000000000	-0.000000000000	-0.000000000000	-0.000000000000
85.714285714286	0.000000000000	0.000000200198	0.000016374111	0.000003278063	0.000003278063	0.000000200198	0.000000000000	0.000000000000	-0.000000000000	-0.000000000000	-0.000000000000
87.755102040816	0.000000000000	0.000000200198	0.000016374111	0.000003278063	0.000003278063	0.000000200198	0.000000000000	0.000000000000	-0.000000000000	-0.000000000000	-0.000000000000
89.795918367347	0.000000000000	0.000000200198	0.000016374111	0.000003278063	0.000003278063	0.000000200198	0.000000000000	0.000000000000	-0.000000000000	-0.000000000000	-0.000000000000
91.836734693878	0.000000000000	0.000000200198	0.000016374111	0.000003278063	0.000003278063	0.000000200198	0.000000000000	0.000000000000	-0.000000000000	-0.000000000000	-0.000000000000
93.877551020408	0.000000000000	0.000000200198	0.000016374111	0.000003278063	0.000003278063	0.000000200198	0.000000000000	0.000000000000	-0.000000000000	-0.000000000000	-0.000000000000
95.918367346939	0.000000000000	0.000000200198	0.000016374111	0.000003278063	0.000003278063	0.000000200198	0.000000000000	0.000000000000	-0.000000000000	-0.000000000000	-0.000000000000
97.959183673469	0.000000000000	0.000000200198	0.000016374111	0.000003278063	0.000003278063	0.000000200198	0.000000000000	0.000000000000	-0.000000000000	-0.000000000000	-0.000000000000
100.000000000000	0.000000000000	0.000000200198	0.000016374111	0.000003278063	0.000003278063	0.000000200198	0.000000000000	0.000000000000	-0.000000000000	-0.000000000000	-0.000000000000
102.040816326531	0.000000000000	0.000000200198	0.000016374111	0.000003278063	0.000003278063	0.000000200198	0.000000000000	0.000000000000	-0.000000000000	-0.000000000000	-0.000000000000
104.081632653061	0.000001739388	0.000000365820	0.000014576584	0.000004790823	0.000003728008	0.000000261418	0.000003417769	0.000000341777	-0.000000507088	-0.000000000690	-0.000000507778
106.122448979592	0.000000885176	0.000000425140	0.000013781693	0.000005585714	0.000004492215	0.000000330500	0.000000000000	0.000000000000	-0.000000861262	-0.000000000779	-0.000000862040
108.163265306122	0.000000450467	0.000000457873	0.000013379717	0.000005987690	0.000005151688	0.000000386871	0.000000000000	0.000000000000	-0.000000743226	-0.000000000635	-0.000000743861
110.204081632653	0.000000229237	0.000000475252	0.000013175866	0.000006191541	0.000005624333	0.000000427012	0.000000000000	0.000000000000	-0.000000532672	-0.000000000452	-0.000000533124
112.244897959184	0.000000116656	0.000000484292	0.000013072324	0.000006295083	0.000005934421	0.000000453450	0.000000000000	0.000000000000	-0.000000349468	-0.000000000298	-0.000000349766
114.285714285714	0.000000059365	0.000000488944	0.000013019685	0.000006347722	0.000006127572	0.000000470011	0.000000000000	0.000000000000	-0.000000217681	-0.000000000187	-0.000000217868
116.326530612245	0.000000030210	0.000000491325	0.000012992911	0.000006374495	0.000006243841	0.000000480034	0.000000000000	0.000000000000	-0.000000131035	-0.000000000113	-0.000000131148
118.367346938776	0.000000015373	0.000000492540	0.000012979290	0.000006388117	0.000006312154	0.000000485949	0.000000000000	0.000000000000	-0.000000076988	-0.000000000067	-0.000000077055
120.408163265306	0.000000007823	0.000000493159	0.000012972359	0.000006395047	0.000006351570	0.000000489374	0.000000000000	0.000000000000	-0.000000044422	-0.000000000039	-0.000000044461
122.448979591837	0.000000004019	0.000000493472	0.000012968867	0.000006398540	0.000006373799	0.000000491312	0.000000000000	0.000000000000	-0.000000025053	-0.000000000022	-0.000000025074
124.489795918367	0.000000002064	0.000000493632	0.000012967073	0.000006400334	0.000006386389	0.000000492412	0.000000000000	0.000000000000	-0.000000014188	-0.000000000012	-0.000000014201
126.530612244898	0.000000001060	0.000000493715	0.000012966152	0.000006401255	0.000006393457	0.000000493031	0.000000000000	0.000000000000	-0.000000007966	-0.000000000007	-0.000000007973
128.571428571429	0.000000000545	0.000000493757	0.000012965678	0.000006401729	0.000006397397	0.000000493377	0.000000000000	0.000000000000	-0.000000004440	-0.000000000004	-0.000000004444
130.612244897959	0.000000000280	0.000000493779	0.000012965435	0.000006401972	0.000006399579	0.000000493568	0.000000000000	0.000000000000	-0.000000002459	-0.000000000002	-0.000000002462
132.653061224490	0.000000000144	0.000000493790	0.000012965310	0.000006402097	0.000006400781	0.000000493674	0.000000000000	0.000000000000	-0.000000001355	-0.000000000001	-0.000000001356
134.693877551020	0.000000000074	0.000000493796	0.000012965246	0.000006402161	0.000006401441	0.000000493732	0.000000000000	0.000000000000	-0.000000000743	-0.000000000001	-0.000000000744
136.734693877551	0.000000000038	0.000000493799	0.000012965213	0.000006402194	0.000006401801	0.000000493764	0.000000000000	0.000000000000	-0.000000000406	-0.000000000000	-0.000000000406
138.775510204082	0.000000000019	0.000000493800	0.000012965196	0.000006402211	0.000006401997	0.000000493781	0.000000000000	0.000000000000	-0.000000000221	-0.000000000000	-0.000000000221
140.816326530612	0.000000000010	0.000000493801	0.000012965188	0.000006402219	0.000006402104	0.000000493791	0.000000000000	0.000000000000	-0.000000000120	-0.000000000000	-0.000000000120
142.857142857143	0.000000000005	0.000000493801	0.000012965183	0.000006402224	0.000006402161	0.000000493796	0.000000000000	0.000000000000	-0.000000000065	-0.000000000000	-0.000000000065
144.897959183673	0.000000000003	0.000000493802	0.000012965181	0.000006402226	0.000006402192	0.000000493799	0.000000000000	0.000000000000	-0.000000000035	-0.000000000000	-0.000000000035
146.938775510204	0.000000000001	0.000000493802	0.000012965180	0.000006402227	0.000006402209	0.000000493800	0.000000000000	0.000000000000	-0.000000000019	-0.000000000000	-0.000000000019
148.979591836735	0.000000000001	0.000000493802	0.000012965179	0.000006402228	0.000006402218	0.000000493801	0.000000000000	0.000000000000	-0.000000000010	-0.000000000000	-0.000000000010
151.020408163265	0.000000000000	0.000000493802	0.000012965179	0.000006402228	0.000006402223	0.000000493801	0.000000000000	0.000000000000	-0.000000000005	-0.000000000000	-0.000000000005
153.061224489796	0.000000000000	0.000000493802	0.000012965178	0.000006402228	0.000006402225	0.000000493802	0.000000000000	0.000000000000	-0.000000000003	-0.000000000000	-0.000000000003
155.102040816327	0.000000000000	0.000000493802	0.000012965178	0.000006402228	0.000006402227	0.000000493802	0.000000000000	0.000000000000	-0.000000000002	-0.000000000000	-0.000000000002
157.142857142857	0.000000000000	0.000000493802	0.000012965178	0.000006402228	0.000006402228	0.000000493802	0.000000000000	0.000000000000	-0.000000000001	-0.000000000000	-0.000000000001
159.183673469388	0.000000000000	0.000000493802	0.000012965178	0.000006402228	0.000006402228	0.000000493802	0.000000000000	0.000000000000	-0.000000000000	-0.000000000000	-0.000000000000
161.224489795918	0.000000000000	0.000000493802	0.000012965178	0.000006402228	0.000006402228	0.000000493802	0.000000000000	0.000000000000	-0.000000000000	-0.000000000000	-0.000000000000
163.265306122449	0.000000000000	0.000000493802	0.000012965178	0.000006402228	0.000006402228	0.000000493802	0.000000000000	0.000000000000	-0.000000000000	-0.000000000000	-0.000000000000
165.306122448980	0.000000000000	0.000000493802	0.000012965178	0.000006402228	0.000006402228	0.000000493802	0.000000000000	0.000000000000	-0.000000000000	-0.000000000000	-0.000000000000
167.346938775510	0.000000000000	0.000000493802	0.000012965178	0.000006402228	0.000006402228	0.000000493802	0.000000000000	0.000000000000	-0.000000000000	-0.000000000000	-0.000000000000
169.387755102041	0.000000000000	0.000000493802	0.000012965178	0.000006402228	0.000006402228	0.000000493802	0.000000000000	0.000000000000	-0.000000000000	-0.000000000000	-0.000000000000
171.428571428571	0.000000000000	0.000000493802	0.000012965178	0.000006402228	0.000006402228	0.000000493802	0.000000000000	0.000000000000	-0.000000000000	-0.000000000000	-0.000000000000
173.469387755102	0.000000000000	0.000000493802	0.000012965178	0.000006402228	0.000006402228	0.000000493802	0.000000000000	0.000000000000	-0.000000000000	-0.000000000000	-0.000000000000
175.510204081633	0.000000000000	0.000000493802	0.000012965178	0.000006402228	0.000006402228	0.000000493802	0.000000000000	0.000000000000	-0.000000000000	-0.000000000000	-0.000000000000
177.551020408163	0.000000000000	0.000000493802	0.000012965178	0.000006402228	0.000006402228	0.000000493802	0.000000000000	0.000000000000	-0.000000000000	-0.000000000000	-0.000000000000
179.591836734694	0.000000000000	0.000000493802	0.000012965178	0.000006402228	0.000006402228	0.000000493802	0.000000000000	0.000000000000	-0.000000000000	-0.000000000000	-0.000000000000
181.632653061224	0.000000000000	0.000000493802	0.000012965178	0.000006402228	0.000006402228	0.000000493802	0.000000000000	0.000000000000	-0.000000000000	-0.000000000000	-0.000000000000
183.673469387755	0.000000000000	0.000000493802	0.000012965178	0.000006402228	0.000006402228	0.000000493802	0.000000000000	0.000000000000	-0.000000000000	-0.000000000000	-0.000000000000
185.714285714286	0.000000000000	0.000000493802	0.000012965178	0.000006402228	0.000006402228	0.000000493802	0.000000000000	0.000000000000	-0.000000000000	-0.000000000000	-0.000000000000
187.755102040816	0.000000000000	0.000000493802	0.000012965178	0.000006402228	0.000006402228	0.000000493802	0.000000000000	0.000000000000	-0.000000000000	-0.000000000000	-0.000000000000
189.795918367347	0.000000000000	0.000000493802	0.000012965178	0.000006402228	0.000006402228	0.000000493802	0.000000000000	0.000000000000	-0.000000000000	-0.000000000000	-0.000000000000
191.836734693878	0.000000000000	0.000000493802	0.000012965178	0.000006402228	0.000006402228	0.000000493802	0.000000000000	0.000000000000	-0.000000000000	-0.000000000000	-0.000000000000
193.877551020408	0.000000000000	0.000000493802	0.000012965178	0.000006402228	0.000006402228	0.000000493802	0.000000000000	0.000000000000	-0.000000000000	-0.000000000000	-0.000000000000
195.918367346939	0.000000000000	0.000000493802	0.000012965178	0.000006402228	0.000006402228	0.000000493802	0.000000000000	0.000000000000	-0.000000000000	-0.000000000000	-0.000000000000
197.959183673469	0.000000000000	0.000000493802	0.000012965178	0.000006402228	0.000006402228	0.000000493802	0.000000000000	0.000000000000	-0.000000000000	-0.000000000000	-0.000000000000
200.000000000000	0.000000000000	0.000000493802	0.000012965178	0.000006402228	0.000006402228	0.000000493802	0.000000000000	0.000000000000	-0.000000000000	-0.000000000000	-0.000000000000
202.040816326531	0.000000000000	0.000000493802	0.000012965178	0.000006402228	0.000006402228	0.000000493802	0.000000000000	0.000000000000	-0.000000000000	-0.000000000000	-0.000000000000
204.081632653061	0.000000000000	0.000000493802	0.000012965178	0.000006402228	0.000006402228	0.000000493802	0.000000000000	0.000000000000	-0.000000000000	-0.000000000000	-0.000000000000
206.122448979592	0.000001709155	0.000000734140	0.000011330860	0.000007811065	0.000006818923	0.000000579392	0.000003358330	0.000000335833	-0.000000469614	-0.000000000965	-0.000000470579
208.163265306122	0.000000869791	0.000000831704	0.000010589060	0.000008552866	0.000007532481	0.000000684620	0.000000000000	0.000000000000	-0.000000804181	-0.000000001186	-0.000000805367
210.204081632653	0.000000442637	0.000000886188	0.000010216391	0.000008925535	0.000008147191	0.000000773302	0.000000000000	0.000000000000	-0.000000692777	-0.000000000999	-0.000000693777
212.244897959184	0.000000225253	0.000000915294	0.000010028112	0.000009113813	0.000008586798	0.000000837564	0.000000000000	0.000000000000	-0.000000495437	-0.000000000724	-0.000000496161
214.285714285714	0.000000114628	0.000000930481	0.000009932675	0.000009209251	0.000008874684	0.000000880351	0.000000000000	0.000000000000	-0.000000324448	-0.000000000482	-0.000000324930
216.326530612245	0.000000058333	0.000000938310	0.000009884208	0.000009257718	0.000009053751	0.000000907351	0.000000000000	0.000000000000	-0.000000201808	-0.000000000304	-0.000000202112
218.367346938776	0.000000029685	0.000000942319	0.000009859569	0.000009282356	0.000009161422	0.000000923775	0.000000000000	0.000000000000	-0.000000121346	-0.000000000185	-0.000000121531
220.408163265306	0.000000015106	0.000000944367	0.000009847038	0.000009294887	0.000009224629	0.000000933505	0.000000000000	0.000000000000	-0.000000071234	-0.000000000110	-0.000000071344
222.448979591837	0.000000007687	0.000000945410	0.000009840663	0.000009301262	0.000009261075	0.000000939157	0.000000000000	0.000000000000	-0.000000041074	-0.000000000064	-0.000000041138
224.489795918367	0.000000003949	0.000000945937	0.000009837451	0.000009304475	0.000009281617	0.000000942362	0.000000000000	0.000000000000	-0.000000023151	-0.000000000036	-0.000000023188
226.530612244898	0.000000002028	0.000000946207	0.000009835801	0.000009306125	0.000009293246	0.000000944184	0.000000000000	0.000000000000	-0.000000013106	-0.000000000021	-0.000000013126
228.571428571429	0.000000001042	0.000000946346	0.000009834953	0.000009306972	0.000009299773	0.000000945211	0.000000000000	0.000000000000	-0.000000007355	-0.000000000012	-0.000000007367
230.612244897959	0.000000000535	0.000000946418	0.000009834518	0.000009307407	0.000009303409	0.000000945785	0.000000000000	0.000000000000	-0.000000004098	-0.000000000006	-0.000000004105
232.653061224490	0.000000000275	0.000000946454	0.000009834294	0.000009307631	0.000009305423	0.000000946104	0.000000000000	0.000000000000	-0.000000002270	-0.000000000004	-0.000000002273
234.693877551020	0.000000000141	0.000000946473	0.000009834180	0.000009307746	0.000009306533	0.000000946280	0.000000000000	0.000000000000	-0.000000001250	-0.000000000002	-0.000000001252
236.734693877551	0.000000000073	0.000000946483	0.000009834121	0.000009307805	0.000009307141	0.000000946377	0.000000000000	0.000000000000	-0.000000000686	-0.000000000001	-0.000000000687
238.775510204082	0.000000000037	0.000000946488	0.000009834090	0.000009307835	0.000009307473	0.000000946430	0.000000000000	0.000000000000	-0.000000000374	-0.000000000001	-0.000000000375
240.816326530612	0.000000000019	0.000000946490	0.000009834075	0.000009307851	0.000009307654	0.000000946459	0.000000000000	0.000000000000	-0.000000000204	-0.000000000000	-0.000000000204
242.857142857143	0.000000000010	0.000000946492	0.000009834067	0.000009307859	0.000009307752	0.000000946475	0.000000000000	0.000000000000	-0.000000000111	-0.000000000000	-0.000000000111
244.897959183673	0.000000000005	0.000000946492	0.000009834063	0.000009307863	0.000009307805	0.000000946483	0.000000000000	0.000000000000	-0.000000000060	-0.000000000000	-0.000000000060
246.938775510204	0.000000000003	0.000000946493	0.000009834060	0.000009307865	0.000009307834	0.000000946488	0.000000000000	0.000000000000	-0.000000000032	-0.000000000000	-0.000000000032
248.979591836735	0.000000000001	0.000000946493	0.000009834059	0.000009307866	0.000009307849	0.000000946490	0.000000000000	0.000000000000	-0.000000000017	-0.000000000000	-0.000000000017
251.020408163265	0.000000000001	0.000000946493	0.000009834059	0.000009307867	0.000009307858	0.000000946491	0.000000000000	0.000000000000	-0.000000000009	-0.000000000000	-0.000000000009
253.061224489796	0.000000000000	0.000000946493	0.000009834059	0.000009307867	0.000009307862	0.000000946492	0.000000000000	0.000000000000	-0.000000000005	-0.000000000000	-0.000000000005
255.102040816327	0.000000000000	0.000000946493	0.000009834058	0.000009307867	0.000009307864	0.000000946493	0.000000000000	0.000000000000	-0.000000000003	-0.000000000000	-0.000000000003
257.142857142857	0.000000000000	0.000000946493	0.000009834058	0.000009307867	0.000009307866	0.000000946493	0.000000000000	0.000000000000	-0.000000000001	-0.000000000000	-0.000000000001
259.183673469388	0.000000000000	0.000000946493	0.000009834058	0.000009307867	0.000009307866	0.000000946493	0.000000000000	0.000000000000	-0.000000000001	-0.000000000000	-0.000000000001
261.224489795918	0.000000000000	0.000000946493	0.000009834058	0.000009307867	0.000009307867	0.000000946493	0.000000000000	0.000000000000	-0.000000000000	-0.000000000000	-0.000000000000
263.265306122449	0.000000000000	0.000000946493	0.000009834058	0.000009307867	0.000009307867	0.000000946493	0.000000000000	0.000000000000	-0.000000000000	-0.000000000000	-0.000000000000
265.306122448980	0.000000000000	0.000000946493	0.000009834058	0.000009307867	0.000009307867	0.000000946493	0.000000000000	0.000000000000	-0.000000000000	-0.000000000000	-0.000000000000
267.346938775510	0.000000000000	0.000000946493	0.000009834058	0.000009307867	0.000009307867	0.000000946493	0.000000000000	0.000000000000	-0.000000000000	-0.000000000000	-0.000000000000
269.387755102041	0.000000000000	0.000000946493	0.000009834058	0.000009307867	0.000009307867	0.000000946493	0.000000000000	0.000000000000	-0.000000000000	-0.000000000000	-0.000000000000
271.428571428571	0.000000000000	0.000000946493	0.000009834058	0.000009307867	0.000009307867	0.000000946493	0.000000000000	0.000000000000	-0.000000000000	-0.000000000000	-0.000000000000
273.469387755102	0.000000000000	0.000000946493	0.000009834058	0.000009307867	0.000009307867	0.000000946493	0.000000000000	0.000000000000	-0.000000000000	-0.000000000000	-0.000000000000
275.510204081633	0.000000000000	0.000000946493	0.000009834058	0.000009307867	0.000009307867	0.000000946493	0.000000000000	0.000000000000	-0.000000000000	-0.000000000000	-0.000000000000
277.551020408163	0.000000000000	0.000000946493	0.000009834058	0.000009307867	0.000009307867	0.000000946493	0.000000000000	0.000000000000	-0.000000000000	-0.000000000000	-0.000000000000
279.591836734694	0.000000000000	0.000000946493	0.000009834058	0.000009307867	0.000009307867	0.000000946493	0.000000000000	0.000000000000	-0.000000000000	-0.000000000000	-0.000000000000
281.632653061225	0.000000000000	0.000000946493	0.000009834058	0.000009307867	0.000009307867	0.000000946493	0.000000000000	0.000000000000	-0.000000000000	-0.000000000000	-0.000000000000
283.673469387755	0.000000000000	0.000000946493	0.000009834058	0.000009307867	0.000009307867	0.000000946493	0.000000000000	0.000000000000	-0.000000000000	-0.000000000000	-0.000000000000
285.714285714286	0.000000000000	0.000000946493	0.000009834058	0.000009307867	0.000009307867	0.000000946493	0.000000000000	0.000000000000	-0.000000000000	-0.000000000000	-0.000000000000
287.755102040816	0.000000000000	0.000000946493	0.000009834058	0.000009307867	0.000009307867	0.000000946493	0.000000000000	0.000000000000	-0.000000000000	-0.000000000000	-0.000000000000
289.795918367347	0.000000000000	0.000000946493	0.000009834058	0.000009307867	0.000009307867	0.000000946493	0.000000000000	0.000000000000	-0.000000000000	-0.000000000000	-0.000000000000
291.836734693878	0.000000000000	0.000000946493	0.000009834058	0.000009307867	0.000009307867	0.000000946493	0.000000000000	0.000000000000	-0.000000000000	-0.000000000000	-0.000000000000
293.877551020408	0.000000000000	0.000000946493	0.000009834058	0.000009307867	0.000009307867	0.000000946493	0.000000000000	0.000000000000	-0.000000000000	-0.000000000000	-0.000000000000
295.918367346939	0.000000000000	0.000000946493	0.000009834058	0.000009307867	0.000009307867	0.000000946493	0.000000000000	0.000000000000	-0.000000000000	-0.000000000000	-0.000000000000
297.959183673469	0.000000000000	0.000000946493	0.000009834058	0.000009307867	0.000009307867	0.000000946493	0.000000000000	0.000000000000	-0.000000000000	-0.000000000000	-0.000000000000
300.000000000000	0.000000000000	0.000000946493	0.000009834058	0.000009307867	0.000009307867	0.000000946493	0.000000000000	0.000000000000	-0.000000000000	-0.000000000000	-0.000000000000
302.040816326531	0.000000000000	0.000000946493	0.000009834058	0.000009307867	0.000009307867	0.000000946493	0.000000000000	0.000000000000	-0.000000000000	-0.000000000000	-0.000000000000
304.081632653061	0.000000000000	0.000000946493	0.000009834058	0.000009307867	0.000009307867	0.000000946493	0.000000000000	0.000000000000	-0.000000000000	-0.000000000000	-0.000000000000
306.122448979592	0.000000000000	0.000000946493	0.000009834058	0.000009307867	0.000009307867	0.000000946493	0.000000000000	0.000000000000	-0.000000000000	-0.000000000000	-0.000000000000
308.163265306122	0.000001679300	0.000001310671	0.000008406585	0.000010564313	0.000009676971	0.000001070897	0.000003299924	0.000000329992	-0.000000415981	-0.000000001402	-0.000000417383
310.204081632653	0.000000854598	0.000001477191	0.000007748403	0.000011222495	0.000010314011	0.000001238469	0.000000000000	0.000000000000	-0.000000717944	-0.000000001889	-0.000000719832
312.244897959184	0.000000434906	0.000001570906	0.000007422425	0.000011548473	0.000010859667	0.000001383982	0.000000000000	0.000000000000	-0.000000614955	-0.000000001640	-0.000000616595
314.285714285714	0.000000221318	0.000001621137	0.000007259069	0.000011711830	0.000011247746	0.000001491004	0.000000000000	0.000000000000	-0.000000437364	-0.000000001206	-0.000000438571
316.326530612245	0.000000112626	0.000001647385	0.000007176625	0.000011794273	0.000011500779	0.000001562886	0.000000000000	0.000000000000	-0.000000285168	-0.000000000810	-0.000000285978
318.367346938776	0.000000057314	0.000001660925	0.000007134852	0.000011836046	0.000011657638	0.000001608501	0.000000000000	0.000000000000	-0.000000176781	-0.000000000514	-0.000000177295
320.408163265306	0.000000029166	0.000001667862	0.000007113643	0.000011857256	0.000011751714	0.000001636358	0.000000000000	0.000000000000	-0.000000106024	-0.000000000314	-0.000000106338
322.448979591837	0.000000014842	0.000001671405	0.000007102861	0.000011868037	0.000011806829	0.000001652908	0.000000000000	0.000000000000	-0.000000062115	-0.000000000187	-0.000000062301
324.489795918367	0.000000007624	0.000001673194	0.000007097432	0.000011873467	0.000011838283	0.000001662459	0.000000000000	0.000000000000	-0.000000035449	-0.000000000108	-0.000000035556
326.530612244898	0.000000003916	0.000001674113	0.000007094643	0.000011876255	0.000011856260	0.000001667965	0.000000000000	0.000000000000	-0.000000020260	-0.000000000062	-0.000000020322
328.571428571429	0.000000002012	0.000001674586	0.000007093211	0.000011877687	0.000011866429	0.000001671102	0.000000000000	0.000000000000	-0.000000011460	-0.000000000035	-0.000000011496
330.612244897959	0.000000001033	0.000001674829	0.000007092476	0.000011878422	0.000011872133	0.000001672872	0.000000000000	0.000000000000	-0.000000006428	-0.000000000020	-0.000000006448
332.653061224490	0.000000000531	0.000001674953	0.000007092098	0.000011878800	0.000011875309	0.000001673862	0.000000000000	0.000000000000	-0.000000003580	-0.000000000011	-0.000000003591
334.693877551020	0.000000000273	0.000001675017	0.000007091904	0.000011878994	0.000011877067	0.000001674413	0.000000000000	0.000000000000	-0.000000001981	-0.000000000006	-0.000000001988
336.734693877551	0.000000000140	0.000001675050	0.000007091804	0.000011879094	0.000011878035	0.000001674717	0.000000000000	0.000000000000	-0.000000001091	-0.000000000003	-0.000000001095
338.775510204082	0.000000000072	0.000001675067	0.000007091753	0.000011879145	0.000011878566	0.000001674884	0.000000000000	0.000000000000	-0.000000000598	-0.000000000002	-0.000000000600
340.816326530612	0.000000000037	0.000001675076	0.000007091727	0.000011879171	0.000011878856	0.000001674976	0.000000000000	0.000000000000	-0.000000000327	-0.000000000001	-0.000000000328
342.857142857143	0.000000000019	0.000001675080	0.000007091713	0.000011879185	0.000011879014	0.000001675026	0.000000000000	0.000000000000	-0.000000000178	-0.000000000001	-0.000000000178
344.897959183673	0.000000000010	0.000001675083	0.000007091706	0.000011879192	0.000011879099	0.000001675053	0.000000000000	0.000000000000	-0.000000000096	-0.000000000000	-0.000000000097
346.938775510204	0.000000000005	0.000001675084	0.000007091703	0.000011879195	0.000011879145	0.000001675068	0.000000000000	0.000000000000	-0.000000000052	-0.000000000000	-0.000000000052
348.979591836735	0.000000000003	0.000001675084	0.000007091701	0.000011879197	0.000011879170	0.000001675076	0.000000000000	0.000000000000	-0.000000000028	-0.000000000000	-0.000000000028
351.020408163265	0.000000000001	0.000001675085	0.000007091700	0.000011879198	0.000011879184	0.000001675080	0.000000000000	0.000000000000	-0.000000000015	-0.000000000000	-0.000000000015
353.061224489796	0.000000000001	0.000001675085	0.000007091700	0.000011879199	0.000011879191	0.000001675082	0.000000000000	0.000000000000	-0.000000000008	-0.000000000000	-0.000000000008
355.102040816327	0.000000000000	0.000001675085	0.000007091699	0.000011879199	0.000011879195	0.000001675084	0.000000000000	0.000000000000	-0.000000000004	-0.000000000000	-0.000000000004
357.142857142857	0.000000000000	0.000001675085	0.000007091699	0.000011879199	0.000011879197	0.000001675084	0.000000000000	0.000000000000	-0.000000000002	-0.000000000000	-0.000000000002
359.183673469388	0.000000000000	0.000001675085	0.000007091699	0.000011879199	0.000011879198	0.000001675085	0.000000000000	0.000000000000	-0.000000000001	-0.000000000000	-0.000000000001
361.224489795918	0.000000000000	0.000001675085	0.000007091699	0.000011879199	0.000011879199	0.000001675085	0.000000000000	0.000000000000	-0.000000000001	-0.000000000000	-0.000000000001
363.265306122449	0.000000000000	0.000001675085	0.000007091699	0.000011879199	0.000011879199	0.000001675085	0.000000000000	0.000000000000	-0.000000000000	-0.000000000000	-0.000000000000
365.306122448980	0.000000000000	0.000001675085	0.000007091699	0.000011879199	0.000011879199	0.000001675085	0.000000000000	0.000000000000	-0.000000000000	-0.000000000000	-0.000000000000
367.346938775510	0.000000000000	0.000001675085	0.000007091699	0.000011879199	0.000011879199	0.000001675085	0.000000000000	0.000000000000	-0.000000000000	-0.000000000000	-0.000000000000
369.387755102041	0.000000000000	0.000001675085	0.000007091699	0.000011879199	0.000011879199	0.000001675085	0.000000000000	0.000000000000	-0.000000000000	-0.000000000000	-0.000000000000
371.428571428571	0.000000000000	0.000001675085	0.000007091699	0.000011879199	0.000011879199	0.000001675085	0.000000000000	0.000000000000	-0.000000000000	-0.000000000000	-0.000000000000
373.469387755102	0.000000000000	0.000001675085	0.000007091699	0.000011879199	0.000011879199	0.000001675085	0.000000000000	0.000000000000	-0.000000000000	-0.000000000000	-0.000000000000
375.510204081633	0.000000000000	0.000001675085	0.000007091699	0.000011879199	0.000011879199	0.000001675085	0.000000000000	0.000000000000	-0.000000000000	-0.000000000000	-0.000000000000
377.551020408163	0.000000000000	0.000001675085	0.000007091699	0.000011879199	0.000011879199	0.000001675085	0.000000000000	0.000000000000	-0.000000000000	-0.000000000000	-0.000000000000
379.591836734694	0.000000000000	0.000001675085	0.000007091699	0.000011879199	0.000011879199	0.000001675085	0.000000000000	0.000000000000	-0.000000000000	-0.000000000000	-0.000000000000
381.632653061225	0.000000000000	0.000001675085	0.000007091699	0.000011879199	0.000011879199	0.000001675085	0.000000000000	0.000000000000	-0.000000000000	-0.000000000000	-0.000000000000
383.673469387755	0.000000000000	0.000001675085	0.000007091699	0.000011879199	0.000011879199	0.000001675085	0.000000000000	0.000000000000	-0.000000000000	-0.000000000000	-0.000000000000
385.714285714286	0.000000000000	0.000001675085	0.000007091699	0.000011879199	0.000011879199	0.000001675085	0.000000000000	0.000000000000	-0.000000000000	-0.000000000000	-0.000000000000
387.755102040816	0.000000000000	0.000001675085	0.000007091699	0.000011879199	0.000011879199	0.000001675085	0.000000000000	0.000000000000	-0.000000000000	-0.000000000000	-0.000000000000
389.795918367347	0.000000000000	0.000001675085	0.000007091699	0.000011879199	0.000011879199	0.000001675085	0.000000000000	0.000000000000	-0.000000000000	-0.000000000000	-0.000000000000
391.836734693878	0.000000000000	0.000001675085	0.000007091699	0.000011879199	0.000011879199	0.000001675085	0.000000000000	0.000000000000	-0.000000000000	-0.000000000000	-0.000000000000
393.877551020408	0.000000000000	0.000001675085	0.000007091699	0.000011879199	0.000011879199	0.000001675085	0.000000000000	0.000000000000	-0.000000000000	-0.000000000000	-0.000000000000
395.918367346939	0.000000000000	0.000001675085	0.000007091699	0.000011879199	0.000011879199	0.000001675085	0.000000000000	0.000000000000	-0.000000000000	-0.000000000000	-0.000000000000
397.959183673469	0.000000000000	0.000001675085	0.000007091699	0.000011879199	0.000011879199	0.000001675085	0.000000000000	0.000000000000	-0.000000000000	-0.000000000000	-0.000000000000
400.000000000000	0.000000000000	0.000001675085	0.000007091699	0.000011879199	0.000011879199	0.000001675085	0.000000000000	0.000000000000	-0.000000000000	-0.000000000000	-0.000000000000
402.040816326531	0.000000000000	0.000001675085	0.000007091699	0.000011879199	0.000011879199	0.000001675085	0.000000000000	0.000000000000	-0.000000000000	-0.000000000000	-0.000000000000
404.081632653061	0.000000000000	0.000001675085	0.000007091699	0.000011879199	0.000011879199	0.000001675085	0.000000000000	0.000000000000	-0.000000000000	-0.000000000000	-0.000000000000
406.122448979592	0.000000000000	0.000001675085	0.000007091699	0.000011879199	0.000011879199	0.000001675085	0.000000000000	0.000000000000	-0.000000000000	-0.000000000000	-0.000000000000
408.163265306122	0.000000000000	0.000001675085	0.000007091699	0.000011879199	0.000011879199	0.000001675085	0.000000000000	0.000000000000	-0.000000000000	-0.000000000000	-0.000000000000
410.204081632653	0.000001650302	0.000002236691	0.000005937739	0.000012909825	0.000012180070	0.000001859222	0.000003242534	0.000000324253	-0.000000339081	-0.000000002075	-0.000000341156
412.244897959184	0.000000839840	0.000002517642	0.000005408228	0.000013439336	0.000012701061	0.000002128738	0.000000000000	0.000000000000	-0.000000587157	-0.000000003037	-0.000000590194
414.285714285714	0.000000427396	0.000002674582	0.000005152724	0.000013694840	0.000013141801	0.000002367126	0.000000000000	0.000000000000	-0.000000496714	-0.000000002687	-0.000000499401
416.326530612245	0.000000217496	0.000002758239	0.000005026481	0.000013821084	0.000013451938	0.000002543486	0.000000000000	0.000000000000	-0.000000349524	-0.000000001988	-0.000000351511
418.367346938776	0.000000110681	0.000002801811	0.000004963238	0.000013884327	0.000013652509	0.000002662191	0.000000000000	0.000000000000	-0.000000226043	-0.000000001338	-0.000000227381
420.408163265306	0.000000056324	0.000002824245	0.000004931315	0.000013916249	0.000013776082	0.000002737582	0.000000000000	0.000000000000	-0.000000139267	-0.000000000850	-0.000000140117
422.448979591837	0.000000028663	0.000002835730	0.000004915138	0.000013932426	0.000013849846	0.000002783638	0.000000000000	0.000000000000	-0.000000083132	-0.000000000519	-0.000000083651
424.489795918367	0.000000014586	0.000002841592	0.000004906924	0.000013940640	0.000013892903	0.000002811005	0.000000000000	0.000000000000	-0.000000048525	-0.000000000308	-0.000000048834
426.530612244898	0.000000007492	0.000002844551	0.000004902789	0.000013944776	0.000013917404	0.000002826799	0.000000000000	0.000000000000	-0.000000027612	-0.000000000178	-0.000000027790
428.571428571429	0.000000003849	0.000002846072	0.000004900666	0.000013946898	0.000013931375	0.000002835905	0.000000000000	0.000000000000	-0.000000015746	-0.000000000103	-0.000000015848
430.612244897959	0.000000001977	0.000002846853	0.000004899576	0.000013947989	0.000013939263	0.000002841092	0.000000000000	0.000000000000	-0.000000008890	-0.000000000058	-0.000000008948
432.653061224490	0.000000001015	0.000002847255	0.000004899016	0.000013948548	0.000013943681	0.000002844019	0.000000000000	0.000000000000	-0.000000004978	-0.000000000033	-0.000000005011
434.693877551020	0.000000000522	0.000002847461	0.000004898728	0.000013948836	0.000013946137	0.000002845656	0.000000000000	0.000000000000	-0.000000002769	-0.000000000018	-0.000000002787
436.734693877551	0.000000000268	0.000002847567	0.000004898581	0.000013948984	0.000013947496	0.000002846567	0.000000000000	0.000000000000	-0.000000001531	-0.000000000010	-0.000000001541
438.775510204082	0.000000000138	0.000002847621	0.000004898505	0.000013949060	0.000013948243	0.000002847070	0.000000000000	0.000000000000	-0.000000000842	-0.000000000006	-0.000000000848
440.816326530612	0.000000000071	0.000002847649	0.000004898466	0.000013949099	0.000013948652	0.000002847347	0.000000000000	0.000000000000	-0.000000000461	-0.000000000003	-0.000000000464
442.857142857143	0.000000000036	0.000002847664	0.000004898446	0.000013949119	0.000013948876	0.000002847498	0.000000000000	0.000000000000	-0.000000000252	-0.000000000002	-0.000000000253
444.897959183673	0.000000000019	0.000002847671	0.000004898436	0.000013949129	0.000013948997	0.000002847581	0.000000000000	0.000000000000	-0.000000000137	-0.000000000001	-0.000000000138
446.938775510204	0.000000000010	0.000002847675	0.000004898430	0.000013949134	0.000013949063	0.000002847626	0.000000000000	0.000000000000	-0.000000000074	-0.000000000001	-0.000000000075
448.979591836735	0.000000000005	0.000002847677	0.000004898428	0.000013949137	0.000013949098	0.000002847650	0.000000000000	0.000000000000	-0.000000000040	-0.000000000000	-0.000000000040
451.020408163265	0.000000000003	0.000002847678	0.000004898426	0.000013949138	0.000013949118	0.000002847663	0.000000000000	0.000000000000	-0.000000000022	-0.000000000000	-0.000000000022
453.061224489796	0.000000000001	0.000002847678	0.000004898425	0.000013949139	0.000013949128	0.000002847671	0.000000000000	0.000000000000	-0.000000000012	-0.000000000000	-0.000000000012
455.102040816327	0.000000000001	0.000002847678	0.000004898425	0.000013949139	0.000013949133	0.000002847674	0.000000000000	0.000000000000	-0.000000000006	-0.000000000000	-0.000000000006
457.142857142857	0.000000000000	0.000002847679	0.000004898425	0.000013949140	0.000013949136	0.000002847676	0.000000000000	0.000000000000	-0.000000000003	-0.000000000000	-0.000000000003
459.183673469388	0.000000000000	0.000002847679	0.000004898425	0.000013949140	0.000013949138	0.000002847677	0.000000000000	0.000000000000	-0.000000000002	-0.000000000000	-0.000000000002
461.224489795918	0.000000000000	0.000002847679	0.000004898425	0.000013949140	0.000013949139	0.000002847678	0.000000000000	0.000000000000	-0.000000000001	-0.000000000000	-0.000000000001
463.265306122449	0.000000000000	0.000002847679	0.000004898425	0.000013949140	0.000013949139	0.000002847678	0.000000000000	0.000000000000	-0.000000000001	-0.000000000000	-0.000000000001
465.306122448980	0.000000000000	0.000002847679	0.000004898425	0.000013949140	0.000013949139	0.000002847679	0.000000000000	0.000000000000	-0.000000000000	-0.000000000000	-0.000000000000
467.346938775510	0.000000000000	0.000002847679	0.000004898425	0.000013949140	0.000013949140	0.000002847679	0.000000000000	0.000000000000	-0.000000000000	-0.000000000000	-0.000000000000
469.387755102041	0.000000000000	0.000002847679	0.000004898425	0.000013949140	0.000013949140	0.000002847679	0.000000000000	0.000000000000	-0.000000000000	-0.000000000000	-0.000000000000
471.428571428571	0.000000000000	0.000002847679	0.000004898425	0.000013949140	0.000013949140	0.000002847679	0.000000000000	0.000000000000	-0.000000000000	-0.000000000000	-0.000000000000
473.469387755102	0.000000000000	0.000002847679	0.000004898425	0.000013949140	0.000013949140	0.000002847679	0.000000000000	0.000000000000	-0.000000000000	-0.000000000000	-0.000000000000
475.510204081633	0.000000000000	0.000002847679	0.000004898425	0.000013949140	0.000013949140	0.000002847679	0.000000000000	0.000000000000	-0.000000000000	-0.000000000000	-0.000000000000
477.551020408163	0.000000000000	0.000002847679	0.000004898425	0.000013949140	0.000013949140	0.000002847679	0.000000000000	0.000000000000	-0.000000000000	-0.000000000000	-0.000000000000
479.591836734694	0.000000000000	0.000002847679	0.000004898425	0.000013949140	0.000013949140	0.000002847679	0.000000000000	0.000000000000	-0.000000000000	-0.000000000000	-0.000000000000
481.632653061225	0.000000000000	0.000002847679	0.000004898425	0.000013949140	0.000013949140	0.000002847679	0.000000000000	0.000000000000	-0.000000000000	-0.000000000000	-0.000000000000
483.673469387755	0.000000000000	0.000002847679	0.000004898425	0.000013949140	0.000013949140	0.000002847679	0.000000000000	0.000000000000	-0.000000000000	-0.000000000000	-0.000000000000
485.714285714286	0.000000000000	0.000002847679	0.000004898425	0.000013949140	0.000013949140	0.000002847679	0.000000000000	0.000000000000	-0.000000000000	-0.000000000000	-0.000000000000
487.755102040816	0.000000000000	0.000002847679	0.000004898425	0.000013949140	0.000013949140	0.000002847679	0.000000000000	0.000000000000	-0.000000000000	-0.000000000000	-0.000000000000
489.795918367347	0.000000000000	0.000002847679	0.000004898425	0.000013949140	0.000013949140	0.000002847679	0.000000000000	0.000000000000	-0.000000000000	-0.000000000000	-0.000000000000
491.836734693878	0.000000000000	0.000002847679	0.000004898425	0.000013949140	0.000013949140	0.000002847679	0.000000000000	0.000000000000	-0.000000000000	-0.000000000000	-0.000000000000
493.877551020408	0.000000000000	0.000002847679	0.000004898425	0.000013949140	0.000013949140	0.000002847679	0.000000000000	0.000000000000	-0.000000000000	-0.000000000000	-0.000000000000
495.918367346939	0.000000000000	0.000002847679	0.000004898425	0.000013949140	0.000013949140	0.000002847679	0.000000000000	0.000000000000	-0.000000000000	-0.000000000000	-0.000000000000
497.959183673469	0.000000000000	0.000002847679	0.000004898425	0.000013949140	0.000013949140	0.000002847679	0.000000000000	0.000000000000	-0.000000000000	-0.000000000000	-0.000000000000
500.000000000000	0.000000000000	0.000002847679	0.000004898425	0.000013949140	0.000013949140	0.000002847679	0.000000000000	0.000000000000	-0.000000000000	-0.000000000000	-0.000000000000
502.040816326531	0.000000000000	0.000002847679	0.000004898425	0.000013949140	0.000013949140	0.000002847679	0.000000000000	0.000000000000	-0.000000000000	-0.000000000000	-0.000000000000
504.081632653061	0.000000000000	0.000002847679	0.000004898425	0.000013949140	0.000013949140	0.000002847679	0.000000000000	0.000000000000	-0.000000000000	-0.000000000000	-0.000000000000
506.122448979592	0.000000000000	0.000002847679	0.000004898425	0.000013949140	0.000013949140	0.000002847679	0.000000000000	0.000000000000	-0.000000000000	-0.000000000000	-0.000000000000
508.163265306122	0.000000000000	0.000002847679	0.000004898425	0.000013949140	0.000013949140	0.000002847679	0.000000000000	0.000000000000	-0.000000000000	-0.000000000000	-0.000000000000
510.204081632653	0.000000000000	0.000002847679	0.000004898425	0.000013949140	0.000013949140	0.000002847679	0.000000000000	0.000000000000	-0.000000000000	-0.000000000000	-0.000000000000
512.244897959184	0.000001621690	0.000003671602	0.000004072706	0.000014689668	0.000014164077	0.000003109375	0.000003186142	0.000000318614	-0.000000242234	-0.000000002949	-0.000000245183
514.285714285714	0.000000825280	0.000004098773	0.000003703467	0.000015058908	0.000014536146	0.000003514005	0.000000000000	0.000000000000	-0.000000419323	-0.000000004560	-0.000000423883
516.326530612245	0.000000419986	0.000004330987	0.000003530387	0.000015231988	0.000014845957	0.000003871495	0.000000000000	0.000000000000	-0.000000349157	-0.000000004029	-0.000000353186
518.367346938776	0.000000213731	0.000004452914	0.000003446059	0.000015316315	0.000015061309	0.000004134174	0.000000000000	0.000000000000	-0.000000242702	-0.000000002960	-0.000000245662
520.408163265306	0.000000108765	0.000004515922	0.000003404101	0.000015358274	0.000015199344	0.000004309867	0.000000000000	0.000000000000	-0.000000155565	-0.000000001980	-0.000000157545
522.448979591837	0.000000055349	0.000004548232	0.000003382994	0.000015379380	0.000015283828	0.000004420892	0.000000000000	0.000000000000	-0.000000095214	-0.000000001251	-0.000000096465
524.489795918367	0.000000028166	0.000004564737	0.000003372317	0.000015390058	0.000015334007	0.000004488453	0.000000000000	0.000000000000	-0.000000056552	-0.000000000761	-0.000000057313
526.530612244898	0.000000014334	0.000004573152	0.000003366899	0.000015395475	0.000015363184	0.000004528478	0.000000000000	0.000000000000	-0.000000032882	-0.000000000451	-0.000000033333
528.571428571429	0.000000007363	0.000004577397	0.000003364174	0.000015398201	0.000015379735	0.000004551523	0.000000000000	0.000000000000	-0.000000018653	-0.000000000260	-0.000000018913
530.612244897959	0.000000003782	0.000004579579	0.000003362775	0.000015399600	0.000015389150	0.000004564784	0.000000000000	0.000000000000	-0.000000010611	-0.000000000149	-0.000000010760
532.653061224490	0.000000001943	0.000004580700	0.000003362056	0.000015400318	0.000015394455	0.000004572328	0.000000000000	0.000000000000	-0.000000005979	-0.000000000085	-0.000000006064
534.693877551020	0.000000000998	0.000004581276	0.000003361687	0.000015400687	0.000015397421	0.000004576578	0.000000000000	0.000000000000	-0.000000003343	-0.000000000048	-0.000000003391
536.734693877551	0.000000000513	0.000004581572	0.000003361498	0.000015400877	0.000015399068	0.000004578955	0.000000000000	0.000000000000	-0.000000001856	-0.000000000027	-0.000000001883
538.775510204082	0.000000000263	0.000004581724	0.000003361401	0.000015400974	0.000015399978	0.000004580275	0.000000000000	0.000000000000	-0.000000001025	-0.000000000015	-0.000000001040
540.816326530612	0.000000000135	0.000004581802	0.000003361351	0.000015401024	0.000015400478	0.000004581004	0.000000000000	0.000000000000	-0.000000000563	-0.000000000008	-0.000000000572
542.857142857143	0.000000000069	0.000004581842	0.000003361325	0.000015401050	0.000015400751	0.000004581404	0.000000000000	0.000000000000	-0.000000000308	-0.000000000005	-0.000000000313
544.897959183673	0.000000000036	0.000004581862	0.000003361312	0.000015401063	0.000015400900	0.000004581623	0.000000000000	0.000000000000	-0.000000000168	-0.000000000002	-0.000000000171
546.938775510204	0.000000000018	0.000004581873	0.000003361305	0.000015401070	0.000015400982	0.000004581743	0.000000000000	0.000000000000	-0.000000000091	-0.000000000001	-0.000000000093
548.979591836735	0.000000000009	0.000004581878	0.000003361301	0.000015401073	0.000015401025	0.000004581808	0.000000000000	0.000000000000	-0.000000000049	-0.000000000001	-0.000000000050
551.020408163265	0.000000000005	0.000004581881	0.000003361300	0.000015401075	0.000015401049	0.000004581843	0.000000000000	0.000000000000	-0.000000000027	-0.000000000000	-0.000000000027
553.061224489796	0.000000000002	0.000004581883	0.000003361299	0.000015401076	0.000015401062	0.000004581862	0.000000000000	0.000000000000	-0.000000000014	-0.000000000000	-0.000000000015
555.102040816327	0.000000000001	0.000004581883	0.000003361298	0.000015401076	0.000015401069	0.000004581872	0.000000000000	0.000000000000	-0.000000000008	-0.000000000000	-0.000000000008
557.142857142857	0.000000000001	0.000004581884	0.000003361298	0.000015401076	0.000015401072	0.000004581878	0.000000000000	0.000000000000	-0.000000000004	-0.000000000000	-0.000000000004
559.183673469388	0.000000000000	0.000004581884	0.000003361298	0.000015401077	0.000015401074	0.000004581881	0.000000000000	0.000000000000	-0.000000000002	-0.000000000000	-0.000000000002
561.224489795918	0.000000000000	0.000004581884	0.000003361298	0.000015401077	0.000015401075	0.000004581882	0.000000000000	0.000000000000	-0.000000000001	-0.000000000000	-0.000000000001
563.265306122449	0.000000000000	0.000004581884	0.000003361298	0.000015401077	0.000015401076	0.000004581883	0.000000000000	0.000000000000	-0.000000000001	-0.000000000000	-0.000000000001
565.306122448980	0.000000000000	0.000004581884	0.000003361298	0.000015401077	0.000015401076	0.000004581884	0.000000000000	0.000000000000	-0.000000000000	-0.000000000000	-0.000000000000
567.346938775510	0.000000000000	0.000004581884	0.000003361298	0.000015401077	0.000015401077	0.000004581884	0.000000000000	0.000000000000	-0.000000000000	-0.000000000000	-0.000000000000
569.387755102041	0.000000000000	0.000004581884	0.000003361298	0.000015401077	0.000015401077	0.000004581884	0.000000000000	0.000000000000	-0.000000000000	-0.000000000000	-0.000000000000
571.428571428571	0.000000000000	0.000004581884	0.000003361298	0.000015401077	0.000015401077	0.000004581884	0.000000000000	0.000000000000	-0.000000000000	-0.000000000000	-0.000000000000
573.469387755102	0.000000000000	0.000004581884	0.000003361298	0.000015401077	0.000015401077	0.000004581884	0.000000000000	0.000000000000	-0.000000000000	-0.000000000000	-0.000000000000
575.510204081633	0.000000000000	0.000004581884	0.000003361298	0.000015401077	0.000015401077	0.000004581884	0.000000000000	0.000000000000	-0.000000000000	-0.000000000000	-0.000000000000
577.551020408163	0.000000000000	0.000004581884	0.000003361298	0.000015401077	0.000015401077	0.000004581884	0.000000000000	0.000000000000	-0.000000000000	-0.000000000000	-0.000000000000
579.591836734694	0.000000000000	0.000004581884	0.000003361298	0.000015401077	0.000015401077	0.000004581884	0.000000000000	0.000000000000	-0.000000000000	-0.000000000000	-0.000000000000
581.632653061224	0.000000000000	0.000004581884	0.000003361298	0.000015401077	0.000015401077	0.000004581884	0.000000000000	0.000000000000	-0.000000000000	-0.000000000000	-0.000000000000
583.673469387755	0.000000000000	0.000004581884	0.000003361298	0.000015401077	0.000015401077	0.000004581884	0.000000000000	0.000000000000	-0.000000000000	-0.000000000000	-0.000000000000
585.714285714286	0.000000000000	0.000004581884	0.000003361298	0.000015401077	0.000015401077	0.000004581884	0.000000000000	0.000000000000	-0.000000000000	-0.000000000000	-0.000000000000
587.755102040816	0.000000000000	0.000004581884	0.000003361298	0.000015401077	0.000015401077	0.000004581884	0.000000000000	0.000000000000	-0.000000000000	-0.000000000000	-0.000000000000
589.795918367347	0.000000000000	0.000004581884	0.000003361298	0.000015401077	0.000015401077	0.000004581884	0.000000000000	0.000000000000	-0.000000000000	-0.000000000000	-0.000000000000
591.836734693878	0.000000000000	0.000004581884	0.000003361298	0.000015401077	0.000015401077	0.000004581884	0.000000000000	0.000000000000	-0.000000000000	-0.000000000000	-0.000000000000
593.877551020408	0.000000000000	0.000004581884	0.000003361298	0.000015401077	0.000015401077	0.000004581884	0.000000000000	0.000000000000	-0.000000000000	-0.000000000000	-0.000000000000
595.918367346939	0.000000000000	0.000004581884	0.000003361298	0.000015401077	0.000015401077	0.000004581884	0.000000000000	0.000000000000	-0.000000000000	-0.000000000000	-0.000000000000
597.959183673469	0.000000000000	0.000004581884	0.000003361298	0.000015401077	0.000015401077	0.000004581884	0.000000000000	0.000000000000	-0.000000000000	-0.000000000000	-0.000000000000
600.000000000000	0.000000000000	0.000004581884	0.000003361298	0.000015401077	0.000015401077	0.000004581884	0.000000000000	0.000000000000	-0.000000000000	-0.000000000000	-0.000000000000
602.040816326531	0.000000000000	0.000004581884	0.000003361298	0.000015401077	0.000015401077	0.000004581884	0.000000000000	0.000000000000	-0.000000000000	-0.000000000000	-0.000000000000
604.081632653061	0.000000000000	0.000004581884	0.000003361298	0.000015401077	0.000015401077	0.000004581884	0.000000000000	0.000000000000	-0.000000000000	-0.000000000000	-0.000000000000
606.122448979592	0.000000000000	0.000004581884	0.000003361298	0.000015401077	0.000015401077	0.000004581884	0.000000000000	0.000000000000	-0.000000000000	-0.000000000000	-0.000000000000
608.163265306122	0.000000000000	0.000004581884	0.000003361298	0.000015401077	0.000015401077	0.000004581884	0.000000000000	0.000000000000	-0.000000000000	-0.000000000000	-0.000000000000
610.204081632653	0.000000000000	0.000004581884	0.000003361298	0.000015401077	0.000015401077	0.000004581884	0.000000000000	0.000000000000	-0.000000000000	-0.000000000000	-0.000000000000
612.244897959184	0.000000000000	0.000004581884	0.000003361298	0.000015401077	0.000015401077	0.000004581884	0.000000000000	0.000000000000	-0.000000000000	-0.000000000000	-0.000000000000
614.285714285714	0.000001593548	0.000005652650	0.000002836423	0.000015867494	0.000015535320	0.000004916005	0.000003130731	0.000000313073	-0.000000151292	-0.000000003766	-0.000000155058
616.326530612245	0.000000810958	0.000006205099	0.000002606283	0.000016097634	0.000015769637	0.000005444848	0.000000000000	0.000000000000	-0.000000264075	-0.000000005960	-0.000000270035
618.367346938776	0.000000412697	0.000006496765	0.000002499687	0.000016204230	0.000015963435	0.000005906741	0.000000000000	0.000000000000	-0.000000218411	-0.000000005206	-0.000000223616
620.408163265306	0.000000210016	0.000006647736	0.000002447978	0.000016255939	0.000016097499	0.000006242401	0.000000000000	0.000000000000	-0.000000151090	-0.000000003783	-0.000000154873
622.448979591837	0.000000106875	0.000006725196	0.000002422296	0.000016281621	0.000016183145	0.000006465029	0.000000000000	0.000000000000	-0.000000096523	-0.000000002509	-0.000000099032
624.489795918367	0.000000054387	0.000006764776	0.000002409388	0.000016294529	0.000016235442	0.000006604845	0.000000000000	0.000000000000	-0.000000058938	-0.000000001576	-0.000000060514
626.530612244898	0.000000027677	0.000006784958	0.000002402860	0.000016301057	0.000016266448	0.000006689532	0.000000000000	0.000000000000	-0.000000034945	-0.000000000954	-0.000000035899
628.571428571429	0.000000014084	0.000006795239	0.000002399549	0.000016304368	0.000016284453	0.000006739526	0.000000000000	0.000000000000	-0.000000020291	-0.000000000563	-0.000000020855
630.612244897959	0.000000007235	0.000006800423	0.000002397883	0.000016306034	0.000016294656	0.000006768232	0.000000000000	0.000000000000	-0.000000011498	-0.000000000324	-0.000000011822
632.653061224490	0.000000003716	0.000006803087	0.000002397028	0.000016306889	0.000016300455	0.000006784715	0.000000000000	0.000000000000	-0.000000006536	-0.000000000186	-0.000000006721
634.693877551020	0.000000001909	0.000006804455	0.000002396589	0.000016307328	0.000016303721	0.000006794075	0.000000000000	0.000000000000	-0.000000003680	-0.000000000105	-0.000000003786
636.734693877551	0.000000000981	0.000006805158	0.000002396364	0.000016307553	0.000016305545	0.000006799341	0.000000000000	0.000000000000	-0.000000002056	-0.000000000059	-0.000000002116
638.775510204082	0.000000000504	0.000006805519	0.000002396248	0.000016307669	0.000016306558	0.000006802282	0.000000000000	0.000000000000	-0.000000001141	-0.000000000033	-0.000000001175
640.816326530612	0.000000000259	0.000006805704	0.000002396188	0.000016307729	0.000016307117	0.000006803914	0.000000000000	0.000000000000	-0.000000000630	-0.000000000018	-0.000000000648
642.857142857143	0.000000000133	0.000006805800	0.000002396158	0.000016307759	0.000016307424	0.000006804814	0.000000000000	0.000000000000	-0.000000000346	-0.000000000010	-0.000000000356
644.897959183673	0.000000000068	0.000006805849	0.000002396142	0.000016307775	0.000016307592	0.000006805309	0.000000000000	0.000000000000	-0.000000000189	-0.000000000006	-0.000000000195
646.938775510204	0.000000000035	0.000006805874	0.000002396134	0.000016307783	0.000016307683	0.000006805579	0.000000000000	0.000000000000	-0.000000000103	-0.000000000003	-0.000000000106
648.979591836735	0.000000000018	0.000006805887	0.000002396130	0.000016307787	0.000016307733	0.000006805726	0.000000000000	0.000000000000	-0.000000000056	-0.000000000002	-0.000000000058
651.020408163265	0.000000000009	0.000006805893	0.000002396128	0.000016307789	0.000016307760	0.000006805806	0.000000000000	0.000000000000	-0.000000000030	-0.000000000001	-0.000000000031
653.061224489796	0.000000000005	0.000006805897	0.000002396127	0.000016307790	0.000016307775	0.000006805850	0.000000000000	0.000000000000	-0.000000000016	-0.000000000000	-0.000000000017
655.102040816327	0.000000000002	0.000006805899	0.000002396126	0.000016307791	0.000016307782	0.000006805873	0.000000000000	0.000000000000	-0.000000000009	-0.000000000000	-0.000000000009
657.142857142857	0.000000000001	0.000006805899	0.000002396126	0.000016307791	0.000016307787	0.000006805886	0.000000000000	0.000000000000	-0.000000000005	-0.000000000000	-0.000000000005
659.183673469388	0.000000000001	0.000006805900	0.000002396126	0.000016307791	0.000016307789	0.000006805893	0.000000000000	0.000000000000	-0.000000000003	-0.000000000000	-0.000000000003
661.224489795918	0.000000000000	0.000006805900	0.000002396126	0.000016307791	0.000016307790	0.000006805896	0.000000000000	0.000000000000	-0.000000000001	-0.000000000000	-0.000000000001
663.265306122449	0.000000000000	0.000006805900	0.000002396126	0.000016307792	0.000016307791	0.000006805898	0.000000000000	0.000000000000	-0.000000000001	-0.000000000000	-0.000000000001
665.306122448980	0.000000000000	0.000006805900	0.000002396126	0.000016307792	0.000016307791	0.000006805899	0.000000000000	0.000000000000	-0.000000000000	-0.000000000000	-0.000000000000
667.346938775510	0.000000000000	0.000006805900	0.000002396126	0.000016307792	0.000016307791	0.000006805900	0.000000000000	0.000000000000	-0.000000000000	-0.000000000000	-0.000000000000
669.387755102041	0.000000000000	0.000006805900	0.000002396126	0.000016307792	0.000016307791	0.000006805900	0.000000000000	0.000000000000	-0.000000000000	-0.000000000000	-0.000000000000
671.428571428571	0.000000000000	0.000006805900	0.000002396126	0.000016307792	0.000016307791	0.000006805900	0.000000000000	0.000000000000	-0.000000000000	-0.000000000000	-0.000000000000
673.469387755102	0.000000000000	0.000006805900	0.000002396126	0.000016307792	0.000016307792	0.000006805900	0.000000000000	0.000000000000	-0.000000000000	-0.000000000000	-0.000000000000
675.510204081633	0.000000000000	0.000006805900	0.000002396126	0.000016307792	0.000016307792	0.000006805900	0.000000000000	0.000000000000	-0.000000000000	-0.000000000000	-0.000000000000
677.551020408163	0.000000000000	0.000006805900	0.000002396126	0.000016307792	0.000016307792	0.000006805900	0.000000000000	0.000000000000	-0.000000000000	-0.000000000000	-0.000000000000
679.591836734694	0.000000000000	0.000006805900	0.000002396126	0.000016307792	0.000016307792	0.000006805900	0.000000000000	0.000000000000	-0.000000000000	-0.000000000000	-0.000000000000
681.632653061224	0.000000000000	0.000006805900	0.000002396126	0.000016307792	0.000016307792	0.000006805900	0.000000000000	0.000000000000	-0.000000000000	-0.000000000000	-0.000000000000
683.673469387755	0.000000000000	0.000006805900	0.000002396126	0.000016307792	0.000016307792	0.000006805900	0.000000000000	0.000000000000	-0.000000000000	-0.000000000000	-0.000000000000
685.714285714286	0.000000000000	0.000006805900	0.000002396126	0.000016307792	0.000016307792	0.000006805900	0.000000000000	0.000000000000	-0.000000000000	-0.000000000000	-0.000000000000
687.755102040816	0.000000000000	0.000006805900	0.000002396126	0.000016307792	0.000016307792	0.000006805900	0.000000000000	0.000000000000	-0.000000000000	-0.000000000000	-0.000000000000
689.795918367347	0.000000000000	0.000006805900	0.000002396126	0.000016307792	0.000016307792	0.000006805900	0.000000000000	0.000000000000	-0.000000000000	-0.000000000000	-0.000000000000
691.836734693878	0.000000000000	0.000006805900	0.000002396126	0.000016307792	0.000016307792	0.000006805900	0.000000000000	0.000000000000	-0.000000000000	-0.000000000000	-0.000000000000
693.877551020408	0.000000000000	0.000006805900	0.000002396126	0.000016307792	0.000016307792	0.000006805900	0.000000000000	0.000000000000	-0.000000000000	-0.000000000000	-0.000000000000
695.918367346939	0.000000000000	0.000006805900	0.000002396126	0.000016307792	0.000016307792	0.000006805900	0.000000000000	0.000000000000	-0.000000000000	-0.000000000000	-0.000000000000
697.959183673469	0.000000000000	0.000006805900	0.000002396126	0.000016307792	0.000016307792	0.000006805900	0.000000000000	0.000000000000	-0.000000000000	-0.000000000000	-0.000000000000
700.000000000000	0.000000000000	0.000006805900	0.000002396126	0.000016307792	0.000016307792	0.000006805900	0.000000000000	0.000000000000	-0.000000000000	-0.000000000000	-0.000000000000
702.040816326531	0.000000000000	0.000006805900	0.000002396126	0.000016307792	0.000016307792	0.000006805900	0.000000000000	0.000000000000	-0.000000000000	-0.000000000000	-0.000000000000
704.081632653061	0.000000000000	0.000006805900	0.000002396126	0.000016307792	0.000016307792	0.000006805900	0.000000000000	0.000000000000	-0.000000000000	-0.000000000000	-0.000000000000
706.122448979592	0.000000000000	0.000006805900	0.000002396126	0.000016307792	0.000016307792	0.000006805900	0.000000000000	0.000000000000	-0.000000000000	-0.000000000000	-0.000000000000
708.163265306122	0.000000000000	0.000006805900	0.000002396126	0.000016307792	0.000016307792	0.000006805900	0.000000000000	0.000000000000	-0.000000000000	-0.000000000000	-0.000000000000
710.204081632653	0.000000000000	0.000006805900	0.000002396126	0.000016307792	0.000016307792	0.000006805900	0.000000000000	0.000000000000	-0.000000000000	-0.000000000000	-0.000000000000
712.244897959184	0.000000000000	0.000006805900	0.000002396126	0.000016307792	0.000016307792	0.000006805900	0.000000000000	0.000000000000	-0.000000000000	-0.000000000000	-0.000000000000
714.285714285714	0.000000000000	0.000006805900	0.000002396126	0.000016307792	0.000016307792	0.000006805900	0.000000000000	0.000000000000	-0.000000000000	-0.000000000000	-0.000000000000
716.326530612245	0.000001558173	0.000008044152	0.000002074594	0.000016587651	0.000016386116	0.000007185484	0.000003076284	0.000000307628	-0.000000088271	-0.000000004278	-0.000000092549
718.367346938776	0.000000792956	0.000008669492	0.000001934718	0.000016727527	0.000016528326	0.000007796913	0.000000000000	0.000000000000	-0.000000160271	-0.000000006891	-0.000000167162
720.408163265306	0.000000403536	0.000008993768	0.000001869574	0.000016792672	0.000016646138	0.000008324013	0.000000000000	0.000000000000	-0.000000132774	-0.000000005940	-0.000000138714
722.448979591837	0.000000205354	0.000009160231	0.000001837855	0.000016824390	0.000016727795	0.000008703575	0.000000000000	0.000000000000	-0.000000092027	-0.000000004278	-0.000000096305
724.489795918367	0.000000104502	0.000009245299	0.000001822070	0.000016840175	0.000016780048	0.000008953731	0.000000000000	0.000000000000	-0.000000058890	-0.000000002819	-0.000000061709
726.530612244898	0.000000053180	0.000009288678	0.000001814128	0.000016848117	0.000016811997	0.000009110126	0.000000000000	0.000000000000	-0.000000036007	-0.000000001763	-0.000000037769
728.571428571429	0.000000027063	0.000009310777	0.000001810109	0.000016852136	0.000016830960	0.000009204542	0.000000000000	0.000000000000	-0.000000021371	-0.000000001064	-0.000000022435
730.612244897959	0.000000013772	0.000009322028	0.000001808070	0.000016854175	0.000016841981	0.000009260140	0.000000000000	0.000000000000	-0.000000012420	-0.000000000627	-0.000000013047
732.653061224490	0.000000007074	0.000009327700	0.000001807044	0.000016855201	0.000016848230	0.000009292000	0.000000000000	0.000000000000	-0.000000007043	-0.000000000359	-0.000000007402
734.693877551020	0.000000003634	0.000009330614	0.000001806517	0.000016855728	0.000016851784	0.000009310267	0.000000000000	0.000000000000	-0.000000004005	-0.000000000206	-0.000000004211
736.734693877551	0.000000001866	0.000009332110	0.000001806247	0.000016855999	0.000016853786	0.000009320627	0.000000000000	0.000000000000	-0.000000002256	-0.000000000117	-0.000000002373
738.775510204082	0.000000000959	0.000009332879	0.000001806108	0.000016856137	0.000016854905	0.000009326451	0.000000000000	0.000000000000	-0.000000001261	-0.000000000066	-0.000000001327
740.816326530612	0.000000000492	0.000009333274	0.000001806036	0.000016856209	0.000016855527	0.000009329700	0.000000000000	0.000000000000	-0.000000000700	-0.000000000037	-0.000000000737
742.857142857143	0.000000000253	0.000009333477	0.000001806000	0.000016856245	0.000016855870	0.000009331501	0.000000000000	0.000000000000	-0.000000000387	-0.000000000020	-0.000000000407
744.897959183673	0.000000000130	0.000009333581	0.000001805981	0.000016856264	0.000016856058	0.000009332495	0.000000000000	0.000000000000	-0.000000000212	-0.000000000011	-0.000000000224
746.938775510204	0.000000000067	0.000009333635	0.000001805971	0.000016856274	0.000016856162	0.000009333040	0.000000000000	0.000000000000	-0.000000000116	-0.000000000006	-0.000000000122
748.979591836735	0.000000000034	0.000009333662	0.000001805966	0.000016856279	0.000016856218	0.000009333338	0.000000000000	0.000000000000	-0.000000000063	-0.000000000003	-0.000000000067
751.020408163265	0.000000000018	0.000009333676	0.000001805964	0.000016856281	0.000016856248	0.000009333500	0.000000000000	0.000000000000	-0.000000000034	-0.000000000002	-0.000000000036
753.061224489796	0.000000000009	0.000009333684	0.000001805963	0.000016856283	0.000016856265	0.000009333588	0.000000000000	0.000000000000	-0.000000000019	-0.000000000001	-0.000000000020
755.102040816327	0.000000000005	0.000009333687	0.000001805962	0.000016856283	0.000016856274	0.000009333636	0.000000000000	0.000000000000	-0.000000000010	-0.000000000001	-0.000000000011
757.142857142857	0.000000000002	0.000009333689	0.000001805962	0.000016856284	0.000016856279	0.000009333661	0.000000000000	0.000000000000	-0.000000000005	-0.000000000000	-0.000000000006
759.183673469388	0.000000000001	0.000009333690	0.000001805961	0.000016856284	0.000016856281	0.000009333675	0.000000000000	0.000000000000	-0.000000000003	-0.000000000000	-0.000000000003
761.224489795918	0.000000000001	0.000009333691	0.000001805961	0.000016856284	0.000016856283	0.000009333683	0.000000000000	0.000000000000	-0.000000000002	-0.000000000000	-0.000000000002
763.265306122449	0.000000000000	0.000009333691	0.000001805961	0.000016856284	0.000016856283	0.000009333687	0.000000000000	0.000000000000	-0.000000000001	-0.000000000000	-0.000000000001
765.306122448980	0.000000000000	0.000009333691	0.000001805961	0.000016856284	0.000016856284	0.000009333689	0.000000000000	0.000000000000	-0.000000000000	-0.000000000000	-0.000000000000
767.346938775510	0.000000000000	0.000009333691	0.000001805961	0.000016856284	0.000016856284	0.000009333690	0.000000000000	0.000000000000	-0.000000000000	-0.000000000000	-0.000000000000
769.387755102041	0.000000000000	0.000009333691	0.000001805961	0.000016856284	0.000016856284	0.000009333691	0.000000000000	0.000000000000	-0.000000000000	-0.000000000000	-0.000000000000
771.428571428571	0.000000000000	0.000009333691	0.000001805961	0.000016856284	0.000016856284	0.000009333691	0.000000000000	0.000000000000	-0.000000000000	-0.000000000000	-0.000000000000
773.469387755102	0.000000000000	0.000009333691	0.000001805961	0.000016856284	0.000016856284	0.000009333691	0.000000000000	0.000000000000	-0.000000000000	-0.000000000000	-0.000000000000
775.510204081633	0.000000000000	0.000009333691	0.000001805961	0.000016856284	0.000016856284	0.000009333691	0.000000000000	0.000000000000	-0.000000000000	-0.000000000000	-0.000000000000
777.551020408163	0.000000000000	0.000009333691	0.000001805961	0.000016856284	0.000016856284	0.000009333691	0.000000000000	0.000000000000	-0.000000000000	-0.000000000000	-0.000000000000
779.591836734694	0.000000000000	0.000009333691	0.000001805961	0.000016856284	0.000016856284	0.000009333691	0.000000000000	0.000000000000	-0.000000000000	-0.000000000000	-0.000000000000
781.632653061224	0.000000000000	0.000009333691	0.000001805961	0.000016856284	0.000016856284	0.000009333691	0.000000000000	0.000000000000	-0.000000000000	-0.000000000000	-0.000000000000
783.673469387755	0.000000000000	0.000009333691	0.000001805961	0.000016856284	0.000016856284	0.000009333691	0.000000000000	0.000000000000	-0.000000000000	-0.000000000000	-0.000000000000
785.714285714286	0.000000000000	0.000009333691	0.000001805961	0.000016856284	0.000016856284	0.000009333691	0.000000000000	0.000000000000	-0.000000000000	-0.000000000000	-0.000000000000
787.755102040816	0.000000000000	0.000009333691	0.000001805961	0.000016856284	0.000016856284	0.000009333691	0.000000000000	0.000000000000	-0.000000000000	-0.000000000000	-0.000000000000
789.795918367347	0.000000000000	0.000009333691	0.000001805961	0.000016856284	0.000016856284	0.000009333691	0.000000000000	0.000000000000	-0.000000000000	-0.000000000000	-0.000000000000
791.836734693878	0.000000000000	0.000009333691	0.000001805961	0.000016856284	0.000016856284	0.000009333691	0.000000000000	0.000000000000	-0.000000000000	-0.000000000000	-0.000000000000
793.877551020408	0.000000000000	0.000009333691	0.000001805961	0.000016856284	0.000016856284	0.000009333691	0.000000000000	0.000000000000	-0.000000000000	-0.000000000000	-0.000000000000
795.918367346939	0.000000000000	0.000009333691	0.000001805961	0.000016856284	0.000016856284	0.000009333691	0.000000000000	0.000000000000	-0.000000000000	-0.000000000000	-0.000000000000
797.959183673469	0.000000000000	0.000009333691	0.000001805961	0.000016856284	0.000016856284	0.000009333691	0.000000000000	0.000000000000	-0.000000000000	-0.000000000000	-0.000000000000
800.000000000000	0.000000000000	0.000009333691	0.000001805961	0.000016856284	0.000016856284	0.000009333691	0.000000000000	0.000000000000	-0.000000000000	-0.000000000000	-0.000000000000
802.040816326531	0.000000000000	0.000009333691	0.000001805961	0.000016856284	0.000016856284	0.000009333691	0.000000000000	0.000000000000	-0.000000000000	-0.000000000000	-0.000000000000
804.081632653061	0.000000000000	0.000009333691	0.000001805961	0.000016856284	0.000016856284	0.000009333691	0.000000000000	0.000000000000	-0.000000000000	-0.000000000000	-0.000000000000
806.122448979592	0.000000000000	0.000009333691	0.000001805961	0.000016856284	0.000016856284	0.000009333691	0.000000000000	0.000000000000	-0.000000000000	-0.000000000000	-0.000000000000
808.163265306122	0.000000000000	0.000009333691	0.000001805961	0.000016856284	0.000016856284	0.000009333691	0.000000000000	0.000000000000	-0.000000000000	-0.000000000000	-0.000000000000
810.204081632653	0.000000000000	0.000009333691	0.000001805961	0.000016856284	0.000016856284	0.000009333691	0.000000000000	0.000000000000	-0.000000000000	-0.000000000000	-0.000000000000
812.244897959184	0.000000000000	0.000009333691	0.000001805961	0.000016856284	0.000016856284	0.000009333691	0.000000000000	0.000000000000	-0.000000000000	-0.000000000000	-0.000000000000
814.285714285714	0.000000000000	0.000009333691	0.000001805961	0.000016856284	0.000016856284	0.000009333691	0.000000000000	0.000000000000	-0.000000000000	-0.000000000000	-0.000000000000
816.326530612245	0.000000000000	0.000009333691	0.000001805961	0.000016856284	0.000016856284	0.000009333691	0.000000000000	0.000000000000	-0.000000000000	-0.000000000000	-0.000000000000
818.367346938776	0.000001540696	0.000010646430	0.000001605205	0.000017025632	0.000016903426	0.000009739435	0.000003022783	0.000000302278	-0.000000053128	-0.000000004573	-0.000000057701
820.408163265306	0.000000784062	0.000011313312	0.000001515452	0.000017115385	0.000016991135	0.000010387528	0.000000000000	0.000000000000	-0.000000098848	-0.000000007304	-0.000000106152
822.448979591837	0.000000399010	0.000011656116	0.000001473205	0.000017157632	0.000017065102	0.000010946462	0.000000000000	0.000000000000	-0.000000083361	-0.000000006299	-0.000000089661
824.489795918367	0.000000203051	0.000011831393	0.000001452523	0.000017178315	0.000017116862	0.000011348317	0.000000000000	0.000000000000	-0.000000058333	-0.000000004529	-0.000000062862
826.530612244898	0.000000103330	0.000011920792	0.000001442201	0.000017188636	0.000017150190	0.000011612771	0.000000000000	0.000000000000	-0.000000037560	-0.000000002980	-0.000000040540
828.571428571429	0.000000052583	0.000011966338	0.000001437000	0.000017193837	0.000017170656	0.000011777907	0.000000000000	0.000000000000	-0.000000023065	-0.000000001861	-0.000000024927
830.612244897959	0.000000026759	0.000011989529	0.000001434367	0.000017196471	0.000017182843	0.000011877507	0.000000000000	0.000000000000	-0.000000013734	-0.000000001122	-0.000000014857
832.653061224490	0.000000013617	0.000012001334	0.000001433030	0.000017197808	0.000017189943	0.000011936116	0.000000000000	0.000000000000	-0.000000008002	-0.000000000661	-0.000000008662
834.693877551020	0.000000006995	0.000012007284	0.000001432357	0.000017198480	0.000017193977	0.000011969682	0.000000000000	0.000000000000	-0.000000004546	-0.000000000378	-0.000000004925
836.734693877551	0.000000003593	0.000012010340	0.000001432012	0.000017198826	0.000017196274	0.000011988918	0.000000000000	0.000000000000	-0.000000002589	-0.000000000217	-0.000000002806
838.775510204082	0.000000001846	0.000012011910	0.000001431834	0.000017199003	0.000017197570	0.000011999824	0.000000000000	0.000000000000	-0.000000001461	-0.000000000123	-0.000000001583
840.816326530612	0.000000000948	0.000012012717	0.000001431743	0.000017199094	0.000017198295	0.000012005952	0.000000000000	0.000000000000	-0.000000000817	-0.000000000069	-0.000000000886
842.857142857143	0.000000000487	0.000012013131	0.000001431696	0.000017199141	0.000017198698	0.000012009371	0.000000000000	0.000000000000	-0.000000000454	-0.000000000039	-0.000000000493
844.897959183673	0.000000000250	0.000012013344	0.000001431672	0.000017199165	0.000017198921	0.000012011265	0.000000000000	0.000000000000	-0.000000000251	-0.000000000021	-0.000000000272
846.938775510204	0.000000000128	0.000012013453	0.000001431660	0.000017199177	0.000017199043	0.000012012310	0.000000000000	0.000000000000	-0.000000000138	-0.000000000012	-0.000000000150
848.979591836735	0.000000000066	0.000012013509	0.000001431654	0.000017199184	0.000017199110	0.000012012883	0.000000000000	0.000000000000	-0.000000000076	-0.000000000006	-0.000000000082
851.020408163265	0.000000000034	0.000012013538	0.000001431651	0.000017199187	0.000017199147	0.000012013197	0.000000000000	0.000000000000	-0.000000000041	-0.000000000004	-0.000000000045
853.061224489796	0.000000000017	0.000012013553	0.000001431649	0.000017199188	0.000017199167	0.000012013367	0.000000000000	0.000000000000	-0.000000000022	-0.000000000002	-0.000000000024
855.102040816327	0.000000000009	0.000012013560	0.000001431648	0.000017199189	0.000017199178	0.000012013460	0.000000000000	0.000000000000	-0.000000000012	-0.000000000001	-0.000000000013
857.142857142857	0.000000000005	0.000012013564	0.000001431648	0.000017199190	0.000017199183	0.000012013510	0.000000000000	0.000000000000	-0.000000000007	-0.000000000001	-0.000000000007
859.183673469388	0.000000000002	0.000012013566	0.000001431647	0.000017199190	0.000017199187	0.000012013537	0.000000000000	0.000000000000	-0.000000000004	-0.000000000000	-0.000000000004
861.224489795918	0.000000000001	0.000012013567	0.000001431647	0.000017199190	0.000017199188	0.000012013552	0.000000000000	0.000000000000	-0.000000000002	-0.000000000000	-0.000000000002
863.265306122449	0.000000000001	0.000012013568	0.000001431647	0.000017199190	0.000017199189	0.000012013559	0.000000000000	0.000000000000	-0.000000000001	-0.000000000000	-0.000000000001
865.306122448980	0.000000000000	0.000012013568	0.000001431647	0.000017199190	0.000017199190	0.000012013564	0.000000000000	0.000000000000	-0.000000000001	-0.000000000000	-0.000000000001
867.346938775510	0.000000000000	0.000012013568	0.000001431647	0.000017199190	0.000017199190	0.000012013566	0.000000000000	0.000000000000	-0.000000000000	-0.000000000000	-0.000000000000
869.387755102041	0.000000000000	0.000012013568	0.000001431647	0.000017199190	0.000017199190	0.000012013567	0.000000000000	0.000000000000	-0.000000000000	-0.000000000000	-0.000000000000
871.428571428571	0.000000000000	0.000012013568	0.000001431647	0.000017199190	0.000017199190	0.000012013568	0.000000000000	0.000000000000	-0.000000000000	-0.000000000000	-0.000000000000
873.469387755102	0.000000000000	0.000012013568	0.000001431647	0.000017199190	0.000017199190	0.000012013568	0.000000000000	0.000000000000	-0.000000000000	-0.000000000000	-0.000000000000
875.510204081633	0.000000000000	0.000012013568	0.000001431647	0.000017199190	0.000017199190	0.000012013568	0.000000000000	0.000000000000	-0.000000000000	-0.000000000000	-0.000000000000
877.551020408163	0.000000000000	0.000012013568	0.000001431647	0.000017199190	0.000017199190	0.000012013568	0.000000000000	0.000000000000	-0.000000000000	-0.000000000000	-0.000000000000
879.591836734694	0.000000000000	0.000012013568	0.000001431647	0.000017199190	0.000017199190	0.000012013568	0.000000000000	0.000000000000	-0.000000000000	-0.000000000000	-0.000000000000
881.632653061224	0.000000000000	0.000012013568	0.000001431647	0.000017199190	0.000017199190	0.000012013568	0.000000000000	0.000000000000	-0.000000000000	-0.000000000000	-0.000000000000
883.673469387755	0.000000000000	0.000012013568	0.000001431647	0.000017199190	0.000017199190	0.000012013568	0.000000000000	0.000000000000	-0.000000000000	-0.000000000000	-0.000000000000
885.714285714286	0.000000000000	0.000012013568	0.000001431647	0.000017199190	0.000017199190	0.000012013568	0.000000000000	0.000000000000	-0.000000000000	-0.000000000000	-0.000000000000
887.755102040816	0.000000000000	0.000012013568	0.000001431647	0.000017199190	0.000017199190	0.000012013568	0.000000000000	0.000000000000	-0.000000000000	-0.000000000000	-0.000000000000
889.795918367347	0.000000000000	0.000012013568	0.000001431647	0.000017199190	0.000017199190	0.000012013568	0.000000000000	0.000000000000	-0.000000000000	-0.000000000000	-0.000000000000
891.836734693878	0.000000000000	0.000012013568	0.000001431647	0.000017199190	0.000017199190	0.000012013568	0.000000000000	0.000000000000	-0.000000000000	-0.000000000000	-0.000000000000
893.877551020408	0.000000000000	0.000012013568	0.000001431647	0.000017199190	0.000017199190	0.000012013568	0.000000000000	0.000000000000	-0.000000000000	-0.000000000000	-0.000000000000
895.918367346939	0.000000000000	0.000012013568	0.000001431647	0.000017199190	0.000017199190	0.000012013568	0.000000000000	0.000000000000	-0.000000000000	-0.000000000000	-0.000000000000
897.959183673469	0.000000000000	0.000012013568	0.000001431647	0.000017199190	0.000017199190	0.000012013568	0.000000000000	0.000000000000	-0.000000000000	-0.000000000000	-0.000000000000
900.000000000000	0.000000000000	0.000012013568	0.000001431647	0.000017199190	0.000017199190	0.000012013568	0.000000000000	0.000000000000	-0.000000000000	-0.000000000000	-0.000000000000
902.040816326531	0.000000000000	0.000012013568	0.000001431647	0.000017199190	0.000017199190	0.000012013568	0.000000000000	0.000000000000	-0.000000000000	-0.000000000000	-0.000000000000
904.081632653061	0.000000000000	0.000012013568	0.000001431647	0.000017199190	0.000017199190	0.000012013568	0.000000000000	0.000000000000	-0.000000000000	-0.000000000000	-0.000000000000
906.122448979592	0.000000000000	0.000012013568	0.000001431647	0.000017199190	0.000017199190	0.000012013568	0.000000000000	0.000000000000	-0.000000000000	-0.000000000000	-0.000000000000
908.163265306123	0.000000000000	0.000012013568	0.000001431647	0.000017199190	0.000017199190	0.000012013568	0.000000000000	0.000000000000	-0.000000000000	-0.000000000000	-0.000000000000
910.204081632653	0.000000000000	0.000012013568	0.000001431647	0.000017199190	0.000017199190	0.000012013568	0.000000000000	0.000000000000	-0.000000000000	-0.000000000000	-0.000000000000
912.244897959184	0.000000000000	0.000012013568	0.000001431647	0.000017199190	0.000017199190	0.000012013568	0.000000000000	0.000000000000	-0.000000000000	-0.000000000000	-0.000000000000
914.285714285714	0.000000000000	0.000012013568	0.000001431647	0.000017199190	0.000017199190	0.000012013568	0.000000000000	0.000000000000	-0.000000000000	-0.000000000000	-0.000000000000
916.326530612245	0.000000000000	0.000012013568	0.000001431647	0.000017199190	0.000017199190	0.000012013568	0.000000000000	0.000000000000	-0.000000000000	-0.000000000000	-0.000000000000
918.367346938776	0.000000000000	0.000012013568	0.000001431647	0.000017199190	0.000017199190	0.000012013568	0.000000000000	0.000000000000	-0.000000000000	-0.000000000000	-0.000000000000
920.408163265306	0.000001514026	0.000013361532	0.000001298525	0.000017307414	0.000017228448	0.000012429360	0.000002970213	0.000000297021	-0.000000032973	-0.000000004686	-0.000000037659
922.448979591837	0.000000770489	0.000014044589	0.000001238046	0.000017367893	0.000017285855	0.000013094896	0.000000000000	0.000000000000	-0.000000064698	-0.000000007501	-0.000000072198
924.489795918367	0.000000392092	0.000014394204	0.000001209264	0.000017396675	0.000017334957	0.000013667679	0.000000000000	0.000000000000	-0.000000055338	-0.000000006455	-0.000000061793
926.530612244898	0.000000199531	0.000014572599	0.000001195098	0.000017410841	0.000017369592	0.000014078778	0.000000000000	0.000000000000	-0.000000039034	-0.000000004633	-0.000000043667
928.571428571429	0.000000101539	0.000014663502	0.000001188008	0.000017417931	0.000017392011	0.000014348968	0.000000000000	0.000000000000	-0.000000025266	-0.000000003045	-0.000000028311
930.612244897959	0.000000051672	0.000014709792	0.000001184431	0.000017421508	0.000017405830	0.000014517530	0.000000000000	0.000000000000	-0.000000015574	-0.000000001900	-0.000000017474
932.653061224490	0.000000026295	0.000014733356	0.000001182619	0.000017423320	0.000017414082	0.000014619126	0.000000000000	0.000000000000	-0.000000009299	-0.000000001145	-0.000000010444
934.693877551020	0.000000013381	0.000014745350	0.000001181699	0.000017424241	0.000017418899	0.000014678877	0.000000000000	0.000000000000	-0.000000005429	-0.000000000673	-0.000000006103
936.734693877551	0.000000006873	0.000014751394	0.000001181235	0.000017424704	0.000017421641	0.000014713082	0.000000000000	0.000000000000	-0.000000003090	-0.000000000385	-0.000000003475
938.775510204082	0.000000003531	0.000014754499	0.000001180997	0.000017424942	0.000017423204	0.000014732679	0.000000000000	0.000000000000	-0.000000001762	-0.000000000221	-0.000000001983
940.816326530612	0.000000001814	0.000014756094	0.000001180875	0.000017425064	0.000017424087	0.000014743786	0.000000000000	0.000000000000	-0.000000000995	-0.000000000125	-0.000000001120
942.857142857143	0.000000000932	0.000014756913	0.000001180813	0.000017425127	0.000017424582	0.000014750027	0.000000000000	0.000000000000	-0.000000000557	-0.000000000070	-0.000000000628
944.897959183673	0.000000000479	0.000014757334	0.000001180780	0.000017425159	0.000017424857	0.000014753507	0.000000000000	0.000000000000	-0.000000000310	-0.000000000039	-0.000000000349
946.938775510204	0.000000000246	0.000014757550	0.000001180764	0.000017425175	0.000017425009	0.000014755435	0.000000000000	0.000000000000	-0.000000000171	-0.000000000022	-0.000000000193
948.979591836735	0.000000000126	0.000014757661	0.000001180755	0.000017425184	0.000017425092	0.000014756498	0.000000000000	0.000000000000	-0.000000000094	-0.000000000012	-0.000000000106
951.020408163265	0.000000000065	0.000014757718	0.000001180751	0.000017425188	0.000017425138	0.000014757082	0.000000000000	0.000000000000	-0.000000000052	-0.000000000007	-0.000000000058
953.061224489796	0.000000000033	0.000014757748	0.000001180749	0.000017425190	0.000017425163	0.000014757400	0.000000000000	0.000000000000	-0.000000000028	-0.000000000004	-0.000000000032
955.102040816327	0.000000000017	0.000014757763	0.000001180748	0.000017425192	0.000017425177	0.000014757574	0.000000000000	0.000000000000	-0.000000000015	-0.000000000002	-0.000000000017
957.142857142857	0.000000000009	0.000014757771	0.000001180747	0.000017425192	0.000017425184	0.000014757668	0.000000000000	0.000000000000	-0.000000000008	-0.000000000001	-0.000000000009
959.183673469388	0.000000000005	0.000014757775	0.000001180747	0.000017425192	0.000017425188	0.000014757719	0.000000000000	0.000000000000	-0.000000000004	-0.000000000001	-0.000000000005
961.224489795918	0.000000000002	0.000014757777	0.000001180746	0.000017425193	0.000017425190	0.000014757747	0.000000000000	0.000000000000	-0.000000000002	-0.000000000000	-0.000000000003
963.265306122449	0.000000000001	0.000014757778	0.000001180746	0.000017425193	0.000017425191	0.000014757762	0.000000000000	0.000000000000	-0.000000000001	-0.000000000000	-0.000000000001
965.306122448980	0.000000000001	0.000014757778	0.000001180746	0.000017425193	0.000017425192	0.000014757770	0.000000000000	0.000000000000	-0.000000000001	-0.000000000000	-0.000000000001
967.346938775510	0.000000000000	0.000014757778	0.000001180746	0.000017425193	0.000017425192	0.000014757774	0.000000000000	0.000000000000	-0.000000000000	-0.000000000000	-0.000000000000
969.387755102041	0.000000000000	0.000014757779	0.000001180746	0.000017425193	0.000017425193	0.000014757776	0.000000000000	0.000000000000	-0.000000000000	-0.000000000000	-0.000000000000
971.428571428571	0.000000000000	0.000014757779	0.000001180746	0.000017425193	0.000017425193	0.000014757777	0.000000000000	0.000000000000	-0.000000000000	-0.000000000000	-0.000000000000
973.469387755102	0.000000000000	0.000014757779	0.000001180746	0.000017425193	0.000017425193	0.000014757778	0.000000000000	0.000000000000	-0.000000000000	-0.000000000000	-0.000000000000
975.510204081633	0.000000000000	0.000014757779	0.000001180746	0.000017425193	0.000017425193	0.000014757778	0.000000000000	0.000000000000	-0.000000000000	-0.000000000000	-0.000000000000
977.551020408163	0.000000000000	0.000014757779	0.000001180746	0.000017425193	0.000017425193	0.000014757778	0.000000000000	0.000000000000	-0.000000000000	-0.000000000000	-0.000000000000
979.591836734694	0.000000000000	0.000014757779	0.000001180746	0.000017425193	0.000017425193	0.000014757779	0.000000000000	0.000000000000	-0.000000000000	-0.000000000000	-0.000000000000
981.632653061224	0.000000000000	0.000014757779	0.000001180746	0.000017425193	0.000017425193	0.000014757779	0.000000000000	0.000000000000	-0.000000000000	-0.000000000000	-0.000000000000
983.673469387755	0.000000000000	0.000014757779	0.000001180746	0.000017425193	0.000017425193	0.000014757779	0.000000000000	0.000000000000	-0.000000000000	-0.000000000000	-0.000000000000
985.714285714286	0.000000000000	0.000014757779	0.000001180746	0.000017425193	0.000017425193	0.000014757779	0.000000000000	0.000000000000	-0.000000000000	-0.000000000000	-0.000000000000
987.755102040816	0.000000000000	0.000014757779	0.000001180746	0.000017425193	0.000017425193	0.000014757779	0.000000000000	0.000000000000	-0.000000000000	-0.000000000000	-0.000000000000
989.795918367347	0.000000000000	0.000014757779	0.000001180746	0.000017425193	0.000017425193	0.000014757779	0.000000000000	0.000000000000	-0.000000000000	-0.000000000000	-0.000000000000
991.836734693878	0.000000000000	0.000014757779	0.000001180746	0.000017425193	0.000017425193	0.000014757779	0.000000000000	0.000000000000	-0.000000000000	-0.000000000000	-0.000000000000
993.877551020408	0.000000000000	0.000014757779	0.000001180746	0.000017425193	0.000017425193	0.000014757779	0.000000000000	0.000000000000	-0.000000000000	-0.000000000000	-0.000000000000
995.918367346939	0.000000000000	0.000014757779	0.000001180746	0.000017425193	0.000017425193	0.000014757779	0.000000000000	0.000000000000	-0.000000000000	-0.000000000000	-0.000000000000
997.959183673469	0.000000000000	0.000014757779	0.000001180746	0.000017425193	0.000017425193	0.000014757779	0.000000000000	0.000000000000	-0.000000000000	-0.000000000000	-0.000000000000
1000.000000000000	0.000000000000	0.000014757779	0.000001180746	0.000017425193	0.000017425193	0.000014757779	0.000000000000	0.000000000000	-0.000000000000	-0.000000000000	-0.000000000000
1002.040816326531	0.000000000000	0.000014757779	0.000001180746	0.000017425193	0.000017425193	0.000014757779	0.000000000000	0.000000000000	-0.000000000000	-0.000000000000	-0.000000000000
1004.081632653061	0.000000000000	0.000014757779	0.000001180746	0.000017425193	0.000017425193	0.000014757779	0.000000000000	0.000000000000	-0.000000000000	-0.000000000000	-0.000000000000
1006.122448979592	0.000000000000	0.000014757779	0.000001180746	0.000017425193	0.000017425193	0.000014757779	0.000000000000	0.000000000000	-0.000000000000	-0.000000000000	-0.000000000000
1008.163265306123	0.000000000000	0.000014757779	0.000001180746	0.000017425193	0.000017425193	0.000014757779	0.000000000000	0.000000000000	-0.000000000000	-0.000000000000	-0.000000000000
1010.204081632653	0.000000000000	0.000014757779	0.000001180746	0.000017425193	0.000017425193	0.000014757779	0.000000000000	0.000000000000	-0.000000000000	-0.000000000000	-0.000000000000
1012.244897959184	0.000000000000	0.000014757779	0.000001180746	0.000017425193	0.000017425193	0.000014757779	0.000000000000	0.000000000000	-0.000000000000	-0.000000000000	-0.000000000000
1014.285714285714	0.000000000000	0.000014757779	0.000001180746	0.000017425193	0.000017425193	0.000014757779	0.000000000000	0.000000000000	-0.000000000000	-0.000000000000	-0.000000000000
1016.326530612245	0.000000000000	0.000014757779	0.000001180746	0.000017425193	0.000017425193	0.000014757779	0.000000000000	0.000000000000	-0.000000000000	-0.000000000000	-0.000000000000
1018.367346938776	0.000000000000	0.000014757779	0.000001180746	0.000017425193	0.000017425193	0.000014757779	0.000000000000	0.000000000000	-0.000000000000	-0.000000000000	-0.000000000000
1020.408163265306	0.000000000000	0.000014757779	0.000001180746	0.000017425193	0.000017425193	0.000014757779	0.000000000000	0.000000000000	-0.000000000000	-0.000000000000	-0.000000000000
1022.448979591837	0.000001480838	0.000016122483	0.000001087197	0.000017498207	0.000017443935	0.000015174233	0.000002918557	0.000000291856	-0.000000021123	-0.000000004693	-0.000000025816
1024.489795918367	0.000000753600	0.000016807032	0.000001044508	0.000017540897	0.000017483715	0.000015848203	0.000000000000	0.000000000000	-0.000000044832	-0.000000007596	-0.000000052427
1026.530612244898	0.000000383497	0.000017156625	0.000001023998	0.000017561406	0.000017518072	0.000016425485	0.000000000000	0.000000000000	-0.000000038720	-0.000000006506	-0.000000045226
1028.571428571429	0.000000195157	0.000017334823	0.000001013856	0.000017571548	0.000017542449	0.000016838795	0.000000000000	0.000000000000	-0.000000027473	-0.000000004658	-0.000000032131
1030.612244897959	0.000000099313	0.000017425580	0.000001008769	0.000017576635	0.000017558291	0.000017110026	0.000000000000	0.000000000000	-0.000000017853	-0.000000003057	-0.000000020910
1032.653061224490	0.000000050539	0.000017471784	0.000001006199	0.000017579205	0.000017568083	0.000017279063	0.000000000000	0.000000000000	-0.000000011036	-0.000000001905	-0.000000012941
1034.693877551020	0.000000025719	0.000017495301	0.000001004896	0.000017580508	0.000017573942	0.000017380870	0.000000000000	0.000000000000	-0.000000006603	-0.000000001147	-0.000000007751
1036.734693877551	0.000000013088	0.000017507270	0.000001004234	0.000017581170	0.000017577368	0.000017440712	0.000000000000	0.000000000000	-0.000000003861	-0.000000000674	-0.000000004536
1038.775510204082	0.000000006723	0.000017513302	0.000001003901	0.000017581503	0.000017579321	0.000017474955	0.000000000000	0.000000000000	-0.000000002200	-0.000000000386	-0.000000002586
1040.816326530612	0.000000003453	0.000017516401	0.000001003730	0.000017581674	0.000017580435	0.000017494567	0.000000000000	0.000000000000	-0.000000001256	-0.000000000221	-0.000000001477
1042.857142857143	0.000000001774	0.000017517992	0.000001003642	0.000017581762	0.000017581065	0.000017505680	0.000000000000	0.000000000000	-0.000000000710	-0.000000000125	-0.000000000835
1044.897959183673	0.000000000911	0.000017518810	0.000001003597	0.000017581807	0.000017581418	0.000017511922	0.000000000000	0.000000000000	-0.000000000398	-0.000000000070	-0.000000000468
1046.938775510204	0.000000000468	0.000017519230	0.000001003574	0.000017581831	0.000017581615	0.000017515402	0.000000000000	0.000000000000	-0.000000000221	-0.000000000039	-0.000000000261
1048.979591836735	0.000000000240	0.000017519446	0.000001003562	0.000017581843	0.000017581723	0.000017517331	0.000000000000	0.000000000000	-0.000000000122	-0.000000000022	-0.000000000144
1051.020408163265	0.000000000123	0.000017519556	0.000001003556	0.000017581849	0.000017581783	0.000017518394	0.000000000000	0.000000000000	-0.000000000067	-0.000000000012	-0.000000000079
1053.061224489796	0.000000000063	0.000017519613	0.000001003553	0.000017581852	0.000017581816	0.000017518977	0.000000000000	0.000000000000	-0.000000000037	-0.000000000007	-0.000000000044
1055.102040816327	0.000000000033	0.000017519642	0.000001003551	0.000017581853	0.000017581834	0.000017519295	0.000000000000	0.000000000000	-0.000000000020	-0.000000000004	-0.000000000024
1057.142857142857	0.000000000017	0.000017519658	0.000001003550	0.000017581854	0.000017581844	0.000017519469	0.000000000000	0.000000000000	-0.000000000011	-0.000000000002	-0.000000000013
1059.183673469388	0.000000000009	0.000017519665	0.000001003550	0.000017581855	0.000017581849	0.000017519563	0.000000000000	0.000000000000	-0.000000000006	-0.000000000001	-0.000000000007
1061.224489795918	0.000000000004	0.000017519669	0.000001003549	0.000017581855	0.000017581852	0.000017519614	0.000000000000	0.000000000000	-0.000000000003	-0.000000000001	-0.000000000004
1063.265306122449	0.000000000002	0.000017519671	0.000001003549	0.000017581855	0.000017581853	0.000017519641	0.000000000000	0.000000000000	-0.000000000002	-0.000000000000	-0.000000000002
1065.306122448980	0.000000000001	0.000017519672	0.000001003549	0.000017581855	0.000017581854	0.000017519656	0.000000000000	0.000000000000	-0.000000000001	-0.000000000000	-0.000000000001
1067.346938775510	0.000000000001	0.000017519673	0.000001003549	0.000017581855	0.000017581855	0.000017519664	0.000000000000	0.000000000000	-0.000000000001	-0.000000000000	-0.000000000001
1069.387755102041	0.000000000000	0.000017519673	0.000001003549	0.000017581855	0.000017581855	0.000017519668	0.000000000000	0.000000000000	-0.000000000000	-0.000000000000	-0.000000000000
1071.428571428572	0.000000000000	0.000017519673	0.000001003549	0.000017581855	0.000017581855	0.000017519671	0.000000000000	0.000000000000	-0.000000000000	-0.000000000000	-0.000000000000
1073.469387755102	0.000000000000	0.000017519673	0.000001003549	0.000017581855	0.000017581855	0.000017519672	0.000000000000	0.000000000000	-0.000000000000	-0.000000000000	-0.000000000000
1075.510204081633	0.000000000000	0.000017519673	0.000001003549	0.000017581855	0.000017581855	0.000017519673	0.000000000000	0.000000000000	-0.000000000000	-0.000000000000	-0.000000000000
1077.551020408163	0.000000000000	0.000017519673	0.000001003549	0.000017581855	0.000017581855	0.000017519673	0.000000000000	0.000000000000	-0.000000000000	-0.000000000000	-0.000000000000
1079.591836734694	0.000000000000	0.000017519673	0.000001003549	0.000017581855	0.000017581855	0.000017519673	0.000000000000	0.000000000000	-0.000000000000	-0.000000000000	-0.000000000000
1081.632653061225	0.000000000000	0.000017519673	0.000001003549	0.000017581855	0.000017581855	0.000017519673	0.000000000000	0.000000000000	-0.000000000000	-0.000000000000	-0.000000000000
1083.673469387755	0.000000000000	0.000017519673	0.000001003549	0.000017581855	0.000017581855	0.000017519673	0.000000000000	0.000000000000	-0.000000000000	-0.000000000000	-0.000000000000
1085.714285714286	0.000000000000	0.000017519673	0.000001003549	0.000017581855	0.000017581855	0.000017519673	0.000000000000	0.000000000000	-0.000000000000	-0.000000000000	-0.000000000000
1087.755102040816	0.000000000000	0.000017519673	0.000001003549	0.000017581855	0.000017581855	0.000017519673	0.000000000000	0.000000000000	-0.000000000000	-0.000000000000	-0.000000000000
1089.795918367347	0.000000000000	0.000017519673	0.000001003549	0.000017581855	0.000017581855	0.000017519673	0.000000000000	0.000000000000	-0.000000000000	-0.000000000000	-0.000000000000
1091.836734693878	0.000000000000	0.000017519673	0.000001003549	0.000017581855	0.000017581855	0.000017519673	0.000000000000	0.000000000000	-0.000000000000	-0.000000000000	-0.000000000000
1093.877551020408	0.000000000000	0.000017519673	0.000001003549	0.000017581855	0.000017581855	0.000017519673	0.000000000000	0.000000000000	-0.000000000000	-0.000000000000	-0.000000000000
1095.918367346939	0.000000000000	0.000017519673	0.000001003549	0.000017581855	0.000017581855	0.000017519673	0.000000000000	0.000000000000	-0.000000000000	-0.000000000000	-0.000000000000
1097.959183673469	0.000000000000	0.000017519673	0.000001003549	0.000017581855	0.000017581855	0.000017519673	0.000000000000	0.000000000000	-0.000000000000	-0.000000000000	-0.000000000000
1100.000000000000	0.000000000000	0.000017519673	0.000001003549	0.000017581855	0.000017581855	0.000017519673	0.000000000000	0.000000000000	-0.000000000000	-0.000000000000	-0.000000000000
1102.040816326531	0.000000000000	0.000017519673	0.000001003549	0.000017581855	0.000017581855	0.000017519673	0.000000000000	0.000000000000	-0.000000000000	-0.000000000000	-0.000000000000
1104.081632653061	0.000000000000	0.000017519673	0.000001003549	0.000017581855	0.000017581855	0.000017519673	0.000000000000	0.000000000000	-0.000000000000	-0.000000000000	-0.000000000000
1106.122448979592	0.000000000000	0.000017519673	0.000001003549	0.000017581855	0.000017581855	0.000017519673	0.000000000000	0.000000000000	-0.000000000000	-0.000000000000	-0.000000000000
1108.163265306122	0.000000000000	0.000017519673	0.000001003549	0.000017581855	0.000017581855	0.000017519673	0.000000000000	0.000000000000	-0.000000000000	-0.000000000000	-0.000000000000
1110.204081632653	0.000000000000	0.000017519673	0.000001003549	0.000017581855	0.000017581855	0.000017519673	0.000000000000	0.000000000000	-0.000000000000	-0.000000000000	-0.000000000000
1112.244897959184	0.000000000000	0.000017519673	0.000001003549	0.000017581855	0.000017581855	0.000017519673	0.000000000000	0.000000000000	-0.000000000000	-0.000000000000	-0.000000000000
1114.285714285714	0.000000000000	0.000017519673	0.000001003549	0.000017581855	0.000017581855	0.000017519673	0.000000000000	0.000000000000	-0.000000000000	-0.000000000000	-0.000000000000
1116.326530612245	0.000000000000	0.000017519673	0.000001003549	0.000017581855	0.000017581855	0.000017519673	0.000000000000	0.000000000000	-0.000000000000	-0.000000000000	-0.000000000000
1118.367346938775	0.000000000000	0.000017519673	0.000001003549	0.000017581855	0.000017581855	0.000017519673	0.000000000000	0.000000000000	-0.000000000000	-0.000000000000	-0.000000000000
1120.408163265306	0.000000000000	0.000017519673	0.000001003549	0.000017581855	0.000017581855	0.000017519673	0.000000000000	0.000000000000	-0.000000000000	-0.000000000000	-0.000000000000
1122.448979591837	0.000000000000	0.000017519673	0.000001003549	0.000017581855	0.000017581855	0.000017519673	0.000000000000	0.000000000000	-0.000000000000	-0.000000000000	-0.000000000000
1124.489795918367	0.000001455107	0.000018881325	0.000000935055	0.000017632896	0.000017594380	0.000017934783	0.000002867800	0.000000286780	-0.000000014116	-0.000000004678	-0.000000018794
1126.530612244898	0.000000740505	0.000019564306	0.000000903435	0.000017664517	0.000017623006	0.000018607483	0.000000000000	0.000000000000	-0.000000032261	-0.000000007581	-0.000000039843
1128.571428571429	0.000000376834	0.000019912672	0.000000888129	0.000017679822	0.000017648072	0.000019183417	0.000000000000	0.000000000000	-0.000000028249	-0.000000006491	-0.000000034740
1130.612244897959	0.000000191766	0.000020090143	0.000000880532	0.000017687419	0.000017665982	0.000019595583	0.000000000000	0.000000000000	-0.000000020185	-0.000000004645	-0.000000024830
1132.653061224490	0.000000097587	0.000020180504	0.000000876715	0.000017691236	0.000017677674	0.000019865973	0.000000000000	0.000000000000	-0.000000013176	-0.000000003047	-0.000000016223
1134.693877551020	0.000000049661	0.000020226500	0.000000874785	0.000017693167	0.000017684922	0.000020034445	0.000000000000	0.000000000000	-0.000000008169	-0.000000001899	-0.000000010068
1136.734693877551	0.000000025272	0.000020249910	0.000000873806	0.000017694146	0.000017689269	0.000020135892	0.000000000000	0.000000000000	-0.000000004899	-0.000000001143	-0.000000006042
1138.775510204082	0.000000012860	0.000020261824	0.000000873308	0.000017694643	0.000017691816	0.000020195515	0.000000000000	0.000000000000	-0.000000002870	-0.000000000672	-0.000000003542
1140.816326530612	0.000000006606	0.000020267828	0.000000873058	0.000017694894	0.000017693269	0.000020229628	0.000000000000	0.000000000000	-0.000000001637	-0.000000000384	-0.000000002022
1142.857142857143	0.000000003393	0.000020270912	0.000000872929	0.000017695022	0.000017694099	0.000020249164	0.000000000000	0.000000000000	-0.000000000936	-0.000000000220	-0.000000001156
1144.897959183673	0.000000001743	0.000020272497	0.000000872863	0.000017695088	0.000017694569	0.000020260233	0.000000000000	0.000000000000	-0.000000000529	-0.000000000125	-0.000000000654
1146.938775510204	0.000000000895	0.000020273310	0.000000872829	0.000017695122	0.000017694832	0.000020266450	0.000000000000	0.000000000000	-0.000000000297	-0.000000000070	-0.000000000367
1148.979591836735	0.000000000460	0.000020273728	0.000000872812	0.000017695140	0.000017694979	0.000020269916	0.000000000000	0.000000000000	-0.000000000165	-0.000000000039	-0.000000000204
1151.020408163265	0.000000000236	0.000020273943	0.000000872803	0.000017695149	0.000017695060	0.000020271837	0.000000000000	0.000000000000	-0.000000000091	-0.000000000022	-0.000000000113
1153.061224489796	0.000000000121	0.000020274053	0.000000872798	0.000017695153	0.000017695104	0.000020272896	0.000000000000	0.000000000000	-0.000000000050	-0.000000000012	-0.000000000062
1155.102040816327	0.000000000062	0.000020274110	0.000000872796	0.000017695156	0.000017695129	0.000020273476	0.000000000000	0.000000000000	-0.000000000028	-0.000000000007	-0.000000000034
1157.142857142857	0.000000000032	0.000020274139	0.000000872795	0.000017695157	0.000017695142	0.000020273794	0.000000000000	0.000000000000	-0.000000000015	-0.000000000004	-0.000000000019
1159.183673469388	0.000000000016	0.000020274154	0.000000872794	0.000017695157	0.000017695150	0.000020273966	0.000000000000	0.000000000000	-0.000000000008	-0.000000000002	-0.000000000010
1161.224489795918	0.000000000008	0.000020274162	0.000000872794	0.000017695158	0.000017695153	0.000020274060	0.000000000000	0.000000000000	-0.000000000004	-0.000000000001	-0.000000000006
1163.265306122449	0.000000000004	0.000020274166	0.000000872793	0.000017695158	0.000017695156	0.000020274111	0.000000000000	0.000000000000	-0.000000000002	-0.000000000001	-0.000000000003
1165.306122448980	0.000000000002	0.000020274168	0.000000872793	0.000017695158	0.000017695157	0.000020274138	0.000000000000	0.000000000000	-0.000000000001	-0.000000000000	-0.000000000002
1167.346938775510	0.000000000001	0.000020274169	0.000000872793	0.000017695158	0.000017695157	0.000020274153	0.000000000000	0.000000000000	-0.000000000001	-0.000000000000	-0.000000000001
1169.387755102041	0.000000000001	0.000020274169	0.000000872793	0.000017695158	0.000017695158	0.000020274161	0.000000000000	0.000000000000	-0.000000000000	-0.000000000000	-0.000000000000
1171.428571428572	0.000000000000	0.000020274170	0.000000872793	0.000017695158	0.000017695158	0.000020274165	0.000000000000	0.000000000000	-0.000000000000	-0.000000000000	-0.000000000000
1173.469387755102	0.000000000000	0.000020274170	0.000000872793	0.000017695158	0.000017695158	0.000020274167	0.000000000000	0.000000000000	-0.000000000000	-0.000000000000	-0.000000000000
1175.510204081633	0.000000000000	0.000020274170	0.000000872793	0.000017695158	0.000017695158	0.000020274168	0.000000000000	0.000000000000	-0.000000000000	-0.000000000000	-0.000000000000
1177.551020408163	0.000000000000	0.000020274170	0.000000872793	0.000017695158	0.000017695158	0.000020274169	0.000000000000	0.000000000000	-0.000000000000	-0.000000000000	-0.000000000000
1179.591836734694	0.000000000000	0.000020274170	0.000000872793	0.000017695158	0.000017695158	0.000020274169	0.000000000000	0.000000000000	-0.000000000000	-0.000000000000	-0.000000000000
1181.632653061225	0.000000000000	0.000020274170	0.000000872793	0.000017695158	0.000017695158	0.000020274170	0.000000000000	0.000000000000	-0.000000000000	-0.000000000000	-0.000000000000
1183.673469387755	0.000000000000	0.000020274170	0.000000872793	0.000017695158	0.000017695158	0.000020274170	0.000000000000	0.000000000000	-0.000000000000	-0.000000000000	-0.000000000000
1185.714285714286	0.000000000000	0.000020274170	0.000000872793	0.000017695158	0.000017695158	0.000020274170	0.000000000000	0.000000000000	-0.000000000000	-0.000000000000	-0.000000000000
1187.755102040816	0.000000000000	0.000020274170	0.000000872793	0.000017695158	0.000017695158	0.000020274170	0.000000000000	0.000000000000	-0.000000000000	-0.000000000000	-0.000000000000
1189.795918367347	0.000000000000	0.000020274170	0.000000872793	0.000017695158	0.000017695158	0.000020274170	0.000000000000	0.000000000000	-0.000000000000	-0.000000000000	-0.000000000000
1191.836734693878	0.000000000000	0.000020274170	0.000000872793	0.000017695158	0.000017695158	0.000020274170	0.000000000000	0.000000000000	-0.000000000000	-0.000000000000	-0.000000000000
1193.877551020408	0.000000000000	0.000020274170	0.000000872793	0.000017695158	0.000017695158	0.000020274170	0.000000000000	0.000000000000	-0.000000000000	-0.000000000000	-0.000000000000
1195.918367346939	0.000000000000	0.000020274170	0.000000872793	0.000017695158	0.000017695158	0.000020274170	0.000000000000	0.000000000000	-0.000000000000	-0.000000000000	-0.000000000000
1197.959183673469	0.000000000000	0.000020274170	0.000000872793	0.000017695158	0.000017695158	0.000020274170	0.000000000000	0.000000000000	-0.000000000000	-0.000000000000	-0.000000000000
1200.000000000000	0.000000000000	0.000020274170	0.000000872793	0.000017695158	0.000017695158	0.000020274170	0.000000000000	0.000000000000	-0.000000000000	-0.000000000000	-0.000000000000
1202.040816326531	0.000000000000	0.000020274170	0.000000872793	0.000017695158	0.000017695158	0.000020274170	0.000000000000	0.000000000000	-0.000000000000	-0.000000000000	-0.000000000000
1204.081632653061	0.000000000000	0.000020274170	0.000000872793	0.000017695158	0.000017695158	0.000020274170	0.000000000000	0.000000000000	-0.000000000000	-0.000000000000	-0.000000000000
1206.122448979592	0.000000000000	0.000020274170	0.000000872793	0.000017695158	0.000017695158	0.000020274170	0.000000000000	0.000000000000	-0.000000000000	-0.000000000000	-0.000000000000
1208.163265306122	0.000000000000	0.000020274170	0.000000872793	0.000017695158	0.000017695158	0.000020274170	0.000000000000	0.000000000000	-0.000000000000	-0.000000000000	-0.000000000000
1210.204081632653	0.000000000000	0.000020274170	0.000000872793	0.000017695158	0.000017695158	0.000020274170	0.000000000000	0.000000000000	-0.000000000000	-0.000000000000	-0.000000000000
1212.244897959184	0.000000000000	0.000020274170	0.000000872793	0.000017695158	0.000017695158	0.000020274170	0.000000000000	0.000000000000	-0.000000000000	-0.000000000000	-0.000000000000
1214.285714285714	0.000000000000	0.000020274170	0.000000872793	0.000017695158	0.000017695158	0.000020274170	0.000000000000	0.000000000000	-0.000000000000	-0.000000000000	-0.000000000000
1216.326530612245	0.000000000000	0.000020274170	0.000000872793	0.000017695158	0.000017695158	0.000020274170	0.000000000000	0.000000000000	-0.000000000000	-0.000000000000	-0.000000000000
1218.367346938775	0.000000000000	0.000020274170	0.000000872793	0.000017695158	0.000017695158	0.000020274170	0.000000000000	0.000000000000	-0.000000000000	-0.000000000000	-0.000000000000
1220.408163265306	0.000000000000	0.000020274170	0.000000872793	0.000017695158	0.000017695158	0.000020274170	0.000000000000	0.000000000000	-0.000000000000	-0.000000000000	-0.000000000000
1222.448979591837	0.000000000000	0.000020274170	0.000000872793	0.000017695158	0.000017695158	0.000020274170	0.000000000000	0.000000000000	-0.000000000000	-0.000000000000	-0.000000000000
1224.489795918367	0.000000000000	0.000020274170	0.000000872793	0.000017695158	0.000017695158	0.000020274170	0.000000000000	0.000000000000	-0.000000000000	-0.000000000000	-0.000000000000
1226.530612244898	0.000001429803	0.000021625424	0.000000820746	0.000017732026	0.000017703727	0.000020685799	0.000002817925	0.000000281792	-0.000000009657	-0.000000004639	-0.000000014296
1228.571428571429	0.000000727628	0.000022303343	0.000000796491	0.000017756281	0.000017725066	0.000021353588	0.000000000000	0.000000000000	-0.000000024049	-0.000000007526	-0.000000031575
1230.612244897959	0.000000370281	0.000022648879	0.000000784680	0.000017768093	0.000017744006	0.000021925196	0.000000000000	0.000000000000	-0.000000021345	-0.000000006442	-0.000000027787
1232.653061224490	0.000000188431	0.000022824849	0.000000778800	0.000017773973	0.000017757628	0.000022334170	0.000000000000	0.000000000000	-0.000000015353	-0.000000004609	-0.000000019962
1234.693877551020	0.000000095890	0.000022914431	0.000000775841	0.000017776932	0.000017766557	0.000022602418	0.000000000000	0.000000000000	-0.000000010062	-0.000000003023	-0.000000013086
1236.734693877551	0.000000048797	0.000022960027	0.000000774343	0.000017778429	0.000017772108	0.000022769531	0.000000000000	0.000000000000	-0.000000006256	-0.000000001883	-0.000000008140
1238.775510204082	0.000000024832	0.000022983232	0.000000773584	0.000017779189	0.000017775444	0.000022870150	0.000000000000	0.000000000000	-0.000000003759	-0.000000001134	-0.000000004893
1240.816326530612	0.000000012637	0.000022995041	0.000000773197	0.000017779575	0.000017777400	0.000022929281	0.000000000000	0.000000000000	-0.000000002205	-0.000000000666	-0.000000002872
1242.857142857143	0.000000006491	0.000023000992	0.000000773003	0.000017779769	0.000017778518	0.000022963111	0.000000000000	0.000000000000	-0.000000001260	-0.000000000381	-0.000000001641
1244.897959183673	0.000000003334	0.000023004049	0.000000772903	0.000017779869	0.000017779158	0.000022982483	0.000000000000	0.000000000000	-0.000000000721	-0.000000000218	-0.000000000939
1246.938775510204	0.000000001713	0.000023005620	0.000000772852	0.000017779920	0.000017779520	0.000022993459	0.000000000000	0.000000000000	-0.000000000408	-0.000000000124	-0.000000000532
1248.979591836735	0.000000000880	0.000023006426	0.000000772826	0.000017779947	0.000017779723	0.000022999624	0.000000000000	0.000000000000	-0.000000000229	-0.000000000069	-0.000000000298
1251.020408163265	0.000000000452	0.000023006841	0.000000772812	0.000017779960	0.000017779836	0.000023003061	0.000000000000	0.000000000000	-0.000000000128	-0.000000000039	-0.000000000166
1253.061224489796	0.000000000232	0.000023007053	0.000000772805	0.000017779967	0.000017779898	0.000023004965	0.000000000000	0.000000000000	-0.000000000071	-0.000000000021	-0.000000000092
1255.102040816327	0.000000000119	0.000023007163	0.000000772802	0.000017779971	0.000017779933	0.000023006015	0.000000000000	0.000000000000	-0.000000000039	-0.000000000012	-0.000000000051
1257.142857142857	0.000000000061	0.000023007219	0.000000772800	0.000017779973	0.000017779952	0.000023006591	0.000000000000	0.000000000000	-0.000000000021	-0.000000000006	-0.000000000028
1259.183673469388	0.000000000031	0.000023007248	0.000000772799	0.000017779974	0.000017779962	0.000023006905	0.000000000000	0.000000000000	-0.000000000012	-0.000000000004	-0.000000000015
1261.224489795918	0.000000000016	0.000023007263	0.000000772798	0.000017779974	0.000017779968	0.000023007076	0.000000000000	0.000000000000	-0.000000000006	-0.000000000002	-0.000000000008
1263.265306122449	0.000000000008	0.000023007270	0.000000772798	0.000017779974	0.000017779971	0.000023007169	0.000000000000	0.000000000000	-0.000000000003	-0.000000000001	-0.000000000004
1265.306122448980	0.000000000004	0.000023007274	0.000000772798	0.000017779974	0.000017779973	0.000023007220	0.000000000000	0.000000000000	-0.000000000002	-0.000000000001	-0.000000000002
1267.346938775510	0.000000000002	0.000023007276	0.000000772798	0.000017779974	0.000017779973	0.000023007247	0.000000000000	0.000000000000	-0.000000000001	-0.000000000000	-0.000000000001
1269.387755102041	0.000000000001	0.000023007277	0.000000772798	0.000017779974	0.000017779974	0.000023007261	0.000000000000	0.000000000000	-0.000000000001	-0.000000000000	-0.000000000001
1271.428571428572	0.000000000001	0.000023007278	0.000000772798	0.000017779974	0.000017779974	0.000023007269	0.000000000000	0.000000000000	-0.000000000000	-0.000000000000	-0.000000000000
1273.469387755102	0.000000000000	0.000023007278	0.000000772798	0.000017779974	0.000017779974	0.000023007273	0.000000000000	0.000000000000	-0.000000000000	-0.000000000000	-0.000000000000
1275.510204081633	0.000000000000	0.000023007278	0.000000772798	0.000017779974	0.000017779974	0.000023007276	0.000000000000	0.000000000000	-0.000000000000	-0.000000000000	-0.000000000000
1277.551020408163	0.000000000000	0.000023007278	0.000000772798	0.000017779974	0.000017779974	0.000023007277	0.000000000000	0.000000000000	-0.000000000000	-0.000000000000	-0.000000000000
1279.591836734694	0.000000000000	0.000023007278	0.000000772798	0.000017779974	0.000017779974	0.000023007277	0.000000000000	0.000000000000	-0.000000000000	-0.000000000000	-0.000000000000
1281.632653061225	0.000000000000	0.000023007278	0.000000772798	0.000017779974	0.000017779974	0.000023007278	0.000000000000	0.000000000000	-0.000000000000	-0.000000000000	-0.000000000000
1283.673469387755	0.000000000000	0.000023007278	0.000000772798	0.000017779974	0.000017779974	0.000023007278	0.000000000000	0.000000000000	-0.000000000000	-0.000000000000	-0.000000000000
1285.714285714286	0.000000000000	0.000023007278	0.000000772798	0.000017779974	0.000017779974	0.000023007278	0.000000000000	0.000000000000	-0.000000000000	-0.000000000000	-0.000000000000
1287.755102040816	0.000000000000	0.000023007278	0.000000772798	0.000017779974	0.000017779974	0.000023007278	0.000000000000	0.000000000000	-0.000000000000	-0.000000000000	-0.000000000000
1289.795918367347	0.000000000000	0.000023007278	0.000000772798	0.000017779974	0.000017779974	0.000023007278	0.000000000000	0.000000000000	-0.000000000000	-0.000000000000	-0.000000000000
1291.836734693878	0.000000000000	0.000023007278	0.000000772798	0.000017779974	0.000017779974	0.000023007278	0.000000000000	0.000000000000	-0.000000000000	-0.000000000000	-0.000000000000
1293.877551020408	0.000000000000	0.000023007278	0.000000772798	0.000017779974	0.000017779974	0.000023007278	0.000000000000	0.000000000000	-0.000000000000	-0.000000000000	-0.000000000000
1295.918367346939	0.000000000000	0.000023007278	0.000000772798	0.000017779974	0.000017779974	0.000023007278	0.000000000000	0.000000000000	-0.000000000000	-0.000000000000	-0.000000000000
1297.959183673469	0.000000000000	0.000023007278	0.000000772798	0.000017779974	0.000017779974	0.000023007278	0.000000000000	0.000000000000	-0.000000000000	-0.000000000000	-0.000000000000
1300.000000000000	0.000000000000	0.000023007278	0.000000772798	0.000017779974	0.000017779974	0.000023007278	0.000000000000	0.000000000000	-0.000000000000	-0.000000000000	-0.000000000000
1302.040816326531	0.000000000000	0.000023007278	0.000000772798	0.000017779974	0.000017779974	0.000023007278	0.000000000000	0.000000000000	-0.000000000000	-0.000000000000	-0.000000000000
1304.081632653061	0.000000000000	0.000023007278	0.000000772798	0.000017779974	0.000017779974	0.000023007278	0.000000000000	0.000000000000	-0.000000000000	-0.000000000000	-0.000000000000
1306.122448979592	0.000000000000	0.000023007278	0.000000772798	0.000017779974	0.000017779974	0.000023007278	0.000000000000	0.000000000000	-0.000000000000	-0.000000000000	-0.000000000000
1308.163265306122	0.000000000000	0.000023007278	0.000000772798	0.000017779974	0.000017779974	0.000023007278	0.000000000000	0.000000000000	-0.000000000000	-0.000000000000	-0.000000000000
1310.204081632653	0.000000000000	0.000023007278	0.000000772798	0.000017779974	0.000017779974	0.000023007278	0.000000000000	0.000000000000	-0.000000000000	-0.000000000000	-0.000000000000
1312.244897959184	0.000000000000	0.000023007278	0.000000772798	0.000017779974	0.000017779974	0.000023007278	0.000000000000	0.000000000000	-0.000000000000	-0.000000000000	-0.000000000000
1314.285714285714	0.000000000000	0.000023007278	0.000000772798	0.000017779974	0.000017779974	0.000023007278	0.000000000000	0.000000000000	-0.000000000000	-0.000000000000	-0.000000000000
1316.326530612245	0.000000000000	0.000023007278	0.000000772798	0.000017779974	0.000017779974	0.000023007278	0.000000000000	0.000000000000	-0.000000000000	-0.000000000000	-0.000000000000
1318.367346938775	0.000000000000	0.000023007278	0.000000772798	0.000017779974	0.000017779974	0.000023007278	0.000000000000	0.000000000000	-0.000000000000	-0.000000000000	-0.000000000000
1320.408163265306	0.000000000000	0.000023007278	0.000000772798	0.000017779974	0.000017779974	0.000023007278	0.000000000000	0.000000000000	-0.000000000000	-0.000000000000	-0.000000000000
1322.448979591837	0.000000000000	0.000023007278	0.000000772798	0.000017779974	0.000017779974	0.000023007278	0.000000000000	0.000000000000	-0.000000000000	-0.000000000000	-0.000000000000
1324.489795918367	0.000000000000	0.000023007278	0.000000772798	0.000017779974	0.000017779974	0.000023007278	0.000000000000	0.000000000000	-0.000000000000	-0.000000000000	-0.000000000000
1326.530612244898	0.000000000000	0.000023007278	0.000000772798	0.000017779974	0.000017779974	0.000023007278	0.000000000000	0.000000000000	-0.000000000000	-0.000000000000	-0.000000000000
1328.571428571429	0.000001404929	0.000024343944	0.000000732036	0.000017807297	0.000017785919	0.000023414223	0.000002768917	0.000000276892	-0.000000006699	-0.000000004586	-0.000000011285
1330.612244897959	0.000000714970	0.000025014762	0.000000712894	0.000017826438	0.000017802285	0.000024075003	0.000000000000	0.000000000000	-0.000000018445	-0.000000007447	-0.000000025892
1332.653061224490	0.000000363839	0.000025356526	0.000000703527	0.000017835805	0.000017817008	0.000024640558	0.000000000000	0.000000000000	-0.000000016593	-0.000000006374	-0.000000022967
1334.693877551020	0.000000185153	0.000025530537	0.000000698853	0.000017840480	0.000017827665	0.000025045147	0.000000000000	0.000000000000	-0.000000012010	-0.000000004560	-0.000000016570
1336.734693877551	0.000000094222	0.000025619113	0.000000696497	0.000017842835	0.000017834676	0.000025310491	0.000000000000	0.000000000000	-0.000000007901	-0.000000002990	-0.000000010892
1338.775510204082	0.000000047948	0.000025664194	0.000000695305	0.000017844028	0.000017839046	0.000025475782	0.000000000000	0.000000000000	-0.000000004925	-0.000000001863	-0.000000006788
1340.816326530612	0.000000024400	0.000025687137	0.000000694700	0.000017844633	0.000017841677	0.000025575298	0.000000000000	0.000000000000	-0.000000002965	-0.000000001122	-0.000000004086
1342.857142857143	0.000000012417	0.000025698813	0.000000694392	0.000017844940	0.000017843222	0.000025633778	0.000000000000	0.000000000000	-0.000000001742	-0.000000000659	-0.000000002401
1344.897959183673	0.000000006378	0.000025704696	0.000000694237	0.000017845095	0.000017844106	0.000025667234	0.000000000000	0.000000000000	-0.000000000996	-0.000000000377	-0.000000001373
1346.938775510204	0.000000003276	0.000025707719	0.000000694157	0.000017845175	0.000017844612	0.000025686392	0.000000000000	0.000000000000	-0.000000000570	-0.000000000216	-0.000000000786
1348.979591836735	0.000000001683	0.000025709271	0.000000694117	0.000017845216	0.000017844898	0.000025697246	0.000000000000	0.000000000000	-0.000000000323	-0.000000000122	-0.000000000445
1351.020408163265	0.000000000864	0.000025710069	0.000000694096	0.000017845237	0.000017845059	0.000025703342	0.000000000000	0.000000000000	-0.000000000181	-0.000000000069	-0.000000000250
1353.061224489796	0.000000000444	0.000025710478	0.000000694085	0.000017845248	0.000017845149	0.000025706741	0.000000000000	0.000000000000	-0.000000000101	-0.000000000038	-0.000000000139
1355.102040816327	0.000000000228	0.000025710689	0.000000694079	0.000017845253	0.000017845199	0.000025708624	0.000000000000	0.000000000000	-0.000000000056	-0.000000000021	-0.000000000077
1357.142857142857	0.000000000117	0.000025710797	0.000000694076	0.000017845256	0.000017845226	0.000025709662	0.000000000000	0.000000000000	-0.000000000031	-0.000000000012	-0.000000000043
1359.183673469388	0.000000000060	0.000025710852	0.000000694075	0.000017845257	0.000017845241	0.000025710231	0.000000000000	0.000000000000	-0.000000000017	-0.000000000006	-0.000000000023
1361.224489795918	0.000000000031	0.000025710881	0.000000694074	0.000017845258	0.000017845249	0.000025710542	0.000000000000	0.000000000000	-0.000000000009	-0.000000000004	-0.000000000013
1363.265306122449	0.000000000016	0.000025710896	0.000000694074	0.000017845259	0.000017845254	0.000025710711	0.000000000000	0.000000000000	-0.000000000005	-0.000000000002	-0.000000000007
1365.306122448980	0.000000000008	0.000025710903	0.000000694074	0.000017845259	0.000017845256	0.000025710803	0.000000000000	0.000000000000	-0.000000000003	-0.000000000001	-0.000000000004
1367.346938775510	0.000000000004	0.000025710907	0.000000694073	0.000017845259	0.000017845257	0.000025710853	0.000000000000	0.000000000000	-0.000000000001	-0.000000000001	-0.000000000002
1369.387755102041	0.000000000002	0.000025710909	0.000000694073	0.000017845259	0.000017845258	0.000025710880	0.000000000000	0.000000000000	-0.000000000001	-0.000000000000	-0.000000000001
1371.428571428572	0.000000000001	0.000025710910	0.000000694073	0.000017845259	0.000017845259	0.000025710894	0.000000000000	0.000000000000	-0.000000000000	-0.000000000000	-0.000000000001
1373.469387755102	0.000000000001	0.000025710911	0.000000694073	0.000017845259	0.000017845259	0.000025710902	0.000000000000	0.000000000000	-0.000000000000	-0.000000000000	-0.000000000000
1375.510204081633	0.000000000000	0.000025710911	0.000000694073	0.000017845259	0.000017845259	0.000025710906	0.000000000000	0.000000000000	-0.000000000000	-0.000000000000	-0.000000000000
1377.551020408163	0.000000000000	0.000025710911	0.000000694073	0.000017845259	0.000017845259	0.000025710909	0.000000000000	0.000000000000	-0.000000000000	-0.000000000000	-0.000000000000
1379.591836734694	0.000000000000	0.000025710911	0.000000694073	0.000017845259	0.000017845259	0.000025710910	0.000000000000	0.000000000000	-0.000000000000	-0.000000000000	-0.000000000000
1381.632653061225	0.000000000000	0.000025710911	0.000000694073	0.000017845259	0.000017845259	0.000025710910	0.000000000000	0.000000000000	-0.000000000000	-0.000000000000	-0.000000000000
1383.673469387755	0.000000000000	0.000025710911	0.000000694073	0.000017845259	0.000017845259	0.000025710911	0.000000000000	0.000000000000	-0.000000000000	-0.000000000000	-0.000000000000
1385.714285714286	0.000000000000	0.000025710911	0.000000694073	0.000017845259	0.000017845259	0.000025710911	0.000000000000	0.000000000000	-0.000000000000	-0.000000000000	-0.000000000000
1387.755102040816	0.000000000000	0.000025710911	0.000000694073	0.000017845259	0.000017845259	0.000025710911	0.000000000000	0.000000000000	-0.000000000000	-0.000000000000	-0.000000000000
1389.795918367347	0.000000000000	0.000025710911	0.000000694073	0.000017845259	0.000017845259	0.000025710911	0.000000000000	0.000000000000	-0.000000000000	-0.000000000000	-0.000000000000
1391.836734693878	0.000000000000	0.000025710911	0.000000694073	0.000017845259	0.000017845259	0.000025710911	0.000000000000	0.000000000000	-0.000000000000	-0.000000000000	-0.000000000000
1393.877551020408	0.000000000000	0.000025710911	0.000000694073	0.000017845259	0.000017845259	0.000025710911	0.000000000000	0.000000000000	-0.000000000000	-0.000000000000	-0.000000000000
1395.918367346939	0.000000000000	0.000025710911	0.000000694073	0.000017845259	0.000017845259	0.000025710911	0.000000000000	0.000000000000	-0.000000000000	-0.000000000000	-0.000000000000
1397.959183673469	0.000000000000	0.000025710911	0.000000694073	0.000017845259	0.000017845259	0.000025710911	0.000000000000	0.000000000000	-0.000000000000	-0.000000000000	-0.000000000000
1400.000000000000	0.000000000000	0.000025710911	0.000000694073	0.000017845259	0.000017845259	0.000025710911	0.000000000000	0.000000000000	-0.000000000000	-0.000000000000	-0.000000000000
1402.040816326531	0.000000000000	0.000025710911	0.000000694073	0.000017845259	0.000017845259	0.000025710911	0.000000000000	0.000000000000	-0.000000000000	-0.000000000000	-0.000000000000
1404.081632653061	0.000000000000	0.000025710911	0.000000694073	0.000017845259	0.000017845259	0.000025710911	0.000000000000	0.000000000000	-0.000000000000	-0.000000000000	-0.000000000000
1406.122448979592	0.000000000000	0.000025710911	0.000000694073	0.000017845259	0.000017845259	0.000025710911	0.000000000000	0.000000000000	-0.000000000000	-0.000000000000	-0.000000000000
1408.163265306122	0.000000000000	0.000025710911	0.000000694073	0.000017845259	0.000017845259	0.000025710911	0.000000000000	0.000000000000	-0.000000000000	-0.000000000000	-0.000000000000
1410.204081632653	0.000000000000	0.000025710911	0.000000694073	0.000017845259	0.000017845259	0.000025710911	0.000000000000	0.000000000000	-0.000000000000	-0.000000000000	-0.000000000000
1412.244897959184	0.000000000000	0.000025710911	0.000000694073	0.000017845259	0.000017845259	0.000025710911	0.000000000000	0.000000000000	-0.000000000000	-0.000000000000	-0.000000000000
1414.285714285714	0.000000000000	0.000025710911	0.000000694073	0.000017845259	0.000017845259	0.000025710911	0.000000000000	0.000000000000	-0.000000000000	-0.000000000000	-0.000000000000
1416.326530612245	0.000000000000	0.000025710911	0.000000694073	0.000017845259	0.000017845259	0.000025710911	0.000000000000	0.000000000000	-0.000000000000	-0.000000000000	-0.000000000000
1418.367346938776	0.000000000000	0.000025710911	0.000000694073	0.000017845259	0.000017845259	0.000025710911	0.000000000000	0.000000000000	-0.000000000000	-0.000000000000	-0.000000000000
1420.408163265306	0.000000000000	0.000025710911	0.000000694073	0.000017845259	0.000017845259	0.000025710911	0.000000000000	0.000000000000	-0.000000000000	-0.000000000000	-0.000000000000
1422.448979591837	0.000000000000	0.000025710911	0.000000694073	0.000017845259	0.000017845259	0.000025710911	0.000000000000	0.000000000000	-0.000000000000	-0.000000000000	-0.000000000000
1424.489795918367	0.000000000000	0.000025710911	0.000000694073	0.000017845259	0.000017845259	0.000025710911	0.000000000000	0.000000000000	-0.000000000000	-0.000000000000	-0.000000000000
1426.530612244898	0.000000000000	0.000025710911	0.000000694073	0.000017845259	0.000017845259	0.000025710911	0.000000000000	0.000000000000	-0.000000000000	-0.000000000000	-0.000000000000
1428.571428571429	0.000000000000	0.000025710911	0.000000694073	0.000017845259	0.000017845259	0.000025710911	0.000000000000	0.000000000000	-0.000000000000	-0.000000000000	-0.000000000000
1430.612244897959	0.000001380485	0.000027030536	0.000000661350	0.000017865911	0.000017849398	0.000026112477	0.000002720762	0.000000272076	-0.000000004665	-0.000000004526	-0.000000009190
1432.653061224490	0.000000702530	0.000027693028	0.000000645888	0.000017881374	0.000017862244	0.000026765006	0.000000000000	0.000000000000	-0.000000014477	-0.000000007354	-0.000000021831
1434.693877551020	0.000000357509	0.000028030453	0.000000638290	0.000017888971	0.000017873959	0.000027323478	0.000000000000	0.000000000000	-0.000000013202	-0.000000006294	-0.000000019496
1436.734693877551	0.000000181932	0.000028202231	0.000000634491	0.000017892770	0.000017882490	0.000027722972	0.000000000000	0.000000000000	-0.000000009614	-0.000000004502	-0.000000014117
1438.775510204082	0.000000092583	0.000028289664	0.000000632575	0.000017894686	0.000017888122	0.000027984957	0.000000000000	0.000000000000	-0.000000006348	-0.000000002953	-0.000000009300
1440.816326530612	0.000000047114	0.000028334161	0.000000631605	0.000017895657	0.000017891641	0.000028148148	0.000000000000	0.000000000000	-0.000000003966	-0.000000001839	-0.000000005805
1442.857142857143	0.000000023976	0.000028356807	0.000000631112	0.000017896150	0.000017893763	0.000028246395	0.000000000000	0.000000000000	-0.000000002392	-0.000000001107	-0.000000003499
1444.897959183673	0.000000012201	0.000028368331	0.000000630861	0.000017896400	0.000017895012	0.000028304128	0.000000000000	0.000000000000	-0.000000001407	-0.000000000651	-0.000000002057
1446.938775510204	0.000000006267	0.000028374139	0.000000630735	0.000017896526	0.000017895726	0.000028337156	0.000000000000	0.000000000000	-0.000000000805	-0.000000000372	-0.000000001177
1448.979591836735	0.000000003219	0.000028377122	0.000000630671	0.000017896591	0.000017896135	0.000028356069	0.000000000000	0.000000000000	-0.000000000461	-0.000000000213	-0.000000000674
1451.020408163265	0.000000001654	0.000028378654	0.000000630637	0.000017896624	0.000017896367	0.000028366784	0.000000000000	0.000000000000	-0.000000000261	-0.000000000121	-0.000000000382
1453.061224489796	0.000000000849	0.000028379442	0.000000630620	0.000017896641	0.000017896498	0.000028372801	0.000000000000	0.000000000000	-0.000000000147	-0.000000000068	-0.000000000215
1455.102040816327	0.000000000436	0.000028379846	0.000000630611	0.000017896650	0.000017896570	0.000028376156	0.000000000000	0.000000000000	-0.000000000082	-0.000000000038	-0.000000000120
1457.142857142857	0.000000000224	0.000028380054	0.000000630607	0.000017896655	0.000017896611	0.000028378015	0.000000000000	0.000000000000	-0.000000000045	-0.000000000021	-0.000000000066
1459.183673469388	0.000000000115	0.000028380160	0.000000630605	0.000017896657	0.000017896633	0.000028379040	0.000000000000	0.000000000000	-0.000000000025	-0.000000000012	-0.000000000037
1461.224489795918	0.000000000059	0.000028380215	0.000000630603	0.000017896658	0.000017896645	0.000028379602	0.000000000000	0.000000000000	-0.000000000014	-0.000000000006	-0.000000000020
1463.265306122449	0.000000000030	0.000028380243	0.000000630603	0.000017896659	0.000017896652	0.000028379909	0.000000000000	0.000000000000	-0.000000000007	-0.000000000003	-0.000000000011
1465.306122448980	0.000000000016	0.000028380258	0.000000630602	0.000017896659	0.000017896655	0.000028380076	0.000000000000	0.000000000000	-0.000000000004	-0.000000000002	-0.000000000006
1467.346938775510	0.000000000008	0.000028380265	0.000000630602	0.000017896659	0.000017896657	0.000028380167	0.000000000000	0.000000000000	-0.000000000002	-0.000000000001	-0.000000000003
1469.387755102041	0.000000000004	0.000028380269	0.000000630602	0.000017896659	0.000017896658	0.000028380216	0.000000000000	0.000000000000	-0.000000000001	-0.000000000001	-0.000000000002
1471.428571428572	0.000000000002	0.000028380271	0.000000630602	0.000017896659	0.000017896659	0.000028380242	0.000000000000	0.000000000000	-0.000000000001	-0.000000000000	-0.000000000001
1473.469387755102	0.000000000001	0.000028380272	0.000000630602	0.000017896659	0.000017896659	0.000028380256	0.000000000000	0.000000000000	-0.000000000000	-0.000000000000	-0.000000000001
1475.510204081633	0.000000000001	0.000028380272	0.000000630602	0.000017896659	0.000017896659	0.000028380264	0.000000000000	0.000000000000	-0.000000000000	-0.000000000000	-0.000000000000
1477.551020408163	0.000000000000	0.000028380273	0.000000630602	0.000017896659	0.000017896659	0.000028380268	0.000000000000	0.000000000000	-0.000000000000	-0.000000000000	-0.000000000000
1479.591836734694	0.000000000000	0.000028380273	0.000000630602	0.000017896659	0.000017896659	0.000028380270	0.000000000000	0.000000000000	-0.000000000000	-0.000000000000	-0.000000000000
1481.632653061225	0.000000000000	0.000028380273	0.000000630602	0.000017896659	0.000017896659	0.000028380272	0.000000000000	0.000000000000	-0.000000000000	-0.000000000000	-0.000000000000
1483.673469387755	0.000000000000	0.000028380273	0.000000630602	0.000017896659	0.000017896659	0.000028380272	0.000000000000	0.000000000000	-0.000000000000	-0.000000000000	-0.000000000000
1485.714285714286	0.000000000000	0.000028380273	0.000000630602	0.000017896659	0.000017896659	0.000028380273	0.000000000000	0.000000000000	-0.000000000000	-0.000000000000	-0.000000000000
1487.755102040816	0.000000000000	0.000028380273	0.000000630602	0.000017896659	0.000017896659	0.000028380273	0.000000000000	0.000000000000	-0.000000000000	-0.000000000000	-0.000000000000
1489.795918367347	0.000000000000	0.000028380273	0.000000630602	0.000017896659	0.000017896659	0.000028380273	0.000000000000	0.000000000000	-0.000000000000	-0.000000000000	-0.000000000000
1491.836734693878	0.000000000000	0.000028380273	0.000000630602	0.000017896659	0.000017896659	0.000028380273	0.000000000000	0.000000000000	-0.000000000000	-0.000000000000	-0.000000000000
1493.877551020408	0.000000000000	0.000028380273	0.000000630602	0.000017896659	0.000017896659	0.000028380273	0.000000000000	0.000000000000	-0.000000000000	-0.000000000000	-0.000000000000
1495.918367346939	0.000000000000	0.000028380273	0.000000630602	0.000017896659	0.000017896659	0.000028380273	0.000000000000	0.000000000000	-0.000000000000	-0.000000000000	-0.000000000000
1497.959183673469	0.000000000000	0.000028380273	0.000000630602	0.000017896659	0.000017896659	0.000028380273	0.000000000000	0.000000000000	-0.000000000000	-0.000000000000	-0.000000000000
1500.000000000000	0.000000000000	0.000028380273	0.000000630602	0.000017896659	0.000017896659	0.000028380273	0.000000000000	0.000000000000	-0.000000000000	-0.000000000000	-0.000000000000
1502.040816326531	0.000000000000	0.000028380273	0.000000630602	0.000017896659	0.000017896659	0.000028380273	0.000000000000	0.000000000000	-0.000000000000	-0.000000000000	-0.000000000000
1504.081632653061	0.000000000000	0.000028380273	0.000000630602	0.000017896659	0.000017896659	0.000028380273	0.000000000000	0.000000000000	-0.000000000000	-0.000000000000	-0.000000000000
1506.122448979592	0.000000000000	0.000028380273	0.000000630602	0.000017896659	0.000017896659	0.000028380273	0.000000000000	0.000000000000	-0.000000000000	-0.000000000000	-0.000000000000
1508.163265306122	0.000000000000	0.000028380273	0.000000630602	0.000017896659	0.000017896659	0.000028380273	0.000000000000	0.000000000000	-0.000000000000	-0.000000000000	-0.000000000000
1510.204081632653	0.000000000000	0.000028380273	0.000000630602	0.000017896659	0.000017896659	0.000028380273	0.000000000000	0.000000000000	-0.000000000000	-0.000000000000	-0.000000000000
1512.244897959184	0.000000000000	0.000028380273	0.000000630602	0.000017896659	0.000017896659	0.000028380273	0.000000000000	0.000000000000	-0.000000000000	-0.000000000000	-0.000000000000
1514.285714285714	0.000000000000	0.000028380273	0.000000630602	0.000017896659	0.000017896659	0.000028380273	0.000000000000	0.000000000000	-0.000000000000	-0.000000000000	-0.000000000000
1516.326530612245	0.000000000000	0.000028380273	0.000000630602	0.000017896659	0.000017896659	0.000028380273	0.000000000000	0.000000000000	-0.000000000000	-0.000000000000	-0.000000000000
1518.367346938776	0.000000000000	0.000028380273	0.000000630602	0.000017896659	0.000017896659	0.000028380273	0.000000000000	0.000000000000	-0.000000000000	-0.000000000000	-0.000000000000
1520.408163265306	0.000000000000	0.000028380273	0.000000630602	0.000017896659	0.000017896659	0.000028380273	0.000000000000	0.000000000000	-0.000000000000	-0.000000000000	-0.000000000000
1522.448979591837	0.000000000000	0.000028380273	0.000000630602	0.000017896659	0.000017896659	0.000028380273	0.000000000000	0.000000000000	-0.000000000000	-0.000000000000	-0.000000000000
1524.489795918367	0.000000000000	0.000028380273	0.000000630602	0.000017896659	0.000017896659	0.000028380273	0.000000000000	0.000000000000	-0.000000000000	-0.000000000000	-0.000000000000
1526.530612244898	0.000000000000	0.000028380273	0.000000630602	0.000017896659	0.000017896659	0.000028380273	0.000000000000	0.000000000000	-0.000000000000	-0.000000000000	-0.000000000000
1528.571428571429	0.000000000000	0.000028380273	0.000000630602	0.000017896659	0.000017896659	0.000028380273	0.000000000000	0.000000000000	-0.000000000000	-0.000000000000	-0.000000000000
1530.612244897959	0.000000000000	0.000028380273	0.000000630602	0.000017896659	0.000017896659	0.000028380273	0.000000000000	0.000000000000	-0.000000000000	-0.000000000000	-0.000000000000
1532.653061224490	0.000001356465	0.000029681407	0.000000603790	0.000017912505	0.000017899520	0.000028776059	0.000002673445	0.000000267344	-0.000000003224	-0.000000004461	-0.000000007684
1534.693877551020	0.000000690306	0.000030334831	0.000000591055	0.000017925240	0.000017909795	0.000029419592	0.000000000000	0.000000000000	-0.000000011580	-0.000000007253	-0.000000018833
1536.734693877551	0.000000351288	0.000030667571	0.000000584776	0.000017931518	0.000017919297	0.000029970362	0.000000000000	0.000000000000	-0.000000010708	-0.000000006207	-0.000000016915
1538.775510204082	0.000000178766	0.000030836948	0.000000581632	0.000017934663	0.000017926258	0.000030364329	0.000000000000	0.000000000000	-0.000000007845	-0.000000004440	-0.000000012285
1540.816326530612	0.000000090972	0.000030923155	0.000000580044	0.000017936250	0.000017930869	0.000030622680	0.000000000000	0.000000000000	-0.000000005197	-0.000000002912	-0.000000008109
1542.857142857143	0.000000046294	0.000030967028	0.000000579240	0.000017937055	0.000017933757	0.000030783602	0.000000000000	0.000000000000	-0.000000003255	-0.000000001814	-0.000000005068
1544.897959183673	0.000000023559	0.000030989355	0.000000578831	0.000017937463	0.000017935501	0.000030880482	0.000000000000	0.000000000000	-0.000000001966	-0.000000001092	-0.000000003057
1546.938775510204	0.000000011989	0.000031000717	0.000000578623	0.000017937671	0.000017936528	0.000030937410	0.000000000000	0.000000000000	-0.000000001157	-0.000000000642	-0.000000001799
1548.979591836735	0.000000006158	0.000031006443	0.000000578519	0.000017937776	0.000017937116	0.000030969977	0.000000000000	0.000000000000	-0.000000000663	-0.000000000367	-0.000000001030
1551.020408163265	0.000000003163	0.000031009384	0.000000578465	0.000017937829	0.000017937454	0.000030988625	0.000000000000	0.000000000000	-0.000000000380	-0.000000000210	-0.000000000590
1553.061224489796	0.000000001625	0.000031010895	0.000000578438	0.000017937857	0.000017937645	0.000030999190	0.000000000000	0.000000000000	-0.000000000216	-0.000000000119	-0.000000000335
1555.102040816327	0.000000000835	0.000031011671	0.000000578423	0.000017937871	0.000017937752	0.000031005124	0.000000000000	0.000000000000	-0.000000000121	-0.000000000067	-0.000000000188
1557.142857142857	0.000000000429	0.000031012070	0.000000578416	0.000017937878	0.000017937812	0.000031008432	0.000000000000	0.000000000000	-0.000000000068	-0.000000000037	-0.000000000105
1559.183673469388	0.000000000220	0.000031012275	0.000000578412	0.000017937882	0.000017937846	0.000031010265	0.000000000000	0.000000000000	-0.000000000037	-0.000000000021	-0.000000000058
1561.224489795918	0.000000000113	0.000031012380	0.000000578410	0.000017937884	0.000017937864	0.000031011275	0.000000000000	0.000000000000	-0.000000000021	-0.000000000011	-0.000000000032
1563.265306122449	0.000000000058	0.000031012434	0.000000578409	0.000017937885	0.000017937874	0.000031011829	0.000000000000	0.000000000000	-0.000000000011	-0.000000000006	-0.000000000018
1565.306122448980	0.000000000030	0.000031012462	0.000000578409	0.000017937886	0.000017937880	0.000031012132	0.000000000000	0.000000000000	-0.000000000006	-0.000000000003	-0.000000000010
1567.346938775510	0.000000000015	0.000031012476	0.000000578409	0.000017937886	0.000017937883	0.000031012297	0.000000000000	0.000000000000	-0.000000000003	-0.000000000002	-0.000000000005
1569.387755102041	0.000000000008	0.000031012483	0.000000578409	0.000017937886	0.000017937884	0.000031012386	0.000000000000	0.000000000000	-0.000000000002	-0.000000000001	-0.000000000003
1571.428571428572	0.000000000004	0.000031012487	0.000000578409	0.000017937886	0.000017937885	0.000031012434	0.000000000000	0.000000000000	-0.000000000001	-0.000000000001	-0.000000000002
1573.469387755102	0.000000000002	0.000031012489	0.000000578408	0.000017937886	0.000017937886	0.000031012461	0.000000000000	0.000000000000	-0.000000000001	-0.000000000000	-0.000000000001
1575.510204081633	0.000000000001	0.000031012490	0.000000578408	0.000017937886	0.000017937886	0.000031012475	0.000000000000	0.000000000000	-0.000000000000	-0.000000000000	-0.000000000000
1577.551020408163	0.000000000001	0.000031012490	0.000000578408	0.000017937886	0.000017937886	0.000031012482	0.000000000000	0.000000000000	-0.000000000000	-0.000000000000	-0.000000000000
1579.591836734694	0.000000000000	0.000031012491	0.000000578408	0.000017937886	0.000017937886	0.000031012486	0.000000000000	0.000000000000	-0.000000000000	-0.000000000000	-0.000000000000
1581.632653061225	0.000000000000	0.000031012491	0.000000578408	0.000017937886	0.000017937886	0.000031012488	0.000000000000	0.000000000000	-0.000000000000	-0.000000000000	-0.000000000000
1583.673469387755	0.000000000000	0.000031012491	0.000000578408	0.000017937886	0.000017937886	0.000031012490	0.000000000000	0.000000000000	-0.000000000000	-0.000000000000	-0.000000000000
1585.714285714286	0.000000000000	0.000031012491	0.000000578408	0.000017937886	0.000017937886	0.000031012490	0.000000000000	0.000000000000	-0.000000000000	-0.000000000000	-0.000000000000
1587.755102040816	0.000000000000	0.000031012491	0.000000578408	0.000017937886	0.000017937886	0.000031012491	0.000000000000	0.000000000000	-0.000000000000	-0.000000000000	-0.000000000000
1589.795918367347	0.000000000000	0.000031012491	0.000000578408	0.000017937886	0.000017937886	0.000031012491	0.000000000000	0.000000000000	-0.000000000000	-0.000000000000	-0.000000000000
1591.836734693878	0.000000000000	0.000031012491	0.000000578408	0.000017937886	0.000017937886	0.000031012491	0.000000000000	0.000000000000	-0.000000000000	-0.000000000000	-0.000000000000
1593.877551020408	0.000000000000	0.000031012491	0.000000578408	0.000017937886	0.000017937886	0.000031012491	0.000000000000	0.000000000000	-0.000000000000	-0.000000000000	-0.000000000000
1595.918367346939	0.000000000000	0.000031012491	0.000000578408	0.000017937886	0.000017937886	0.000031012491	0.000000000000	0.000000000000	-0.000000000000	-0.000000000000	-0.000000000000
1597.959183673469	0.000000000000	0.000031012491	0.000000578408	0.000017937886	0.000017937886	0.000031012491	0.000000000000	0.000000000000	-0.000000000000	-0.000000000000	-0.000000000000
1600.000000000000	0.000000000000	0.000031012491	0.000000578408	0.000017937886	0.000017937886	0.000031012491	0.000000000000	0.000000000000	-0.000000000000	-0.000000000000	-0.000000000000
1602.040816326531	0.000000000000	0.000031012491	0.000000578408	0.000017937886	0.000017937886	0.000031012491	0.000000000000	0.000000000000	-0.000000000000	-0.000000000000	-0.000000000000
1604.081632653061	0.000000000000	0.000031012491	0.000000578408	0.000017937886	0.000017937886	0.000031012491	0.000000000000	0.000000000000	-0.000000000000	-0.000000000000	-0.000000000000
1606.122448979592	0.000000000000	0.000031012491	0.000000578408	0.000017937886	0.000017937886	0.000031012491	0.000000000000	0.000000000000	-0.000000000000	-0.000000000000	-0.000000000000
1608.163265306122	0.000000000000	0.000031012491	0.000000578408	0.000017937886	0.000017937886	0.000031012491	0.000000000000	0.000000000000	-0.000000000000	-0.000000000000	-0.000000000000
1610.204081632653	0.000000000000	0.000031012491	0.000000578408	0.000017937886	0.000017937886	0.000031012491	0.000000000000	0.000000000000	-0.000000000000	-0.000000000000	-0.000000000000
1612.244897959184	0.000000000000	0.000031012491	0.000000578408	0.000017937886	0.000017937886	0.000031012491	0.000000000000	0.000000000000	-0.000000000000	-0.000000000000	-0.000000000000
1614.285714285714	0.000000000000	0.000031012491	0.000000578408	0.000017937886	0.000017937886	0.000031012491	0.000000000000	0.000000000000	-0.000000000000	-0.000000000000	-0.000000000000
1616.326530612245	0.000000000000	0.000031012491	0.000000578408	0.000017937886	0.000017937886	0.000031012491	0.000000000000	0.000000000000	-0.000000000000	-0.000000000000	-0.000000000000
1618.367346938776	0.000000000000	0.000031012491	0.000000578408	0.000017937886	0.000017937886	0.000031012491	0.000000000000	0.000000000000	-0.000000000000	-0.000000000000	-0.000000000000
1620.408163265306	0.000000000000	0.000031012491	0.000000578408	0.000017937886	0.000017937886	0.000031012491	0.000000000000	0.000000000000	-0.000000000000	-0.000000000000	-0.000000000000
1622.448979591837	0.000000000000	0.000031012491	0.000000578408	0.000017937886	0.000017937886	0.000031012491	0.000000000000	0.000000000000	-0.000000000000	-0.000000000000	-0.000000000000
1624.489795918367	0.000000000000	0.000031012491	0.000000578408	0.000017937886	0.000017937886	0.000031012491	0.000000000000	0.000000000000	-0.000000000000	-0.000000000000	-0.000000000000
1626.530612244898	0.000000000000	0.000031012491	0.000000578408	0.000017937886	0.000017937886	0.000031012491	0.000000000000	0.000000000000	-0.000000000000	-0.000000000000	-0.000000000000
1628.571428571429	0.000000000000	0.000031012491	0.000000578408	0.000017937886	0.000017937886	0.000031012491	0.000000000000	0.000000000000	-0.000000000000	-0.000000000000	-0.000000000000
1630.612244897959	0.000000000000	0.000031012491	0.000000578408	0.000017937886	0.000017937886	0.000031012491	0.000000000000	0.000000000000	-0.000000000000	-0.000000000000	-0.000000000000
1632.653061224490	0.000000000000	0.000031012491	0.000000578408	0.000017937886	0.000017937886	0.000031012491	0.000000000000	0.000000000000	-0.000000000000	-0.000000000000	-0.000000000000
1634.693877551020	0.000001332864	0.000032294287	0.000000556060	0.000017950176	0.000017939818	0.000031402269	0.000002626950	0.000000262695	-0.000000002177	-0.000000004393	-0.000000006570
1636.734693877551	0.000000678296	0.000032938194	0.000000545399	0.000017960837	0.000017948167	0.000032036364	0.000000000000	0.000000000000	-0.000000009409	-0.000000007146	-0.000000016555
1638.775510204082	0.000000345176	0.000033266043	0.000000540128	0.000017966108	0.000017955998	0.000032579061	0.000000000000	0.000000000000	-0.000000008825	-0.000000006116	-0.000000014942
1640.816326530612	0.000000175656	0.000033432920	0.000000537484	0.000017968751	0.000017961769	0.000032967245	0.000000000000	0.000000000000	-0.000000006504	-0.000000004375	-0.000000010879
1642.857142857143	0.000000089389	0.000033517851	0.000000536149	0.000017970087	0.000017965605	0.000033221798	0.000000000000	0.000000000000	-0.000000004323	-0.000000002869	-0.000000007192
1644.897959183673	0.000000045489	0.000033561074	0.000000535471	0.000017970764	0.000017968012	0.000033380351	0.000000000000	0.000000000000	-0.000000002713	-0.000000001787	-0.000000004500
1646.938775510204	0.000000023149	0.000033583071	0.000000535128	0.000017971108	0.000017969468	0.000033475802	0.000000000000	0.000000000000	-0.000000001641	-0.000000001076	-0.000000002717
1648.979591836735	0.000000011780	0.000033594264	0.000000534953	0.000017971283	0.000017970327	0.000033531891	0.000000000000	0.000000000000	-0.000000000967	-0.000000000632	-0.000000001600
1651.020408163265	0.000000006051	0.000033599905	0.000000534865	0.000017971371	0.000017970819	0.000033563977	0.000000000000	0.000000000000	-0.000000000555	-0.000000000362	-0.000000000916
1653.061224489796	0.000000003108	0.000033602803	0.000000534819	0.000017971416	0.000017971101	0.000033582350	0.000000000000	0.000000000000	-0.000000000318	-0.000000000207	-0.000000000525
1655.102040816327	0.000000001597	0.000033604291	0.000000534796	0.000017971439	0.000017971261	0.000033592759	0.000000000000	0.000000000000	-0.000000000181	-0.000000000117	-0.000000000298
1657.142857142857	0.000000000820	0.000033605056	0.000000534784	0.000017971451	0.000017971352	0.000033598605	0.000000000000	0.000000000000	-0.000000000102	-0.000000000066	-0.000000000167
1659.183673469388	0.000000000421	0.000033605449	0.000000534778	0.000017971457	0.000017971402	0.000033601864	0.000000000000	0.000000000000	-0.000000000057	-0.000000000037	-0.000000000093
1661.224489795918	0.000000000216	0.000033605650	0.000000534775	0.000017971460	0.000017971430	0.000033603670	0.000000000000	0.000000000000	-0.000000000031	-0.000000000020	-0.000000000052
1663.265306122449	0.000000000111	0.000033605754	0.000000534773	0.000017971462	0.000017971445	0.000033604665	0.000000000000	0.000000000000	-0.000000000017	-0.000000000011	-0.000000000029
1665.306122448980	0.000000000057	0.000033605807	0.000000534773	0.000017971463	0.000017971453	0.000033605211	0.000000000000	0.000000000000	-0.000000000010	-0.000000000006	-0.000000000016
1667.346938775510	0.000000000029	0.000033605834	0.000000534772	0.000017971463	0.000017971458	0.000033605510	0.000000000000	0.000000000000	-0.000000000005	-0.000000000003	-0.000000000009
1669.387755102041	0.000000000015	0.000033605849	0.000000534772	0.000017971463	0.000017971461	0.000033605672	0.000000000000	0.000000000000	-0.000000000003	-0.000000000002	-0.000000000005
1671.428571428572	0.000000000008	0.000033605856	0.000000534772	0.000017971463	0.000017971462	0.000033605760	0.000000000000	0.000000000000	-0.000000000002	-0.000000000001	-0.000000000003
1673.469387755102	0.000000000004	0.000033605859	0.000000534772	0.000017971464	0.000017971463	0.000033605808	0.000000000000	0.000000000000	-0.000000000001	-0.000000000001	-0.000000000001
1675.510204081633	0.000000000002	0.000033605861	0.000000534772	0.000017971464	0.000017971463	0.000033605833	0.000000000000	0.000000000000	-0.000000000000	-0.000000000000	-0.000000000001
1677.551020408163	0.000000000001	0.000033605862	0.000000534772	0.000017971464	0.000017971463	0.000033605847	0.000000000000	0.000000000000	-0.000000000000	-0.000000000000	-0.000000000000
1679.591836734694	0.000000000001	0.000033605863	0.000000534772	0.000017971464	0.000017971463	0.000033605855	0.000000000000	0.000000000000	-0.000000000000	-0.000000000000	-0.000000000000
1681.632653061225	0.000000000000	0.000033605863	0.000000534772	0.000017971464	0.000017971464	0.000033605859	0.000000000000	0.000000000000	-0.000000000000	-0.000000000000	-0.000000000000
1683.673469387755	0.000000000000	0.000033605863	0.000000534772	0.000017971464	0.000017971464	0.000033605861	0.000000000000	0.000000000000	-0.000000000000	-0.000000000000	-0.000000000000
1685.714285714286	0.000000000000	0.000033605863	0.000000534772	0.000017971464	0.000017971464	0.000033605862	0.000000000000	0.000000000000	-0.000000000000	-0.000000000000	-0.000000000000
1687.755102040816	0.000000000000	0.000033605863	0.000000534772	0.000017971464	0.000017971464	0.000033605863	0.000000000000	0.000000000000	-0.000000000000	-0.000000000000	-0.000000000000
1689.795918367347	0.000000000000	0.000033605863	0.000000534772	0.000017971464	0.000017971464	0.000033605863	0.000000000000	0.000000000000	-0.000000000000	-0.000000000000	-0.000000000000
1691.836734693878	0.000000000000	0.000033605863	0.000000534772	0.000017971464	0.000017971464	0.000033605863	0.000000000000	0.000000000000	-0.000000000000	-0.000000000000	-0.000000000000
1693.877551020408	0.000000000000	0.000033605863	0.000000534772	0.000017971464	0.000017971464	0.000033605863	0.000000000000	0.000000000000	-0.000000000000	-0.000000000000	-0.000000000000
1695.918367346939	0.000000000000	0.000033605863	0.000000534772	0.000017971464	0.000017971464	0.000033605863	0.000000000000	0.000000000000	-0.000000000000	-0.000000000000	-0.000000000000
1697.959183673469	0.000000000000	0.000033605863	0.000000534772	0.000017971464	0.000017971464	0.000033605863	0.000000000000	0.000000000000	-0.000000000000	-0.000000000000	-0.000000000000
1700.000000000000	0.000000000000	0.000033605863	0.000000534772	0.000017971464	0.000017971464	0.000033605863	0.000000000000	0.000000000000	-0.000000000000	-0.000000000000	-0.000000000000
1702.040816326531	0.000000000000	0.000033605863	0.000000534772	0.000017971464	0.000017971464	0.000033605863	0.000000000000	0.000000000000	-0.000000000000	-0.000000000000	-0.000000000000
1704.081632653061	0.000000000000	0.000033605863	0.000000534772	0.000017971464	0.000017971464	0.000033605863	0.000000000000	0.000000000000	-0.000000000000	-0.000000000000	-0.000000000000
1706.122448979592	0.000000000000	0.000033605863	0.000000534772	0.000017971464	0.000017971464	0.000033605863	0.000000000000	0.000000000000	-0.000000000000	-0.000000000000	-0.000000000000
1708.163265306122	0.000000000000	0.000033605863	0.000000534772	0.000017971464	0.000017971464	0.000033605863	0.000000000000	0.000000000000	-0.000000000000	-0.000000000000	-0.000000000000
1710.204081632653	0.000000000000	0.000033605863	0.000000534772	0.000017971464	0.000017971464	0.000033605863	0.000000000000	0.000000000000	-0.000000000000	-0.000000000000	-0.000000000000
1712.244897959184	0.000000000000	0.000033605863	0.000000534772	0.000017971464	0.000017971464	0.000033605863	0.000000000000	0.000000000000	-0.000000000000	-0.000000000000	-0.000000000000
1714.285714285714	0.000000000000	0.000033605863	0.000000534772	0.000017971464	0.000017971464	0.000033605863	0.000000000000	0.000000000000	-0.000000000000	-0.000000000000	-0.000000000000
1716.326530612245	0.000000000000	0.000033605863	0.000000534772	0.000017971464	0.000017971464	0.000033605863	0.000000000000	0.000000000000	-0.000000000000	-0.000000000000	-0.000000000000
1718.367346938776	0.000000000000	0.000033605863	0.000000534772	0.000017971464	0.000017971464	0.000033605863	0.000000000000	0.000000000000	-0.000000000000	-0.000000000000	-0.000000000000
1720.408163265306	0.000000000000	0.000033605863	0.000000534772	0.000017971464	0.000017971464	0.000033605863	0.000000000000	0.000000000000	-0.000000000000	-0.000000000000	-0.000000000000
1722.448979591837	0.000000000000	0.000033605863	0.000000534772	0.000017971464	0.000017971464	0.000033605863	0.000000000000	0.000000000000	-0.000000000000	-0.000000000000	-0.000000000000
1724.489795918367	0.000000000000	0.000033605863	0.000000534772	0.000017971464	0.000017971464	0.000033605863	0.000000000000	0.000000000000	-0.000000000000	-0.000000000000	-0.000000000000
1726.530612244898	0.000000000000	0.000033605863	0.000000534772	0.000017971464	0.000017971464	0.000033605863	0.000000000000	0.000000000000	-0.000000000000	-0.000000000000	-0.000000000000
1728.571428571429	0.000000000000	0.000033605863	0.000000534772	0.000017971464	0.000017971464	0.000033605863	0.000000000000	0.000000000000	-0.000000000000	-0.000000000000	-0.000000000000
1730.612244897959	0.000000000000	0.000033605863	0.000000534772	0.000017971464	0.000017971464	0.000033605863	0.000000000000	0.000000000000	-0.000000000000	-0.000000000000	-0.000000000000
1732.653061224490	0.000000000000	0.000033605863	0.000000534772	0.000017971464	0.000017971464	0.000033605863	0.000000000000	0.000000000000	-0.000000000000	-0.000000000000	-0.000000000000
1734.693877551020	0.000000000000	0.000033605863	0.000000534772	0.000017971464	0.000017971464	0.000033605863	0.000000000000	0.000000000000	-0.000000000000	-0.000000000000	-0.000000000000
1736.734693877551	0.000001309675	0.000034867852	0.000000515871	0.000017981064	0.000017972707	0.000033989516	0.000002581264	0.000000258126	-0.000000001401	-0.000000004324	-0.000000005725
1738.775510204082	0.000000666495	0.000035501983	0.000000506822	0.000017990113	0.000017979579	0.000034613918	0.000000000000	0.000000000000	-0.000000007745	-0.000000007037	-0.000000014782
1740.816326530612	0.000000339171	0.000035824822	0.000000502337	0.000017994598	0.000017986121	0.000035148331	0.000000000000	0.000000000000	-0.000000007373	-0.000000006023	-0.000000013396
1742.857142857143	0.000000172600	0.000035989141	0.000000500085	0.000017996850	0.000017990970	0.000035530584	0.000000000000	0.000000000000	-0.000000005466	-0.000000004308	-0.000000009774
1744.897959183673	0.000000087834	0.000036072769	0.000000498946	0.000017997988	0.000017994205	0.000035781244	0.000000000000	0.000000000000	-0.000000003645	-0.000000002825	-0.000000006470
1746.938775510204	0.000000044697	0.000036115328	0.000000498369	0.000017998566	0.000017996239	0.000035937371	0.000000000000	0.000000000000	-0.000000002292	-0.000000001760	-0.000000004052
1748.979591836735	0.000000022746	0.000036136986	0.000000498076	0.000017998859	0.000017997471	0.000036031361	0.000000000000	0.000000000000	-0.000000001389	-0.000000001059	-0.000000002448
1751.020408163265	0.000000011575	0.000036148008	0.000000497927	0.000017999008	0.000017998198	0.000036086590	0.000000000000	0.000000000000	-0.000000000820	-0.000000000622	-0.000000001442
1753.061224489796	0.000000005946	0.000036153562	0.000000497852	0.000017999083	0.000017998615	0.000036118185	0.000000000000	0.000000000000	-0.000000000470	-0.000000000356	-0.000000000826
1755.102040816327	0.000000003054	0.000036156415	0.000000497813	0.000017999122	0.000017998855	0.000036136276	0.000000000000	0.000000000000	-0.000000000270	-0.000000000204	-0.000000000474
1757.142857142857	0.000000001569	0.000036157880	0.000000497793	0.000017999142	0.000017998991	0.000036146525	0.000000000000	0.000000000000	-0.000000000153	-0.000000000116	-0.000000000269
1759.183673469388	0.000000000806	0.000036158633	0.000000497783	0.000017999152	0.000017999067	0.000036152282	0.000000000000	0.000000000000	-0.000000000086	-0.000000000065	-0.000000000151
1761.224489795918	0.000000000414	0.000036159020	0.000000497778	0.000017999157	0.000017999110	0.000036155491	0.000000000000	0.000000000000	-0.000000000048	-0.000000000036	-0.000000000084
1763.265306122449	0.000000000213	0.000036159218	0.000000497775	0.000017999160	0.000017999134	0.000036157269	0.000000000000	0.000000000000	-0.000000000027	-0.000000000020	-0.000000000047
1765.306122448980	0.000000000109	0.000036159321	0.000000497774	0.000017999161	0.000017999147	0.000036158249	0.000000000000	0.000000000000	-0.000000000015	-0.000000000011	-0.000000000026
1767.346938775510	0.000000000056	0.000036159373	0.000000497773	0.000017999162	0.000017999154	0.000036158786	0.000000000000	0.000000000000	-0.000000000008	-0.000000000006	-0.000000000014
1769.387755102041	0.000000000029	0.000036159400	0.000000497773	0.000017999162	0.000017999158	0.000036159080	0.000000000000	0.000000000000	-0.000000000004	-0.000000000003	-0.000000000008
1771.428571428572	0.000000000015	0.000036159414	0.000000497773	0.000017999162	0.000017999160	0.000036159240	0.000000000000	0.000000000000	-0.000000000002	-0.000000000002	-0.000000000004
1773.469387755102	0.000000000008	0.000036159421	0.000000497772	0.000017999162	0.000017999161	0.000036159327	0.000000000000	0.000000000000	-0.000000000001	-0.000000000001	-0.000000000002
1775.510204081633	0.000000000004	0.000036159424	0.000000497772	0.000017999162	0.000017999162	0.000036159374	0.000000000000	0.000000000000	-0.000000000001	-0.000000000001	-0.000000000001
1777.551020408163	0.000000000002	0.000036159426	0.000000497772	0.000017999163	0.000017999162	0.000036159399	0.000000000000	0.000000000000	-0.000000000000	-0.000000000000	-0.000000000001
1779.591836734694	0.000000000001	0.000036159427	0.000000497772	0.000017999163	0.000017999162	0.000036159412	0.000000000000	0.000000000000	-0.000000000000	-0.000000000000	-0.000000000000
1781.632653061225	0.000000000001	0.000036159428	0.000000497772	0.000017999163	0.000017999162	0.000036159420	0.000000000000	0.000000000000	-0.000000000000	-0.000000000000	-0.000000000000
1783.673469387755	0.000000000000	0.000036159428	0.000000497772	0.000017999163	0.000017999162	0.000036159424	0.000000000000	0.000000000000	-0.000000000000	-0.000000000000	-0.000000000000
1785.714285714286	0.000000000000	0.000036159428	0.000000497772	0.000017999163	0.000017999163	0.000036159426	0.000000000000	0.000000000000	-0.000000000000	-0.000000000000	-0.000000000000
1787.755102040816	0.000000000000	0.000036159428	0.000000497772	0.000017999163	0.000017999163	0.000036159427	0.000000000000	0.000000000000	-0.000000000000	-0.000000000000	-0.000000000000
1789.795918367347	0.000000000000	0.000036159428	0.000000497772	0.000017999163	0.000017999163	0.000036159428	0.000000000000	0.000000000000	-0.000000000000	-0.000000000000	-0.000000000000
1791.836734693878	0.000000000000	0.000036159428	0.000000497772	0.000017999163	0.000017999163	0.000036159428	0.000000000000	0.000000000000	-0.000000000000	-0.000000000000	-0.000000000000
1793.877551020408	0.000000000000	0.000036159428	0.000000497772	0.000017999163	0.000017999163	0.000036159428	0.000000000000	0.000000000000	-0.000000000000	-0.000000000000	-0.000000000000
1795.918367346939	0.000000000000	0.000036159428	0.000000497772	0.000017999163	0.000017999163	0.000036159428	0.000000000000	0.000000000000	-0.000000000000	-0.000000000000	-0.000000000000
1797.959183673469	0.000000000000	0.000036159428	0.000000497772	0.000017999163	0.000017999163	0.000036159428	0.000000000000	0.000000000000	-0.000000000000	-0.000000000000	-0.000000000000
1800.000000000000	0.000000000000	0.000036159428	0.000000497772	0.000017999163	0.000017999163	0.000036159428	0.000000000000	0.000000000000	-0.000000000000	-0.000000000000	-0.000000000000
1802.040816326531	0.000000000000	0.000036159428	0.000000497772	0.000017999163	0.000017999163	0.000036159428	0.000000000000	0.000000000000	-0.000000000000	-0.000000000000	-0.000000000000
1804.081632653061	0.000000000000	0.000036159428	0.000000497772	0.000017999163	0.000017999163	0.000036159428	0.000000000000	0.000000000000	-0.000000000000	-0.000000000000	-0.000000000000
1806.122448979592	0.000000000000	0.000036159428	0.000000497772	0.000017999163	0.000017999163	0.000036159428	0.000000000000	0.000000000000	-0.000000000000	-0.000000000000	-0.000000000000
1808.163265306122	0.000000000000	0.000036159428	0.000000497772	0.000017999163	0.000017999163	0.000036159428	0.000000000000	0.000000000000	-0.000000000000	-0.000000000000	-0.000000000000
1810.204081632653	0.000000000000	0.000036159428	0.000000497772	0.000017999163	0.000017999163	0.000036159428	0.000000000000	0.000000000000	-0.000000000000	-0.000000000000	-0.000000000000
1812.244897959184	0.000000000000	0.000036159428	0.000000497772	0.000017999163	0.000017999163	0.000036159428	0.000000000000	0.000000000000	-0.000000000000	-0.000000000000	-0.000000000000
1814.285714285714	0.000000000000	0.000036159428	0.000000497772	0.000017999163	0.000017999163	0.000036159428	0.000000000000	0.000000000000	-0.000000000000	-0.000000000000	-0.000000000000
1816.326530612245	0.000000000000	0.000036159428	0.000000497772	0.000017999163	0.000017999163	0.000036159428	0.000000000000	0.000000000000	-0.000000000000	-0.000000000000	-0.000000000000
1818.367346938776	0.000000000000	0.000036159428	0.000000497772	0.000017999163	0.000017999163	0.000036159428	0.000000000000	0.000000000000	-0.000000000000	-0.000000000000	-0.000000000000
1820.408163265306	0.000000000000	0.000036159428	0.000000497772	0.000017999163	0.000017999163	0.000036159428	0.000000000000	0.000000000000	-0.000000000000	-0.000000000000	-0.000000000000
1822.448979591837	0.000000000000	0.000036159428	0.000000497772	0.000017999163	0.000017999163	0.000036159428	0.000000000000	0.000000000000	-0.000000000000	-0.000000000000	-0.000000000000
1824.489795918367	0.000000000000	0.000036159428	0.000000497772	0.000017999163	0.000017999163	0.000036159428	0.000000000000	0.000000000000	-0.000000000000	-0.000000000000	-0.000000000000
1826.530612244898	0.000000000000	0.000036159428	0.000000497772	0.000017999163	0.000017999163	0.000036159428	0.000000000000	0.000000000000	-0.000000000000	-0.000000000000	-0.000000000000
1828.571428571429	0.000000000000	0.000036159428	0.000000497772	0.000017999163	0.000017999163	0.000036159428	0.000000000000	0.000000000000	-0.000000000000	-0.000000000000	-0.000000000000
1830.612244897959	0.000000000000	0.000036159428	0.000000497772	0.000017999163	0.000017999163	0.000036159428	0.000000000000	0.000000000000	-0.000000000000	-0.000000000000	-0.000000000000
1832.653061224490	0.000000000000	0.000036159428	0.000000497772	0.000017999163	0.000017999163	0.000036159428	0.000000000000	0.000000000000	-0.000000000000	-0.000000000000	-0.000000000000
1834.693877551020	0.000000000000	0.000036159428	0.000000497772	0.000017999163	0.000017999163	0.000036159428	0.000000000000	0.000000000000	-0.000000000000	-0.000000000000	-0.000000000000
1836.734693877551	0.000000000000	0.000036159428	0.000000497772	0.000017999163	0.000017999163	0.000036159428	0.000000000000	0.000000000000	-0.000000000000	-0.000000000000	-0.000000000000
1838.775510204082	0.000001286891	0.000037401382	0.000000481588	0.000018006690	0.000017999886	0.000036536905	0.000002536372	0.000000253637	-0.000000000815	-0.000000004254	-0.000000005070
1840.816326530612	0.000000654900	0.000038025600	0.000000473815	0.000018014463	0.000018005604	0.000037151486	0.000000000000	0.000000000000	-0.000000006444	-0.000000006926	-0.000000013370
1842.857142857143	0.000000333270	0.000038343370	0.000000469955	0.000018018323	0.000018011132	0.000037677505	0.000000000000	0.000000000000	-0.000000006230	-0.000000005928	-0.000000012159
1844.897959183673	0.000000169597	0.000038505102	0.000000468014	0.000018020264	0.000018015255	0.000038053752	0.000000000000	0.000000000000	-0.000000004647	-0.000000004240	-0.000000008887
1846.938775510204	0.000000086306	0.000038587412	0.000000467033	0.000018021245	0.000018018014	0.000038300472	0.000000000000	0.000000000000	-0.000000003109	-0.000000002781	-0.000000005890
1848.979591836735	0.000000043920	0.000038629300	0.000000466535	0.000018021743	0.000018019752	0.000038454143	0.000000000000	0.000000000000	-0.000000001959	-0.000000001732	-0.000000003691
1851.020408163265	0.000000022350	0.000038650617	0.000000466282	0.000018021996	0.000018020807	0.000038546654	0.000000000000	0.000000000000	-0.000000001189	-0.000000001043	-0.000000002231
1853.061224489796	0.000000011374	0.000038661465	0.000000466153	0.000018022125	0.000018021430	0.000038601014	0.000000000000	0.000000000000	-0.000000000702	-0.000000000613	-0.000000001315
1855.102040816327	0.000000005842	0.000038666931	0.000000466089	0.000018022189	0.000018021788	0.000038632111	0.000000000000	0.000000000000	-0.000000000403	-0.000000000350	-0.000000000754
1857.142857142857	0.000000003001	0.000038669739	0.000000466055	0.000018022223	0.000018021994	0.000038649918	0.000000000000	0.000000000000	-0.000000000232	-0.000000000201	-0.000000000432
1859.183673469388	0.000000001541	0.000038671182	0.000000466038	0.000018022240	0.000018022110	0.000038660006	0.000000000000	0.000000000000	-0.000000000132	-0.000000000114	-0.000000000245
1861.224489795918	0.000000000792	0.000038671923	0.000000466029	0.000018022249	0.000018022176	0.000038665671	0.000000000000	0.000000000000	-0.000000000074	-0.000000000064	-0.000000000138
1863.265306122449	0.000000000407	0.000038672303	0.000000466025	0.000018022253	0.000018022213	0.000038668830	0.000000000000	0.000000000000	-0.000000000041	-0.000000000036	-0.000000000077
1865.306122448980	0.000000000209	0.000038672499	0.000000466023	0.000018022255	0.000018022233	0.000038670580	0.000000000000	0.000000000000	-0.000000000023	-0.000000000020	-0.000000000043
1867.346938775510	0.000000000107	0.000038672599	0.000000466021	0.000018022257	0.000018022244	0.000038671544	0.000000000000	0.000000000000	-0.000000000013	-0.000000000011	-0.000000000024
1869.387755102041	0.000000000055	0.000038672651	0.000000466021	0.000018022257	0.000018022250	0.000038672073	0.000000000000	0.000000000000	-0.000000000007	-0.000000000006	-0.000000000013
1871.428571428572	0.000000000028	0.000038672677	0.000000466020	0.000018022258	0.000018022254	0.000038672362	0.000000000000	0.000000000000	-0.000000000004	-0.000000000003	-0.000000000007
1873.469387755102	0.000000000015	0.000038672691	0.000000466020	0.000018022258	0.000018022256	0.000038672520	0.000000000000	0.000000000000	-0.000000000002	-0.000000000002	-0.000000000004
1875.510204081633	0.000000000007	0.000038672698	0.000000466020	0.000018022258	0.000018022257	0.000038672605	0.000000000000	0.000000000000	-0.000000000001	-0.000000000001	-0.000000000002
1877.551020408163	0.000000000004	0.000038672701	0.000000466020	0.000018022258	0.000018022257	0.000038672651	0.000000000000	0.000000000000	-0.000000000001	-0.000000000001	-0.000000000001
1879.591836734694	0.000000000002	0.000038672703	0.000000466020	0.000018022258	0.000018022258	0.000038672676	0.000000000000	0.000000000000	-0.000000000000	-0.000000000000	-0.000000000001
1881.632653061225	0.000000000001	0.000038672704	0.000000466020	0.000018022258	0.000018022258	0.000038672690	0.000000000000	0.000000000000	-0.000000000000	-0.000000000000	-0.000000000000
1883.673469387755	0.000000000001	0.000038672705	0.000000466020	0.000018022258	0.000018022258	0.000038672697	0.000000000000	0.000000000000	-0.000000000000	-0.000000000000	-0.000000000000
1885.714285714286	0.000000000000	0.000038672705	0.000000466020	0.000018022258	0.000018022258	0.000038672701	0.000000000000	0.000000000000	-0.000000000000	-0.000000000000	-0.000000000000
1887.755102040816	0.000000000000	0.000038672705	0.000000466020	0.000018022258	0.000018022258	0.000038672703	0.000000000000	0.000000000000	-0.000000000000	-0.000000000000	-0.000000000000
1889.795918367347	0.000000000000	0.000038672705	0.000000466020	0.000018022258	0.000018022258	0.000038672704	0.000000000000	0.000000000000	-0.000000000000	-0.000000000000	-0.000000000000
1891.836734693878	0.000000000000	0.000038672705	0.000000466020	0.000018022258	0.000018022258	0.000038672705	0.000000000000	0.000000000000	-0.000000000000	-0.000000000000	-0.000000000000
1893.877551020408	0.000000000000	0.000038672705	0.000000466020	0.000018022258	0.000018022258	0.000038672705	0.000000000000	0.000000000000	-0.000000000000	-0.000000000000	-0.000000000000
1895.918367346939	0.000000000000	0.000038672705	0.000000466020	0.000018022258	0.000018022258	0.000038672705	0.000000000000	0.000000000000	-0.000000000000	-0.000000000000	-0.000000000000
1897.959183673469	0.000000000000	0.000038672705	0.000000466020	0.000018022258	0.000018022258	0.000038672705	0.000000000000	0.000000000000	-0.000000000000	-0.000000000000	-0.000000000000
1900.000000000000	0.000000000000	0.000038672705	0.000000466020	0.000018022258	0.000018022258	0.000038672705	0.000000000000	0.000000000000	-0.000000000000	-0.000000000000	-0.000000000000
1902.040816326531	0.000000000000	0.000038672705	0.000000466020	0.000018022258	0.000018022258	0.000038672705	0.000000000000	0.000000000000	-0.000000000000	-0.000000000000	-0.000000000000
1904.081632653061	0.000000000000	0.000038672705	0.000000466020	0.000018022258	0.000018022258	0.000038672705	0.000000000000	0.000000000000	-0.000000000000	-0.000000000000	-0.000000000000
1906.122448979592	0.000000000000	0.000038672705	0.000000466020	0.000018022258	0.000018022258	0.000038672705	0.000000000000	0.000000000000	-0.000000000000	-0.000000000000	-0.000000000000
1908.163265306122	0.000000000000	0.000038672705	0.000000466020	0.000018022258	0.000018022258	0.000038672705	0.000000000000	0.000000000000	-0.000000000000	-0.000000000000	-0.000000000000
1910.204081632653	0.000000000000	0.000038672705	0.000000466020	0.000018022258	0.000018022258	0.000038672705	0.000000000000	0.000000000000	-0.000000000000	-0.000000000000	-0.000000000000
1912.244897959184	0.000000000000	0.000038672705	0.000000466020	0.000018022258	0.000018022258	0.000038672705	0.000000000000	0.000000000000	-0.000000000000	-0.000000000000	-0.000000000000
1914.285714285714	0.000000000000	0.000038672705	0.000000466020	0.000018022258	0.000018022258	0.000038672705	0.000000000000	0.000000000000	-0.000000000000	-0.000000000000	-0.000000000000
1916.326530612245	0.000000000000	0.000038672705	0.000000466020	0.000018022258	0.000018022258	0.000038672705	0.000000000000	0.000000000000	-0.000000000000	-0.000000000000	-0.000000000000
1918.367346938776	0.000000000000	0.000038672705	0.000000466020	0.000018022258	0.000018022258	0.000038672705	0.000000000000	0.000000000000	-0.000000000000	-0.000000000000	-0.000000000000
1920.408163265306	0.000000000000	0.000038672705	0.000000466020	0.000018022258	0.000018022258	0.000038672705	0.000000000000	0.000000000000	-0.000000000000	-0.000000000000	-0.000000000000
1922.448979591837	0.000000000000	0.000038672705	0.000000466020	0.000018022258	0.000018022258	0.000038672705	0.000000000000	0.000000000000	-0.000000000000	-0.000000000000	-0.000000000000
1924.489795918367	0.000000000000	0.000038672705	0.000000466020	0.000018022258	0.000018022258	0.000038672705	0.000000000000	0.000000000000	-0.000000000000	-0.000000000000	-0.000000000000
1926.530612244898	0.000000000000	0.000038672705	0.000000466020	0.000018022258	0.000018022258	0.000038672705	0.000000000000	0.000000000000	-0.000000000000	-0.000000000000	-0.000000000000
1928.571428571429	0.000000000000	0.000038672705	0.000000466020	0.000018022258	0.000018022258	0.000038672705	0.000000000000	0.000000000000	-0.000000000000	-0.000000000000	-0.000000000000
1930.612244897959	0.000000000000	0.000038672705	0.000000466020	0.000018022258	0.000018022258	0.000038672705	0.000000000000	0.000000000000	-0.000000000000	-0.000000000000	-0.000000000000
1932.653061224490	0.000000000000	0.000038672705	0.000000466020	0.000018022258	0.000018022258	0.000038672705	0.000000000000	0.000000000000	-0.000000000000	-0.000000000000	-0.000000000000
1934.693877551020	0.000000000000	0.000038672705	0.000000466020	0.000018022258	0.000018022258	0.000038672705	0.000000000000	0.000000000000	-0.000000000000	-0.000000000000	-0.000000000000
1936.734693877551	0.000000000000	0.000038672705	0.000000466020	0.000018022258	0.000018022258	0.000038672705	0.000000000000	0.000000000000	-0.000000000000	-0.000000000000	-0.000000000000
1938.775510204082	0.000000000000	0.000038672705	0.000000466020	0.000018022258	0.000018022258	0.000038672705	0.000000000000	0.000000000000	-0.000000000000	-0.000000000000	-0.000000000000
1940.816326530612	0.000001264504	0.000039894559	0.000000452012	0.000018028162	0.000018022583	0.000039044001	0.000002492262	0.000000249226	-0.000000000367	-0.000000004185	-0.000000004551
1942.857142857143	0.000000643507	0.000040508810	0.000000445266	0.000018034907	0.000018027384	0.000039648714	0.000000000000	0.000000000000	-0.000000005411	-0.000000006815	-0.000000012226
1944.897959183673	0.000000327473	0.000040821488	0.000000441910	0.000018038264	0.000018032103	0.000040166299	0.000000000000	0.000000000000	-0.000000005317	-0.000000005833	-0.000000011151
1946.938775510204	0.000000166647	0.000040980626	0.000000440221	0.000018039952	0.000018035643	0.000040536513	0.000000000000	0.000000000000	-0.000000003990	-0.000000004172	-0.000000008162
1948.979591836735	0.000000084804	0.000041061614	0.000000439367	0.000018040807	0.000018038020	0.000040779276	0.000000000000	0.000000000000	-0.000000002678	-0.000000002736	-0.000000005414
1951.020408163265	0.000000043156	0.000041102829	0.000000438933	0.000018041240	0.000018039520	0.000040930482	0.000000000000	0.000000000000	-0.000000001691	-0.000000001704	-0.000000003396
1953.061224489796	0.000000021961	0.000041123803	0.000000438713	0.000018041461	0.000018040432	0.000041021508	0.000000000000	0.000000000000	-0.000000001028	-0.000000001026	-0.000000002053
1955.102040816327	0.000000011176	0.000041134476	0.000000438601	0.000018041573	0.000018040971	0.000041074996	0.000000000000	0.000000000000	-0.000000000608	-0.000000000603	-0.000000001210
1957.142857142857	0.000000005741	0.000041139855	0.000000438544	0.000018041629	0.000018041281	0.000041105594	0.000000000000	0.000000000000	-0.000000000349	-0.000000000345	-0.000000000694
1959.183673469388	0.000000002949	0.000041142618	0.000000438515	0.000018041658	0.000018041459	0.000041123114	0.000000000000	0.000000000000	-0.000000000201	-0.000000000197	-0.000000000398
1961.224489795918	0.000000001515	0.000041144037	0.000000438500	0.000018041673	0.000018041561	0.000041133040	0.000000000000	0.000000000000	-0.000000000114	-0.000000000112	-0.000000000226
1963.265306122449	0.000000000778	0.000041144766	0.000000438493	0.000018041680	0.000018041618	0.000041138615	0.000000000000	0.000000000000	-0.000000000064	-0.000000000063	-0.000000000127
1965.306122448980	0.000000000400	0.000041145141	0.000000438489	0.000018041684	0.000018041649	0.000041141723	0.000000000000	0.000000000000	-0.000000000036	-0.000000000035	-0.000000000071
1967.346938775510	0.000000000205	0.000041145333	0.000000438487	0.000018041686	0.000018041667	0.000041143445	0.000000000000	0.000000000000	-0.000000000020	-0.000000000019	-0.000000000039
1969.387755102041	0.000000000105	0.000041145432	0.000000438486	0.000018041687	0.000018041677	0.000041144394	0.000000000000	0.000000000000	-0.000000000011	-0.000000000011	-0.000000000022
1971.428571428572	0.000000000054	0.000041145483	0.000000438485	0.000018041688	0.000018041682	0.000041144914	0.000000000000	0.000000000000	-0.000000000006	-0.000000000006	-0.000000000012
1973.469387755102	0.000000000028	0.000041145509	0.000000438485	0.000018041688	0.000018041685	0.000041145199	0.000000000000	0.000000000000	-0.000000000003	-0.000000000003	-0.000000000007
1975.510204081633	0.000000000014	0.000041145522	0.000000438485	0.000018041688	0.000018041687	0.000041145354	0.000000000000	0.000000000000	-0.000000000002	-0.000000000002	-0.000000000004
1977.551020408163	0.000000000007	0.000041145529	0.000000438485	0.000018041688	0.000018041688	0.000041145438	0.000000000000	0.000000000000	-0.000000000001	-0.000000000001	-0.000000000002
1979.591836734694	0.000000000004	0.000041145532	0.000000438485	0.000018041689	0.000018041688	0.000041145483	0.000000000000	0.000000000000	-0.000000000001	-0.000000000001	-0.000000000001
1981.632653061225	0.000000000002	0.000041145534	0.000000438485	0.000018041689	0.000018041688	0.000041145508	0.000000000000	0.000000000000	-0.000000000000	-0.000000000000	-0.000000000001
1983.673469387755	0.000000000001	0.000041145535	0.000000438485	0.000018041689	0.000018041688	0.000041145521	0.000000000000	0.000000000000	-0.000000000000	-0.000000000000	-0.000000000000
1985.714285714286	0.000000000001	0.000041145536	0.000000438485	0.000018041689	0.000018041688	0.000041145528	0.000000000000	0.000000000000	-0.000000000000	-0.000000000000	-0.000000000000
1987.755102040816	0.000000000000	0.000041145536	0.000000438485	0.000018041689	0.000018041689	0.000041145532	0.000000000000	0.000000000000	-0.000000000000	-0.000000000000	-0.000000000000
1989.795918367347	0.000000000000	0.000041145536	0.000000438485	0.000018041689	0.000018041689	0.000041145534	0.000000000000	0.000000000000	-0.000000000000	-0.000000000000	-0.000000000000
1991.836734693878	0.000000000000	0.000041145536	0.000000438485	0.000018041689	0.000018041689	0.000041145535	0.000000000000	0.000000000000	-0.000000000000	-0.000000000000	-0.000000000000
1993.877551020408	0.000000000000	0.000041145536	0.000000438485	0.000018041689	0.000018041689	0.000041145535	0.000000000000	0.000000000000	-0.000000000000	-0.000000000000	-0.000000000000
1995.918367346939	0.000000000000	0.000041145536	0.000000438485	0.000018041689	0.000018041689	0.000041145536	0.000000000000	0.000000000000	-0.000000000000	-0.000000000000	-0.000000000000
1997.959183673469	0.000000000000	0.000041145536	0.000000438485	0.000018041689	0.000018041689	0.000041145536	0.000000000000	0.000000000000	-0.000000000000	-0.000000000000	-0.000000000000
2000.000000000000	0.000000000000	0.000041145536	0.000000438485	0.000018041689	0.000018041689	0.000041145536	0.000000000000	0.000000000000	-0.000000000000	-0.000000000000	-0.000000000000
2002.040816326531	0.000000000000	0.000041145536	0.000000438485	0.000018041689	0.000018041689	0.000041145536	0.000000000000	0.000000000000	-0.000000000000	-0.000000000000	-0.000000000000
2004.081632653061	0.000000000000	0.000041145536	0.000000438485	0.000018041689	0.000018041689	0.000041145536	0.000000000000	0.000000000000	-0.000000000000	-0.000000000000	-0.000000000000
2006.122448979592	0.000000000000	0.000041145536	0.000000438485	0.000018041689	0.000018041689	0.000041145536	0.000000000000	0.000000000000	-0.000000000000	-0.000000000000	-0.000000000000
2008.163265306122	0.000000000000	0.000041145536	0.000000438485	0.000018041689	0.000018041689	0.000041145536	0.000000000000	0.000000000000	-0.000000000000	-0.000000000000	-0.000000000000
2010.204081632653	0.000000000000	0.000041145536	0.000000438485	0.000018041689	0.000018041689	0.000041145536	0.000000000000	0.000000000000	-0.000000000000	-0.000000000000	-0.000000000000
2012.244897959184	0.000000000000	0.000041145536	0.000000438485	0.000018041689	0.000018041689	0.000041145536	0.000000000000	0.000000000000	-0.000000000000	-0.000000000000	-0.000000000000
2014.285714285714	0.000000000000	0.000041145536	0.000000438485	0.000018041689	0.000018041689	0.000041145536	0.000000000000	0.000000000000	-0.000000000000	-0.000000000000	-0.000000000000
2016.326530612245	0.000000000000	0.000041145536	0.000000438485	0.000018041689	0.000018041689	0.000041145536	0.000000000000	0.000000000000	-0.000000000000	-0.000000000000	-0.000000000000
2018.367346938776	0.000000000000	0.000041145536	0.000000438485	0.000018041689	0.000018041689	0.000041145536	0.000000000000	0.000000000000	-0.000000000000	-0.000000000000	-0.000000000000
2020.408163265306	0.000000000000	0.000041145536	0.000000438485	0.000018041689	0.000018041689	0.000041145536	0.000000000000	0.000000000000	-0.000000000000	-0.000000000000	-0.000000000000
2022.448979591837	0.000000000000	0.000041145536	0.000000438485	0.000018041689	0.000018041689	0.000041145536	0.000000000000	0.000000000000	-0.000000000000	-0.000000000000	-0.000000000000
2024.489795918367	0.000000000000	0.000041145536	0.000000438485	0.000018041689	0.000018041689	0.000041145536	0.000000000000	0.000000000000	-0.000000000000	-0.000000000000	-0.000000000000
2026.530612244898	0.000000000000	0.000041145536	0.000000438485	0.000018041689	0.000018041689	0.000041145536	0.000000000000	0.000000000000	-0.000000000000	-0.000000000000	-0.000000000000
2028.571428571429	0.000000000000	0.000041145536	0.000000438485	0.000018041689	0.000018041689	0.000041145536	0.000000000000	0.000000000000	-0.000000000000	-0.000000000000	-0.000000000000
2030.612244897959	0.000000000000	0.000041145536	0.000000438485	0.000018041689	0.000018041689	0.000041145536	0.000000000000	0.000000000000	-0.000000000000	-0.000000000000	-0.000000000000
2032.653061224490	0.000000000000	0.000041145536	0.000000438485	0.000018041689	0.000018041689	0.000041145536	0.000000000000	0.000000000000	-0.000000000000	-0.000000000000	-0.000000000000
2034.693877551020	0.000000000000	0.000041145536	0.000000438485	0.000018041689	0.000018041689	0.000041145536	0.000000000000	0.000000000000	-0.000000000000	-0.000000000000	-0.000000000000
2036.734693877551	0.000000000000	0.000041145536	0.000000438485	0.000018041689	0.000018041689	0.000041145536	0.000000000000	0.000000000000	-0.000000000000	-0.000000000000	-0.000000000000
2038.775510204082	0.000000000000	0.000041145536	0.000000438485	0.000018041689	0.000018041689	0.000041145536	0.000000000000	0.000000000000	-0.000000000000	-0.000000000000	-0.000000000000
