# Supplementary material for: Isothermal titration calorimetry and surface plasmon resonance analysis using the dynamic approach
Source: Biochem Biophys Rep. 2019 Dec 17;21:100712. doi: 10.1016/j.bbrep.2019.100712 (PMC6926116; doi:10.1016/j.bbrep.2019.100712)
Supplement: Multimedia component 2 [file mmc2.zip › Figure_1/Kinetic_Parallel/Curvefit_Data]

Inj_no	Inj_vol(ul)	Inj_period(us)	Time(s)	Q(ucals)
1	4.00	2.04	0.00	0.000000
1	4.00	2.04	2.04	-0.534792
1	4.00	2.04	4.08	-0.903760
1	4.00	2.04	6.12	-0.779202
1	4.00	2.04	8.16	-0.558629
1	4.00	2.04	10.20	-0.366662
1	4.00	2.04	12.24	-0.228484
1	4.00	2.04	14.29	-0.137585
1	4.00	2.04	16.33	-0.080858
1	4.00	2.04	18.37	-0.046665
1	4.00	2.04	20.41	-0.026322
1	4.00	2.04	22.45	-0.014909
1	4.00	2.04	24.49	-0.008372
1	4.00	2.04	26.53	-0.004667
1	4.00	2.04	28.57	-0.002585
1	4.00	2.04	30.61	-0.001425
1	4.00	2.04	32.65	-0.000781
1	4.00	2.04	34.69	-0.000427
1	4.00	2.04	36.73	-0.000232
1	4.00	2.04	38.78	-0.000126
1	4.00	2.04	40.82	-0.000068
1	4.00	2.04	42.86	-0.000037
1	4.00	2.04	44.90	-0.000020
1	4.00	2.04	46.94	-0.000011
1	4.00	2.04	48.98	-0.000006
1	4.00	2.04	51.02	-0.000003
1	4.00	2.04	53.06	-0.000002
1	4.00	2.04	55.10	-0.000001
1	4.00	2.04	57.14	-0.000000
1	4.00	2.04	59.18	-0.000000
1	4.00	2.04	61.22	-0.000000
1	4.00	2.04	63.27	-0.000000
1	4.00	2.04	65.31	-0.000000
1	4.00	2.04	67.35	-0.000000
1	4.00	2.04	69.39	-0.000000
1	4.00	2.04	71.43	-0.000000
1	4.00	2.04	73.47	-0.000000
1	4.00	2.04	75.51	-0.000000
1	4.00	2.04	77.55	-0.000000
1	4.00	2.04	79.59	-0.000000
1	4.00	2.04	81.63	-0.000000
1	4.00	2.04	83.67	-0.000000
1	4.00	2.04	85.71	-0.000000
1	4.00	2.04	87.76	-0.000000
1	4.00	2.04	89.80	-0.000000
1	4.00	2.04	91.84	-0.000000
1	4.00	2.04	93.88	-0.000000
1	4.00	2.04	95.92	-0.000000
1	4.00	2.04	97.96	-0.000000
1	4.00	2.04	100.00	-0.000000
2	4.00	2.04	102.04	-0.000000
2	4.00	2.04	104.08	-0.507778
2	4.00	2.04	106.12	-0.862040
2	4.00	2.04	108.16	-0.743861
2	4.00	2.04	110.20	-0.533124
2	4.00	2.04	112.24	-0.349766
2	4.00	2.04	114.29	-0.217868
2	4.00	2.04	116.33	-0.131148
2	4.00	2.04	118.37	-0.077055
2	4.00	2.04	120.41	-0.044461
2	4.00	2.04	122.45	-0.025074
2	4.00	2.04	124.49	-0.014201
2	4.00	2.04	126.53	-0.007973
2	4.00	2.04	128.57	-0.004444
2	4.00	2.04	130.61	-0.002462
2	4.00	2.04	132.65	-0.001356
2	4.00	2.04	134.69	-0.000744
2	4.00	2.04	136.73	-0.000406
2	4.00	2.04	138.78	-0.000221
2	4.00	2.04	140.82	-0.000120
2	4.00	2.04	142.86	-0.000065
2	4.00	2.04	144.90	-0.000035
2	4.00	2.04	146.94	-0.000019
2	4.00	2.04	148.98	-0.000010
2	4.00	2.04	151.02	-0.000005
2	4.00	2.04	153.06	-0.000003
2	4.00	2.04	155.10	-0.000002
2	4.00	2.04	157.14	-0.000001
2	4.00	2.04	159.18	-0.000000
2	4.00	2.04	161.22	-0.000000
2	4.00	2.04	163.27	-0.000000
2	4.00	2.04	165.31	-0.000000
2	4.00	2.04	167.35	-0.000000
2	4.00	2.04	169.39	-0.000000
2	4.00	2.04	171.43	-0.000000
2	4.00	2.04	173.47	-0.000000
2	4.00	2.04	175.51	-0.000000
2	4.00	2.04	177.55	-0.000000
2	4.00	2.04	179.59	-0.000000
2	4.00	2.04	181.63	-0.000000
2	4.00	2.04	183.67	-0.000000
2	4.00	2.04	185.71	-0.000000
2	4.00	2.04	187.76	-0.000000
2	4.00	2.04	189.80	-0.000000
2	4.00	2.04	191.84	-0.000000
2	4.00	2.04	193.88	-0.000000
2	4.00	2.04	195.92	-0.000000
2	4.00	2.04	197.96	-0.000000
2	4.00	2.04	200.00	-0.000000
2	4.00	2.04	202.04	-0.000000
3	4.00	2.04	204.08	-0.000000
3	4.00	2.04	206.12	-0.470579
3	4.00	2.04	208.16	-0.805367
3	4.00	2.04	210.20	-0.693777
3	4.00	2.04	212.24	-0.496161
3	4.00	2.04	214.29	-0.324930
3	4.00	2.04	216.33	-0.202112
3	4.00	2.04	218.37	-0.121531
3	4.00	2.04	220.41	-0.071344
3	4.00	2.04	222.45	-0.041138
3	4.00	2.04	224.49	-0.023188
3	4.00	2.04	226.53	-0.013126
3	4.00	2.04	228.57	-0.007367
3	4.00	2.04	230.61	-0.004105
3	4.00	2.04	232.65	-0.002273
3	4.00	2.04	234.69	-0.001252
3	4.00	2.04	236.73	-0.000687
3	4.00	2.04	238.78	-0.000375
3	4.00	2.04	240.82	-0.000204
3	4.00	2.04	242.86	-0.000111
3	4.00	2.04	244.90	-0.000060
3	4.00	2.04	246.94	-0.000032
3	4.00	2.04	248.98	-0.000017
3	4.00	2.04	251.02	-0.000009
3	4.00	2.04	253.06	-0.000005
3	4.00	2.04	255.10	-0.000003
3	4.00	2.04	257.14	-0.000001
3	4.00	2.04	259.18	-0.000001
3	4.00	2.04	261.22	-0.000000
3	4.00	2.04	263.27	-0.000000
3	4.00	2.04	265.31	-0.000000
3	4.00	2.04	267.35	-0.000000
3	4.00	2.04	269.39	-0.000000
3	4.00	2.04	271.43	-0.000000
3	4.00	2.04	273.47	-0.000000
3	4.00	2.04	275.51	-0.000000
3	4.00	2.04	277.55	-0.000000
3	4.00	2.04	279.59	-0.000000
3	4.00	2.04	281.63	-0.000000
3	4.00	2.04	283.67	-0.000000
3	4.00	2.04	285.71	-0.000000
3	4.00	2.04	287.76	-0.000000
3	4.00	2.04	289.80	-0.000000
3	4.00	2.04	291.84	-0.000000
3	4.00	2.04	293.88	-0.000000
3	4.00	2.04	295.92	-0.000000
3	4.00	2.04	297.96	-0.000000
3	4.00	2.04	300.00	-0.000000
3	4.00	2.04	302.04	-0.000000
3	4.00	2.04	304.08	-0.000000
4	4.00	2.04	306.12	-0.000000
4	4.00	2.04	308.16	-0.417383
4	4.00	2.04	310.20	-0.719832
4	4.00	2.04	312.24	-0.616595
4	4.00	2.04	314.29	-0.438571
4	4.00	2.04	316.33	-0.285978
4	4.00	2.04	318.37	-0.177295
4	4.00	2.04	320.41	-0.106338
4	4.00	2.04	322.45	-0.062301
4	4.00	2.04	324.49	-0.035556
4	4.00	2.04	326.53	-0.020322
4	4.00	2.04	328.57	-0.011496
4	4.00	2.04	330.61	-0.006448
4	4.00	2.04	332.65	-0.003591
4	4.00	2.04	334.69	-0.001988
4	4.00	2.04	336.73	-0.001095
4	4.00	2.04	338.78	-0.000600
4	4.00	2.04	340.82	-0.000328
4	4.00	2.04	342.86	-0.000178
4	4.00	2.04	344.90	-0.000097
4	4.00	2.04	346.94	-0.000052
4	4.00	2.04	348.98	-0.000028
4	4.00	2.04	351.02	-0.000015
4	4.00	2.04	353.06	-0.000008
4	4.00	2.04	355.10	-0.000004
4	4.00	2.04	357.14	-0.000002
4	4.00	2.04	359.18	-0.000001
4	4.00	2.04	361.22	-0.000001
4	4.00	2.04	363.27	-0.000000
4	4.00	2.04	365.31	-0.000000
4	4.00	2.04	367.35	-0.000000
4	4.00	2.04	369.39	-0.000000
4	4.00	2.04	371.43	-0.000000
4	4.00	2.04	373.47	-0.000000
4	4.00	2.04	375.51	-0.000000
4	4.00	2.04	377.55	-0.000000
4	4.00	2.04	379.59	-0.000000
4	4.00	2.04	381.63	-0.000000
4	4.00	2.04	383.67	-0.000000
4	4.00	2.04	385.71	-0.000000
4	4.00	2.04	387.76	-0.000000
4	4.00	2.04	389.80	-0.000000
4	4.00	2.04	391.84	-0.000000
4	4.00	2.04	393.88	-0.000000
4	4.00	2.04	395.92	-0.000000
4	4.00	2.04	397.96	-0.000000
4	4.00	2.04	400.00	-0.000000
4	4.00	2.04	402.04	-0.000000
4	4.00	2.04	404.08	-0.000000
4	4.00	2.04	406.12	-0.000000
5	4.00	2.04	408.16	-0.000000
5	4.00	2.04	410.20	-0.341156
5	4.00	2.04	412.24	-0.590194
5	4.00	2.04	414.29	-0.499401
5	4.00	2.04	416.33	-0.351511
5	4.00	2.04	418.37	-0.227381
5	4.00	2.04	420.41	-0.140117
5	4.00	2.04	422.45	-0.083651
5	4.00	2.04	424.49	-0.048834
5	4.00	2.04	426.53	-0.027790
5	4.00	2.04	428.57	-0.015848
5	4.00	2.04	430.61	-0.008948
5	4.00	2.04	432.65	-0.005011
5	4.00	2.04	434.69	-0.002787
5	4.00	2.04	436.73	-0.001541
5	4.00	2.04	438.78	-0.000848
5	4.00	2.04	440.82	-0.000464
5	4.00	2.04	442.86	-0.000253
5	4.00	2.04	444.90	-0.000138
5	4.00	2.04	446.94	-0.000075
5	4.00	2.04	448.98	-0.000040
5	4.00	2.04	451.02	-0.000022
5	4.00	2.04	453.06	-0.000012
5	4.00	2.04	455.10	-0.000006
5	4.00	2.04	457.14	-0.000003
5	4.00	2.04	459.18	-0.000002
5	4.00	2.04	461.22	-0.000001
5	4.00	2.04	463.27	-0.000001
5	4.00	2.04	465.31	-0.000000
5	4.00	2.04	467.35	-0.000000
5	4.00	2.04	469.39	-0.000000
5	4.00	2.04	471.43	-0.000000
5	4.00	2.04	473.47	-0.000000
5	4.00	2.04	475.51	-0.000000
5	4.00	2.04	477.55	-0.000000
5	4.00	2.04	479.59	-0.000000
5	4.00	2.04	481.63	-0.000000
5	4.00	2.04	483.67	-0.000000
5	4.00	2.04	485.71	-0.000000
5	4.00	2.04	487.76	-0.000000
5	4.00	2.04	489.80	-0.000000
5	4.00	2.04	491.84	-0.000000
5	4.00	2.04	493.88	-0.000000
5	4.00	2.04	495.92	-0.000000
5	4.00	2.04	497.96	-0.000000
5	4.00	2.04	500.00	-0.000000
5	4.00	2.04	502.04	-0.000000
5	4.00	2.04	504.08	-0.000000
5	4.00	2.04	506.12	-0.000000
5	4.00	2.04	508.16	-0.000000
6	4.00	2.04	510.20	-0.000000
6	4.00	2.04	512.24	-0.245183
6	4.00	2.04	514.29	-0.423883
6	4.00	2.04	516.33	-0.353186
6	4.00	2.04	518.37	-0.245662
6	4.00	2.04	520.41	-0.157545
6	4.00	2.04	522.45	-0.096465
6	4.00	2.04	524.49	-0.057313
6	4.00	2.04	526.53	-0.033333
6	4.00	2.04	528.57	-0.018913
6	4.00	2.04	530.61	-0.010760
6	4.00	2.04	532.65	-0.006064
6	4.00	2.04	534.69	-0.003391
6	4.00	2.04	536.73	-0.001883
6	4.00	2.04	538.78	-0.001040
6	4.00	2.04	540.82	-0.000572
6	4.00	2.04	542.86	-0.000313
6	4.00	2.04	544.90	-0.000171
6	4.00	2.04	546.94	-0.000093
6	4.00	2.04	548.98	-0.000050
6	4.00	2.04	551.02	-0.000027
6	4.00	2.04	553.06	-0.000015
6	4.00	2.04	555.10	-0.000008
6	4.00	2.04	557.14	-0.000004
6	4.00	2.04	559.18	-0.000002
6	4.00	2.04	561.22	-0.000001
6	4.00	2.04	563.27	-0.000001
6	4.00	2.04	565.31	-0.000000
6	4.00	2.04	567.35	-0.000000
6	4.00	2.04	569.39	-0.000000
6	4.00	2.04	571.43	-0.000000
6	4.00	2.04	573.47	-0.000000
6	4.00	2.04	575.51	-0.000000
6	4.00	2.04	577.55	-0.000000
6	4.00	2.04	579.59	-0.000000
6	4.00	2.04	581.63	-0.000000
6	4.00	2.04	583.67	-0.000000
6	4.00	2.04	585.71	-0.000000
6	4.00	2.04	587.76	-0.000000
6	4.00	2.04	589.80	-0.000000
6	4.00	2.04	591.84	-0.000000
6	4.00	2.04	593.88	-0.000000
6	4.00	2.04	595.92	-0.000000
6	4.00	2.04	597.96	-0.000000
6	4.00	2.04	600.00	-0.000000
6	4.00	2.04	602.04	-0.000000
6	4.00	2.04	604.08	-0.000000
6	4.00	2.04	606.12	-0.000000
6	4.00	2.04	608.16	-0.000000
6	4.00	2.04	610.20	-0.000000
7	4.00	2.04	612.24	-0.000000
7	4.00	2.04	614.29	-0.155058
7	4.00	2.04	616.33	-0.270035
7	4.00	2.04	618.37	-0.223616
7	4.00	2.04	620.41	-0.154873
7	4.00	2.04	622.45	-0.099032
7	4.00	2.04	624.49	-0.060514
7	4.00	2.04	626.53	-0.035899
7	4.00	2.04	628.57	-0.020855
7	4.00	2.04	630.61	-0.011822
7	4.00	2.04	632.65	-0.006721
7	4.00	2.04	634.69	-0.003786
7	4.00	2.04	636.73	-0.002116
7	4.00	2.04	638.78	-0.001175
7	4.00	2.04	640.82	-0.000648
7	4.00	2.04	642.86	-0.000356
7	4.00	2.04	644.90	-0.000195
7	4.00	2.04	646.94	-0.000106
7	4.00	2.04	648.98	-0.000058
7	4.00	2.04	651.02	-0.000031
7	4.00	2.04	653.06	-0.000017
7	4.00	2.04	655.10	-0.000009
7	4.00	2.04	657.14	-0.000005
7	4.00	2.04	659.18	-0.000003
7	4.00	2.04	661.22	-0.000001
7	4.00	2.04	663.27	-0.000001
7	4.00	2.04	665.31	-0.000000
7	4.00	2.04	667.35	-0.000000
7	4.00	2.04	669.39	-0.000000
7	4.00	2.04	671.43	-0.000000
7	4.00	2.04	673.47	-0.000000
7	4.00	2.04	675.51	-0.000000
7	4.00	2.04	677.55	-0.000000
7	4.00	2.04	679.59	-0.000000
7	4.00	2.04	681.63	-0.000000
7	4.00	2.04	683.67	-0.000000
7	4.00	2.04	685.71	-0.000000
7	4.00	2.04	687.76	-0.000000
7	4.00	2.04	689.80	-0.000000
7	4.00	2.04	691.84	-0.000000
7	4.00	2.04	693.88	-0.000000
7	4.00	2.04	695.92	-0.000000
7	4.00	2.04	697.96	-0.000000
7	4.00	2.04	700.00	-0.000000
7	4.00	2.04	702.04	-0.000000
7	4.00	2.04	704.08	-0.000000
7	4.00	2.04	706.12	-0.000000
7	4.00	2.04	708.16	-0.000000
7	4.00	2.04	710.20	-0.000000
7	4.00	2.04	712.24	-0.000000
8	4.00	2.04	714.29	-0.000000
8	4.00	2.04	716.33	-0.092549
8	4.00	2.04	718.37	-0.167162
8	4.00	2.04	720.41	-0.138714
8	4.00	2.04	722.45	-0.096305
8	4.00	2.04	724.49	-0.061709
8	4.00	2.04	726.53	-0.037769
8	4.00	2.04	728.57	-0.022435
8	4.00	2.04	730.61	-0.013047
8	4.00	2.04	732.65	-0.007402
8	4.00	2.04	734.69	-0.004211
8	4.00	2.04	736.73	-0.002373
8	4.00	2.04	738.78	-0.001327
8	4.00	2.04	740.82	-0.000737
8	4.00	2.04	742.86	-0.000407
8	4.00	2.04	744.90	-0.000224
8	4.00	2.04	746.94	-0.000122
8	4.00	2.04	748.98	-0.000067
8	4.00	2.04	751.02	-0.000036
8	4.00	2.04	753.06	-0.000020
8	4.00	2.04	755.10	-0.000011
8	4.00	2.04	757.14	-0.000006
8	4.00	2.04	759.18	-0.000003
8	4.00	2.04	761.22	-0.000002
8	4.00	2.04	763.27	-0.000001
8	4.00	2.04	765.31	-0.000000
8	4.00	2.04	767.35	-0.000000
8	4.00	2.04	769.39	-0.000000
8	4.00	2.04	771.43	-0.000000
8	4.00	2.04	773.47	-0.000000
8	4.00	2.04	775.51	-0.000000
8	4.00	2.04	777.55	-0.000000
8	4.00	2.04	779.59	-0.000000
8	4.00	2.04	781.63	-0.000000
8	4.00	2.04	783.67	-0.000000
8	4.00	2.04	785.71	-0.000000
8	4.00	2.04	787.76	-0.000000
8	4.00	2.04	789.80	-0.000000
8	4.00	2.04	791.84	-0.000000
8	4.00	2.04	793.88	-0.000000
8	4.00	2.04	795.92	-0.000000
8	4.00	2.04	797.96	-0.000000
8	4.00	2.04	800.00	-0.000000
8	4.00	2.04	802.04	-0.000000
8	4.00	2.04	804.08	-0.000000
8	4.00	2.04	806.12	-0.000000
8	4.00	2.04	808.16	-0.000000
8	4.00	2.04	810.20	-0.000000
8	4.00	2.04	812.24	-0.000000
8	4.00	2.04	814.29	-0.000000
9	4.00	2.04	816.33	-0.000000
9	4.00	2.04	818.37	-0.057701
9	4.00	2.04	820.41	-0.106152
9	4.00	2.04	822.45	-0.089661
9	4.00	2.04	824.49	-0.062862
9	4.00	2.04	826.53	-0.040540
9	4.00	2.04	828.57	-0.024927
9	4.00	2.04	830.61	-0.014857
9	4.00	2.04	832.65	-0.008662
9	4.00	2.04	834.69	-0.004925
9	4.00	2.04	836.73	-0.002806
9	4.00	2.04	838.78	-0.001583
9	4.00	2.04	840.82	-0.000886
9	4.00	2.04	842.86	-0.000493
9	4.00	2.04	844.90	-0.000272
9	4.00	2.04	846.94	-0.000150
9	4.00	2.04	848.98	-0.000082
9	4.00	2.04	851.02	-0.000045
9	4.00	2.04	853.06	-0.000024
9	4.00	2.04	855.10	-0.000013
9	4.00	2.04	857.14	-0.000007
9	4.00	2.04	859.18	-0.000004
9	4.00	2.04	861.22	-0.000002
9	4.00	2.04	863.27	-0.000001
9	4.00	2.04	865.31	-0.000001
9	4.00	2.04	867.35	-0.000000
9	4.00	2.04	869.39	-0.000000
9	4.00	2.04	871.43	-0.000000
9	4.00	2.04	873.47	-0.000000
9	4.00	2.04	875.51	-0.000000
9	4.00	2.04	877.55	-0.000000
9	4.00	2.04	879.59	-0.000000
9	4.00	2.04	881.63	-0.000000
9	4.00	2.04	883.67	-0.000000
9	4.00	2.04	885.71	-0.000000
9	4.00	2.04	887.76	-0.000000
9	4.00	2.04	889.80	-0.000000
9	4.00	2.04	891.84	-0.000000
9	4.00	2.04	893.88	-0.000000
9	4.00	2.04	895.92	-0.000000
9	4.00	2.04	897.96	-0.000000
9	4.00	2.04	900.00	-0.000000
9	4.00	2.04	902.04	-0.000000
9	4.00	2.04	904.08	-0.000000
9	4.00	2.04	906.12	-0.000000
9	4.00	2.04	908.16	-0.000000
9	4.00	2.04	910.20	-0.000000
9	4.00	2.04	912.24	-0.000000
9	4.00	2.04	914.29	-0.000000
9	4.00	2.04	916.33	-0.000000
10	4.00	2.04	918.37	-0.000000
10	4.00	2.04	920.41	-0.037659
10	4.00	2.04	922.45	-0.072198
10	4.00	2.04	924.49	-0.061793
10	4.00	2.04	926.53	-0.043667
10	4.00	2.04	928.57	-0.028311
10	4.00	2.04	930.61	-0.017474
10	4.00	2.04	932.65	-0.010444
10	4.00	2.04	934.69	-0.006103
10	4.00	2.04	936.73	-0.003475
10	4.00	2.04	938.78	-0.001983
10	4.00	2.04	940.82	-0.001120
10	4.00	2.04	942.86	-0.000628
10	4.00	2.04	944.90	-0.000349
10	4.00	2.04	946.94	-0.000193
10	4.00	2.04	948.98	-0.000106
10	4.00	2.04	951.02	-0.000058
10	4.00	2.04	953.06	-0.000032
10	4.00	2.04	955.10	-0.000017
10	4.00	2.04	957.14	-0.000009
10	4.00	2.04	959.18	-0.000005
10	4.00	2.04	961.22	-0.000003
10	4.00	2.04	963.27	-0.000001
10	4.00	2.04	965.31	-0.000001
10	4.00	2.04	967.35	-0.000000
10	4.00	2.04	969.39	-0.000000
10	4.00	2.04	971.43	-0.000000
10	4.00	2.04	973.47	-0.000000
10	4.00	2.04	975.51	-0.000000
10	4.00	2.04	977.55	-0.000000
10	4.00	2.04	979.59	-0.000000
10	4.00	2.04	981.63	-0.000000
10	4.00	2.04	983.67	-0.000000
10	4.00	2.04	985.71	-0.000000
10	4.00	2.04	987.76	-0.000000
10	4.00	2.04	989.80	-0.000000
10	4.00	2.04	991.84	-0.000000
10	4.00	2.04	993.88	-0.000000
10	4.00	2.04	995.92	-0.000000
10	4.00	2.04	997.96	-0.000000
10	4.00	2.04	1000.00	-0.000000
10	4.00	2.04	1002.04	-0.000000
10	4.00	2.04	1004.08	-0.000000
10	4.00	2.04	1006.12	-0.000000
10	4.00	2.04	1008.16	-0.000000
10	4.00	2.04	1010.20	-0.000000
10	4.00	2.04	1012.24	-0.000000
10	4.00	2.04	1014.29	-0.000000
10	4.00	2.04	1016.33	-0.000000
10	4.00	2.04	1018.37	-0.000000
11	4.00	2.04	1020.41	-0.000000
11	4.00	2.04	1022.45	-0.025816
11	4.00	2.04	1024.49	-0.052427
11	4.00	2.04	1026.53	-0.045226
11	4.00	2.04	1028.57	-0.032131
11	4.00	2.04	1030.61	-0.020910
11	4.00	2.04	1032.65	-0.012941
11	4.00	2.04	1034.69	-0.007751
11	4.00	2.04	1036.73	-0.004536
11	4.00	2.04	1038.78	-0.002586
11	4.00	2.04	1040.82	-0.001477
11	4.00	2.04	1042.86	-0.000835
11	4.00	2.04	1044.90	-0.000468
11	4.00	2.04	1046.94	-0.000261
11	4.00	2.04	1048.98	-0.000144
11	4.00	2.04	1051.02	-0.000079
11	4.00	2.04	1053.06	-0.000044
11	4.00	2.04	1055.10	-0.000024
11	4.00	2.04	1057.14	-0.000013
11	4.00	2.04	1059.18	-0.000007
11	4.00	2.04	1061.22	-0.000004
11	4.00	2.04	1063.27	-0.000002
11	4.00	2.04	1065.31	-0.000001
11	4.00	2.04	1067.35	-0.000001
11	4.00	2.04	1069.39	-0.000000
11	4.00	2.04	1071.43	-0.000000
11	4.00	2.04	1073.47	-0.000000
11	4.00	2.04	1075.51	-0.000000
11	4.00	2.04	1077.55	-0.000000
11	4.00	2.04	1079.59	-0.000000
11	4.00	2.04	1081.63	-0.000000
11	4.00	2.04	1083.67	-0.000000
11	4.00	2.04	1085.71	-0.000000
11	4.00	2.04	1087.76	-0.000000
11	4.00	2.04	1089.80	-0.000000
11	4.00	2.04	1091.84	-0.000000
11	4.00	2.04	1093.88	-0.000000
11	4.00	2.04	1095.92	-0.000000
11	4.00	2.04	1097.96	-0.000000
11	4.00	2.04	1100.00	-0.000000
11	4.00	2.04	1102.04	-0.000000
11	4.00	2.04	1104.08	-0.000000
11	4.00	2.04	1106.12	-0.000000
11	4.00	2.04	1108.16	-0.000000
11	4.00	2.04	1110.20	-0.000000
11	4.00	2.04	1112.24	-0.000000
11	4.00	2.04	1114.29	-0.000000
11	4.00	2.04	1116.33	-0.000000
11	4.00	2.04	1118.37	-0.000000
11	4.00	2.04	1120.41	-0.000000
12	4.00	2.04	1122.45	-0.000000
12	4.00	2.04	1124.49	-0.018794
12	4.00	2.04	1126.53	-0.039843
12	4.00	2.04	1128.57	-0.034740
12	4.00	2.04	1130.61	-0.024830
12	4.00	2.04	1132.65	-0.016223
12	4.00	2.04	1134.69	-0.010068
12	4.00	2.04	1136.73	-0.006042
12	4.00	2.04	1138.78	-0.003542
12	4.00	2.04	1140.82	-0.002022
12	4.00	2.04	1142.86	-0.001156
12	4.00	2.04	1144.90	-0.000654
12	4.00	2.04	1146.94	-0.000367
12	4.00	2.04	1148.98	-0.000204
12	4.00	2.04	1151.02	-0.000113
12	4.00	2.04	1153.06	-0.000062
12	4.00	2.04	1155.10	-0.000034
12	4.00	2.04	1157.14	-0.000019
12	4.00	2.04	1159.18	-0.000010
12	4.00	2.04	1161.22	-0.000006
12	4.00	2.04	1163.27	-0.000003
12	4.00	2.04	1165.31	-0.000002
12	4.00	2.04	1167.35	-0.000001
12	4.00	2.04	1169.39	-0.000000
12	4.00	2.04	1171.43	-0.000000
12	4.00	2.04	1173.47	-0.000000
12	4.00	2.04	1175.51	-0.000000
12	4.00	2.04	1177.55	-0.000000
12	4.00	2.04	1179.59	-0.000000
12	4.00	2.04	1181.63	-0.000000
12	4.00	2.04	1183.67	-0.000000
12	4.00	2.04	1185.71	-0.000000
12	4.00	2.04	1187.76	-0.000000
12	4.00	2.04	1189.80	-0.000000
12	4.00	2.04	1191.84	-0.000000
12	4.00	2.04	1193.88	-0.000000
12	4.00	2.04	1195.92	-0.000000
12	4.00	2.04	1197.96	-0.000000
12	4.00	2.04	1200.00	-0.000000
12	4.00	2.04	1202.04	-0.000000
12	4.00	2.04	1204.08	-0.000000
12	4.00	2.04	1206.12	-0.000000
12	4.00	2.04	1208.16	-0.000000
12	4.00	2.04	1210.20	-0.000000
12	4.00	2.04	1212.24	-0.000000
12	4.00	2.04	1214.29	-0.000000
12	4.00	2.04	1216.33	-0.000000
12	4.00	2.04	1218.37	-0.000000
12	4.00	2.04	1220.41	-0.000000
12	4.00	2.04	1222.45	-0.000000
13	4.00	2.04	1224.49	-0.000000
13	4.00	2.04	1226.53	-0.014296
13	4.00	2.04	1228.57	-0.031575
13	4.00	2.04	1230.61	-0.027787
13	4.00	2.04	1232.65	-0.019962
13	4.00	2.04	1234.69	-0.013086
13	4.00	2.04	1236.73	-0.008140
13	4.00	2.04	1238.78	-0.004893
13	4.00	2.04	1240.82	-0.002872
13	4.00	2.04	1242.86	-0.001641
13	4.00	2.04	1244.90	-0.000939
13	4.00	2.04	1246.94	-0.000532
13	4.00	2.04	1248.98	-0.000298
13	4.00	2.04	1251.02	-0.000166
13	4.00	2.04	1253.06	-0.000092
13	4.00	2.04	1255.10	-0.000051
13	4.00	2.04	1257.14	-0.000028
13	4.00	2.04	1259.18	-0.000015
13	4.00	2.04	1261.22	-0.000008
13	4.00	2.04	1263.27	-0.000004
13	4.00	2.04	1265.31	-0.000002
13	4.00	2.04	1267.35	-0.000001
13	4.00	2.04	1269.39	-0.000001
13	4.00	2.04	1271.43	-0.000000
13	4.00	2.04	1273.47	-0.000000
13	4.00	2.04	1275.51	-0.000000
13	4.00	2.04	1277.55	-0.000000
13	4.00	2.04	1279.59	-0.000000
13	4.00	2.04	1281.63	-0.000000
13	4.00	2.04	1283.67	-0.000000
13	4.00	2.04	1285.71	-0.000000
13	4.00	2.04	1287.76	-0.000000
13	4.00	2.04	1289.80	-0.000000
13	4.00	2.04	1291.84	-0.000000
13	4.00	2.04	1293.88	-0.000000
13	4.00	2.04	1295.92	-0.000000
13	4.00	2.04	1297.96	-0.000000
13	4.00	2.04	1300.00	-0.000000
13	4.00	2.04	1302.04	-0.000000
13	4.00	2.04	1304.08	-0.000000
13	4.00	2.04	1306.12	-0.000000
13	4.00	2.04	1308.16	-0.000000
13	4.00	2.04	1310.20	-0.000000
13	4.00	2.04	1312.24	-0.000000
13	4.00	2.04	1314.29	-0.000000
13	4.00	2.04	1316.33	-0.000000
13	4.00	2.04	1318.37	-0.000000
13	4.00	2.04	1320.41	-0.000000
13	4.00	2.04	1322.45	-0.000000
13	4.00	2.04	1324.49	-0.000000
14	4.00	2.04	1326.53	-0.000000
14	4.00	2.04	1328.57	-0.011285
14	4.00	2.04	1330.61	-0.025892
14	4.00	2.04	1332.65	-0.022967
14	4.00	2.04	1334.69	-0.016570
14	4.00	2.04	1336.73	-0.010892
14	4.00	2.04	1338.78	-0.006788
14	4.00	2.04	1340.82	-0.004086
14	4.00	2.04	1342.86	-0.002401
14	4.00	2.04	1344.90	-0.001373
14	4.00	2.04	1346.94	-0.000786
14	4.00	2.04	1348.98	-0.000445
14	4.00	2.04	1351.02	-0.000250
14	4.00	2.04	1353.06	-0.000139
14	4.00	2.04	1355.10	-0.000077
14	4.00	2.04	1357.14	-0.000043
14	4.00	2.04	1359.18	-0.000023
14	4.00	2.04	1361.22	-0.000013
14	4.00	2.04	1363.27	-0.000007
14	4.00	2.04	1365.31	-0.000004
14	4.00	2.04	1367.35	-0.000002
14	4.00	2.04	1369.39	-0.000001
14	4.00	2.04	1371.43	-0.000001
14	4.00	2.04	1373.47	-0.000000
14	4.00	2.04	1375.51	-0.000000
14	4.00	2.04	1377.55	-0.000000
14	4.00	2.04	1379.59	-0.000000
14	4.00	2.04	1381.63	-0.000000
14	4.00	2.04	1383.67	-0.000000
14	4.00	2.04	1385.71	-0.000000
14	4.00	2.04	1387.76	-0.000000
14	4.00	2.04	1389.80	-0.000000
14	4.00	2.04	1391.84	-0.000000
14	4.00	2.04	1393.88	-0.000000
14	4.00	2.04	1395.92	-0.000000
14	4.00	2.04	1397.96	-0.000000
14	4.00	2.04	1400.00	-0.000000
14	4.00	2.04	1402.04	-0.000000
14	4.00	2.04	1404.08	-0.000000
14	4.00	2.04	1406.12	-0.000000
14	4.00	2.04	1408.16	-0.000000
14	4.00	2.04	1410.20	-0.000000
14	4.00	2.04	1412.24	-0.000000
14	4.00	2.04	1414.29	-0.000000
14	4.00	2.04	1416.33	-0.000000
14	4.00	2.04	1418.37	-0.000000
14	4.00	2.04	1420.41	-0.000000
14	4.00	2.04	1422.45	-0.000000
14	4.00	2.04	1424.49	-0.000000
14	4.00	2.04	1426.53	-0.000000
15	4.00	2.04	1428.57	-0.000000
15	4.00	2.04	1430.61	-0.009190
15	4.00	2.04	1432.65	-0.021831
15	4.00	2.04	1434.69	-0.019496
15	4.00	2.04	1436.73	-0.014117
15	4.00	2.04	1438.78	-0.009300
15	4.00	2.04	1440.82	-0.005805
15	4.00	2.04	1442.86	-0.003499
15	4.00	2.04	1444.90	-0.002057
15	4.00	2.04	1446.94	-0.001177
15	4.00	2.04	1448.98	-0.000674
15	4.00	2.04	1451.02	-0.000382
15	4.00	2.04	1453.06	-0.000215
15	4.00	2.04	1455.10	-0.000120
15	4.00	2.04	1457.14	-0.000066
15	4.00	2.04	1459.18	-0.000037
15	4.00	2.04	1461.22	-0.000020
15	4.00	2.04	1463.27	-0.000011
15	4.00	2.04	1465.31	-0.000006
15	4.00	2.04	1467.35	-0.000003
15	4.00	2.04	1469.39	-0.000002
15	4.00	2.04	1471.43	-0.000001
15	4.00	2.04	1473.47	-0.000001
15	4.00	2.04	1475.51	-0.000000
15	4.00	2.04	1477.55	-0.000000
15	4.00	2.04	1479.59	-0.000000
15	4.00	2.04	1481.63	-0.000000
15	4.00	2.04	1483.67	-0.000000
15	4.00	2.04	1485.71	-0.000000
15	4.00	2.04	1487.76	-0.000000
15	4.00	2.04	1489.80	-0.000000
15	4.00	2.04	1491.84	-0.000000
15	4.00	2.04	1493.88	-0.000000
15	4.00	2.04	1495.92	-0.000000
15	4.00	2.04	1497.96	-0.000000
15	4.00	2.04	1500.00	-0.000000
15	4.00	2.04	1502.04	-0.000000
15	4.00	2.04	1504.08	-0.000000
15	4.00	2.04	1506.12	-0.000000
15	4.00	2.04	1508.16	-0.000000
15	4.00	2.04	1510.20	-0.000000
15	4.00	2.04	1512.24	-0.000000
15	4.00	2.04	1514.29	-0.000000
15	4.00	2.04	1516.33	-0.000000
15	4.00	2.04	1518.37	-0.000000
15	4.00	2.04	1520.41	-0.000000
15	4.00	2.04	1522.45	-0.000000
15	4.00	2.04	1524.49	-0.000000
15	4.00	2.04	1526.53	-0.000000
15	4.00	2.04	1528.57	-0.000000
16	4.00	2.04	1530.61	-0.000000
16	4.00	2.04	1532.65	-0.007684
16	4.00	2.04	1534.69	-0.018833
16	4.00	2.04	1536.73	-0.016915
16	4.00	2.04	1538.78	-0.012285
16	4.00	2.04	1540.82	-0.008109
16	4.00	2.04	1542.86	-0.005068
16	4.00	2.04	1544.90	-0.003057
16	4.00	2.04	1546.94	-0.001799
16	4.00	2.04	1548.98	-0.001030
16	4.00	2.04	1551.02	-0.000590
16	4.00	2.04	1553.06	-0.000335
16	4.00	2.04	1555.10	-0.000188
16	4.00	2.04	1557.14	-0.000105
16	4.00	2.04	1559.18	-0.000058
16	4.00	2.04	1561.22	-0.000032
16	4.00	2.04	1563.27	-0.000018
16	4.00	2.04	1565.31	-0.000010
16	4.00	2.04	1567.35	-0.000005
16	4.00	2.04	1569.39	-0.000003
16	4.00	2.04	1571.43	-0.000002
16	4.00	2.04	1573.47	-0.000001
16	4.00	2.04	1575.51	-0.000000
16	4.00	2.04	1577.55	-0.000000
16	4.00	2.04	1579.59	-0.000000
16	4.00	2.04	1581.63	-0.000000
16	4.00	2.04	1583.67	-0.000000
16	4.00	2.04	1585.71	-0.000000
16	4.00	2.04	1587.76	-0.000000
16	4.00	2.04	1589.80	-0.000000
16	4.00	2.04	1591.84	-0.000000
16	4.00	2.04	1593.88	-0.000000
16	4.00	2.04	1595.92	-0.000000
16	4.00	2.04	1597.96	-0.000000
16	4.00	2.04	1600.00	-0.000000
16	4.00	2.04	1602.04	-0.000000
16	4.00	2.04	1604.08	-0.000000
16	4.00	2.04	1606.12	-0.000000
16	4.00	2.04	1608.16	-0.000000
16	4.00	2.04	1610.20	-0.000000
16	4.00	2.04	1612.24	-0.000000
16	4.00	2.04	1614.29	-0.000000
16	4.00	2.04	1616.33	-0.000000
16	4.00	2.04	1618.37	-0.000000
16	4.00	2.04	1620.41	-0.000000
16	4.00	2.04	1622.45	-0.000000
16	4.00	2.04	1624.49	-0.000000
16	4.00	2.04	1626.53	-0.000000
16	4.00	2.04	1628.57	-0.000000
16	4.00	2.04	1630.61	-0.000000
17	4.00	2.04	1632.65	-0.000000
17	4.00	2.04	1634.69	-0.006570
17	4.00	2.04	1636.73	-0.016555
17	4.00	2.04	1638.78	-0.014942
17	4.00	2.04	1640.82	-0.010879
17	4.00	2.04	1642.86	-0.007192
17	4.00	2.04	1644.90	-0.004500
17	4.00	2.04	1646.94	-0.002717
17	4.00	2.04	1648.98	-0.001600
17	4.00	2.04	1651.02	-0.000916
17	4.00	2.04	1653.06	-0.000525
17	4.00	2.04	1655.10	-0.000298
17	4.00	2.04	1657.14	-0.000167
17	4.00	2.04	1659.18	-0.000093
17	4.00	2.04	1661.22	-0.000052
17	4.00	2.04	1663.27	-0.000029
17	4.00	2.04	1665.31	-0.000016
17	4.00	2.04	1667.35	-0.000009
17	4.00	2.04	1669.39	-0.000005
17	4.00	2.04	1671.43	-0.000003
17	4.00	2.04	1673.47	-0.000001
17	4.00	2.04	1675.51	-0.000001
17	4.00	2.04	1677.55	-0.000000
17	4.00	2.04	1679.59	-0.000000
17	4.00	2.04	1681.63	-0.000000
17	4.00	2.04	1683.67	-0.000000
17	4.00	2.04	1685.71	-0.000000
17	4.00	2.04	1687.76	-0.000000
17	4.00	2.04	1689.80	-0.000000
17	4.00	2.04	1691.84	-0.000000
17	4.00	2.04	1693.88	-0.000000
17	4.00	2.04	1695.92	-0.000000
17	4.00	2.04	1697.96	-0.000000
17	4.00	2.04	1700.00	-0.000000
17	4.00	2.04	1702.04	-0.000000
17	4.00	2.04	1704.08	-0.000000
17	4.00	2.04	1706.12	-0.000000
17	4.00	2.04	1708.16	-0.000000
17	4.00	2.04	1710.20	-0.000000
17	4.00	2.04	1712.24	-0.000000
17	4.00	2.04	1714.29	-0.000000
17	4.00	2.04	1716.33	-0.000000
17	4.00	2.04	1718.37	-0.000000
17	4.00	2.04	1720.41	-0.000000
17	4.00	2.04	1722.45	-0.000000
17	4.00	2.04	1724.49	-0.000000
17	4.00	2.04	1726.53	-0.000000
17	4.00	2.04	1728.57	-0.000000
17	4.00	2.04	1730.61	-0.000000
17	4.00	2.04	1732.65	-0.000000
18	4.00	2.04	1734.69	-0.000000
18	4.00	2.04	1736.73	-0.005725
18	4.00	2.04	1738.78	-0.014782
18	4.00	2.04	1740.82	-0.013396
18	4.00	2.04	1742.86	-0.009774
18	4.00	2.04	1744.90	-0.006470
18	4.00	2.04	1746.94	-0.004052
18	4.00	2.04	1748.98	-0.002448
18	4.00	2.04	1751.02	-0.001442
18	4.00	2.04	1753.06	-0.000826
18	4.00	2.04	1755.10	-0.000474
18	4.00	2.04	1757.14	-0.000269
18	4.00	2.04	1759.18	-0.000151
18	4.00	2.04	1761.22	-0.000084
18	4.00	2.04	1763.27	-0.000047
18	4.00	2.04	1765.31	-0.000026
18	4.00	2.04	1767.35	-0.000014
18	4.00	2.04	1769.39	-0.000008
18	4.00	2.04	1771.43	-0.000004
18	4.00	2.04	1773.47	-0.000002
18	4.00	2.04	1775.51	-0.000001
18	4.00	2.04	1777.55	-0.000001
18	4.00	2.04	1779.59	-0.000000
18	4.00	2.04	1781.63	-0.000000
18	4.00	2.04	1783.67	-0.000000
18	4.00	2.04	1785.71	-0.000000
18	4.00	2.04	1787.76	-0.000000
18	4.00	2.04	1789.80	-0.000000
18	4.00	2.04	1791.84	-0.000000
18	4.00	2.04	1793.88	-0.000000
18	4.00	2.04	1795.92	-0.000000
18	4.00	2.04	1797.96	-0.000000
18	4.00	2.04	1800.00	-0.000000
18	4.00	2.04	1802.04	-0.000000
18	4.00	2.04	1804.08	-0.000000
18	4.00	2.04	1806.12	-0.000000
18	4.00	2.04	1808.16	-0.000000
18	4.00	2.04	1810.20	-0.000000
18	4.00	2.04	1812.24	-0.000000
18	4.00	2.04	1814.29	-0.000000
18	4.00	2.04	1816.33	-0.000000
18	4.00	2.04	1818.37	-0.000000
18	4.00	2.04	1820.41	-0.000000
18	4.00	2.04	1822.45	-0.000000
18	4.00	2.04	1824.49	-0.000000
18	4.00	2.04	1826.53	-0.000000
18	4.00	2.04	1828.57	-0.000000
18	4.00	2.04	1830.61	-0.000000
18	4.00	2.04	1832.65	-0.000000
18	4.00	2.04	1834.69	-0.000000
19	4.00	2.04	1836.73	-0.000000
19	4.00	2.04	1838.78	-0.005070
19	4.00	2.04	1840.82	-0.013370
19	4.00	2.04	1842.86	-0.012159
19	4.00	2.04	1844.90	-0.008887
19	4.00	2.04	1846.94	-0.005890
19	4.00	2.04	1848.98	-0.003691
19	4.00	2.04	1851.02	-0.002231
19	4.00	2.04	1853.06	-0.001315
19	4.00	2.04	1855.10	-0.000754
19	4.00	2.04	1857.14	-0.000432
19	4.00	2.04	1859.18	-0.000245
19	4.00	2.04	1861.22	-0.000138
19	4.00	2.04	1863.27	-0.000077
19	4.00	2.04	1865.31	-0.000043
19	4.00	2.04	1867.35	-0.000024
19	4.00	2.04	1869.39	-0.000013
19	4.00	2.04	1871.43	-0.000007
19	4.00	2.04	1873.47	-0.000004
19	4.00	2.04	1875.51	-0.000002
19	4.00	2.04	1877.55	-0.000001
19	4.00	2.04	1879.59	-0.000001
19	4.00	2.04	1881.63	-0.000000
19	4.00	2.04	1883.67	-0.000000
19	4.00	2.04	1885.71	-0.000000
19	4.00	2.04	1887.76	-0.000000
19	4.00	2.04	1889.80	-0.000000
19	4.00	2.04	1891.84	-0.000000
19	4.00	2.04	1893.88	-0.000000
19	4.00	2.04	1895.92	-0.000000
19	4.00	2.04	1897.96	-0.000000
19	4.00	2.04	1900.00	-0.000000
19	4.00	2.04	1902.04	-0.000000
19	4.00	2.04	1904.08	-0.000000
19	4.00	2.04	1906.12	-0.000000
19	4.00	2.04	1908.16	-0.000000
19	4.00	2.04	1910.20	-0.000000
19	4.00	2.04	1912.24	-0.000000
19	4.00	2.04	1914.29	-0.000000
19	4.00	2.04	1916.33	-0.000000
19	4.00	2.04	1918.37	-0.000000
19	4.00	2.04	1920.41	-0.000000
19	4.00	2.04	1922.45	-0.000000
19	4.00	2.04	1924.49	-0.000000
19	4.00	2.04	1926.53	-0.000000
19	4.00	2.04	1928.57	-0.000000
19	4.00	2.04	1930.61	-0.000000
19	4.00	2.04	1932.65	-0.000000
19	4.00	2.04	1934.69	-0.000000
19	4.00	2.04	1936.73	-0.000000
20	4.00	2.04	1938.78	-0.000000
20	4.00	2.04	1940.82	-0.004551
20	4.00	2.04	1942.86	-0.012226
20	4.00	2.04	1944.90	-0.011151
20	4.00	2.04	1946.94	-0.008162
20	4.00	2.04	1948.98	-0.005414
20	4.00	2.04	1951.02	-0.003396
20	4.00	2.04	1953.06	-0.002053
20	4.00	2.04	1955.10	-0.001210
20	4.00	2.04	1957.14	-0.000694
20	4.00	2.04	1959.18	-0.000398
20	4.00	2.04	1961.22	-0.000226
20	4.00	2.04	1963.27	-0.000127
20	4.00	2.04	1965.31	-0.000071
20	4.00	2.04	1967.35	-0.000039
20	4.00	2.04	1969.39	-0.000022
20	4.00	2.04	1971.43	-0.000012
20	4.00	2.04	1973.47	-0.000007
20	4.00	2.04	1975.51	-0.000004
20	4.00	2.04	1977.55	-0.000002
20	4.00	2.04	1979.59	-0.000001
20	4.00	2.04	1981.63	-0.000001
20	4.00	2.04	1983.67	-0.000000
20	4.00	2.04	1985.71	-0.000000
20	4.00	2.04	1987.76	-0.000000
20	4.00	2.04	1989.80	-0.000000
20	4.00	2.04	1991.84	-0.000000
20	4.00	2.04	1993.88	-0.000000
20	4.00	2.04	1995.92	-0.000000
20	4.00	2.04	1997.96	-0.000000
20	4.00	2.04	2000.00	-0.000000
20	4.00	2.04	2002.04	-0.000000
20	4.00	2.04	2004.08	-0.000000
20	4.00	2.04	2006.12	-0.000000
20	4.00	2.04	2008.16	-0.000000
20	4.00	2.04	2010.20	-0.000000
20	4.00	2.04	2012.24	-0.000000
20	4.00	2.04	2014.29	-0.000000
20	4.00	2.04	2016.33	-0.000000
20	4.00	2.04	2018.37	-0.000000
20	4.00	2.04	2020.41	-0.000000
20	4.00	2.04	2022.45	-0.000000
20	4.00	2.04	2024.49	-0.000000
20	4.00	2.04	2026.53	-0.000000
20	4.00	2.04	2028.57	-0.000000
20	4.00	2.04	2030.61	-0.000000
20	4.00	2.04	2032.65	-0.000000
20	4.00	2.04	2034.69	-0.000000
20	4.00	2.04	2036.73	-0.000000
20	4.00	2.04	2038.78	-0.000000
