# Supplementary material for: Isothermal titration calorimetry and surface plasmon resonance analysis using the dynamic approach
Source: Biochem Biophys Rep. 2019 Dec 17;21:100712. doi: 10.1016/j.bbrep.2019.100712 (PMC6926116; doi:10.1016/j.bbrep.2019.100712)
Supplement: Multimedia component 2 [file mmc2.zip › Figure_1/Kinetic_Parallel/Twostate_ODE.m]

function dy = Twostate_ODE(t,y,K)

dy = zeros(6,1);    % a column vector
%dy = zeros(7,1);

%{
		K(1,1)=K_on;				% 1
		K(2,1)=K_off;				%n;
		K(3,1)=N;				%n;
		K(4,1)=Del_H;				%n;
		K(5,1)=Del_H_Dilution;			%n;
		K(6,1)=V_0;				%n;
		K(7,1)=Rate_of_injection/MICRO;		% Lig mix rate
		K(8,1)=1.0/Tau_heat;			% Heat mix rate
		K(9,1)=1.0/Tau_dil;			% Heat of dil mix rate


Y1: L
Y2: L1
Y3: P
Y4: PL
Y5: PL'
Y6: L1'
Y7: Q
Y8: Q_dil


%}


%{
dy(1) = -K(7)*y(1)+K(7)*y(2);
dy(2) = +K(7)*y(1)-K(7)*y(2)-K(1)*y(3)*y(2)+K(2)*y(4);
dy(3) = -K(1)*y(3)*y(2)+K(2)*y(4);
dy(4) = +K(1)*y(3)*y(2)-K(2)*y(4);
dy(5) = K(8)*y(4)-K(8)*y(5);
dy(6) = K(9)*y(2)-K(9)*y(6);
dy(7) = K(8)*K(4)*K(6)*(K(1)*y(3)*y(2)-K(2)*y(4)-K(8)*y(4)+K(8)*y(5));
dy(8) = K(5)*K(6)*K(9)*(+K(7)*y(1)-K(7)*y(2)-K(1)*y(3)*y(2)+K(2)*y(4)-K(9)*y(2)+K(9)*y(6));
%}

%{
dy(1) = -K(7)*y(1)+K(11)*y(2);
dy(2) = +K(7)*y(1)-K(11)*y(2)-K(3)*K(1)*y(3)*y(2)+K(2)*y(4);
dy(3) = -K(3)*K(1)*y(3)*y(2)+K(2)*y(4)+K(7)*y(7)-K(10)*y(3);
dy(4) = K(3)*K(1)*y(3)*y(2)-K(2)*y(4);
dy(5) = K(8)*y(4)-K(8)*y(5);
dy(6) = K(9)*y(2)-K(9)*y(6);

dy(7) = -K(7)*y(7)+K(10)*y(3);
%}

dy(1) = -K(7)*y(1);
dy(2) = +K(7)*y(1)-K(3)*K(1)*y(3)*y(2)+K(2)*y(4);
%dy(3) = -K(3)*K(1)*y(3)*y(2)+K(2)*y(4)-K(7)*y(3)+K(10)*y(7);
dy(3) = -K(3)*K(1)*y(3)*y(2)+K(2)*y(4);
dy(4) = K(3)*K(1)*y(3)*y(2)-K(2)*y(4);
dy(5) = K(8)*y(4)-K(8)*y(5);
dy(6) = K(9)*y(2)-K(9)*y(6);

%dy(7) = K(7)*y(3)-K(10)*y(7);

%dy(5) = K(8)*y(4)-K(8)*y(5);
%dy(6) = K(9)*y(2)-K(9)*y(6);
