# Supplementary material for: Isothermal titration calorimetry and surface plasmon resonance analysis using the dynamic approach
Source: Biochem Biophys Rep. 2019 Dec 17;21:100712. doi: 10.1016/j.bbrep.2019.100712 (PMC6926116; doi:10.1016/j.bbrep.2019.100712)
Supplement: Multimedia component 2 [file mmc2.zip › Figure_1/Kinetic_Sequential/All_results]

P_T(uM)	L_T(uM)	L_T/P_T	L(uM)	P(uM)	PL(uM)	Q(cals)	NDH(cal/mol)
20.000000000000	3.478260869565	19.652173913043	3.478260869565	0.176991150442	0.200197919592	16.374110963070	3.278062949973	-0.000007546205	-9432.756251437606
19.652173913043	6.896030245747	19.310396975425	6.896030245747	0.357114887618	0.493801803732	12.965178323845	6.402228442015	-0.000007194336	-8992.920474084603
19.310396975425	10.254360154516	18.974563984548	10.254360154516	0.540426655541	0.946492988122	9.834058237311	9.307867166395	-0.000006695345	-8369.180931449320
18.974563984548	13.554284325742	18.644571567426	13.554284325742	0.726982879533	1.675085076061	7.091699054245	11.879199249681	-0.000005932768	-7415.960386835530
18.644571567426	16.796818511381	18.320318148862	16.796818511381	0.916840983595	2.847678748700	4.898424644650	13.949139762681	-0.000004790827	-5988.533614229407
18.320318148862	19.982960798140	18.001703920186	19.982960798140	1.110059408084	4.581884115734	3.361297731105	15.401076682406	-0.000003381687	-4227.108238439509
18.001703920186	23.113691914694	17.688630808531	23.113691914694	1.306697627696	6.805900370213	2.396125517184	16.307791544481	-0.000002138875	-2673.593710172350
17.688630808531	26.189975533569	17.381002446643	26.189975533569	1.506816169779	9.333691383470	1.805961163442	16.856284150099	-0.000001321785	-1652.230979461382
17.381002446643	29.212758567768	17.078724143223	29.212758567768	1.710476632961	12.013568365417	1.431647090956	17.199190202351	-0.000000854548	-1068.184825814579
17.078724143223	32.182971462241	16.781702853776	32.182971462241	1.917741706111	14.757778691688	1.180746312476	17.425192770553	-0.000000585739	-732.174241557321
16.781702853776	35.101528480289	16.489847151971	35.101528480289	2.128675187635	17.519673368202	1.003549252465	17.581855112087	-0.000000425835	-532.294109671747
16.489847151971	37.969327984980	16.203067201502	37.969327984980	2.343342005115	20.274169875855	0.872793224950	17.695158109124	-0.000000325430	-406.787170665387
16.203067201502	40.787252715676	15.921274728432	40.787252715676	2.561808235294	23.007278216364	0.772797822155	17.779974499311	-0.000000259089	-323.861624675591
15.921274728432	43.556170059751	15.644382994025	43.556170059751	2.784141124414	25.710911081244	0.694073380835	17.845258978507	-0.000000212338	-265.422322549734
15.644382994025	46.276932319582	15.372306768042	46.276932319582	3.010409108917	28.380272892568	0.630602090923	17.896659427013	-0.000000179616	-224.520441531574
15.372306768042	48.950376974893	15.104962302511	48.950376974893	3.240681836509	31.012490877844	0.578408428001	17.937886097049	-0.000000155362	-194.202943430902
15.104962302511	51.577326940547	14.842267305945	51.577326940547	3.475030187597	33.605863359827	0.534771667322	17.971463580720	-0.000000136876	-171.094724411117
14.842267305945	54.158590819842	14.584140918016	54.158590819842	3.713526297112	36.159428270006	0.497772321383	17.999162549836	-0.000000122440	-153.049527375953
14.584140918016	56.694963153410	14.330503684659	56.694963153410	3.956243576707	38.672705288984	0.466020096855	18.022257864426	-0.000000110925	-138.655743744782
14.330503684659	59.187224663786	14.081277533621	59.187224663786	4.203256737357	41.145536111837	0.438484711997	18.041688551948	-0.000000101566	-126.957112783080
