# Supplementary material for: Isothermal titration calorimetry and surface plasmon resonance analysis using the dynamic approach
Source: Biochem Biophys Rep. 2019 Dec 17;21:100712. doi: 10.1016/j.bbrep.2019.100712 (PMC6926116; doi:10.1016/j.bbrep.2019.100712)
Supplement: Multimedia component 2 [file mmc2.zip › Figure_1/Kinetic_Sequential/DelQ_ODE.m]

function dy = DelQ_ODE(t,y,K,Q_input)
dy = zeros(1,1);    % a column vector

%{	
		K(1,1)=K_on;				% 1
		K(2,1)=K_off;				%n;
		K(3,1)=N;				%n;
		K(4,1)=Del_H;				%n;
		K(5,1)=Del_H_Dilution;			%n;
		K(6,1)=V_0;				%n;
		K(7,1)=1.0/(Tau_lig);		% Lig mix rate
		K(8,1)=1.0/Tau_heat;			% Heat mix rate
		K(9,1)=1.0/Tau_dil;			% Heat of dil mix rate

		K(10,1)=L_T;			%n;
		K(11,1)=P_T;			%n;
		if i==1
		K(12,1)=0;				%n;
		else
		K(13,1)=L_Correct(i-1,1);				%n;
		end
		K(14,1)=Inj_Vol(i,1);				% Volume of injection
		K(15,1)=Diffeq_no;				% Volume of injection


%}


dy(1) = -K(8)*y(1);
