# Supplementary material for: Isothermal titration calorimetry and surface plasmon resonance analysis using the dynamic approach
Source: Biochem Biophys Rep. 2019 Dec 17;21:100712. doi: 10.1016/j.bbrep.2019.100712 (PMC6926116; doi:10.1016/j.bbrep.2019.100712)
Supplement: Multimedia component 2 [file mmc2.zip › Figure_1/Kinetic_Sequential/Two_state.m]

% Two state simulation

clear;
clc;


% Experimental setup
Total_injection=20; 	% Number of titration/injection
Initial_Prot_conc=20; 	% uM
Initial_Lig_conc=200; 	% uM
Total_cell_volume=230;  % uL

Init_inj_vol=4; 	% uL
Second_inj_vol=4; 	% uL
Default_inj_vol=4; 	% uL
Tau_lig=3; % sec


MICRO=power(10,-6);
MILLI=power(10,-3);

MICRO_INV=power(10,6);
MILLI_INV=power(10,3);

V_0=Total_cell_volume*MICRO; 
Rate_of_injection=1/(Tau_lig*MICRO);

% Fit parameters
N=1;
K1=power(10,6);		% Binding equilibrium constant of Lig-Protein interaction
K_on=power(10,6);
K_off=K_on/K1;

Del_H=-power(10,4);		% Enthalpy of Lig-Protein interaction
% Del_H_Dilution=-power(10,2);	% Heat of ligand dilution during titration
Del_H_Dilution=-power(10,2);	% Heat of ligand dilution during titration
Tau_heat=3;			% Hz Instrument response for heat mix
Tau_dil=Tau_heat;			% Hz Instrument response for heat of dilution mix


		 		% Maximum order of the polynomial obtained for free ligand concentration 
				% Obtained by solving two-state kinetic model
				% [L],[PL] => free ligand, bound ligand => 2 species


% Differential parameters
% Diffeq_no=8;
Diffeq_no=3;


Custom_RelTol=1e-8;
Custom_AbsTol=1e-8;
Max_time=100; %sec
Time_points=50;
Time_interval=Max_time/(Time_points-1);


K=size(20,1);
Y_init=size(1,Diffeq_no);
Y_tol=zeros(1,Diffeq_no);


for j = 1:Diffeq_no
Y_tol(1,j)=Custom_AbsTol;
end


% Default parameters

P_Correct=zeros(Total_injection,1);
L_Correct=zeros(Total_injection,1);
Inj_Vol=zeros(Total_injection,1);
Cum_Inj_Vol=zeros(Total_injection,1);

L=zeros(Total_injection,1);		% Fraction of bound ligand i.e. [PL]/L_total
P=zeros(Total_injection,1);		% Fraction of bound protein i.e. [PL]/P_total
PL=zeros(Total_injection,1);		% Fraction of bound protein i.e. [PL]/P_total


% Differential model
Injection_vol_chromatogram=zeros(Total_injection*Time_points,1);
Injection_cum_vol_chromatogram=zeros(Total_injection*Time_points,1);
Cell_cum_vol_chromatogram=zeros(Total_injection*Time_points,1);


L_T_chromatogram=zeros(Total_injection*Time_points,1);
L_T_cum_chromatogram=zeros(Total_injection*Time_points,1);
P_T_chromatogram=zeros(Total_injection*Time_points,1);		% Fraction of bound protein i.e. [PL]/P_total
P_T_cum_chromatogram=zeros(Total_injection*Time_points,1);


L_chromatogram=zeros(Total_injection*Time_points,1);		% Instrument response based
LL_chromatogram=zeros(Total_injection*Time_points,1);
L_cum_chromatogram=zeros(Total_injection*Time_points,1);		% Instrument response based
L_1_chromatogram=zeros(Total_injection*Time_points,1);		% Fraction of bound ligand i.e. [PL]/L_total
L_1_1_chromatogram=zeros(Total_injection*Time_points,1);	
P_chromatogram=zeros(Total_injection*Time_points,1);		% Fraction of bound protein i.e. [PL]/P_total
PL_chromatogram=zeros(Total_injection*Time_points,1);		% Fraction of bound protein i.e. [PL]/P_total
PL_1_chromatogram=zeros(Total_injection*Time_points,1);
dPL_chromatogram=zeros(Total_injection*Time_points,1);
Q_chromatogram=zeros(Total_injection*Time_points,1);		% Instrument response based
Q_dil_chromatogram=zeros(Total_injection*Time_points,1);
Q_total_chromatogram=zeros(Total_injection*Time_points,1);
Q_total_cum_chromatogram=zeros(Total_injection*Time_points,1);
Time_chromatogram=zeros(Total_injection*Time_points,1);
Q_m_chromatogram=zeros(Total_injection*Time_points,1);		% Instrument response based
QQ_m_chromatogram=zeros(Total_injection*Time_points,1);	


Q_integral=zeros(Total_injection,1);
N_Del_Q_integral=zeros(Total_injection,1);
Q=zeros(Total_injection,1);
Del_Q=zeros(Total_injection,1);
Del_V=zeros(Total_injection,1);
Del_Q_integral=zeros(Total_injection,1);
Q_Cum_integral=zeros(Total_injection,1);
N_Del_Q_integral=zeros(Total_injection,1);
XMt=zeros(Total_injection,1);

% Change 1

	% Insert parameter array generation

	% Create the 'Results' folder 

	% New loop for sim parameters

	% Reassigning of the internal variables

%% Change 1

% calculate Injection volume for each injection segments


Injection_vol_chromatogram_profile=zeros(Total_injection*Time_points,1);
% calculate Injection volume for each injection segments

for i=1:Total_injection

	%  Set the injection volume

	if i==1
	Inj_Vol(i,1)=Init_inj_vol*MICRO;
	Cum_Inj_Vol(i,1)=Inj_Vol(i,1);
	elseif i==2
	Inj_Vol(i,1)=Second_inj_vol*MICRO;
	Cum_Inj_Vol(i,1)=Cum_Inj_Vol(i-1,1)+Inj_Vol(i,1);
	else
	Inj_Vol(i,1)=Default_inj_vol*MICRO;
	Cum_Inj_Vol(i,1)=Cum_Inj_Vol(i-1,1)+Inj_Vol(i,1);
	end


%{

	P_Correct(i,1)=Initial_Prot_conc*MICRO*(1-(Cum_Inj_Vol(i,1)/(2*V_0)))/(1+(Cum_Inj_Vol(i,1)/(2*V_0)));	
					% Total Protein concentration which varies with each titration

	L_Correct(i,1)=Initial_Lig_conc*MICRO*(1-(Cum_Inj_Vol(i,1)/(2*V_0)))*Cum_Inj_Vol(i,1)/V_0; 	
					% Total Ligand concentration which varies with each titration
%}

	if i==1
	P_Correct(i,1)=Initial_Prot_conc*MICRO;	
	L_Correct(i,1)=Initial_Lig_conc*MICRO*(Inj_Vol(i,1)/V_0); 	
	else
	P_Correct(i,1)=P_Correct(i-1,1)*(V_0-Inj_Vol(i,1))/V_0;	
	L_Correct(i,1)=L_Correct(i-1,1)*(V_0-Inj_Vol(i,1))/V_0+Initial_Lig_conc*MICRO*(Inj_Vol(i,1)/V_0);		
	end


end


% calculate Injection volume for each time points


for i=1:Total_injection


			T_m=Inj_Vol(i,1)/Rate_of_injection;

			if T_m < Time_interval
				T_m=T_m+Time_interval;
			end
			Rem_T_m=mod(T_m,Time_interval);
			Quo_T_m=floor(T_m/Time_interval);

			if Rem_T_m <= 0.01
			T_m=Quo_T_m*Time_interval;
			else
			T_m=(Quo_T_m+1)*Time_interval;	

			end

			M_I=(Inj_Vol(i,1))/T_m;


	for j=1:Time_points


			Time_chromatogram((i-1)*Time_points+j,1)=Time_interval*((i-1)*Time_points+(j-1));


			if i==1 && j==1
			Injection_vol_chromatogram_profile((i-1)*Time_points+j,1)=0;
			Injection_vol_chromatogram((i-1)*Time_points+j,1)=0;
			Injection_cum_vol_chromatogram((i-1)*Time_points+j,1)=0;
			Cell_cum_vol_chromatogram((i-1)*Time_points+j,1)=V_0;

			else


			if (Time_interval*(j-1))<=T_m
			Injection_vol_chromatogram_profile((i-1)*Time_points+j,1)=M_I*(Time_interval*(j-1));
			Injection_vol_chromatogram((i-1)*Time_points+j,1)=Injection_vol_chromatogram_profile((i-1)*Time_points+j,1)-Injection_vol_chromatogram_profile((i-1)*Time_points+j-1,1); % Peicewise
			Injection_cum_vol_chromatogram((i-1)*Time_points+j,1)=Injection_cum_vol_chromatogram((i-1)*Time_points+j-1,1)+Injection_vol_chromatogram((i-1)*Time_points+j,1); % Cumulative
			Cell_cum_vol_chromatogram((i-1)*Time_points+j,1)=Cell_cum_vol_chromatogram((i-1)*Time_points+j-1,1)+Injection_vol_chromatogram((i-1)*Time_points+j,1); % Cumulative
			
			else


			Injection_vol_chromatogram_profile((i-1)*Time_points+j,1)=0;
			Injection_vol_chromatogram((i-1)*Time_points+j,1)=0; % Peicewise
			Injection_cum_vol_chromatogram((i-1)*Time_points+j,1)=Injection_cum_vol_chromatogram((i-1)*Time_points+j-1,1)+Injection_vol_chromatogram((i-1)*Time_points+j,1); % Cumulative
			Cell_cum_vol_chromatogram((i-1)*Time_points+j,1)=Cell_cum_vol_chromatogram((i-1)*Time_points+j-1,1)+Injection_vol_chromatogram((i-1)*Time_points+j,1); % Cumulative
			end


		end


end % i
end % j


%{
figure();	
	plot(Time_chromatogram(:,1),Injection_vol_chromatogram(:,1),'r-',Time_chromatogram(:,1),Injection_cum_vol_chromatogram(:,1),'b-','LineWidth',1.5);

figure();	
	plot(Time_chromatogram(:,1),Cell_cum_vol_chromatogram(:,1),'b-','LineWidth',1.5);

figure();	
	plot(Time_chromatogram(:,1),Dil_factor_constant_chromatogram(:,1),'k-',Time_chromatogram(:,1),Dil_factor_variable_chromatogram(:,1),'r-','LineWidth',1.5);

%}


% Injected ligand


for i=1:Total_injection


	for j=1:Time_points


	%L_T_cum_chromatogram((i-1)*Time_points+j,1)=(Initial_Lig_conc*MICRO)*Injection_cum_vol_chromatogram((i-1)*Time_points+j,1)/(V_0);

	if i==1 && j==1
	L_T_cum_chromatogram((i-1)*Time_points+j,1)=(Initial_Lig_conc*MICRO)*Injection_vol_chromatogram((i-1)*Time_points+j,1)/(V_0);
	else
	L_T_cum_chromatogram((i-1)*Time_points+j,1)=(L_T_cum_chromatogram((i-1)*Time_points+j-1,1)*(V_0-Injection_vol_chromatogram((i-1)*Time_points+j,1))/V_0)+(Initial_Lig_conc*MICRO)*Injection_vol_chromatogram((i-1)*Time_points+j,1)/V_0;
	end

	
	if i==1 & j==1	
	L_T_chromatogram((i-1)*Time_points+j,1)=0;
	else
	L_T_chromatogram((i-1)*Time_points+j,1)=L_T_cum_chromatogram((i-1)*Time_points+j,1)-L_T_cum_chromatogram((i-1)*Time_points+j-1,1);
	end


	
	%P_T_cum_chromatogram((i-1)*Time_points+j,1)=(Initial_Prot_conc*MICRO)*(V_0)/(V_0+Injection_cum_vol_chromatogram((i-1)*Time_points+j,1));

	if i==1 && j==1
	P_T_cum_chromatogram((i-1)*Time_points+j,1)=(Initial_Prot_conc*MICRO);
	else
	P_T_cum_chromatogram((i-1)*Time_points+j,1)=P_T_cum_chromatogram((i-1)*Time_points+j-1,1)*(V_0-Injection_vol_chromatogram((i-1)*Time_points+j,1))/V_0;
	end


	if i==1 & j==1	
	P_T_chromatogram((i-1)*Time_points+j,1)=Initial_Prot_conc*MICRO;
	else
	P_T_chromatogram((i-1)*Time_points+j,1)=P_T_cum_chromatogram((i-1)*Time_points+j-1,1)-P_T_cum_chromatogram((i-1)*Time_points+j,1);
	end


	end % j
		L_Correct_1(i,1)=L_T_cum_chromatogram((i-1)*Time_points+j,1);
		P_Correct_1(i,1)=P_T_cum_chromatogram((i-1)*Time_points+j,1);
end % i

	

% Calculate the Ligand dilution first


for i=1:Total_injection

		% Differential model

		K(1,1)=K_on;				% 1
		K(2,1)=K_off;				%n;
		K(3,1)=N;				%n;
		K(4,1)=Del_H;				%n;
		K(5,1)=Del_H_Dilution;			%n;
		K(6,1)=V_0;				%n;
		K(7,1)=1.0/(Tau_lig);		% Lig mix rate
		K(8,1)=1.0/Tau_heat;			% Heat mix rate
		K(9,1)=1.0/Tau_dil;			% Heat of dil mix rate


	for j=1:Time_points


	options = odeset('RelTol',Custom_RelTol,'AbsTol',Y_tol(1,1));

	if i==1
		if j==1

		L_chromatogram((i-1)*Time_points+j,1)=L_T_chromatogram((i-1)*Time_points+j,1);
		LL_chromatogram((i-1)*Time_points+j,1)=L_T_cum_chromatogram((i-1)*Time_points+j,1)-L_chromatogram((i-1)*Time_points+j,1);

		%fprintf('%d %d K7:%f L(0):%0.10f L:%0.10f LL:%0.10f\n',i,j,K(7,1),Y_init(1,1),L_chromatogram((i-1)*Time_points+j,1),LL_chromatogram((i-1)*Time_points+j,1));

		else

		Y_init(1,1)=L_T_chromatogram((i-1)*Time_points+j,1)+L_chromatogram((i-1)*Time_points+j-1,1);


		[T,Y] = ode15s(@Ligcorrect_ODE,[Time_interval*(j-2) Time_interval*(j-1)],Y_init(1,1),options,K);

		L_chromatogram((i-1)*Time_points+j,1)=Y(end,1);
		LL_chromatogram((i-1)*Time_points+j,1)=L_T_cum_chromatogram((i-1)*Time_points+j,1)-L_chromatogram((i-1)*Time_points+j,1);

		%fprintf('%d %d K7:%f L(0):%0.10f L:%0.10f LL:%0.10f\n',i,j,K(7,1),Y_init(1,1),L_chromatogram((i-1)*Time_points+j,1),LL_chromatogram((i-1)*Time_points+j,1));
		end

	else


		if j==1


		Y_init(1,1)=L_T_chromatogram((i-1)*Time_points+j,1)+L_chromatogram((i-1)*Time_points+j-1,1);


		[T,Y] = ode15s(@Ligcorrect_ODE,[Time_interval*(j-2) Time_interval*(j-1)],Y_init(1,1),options,K);

		L_chromatogram((i-1)*Time_points+j,1)=Y(end,1);
		LL_chromatogram((i-1)*Time_points+j,1)=L_T_cum_chromatogram((i-1)*Time_points+j,1)-L_chromatogram((i-1)*Time_points+j,1);

		%fprintf('%d %d K7:%f L(0):%0.10f L:%0.10f LL:%0.10f\n',i,j,K(7,1),Y_init(1,1),L_chromatogram((i-1)*Time_points+j,1),LL_chromatogram((i-1)*Time_points+j,1));


		else


		Y_init(1,1)=L_T_chromatogram((i-1)*Time_points+j,1)+L_chromatogram((i-1)*Time_points+j-1,1);


		[T,Y] = ode15s(@Ligcorrect_ODE,[Time_interval*(j-2) Time_interval*(j-1)],Y_init(1,1),options,K);

		L_chromatogram((i-1)*Time_points+j,1)=Y(end,1);
		LL_chromatogram((i-1)*Time_points+j,1)=L_T_cum_chromatogram((i-1)*Time_points+j,1)-L_chromatogram((i-1)*Time_points+j,1);

		%fprintf('%d %d K7:%f L(0):%0.10f L:%0.10f LL:%0.10f\n',i,j,K(7,1),Y_init(1,1),L_chromatogram((i-1)*Time_points+j,1),LL_chromatogram((i-1)*Time_points+j,1));
	


	end


	end


	end % For time_pts


	% pause
end % For total injection


for i=1:Total_injection


	P_T=P_Correct_1(i,1);
	L_T=L_Correct_1(i,1);


		K(1,1)=K_on;				% Forwared rate
		K(2,1)=K_off;				% reverse rate
		K(3,1)=N;				% stoichiometry of binding
		K(4,1)=Del_H;				% Heat of binding
		K(5,1)=Del_H_Dilution;			% Heat of dilution
		K(6,1)=V_0;				% Cell volume
		K(7,1)=1.0/Tau_lig;			% Inj Lig mix rate
		K(8,1)=1.0/Tau_heat;			% Heat of binding mix rate
		K(9,1)=1.0/Tau_dil;			% Heat of dilution mix rate

		K(10,1)=L_T;				% Total lig after volume correction
		K(11,1)=P_T;				% Total prot after volume correction
		if i==1
		K(12,1)=0;				% 
		else
		K(12,1)=L_Correct_1(i-1,1);				%n;
		end
		K(13,1)=Inj_Vol(i,1);				% Volume of injection
		K(14,1)=Diffeq_no;				% Volume of injection


	for j=1:Time_points


	options = odeset('RelTol',Custom_RelTol,'AbsTol',Y_tol);

	if i==1
		if j==1


		L_1_chromatogram((i-1)*Time_points+j,1)=LL_chromatogram((i-1)*Time_points+j,1);
		P_chromatogram((i-1)*Time_points+j,1)=Initial_Prot_conc*MICRO;
		PL_chromatogram((i-1)*Time_points+j,1)=0;

		Q_chromatogram((i-1)*Time_points+j,1)=0;
		Q_dil_chromatogram((i-1)*Time_points+j,1)=0;

		Q_total_chromatogram((i-1)*Time_points+j,1)=Q_chromatogram((i-1)*Time_points+j,1)+Q_dil_chromatogram((i-1)*Time_points+j,1);
		Q_total_cum_chromatogram((i-1)*Time_points+j,1)=Q_total_chromatogram((i-1)*Time_points+j,1);
		else


		%Y_init(1,1)=(LL_chromatogram((i-1)*Time_points+j,1)-LL_chromatogram((i-1)*Time_points+j-1,1))+L_1_chromatogram((i-1)*Time_points+j-1,1)*V_0/(V_0+Injection_vol_chromatogram((i-1)*Time_points+j,1));

		Y_init(1,1)=(LL_chromatogram((i-1)*Time_points+j,1)-LL_chromatogram((i-1)*Time_points+j-1,1))+L_1_chromatogram((i-1)*Time_points+j-1,1);


		%Y_init(1,2)=P_chromatogram((i-1)*Time_points+j-1,1)*V_0/(V_0+Injection_vol_chromatogram((i-1)*Time_points+j,1));

		Y_init(1,2)=P_chromatogram((i-1)*Time_points+j-1,1)*(V_0-Injection_vol_chromatogram((i-1)*Time_points+j,1))/V_0;;
		Y_init(1,3)=PL_chromatogram((i-1)*Time_points+j-1,1);


		[T,Y] = ode15s(@Twostate_ODE,[Time_interval*(j-2) Time_interval*(j-1)],Y_init(1,:),options,K);


		L_1_chromatogram((i-1)*Time_points+j,1)=Y(end,1);
		P_chromatogram((i-1)*Time_points+j,1)=Y(end,2);
		PL_chromatogram((i-1)*Time_points+j,1)=Y(end,3);


		Q_chromatogram((i-1)*Time_points+j,1)=K(4)*V_0*K(3)*(PL_chromatogram((i-1)*Time_points+j,1)-PL_chromatogram((i-1)*Time_points+j-1,1))/(Time_chromatogram((i-1)*Time_points+j,1)-Time_chromatogram((i-1)*Time_points+j-1,1));


		Q_dil_chromatogram((i-1)*Time_points+j,1)=Del_H_Dilution*V_0*(L_1_chromatogram((i-1)*Time_points+j,1)-L_1_chromatogram((i-1)*Time_points+j-1,1))/(Time_chromatogram((i-1)*Time_points+j,1)-Time_chromatogram((i-1)*Time_points+j-1,1));

		Q_total_chromatogram((i-1)*Time_points+j,1)=Q_chromatogram((i-1)*Time_points+j,1)+Q_dil_chromatogram((i-1)*Time_points+j,1);

		Q_total_cum_chromatogram((i-1)*Time_points+j,1)=Q_total_cum_chromatogram((i-1)*Time_points+j-1,1)+Q_total_chromatogram((i-1)*Time_points+j,1);
		end


	else


		if j==1

		Y_init(1,1)=L_1_chromatogram((i-1)*Time_points+j-1,1);
		Y_init(1,2)=P_chromatogram((i-1)*Time_points+j-1,1);
		Y_init(1,3)=PL_chromatogram((i-1)*Time_points+j-1,1);


		[T,Y] = ode15s(@Twostate_ODE,[Time_interval*(j-2) Time_interval*(j-1)],Y_init(1,:),options,K);


		L_1_chromatogram((i-1)*Time_points+j,1)=Y(end,1);
		P_chromatogram((i-1)*Time_points+j,1)=Y(end,2);
		PL_chromatogram((i-1)*Time_points+j,1)=Y(end,3);


	

		Q_chromatogram((i-1)*Time_points+j,1)=K(4)*V_0*K(3)*(PL_chromatogram((i-1)*Time_points+j,1)-PL_chromatogram((i-1)*Time_points+j-1,1))/(Time_chromatogram((i-1)*Time_points+j,1)-Time_chromatogram((i-1)*Time_points+j-1,1));


		Q_dil_chromatogram((i-1)*Time_points+j,1)=Del_H_Dilution*V_0*(L_1_chromatogram((i-1)*Time_points+j,1)-L_1_chromatogram((i-1)*Time_points+j-1,1))/(Time_chromatogram((i-1)*Time_points+j,1)-Time_chromatogram((i-1)*Time_points+j-1,1));

		Q_total_chromatogram((i-1)*Time_points+j,1)=Q_chromatogram((i-1)*Time_points+j,1)+Q_dil_chromatogram((i-1)*Time_points+j,1);

		Q_total_cum_chromatogram((i-1)*Time_points+j,1)=Q_total_cum_chromatogram((i-1)*Time_points+j-1,1)+Q_total_chromatogram((i-1)*Time_points+j,1);


		else


		%Y_init(1,1)=(LL_chromatogram((i-1)*Time_points+j,1)-LL_chromatogram((i-1)*Time_points+j-1,1))+L_1_chromatogram((i-1)*Time_points+j-1,1)*V_0/(V_0+Injection_vol_chromatogram((i-1)*Time_points+j,1));

		Y_init(1,1)=(LL_chromatogram((i-1)*Time_points+j,1)-LL_chromatogram((i-1)*Time_points+j-1,1))+L_1_chromatogram((i-1)*Time_points+j-1,1);

		%Y_init(1,2)=P_chromatogram((i-1)*Time_points+j-1,1)*V_0/(V_0+Injection_vol_chromatogram((i-1)*Time_points+j,1));

		Y_init(1,2)=P_chromatogram((i-1)*Time_points+j-1,1)*(V_0-Injection_vol_chromatogram((i-1)*Time_points+j,1))/V_0;


		Y_init(1,3)=PL_chromatogram((i-1)*Time_points+j-1,1);


		[T,Y] = ode15s(@Twostate_ODE,[Time_interval*(j-2) Time_interval*(j-1)],Y_init(1,:),options,K);


		L_1_chromatogram((i-1)*Time_points+j,1)=Y(end,1);
		P_chromatogram((i-1)*Time_points+j,1)=Y(end,2);
		PL_chromatogram((i-1)*Time_points+j,1)=Y(end,3);


		Q_chromatogram((i-1)*Time_points+j,1)=K(4)*V_0*K(3)*(PL_chromatogram((i-1)*Time_points+j,1)-PL_chromatogram((i-1)*Time_points+j-1,1))/(Time_chromatogram((i-1)*Time_points+j,1)-Time_chromatogram((i-1)*Time_points+j-1,1));


		Q_dil_chromatogram((i-1)*Time_points+j,1)=Del_H_Dilution*V_0*(L_1_chromatogram((i-1)*Time_points+j,1)-L_1_chromatogram((i-1)*Time_points+j-1,1))/(Time_chromatogram((i-1)*Time_points+j,1)-Time_chromatogram((i-1)*Time_points+j-1,1));

		Q_total_chromatogram((i-1)*Time_points+j,1)=Q_chromatogram((i-1)*Time_points+j,1)+Q_dil_chromatogram((i-1)*Time_points+j,1);

		Q_total_cum_chromatogram((i-1)*Time_points+j,1)=Q_total_cum_chromatogram((i-1)*Time_points+j-1,1)+Q_total_chromatogram((i-1)*Time_points+j,1);

		end

 %pause

	end


	% Calculation of Q_m is mechanism independent so vary accordingly
	options = odeset('RelTol',Custom_RelTol,'AbsTol',Y_tol(1,1));
	if i==1

		if j==1
		Q_m_chromatogram((i-1)*Time_points+j,1)=0;
		QQ_m_chromatogram((i-1)*Time_points+j,1)=Q_total_chromatogram((i-1)*Time_points+j,1)-Q_m_chromatogram((i-1)*Time_points+j,1);

		else
		Q_m_init(1,1)=Q_m_chromatogram((i-1)*Time_points+j-1,1)+(Q_total_chromatogram((i-1)*Time_points+j,1)-Q_total_chromatogram((i-1)*Time_points+j-1,1));
		Q_input=Q_total_chromatogram((i-1)*Time_points+j,1);


		[T,Y] = ode15s(@DelQ_ODE,[Time_interval*(j-2) Time_interval*(j-1)],Q_m_init(1,1),options,K,Q_input);
		Q_m_chromatogram((i-1)*Time_points+j,1)=Y(end,1);
		QQ_m_chromatogram((i-1)*Time_points+j,1)=Q_total_chromatogram((i-1)*Time_points+j,1)-Q_m_chromatogram((i-1)*Time_points+j,1);

		end

	else
		if j==1
		Q_m_chromatogram((i-1)*Time_points+j,1)=Q_m_chromatogram((i-1)*Time_points+j-1,1);
		QQ_m_chromatogram((i-1)*Time_points+j,1)=Q_total_chromatogram((i-1)*Time_points+j,1)-Q_m_chromatogram((i-1)*Time_points+j,1);
		else
		Q_m_init(1,1)=Q_m_chromatogram((i-1)*Time_points+j-1,1)+(Q_total_chromatogram((i-1)*Time_points+j,1)-Q_total_chromatogram((i-1)*Time_points+j-1,1));
		Q_input=Q_total_chromatogram((i-1)*Time_points+j,1);

		[T,Y] = ode15s(@DelQ_ODE,[Time_interval*(j-2) Time_interval*(j-1)],Q_m_init(1,1),options,K,Q_input);
		Q_m_chromatogram((i-1)*Time_points+j,1)=Y(end,1);
		QQ_m_chromatogram((i-1)*Time_points+j,1)=Q_total_chromatogram((i-1)*Time_points+j,1)-Q_m_chromatogram((i-1)*Time_points+j,1);
		% fprintf('%d %d K8:%f Qs(0):%0.10f Qm(0):%0.15f Qm:%0.15f\n',i,j,K(8,1),Q_total_chromatogram((i-1)*Time_points+j,1),Q_m_chromatogram((i-1)*Time_points+j-1,1),Q_m_chromatogram((i-1)*Time_points+j,1));
		end


	end


	end % For time_pts

% pause
% pause;

	L(i,1)=L_1_chromatogram((i-1)*Time_points+j,1);		% Fraction of bound ligand i.e. [PL]/L_total
	P(i,1)=P_chromatogram((i-1)*Time_points+j,1);		% Fraction of bound protein i.e. [PL]/P_total
	PL(i,1)=PL_chromatogram((i-1)*Time_points+j,1);		% Fraction of bound protein i.e. [PL]/P_total


	Q_integral(i,1) = trapz(Time_chromatogram((i-1)*Time_points+1:i*Time_points,1),QQ_m_chromatogram((i-1)*Time_points+1:i*Time_points,1));


	if i==1
	Del_V(i,1)=(Cum_Inj_Vol(i,1));
	Q_Cum_integral(i,1)=Q_integral(i,1);
	else
	Del_V(i,1)=(Cum_Inj_Vol(i,1)-Cum_Inj_Vol(i-1,1));
	Q_Cum_integral(i,1)=Q_Cum_integral(i-1,1)+Q_integral(i,1);	
	end

	if i==1
	Del_V(i,1)=Cum_Inj_Vol(i,1);
	% Del_Q_integral(i,1)= Q_Cum_integral(i,1)+(Del_V(i,1)/V_0)*Q_Cum_integral(i,1)*0.5;
	Del_Q_integral(i,1)= Q_Cum_integral(i,1);
	N_Del_Q_integral(i,1)=(Del_Q_integral(i,1)/(Initial_Lig_conc*MICRO*Del_V(i,1)));

	else
	Del_V(i,1)=(Cum_Inj_Vol(i,1)-Cum_Inj_Vol(i-1,1));
	%Del_Q_integral(i,1)= Q_Cum_integral(i,1)-Q_Cum_integral(i-1,1)+(Del_V(i,1)/V_0)*(Q_Cum_integral(i,1)+Q_Cum_integral(i-1,1))*0.5;

	Del_Q_integral(i,1)= Q_Cum_integral(i,1)-Q_Cum_integral(i-1,1);
	N_Del_Q_integral(i,1)=(Del_Q_integral(i,1)/(Initial_Lig_conc*MICRO*Del_V(i,1)));

	end


	%XMt(i,1)=L_Correct(i,1)/P_Correct(i,1);

	XMt(i,1)=L_Correct_1(i,1)/P_Correct_1(i,1);


	
end % For total injection


% Change 2

% reset the file path for plots and the output files

% close the loop for sim parameters

%% Change 2


figure();	
	plot(Time_chromatogram(:,1),L_T_cum_chromatogram(:,1),'r-',Time_chromatogram(:,1),L_chromatogram(:,1),'g-',Time_chromatogram(:,1),L_1_chromatogram(:,1),'c-',Time_chromatogram(:,1),P_chromatogram(:,1),'b-',Time_chromatogram(:,1),PL_chromatogram(:,1),'k-',Time_chromatogram(:,1),P_T_chromatogram(:,1),'y-','LineWidth',1.5);

saveas(gcf, sprintf('Kinetics(P,PL,L)'), 'pdf');


figure();	
plot(Time_chromatogram(:,1),QQ_m_chromatogram(:,1),'b-','LineWidth',1.5);

%figure();	
%plot(Time_chromatogram(:,1),Q_total_chromatogram(:,1),'b-','LineWidth',1.5);


title(sprintf('Two state \n\n \\tau_{L}: %.f (s)  \\tau_{{\\Delta}H}: %.f (s)  \\tau_{{\\Delta}H_{Dil}}: %.f (s) \n\n  K_{eq}: %1.1e   k_{on}: %1.1e k_{off}: %1.1e \n\n{\\Delta}H: %1.1e   {\\Delta}H_{Dil}: %1.1e',Tau_lig,Tau_heat,Tau_dil,K1,K_on,K_on/K1,Del_H,Del_H_Dilution));

saveas(gcf, sprintf('Chromatogram'), 'pdf');


% Plot the data
figure();
plot(XMt,N_Del_Q_integral,'b-',XMt,N_Del_Q_integral,'bo','LineWidth',1.5);
xlabel('L/P ratio (M)');
ylabel('Normalized Delta-H (K cals/mol)');

title(sprintf('Two state \n\n \\tau_{L}: %.f (s)  \\tau_{{\\Delta}H}: %.f (s)  \\tau_{{\\Delta}H_{Dil}}: %.f (s) \n\n  K_{eq}: %1.1e   k_{on}: %1.1e k_{off}: %1.1e \n\n{\\Delta}H: %1.1e   {\\Delta}H_{Dil}: %1.1e',Tau_lig,Tau_heat,Tau_dil,K1,K_on,K_on/K1,Del_H,Del_H_Dilution));
saveas(gcf, sprintf('Processed_data'), 'pdf')


% write the output files
Const_zero=0.0;
outfile=fopen('Data_NDH','w');
fprintf(outfile,'Mt(uM)\tXt(uM)\tVt(uL)\tVi(uL)\tV_cum(uL)\tM_0(uM)\tX_0(uM)\tNDH(cal/mol)\n');

fprintf(outfile,'%.10f\t%.10f\t%.3f\t%.1f\t%.1f\t%.3f\t%.3f\t%.10f\n',Initial_Prot_conc,Initial_Lig_conc,Total_cell_volume,Const_zero*MICRO_INV,Const_zero*MICRO_INV, Initial_Prot_conc,Initial_Lig_conc,Const_zero);

for i=1:Total_injection
fprintf(outfile,'%.10f\t%.10f\t%.3f\t%.1f\t%.1f\t%.3f\t%.3f\t%.10f\n',P_Correct_1(i,1)*MICRO_INV,L_Correct_1(i,1)*MICRO_INV,Total_cell_volume,Inj_Vol(i,1)*MICRO_INV,Cum_Inj_Vol(i,1)*MICRO_INV, Initial_Prot_conc,Initial_Lig_conc,N_Del_Q_integral(i,1));
end

fclose(outfile);


outfile=fopen('All_results','w');
fprintf(outfile,'P_T(uM)\tL_T(uM)\tL_T/P_T\tL(uM)\tP(uM)\tPL(uM)\tQ(cals)\tNDH(cal/mol)\n');
for i=1:Total_injection
fprintf(outfile,'%.12f\t%.12f\t%.12f\t%.12f\t%.12f\t%.12f\t%.12f\t%.12f\t%.12f\t%.12f\n',P_Correct(i,1)*MICRO_INV,L_Correct(i,1)*MICRO_INV,P_Correct_1(i,1)*MICRO_INV,L_Correct_1(i,1)*MICRO_INV,XMt(i,1),L(i,1)*MICRO_INV,P(i,1)*MICRO_INV,PL(i,1)*MICRO_INV,Q_integral(i,1),N_Del_Q_integral(i,1));

end
fclose(outfile);

outfile=fopen('Chromatogram_results','w');
fprintf(outfile,'Time\tL(uM)\tLL(uM)\tL_1\tP\tPL\tPL_1\tL_1_1\tL_T(injected:non-cumulative)\tP_T(non-cumulative)\tQ\tQ_dil(cals)\tQ_total(cals)\tQ_m(cals)\tQQ_m(cals)\n');
for i=1:Total_injection*Time_points
fprintf(outfile,'%.12f\t%.12f\t%.12f\t%.12f\t%.12f\t%.12f\t%.12f\t%.12f\t%.12f\t%.12f\t%.12f\t%.12f\t%.12f\t%.12f\t%.12f\n',Time_chromatogram(i,1),L_chromatogram(i,1),LL_chromatogram(i,1),L_1_chromatogram(i,1),P_chromatogram(i,1),PL_chromatogram(i,1),PL_1_chromatogram(i,1),L_1_1_chromatogram(i,1),L_T_chromatogram(i,1),P_T_chromatogram(i,1),Q_chromatogram(i,1),Q_dil_chromatogram(i,1),Q_total_chromatogram(i,1),Q_m_chromatogram(i,1),QQ_m_chromatogram(i,1));
end
fclose(outfile);


		
