# Supplementary material for: Isothermal titration calorimetry and surface plasmon resonance analysis using the dynamic approach
Source: Biochem Biophys Rep. 2019 Dec 17;21:100712. doi: 10.1016/j.bbrep.2019.100712 (PMC6926116; doi:10.1016/j.bbrep.2019.100712)
Supplement: Multimedia component 2 [file mmc2.zip › Figure_1/Kinetic_Sequential/Twostate_ODE.m]

function dy = Twostate_ODE(t,y,K)

dy = zeros(3,1);    % a column vector
%Y1: P, Y2:PLn
%	K(1)=K1;			% k1/k_1
%	K(2)=power(10,0);		% 1
%	K(3)=L_T;			%L_T(n);
%	K(4)=P_T;			%n;
%	K(5)=N;				%n;
%	K(6)=Del_H;			%n;
%	K(7)=V_0;			%n;
%	K(8)=Tau;			%n;
%	K(9)=L_T_1;			%L_T(n-1);
%	K(10)=R;			% Rate of injection
%	K(11)=Tau_mix;			% mixing of injected volume
%	K(12)=Inj_vol;			% Volume of injection
%	K(13)=Duff_eq_no;			% Volume of injection

%	Y1: L
%	Y2: P
%	Y3: PL

dy(1) = -K(3)*K(1)*y(2)*y(1)+K(2)*y(3); % [L]
dy(2) = -K(3)*K(1)*y(2)*y(1)+K(2)*y(3); % [P]
dy(3) = +K(3)*K(1)*y(2)*y(1)-K(2)*y(3); % [PL]
