# Supplementary material for: Isothermal titration calorimetry and surface plasmon resonance analysis using the dynamic approach
Source: Biochem Biophys Rep. 2019 Dec 17;21:100712. doi: 10.1016/j.bbrep.2019.100712 (PMC6926116; doi:10.1016/j.bbrep.2019.100712)
Supplement: Multimedia component 2 [file mmc2.zip › Figure_1/Laplace/Chromatogram_results]

Time	L(uM)	L_1	P	PL	PL_1	L_1_1	L_T(injected:non-cumulative)	P_T(non-cumulative)	Q	Q_dil(cals)	Q_total(cals/sec)	Q_m(cals/sec)
0.000000000000	0.000000000000	0.000000000000	0.000020000000	0.000000000000	0.000000000000	0.000000000000	0.000000000000	0.000020000000	0.000000000000	0.000000000000	0.000000000000	0.000000000000
2.040816326531	0.000001709868	0.000000089843	0.000018032148	0.000001620025	0.000000000000	0.000000000000	0.000003478261	0.000000347826	-0.000001825769	-0.000000001013	-0.000001826781	-0.000000897130
4.081632653061	0.000002578324	0.000000141546	0.000017215396	0.000002436778	0.000000000000	0.000000000000	0.000000000000	0.000000000000	-0.000000920480	-0.000000000583	-0.000000921063	-0.000000908769
6.122448979592	0.000003020282	0.000000169664	0.000016801556	0.000002850618	0.000000000000	0.000000000000	0.000000000000	0.000000000000	-0.000000466398	-0.000000000317	-0.000000466715	-0.000000691677
8.163265306122	0.000003245195	0.000000184476	0.000016591455	0.000003060719	0.000000000000	0.000000000000	0.000000000000	0.000000000000	-0.000000236784	-0.000000000167	-0.000000236951	-0.000000468362
10.204081632653	0.000003359653	0.000000192149	0.000016484669	0.000003167505	0.000000000000	0.000000000000	0.000000000000	0.000000000000	-0.000000120347	-0.000000000086	-0.000000120434	-0.000000297495
12.244897959184	0.000003417903	0.000000196089	0.000016430360	0.000003221814	0.000000000000	0.000000000000	0.000000000000	0.000000000000	-0.000000061206	-0.000000000044	-0.000000061251	-0.000000181475
14.285714285714	0.000003447546	0.000000198104	0.000016402732	0.000003249442	0.000000000000	0.000000000000	0.000000000000	0.000000000000	-0.000000031137	-0.000000000023	-0.000000031159	-0.000000107653
16.326530612245	0.000003462484	0.000000199121	0.000016388812	0.000003263362	0.000000000000	0.000000000000	0.000000000000	0.000000000000	-0.000000015688	-0.000000000011	-0.000000015700	-0.000000062494
18.367346938776	0.000003470157	0.000000199645	0.000016381662	0.000003270512	0.000000000000	0.000000000000	0.000000000000	0.000000000000	-0.000000008058	-0.000000000006	-0.000000008064	-0.000000036022
20.408163265306	0.000003474098	0.000000199914	0.000016377990	0.000003274184	0.000000000000	0.000000000000	0.000000000000	0.000000000000	-0.000000004139	-0.000000000003	-0.000000004142	-0.000000020518
22.448979591837	0.000003476123	0.000000200052	0.000016376103	0.000003276071	0.000000000000	0.000000000000	0.000000000000	0.000000000000	-0.000000002126	-0.000000000002	-0.000000002127	-0.000000011574
24.489795918367	0.000003477162	0.000000200123	0.000016375134	0.000003277040	0.000000000000	0.000000000000	0.000000000000	0.000000000000	-0.000000001092	-0.000000000001	-0.000000001093	-0.000000006477
26.530612244898	0.000003477697	0.000000200159	0.000016374637	0.000003277537	0.000000000000	0.000000000000	0.000000000000	0.000000000000	-0.000000000561	-0.000000000000	-0.000000000561	-0.000000003600
28.571428571429	0.000003477971	0.000000200178	0.000016374381	0.000003277793	0.000000000000	0.000000000000	0.000000000000	0.000000000000	-0.000000000288	-0.000000000000	-0.000000000288	-0.000000001989
30.612244897959	0.000003478112	0.000000200188	0.000016374250	0.000003277924	0.000000000000	0.000000000000	0.000000000000	0.000000000000	-0.000000000148	-0.000000000000	-0.000000000148	-0.000000001094
32.653061224490	0.000003478184	0.000000200193	0.000016374182	0.000003277992	0.000000000000	0.000000000000	0.000000000000	0.000000000000	-0.000000000076	-0.000000000000	-0.000000000076	-0.000000000599
34.693877551020	0.000003478222	0.000000200195	0.000016374148	0.000003278026	0.000000000000	0.000000000000	0.000000000000	0.000000000000	-0.000000000039	-0.000000000000	-0.000000000039	-0.000000000327
36.734693877551	0.000003478241	0.000000200197	0.000016374130	0.000003278044	0.000000000000	0.000000000000	0.000000000000	0.000000000000	-0.000000000020	-0.000000000000	-0.000000000020	-0.000000000178
38.775510204082	0.000003478251	0.000000200197	0.000016374121	0.000003278053	0.000000000000	0.000000000000	0.000000000000	0.000000000000	-0.000000000010	-0.000000000000	-0.000000000010	-0.000000000096
40.816326530612	0.000003478256	0.000000200198	0.000016374116	0.000003278058	0.000000000000	0.000000000000	0.000000000000	0.000000000000	-0.000000000005	-0.000000000000	-0.000000000005	-0.000000000052
42.857142857143	0.000003478258	0.000000200198	0.000016374114	0.000003278060	0.000000000000	0.000000000000	0.000000000000	0.000000000000	-0.000000000003	-0.000000000000	-0.000000000003	-0.000000000028
44.897959183673	0.000003478259	0.000000200198	0.000016374112	0.000003278062	0.000000000000	0.000000000000	0.000000000000	0.000000000000	-0.000000000001	-0.000000000000	-0.000000000001	-0.000000000015
46.938775510204	0.000003478260	0.000000200198	0.000016374112	0.000003278062	0.000000000000	0.000000000000	0.000000000000	0.000000000000	-0.000000000001	-0.000000000000	-0.000000000001	-0.000000000008
48.979591836735	0.000003478260	0.000000200198	0.000016374111	0.000003278063	0.000000000000	0.000000000000	0.000000000000	0.000000000000	-0.000000000000	-0.000000000000	-0.000000000000	-0.000000000004
51.020408163265	0.000003478261	0.000000200198	0.000016374111	0.000003278063	0.000000000000	0.000000000000	0.000000000000	0.000000000000	-0.000000000000	-0.000000000000	-0.000000000000	-0.000000000002
53.061224489796	0.000003478261	0.000000200198	0.000016374111	0.000003278063	0.000000000000	0.000000000000	0.000000000000	0.000000000000	-0.000000000000	-0.000000000000	-0.000000000000	-0.000000000001
55.102040816327	0.000003478261	0.000000200198	0.000016374111	0.000003278063	0.000000000000	0.000000000000	0.000000000000	0.000000000000	-0.000000000000	-0.000000000000	-0.000000000000	-0.000000000001
57.142857142857	0.000003478261	0.000000200198	0.000016374111	0.000003278063	0.000000000000	0.000000000000	0.000000000000	0.000000000000	-0.000000000000	-0.000000000000	-0.000000000000	-0.000000000000
59.183673469388	0.000003478261	0.000000200198	0.000016374111	0.000003278063	0.000000000000	0.000000000000	0.000000000000	0.000000000000	-0.000000000000	-0.000000000000	-0.000000000000	-0.000000000000
61.224489795918	0.000003478261	0.000000200198	0.000016374111	0.000003278063	0.000000000000	0.000000000000	0.000000000000	0.000000000000	-0.000000000000	-0.000000000000	-0.000000000000	-0.000000000000
63.265306122449	0.000003478261	0.000000200198	0.000016374111	0.000003278063	0.000000000000	0.000000000000	0.000000000000	0.000000000000	-0.000000000000	-0.000000000000	-0.000000000000	-0.000000000000
65.306122448980	0.000003478261	0.000000200198	0.000016374111	0.000003278063	0.000000000000	0.000000000000	0.000000000000	0.000000000000	-0.000000000000	-0.000000000000	-0.000000000000	-0.000000000000
67.346938775510	0.000003478261	0.000000200198	0.000016374111	0.000003278063	0.000000000000	0.000000000000	0.000000000000	0.000000000000	-0.000000000000	-0.000000000000	-0.000000000000	-0.000000000000
69.387755102041	0.000003478261	0.000000200198	0.000016374111	0.000003278063	0.000000000000	0.000000000000	0.000000000000	0.000000000000	-0.000000000000	-0.000000000000	-0.000000000000	-0.000000000000
71.428571428571	0.000003478261	0.000000200198	0.000016374111	0.000003278063	0.000000000000	0.000000000000	0.000000000000	0.000000000000	-0.000000000000	-0.000000000000	-0.000000000000	-0.000000000000
73.469387755102	0.000003478261	0.000000200198	0.000016374111	0.000003278063	0.000000000000	0.000000000000	0.000000000000	0.000000000000	-0.000000000000	-0.000000000000	-0.000000000000	-0.000000000000
75.510204081633	0.000003478261	0.000000200198	0.000016374111	0.000003278063	0.000000000000	0.000000000000	0.000000000000	0.000000000000	-0.000000000000	-0.000000000000	-0.000000000000	-0.000000000000
77.551020408163	0.000003478261	0.000000200198	0.000016374111	0.000003278063	0.000000000000	0.000000000000	0.000000000000	0.000000000000	-0.000000000000	-0.000000000000	-0.000000000000	-0.000000000000
79.591836734694	0.000003478261	0.000000200198	0.000016374111	0.000003278063	0.000000000000	0.000000000000	0.000000000000	0.000000000000	-0.000000000000	-0.000000000000	-0.000000000000	-0.000000000000
81.632653061224	0.000003478261	0.000000200198	0.000016374111	0.000003278063	0.000000000000	0.000000000000	0.000000000000	0.000000000000	-0.000000000000	-0.000000000000	-0.000000000000	-0.000000000000
83.673469387755	0.000003478261	0.000000200198	0.000016374111	0.000003278063	0.000000000000	0.000000000000	0.000000000000	0.000000000000	-0.000000000000	-0.000000000000	-0.000000000000	-0.000000000000
85.714285714286	0.000003478261	0.000000200198	0.000016374111	0.000003278063	0.000000000000	0.000000000000	0.000000000000	0.000000000000	-0.000000000000	-0.000000000000	-0.000000000000	-0.000000000000
87.755102040816	0.000003478261	0.000000200198	0.000016374111	0.000003278063	0.000000000000	0.000000000000	0.000000000000	0.000000000000	-0.000000000000	-0.000000000000	-0.000000000000	-0.000000000000
89.795918367347	0.000003478261	0.000000200198	0.000016374111	0.000003278063	0.000000000000	0.000000000000	0.000000000000	0.000000000000	-0.000000000000	-0.000000000000	-0.000000000000	-0.000000000000
91.836734693878	0.000003478261	0.000000200198	0.000016374111	0.000003278063	0.000000000000	0.000000000000	0.000000000000	0.000000000000	-0.000000000000	-0.000000000000	-0.000000000000	-0.000000000000
93.877551020408	0.000003478261	0.000000200198	0.000016374111	0.000003278063	0.000000000000	0.000000000000	0.000000000000	0.000000000000	-0.000000000000	-0.000000000000	-0.000000000000	-0.000000000000
95.918367346939	0.000003478261	0.000000200198	0.000016374111	0.000003278063	0.000000000000	0.000000000000	0.000000000000	0.000000000000	-0.000000000000	-0.000000000000	-0.000000000000	-0.000000000000
97.959183673469	0.000003478261	0.000000200198	0.000016374111	0.000003278063	0.000000000000	0.000000000000	0.000000000000	0.000000000000	-0.000000000000	-0.000000000000	-0.000000000000	-0.000000000000
100.000000000000	0.000003478261	0.000000200198	0.000016374111	0.000003278063	0.000000000000	0.000000000000	0.000000000000	0.000000000000	-0.000000000000	-0.000000000000	-0.000000000000	-0.000000000000
102.040816326531	0.000003478261	0.000000200198	0.000016374111	0.000003278063	0.000000000000	0.000000000000	0.000000000000	0.000000000000	-0.000000000000	-0.000000000000	-0.000000000000	-0.000000000000
104.081632653061	0.000005158277	0.000000331912	0.000014541041	0.000004826365	0.000000000000	0.000000000000	0.000003417769	0.000000341777	-0.000001744937	-0.000000001484	-0.000001746421	-0.000000857666
106.122448979592	0.000006011686	0.000000407215	0.000013762936	0.000005604471	0.000000000000	0.000000000000	0.000000000000	0.000000000000	-0.000000876925	-0.000000000849	-0.000000877774	-0.000000867445
108.163265306122	0.000006445987	0.000000448572	0.000013369993	0.000005997414	0.000000000000	0.000000000000	0.000000000000	0.000000000000	-0.000000442847	-0.000000000466	-0.000000443313	-0.000000659154
110.204081632653	0.000006667003	0.000000470472	0.000013170876	0.000006196530	0.000000000000	0.000000000000	0.000000000000	0.000000000000	-0.000000224404	-0.000000000247	-0.000000224651	-0.000000445770
112.244897959184	0.000006779478	0.000000481847	0.000013069776	0.000006297631	0.000000000000	0.000000000000	0.000000000000	0.000000000000	-0.000000113940	-0.000000000128	-0.000000114068	-0.000000282872
114.285714285714	0.000006836718	0.000000487697	0.000013018385	0.000006349022	0.000000000000	0.000000000000	0.000000000000	0.000000000000	-0.000000057917	-0.000000000066	-0.000000057983	-0.000000172429
116.326530612245	0.000006865847	0.000000490689	0.000012992249	0.000006375158	0.000000000000	0.000000000000	0.000000000000	0.000000000000	-0.000000029455	-0.000000000034	-0.000000029489	-0.000000102230
118.367346938776	0.000006880526	0.000000492202	0.000012979082	0.000006388325	0.000000000000	0.000000000000	0.000000000000	0.000000000000	-0.000000014839	-0.000000000017	-0.000000014856	-0.000000059319
120.408163265306	0.000006888066	0.000000492979	0.000012972320	0.000006395087	0.000000000000	0.000000000000	0.000000000000	0.000000000000	-0.000000007621	-0.000000000009	-0.000000007630	-0.000000034181
122.448979591837	0.000006891940	0.000000493379	0.000012968847	0.000006398560	0.000000000000	0.000000000000	0.000000000000	0.000000000000	-0.000000003914	-0.000000000005	-0.000000003919	-0.000000019463
124.489795918367	0.000006893929	0.000000493585	0.000012967063	0.000006400344	0.000000000000	0.000000000000	0.000000000000	0.000000000000	-0.000000002011	-0.000000000002	-0.000000002013	-0.000000010977
126.530612244898	0.000006894951	0.000000493690	0.000012966146	0.000006401261	0.000000000000	0.000000000000	0.000000000000	0.000000000000	-0.000000001033	-0.000000000001	-0.000000001034	-0.000000006141
128.571428571429	0.000006895476	0.000000493745	0.000012965675	0.000006401731	0.000000000000	0.000000000000	0.000000000000	0.000000000000	-0.000000000530	-0.000000000001	-0.000000000531	-0.000000003413
130.612244897959	0.000006895745	0.000000493772	0.000012965434	0.000006401973	0.000000000000	0.000000000000	0.000000000000	0.000000000000	-0.000000000272	-0.000000000000	-0.000000000273	-0.000000001886
132.653061224490	0.000006895884	0.000000493787	0.000012965309	0.000006402097	0.000000000000	0.000000000000	0.000000000000	0.000000000000	-0.000000000140	-0.000000000000	-0.000000000140	-0.000000001037
134.693877551020	0.000006895955	0.000000493794	0.000012965246	0.000006402161	0.000000000000	0.000000000000	0.000000000000	0.000000000000	-0.000000000072	-0.000000000000	-0.000000000072	-0.000000000568
136.734693877551	0.000006895992	0.000000493798	0.000012965213	0.000006402194	0.000000000000	0.000000000000	0.000000000000	0.000000000000	-0.000000000037	-0.000000000000	-0.000000000037	-0.000000000310
138.775510204082	0.000006896010	0.000000493800	0.000012965196	0.000006402211	0.000000000000	0.000000000000	0.000000000000	0.000000000000	-0.000000000019	-0.000000000000	-0.000000000019	-0.000000000168
140.816326530612	0.000006896020	0.000000493801	0.000012965187	0.000006402219	0.000000000000	0.000000000000	0.000000000000	0.000000000000	-0.000000000010	-0.000000000000	-0.000000000010	-0.000000000091
142.857142857143	0.000006896025	0.000000493801	0.000012965183	0.000006402224	0.000000000000	0.000000000000	0.000000000000	0.000000000000	-0.000000000005	-0.000000000000	-0.000000000005	-0.000000000049
144.897959183673	0.000006896028	0.000000493802	0.000012965181	0.000006402226	0.000000000000	0.000000000000	0.000000000000	0.000000000000	-0.000000000003	-0.000000000000	-0.000000000003	-0.000000000027
146.938775510204	0.000006896029	0.000000493802	0.000012965180	0.000006402227	0.000000000000	0.000000000000	0.000000000000	0.000000000000	-0.000000000001	-0.000000000000	-0.000000000001	-0.000000000014
148.979591836735	0.000006896030	0.000000493802	0.000012965179	0.000006402228	0.000000000000	0.000000000000	0.000000000000	0.000000000000	-0.000000000001	-0.000000000000	-0.000000000001	-0.000000000008
151.020408163265	0.000006896030	0.000000493802	0.000012965179	0.000006402228	0.000000000000	0.000000000000	0.000000000000	0.000000000000	-0.000000000000	-0.000000000000	-0.000000000000	-0.000000000004
153.061224489796	0.000006896030	0.000000493802	0.000012965178	0.000006402228	0.000000000000	0.000000000000	0.000000000000	0.000000000000	-0.000000000000	-0.000000000000	-0.000000000000	-0.000000000002
155.102040816327	0.000006896030	0.000000493802	0.000012965178	0.000006402228	0.000000000000	0.000000000000	0.000000000000	0.000000000000	-0.000000000000	-0.000000000000	-0.000000000000	-0.000000000001
157.142857142857	0.000006896030	0.000000493802	0.000012965178	0.000006402228	0.000000000000	0.000000000000	0.000000000000	0.000000000000	-0.000000000000	-0.000000000000	-0.000000000000	-0.000000000001
159.183673469388	0.000006896030	0.000000493802	0.000012965178	0.000006402228	0.000000000000	0.000000000000	0.000000000000	0.000000000000	-0.000000000000	-0.000000000000	-0.000000000000	-0.000000000000
161.224489795918	0.000006896030	0.000000493802	0.000012965178	0.000006402228	0.000000000000	0.000000000000	0.000000000000	0.000000000000	-0.000000000000	-0.000000000000	-0.000000000000	-0.000000000000
163.265306122449	0.000006896030	0.000000493802	0.000012965178	0.000006402228	0.000000000000	0.000000000000	0.000000000000	0.000000000000	-0.000000000000	-0.000000000000	-0.000000000000	-0.000000000000
165.306122448980	0.000006896030	0.000000493802	0.000012965178	0.000006402228	0.000000000000	0.000000000000	0.000000000000	0.000000000000	-0.000000000000	-0.000000000000	-0.000000000000	-0.000000000000
167.346938775510	0.000006896030	0.000000493802	0.000012965178	0.000006402228	0.000000000000	0.000000000000	0.000000000000	0.000000000000	-0.000000000000	-0.000000000000	-0.000000000000	-0.000000000000
169.387755102041	0.000006896030	0.000000493802	0.000012965178	0.000006402228	0.000000000000	0.000000000000	0.000000000000	0.000000000000	-0.000000000000	-0.000000000000	-0.000000000000	-0.000000000000
171.428571428571	0.000006896030	0.000000493802	0.000012965178	0.000006402228	0.000000000000	0.000000000000	0.000000000000	0.000000000000	-0.000000000000	-0.000000000000	-0.000000000000	-0.000000000000
173.469387755102	0.000006896030	0.000000493802	0.000012965178	0.000006402228	0.000000000000	0.000000000000	0.000000000000	0.000000000000	-0.000000000000	-0.000000000000	-0.000000000000	-0.000000000000
175.510204081633	0.000006896030	0.000000493802	0.000012965178	0.000006402228	0.000000000000	0.000000000000	0.000000000000	0.000000000000	-0.000000000000	-0.000000000000	-0.000000000000	-0.000000000000
177.551020408163	0.000006896030	0.000000493802	0.000012965178	0.000006402228	0.000000000000	0.000000000000	0.000000000000	0.000000000000	-0.000000000000	-0.000000000000	-0.000000000000	-0.000000000000
179.591836734694	0.000006896030	0.000000493802	0.000012965178	0.000006402228	0.000000000000	0.000000000000	0.000000000000	0.000000000000	-0.000000000000	-0.000000000000	-0.000000000000	-0.000000000000
181.632653061224	0.000006896030	0.000000493802	0.000012965178	0.000006402228	0.000000000000	0.000000000000	0.000000000000	0.000000000000	-0.000000000000	-0.000000000000	-0.000000000000	-0.000000000000
183.673469387755	0.000006896030	0.000000493802	0.000012965178	0.000006402228	0.000000000000	0.000000000000	0.000000000000	0.000000000000	-0.000000000000	-0.000000000000	-0.000000000000	-0.000000000000
185.714285714286	0.000006896030	0.000000493802	0.000012965178	0.000006402228	0.000000000000	0.000000000000	0.000000000000	0.000000000000	-0.000000000000	-0.000000000000	-0.000000000000	-0.000000000000
187.755102040816	0.000006896030	0.000000493802	0.000012965178	0.000006402228	0.000000000000	0.000000000000	0.000000000000	0.000000000000	-0.000000000000	-0.000000000000	-0.000000000000	-0.000000000000
189.795918367347	0.000006896030	0.000000493802	0.000012965178	0.000006402228	0.000000000000	0.000000000000	0.000000000000	0.000000000000	-0.000000000000	-0.000000000000	-0.000000000000	-0.000000000000
191.836734693878	0.000006896030	0.000000493802	0.000012965178	0.000006402228	0.000000000000	0.000000000000	0.000000000000	0.000000000000	-0.000000000000	-0.000000000000	-0.000000000000	-0.000000000000
193.877551020408	0.000006896030	0.000000493802	0.000012965178	0.000006402228	0.000000000000	0.000000000000	0.000000000000	0.000000000000	-0.000000000000	-0.000000000000	-0.000000000000	-0.000000000000
195.918367346939	0.000006896030	0.000000493802	0.000012965178	0.000006402228	0.000000000000	0.000000000000	0.000000000000	0.000000000000	-0.000000000000	-0.000000000000	-0.000000000000	-0.000000000000
197.959183673469	0.000006896030	0.000000493802	0.000012965178	0.000006402228	0.000000000000	0.000000000000	0.000000000000	0.000000000000	-0.000000000000	-0.000000000000	-0.000000000000	-0.000000000000
200.000000000000	0.000006896030	0.000000493802	0.000012965178	0.000006402228	0.000000000000	0.000000000000	0.000000000000	0.000000000000	-0.000000000000	-0.000000000000	-0.000000000000	-0.000000000000
202.040816326531	0.000006896030	0.000000493802	0.000012965178	0.000006402228	0.000000000000	0.000000000000	0.000000000000	0.000000000000	-0.000000000000	-0.000000000000	-0.000000000000	-0.000000000000
204.081632653061	0.000006896030	0.000000493802	0.000012965178	0.000006402228	0.000000000000	0.000000000000	0.000000000000	0.000000000000	-0.000000000000	-0.000000000000	-0.000000000000	-0.000000000000
206.122448979592	0.000008546713	0.000000695374	0.000011290586	0.000007851339	0.000000000000	0.000000000000	0.000003358330	0.000000335833	-0.000001633148	-0.000000002272	-0.000001635420	-0.000000803153
208.163265306122	0.000009385337	0.000000811324	0.000010567913	0.000008574012	0.000000000000	0.000000000000	0.000000000000	0.000000000000	-0.000000814453	-0.000000001307	-0.000000815760	-0.000000809284
210.204081632653	0.000009812113	0.000000875653	0.000010205465	0.000008936460	0.000000000000	0.000000000000	0.000000000000	0.000000000000	-0.000000408478	-0.000000000725	-0.000000409203	-0.000000612805
212.244897959184	0.000010029300	0.000000909892	0.000010022517	0.000009119408	0.000000000000	0.000000000000	0.000000000000	0.000000000000	-0.000000206183	-0.000000000386	-0.000000206569	-0.000000413303
214.285714285714	0.000010139827	0.000000927721	0.000009929820	0.000009212106	0.000000000000	0.000000000000	0.000000000000	0.000000000000	-0.000000104470	-0.000000000201	-0.000000104671	-0.000000261734
216.326530612245	0.000010196076	0.000000936902	0.000009882752	0.000009259173	0.000000000000	0.000000000000	0.000000000000	0.000000000000	-0.000000053045	-0.000000000103	-0.000000053149	-0.000000159298
218.367346938776	0.000010224700	0.000000941603	0.000009858828	0.000009283097	0.000000000000	0.000000000000	0.000000000000	0.000000000000	-0.000000026962	-0.000000000053	-0.000000027015	-0.000000094332
220.408163265306	0.000010239125	0.000000943978	0.000009846779	0.000009295146	0.000000000000	0.000000000000	0.000000000000	0.000000000000	-0.000000013579	-0.000000000027	-0.000000013606	-0.000000054687
222.448979591837	0.000010246534	0.000000945201	0.000009840592	0.000009301334	0.000000000000	0.000000000000	0.000000000000	0.000000000000	-0.000000006973	-0.000000000014	-0.000000006987	-0.000000031488
224.489795918367	0.000010250340	0.000000945829	0.000009837414	0.000009304511	0.000000000000	0.000000000000	0.000000000000	0.000000000000	-0.000000003581	-0.000000000007	-0.000000003588	-0.000000017920
226.530612244898	0.000010252295	0.000000946152	0.000009835782	0.000009306143	0.000000000000	0.000000000000	0.000000000000	0.000000000000	-0.000000001839	-0.000000000004	-0.000000001843	-0.000000010101
228.571428571429	0.000010253300	0.000000946318	0.000009834944	0.000009306982	0.000000000000	0.000000000000	0.000000000000	0.000000000000	-0.000000000945	-0.000000000002	-0.000000000947	-0.000000005649
230.612244897959	0.000010253815	0.000000946403	0.000009834513	0.000009307412	0.000000000000	0.000000000000	0.000000000000	0.000000000000	-0.000000000485	-0.000000000001	-0.000000000486	-0.000000003138
232.653061224490	0.000010254080	0.000000946447	0.000009834292	0.000009307634	0.000000000000	0.000000000000	0.000000000000	0.000000000000	-0.000000000249	-0.000000000000	-0.000000000250	-0.000000001733
234.693877551020	0.000010254216	0.000000946469	0.000009834178	0.000009307747	0.000000000000	0.000000000000	0.000000000000	0.000000000000	-0.000000000128	-0.000000000000	-0.000000000128	-0.000000000953
236.734693877551	0.000010254286	0.000000946481	0.000009834120	0.000009307806	0.000000000000	0.000000000000	0.000000000000	0.000000000000	-0.000000000066	-0.000000000000	-0.000000000066	-0.000000000521
238.775510204082	0.000010254322	0.000000946487	0.000009834090	0.000009307836	0.000000000000	0.000000000000	0.000000000000	0.000000000000	-0.000000000034	-0.000000000000	-0.000000000034	-0.000000000284
240.816326530612	0.000010254341	0.000000946490	0.000009834075	0.000009307851	0.000000000000	0.000000000000	0.000000000000	0.000000000000	-0.000000000017	-0.000000000000	-0.000000000017	-0.000000000155
242.857142857143	0.000010254350	0.000000946491	0.000009834067	0.000009307859	0.000000000000	0.000000000000	0.000000000000	0.000000000000	-0.000000000009	-0.000000000000	-0.000000000009	-0.000000000084
244.897959183673	0.000010254355	0.000000946492	0.000009834063	0.000009307863	0.000000000000	0.000000000000	0.000000000000	0.000000000000	-0.000000000005	-0.000000000000	-0.000000000005	-0.000000000045
246.938775510204	0.000010254358	0.000000946493	0.000009834060	0.000009307865	0.000000000000	0.000000000000	0.000000000000	0.000000000000	-0.000000000002	-0.000000000000	-0.000000000002	-0.000000000024
248.979591836735	0.000010254359	0.000000946493	0.000009834059	0.000009307866	0.000000000000	0.000000000000	0.000000000000	0.000000000000	-0.000000000001	-0.000000000000	-0.000000000001	-0.000000000013
251.020408163265	0.000010254359	0.000000946493	0.000009834059	0.000009307867	0.000000000000	0.000000000000	0.000000000000	0.000000000000	-0.000000000001	-0.000000000000	-0.000000000001	-0.000000000007
253.061224489796	0.000010254360	0.000000946493	0.000009834059	0.000009307867	0.000000000000	0.000000000000	0.000000000000	0.000000000000	-0.000000000000	-0.000000000000	-0.000000000000	-0.000000000004
255.102040816327	0.000010254360	0.000000946493	0.000009834058	0.000009307867	0.000000000000	0.000000000000	0.000000000000	0.000000000000	-0.000000000000	-0.000000000000	-0.000000000000	-0.000000000002
257.142857142857	0.000010254360	0.000000946493	0.000009834058	0.000009307867	0.000000000000	0.000000000000	0.000000000000	0.000000000000	-0.000000000000	-0.000000000000	-0.000000000000	-0.000000000001
259.183673469388	0.000010254360	0.000000946493	0.000009834058	0.000009307867	0.000000000000	0.000000000000	0.000000000000	0.000000000000	-0.000000000000	-0.000000000000	-0.000000000000	-0.000000000001
261.224489795918	0.000010254360	0.000000946493	0.000009834058	0.000009307867	0.000000000000	0.000000000000	0.000000000000	0.000000000000	-0.000000000000	-0.000000000000	-0.000000000000	-0.000000000000
263.265306122449	0.000010254360	0.000000946493	0.000009834058	0.000009307867	0.000000000000	0.000000000000	0.000000000000	0.000000000000	-0.000000000000	-0.000000000000	-0.000000000000	-0.000000000000
265.306122448980	0.000010254360	0.000000946493	0.000009834058	0.000009307867	0.000000000000	0.000000000000	0.000000000000	0.000000000000	-0.000000000000	-0.000000000000	-0.000000000000	-0.000000000000
267.346938775510	0.000010254360	0.000000946493	0.000009834058	0.000009307867	0.000000000000	0.000000000000	0.000000000000	0.000000000000	-0.000000000000	-0.000000000000	-0.000000000000	-0.000000000000
269.387755102041	0.000010254360	0.000000946493	0.000009834058	0.000009307867	0.000000000000	0.000000000000	0.000000000000	0.000000000000	-0.000000000000	-0.000000000000	-0.000000000000	-0.000000000000
271.428571428571	0.000010254360	0.000000946493	0.000009834058	0.000009307867	0.000000000000	0.000000000000	0.000000000000	0.000000000000	-0.000000000000	-0.000000000000	-0.000000000000	-0.000000000000
273.469387755102	0.000010254360	0.000000946493	0.000009834058	0.000009307867	0.000000000000	0.000000000000	0.000000000000	0.000000000000	-0.000000000000	-0.000000000000	-0.000000000000	-0.000000000000
275.510204081633	0.000010254360	0.000000946493	0.000009834058	0.000009307867	0.000000000000	0.000000000000	0.000000000000	0.000000000000	-0.000000000000	-0.000000000000	-0.000000000000	-0.000000000000
277.551020408163	0.000010254360	0.000000946493	0.000009834058	0.000009307867	0.000000000000	0.000000000000	0.000000000000	0.000000000000	-0.000000000000	-0.000000000000	-0.000000000000	-0.000000000000
279.591836734694	0.000010254360	0.000000946493	0.000009834058	0.000009307867	0.000000000000	0.000000000000	0.000000000000	0.000000000000	-0.000000000000	-0.000000000000	-0.000000000000	-0.000000000000
281.632653061225	0.000010254360	0.000000946493	0.000009834058	0.000009307867	0.000000000000	0.000000000000	0.000000000000	0.000000000000	-0.000000000000	-0.000000000000	-0.000000000000	-0.000000000000
283.673469387755	0.000010254360	0.000000946493	0.000009834058	0.000009307867	0.000000000000	0.000000000000	0.000000000000	0.000000000000	-0.000000000000	-0.000000000000	-0.000000000000	-0.000000000000
285.714285714286	0.000010254360	0.000000946493	0.000009834058	0.000009307867	0.000000000000	0.000000000000	0.000000000000	0.000000000000	-0.000000000000	-0.000000000000	-0.000000000000	-0.000000000000
287.755102040816	0.000010254360	0.000000946493	0.000009834058	0.000009307867	0.000000000000	0.000000000000	0.000000000000	0.000000000000	-0.000000000000	-0.000000000000	-0.000000000000	-0.000000000000
289.795918367347	0.000010254360	0.000000946493	0.000009834058	0.000009307867	0.000000000000	0.000000000000	0.000000000000	0.000000000000	-0.000000000000	-0.000000000000	-0.000000000000	-0.000000000000
291.836734693878	0.000010254360	0.000000946493	0.000009834058	0.000009307867	0.000000000000	0.000000000000	0.000000000000	0.000000000000	-0.000000000000	-0.000000000000	-0.000000000000	-0.000000000000
293.877551020408	0.000010254360	0.000000946493	0.000009834058	0.000009307867	0.000000000000	0.000000000000	0.000000000000	0.000000000000	-0.000000000000	-0.000000000000	-0.000000000000	-0.000000000000
295.918367346939	0.000010254360	0.000000946493	0.000009834058	0.000009307867	0.000000000000	0.000000000000	0.000000000000	0.000000000000	-0.000000000000	-0.000000000000	-0.000000000000	-0.000000000000
297.959183673469	0.000010254360	0.000000946493	0.000009834058	0.000009307867	0.000000000000	0.000000000000	0.000000000000	0.000000000000	-0.000000000000	-0.000000000000	-0.000000000000	-0.000000000000
300.000000000000	0.000010254360	0.000000946493	0.000009834058	0.000009307867	0.000000000000	0.000000000000	0.000000000000	0.000000000000	-0.000000000000	-0.000000000000	-0.000000000000	-0.000000000000
302.040816326531	0.000010254360	0.000000946493	0.000009834058	0.000009307867	0.000000000000	0.000000000000	0.000000000000	0.000000000000	-0.000000000000	-0.000000000000	-0.000000000000	-0.000000000000
304.081632653061	0.000010254360	0.000000946493	0.000009834058	0.000009307867	0.000000000000	0.000000000000	0.000000000000	0.000000000000	-0.000000000000	-0.000000000000	-0.000000000000	-0.000000000000
306.122448979592	0.000010254360	0.000000946493	0.000009834058	0.000009307867	0.000000000000	0.000000000000	0.000000000000	0.000000000000	-0.000000000000	-0.000000000000	-0.000000000000	-0.000000000000
308.163265306122	0.000011876220	0.000001268386	0.000008363064	0.000010607835	0.000000000000	0.000000000000	0.000003299924	0.000000329992	-0.000001465063	-0.000000003628	-0.000001468691	-0.000000721273
310.204081632653	0.000012700316	0.000001455448	0.000007726030	0.000011244868	0.000000000000	0.000000000000	0.000000000000	0.000000000000	-0.000000717937	-0.000000002108	-0.000000720045	-0.000000720676
312.244897959184	0.000013119699	0.000001559842	0.000007411041	0.000011559857	0.000000000000	0.000000000000	0.000000000000	0.000000000000	-0.000000354993	-0.000000001177	-0.000000356169	-0.000000541667
314.285714285714	0.000013333123	0.000001615496	0.000007253271	0.000011717628	0.000000000000	0.000000000000	0.000000000000	0.000000000000	-0.000000177807	-0.000000000627	-0.000000178435	-0.000000363284
316.326530612245	0.000013441735	0.000001644515	0.000007173678	0.000011797220	0.000000000000	0.000000000000	0.000000000000	0.000000000000	-0.000000089701	-0.000000000327	-0.000000090028	-0.000000229088
318.367346938776	0.000013497010	0.000001659464	0.000007133353	0.000011837545	0.000000000000	0.000000000000	0.000000000000	0.000000000000	-0.000000045446	-0.000000000168	-0.000000045615	-0.000000138984
320.408163265306	0.000013525138	0.000001667119	0.000007112880	0.000011858019	0.000000000000	0.000000000000	0.000000000000	0.000000000000	-0.000000023074	-0.000000000086	-0.000000023160	-0.000000082102
322.448979591837	0.000013539313	0.000001670989	0.000007102574	0.000011868324	0.000000000000	0.000000000000	0.000000000000	0.000000000000	-0.000000011614	-0.000000000044	-0.000000011658	-0.000000047506
324.489795918367	0.000013546594	0.000001672980	0.000007097284	0.000011873614	0.000000000000	0.000000000000	0.000000000000	0.000000000000	-0.000000005962	-0.000000000022	-0.000000005985	-0.000000027312
326.530612244898	0.000013550334	0.000001674003	0.000007094568	0.000011876331	0.000000000000	0.000000000000	0.000000000000	0.000000000000	-0.000000003062	-0.000000000012	-0.000000003073	-0.000000015524
328.571428571429	0.000013552255	0.000001674529	0.000007093172	0.000011877726	0.000000000000	0.000000000000	0.000000000000	0.000000000000	-0.000000001572	-0.000000000006	-0.000000001578	-0.000000008742
330.612244897959	0.000013553242	0.000001674800	0.000007092456	0.000011878442	0.000000000000	0.000000000000	0.000000000000	0.000000000000	-0.000000000808	-0.000000000003	-0.000000000811	-0.000000004885
332.653061224490	0.000013553749	0.000001674938	0.000007092088	0.000011878811	0.000000000000	0.000000000000	0.000000000000	0.000000000000	-0.000000000415	-0.000000000002	-0.000000000416	-0.000000002712
334.693877551020	0.000013554009	0.000001675010	0.000007091899	0.000011879000	0.000000000000	0.000000000000	0.000000000000	0.000000000000	-0.000000000213	-0.000000000001	-0.000000000214	-0.000000001497
336.734693877551	0.000013554143	0.000001675046	0.000007091802	0.000011879097	0.000000000000	0.000000000000	0.000000000000	0.000000000000	-0.000000000109	-0.000000000000	-0.000000000110	-0.000000000822
338.775510204082	0.000013554212	0.000001675065	0.000007091752	0.000011879147	0.000000000000	0.000000000000	0.000000000000	0.000000000000	-0.000000000056	-0.000000000000	-0.000000000056	-0.000000000450
340.816326530612	0.000013554247	0.000001675075	0.000007091726	0.000011879172	0.000000000000	0.000000000000	0.000000000000	0.000000000000	-0.000000000029	-0.000000000000	-0.000000000029	-0.000000000245
342.857142857143	0.000013554265	0.000001675080	0.000007091713	0.000011879185	0.000000000000	0.000000000000	0.000000000000	0.000000000000	-0.000000000015	-0.000000000000	-0.000000000015	-0.000000000133
344.897959183673	0.000013554274	0.000001675082	0.000007091706	0.000011879192	0.000000000000	0.000000000000	0.000000000000	0.000000000000	-0.000000000008	-0.000000000000	-0.000000000008	-0.000000000072
346.938775510204	0.000013554279	0.000001675084	0.000007091703	0.000011879196	0.000000000000	0.000000000000	0.000000000000	0.000000000000	-0.000000000004	-0.000000000000	-0.000000000004	-0.000000000039
348.979591836735	0.000013554282	0.000001675084	0.000007091701	0.000011879197	0.000000000000	0.000000000000	0.000000000000	0.000000000000	-0.000000000002	-0.000000000000	-0.000000000002	-0.000000000021
351.020408163265	0.000013554283	0.000001675085	0.000007091700	0.000011879198	0.000000000000	0.000000000000	0.000000000000	0.000000000000	-0.000000000001	-0.000000000000	-0.000000000001	-0.000000000011
353.061224489796	0.000013554284	0.000001675085	0.000007091700	0.000011879199	0.000000000000	0.000000000000	0.000000000000	0.000000000000	-0.000000000001	-0.000000000000	-0.000000000001	-0.000000000006
355.102040816327	0.000013554284	0.000001675085	0.000007091699	0.000011879199	0.000000000000	0.000000000000	0.000000000000	0.000000000000	-0.000000000000	-0.000000000000	-0.000000000000	-0.000000000003
357.142857142857	0.000013554284	0.000001675085	0.000007091699	0.000011879199	0.000000000000	0.000000000000	0.000000000000	0.000000000000	-0.000000000000	-0.000000000000	-0.000000000000	-0.000000000002
359.183673469388	0.000013554284	0.000001675085	0.000007091699	0.000011879199	0.000000000000	0.000000000000	0.000000000000	0.000000000000	-0.000000000000	-0.000000000000	-0.000000000000	-0.000000000001
361.224489795918	0.000013554284	0.000001675085	0.000007091699	0.000011879199	0.000000000000	0.000000000000	0.000000000000	0.000000000000	-0.000000000000	-0.000000000000	-0.000000000000	-0.000000000000
363.265306122449	0.000013554284	0.000001675085	0.000007091699	0.000011879199	0.000000000000	0.000000000000	0.000000000000	0.000000000000	-0.000000000000	-0.000000000000	-0.000000000000	-0.000000000000
365.306122448980	0.000013554284	0.000001675085	0.000007091699	0.000011879199	0.000000000000	0.000000000000	0.000000000000	0.000000000000	-0.000000000000	-0.000000000000	-0.000000000000	-0.000000000000
367.346938775510	0.000013554284	0.000001675085	0.000007091699	0.000011879199	0.000000000000	0.000000000000	0.000000000000	0.000000000000	-0.000000000000	-0.000000000000	-0.000000000000	-0.000000000000
369.387755102041	0.000013554284	0.000001675085	0.000007091699	0.000011879199	0.000000000000	0.000000000000	0.000000000000	0.000000000000	-0.000000000000	-0.000000000000	-0.000000000000	-0.000000000000
371.428571428571	0.000013554284	0.000001675085	0.000007091699	0.000011879199	0.000000000000	0.000000000000	0.000000000000	0.000000000000	-0.000000000000	-0.000000000000	-0.000000000000	-0.000000000000
373.469387755102	0.000013554284	0.000001675085	0.000007091699	0.000011879199	0.000000000000	0.000000000000	0.000000000000	0.000000000000	-0.000000000000	-0.000000000000	-0.000000000000	-0.000000000000
375.510204081633	0.000013554284	0.000001675085	0.000007091699	0.000011879199	0.000000000000	0.000000000000	0.000000000000	0.000000000000	-0.000000000000	-0.000000000000	-0.000000000000	-0.000000000000
377.551020408163	0.000013554284	0.000001675085	0.000007091699	0.000011879199	0.000000000000	0.000000000000	0.000000000000	0.000000000000	-0.000000000000	-0.000000000000	-0.000000000000	-0.000000000000
379.591836734694	0.000013554284	0.000001675085	0.000007091699	0.000011879199	0.000000000000	0.000000000000	0.000000000000	0.000000000000	-0.000000000000	-0.000000000000	-0.000000000000	-0.000000000000
381.632653061225	0.000013554284	0.000001675085	0.000007091699	0.000011879199	0.000000000000	0.000000000000	0.000000000000	0.000000000000	-0.000000000000	-0.000000000000	-0.000000000000	-0.000000000000
383.673469387755	0.000013554284	0.000001675085	0.000007091699	0.000011879199	0.000000000000	0.000000000000	0.000000000000	0.000000000000	-0.000000000000	-0.000000000000	-0.000000000000	-0.000000000000
385.714285714286	0.000013554284	0.000001675085	0.000007091699	0.000011879199	0.000000000000	0.000000000000	0.000000000000	0.000000000000	-0.000000000000	-0.000000000000	-0.000000000000	-0.000000000000
387.755102040816	0.000013554284	0.000001675085	0.000007091699	0.000011879199	0.000000000000	0.000000000000	0.000000000000	0.000000000000	-0.000000000000	-0.000000000000	-0.000000000000	-0.000000000000
389.795918367347	0.000013554284	0.000001675085	0.000007091699	0.000011879199	0.000000000000	0.000000000000	0.000000000000	0.000000000000	-0.000000000000	-0.000000000000	-0.000000000000	-0.000000000000
391.836734693878	0.000013554284	0.000001675085	0.000007091699	0.000011879199	0.000000000000	0.000000000000	0.000000000000	0.000000000000	-0.000000000000	-0.000000000000	-0.000000000000	-0.000000000000
393.877551020408	0.000013554284	0.000001675085	0.000007091699	0.000011879199	0.000000000000	0.000000000000	0.000000000000	0.000000000000	-0.000000000000	-0.000000000000	-0.000000000000	-0.000000000000
395.918367346939	0.000013554284	0.000001675085	0.000007091699	0.000011879199	0.000000000000	0.000000000000	0.000000000000	0.000000000000	-0.000000000000	-0.000000000000	-0.000000000000	-0.000000000000
397.959183673469	0.000013554284	0.000001675085	0.000007091699	0.000011879199	0.000000000000	0.000000000000	0.000000000000	0.000000000000	-0.000000000000	-0.000000000000	-0.000000000000	-0.000000000000
400.000000000000	0.000013554284	0.000001675085	0.000007091699	0.000011879199	0.000000000000	0.000000000000	0.000000000000	0.000000000000	-0.000000000000	-0.000000000000	-0.000000000000	-0.000000000000
402.040816326531	0.000013554284	0.000001675085	0.000007091699	0.000011879199	0.000000000000	0.000000000000	0.000000000000	0.000000000000	-0.000000000000	-0.000000000000	-0.000000000000	-0.000000000000
404.081632653061	0.000013554284	0.000001675085	0.000007091699	0.000011879199	0.000000000000	0.000000000000	0.000000000000	0.000000000000	-0.000000000000	-0.000000000000	-0.000000000000	-0.000000000000
406.122448979592	0.000013554284	0.000001675085	0.000007091699	0.000011879199	0.000000000000	0.000000000000	0.000000000000	0.000000000000	-0.000000000000	-0.000000000000	-0.000000000000	-0.000000000000
408.163265306122	0.000013554284	0.000001675085	0.000007091699	0.000011879199	0.000000000000	0.000000000000	0.000000000000	0.000000000000	-0.000000000000	-0.000000000000	-0.000000000000	-0.000000000000
410.204081632653	0.000015147823	0.000002196521	0.000005896262	0.000012951303	0.000000000000	0.000000000000	0.000003242534	0.000000324253	-0.000001208261	-0.000000005877	-0.000001214137	-0.000000596262
412.244897959184	0.000015957643	0.000002498066	0.000005387987	0.000013459577	0.000000000000	0.000000000000	0.000000000000	0.000000000000	-0.000000572825	-0.000000003398	-0.000000576224	-0.000000586516
414.285714285714	0.000016369761	0.000002664908	0.000005142711	0.000013704853	0.000000000000	0.000000000000	0.000000000000	0.000000000000	-0.000000276426	-0.000000001880	-0.000000278307	-0.000000435155
416.326530612245	0.000016579489	0.000002753395	0.000005021471	0.000013826094	0.000000000000	0.000000000000	0.000000000000	0.000000000000	-0.000000136638	-0.000000000997	-0.000000137635	-0.000000289043
418.367346938776	0.000016686219	0.000002799367	0.000004960712	0.000013886852	0.000000000000	0.000000000000	0.000000000000	0.000000000000	-0.000000068475	-0.000000000518	-0.000000068993	-0.000000180977
420.408163265306	0.000016740536	0.000002823007	0.000004930036	0.000013917528	0.000000000000	0.000000000000	0.000000000000	0.000000000000	-0.000000034572	-0.000000000266	-0.000000034838	-0.000000109206
422.448979591837	0.000016767908	0.000002834984	0.000004914640	0.000013932924	0.000000000000	0.000000000000	0.000000000000	0.000000000000	-0.000000017351	-0.000000000135	-0.000000017486	-0.000000064161
424.489795918367	0.000016781968	0.000002841152	0.000004906748	0.000013940816	0.000000000000	0.000000000000	0.000000000000	0.000000000000	-0.000000008894	-0.000000000070	-0.000000008964	-0.000000037317
426.530612244898	0.000016789191	0.000002844325	0.000004902698	0.000013944866	0.000000000000	0.000000000000	0.000000000000	0.000000000000	-0.000000004564	-0.000000000036	-0.000000004600	-0.000000021405
428.571428571429	0.000016792900	0.000002845955	0.000004900620	0.000013946945	0.000000000000	0.000000000000	0.000000000000	0.000000000000	-0.000000002343	-0.000000000018	-0.000000002361	-0.000000012143
430.612244897959	0.000016794806	0.000002846793	0.000004899552	0.000013948012	0.000000000000	0.000000000000	0.000000000000	0.000000000000	-0.000000001203	-0.000000000009	-0.000000001213	-0.000000006827
432.653061224490	0.000016795785	0.000002847224	0.000004899004	0.000013948561	0.000000000000	0.000000000000	0.000000000000	0.000000000000	-0.000000000618	-0.000000000005	-0.000000000623	-0.000000003810
434.693877551020	0.000016796287	0.000002847445	0.000004898722	0.000013948842	0.000000000000	0.000000000000	0.000000000000	0.000000000000	-0.000000000317	-0.000000000002	-0.000000000320	-0.000000002113
436.734693877551	0.000016796546	0.000002847559	0.000004898577	0.000013948987	0.000000000000	0.000000000000	0.000000000000	0.000000000000	-0.000000000163	-0.000000000001	-0.000000000164	-0.000000001165
438.775510204082	0.000016796678	0.000002847617	0.000004898503	0.000013949061	0.000000000000	0.000000000000	0.000000000000	0.000000000000	-0.000000000084	-0.000000000001	-0.000000000084	-0.000000000639
440.816326530612	0.000016796747	0.000002847647	0.000004898465	0.000013949099	0.000000000000	0.000000000000	0.000000000000	0.000000000000	-0.000000000043	-0.000000000000	-0.000000000043	-0.000000000350
442.857142857143	0.000016796782	0.000002847662	0.000004898445	0.000013949119	0.000000000000	0.000000000000	0.000000000000	0.000000000000	-0.000000000022	-0.000000000000	-0.000000000022	-0.000000000190
444.897959183673	0.000016796800	0.000002847670	0.000004898435	0.000013949129	0.000000000000	0.000000000000	0.000000000000	0.000000000000	-0.000000000011	-0.000000000000	-0.000000000011	-0.000000000103
446.938775510204	0.000016796809	0.000002847674	0.000004898430	0.000013949134	0.000000000000	0.000000000000	0.000000000000	0.000000000000	-0.000000000006	-0.000000000000	-0.000000000006	-0.000000000056
448.979591836735	0.000016796814	0.000002847677	0.000004898427	0.000013949137	0.000000000000	0.000000000000	0.000000000000	0.000000000000	-0.000000000003	-0.000000000000	-0.000000000003	-0.000000000030
451.020408163265	0.000016796816	0.000002847678	0.000004898426	0.000013949138	0.000000000000	0.000000000000	0.000000000000	0.000000000000	-0.000000000002	-0.000000000000	-0.000000000002	-0.000000000016
453.061224489796	0.000016796817	0.000002847678	0.000004898425	0.000013949139	0.000000000000	0.000000000000	0.000000000000	0.000000000000	-0.000000000001	-0.000000000000	-0.000000000001	-0.000000000009
455.102040816327	0.000016796818	0.000002847678	0.000004898425	0.000013949139	0.000000000000	0.000000000000	0.000000000000	0.000000000000	-0.000000000000	-0.000000000000	-0.000000000000	-0.000000000005
457.142857142857	0.000016796818	0.000002847679	0.000004898425	0.000013949140	0.000000000000	0.000000000000	0.000000000000	0.000000000000	-0.000000000000	-0.000000000000	-0.000000000000	-0.000000000003
459.183673469388	0.000016796818	0.000002847679	0.000004898425	0.000013949140	0.000000000000	0.000000000000	0.000000000000	0.000000000000	-0.000000000000	-0.000000000000	-0.000000000000	-0.000000000001
461.224489795918	0.000016796818	0.000002847679	0.000004898425	0.000013949140	0.000000000000	0.000000000000	0.000000000000	0.000000000000	-0.000000000000	-0.000000000000	-0.000000000000	-0.000000000001
463.265306122449	0.000016796818	0.000002847679	0.000004898425	0.000013949140	0.000000000000	0.000000000000	0.000000000000	0.000000000000	-0.000000000000	-0.000000000000	-0.000000000000	-0.000000000000
465.306122448980	0.000016796818	0.000002847679	0.000004898425	0.000013949140	0.000000000000	0.000000000000	0.000000000000	0.000000000000	-0.000000000000	-0.000000000000	-0.000000000000	-0.000000000000
467.346938775510	0.000016796818	0.000002847679	0.000004898425	0.000013949140	0.000000000000	0.000000000000	0.000000000000	0.000000000000	-0.000000000000	-0.000000000000	-0.000000000000	-0.000000000000
469.387755102041	0.000016796819	0.000002847679	0.000004898425	0.000013949140	0.000000000000	0.000000000000	0.000000000000	0.000000000000	-0.000000000000	-0.000000000000	-0.000000000000	-0.000000000000
471.428571428571	0.000016796819	0.000002847679	0.000004898425	0.000013949140	0.000000000000	0.000000000000	0.000000000000	0.000000000000	-0.000000000000	-0.000000000000	-0.000000000000	-0.000000000000
473.469387755102	0.000016796819	0.000002847679	0.000004898425	0.000013949140	0.000000000000	0.000000000000	0.000000000000	0.000000000000	-0.000000000000	-0.000000000000	-0.000000000000	-0.000000000000
475.510204081633	0.000016796819	0.000002847679	0.000004898425	0.000013949140	0.000000000000	0.000000000000	0.000000000000	0.000000000000	-0.000000000000	-0.000000000000	-0.000000000000	-0.000000000000
477.551020408163	0.000016796819	0.000002847679	0.000004898425	0.000013949140	0.000000000000	0.000000000000	0.000000000000	0.000000000000	-0.000000000000	-0.000000000000	-0.000000000000	-0.000000000000
479.591836734694	0.000016796819	0.000002847679	0.000004898425	0.000013949140	0.000000000000	0.000000000000	0.000000000000	0.000000000000	-0.000000000000	-0.000000000000	-0.000000000000	-0.000000000000
481.632653061225	0.000016796819	0.000002847679	0.000004898425	0.000013949140	0.000000000000	0.000000000000	0.000000000000	0.000000000000	-0.000000000000	-0.000000000000	-0.000000000000	-0.000000000000
483.673469387755	0.000016796819	0.000002847679	0.000004898425	0.000013949140	0.000000000000	0.000000000000	0.000000000000	0.000000000000	-0.000000000000	-0.000000000000	-0.000000000000	-0.000000000000
485.714285714286	0.000016796819	0.000002847679	0.000004898425	0.000013949140	0.000000000000	0.000000000000	0.000000000000	0.000000000000	-0.000000000000	-0.000000000000	-0.000000000000	-0.000000000000
487.755102040816	0.000016796819	0.000002847679	0.000004898425	0.000013949140	0.000000000000	0.000000000000	0.000000000000	0.000000000000	-0.000000000000	-0.000000000000	-0.000000000000	-0.000000000000
489.795918367347	0.000016796819	0.000002847679	0.000004898425	0.000013949140	0.000000000000	0.000000000000	0.000000000000	0.000000000000	-0.000000000000	-0.000000000000	-0.000000000000	-0.000000000000
491.836734693878	0.000016796819	0.000002847679	0.000004898425	0.000013949140	0.000000000000	0.000000000000	0.000000000000	0.000000000000	-0.000000000000	-0.000000000000	-0.000000000000	-0.000000000000
493.877551020408	0.000016796819	0.000002847679	0.000004898425	0.000013949140	0.000000000000	0.000000000000	0.000000000000	0.000000000000	-0.000000000000	-0.000000000000	-0.000000000000	-0.000000000000
495.918367346939	0.000016796819	0.000002847679	0.000004898425	0.000013949140	0.000000000000	0.000000000000	0.000000000000	0.000000000000	-0.000000000000	-0.000000000000	-0.000000000000	-0.000000000000
497.959183673469	0.000016796819	0.000002847679	0.000004898425	0.000013949140	0.000000000000	0.000000000000	0.000000000000	0.000000000000	-0.000000000000	-0.000000000000	-0.000000000000	-0.000000000000
500.000000000000	0.000016796819	0.000002847679	0.000004898425	0.000013949140	0.000000000000	0.000000000000	0.000000000000	0.000000000000	-0.000000000000	-0.000000000000	-0.000000000000	-0.000000000000
502.040816326531	0.000016796819	0.000002847679	0.000004898425	0.000013949140	0.000000000000	0.000000000000	0.000000000000	0.000000000000	-0.000000000000	-0.000000000000	-0.000000000000	-0.000000000000
504.081632653061	0.000016796819	0.000002847679	0.000004898425	0.000013949140	0.000000000000	0.000000000000	0.000000000000	0.000000000000	-0.000000000000	-0.000000000000	-0.000000000000	-0.000000000000
506.122448979592	0.000016796819	0.000002847679	0.000004898425	0.000013949140	0.000000000000	0.000000000000	0.000000000000	0.000000000000	-0.000000000000	-0.000000000000	-0.000000000000	-0.000000000000
508.163265306122	0.000016796819	0.000002847679	0.000004898425	0.000013949140	0.000000000000	0.000000000000	0.000000000000	0.000000000000	-0.000000000000	-0.000000000000	-0.000000000000	-0.000000000000
510.204081632653	0.000016796819	0.000002847679	0.000004898425	0.000013949140	0.000000000000	0.000000000000	0.000000000000	0.000000000000	-0.000000000000	-0.000000000000	-0.000000000000	-0.000000000000
512.244897959184	0.000018362529	0.000003642010	0.000004041855	0.000014720519	0.000000000000	0.000000000000	0.000003186142	0.000000318614	-0.000000869344	-0.000000008952	-0.000000878296	-0.000000431331
514.285714285714	0.000019158321	0.000004085419	0.000003689472	0.000015072902	0.000000000000	0.000000000000	0.000000000000	0.000000000000	-0.000000397136	-0.000000004997	-0.000000402133	-0.000000417131
516.326530612245	0.000019563301	0.000004324625	0.000003523699	0.000015238676	0.000000000000	0.000000000000	0.000000000000	0.000000000000	-0.000000186827	-0.000000002696	-0.000000189523	-0.000000305353
518.367346938776	0.000019769395	0.000004449791	0.000003442770	0.000015319605	0.000000000000	0.000000000000	0.000000000000	0.000000000000	-0.000000091207	-0.000000001411	-0.000000092617	-0.000000200879
520.408163265306	0.000019874277	0.000004514360	0.000003402457	0.000015359917	0.000000000000	0.000000000000	0.000000000000	0.000000000000	-0.000000045432	-0.000000000728	-0.000000046160	-0.000000124894
522.448979591837	0.000019927653	0.000004547444	0.000003382165	0.000015380209	0.000000000000	0.000000000000	0.000000000000	0.000000000000	-0.000000022869	-0.000000000373	-0.000000023242	-0.000000074971
524.489795918367	0.000019954551	0.000004564173	0.000003371997	0.000015390378	0.000000000000	0.000000000000	0.000000000000	0.000000000000	-0.000000011460	-0.000000000189	-0.000000011649	-0.000000043873
526.530612244898	0.000019968368	0.000004572782	0.000003366788	0.000015395586	0.000000000000	0.000000000000	0.000000000000	0.000000000000	-0.000000005870	-0.000000000097	-0.000000005967	-0.000000025438
528.571428571429	0.000019975465	0.000004577207	0.000003364117	0.000015398258	0.000000000000	0.000000000000	0.000000000000	0.000000000000	-0.000000003011	-0.000000000050	-0.000000003061	-0.000000014555
530.612244897959	0.000019979110	0.000004579481	0.000003362745	0.000015399629	0.000000000000	0.000000000000	0.000000000000	0.000000000000	-0.000000001545	-0.000000000026	-0.000000001571	-0.000000008240
532.653061224490	0.000019980983	0.000004580650	0.000003362041	0.000015400333	0.000000000000	0.000000000000	0.000000000000	0.000000000000	-0.000000000794	-0.000000000013	-0.000000000807	-0.000000004625
534.693877551020	0.000019981945	0.000004581250	0.000003361680	0.000015400695	0.000000000000	0.000000000000	0.000000000000	0.000000000000	-0.000000000408	-0.000000000007	-0.000000000414	-0.000000002577
536.734693877551	0.000019982439	0.000004581558	0.000003361494	0.000015400881	0.000000000000	0.000000000000	0.000000000000	0.000000000000	-0.000000000209	-0.000000000003	-0.000000000213	-0.000000001427
538.775510204082	0.000019982693	0.000004581717	0.000003361398	0.000015400976	0.000000000000	0.000000000000	0.000000000000	0.000000000000	-0.000000000108	-0.000000000002	-0.000000000109	-0.000000000786
540.816326530612	0.000019982823	0.000004581798	0.000003361349	0.000015401025	0.000000000000	0.000000000000	0.000000000000	0.000000000000	-0.000000000055	-0.000000000001	-0.000000000056	-0.000000000431
542.857142857143	0.000019982890	0.000004581840	0.000003361324	0.000015401050	0.000000000000	0.000000000000	0.000000000000	0.000000000000	-0.000000000028	-0.000000000000	-0.000000000029	-0.000000000236
544.897959183673	0.000019982924	0.000004581861	0.000003361311	0.000015401063	0.000000000000	0.000000000000	0.000000000000	0.000000000000	-0.000000000015	-0.000000000000	-0.000000000015	-0.000000000128
546.938775510204	0.000019982942	0.000004581872	0.000003361305	0.000015401070	0.000000000000	0.000000000000	0.000000000000	0.000000000000	-0.000000000007	-0.000000000000	-0.000000000008	-0.000000000070
548.979591836735	0.000019982951	0.000004581878	0.000003361301	0.000015401073	0.000000000000	0.000000000000	0.000000000000	0.000000000000	-0.000000000004	-0.000000000000	-0.000000000004	-0.000000000038
551.020408163265	0.000019982956	0.000004581881	0.000003361300	0.000015401075	0.000000000000	0.000000000000	0.000000000000	0.000000000000	-0.000000000002	-0.000000000000	-0.000000000002	-0.000000000020
553.061224489796	0.000019982958	0.000004581883	0.000003361299	0.000015401076	0.000000000000	0.000000000000	0.000000000000	0.000000000000	-0.000000000001	-0.000000000000	-0.000000000001	-0.000000000011
555.102040816327	0.000019982959	0.000004581883	0.000003361298	0.000015401076	0.000000000000	0.000000000000	0.000000000000	0.000000000000	-0.000000000001	-0.000000000000	-0.000000000001	-0.000000000006
557.142857142857	0.000019982960	0.000004581884	0.000003361298	0.000015401076	0.000000000000	0.000000000000	0.000000000000	0.000000000000	-0.000000000000	-0.000000000000	-0.000000000000	-0.000000000003
559.183673469388	0.000019982960	0.000004581884	0.000003361298	0.000015401077	0.000000000000	0.000000000000	0.000000000000	0.000000000000	-0.000000000000	-0.000000000000	-0.000000000000	-0.000000000002
561.224489795918	0.000019982961	0.000004581884	0.000003361298	0.000015401077	0.000000000000	0.000000000000	0.000000000000	0.000000000000	-0.000000000000	-0.000000000000	-0.000000000000	-0.000000000001
563.265306122449	0.000019982961	0.000004581884	0.000003361298	0.000015401077	0.000000000000	0.000000000000	0.000000000000	0.000000000000	-0.000000000000	-0.000000000000	-0.000000000000	-0.000000000000
565.306122448980	0.000019982961	0.000004581884	0.000003361298	0.000015401077	0.000000000000	0.000000000000	0.000000000000	0.000000000000	-0.000000000000	-0.000000000000	-0.000000000000	-0.000000000000
567.346938775510	0.000019982961	0.000004581884	0.000003361298	0.000015401077	0.000000000000	0.000000000000	0.000000000000	0.000000000000	-0.000000000000	-0.000000000000	-0.000000000000	-0.000000000000
569.387755102041	0.000019982961	0.000004581884	0.000003361298	0.000015401077	0.000000000000	0.000000000000	0.000000000000	0.000000000000	-0.000000000000	-0.000000000000	-0.000000000000	-0.000000000000
571.428571428571	0.000019982961	0.000004581884	0.000003361298	0.000015401077	0.000000000000	0.000000000000	0.000000000000	0.000000000000	-0.000000000000	-0.000000000000	-0.000000000000	-0.000000000000
573.469387755102	0.000019982961	0.000004581884	0.000003361298	0.000015401077	0.000000000000	0.000000000000	0.000000000000	0.000000000000	-0.000000000000	-0.000000000000	-0.000000000000	-0.000000000000
575.510204081633	0.000019982961	0.000004581884	0.000003361298	0.000015401077	0.000000000000	0.000000000000	0.000000000000	0.000000000000	-0.000000000000	-0.000000000000	-0.000000000000	-0.000000000000
577.551020408163	0.000019982961	0.000004581884	0.000003361298	0.000015401077	0.000000000000	0.000000000000	0.000000000000	0.000000000000	-0.000000000000	-0.000000000000	-0.000000000000	-0.000000000000
579.591836734694	0.000019982961	0.000004581884	0.000003361298	0.000015401077	0.000000000000	0.000000000000	0.000000000000	0.000000000000	-0.000000000000	-0.000000000000	-0.000000000000	-0.000000000000
581.632653061224	0.000019982961	0.000004581884	0.000003361298	0.000015401077	0.000000000000	0.000000000000	0.000000000000	0.000000000000	-0.000000000000	-0.000000000000	-0.000000000000	-0.000000000000
583.673469387755	0.000019982961	0.000004581884	0.000003361298	0.000015401077	0.000000000000	0.000000000000	0.000000000000	0.000000000000	-0.000000000000	-0.000000000000	-0.000000000000	-0.000000000000
585.714285714286	0.000019982961	0.000004581884	0.000003361298	0.000015401077	0.000000000000	0.000000000000	0.000000000000	0.000000000000	-0.000000000000	-0.000000000000	-0.000000000000	-0.000000000000
587.755102040816	0.000019982961	0.000004581884	0.000003361298	0.000015401077	0.000000000000	0.000000000000	0.000000000000	0.000000000000	-0.000000000000	-0.000000000000	-0.000000000000	-0.000000000000
589.795918367347	0.000019982961	0.000004581884	0.000003361298	0.000015401077	0.000000000000	0.000000000000	0.000000000000	0.000000000000	-0.000000000000	-0.000000000000	-0.000000000000	-0.000000000000
591.836734693878	0.000019982961	0.000004581884	0.000003361298	0.000015401077	0.000000000000	0.000000000000	0.000000000000	0.000000000000	-0.000000000000	-0.000000000000	-0.000000000000	-0.000000000000
593.877551020408	0.000019982961	0.000004581884	0.000003361298	0.000015401077	0.000000000000	0.000000000000	0.000000000000	0.000000000000	-0.000000000000	-0.000000000000	-0.000000000000	-0.000000000000
595.918367346939	0.000019982961	0.000004581884	0.000003361298	0.000015401077	0.000000000000	0.000000000000	0.000000000000	0.000000000000	-0.000000000000	-0.000000000000	-0.000000000000	-0.000000000000
597.959183673469	0.000019982961	0.000004581884	0.000003361298	0.000015401077	0.000000000000	0.000000000000	0.000000000000	0.000000000000	-0.000000000000	-0.000000000000	-0.000000000000	-0.000000000000
600.000000000000	0.000019982961	0.000004581884	0.000003361298	0.000015401077	0.000000000000	0.000000000000	0.000000000000	0.000000000000	-0.000000000000	-0.000000000000	-0.000000000000	-0.000000000000
602.040816326531	0.000019982961	0.000004581884	0.000003361298	0.000015401077	0.000000000000	0.000000000000	0.000000000000	0.000000000000	-0.000000000000	-0.000000000000	-0.000000000000	-0.000000000000
604.081632653061	0.000019982961	0.000004581884	0.000003361298	0.000015401077	0.000000000000	0.000000000000	0.000000000000	0.000000000000	-0.000000000000	-0.000000000000	-0.000000000000	-0.000000000000
606.122448979592	0.000019982961	0.000004581884	0.000003361298	0.000015401077	0.000000000000	0.000000000000	0.000000000000	0.000000000000	-0.000000000000	-0.000000000000	-0.000000000000	-0.000000000000
608.163265306122	0.000019982961	0.000004581884	0.000003361298	0.000015401077	0.000000000000	0.000000000000	0.000000000000	0.000000000000	-0.000000000000	-0.000000000000	-0.000000000000	-0.000000000000
610.204081632653	0.000019982961	0.000004581884	0.000003361298	0.000015401077	0.000000000000	0.000000000000	0.000000000000	0.000000000000	-0.000000000000	-0.000000000000	-0.000000000000	-0.000000000000
612.244897959184	0.000019982961	0.000004581884	0.000003361298	0.000015401077	0.000000000000	0.000000000000	0.000000000000	0.000000000000	-0.000000000000	-0.000000000000	-0.000000000000	-0.000000000000
614.285714285714	0.000021521326	0.000005635969	0.000002818560	0.000015885357	0.000000000000	0.000000000000	0.000003130731	0.000000313073	-0.000000545784	-0.000000011880	-0.000000557664	-0.000000273868
616.326530612245	0.000022303336	0.000006197931	0.000002598513	0.000016105404	0.000000000000	0.000000000000	0.000000000000	0.000000000000	-0.000000247993	-0.000000006333	-0.000000254326	-0.000000264364
618.367346938776	0.000022701301	0.000006493427	0.000002496043	0.000016207874	0.000000000000	0.000000000000	0.000000000000	0.000000000000	-0.000000115483	-0.000000003330	-0.000000118813	-0.000000192882
620.408163265306	0.000022903826	0.000006646109	0.000002446201	0.000016257716	0.000000000000	0.000000000000	0.000000000000	0.000000000000	-0.000000056173	-0.000000001721	-0.000000057893	-0.000000126588
622.448979591837	0.000023006891	0.000006724385	0.000002421412	0.000016282505	0.000000000000	0.000000000000	0.000000000000	0.000000000000	-0.000000027937	-0.000000000882	-0.000000028819	-0.000000078572
624.489795918367	0.000023059342	0.000006764368	0.000002408943	0.000016294974	0.000000000000	0.000000000000	0.000000000000	0.000000000000	-0.000000014053	-0.000000000451	-0.000000014503	-0.000000047107
626.530612244898	0.000023085774	0.000006784554	0.000002402696	0.000016301221	0.000000000000	0.000000000000	0.000000000000	0.000000000000	-0.000000007040	-0.000000000227	-0.000000007267	-0.000000027732
628.571428571429	0.000023099352	0.000006794932	0.000002399497	0.000016304420	0.000000000000	0.000000000000	0.000000000000	0.000000000000	-0.000000003605	-0.000000000117	-0.000000003722	-0.000000016055
630.612244897959	0.000023106326	0.000006800265	0.000002397857	0.000016306061	0.000000000000	0.000000000000	0.000000000000	0.000000000000	-0.000000001849	-0.000000000060	-0.000000001909	-0.000000009175
632.653061224490	0.000023109908	0.000006803006	0.000002397014	0.000016306903	0.000000000000	0.000000000000	0.000000000000	0.000000000000	-0.000000000949	-0.000000000031	-0.000000000980	-0.000000005190
634.693877551020	0.000023111748	0.000006804413	0.000002396582	0.000016307335	0.000000000000	0.000000000000	0.000000000000	0.000000000000	-0.000000000487	-0.000000000016	-0.000000000503	-0.000000002910
636.734693877551	0.000023112694	0.000006805137	0.000002396360	0.000016307557	0.000000000000	0.000000000000	0.000000000000	0.000000000000	-0.000000000250	-0.000000000008	-0.000000000258	-0.000000001621
638.775510204082	0.000023113179	0.000006805508	0.000002396246	0.000016307671	0.000000000000	0.000000000000	0.000000000000	0.000000000000	-0.000000000129	-0.000000000004	-0.000000000133	-0.000000000897
640.816326530612	0.000023113429	0.000006805699	0.000002396187	0.000016307730	0.000000000000	0.000000000000	0.000000000000	0.000000000000	-0.000000000066	-0.000000000002	-0.000000000068	-0.000000000494
642.857142857143	0.000023113557	0.000006805797	0.000002396157	0.000016307760	0.000000000000	0.000000000000	0.000000000000	0.000000000000	-0.000000000034	-0.000000000001	-0.000000000035	-0.000000000271
644.897959183673	0.000023113622	0.000006805847	0.000002396142	0.000016307775	0.000000000000	0.000000000000	0.000000000000	0.000000000000	-0.000000000017	-0.000000000001	-0.000000000018	-0.000000000148
646.938775510204	0.000023113656	0.000006805873	0.000002396134	0.000016307783	0.000000000000	0.000000000000	0.000000000000	0.000000000000	-0.000000000009	-0.000000000000	-0.000000000009	-0.000000000080
648.979591836735	0.000023113674	0.000006805886	0.000002396130	0.000016307787	0.000000000000	0.000000000000	0.000000000000	0.000000000000	-0.000000000005	-0.000000000000	-0.000000000005	-0.000000000044
651.020408163265	0.000023113682	0.000006805893	0.000002396128	0.000016307789	0.000000000000	0.000000000000	0.000000000000	0.000000000000	-0.000000000002	-0.000000000000	-0.000000000002	-0.000000000024
653.061224489796	0.000023113687	0.000006805897	0.000002396127	0.000016307790	0.000000000000	0.000000000000	0.000000000000	0.000000000000	-0.000000000001	-0.000000000000	-0.000000000001	-0.000000000013
655.102040816327	0.000023113689	0.000006805898	0.000002396126	0.000016307791	0.000000000000	0.000000000000	0.000000000000	0.000000000000	-0.000000000001	-0.000000000000	-0.000000000001	-0.000000000007
657.142857142857	0.000023113691	0.000006805899	0.000002396126	0.000016307791	0.000000000000	0.000000000000	0.000000000000	0.000000000000	-0.000000000000	-0.000000000000	-0.000000000000	-0.000000000004
659.183673469388	0.000023113691	0.000006805900	0.000002396126	0.000016307791	0.000000000000	0.000000000000	0.000000000000	0.000000000000	-0.000000000000	-0.000000000000	-0.000000000000	-0.000000000002
661.224489795918	0.000023113692	0.000006805900	0.000002396126	0.000016307791	0.000000000000	0.000000000000	0.000000000000	0.000000000000	-0.000000000000	-0.000000000000	-0.000000000000	-0.000000000001
663.265306122449	0.000023113692	0.000006805900	0.000002396126	0.000016307792	0.000000000000	0.000000000000	0.000000000000	0.000000000000	-0.000000000000	-0.000000000000	-0.000000000000	-0.000000000001
665.306122448980	0.000023113692	0.000006805900	0.000002396126	0.000016307792	0.000000000000	0.000000000000	0.000000000000	0.000000000000	-0.000000000000	-0.000000000000	-0.000000000000	-0.000000000000
667.346938775510	0.000023113692	0.000006805900	0.000002396126	0.000016307792	0.000000000000	0.000000000000	0.000000000000	0.000000000000	-0.000000000000	-0.000000000000	-0.000000000000	-0.000000000000
669.387755102041	0.000023113692	0.000006805900	0.000002396126	0.000016307792	0.000000000000	0.000000000000	0.000000000000	0.000000000000	-0.000000000000	-0.000000000000	-0.000000000000	-0.000000000000
671.428571428571	0.000023113692	0.000006805900	0.000002396126	0.000016307792	0.000000000000	0.000000000000	0.000000000000	0.000000000000	-0.000000000000	-0.000000000000	-0.000000000000	-0.000000000000
673.469387755102	0.000023113692	0.000006805900	0.000002396126	0.000016307792	0.000000000000	0.000000000000	0.000000000000	0.000000000000	-0.000000000000	-0.000000000000	-0.000000000000	-0.000000000000
675.510204081633	0.000023113692	0.000006805900	0.000002396126	0.000016307792	0.000000000000	0.000000000000	0.000000000000	0.000000000000	-0.000000000000	-0.000000000000	-0.000000000000	-0.000000000000
677.551020408163	0.000023113692	0.000006805900	0.000002396126	0.000016307792	0.000000000000	0.000000000000	0.000000000000	0.000000000000	-0.000000000000	-0.000000000000	-0.000000000000	-0.000000000000
679.591836734694	0.000023113692	0.000006805900	0.000002396126	0.000016307792	0.000000000000	0.000000000000	0.000000000000	0.000000000000	-0.000000000000	-0.000000000000	-0.000000000000	-0.000000000000
681.632653061224	0.000023113692	0.000006805900	0.000002396126	0.000016307792	0.000000000000	0.000000000000	0.000000000000	0.000000000000	-0.000000000000	-0.000000000000	-0.000000000000	-0.000000000000
683.673469387755	0.000023113692	0.000006805900	0.000002396126	0.000016307792	0.000000000000	0.000000000000	0.000000000000	0.000000000000	-0.000000000000	-0.000000000000	-0.000000000000	-0.000000000000
685.714285714286	0.000023113692	0.000006805900	0.000002396126	0.000016307792	0.000000000000	0.000000000000	0.000000000000	0.000000000000	-0.000000000000	-0.000000000000	-0.000000000000	-0.000000000000
687.755102040816	0.000023113692	0.000006805900	0.000002396126	0.000016307792	0.000000000000	0.000000000000	0.000000000000	0.000000000000	-0.000000000000	-0.000000000000	-0.000000000000	-0.000000000000
689.795918367347	0.000023113692	0.000006805900	0.000002396126	0.000016307792	0.000000000000	0.000000000000	0.000000000000	0.000000000000	-0.000000000000	-0.000000000000	-0.000000000000	-0.000000000000
691.836734693878	0.000023113692	0.000006805900	0.000002396126	0.000016307792	0.000000000000	0.000000000000	0.000000000000	0.000000000000	-0.000000000000	-0.000000000000	-0.000000000000	-0.000000000000
693.877551020408	0.000023113692	0.000006805900	0.000002396126	0.000016307792	0.000000000000	0.000000000000	0.000000000000	0.000000000000	-0.000000000000	-0.000000000000	-0.000000000000	-0.000000000000
695.918367346939	0.000023113692	0.000006805900	0.000002396126	0.000016307792	0.000000000000	0.000000000000	0.000000000000	0.000000000000	-0.000000000000	-0.000000000000	-0.000000000000	-0.000000000000
697.959183673469	0.000023113692	0.000006805900	0.000002396126	0.000016307792	0.000000000000	0.000000000000	0.000000000000	0.000000000000	-0.000000000000	-0.000000000000	-0.000000000000	-0.000000000000
700.000000000000	0.000023113692	0.000006805900	0.000002396126	0.000016307792	0.000000000000	0.000000000000	0.000000000000	0.000000000000	-0.000000000000	-0.000000000000	-0.000000000000	-0.000000000000
702.040816326531	0.000023113692	0.000006805900	0.000002396126	0.000016307792	0.000000000000	0.000000000000	0.000000000000	0.000000000000	-0.000000000000	-0.000000000000	-0.000000000000	-0.000000000000
704.081632653061	0.000023113692	0.000006805900	0.000002396126	0.000016307792	0.000000000000	0.000000000000	0.000000000000	0.000000000000	-0.000000000000	-0.000000000000	-0.000000000000	-0.000000000000
706.122448979592	0.000023113692	0.000006805900	0.000002396126	0.000016307792	0.000000000000	0.000000000000	0.000000000000	0.000000000000	-0.000000000000	-0.000000000000	-0.000000000000	-0.000000000000
708.163265306122	0.000023113692	0.000006805900	0.000002396126	0.000016307792	0.000000000000	0.000000000000	0.000000000000	0.000000000000	-0.000000000000	-0.000000000000	-0.000000000000	-0.000000000000
710.204081632653	0.000023113692	0.000006805900	0.000002396126	0.000016307792	0.000000000000	0.000000000000	0.000000000000	0.000000000000	-0.000000000000	-0.000000000000	-0.000000000000	-0.000000000000
712.244897959184	0.000023113692	0.000006805900	0.000002396126	0.000016307792	0.000000000000	0.000000000000	0.000000000000	0.000000000000	-0.000000000000	-0.000000000000	-0.000000000000	-0.000000000000
714.285714285714	0.000023113692	0.000006805900	0.000002396126	0.000016307792	0.000000000000	0.000000000000	0.000000000000	0.000000000000	-0.000000000000	-0.000000000000	-0.000000000000	-0.000000000000
716.326530612245	0.000024625189	0.000008029723	0.000002066779	0.000016595466	0.000000000000	0.000000000000	0.000003076284	0.000000307628	-0.000000324209	-0.000000013792	-0.000000338002	-0.000000165992
718.367346938776	0.000025393654	0.000008662765	0.000001931357	0.000016730889	0.000000000000	0.000000000000	0.000000000000	0.000000000000	-0.000000152621	-0.000000007134	-0.000000159756	-0.000000162959
720.408163265306	0.000025784727	0.000008990484	0.000001868002	0.000016794243	0.000000000000	0.000000000000	0.000000000000	0.000000000000	-0.000000071400	-0.000000003693	-0.000000075094	-0.000000119807
722.448979591837	0.000025983744	0.000009158589	0.000001837090	0.000016825155	0.000000000000	0.000000000000	0.000000000000	0.000000000000	-0.000000034838	-0.000000001895	-0.000000036732	-0.000000079008
724.489795918367	0.000026085024	0.000009244469	0.000001821690	0.000016840555	0.000000000000	0.000000000000	0.000000000000	0.000000000000	-0.000000017356	-0.000000000968	-0.000000018324	-0.000000049205
726.530612244898	0.000026136567	0.000009288258	0.000001813936	0.000016848309	0.000000000000	0.000000000000	0.000000000000	0.000000000000	-0.000000008738	-0.000000000494	-0.000000009232	-0.000000029765
728.571428571429	0.000026162542	0.000009310346	0.000001810050	0.000016852195	0.000000000000	0.000000000000	0.000000000000	0.000000000000	-0.000000004380	-0.000000000249	-0.000000004629	-0.000000017540
730.612244897959	0.000026175884	0.000009321698	0.000001808060	0.000016854186	0.000000000000	0.000000000000	0.000000000000	0.000000000000	-0.000000002243	-0.000000000128	-0.000000002371	-0.000000010163
732.653061224490	0.000026182737	0.000009327530	0.000001807039	0.000016855207	0.000000000000	0.000000000000	0.000000000000	0.000000000000	-0.000000001151	-0.000000000066	-0.000000001216	-0.000000005812
734.693877551020	0.000026186257	0.000009330527	0.000001806514	0.000016855731	0.000000000000	0.000000000000	0.000000000000	0.000000000000	-0.000000000591	-0.000000000034	-0.000000000624	-0.000000003289
736.734693877551	0.000026188066	0.000009332066	0.000001806245	0.000016856000	0.000000000000	0.000000000000	0.000000000000	0.000000000000	-0.000000000303	-0.000000000017	-0.000000000321	-0.000000001845
738.775510204082	0.000026188995	0.000009332856	0.000001806107	0.000016856138	0.000000000000	0.000000000000	0.000000000000	0.000000000000	-0.000000000156	-0.000000000009	-0.000000000165	-0.000000001028
740.816326530612	0.000026189472	0.000009333262	0.000001806036	0.000016856209	0.000000000000	0.000000000000	0.000000000000	0.000000000000	-0.000000000080	-0.000000000005	-0.000000000085	-0.000000000569
742.857142857143	0.000026189717	0.000009333471	0.000001806000	0.000016856246	0.000000000000	0.000000000000	0.000000000000	0.000000000000	-0.000000000041	-0.000000000002	-0.000000000043	-0.000000000313
744.897959183673	0.000026189843	0.000009333578	0.000001805981	0.000016856264	0.000000000000	0.000000000000	0.000000000000	0.000000000000	-0.000000000021	-0.000000000001	-0.000000000022	-0.000000000172
746.938775510204	0.000026189907	0.000009333633	0.000001805971	0.000016856274	0.000000000000	0.000000000000	0.000000000000	0.000000000000	-0.000000000011	-0.000000000001	-0.000000000011	-0.000000000094
748.979591836735	0.000026189940	0.000009333662	0.000001805966	0.000016856279	0.000000000000	0.000000000000	0.000000000000	0.000000000000	-0.000000000006	-0.000000000000	-0.000000000006	-0.000000000051
751.020408163265	0.000026189958	0.000009333676	0.000001805964	0.000016856281	0.000000000000	0.000000000000	0.000000000000	0.000000000000	-0.000000000003	-0.000000000000	-0.000000000003	-0.000000000028
753.061224489796	0.000026189966	0.000009333684	0.000001805963	0.000016856283	0.000000000000	0.000000000000	0.000000000000	0.000000000000	-0.000000000001	-0.000000000000	-0.000000000002	-0.000000000015
755.102040816327	0.000026189971	0.000009333687	0.000001805962	0.000016856283	0.000000000000	0.000000000000	0.000000000000	0.000000000000	-0.000000000001	-0.000000000000	-0.000000000001	-0.000000000008
757.142857142857	0.000026189973	0.000009333689	0.000001805962	0.000016856284	0.000000000000	0.000000000000	0.000000000000	0.000000000000	-0.000000000000	-0.000000000000	-0.000000000000	-0.000000000004
759.183673469388	0.000026189974	0.000009333690	0.000001805961	0.000016856284	0.000000000000	0.000000000000	0.000000000000	0.000000000000	-0.000000000000	-0.000000000000	-0.000000000000	-0.000000000002
761.224489795918	0.000026189975	0.000009333691	0.000001805961	0.000016856284	0.000000000000	0.000000000000	0.000000000000	0.000000000000	-0.000000000000	-0.000000000000	-0.000000000000	-0.000000000001
763.265306122449	0.000026189975	0.000009333691	0.000001805961	0.000016856284	0.000000000000	0.000000000000	0.000000000000	0.000000000000	-0.000000000000	-0.000000000000	-0.000000000000	-0.000000000001
765.306122448980	0.000026189975	0.000009333691	0.000001805961	0.000016856284	0.000000000000	0.000000000000	0.000000000000	0.000000000000	-0.000000000000	-0.000000000000	-0.000000000000	-0.000000000000
767.346938775510	0.000026189975	0.000009333691	0.000001805961	0.000016856284	0.000000000000	0.000000000000	0.000000000000	0.000000000000	-0.000000000000	-0.000000000000	-0.000000000000	-0.000000000000
769.387755102041	0.000026189975	0.000009333691	0.000001805961	0.000016856284	0.000000000000	0.000000000000	0.000000000000	0.000000000000	-0.000000000000	-0.000000000000	-0.000000000000	-0.000000000000
771.428571428571	0.000026189976	0.000009333691	0.000001805961	0.000016856284	0.000000000000	0.000000000000	0.000000000000	0.000000000000	-0.000000000000	-0.000000000000	-0.000000000000	-0.000000000000
773.469387755102	0.000026189976	0.000009333691	0.000001805961	0.000016856284	0.000000000000	0.000000000000	0.000000000000	0.000000000000	-0.000000000000	-0.000000000000	-0.000000000000	-0.000000000000
775.510204081633	0.000026189976	0.000009333691	0.000001805961	0.000016856284	0.000000000000	0.000000000000	0.000000000000	0.000000000000	-0.000000000000	-0.000000000000	-0.000000000000	-0.000000000000
777.551020408163	0.000026189976	0.000009333691	0.000001805961	0.000016856284	0.000000000000	0.000000000000	0.000000000000	0.000000000000	-0.000000000000	-0.000000000000	-0.000000000000	-0.000000000000
779.591836734694	0.000026189976	0.000009333691	0.000001805961	0.000016856284	0.000000000000	0.000000000000	0.000000000000	0.000000000000	-0.000000000000	-0.000000000000	-0.000000000000	-0.000000000000
781.632653061224	0.000026189976	0.000009333691	0.000001805961	0.000016856284	0.000000000000	0.000000000000	0.000000000000	0.000000000000	-0.000000000000	-0.000000000000	-0.000000000000	-0.000000000000
783.673469387755	0.000026189976	0.000009333691	0.000001805961	0.000016856284	0.000000000000	0.000000000000	0.000000000000	0.000000000000	-0.000000000000	-0.000000000000	-0.000000000000	-0.000000000000
785.714285714286	0.000026189976	0.000009333691	0.000001805961	0.000016856284	0.000000000000	0.000000000000	0.000000000000	0.000000000000	-0.000000000000	-0.000000000000	-0.000000000000	-0.000000000000
787.755102040816	0.000026189976	0.000009333691	0.000001805961	0.000016856284	0.000000000000	0.000000000000	0.000000000000	0.000000000000	-0.000000000000	-0.000000000000	-0.000000000000	-0.000000000000
789.795918367347	0.000026189976	0.000009333691	0.000001805961	0.000016856284	0.000000000000	0.000000000000	0.000000000000	0.000000000000	-0.000000000000	-0.000000000000	-0.000000000000	-0.000000000000
791.836734693878	0.000026189976	0.000009333691	0.000001805961	0.000016856284	0.000000000000	0.000000000000	0.000000000000	0.000000000000	-0.000000000000	-0.000000000000	-0.000000000000	-0.000000000000
793.877551020408	0.000026189976	0.000009333691	0.000001805961	0.000016856284	0.000000000000	0.000000000000	0.000000000000	0.000000000000	-0.000000000000	-0.000000000000	-0.000000000000	-0.000000000000
795.918367346939	0.000026189976	0.000009333691	0.000001805961	0.000016856284	0.000000000000	0.000000000000	0.000000000000	0.000000000000	-0.000000000000	-0.000000000000	-0.000000000000	-0.000000000000
797.959183673469	0.000026189976	0.000009333691	0.000001805961	0.000016856284	0.000000000000	0.000000000000	0.000000000000	0.000000000000	-0.000000000000	-0.000000000000	-0.000000000000	-0.000000000000
800.000000000000	0.000026189976	0.000009333691	0.000001805961	0.000016856284	0.000000000000	0.000000000000	0.000000000000	0.000000000000	-0.000000000000	-0.000000000000	-0.000000000000	-0.000000000000
802.040816326531	0.000026189976	0.000009333691	0.000001805961	0.000016856284	0.000000000000	0.000000000000	0.000000000000	0.000000000000	-0.000000000000	-0.000000000000	-0.000000000000	-0.000000000000
804.081632653061	0.000026189976	0.000009333691	0.000001805961	0.000016856284	0.000000000000	0.000000000000	0.000000000000	0.000000000000	-0.000000000000	-0.000000000000	-0.000000000000	-0.000000000000
806.122448979592	0.000026189976	0.000009333691	0.000001805961	0.000016856284	0.000000000000	0.000000000000	0.000000000000	0.000000000000	-0.000000000000	-0.000000000000	-0.000000000000	-0.000000000000
808.163265306122	0.000026189976	0.000009333691	0.000001805961	0.000016856284	0.000000000000	0.000000000000	0.000000000000	0.000000000000	-0.000000000000	-0.000000000000	-0.000000000000	-0.000000000000
810.204081632653	0.000026189976	0.000009333691	0.000001805961	0.000016856284	0.000000000000	0.000000000000	0.000000000000	0.000000000000	-0.000000000000	-0.000000000000	-0.000000000000	-0.000000000000
812.244897959184	0.000026189976	0.000009333691	0.000001805961	0.000016856284	0.000000000000	0.000000000000	0.000000000000	0.000000000000	-0.000000000000	-0.000000000000	-0.000000000000	-0.000000000000
814.285714285714	0.000026189976	0.000009333691	0.000001805961	0.000016856284	0.000000000000	0.000000000000	0.000000000000	0.000000000000	-0.000000000000	-0.000000000000	-0.000000000000	-0.000000000000
816.326530612245	0.000026189976	0.000009333691	0.000001805961	0.000016856284	0.000000000000	0.000000000000	0.000000000000	0.000000000000	-0.000000000000	-0.000000000000	-0.000000000000	-0.000000000000
818.367346938776	0.000027675071	0.000010644238	0.000001600005	0.000017030832	0.000000000000	0.000000000000	0.000003022783	0.000000302278	-0.000000196716	-0.000000014770	-0.000000211486	-0.000000103860
820.408163265306	0.000028430228	0.000011312549	0.000001513158	0.000017117679	0.000000000000	0.000000000000	0.000000000000	0.000000000000	-0.000000097876	-0.000000007532	-0.000000105408	-0.000000104613
822.448979591837	0.000028814528	0.000011655808	0.000001472118	0.000017158720	0.000000000000	0.000000000000	0.000000000000	0.000000000000	-0.000000046253	-0.000000003869	-0.000000050122	-0.000000078112
824.489795918367	0.000029010099	0.000011831250	0.000001451989	0.000017178848	0.000000000000	0.000000000000	0.000000000000	0.000000000000	-0.000000022685	-0.000000001977	-0.000000024662	-0.000000052117
826.530612244898	0.000029109625	0.000011920722	0.000001441935	0.000017188903	0.000000000000	0.000000000000	0.000000000000	0.000000000000	-0.000000011331	-0.000000001008	-0.000000012340	-0.000000032772
828.571428571429	0.000029160275	0.000011966304	0.000001436866	0.000017193972	0.000000000000	0.000000000000	0.000000000000	0.000000000000	-0.000000005713	-0.000000000514	-0.000000006226	-0.000000019862
830.612244897959	0.000029185800	0.000011989286	0.000001434323	0.000017196514	0.000000000000	0.000000000000	0.000000000000	0.000000000000	-0.000000002865	-0.000000000259	-0.000000003124	-0.000000011722
832.653061224490	0.000029198911	0.000012001094	0.000001433021	0.000017197817	0.000000000000	0.000000000000	0.000000000000	0.000000000000	-0.000000001468	-0.000000000133	-0.000000001601	-0.000000006800
834.693877551020	0.000029205645	0.000012007161	0.000001432352	0.000017198485	0.000000000000	0.000000000000	0.000000000000	0.000000000000	-0.000000000753	-0.000000000068	-0.000000000822	-0.000000003892
836.734693877551	0.000029209105	0.000012010277	0.000001432009	0.000017198828	0.000000000000	0.000000000000	0.000000000000	0.000000000000	-0.000000000387	-0.000000000035	-0.000000000422	-0.000000002204
838.775510204082	0.000029210882	0.000012011878	0.000001431833	0.000017199004	0.000000000000	0.000000000000	0.000000000000	0.000000000000	-0.000000000199	-0.000000000018	-0.000000000217	-0.000000001238
840.816326530612	0.000029211795	0.000012012700	0.000001431743	0.000017199095	0.000000000000	0.000000000000	0.000000000000	0.000000000000	-0.000000000102	-0.000000000009	-0.000000000111	-0.000000000690
842.857142857143	0.000029212263	0.000012013122	0.000001431696	0.000017199141	0.000000000000	0.000000000000	0.000000000000	0.000000000000	-0.000000000052	-0.000000000005	-0.000000000057	-0.000000000382
844.897959183673	0.000029212504	0.000012013339	0.000001431672	0.000017199165	0.000000000000	0.000000000000	0.000000000000	0.000000000000	-0.000000000027	-0.000000000002	-0.000000000029	-0.000000000211
846.938775510204	0.000029212628	0.000012013451	0.000001431660	0.000017199177	0.000000000000	0.000000000000	0.000000000000	0.000000000000	-0.000000000014	-0.000000000001	-0.000000000015	-0.000000000115
848.979591836735	0.000029212691	0.000012013508	0.000001431654	0.000017199184	0.000000000000	0.000000000000	0.000000000000	0.000000000000	-0.000000000007	-0.000000000001	-0.000000000008	-0.000000000063
851.020408163265	0.000029212724	0.000012013537	0.000001431651	0.000017199187	0.000000000000	0.000000000000	0.000000000000	0.000000000000	-0.000000000004	-0.000000000000	-0.000000000004	-0.000000000034
853.061224489796	0.000029212741	0.000012013552	0.000001431649	0.000017199188	0.000000000000	0.000000000000	0.000000000000	0.000000000000	-0.000000000002	-0.000000000000	-0.000000000002	-0.000000000019
855.102040816327	0.000029212749	0.000012013560	0.000001431648	0.000017199189	0.000000000000	0.000000000000	0.000000000000	0.000000000000	-0.000000000001	-0.000000000000	-0.000000000001	-0.000000000010
857.142857142857	0.000029212754	0.000012013564	0.000001431648	0.000017199190	0.000000000000	0.000000000000	0.000000000000	0.000000000000	-0.000000000000	-0.000000000000	-0.000000000001	-0.000000000005
859.183673469388	0.000029212756	0.000012013566	0.000001431647	0.000017199190	0.000000000000	0.000000000000	0.000000000000	0.000000000000	-0.000000000000	-0.000000000000	-0.000000000000	-0.000000000003
861.224489795918	0.000029212757	0.000012013567	0.000001431647	0.000017199190	0.000000000000	0.000000000000	0.000000000000	0.000000000000	-0.000000000000	-0.000000000000	-0.000000000000	-0.000000000002
863.265306122449	0.000029212758	0.000012013568	0.000001431647	0.000017199190	0.000000000000	0.000000000000	0.000000000000	0.000000000000	-0.000000000000	-0.000000000000	-0.000000000000	-0.000000000001
865.306122448980	0.000029212758	0.000012013568	0.000001431647	0.000017199190	0.000000000000	0.000000000000	0.000000000000	0.000000000000	-0.000000000000	-0.000000000000	-0.000000000000	-0.000000000000
867.346938775510	0.000029212758	0.000012013568	0.000001431647	0.000017199190	0.000000000000	0.000000000000	0.000000000000	0.000000000000	-0.000000000000	-0.000000000000	-0.000000000000	-0.000000000000
869.387755102041	0.000029212758	0.000012013568	0.000001431647	0.000017199190	0.000000000000	0.000000000000	0.000000000000	0.000000000000	-0.000000000000	-0.000000000000	-0.000000000000	-0.000000000000
871.428571428571	0.000029212759	0.000012013568	0.000001431647	0.000017199190	0.000000000000	0.000000000000	0.000000000000	0.000000000000	-0.000000000000	-0.000000000000	-0.000000000000	-0.000000000000
873.469387755102	0.000029212759	0.000012013568	0.000001431647	0.000017199190	0.000000000000	0.000000000000	0.000000000000	0.000000000000	-0.000000000000	-0.000000000000	-0.000000000000	-0.000000000000
875.510204081633	0.000029212759	0.000012013568	0.000001431647	0.000017199190	0.000000000000	0.000000000000	0.000000000000	0.000000000000	-0.000000000000	-0.000000000000	-0.000000000000	-0.000000000000
877.551020408163	0.000029212759	0.000012013568	0.000001431647	0.000017199190	0.000000000000	0.000000000000	0.000000000000	0.000000000000	-0.000000000000	-0.000000000000	-0.000000000000	-0.000000000000
879.591836734694	0.000029212759	0.000012013568	0.000001431647	0.000017199190	0.000000000000	0.000000000000	0.000000000000	0.000000000000	-0.000000000000	-0.000000000000	-0.000000000000	-0.000000000000
881.632653061224	0.000029212759	0.000012013568	0.000001431647	0.000017199190	0.000000000000	0.000000000000	0.000000000000	0.000000000000	-0.000000000000	-0.000000000000	-0.000000000000	-0.000000000000
883.673469387755	0.000029212759	0.000012013568	0.000001431647	0.000017199190	0.000000000000	0.000000000000	0.000000000000	0.000000000000	-0.000000000000	-0.000000000000	-0.000000000000	-0.000000000000
885.714285714286	0.000029212759	0.000012013568	0.000001431647	0.000017199190	0.000000000000	0.000000000000	0.000000000000	0.000000000000	-0.000000000000	-0.000000000000	-0.000000000000	-0.000000000000
887.755102040816	0.000029212759	0.000012013568	0.000001431647	0.000017199190	0.000000000000	0.000000000000	0.000000000000	0.000000000000	-0.000000000000	-0.000000000000	-0.000000000000	-0.000000000000
889.795918367347	0.000029212759	0.000012013568	0.000001431647	0.000017199190	0.000000000000	0.000000000000	0.000000000000	0.000000000000	-0.000000000000	-0.000000000000	-0.000000000000	-0.000000000000
891.836734693878	0.000029212759	0.000012013568	0.000001431647	0.000017199190	0.000000000000	0.000000000000	0.000000000000	0.000000000000	-0.000000000000	-0.000000000000	-0.000000000000	-0.000000000000
893.877551020408	0.000029212759	0.000012013568	0.000001431647	0.000017199190	0.000000000000	0.000000000000	0.000000000000	0.000000000000	-0.000000000000	-0.000000000000	-0.000000000000	-0.000000000000
895.918367346939	0.000029212759	0.000012013568	0.000001431647	0.000017199190	0.000000000000	0.000000000000	0.000000000000	0.000000000000	-0.000000000000	-0.000000000000	-0.000000000000	-0.000000000000
897.959183673469	0.000029212759	0.000012013568	0.000001431647	0.000017199190	0.000000000000	0.000000000000	0.000000000000	0.000000000000	-0.000000000000	-0.000000000000	-0.000000000000	-0.000000000000
900.000000000000	0.000029212759	0.000012013568	0.000001431647	0.000017199190	0.000000000000	0.000000000000	0.000000000000	0.000000000000	-0.000000000000	-0.000000000000	-0.000000000000	-0.000000000000
902.040816326531	0.000029212759	0.000012013568	0.000001431647	0.000017199190	0.000000000000	0.000000000000	0.000000000000	0.000000000000	-0.000000000000	-0.000000000000	-0.000000000000	-0.000000000000
904.081632653061	0.000029212759	0.000012013568	0.000001431647	0.000017199190	0.000000000000	0.000000000000	0.000000000000	0.000000000000	-0.000000000000	-0.000000000000	-0.000000000000	-0.000000000000
906.122448979592	0.000029212759	0.000012013568	0.000001431647	0.000017199190	0.000000000000	0.000000000000	0.000000000000	0.000000000000	-0.000000000000	-0.000000000000	-0.000000000000	-0.000000000000
908.163265306123	0.000029212759	0.000012013568	0.000001431647	0.000017199190	0.000000000000	0.000000000000	0.000000000000	0.000000000000	-0.000000000000	-0.000000000000	-0.000000000000	-0.000000000000
910.204081632653	0.000029212759	0.000012013568	0.000001431647	0.000017199190	0.000000000000	0.000000000000	0.000000000000	0.000000000000	-0.000000000000	-0.000000000000	-0.000000000000	-0.000000000000
912.244897959184	0.000029212759	0.000012013568	0.000001431647	0.000017199190	0.000000000000	0.000000000000	0.000000000000	0.000000000000	-0.000000000000	-0.000000000000	-0.000000000000	-0.000000000000
914.285714285714	0.000029212759	0.000012013568	0.000001431647	0.000017199190	0.000000000000	0.000000000000	0.000000000000	0.000000000000	-0.000000000000	-0.000000000000	-0.000000000000	-0.000000000000
916.326530612245	0.000029212759	0.000012013568	0.000001431647	0.000017199190	0.000000000000	0.000000000000	0.000000000000	0.000000000000	-0.000000000000	-0.000000000000	-0.000000000000	-0.000000000000
918.367346938776	0.000029212759	0.000012013568	0.000001431647	0.000017199190	0.000000000000	0.000000000000	0.000000000000	0.000000000000	-0.000000000000	-0.000000000000	-0.000000000000	-0.000000000000
920.408163265306	0.000030671912	0.000013361514	0.000001295542	0.000017310397	0.000000000000	0.000000000000	0.000002970213	0.000000297021	-0.000000125331	-0.000000015191	-0.000000140522	-0.000000069012
922.448979591837	0.000031413992	0.000014044758	0.000001236706	0.000017369233	0.000000000000	0.000000000000	0.000000000000	0.000000000000	-0.000000066308	-0.000000007700	-0.000000074008	-0.000000071442
924.489795918367	0.000031791637	0.000014394321	0.000001208624	0.000017397316	0.000000000000	0.000000000000	0.000000000000	0.000000000000	-0.000000031649	-0.000000003940	-0.000000035588	-0.000000054005
926.530612244898	0.000031983821	0.000014572664	0.000001194782	0.000017411157	0.000000000000	0.000000000000	0.000000000000	0.000000000000	-0.000000015599	-0.000000002010	-0.000000017609	-0.000000036304
928.571428571429	0.000032081624	0.000014663535	0.000001187851	0.000017418089	0.000000000000	0.000000000000	0.000000000000	0.000000000000	-0.000000007812	-0.000000001024	-0.000000008836	-0.000000022945
930.612244897959	0.000032131397	0.000014709809	0.000001184352	0.000017421587	0.000000000000	0.000000000000	0.000000000000	0.000000000000	-0.000000003943	-0.000000000522	-0.000000004465	-0.000000013958
932.653061224490	0.000032156479	0.000014733136	0.000001182596	0.000017423343	0.000000000000	0.000000000000	0.000000000000	0.000000000000	-0.000000001979	-0.000000000263	-0.000000002242	-0.000000008260
934.693877551020	0.000032169363	0.000014745120	0.000001181696	0.000017424243	0.000000000000	0.000000000000	0.000000000000	0.000000000000	-0.000000001014	-0.000000000135	-0.000000001149	-0.000000004802
936.734693877551	0.000032175982	0.000014751276	0.000001181234	0.000017424705	0.000000000000	0.000000000000	0.000000000000	0.000000000000	-0.000000000521	-0.000000000069	-0.000000000590	-0.000000002753
938.775510204082	0.000032179381	0.000014754439	0.000001180997	0.000017424942	0.000000000000	0.000000000000	0.000000000000	0.000000000000	-0.000000000267	-0.000000000036	-0.000000000303	-0.000000001562
940.816326530612	0.000032181127	0.000014756063	0.000001180875	0.000017425064	0.000000000000	0.000000000000	0.000000000000	0.000000000000	-0.000000000137	-0.000000000018	-0.000000000156	-0.000000000878
942.857142857143	0.000032182024	0.000014756897	0.000001180812	0.000017425127	0.000000000000	0.000000000000	0.000000000000	0.000000000000	-0.000000000070	-0.000000000009	-0.000000000080	-0.000000000490
944.897959183673	0.000032182485	0.000014757326	0.000001180780	0.000017425159	0.000000000000	0.000000000000	0.000000000000	0.000000000000	-0.000000000036	-0.000000000005	-0.000000000041	-0.000000000272
946.938775510204	0.000032182722	0.000014757546	0.000001180764	0.000017425175	0.000000000000	0.000000000000	0.000000000000	0.000000000000	-0.000000000019	-0.000000000002	-0.000000000021	-0.000000000150
948.979591836735	0.000032182843	0.000014757659	0.000001180755	0.000017425184	0.000000000000	0.000000000000	0.000000000000	0.000000000000	-0.000000000010	-0.000000000001	-0.000000000011	-0.000000000082
951.020408163265	0.000032182906	0.000014757717	0.000001180751	0.000017425188	0.000000000000	0.000000000000	0.000000000000	0.000000000000	-0.000000000005	-0.000000000001	-0.000000000006	-0.000000000045
953.061224489796	0.000032182938	0.000014757747	0.000001180749	0.000017425190	0.000000000000	0.000000000000	0.000000000000	0.000000000000	-0.000000000003	-0.000000000000	-0.000000000003	-0.000000000024
955.102040816327	0.000032182954	0.000014757763	0.000001180748	0.000017425192	0.000000000000	0.000000000000	0.000000000000	0.000000000000	-0.000000000001	-0.000000000000	-0.000000000001	-0.000000000013
957.142857142857	0.000032182963	0.000014757770	0.000001180747	0.000017425192	0.000000000000	0.000000000000	0.000000000000	0.000000000000	-0.000000000001	-0.000000000000	-0.000000000001	-0.000000000007
959.183673469388	0.000032182967	0.000014757774	0.000001180747	0.000017425192	0.000000000000	0.000000000000	0.000000000000	0.000000000000	-0.000000000000	-0.000000000000	-0.000000000000	-0.000000000004
961.224489795918	0.000032182969	0.000014757776	0.000001180746	0.000017425193	0.000000000000	0.000000000000	0.000000000000	0.000000000000	-0.000000000000	-0.000000000000	-0.000000000000	-0.000000000002
963.265306122449	0.000032182970	0.000014757778	0.000001180746	0.000017425193	0.000000000000	0.000000000000	0.000000000000	0.000000000000	-0.000000000000	-0.000000000000	-0.000000000000	-0.000000000001
965.306122448980	0.000032182971	0.000014757778	0.000001180746	0.000017425193	0.000000000000	0.000000000000	0.000000000000	0.000000000000	-0.000000000000	-0.000000000000	-0.000000000000	-0.000000000001
967.346938775510	0.000032182971	0.000014757778	0.000001180746	0.000017425193	0.000000000000	0.000000000000	0.000000000000	0.000000000000	-0.000000000000	-0.000000000000	-0.000000000000	-0.000000000000
969.387755102041	0.000032182971	0.000014757779	0.000001180746	0.000017425193	0.000000000000	0.000000000000	0.000000000000	0.000000000000	-0.000000000000	-0.000000000000	-0.000000000000	-0.000000000000
971.428571428571	0.000032182971	0.000014757779	0.000001180746	0.000017425193	0.000000000000	0.000000000000	0.000000000000	0.000000000000	-0.000000000000	-0.000000000000	-0.000000000000	-0.000000000000
973.469387755102	0.000032182971	0.000014757779	0.000001180746	0.000017425193	0.000000000000	0.000000000000	0.000000000000	0.000000000000	-0.000000000000	-0.000000000000	-0.000000000000	-0.000000000000
975.510204081633	0.000032182971	0.000014757779	0.000001180746	0.000017425193	0.000000000000	0.000000000000	0.000000000000	0.000000000000	-0.000000000000	-0.000000000000	-0.000000000000	-0.000000000000
977.551020408163	0.000032182971	0.000014757779	0.000001180746	0.000017425193	0.000000000000	0.000000000000	0.000000000000	0.000000000000	-0.000000000000	-0.000000000000	-0.000000000000	-0.000000000000
979.591836734694	0.000032182971	0.000014757779	0.000001180746	0.000017425193	0.000000000000	0.000000000000	0.000000000000	0.000000000000	-0.000000000000	-0.000000000000	-0.000000000000	-0.000000000000
981.632653061224	0.000032182971	0.000014757779	0.000001180746	0.000017425193	0.000000000000	0.000000000000	0.000000000000	0.000000000000	-0.000000000000	-0.000000000000	-0.000000000000	-0.000000000000
983.673469387755	0.000032182971	0.000014757779	0.000001180746	0.000017425193	0.000000000000	0.000000000000	0.000000000000	0.000000000000	-0.000000000000	-0.000000000000	-0.000000000000	-0.000000000000
985.714285714286	0.000032182971	0.000014757779	0.000001180746	0.000017425193	0.000000000000	0.000000000000	0.000000000000	0.000000000000	-0.000000000000	-0.000000000000	-0.000000000000	-0.000000000000
987.755102040816	0.000032182971	0.000014757779	0.000001180746	0.000017425193	0.000000000000	0.000000000000	0.000000000000	0.000000000000	-0.000000000000	-0.000000000000	-0.000000000000	-0.000000000000
989.795918367347	0.000032182971	0.000014757779	0.000001180746	0.000017425193	0.000000000000	0.000000000000	0.000000000000	0.000000000000	-0.000000000000	-0.000000000000	-0.000000000000	-0.000000000000
991.836734693878	0.000032182971	0.000014757779	0.000001180746	0.000017425193	0.000000000000	0.000000000000	0.000000000000	0.000000000000	-0.000000000000	-0.000000000000	-0.000000000000	-0.000000000000
993.877551020408	0.000032182971	0.000014757779	0.000001180746	0.000017425193	0.000000000000	0.000000000000	0.000000000000	0.000000000000	-0.000000000000	-0.000000000000	-0.000000000000	-0.000000000000
995.918367346939	0.000032182971	0.000014757779	0.000001180746	0.000017425193	0.000000000000	0.000000000000	0.000000000000	0.000000000000	-0.000000000000	-0.000000000000	-0.000000000000	-0.000000000000
997.959183673469	0.000032182971	0.000014757779	0.000001180746	0.000017425193	0.000000000000	0.000000000000	0.000000000000	0.000000000000	-0.000000000000	-0.000000000000	-0.000000000000	-0.000000000000
1000.000000000000	0.000032182971	0.000014757779	0.000001180746	0.000017425193	0.000000000000	0.000000000000	0.000000000000	0.000000000000	-0.000000000000	-0.000000000000	-0.000000000000	-0.000000000000
1002.040816326531	0.000032182971	0.000014757779	0.000001180746	0.000017425193	0.000000000000	0.000000000000	0.000000000000	0.000000000000	-0.000000000000	-0.000000000000	-0.000000000000	-0.000000000000
1004.081632653061	0.000032182971	0.000014757779	0.000001180746	0.000017425193	0.000000000000	0.000000000000	0.000000000000	0.000000000000	-0.000000000000	-0.000000000000	-0.000000000000	-0.000000000000
1006.122448979592	0.000032182971	0.000014757779	0.000001180746	0.000017425193	0.000000000000	0.000000000000	0.000000000000	0.000000000000	-0.000000000000	-0.000000000000	-0.000000000000	-0.000000000000
1008.163265306123	0.000032182971	0.000014757779	0.000001180746	0.000017425193	0.000000000000	0.000000000000	0.000000000000	0.000000000000	-0.000000000000	-0.000000000000	-0.000000000000	-0.000000000000
1010.204081632653	0.000032182971	0.000014757779	0.000001180746	0.000017425193	0.000000000000	0.000000000000	0.000000000000	0.000000000000	-0.000000000000	-0.000000000000	-0.000000000000	-0.000000000000
1012.244897959184	0.000032182971	0.000014757779	0.000001180746	0.000017425193	0.000000000000	0.000000000000	0.000000000000	0.000000000000	-0.000000000000	-0.000000000000	-0.000000000000	-0.000000000000
1014.285714285714	0.000032182971	0.000014757779	0.000001180746	0.000017425193	0.000000000000	0.000000000000	0.000000000000	0.000000000000	-0.000000000000	-0.000000000000	-0.000000000000	-0.000000000000
1016.326530612245	0.000032182971	0.000014757779	0.000001180746	0.000017425193	0.000000000000	0.000000000000	0.000000000000	0.000000000000	-0.000000000000	-0.000000000000	-0.000000000000	-0.000000000000
1018.367346938776	0.000032182971	0.000014757779	0.000001180746	0.000017425193	0.000000000000	0.000000000000	0.000000000000	0.000000000000	-0.000000000000	-0.000000000000	-0.000000000000	-0.000000000000
1020.408163265306	0.000032182971	0.000014757779	0.000001180746	0.000017425193	0.000000000000	0.000000000000	0.000000000000	0.000000000000	-0.000000000000	-0.000000000000	-0.000000000000	-0.000000000000
1022.448979591837	0.000033616635	0.000016117016	0.000001085785	0.000017499619	0.000000000000	0.000000000000	0.000002918557	0.000000291856	-0.000000083878	-0.000000015319	-0.000000099197	-0.000000048717
1024.489795918367	0.000034345865	0.000016804330	0.000001043870	0.000017541534	0.000000000000	0.000000000000	0.000000000000	0.000000000000	-0.000000047239	-0.000000007746	-0.000000054985	-0.000000051765
1026.530612244898	0.000034716970	0.000017155259	0.000001023693	0.000017561712	0.000000000000	0.000000000000	0.000000000000	0.000000000000	-0.000000022740	-0.000000003955	-0.000000026695	-0.000000039573
1028.571428571429	0.000034905827	0.000017334128	0.000001013705	0.000017571699	0.000000000000	0.000000000000	0.000000000000	0.000000000000	-0.000000011256	-0.000000002016	-0.000000013271	-0.000000026781
1030.612244897959	0.000035001936	0.000017425225	0.000001008693	0.000017576711	0.000000000000	0.000000000000	0.000000000000	0.000000000000	-0.000000005648	-0.000000001027	-0.000000006675	-0.000000017003
1032.653061224490	0.000035050847	0.000017471603	0.000001006161	0.000017579244	0.000000000000	0.000000000000	0.000000000000	0.000000000000	-0.000000002854	-0.000000000523	-0.000000003377	-0.000000010376
1034.693877551020	0.000035075495	0.000017494980	0.000001004889	0.000017580515	0.000000000000	0.000000000000	0.000000000000	0.000000000000	-0.000000001433	-0.000000000263	-0.000000001697	-0.000000006155
1036.734693877551	0.000035088156	0.000017506989	0.000001004237	0.000017581167	0.000000000000	0.000000000000	0.000000000000	0.000000000000	-0.000000000735	-0.000000000135	-0.000000000870	-0.000000003585
1038.775510204082	0.000035094660	0.000017513158	0.000001003902	0.000017581502	0.000000000000	0.000000000000	0.000000000000	0.000000000000	-0.000000000377	-0.000000000070	-0.000000000447	-0.000000002059
1040.816326530612	0.000035098000	0.000017516326	0.000001003731	0.000017581674	0.000000000000	0.000000000000	0.000000000000	0.000000000000	-0.000000000194	-0.000000000036	-0.000000000229	-0.000000001169
1042.857142857143	0.000035099716	0.000017517954	0.000001003642	0.000017581762	0.000000000000	0.000000000000	0.000000000000	0.000000000000	-0.000000000099	-0.000000000018	-0.000000000118	-0.000000000658
1044.897959183673	0.000035100598	0.000017518790	0.000001003597	0.000017581807	0.000000000000	0.000000000000	0.000000000000	0.000000000000	-0.000000000051	-0.000000000009	-0.000000000060	-0.000000000367
1046.938775510204	0.000035101050	0.000017519220	0.000001003574	0.000017581831	0.000000000000	0.000000000000	0.000000000000	0.000000000000	-0.000000000026	-0.000000000005	-0.000000000031	-0.000000000204
1048.979591836735	0.000035101283	0.000017519440	0.000001003562	0.000017581842	0.000000000000	0.000000000000	0.000000000000	0.000000000000	-0.000000000013	-0.000000000002	-0.000000000016	-0.000000000112
1051.020408163265	0.000035101402	0.000017519554	0.000001003556	0.000017581849	0.000000000000	0.000000000000	0.000000000000	0.000000000000	-0.000000000007	-0.000000000001	-0.000000000008	-0.000000000062
1053.061224489796	0.000035101464	0.000017519612	0.000001003553	0.000017581852	0.000000000000	0.000000000000	0.000000000000	0.000000000000	-0.000000000004	-0.000000000001	-0.000000000004	-0.000000000034
1055.102040816327	0.000035101495	0.000017519642	0.000001003551	0.000017581853	0.000000000000	0.000000000000	0.000000000000	0.000000000000	-0.000000000002	-0.000000000000	-0.000000000002	-0.000000000018
1057.142857142857	0.000035101511	0.000017519657	0.000001003550	0.000017581854	0.000000000000	0.000000000000	0.000000000000	0.000000000000	-0.000000000001	-0.000000000000	-0.000000000001	-0.000000000010
1059.183673469388	0.000035101520	0.000017519665	0.000001003550	0.000017581855	0.000000000000	0.000000000000	0.000000000000	0.000000000000	-0.000000000000	-0.000000000000	-0.000000000001	-0.000000000005
1061.224489795918	0.000035101524	0.000017519669	0.000001003549	0.000017581855	0.000000000000	0.000000000000	0.000000000000	0.000000000000	-0.000000000000	-0.000000000000	-0.000000000000	-0.000000000003
1063.265306122449	0.000035101526	0.000017519671	0.000001003549	0.000017581855	0.000000000000	0.000000000000	0.000000000000	0.000000000000	-0.000000000000	-0.000000000000	-0.000000000000	-0.000000000002
1065.306122448980	0.000035101527	0.000017519672	0.000001003549	0.000017581855	0.000000000000	0.000000000000	0.000000000000	0.000000000000	-0.000000000000	-0.000000000000	-0.000000000000	-0.000000000001
1067.346938775510	0.000035101528	0.000017519673	0.000001003549	0.000017581855	0.000000000000	0.000000000000	0.000000000000	0.000000000000	-0.000000000000	-0.000000000000	-0.000000000000	-0.000000000000
1069.387755102041	0.000035101528	0.000017519673	0.000001003549	0.000017581855	0.000000000000	0.000000000000	0.000000000000	0.000000000000	-0.000000000000	-0.000000000000	-0.000000000000	-0.000000000000
1071.428571428572	0.000035101528	0.000017519673	0.000001003549	0.000017581855	0.000000000000	0.000000000000	0.000000000000	0.000000000000	-0.000000000000	-0.000000000000	-0.000000000000	-0.000000000000
1073.469387755102	0.000035101528	0.000017519673	0.000001003549	0.000017581855	0.000000000000	0.000000000000	0.000000000000	0.000000000000	-0.000000000000	-0.000000000000	-0.000000000000	-0.000000000000
1075.510204081633	0.000035101528	0.000017519673	0.000001003549	0.000017581855	0.000000000000	0.000000000000	0.000000000000	0.000000000000	-0.000000000000	-0.000000000000	-0.000000000000	-0.000000000000
1077.551020408163	0.000035101528	0.000017519673	0.000001003549	0.000017581855	0.000000000000	0.000000000000	0.000000000000	0.000000000000	-0.000000000000	-0.000000000000	-0.000000000000	-0.000000000000
1079.591836734694	0.000035101528	0.000017519673	0.000001003549	0.000017581855	0.000000000000	0.000000000000	0.000000000000	0.000000000000	-0.000000000000	-0.000000000000	-0.000000000000	-0.000000000000
1081.632653061225	0.000035101528	0.000017519673	0.000001003549	0.000017581855	0.000000000000	0.000000000000	0.000000000000	0.000000000000	-0.000000000000	-0.000000000000	-0.000000000000	-0.000000000000
1083.673469387755	0.000035101528	0.000017519673	0.000001003549	0.000017581855	0.000000000000	0.000000000000	0.000000000000	0.000000000000	-0.000000000000	-0.000000000000	-0.000000000000	-0.000000000000
1085.714285714286	0.000035101528	0.000017519673	0.000001003549	0.000017581855	0.000000000000	0.000000000000	0.000000000000	0.000000000000	-0.000000000000	-0.000000000000	-0.000000000000	-0.000000000000
1087.755102040816	0.000035101528	0.000017519673	0.000001003549	0.000017581855	0.000000000000	0.000000000000	0.000000000000	0.000000000000	-0.000000000000	-0.000000000000	-0.000000000000	-0.000000000000
1089.795918367347	0.000035101528	0.000017519673	0.000001003549	0.000017581855	0.000000000000	0.000000000000	0.000000000000	0.000000000000	-0.000000000000	-0.000000000000	-0.000000000000	-0.000000000000
1091.836734693878	0.000035101528	0.000017519673	0.000001003549	0.000017581855	0.000000000000	0.000000000000	0.000000000000	0.000000000000	-0.000000000000	-0.000000000000	-0.000000000000	-0.000000000000
1093.877551020408	0.000035101528	0.000017519673	0.000001003549	0.000017581855	0.000000000000	0.000000000000	0.000000000000	0.000000000000	-0.000000000000	-0.000000000000	-0.000000000000	-0.000000000000
1095.918367346939	0.000035101528	0.000017519673	0.000001003549	0.000017581855	0.000000000000	0.000000000000	0.000000000000	0.000000000000	-0.000000000000	-0.000000000000	-0.000000000000	-0.000000000000
1097.959183673469	0.000035101528	0.000017519673	0.000001003549	0.000017581855	0.000000000000	0.000000000000	0.000000000000	0.000000000000	-0.000000000000	-0.000000000000	-0.000000000000	-0.000000000000
1100.000000000000	0.000035101528	0.000017519673	0.000001003549	0.000017581855	0.000000000000	0.000000000000	0.000000000000	0.000000000000	-0.000000000000	-0.000000000000	-0.000000000000	-0.000000000000
1102.040816326531	0.000035101528	0.000017519673	0.000001003549	0.000017581855	0.000000000000	0.000000000000	0.000000000000	0.000000000000	-0.000000000000	-0.000000000000	-0.000000000000	-0.000000000000
1104.081632653061	0.000035101528	0.000017519673	0.000001003549	0.000017581855	0.000000000000	0.000000000000	0.000000000000	0.000000000000	-0.000000000000	-0.000000000000	-0.000000000000	-0.000000000000
1106.122448979592	0.000035101528	0.000017519673	0.000001003549	0.000017581855	0.000000000000	0.000000000000	0.000000000000	0.000000000000	-0.000000000000	-0.000000000000	-0.000000000000	-0.000000000000
1108.163265306122	0.000035101528	0.000017519673	0.000001003549	0.000017581855	0.000000000000	0.000000000000	0.000000000000	0.000000000000	-0.000000000000	-0.000000000000	-0.000000000000	-0.000000000000
1110.204081632653	0.000035101528	0.000017519673	0.000001003549	0.000017581855	0.000000000000	0.000000000000	0.000000000000	0.000000000000	-0.000000000000	-0.000000000000	-0.000000000000	-0.000000000000
1112.244897959184	0.000035101528	0.000017519673	0.000001003549	0.000017581855	0.000000000000	0.000000000000	0.000000000000	0.000000000000	-0.000000000000	-0.000000000000	-0.000000000000	-0.000000000000
1114.285714285714	0.000035101528	0.000017519673	0.000001003549	0.000017581855	0.000000000000	0.000000000000	0.000000000000	0.000000000000	-0.000000000000	-0.000000000000	-0.000000000000	-0.000000000000
1116.326530612245	0.000035101528	0.000017519673	0.000001003549	0.000017581855	0.000000000000	0.000000000000	0.000000000000	0.000000000000	-0.000000000000	-0.000000000000	-0.000000000000	-0.000000000000
1118.367346938775	0.000035101528	0.000017519673	0.000001003549	0.000017581855	0.000000000000	0.000000000000	0.000000000000	0.000000000000	-0.000000000000	-0.000000000000	-0.000000000000	-0.000000000000
1120.408163265306	0.000035101528	0.000017519673	0.000001003549	0.000017581855	0.000000000000	0.000000000000	0.000000000000	0.000000000000	-0.000000000000	-0.000000000000	-0.000000000000	-0.000000000000
1122.448979591837	0.000035101528	0.000017519673	0.000001003549	0.000017581855	0.000000000000	0.000000000000	0.000000000000	0.000000000000	-0.000000000000	-0.000000000000	-0.000000000000	-0.000000000000
1124.489795918367	0.000036510144	0.000018876365	0.000000934172	0.000017633779	0.000000000000	0.000000000000	0.000002867800	0.000000286780	-0.000000058518	-0.000000015290	-0.000000073808	-0.000000036248
1126.530612244898	0.000037226748	0.000019561827	0.000000903030	0.000017664921	0.000000000000	0.000000000000	0.000000000000	0.000000000000	-0.000000035097	-0.000000007725	-0.000000042822	-0.000000039445
1128.571428571429	0.000037591428	0.000019911411	0.000000887934	0.000017680017	0.000000000000	0.000000000000	0.000000000000	0.000000000000	-0.000000017014	-0.000000003940	-0.000000020953	-0.000000030452
1130.612244897959	0.000037777014	0.000020089499	0.000000880436	0.000017687515	0.000000000000	0.000000000000	0.000000000000	0.000000000000	-0.000000008450	-0.000000002007	-0.000000010457	-0.000000020728
1132.653061224490	0.000037871459	0.000020180175	0.000000876667	0.000017691285	0.000000000000	0.000000000000	0.000000000000	0.000000000000	-0.000000004248	-0.000000001022	-0.000000005270	-0.000000013210
1134.693877551020	0.000037919524	0.000020226333	0.000000874760	0.000017693191	0.000000000000	0.000000000000	0.000000000000	0.000000000000	-0.000000002148	-0.000000000520	-0.000000002669	-0.000000008083
1136.734693877551	0.000037943745	0.000020249597	0.000000873803	0.000017694149	0.000000000000	0.000000000000	0.000000000000	0.000000000000	-0.000000001079	-0.000000000262	-0.000000001341	-0.000000004805
1138.775510204082	0.000037956187	0.000020261547	0.000000873311	0.000017694640	0.000000000000	0.000000000000	0.000000000000	0.000000000000	-0.000000000554	-0.000000000135	-0.000000000688	-0.000000002803
1140.816326530612	0.000037962578	0.000020267686	0.000000873059	0.000017694892	0.000000000000	0.000000000000	0.000000000000	0.000000000000	-0.000000000284	-0.000000000069	-0.000000000353	-0.000000001611
1142.857142857143	0.000037965861	0.000020270839	0.000000872930	0.000017695021	0.000000000000	0.000000000000	0.000000000000	0.000000000000	-0.000000000146	-0.000000000036	-0.000000000181	-0.000000000916
1144.897959183673	0.000037967547	0.000020272459	0.000000872863	0.000017695088	0.000000000000	0.000000000000	0.000000000000	0.000000000000	-0.000000000075	-0.000000000018	-0.000000000093	-0.000000000516
1146.938775510204	0.000037968413	0.000020273291	0.000000872829	0.000017695122	0.000000000000	0.000000000000	0.000000000000	0.000000000000	-0.000000000038	-0.000000000009	-0.000000000048	-0.000000000288
1148.979591836735	0.000037968858	0.000020273718	0.000000872812	0.000017695140	0.000000000000	0.000000000000	0.000000000000	0.000000000000	-0.000000000020	-0.000000000005	-0.000000000025	-0.000000000160
1151.020408163265	0.000037969087	0.000020273938	0.000000872803	0.000017695149	0.000000000000	0.000000000000	0.000000000000	0.000000000000	-0.000000000010	-0.000000000002	-0.000000000013	-0.000000000088
1153.061224489796	0.000037969204	0.000020274051	0.000000872798	0.000017695153	0.000000000000	0.000000000000	0.000000000000	0.000000000000	-0.000000000005	-0.000000000001	-0.000000000006	-0.000000000049
1155.102040816327	0.000037969264	0.000020274109	0.000000872796	0.000017695156	0.000000000000	0.000000000000	0.000000000000	0.000000000000	-0.000000000003	-0.000000000001	-0.000000000003	-0.000000000027
1157.142857142857	0.000037969295	0.000020274138	0.000000872795	0.000017695157	0.000000000000	0.000000000000	0.000000000000	0.000000000000	-0.000000000001	-0.000000000000	-0.000000000002	-0.000000000014
1159.183673469388	0.000037969311	0.000020274154	0.000000872794	0.000017695157	0.000000000000	0.000000000000	0.000000000000	0.000000000000	-0.000000000001	-0.000000000000	-0.000000000001	-0.000000000008
1161.224489795918	0.000037969319	0.000020274162	0.000000872794	0.000017695158	0.000000000000	0.000000000000	0.000000000000	0.000000000000	-0.000000000000	-0.000000000000	-0.000000000000	-0.000000000004
1163.265306122449	0.000037969324	0.000020274166	0.000000872793	0.000017695158	0.000000000000	0.000000000000	0.000000000000	0.000000000000	-0.000000000000	-0.000000000000	-0.000000000000	-0.000000000002
1165.306122448980	0.000037969326	0.000020274168	0.000000872793	0.000017695158	0.000000000000	0.000000000000	0.000000000000	0.000000000000	-0.000000000000	-0.000000000000	-0.000000000000	-0.000000000001
1167.346938775510	0.000037969327	0.000020274169	0.000000872793	0.000017695158	0.000000000000	0.000000000000	0.000000000000	0.000000000000	-0.000000000000	-0.000000000000	-0.000000000000	-0.000000000001
1169.387755102041	0.000037969327	0.000020274169	0.000000872793	0.000017695158	0.000000000000	0.000000000000	0.000000000000	0.000000000000	-0.000000000000	-0.000000000000	-0.000000000000	-0.000000000000
1171.428571428572	0.000037969328	0.000020274170	0.000000872793	0.000017695158	0.000000000000	0.000000000000	0.000000000000	0.000000000000	-0.000000000000	-0.000000000000	-0.000000000000	-0.000000000000
1173.469387755102	0.000037969328	0.000020274170	0.000000872793	0.000017695158	0.000000000000	0.000000000000	0.000000000000	0.000000000000	-0.000000000000	-0.000000000000	-0.000000000000	-0.000000000000
1175.510204081633	0.000037969328	0.000020274170	0.000000872793	0.000017695158	0.000000000000	0.000000000000	0.000000000000	0.000000000000	-0.000000000000	-0.000000000000	-0.000000000000	-0.000000000000
1177.551020408163	0.000037969328	0.000020274170	0.000000872793	0.000017695158	0.000000000000	0.000000000000	0.000000000000	0.000000000000	-0.000000000000	-0.000000000000	-0.000000000000	-0.000000000000
1179.591836734694	0.000037969328	0.000020274170	0.000000872793	0.000017695158	0.000000000000	0.000000000000	0.000000000000	0.000000000000	-0.000000000000	-0.000000000000	-0.000000000000	-0.000000000000
1181.632653061225	0.000037969328	0.000020274170	0.000000872793	0.000017695158	0.000000000000	0.000000000000	0.000000000000	0.000000000000	-0.000000000000	-0.000000000000	-0.000000000000	-0.000000000000
1183.673469387755	0.000037969328	0.000020274170	0.000000872793	0.000017695158	0.000000000000	0.000000000000	0.000000000000	0.000000000000	-0.000000000000	-0.000000000000	-0.000000000000	-0.000000000000
1185.714285714286	0.000037969328	0.000020274170	0.000000872793	0.000017695158	0.000000000000	0.000000000000	0.000000000000	0.000000000000	-0.000000000000	-0.000000000000	-0.000000000000	-0.000000000000
1187.755102040816	0.000037969328	0.000020274170	0.000000872793	0.000017695158	0.000000000000	0.000000000000	0.000000000000	0.000000000000	-0.000000000000	-0.000000000000	-0.000000000000	-0.000000000000
1189.795918367347	0.000037969328	0.000020274170	0.000000872793	0.000017695158	0.000000000000	0.000000000000	0.000000000000	0.000000000000	-0.000000000000	-0.000000000000	-0.000000000000	-0.000000000000
1191.836734693878	0.000037969328	0.000020274170	0.000000872793	0.000017695158	0.000000000000	0.000000000000	0.000000000000	0.000000000000	-0.000000000000	-0.000000000000	-0.000000000000	-0.000000000000
1193.877551020408	0.000037969328	0.000020274170	0.000000872793	0.000017695158	0.000000000000	0.000000000000	0.000000000000	0.000000000000	-0.000000000000	-0.000000000000	-0.000000000000	-0.000000000000
1195.918367346939	0.000037969328	0.000020274170	0.000000872793	0.000017695158	0.000000000000	0.000000000000	0.000000000000	0.000000000000	-0.000000000000	-0.000000000000	-0.000000000000	-0.000000000000
1197.959183673469	0.000037969328	0.000020274170	0.000000872793	0.000017695158	0.000000000000	0.000000000000	0.000000000000	0.000000000000	-0.000000000000	-0.000000000000	-0.000000000000	-0.000000000000
1200.000000000000	0.000037969328	0.000020274170	0.000000872793	0.000017695158	0.000000000000	0.000000000000	0.000000000000	0.000000000000	-0.000000000000	-0.000000000000	-0.000000000000	-0.000000000000
1202.040816326531	0.000037969328	0.000020274170	0.000000872793	0.000017695158	0.000000000000	0.000000000000	0.000000000000	0.000000000000	-0.000000000000	-0.000000000000	-0.000000000000	-0.000000000000
1204.081632653061	0.000037969328	0.000020274170	0.000000872793	0.000017695158	0.000000000000	0.000000000000	0.000000000000	0.000000000000	-0.000000000000	-0.000000000000	-0.000000000000	-0.000000000000
1206.122448979592	0.000037969328	0.000020274170	0.000000872793	0.000017695158	0.000000000000	0.000000000000	0.000000000000	0.000000000000	-0.000000000000	-0.000000000000	-0.000000000000	-0.000000000000
1208.163265306122	0.000037969328	0.000020274170	0.000000872793	0.000017695158	0.000000000000	0.000000000000	0.000000000000	0.000000000000	-0.000000000000	-0.000000000000	-0.000000000000	-0.000000000000
1210.204081632653	0.000037969328	0.000020274170	0.000000872793	0.000017695158	0.000000000000	0.000000000000	0.000000000000	0.000000000000	-0.000000000000	-0.000000000000	-0.000000000000	-0.000000000000
1212.244897959184	0.000037969328	0.000020274170	0.000000872793	0.000017695158	0.000000000000	0.000000000000	0.000000000000	0.000000000000	-0.000000000000	-0.000000000000	-0.000000000000	-0.000000000000
1214.285714285714	0.000037969328	0.000020274170	0.000000872793	0.000017695158	0.000000000000	0.000000000000	0.000000000000	0.000000000000	-0.000000000000	-0.000000000000	-0.000000000000	-0.000000000000
1216.326530612245	0.000037969328	0.000020274170	0.000000872793	0.000017695158	0.000000000000	0.000000000000	0.000000000000	0.000000000000	-0.000000000000	-0.000000000000	-0.000000000000	-0.000000000000
1218.367346938775	0.000037969328	0.000020274170	0.000000872793	0.000017695158	0.000000000000	0.000000000000	0.000000000000	0.000000000000	-0.000000000000	-0.000000000000	-0.000000000000	-0.000000000000
1220.408163265306	0.000037969328	0.000020274170	0.000000872793	0.000017695158	0.000000000000	0.000000000000	0.000000000000	0.000000000000	-0.000000000000	-0.000000000000	-0.000000000000	-0.000000000000
1222.448979591837	0.000037969328	0.000020274170	0.000000872793	0.000017695158	0.000000000000	0.000000000000	0.000000000000	0.000000000000	-0.000000000000	-0.000000000000	-0.000000000000	-0.000000000000
1224.489795918367	0.000037969328	0.000020274170	0.000000872793	0.000017695158	0.000000000000	0.000000000000	0.000000000000	0.000000000000	-0.000000000000	-0.000000000000	-0.000000000000	-0.000000000000
1226.530612244898	0.000039353332	0.000021620726	0.000000820167	0.000017732605	0.000000000000	0.000000000000	0.000002817925	0.000000281792	-0.000000042203	-0.000000015176	-0.000000057379	-0.000000028179
1228.571428571429	0.000040057529	0.000022300979	0.000000796223	0.000017756549	0.000000000000	0.000000000000	0.000000000000	0.000000000000	-0.000000026985	-0.000000007666	-0.000000034651	-0.000000031327
1230.612244897959	0.000040415896	0.000022647673	0.000000784550	0.000017768223	0.000000000000	0.000000000000	0.000000000000	0.000000000000	-0.000000013156	-0.000000003907	-0.000000017063	-0.000000024390
1232.653061224490	0.000040598269	0.000022824232	0.000000778735	0.000017774037	0.000000000000	0.000000000000	0.000000000000	0.000000000000	-0.000000006553	-0.000000001990	-0.000000008542	-0.000000016683
1234.693877551020	0.000040691079	0.000022914115	0.000000775808	0.000017776964	0.000000000000	0.000000000000	0.000000000000	0.000000000000	-0.000000003299	-0.000000001013	-0.000000004312	-0.000000010666
1236.734693877551	0.000040738311	0.000022959866	0.000000774327	0.000017778445	0.000000000000	0.000000000000	0.000000000000	0.000000000000	-0.000000001670	-0.000000000516	-0.000000002185	-0.000000006542
1238.775510204082	0.000040762113	0.000022982923	0.000000773583	0.000017779190	0.000000000000	0.000000000000	0.000000000000	0.000000000000	-0.000000000839	-0.000000000260	-0.000000001099	-0.000000003895
1240.816326530612	0.000040774339	0.000022994768	0.000000773201	0.000017779572	0.000000000000	0.000000000000	0.000000000000	0.000000000000	-0.000000000430	-0.000000000133	-0.000000000564	-0.000000002275
1242.857142857143	0.000040780620	0.000023000852	0.000000773005	0.000017779768	0.000000000000	0.000000000000	0.000000000000	0.000000000000	-0.000000000221	-0.000000000069	-0.000000000289	-0.000000001309
1244.897959183673	0.000040783846	0.000023003977	0.000000772904	0.000017779868	0.000000000000	0.000000000000	0.000000000000	0.000000000000	-0.000000000113	-0.000000000035	-0.000000000149	-0.000000000745
1246.938775510204	0.000040785503	0.000023005583	0.000000772852	0.000017779920	0.000000000000	0.000000000000	0.000000000000	0.000000000000	-0.000000000058	-0.000000000018	-0.000000000076	-0.000000000420
1248.979591836735	0.000040786354	0.000023006407	0.000000772826	0.000017779946	0.000000000000	0.000000000000	0.000000000000	0.000000000000	-0.000000000030	-0.000000000009	-0.000000000039	-0.000000000235
1251.020408163265	0.000040786791	0.000023006831	0.000000772812	0.000017779960	0.000000000000	0.000000000000	0.000000000000	0.000000000000	-0.000000000015	-0.000000000005	-0.000000000020	-0.000000000130
1253.061224489796	0.000040787016	0.000023007048	0.000000772805	0.000017779967	0.000000000000	0.000000000000	0.000000000000	0.000000000000	-0.000000000008	-0.000000000002	-0.000000000010	-0.000000000072
1255.102040816327	0.000040787131	0.000023007160	0.000000772802	0.000017779971	0.000000000000	0.000000000000	0.000000000000	0.000000000000	-0.000000000004	-0.000000000001	-0.000000000005	-0.000000000040
1257.142857142857	0.000040787190	0.000023007218	0.000000772800	0.000017779973	0.000000000000	0.000000000000	0.000000000000	0.000000000000	-0.000000000002	-0.000000000001	-0.000000000003	-0.000000000022
1259.183673469388	0.000040787221	0.000023007247	0.000000772799	0.000017779973	0.000000000000	0.000000000000	0.000000000000	0.000000000000	-0.000000000001	-0.000000000000	-0.000000000001	-0.000000000012
1261.224489795918	0.000040787236	0.000023007262	0.000000772798	0.000017779974	0.000000000000	0.000000000000	0.000000000000	0.000000000000	-0.000000000001	-0.000000000000	-0.000000000001	-0.000000000006
1263.265306122449	0.000040787244	0.000023007270	0.000000772798	0.000017779974	0.000000000000	0.000000000000	0.000000000000	0.000000000000	-0.000000000000	-0.000000000000	-0.000000000000	-0.000000000003
1265.306122448980	0.000040787248	0.000023007274	0.000000772798	0.000017779974	0.000000000000	0.000000000000	0.000000000000	0.000000000000	-0.000000000000	-0.000000000000	-0.000000000000	-0.000000000002
1267.346938775510	0.000040787250	0.000023007276	0.000000772798	0.000017779974	0.000000000000	0.000000000000	0.000000000000	0.000000000000	-0.000000000000	-0.000000000000	-0.000000000000	-0.000000000001
1269.387755102041	0.000040787252	0.000023007277	0.000000772798	0.000017779974	0.000000000000	0.000000000000	0.000000000000	0.000000000000	-0.000000000000	-0.000000000000	-0.000000000000	-0.000000000001
1271.428571428572	0.000040787252	0.000023007278	0.000000772798	0.000017779974	0.000000000000	0.000000000000	0.000000000000	0.000000000000	-0.000000000000	-0.000000000000	-0.000000000000	-0.000000000000
1273.469387755102	0.000040787252	0.000023007278	0.000000772798	0.000017779974	0.000000000000	0.000000000000	0.000000000000	0.000000000000	-0.000000000000	-0.000000000000	-0.000000000000	-0.000000000000
1275.510204081633	0.000040787253	0.000023007278	0.000000772798	0.000017779974	0.000000000000	0.000000000000	0.000000000000	0.000000000000	-0.000000000000	-0.000000000000	-0.000000000000	-0.000000000000
1277.551020408163	0.000040787253	0.000023007278	0.000000772798	0.000017779974	0.000000000000	0.000000000000	0.000000000000	0.000000000000	-0.000000000000	-0.000000000000	-0.000000000000	-0.000000000000
1279.591836734694	0.000040787253	0.000023007278	0.000000772798	0.000017779974	0.000000000000	0.000000000000	0.000000000000	0.000000000000	-0.000000000000	-0.000000000000	-0.000000000000	-0.000000000000
1281.632653061225	0.000040787253	0.000023007278	0.000000772798	0.000017779974	0.000000000000	0.000000000000	0.000000000000	0.000000000000	-0.000000000000	-0.000000000000	-0.000000000000	-0.000000000000
1283.673469387755	0.000040787253	0.000023007278	0.000000772798	0.000017779974	0.000000000000	0.000000000000	0.000000000000	0.000000000000	-0.000000000000	-0.000000000000	-0.000000000000	-0.000000000000
1285.714285714286	0.000040787253	0.000023007278	0.000000772798	0.000017779974	0.000000000000	0.000000000000	0.000000000000	0.000000000000	-0.000000000000	-0.000000000000	-0.000000000000	-0.000000000000
1287.755102040816	0.000040787253	0.000023007278	0.000000772798	0.000017779974	0.000000000000	0.000000000000	0.000000000000	0.000000000000	-0.000000000000	-0.000000000000	-0.000000000000	-0.000000000000
1289.795918367347	0.000040787253	0.000023007278	0.000000772798	0.000017779974	0.000000000000	0.000000000000	0.000000000000	0.000000000000	-0.000000000000	-0.000000000000	-0.000000000000	-0.000000000000
1291.836734693878	0.000040787253	0.000023007278	0.000000772798	0.000017779974	0.000000000000	0.000000000000	0.000000000000	0.000000000000	-0.000000000000	-0.000000000000	-0.000000000000	-0.000000000000
1293.877551020408	0.000040787253	0.000023007278	0.000000772798	0.000017779974	0.000000000000	0.000000000000	0.000000000000	0.000000000000	-0.000000000000	-0.000000000000	-0.000000000000	-0.000000000000
1295.918367346939	0.000040787253	0.000023007278	0.000000772798	0.000017779974	0.000000000000	0.000000000000	0.000000000000	0.000000000000	-0.000000000000	-0.000000000000	-0.000000000000	-0.000000000000
1297.959183673469	0.000040787253	0.000023007278	0.000000772798	0.000017779974	0.000000000000	0.000000000000	0.000000000000	0.000000000000	-0.000000000000	-0.000000000000	-0.000000000000	-0.000000000000
1300.000000000000	0.000040787253	0.000023007278	0.000000772798	0.000017779974	0.000000000000	0.000000000000	0.000000000000	0.000000000000	-0.000000000000	-0.000000000000	-0.000000000000	-0.000000000000
1302.040816326531	0.000040787253	0.000023007278	0.000000772798	0.000017779974	0.000000000000	0.000000000000	0.000000000000	0.000000000000	-0.000000000000	-0.000000000000	-0.000000000000	-0.000000000000
1304.081632653061	0.000040787253	0.000023007278	0.000000772798	0.000017779974	0.000000000000	0.000000000000	0.000000000000	0.000000000000	-0.000000000000	-0.000000000000	-0.000000000000	-0.000000000000
1306.122448979592	0.000040787253	0.000023007278	0.000000772798	0.000017779974	0.000000000000	0.000000000000	0.000000000000	0.000000000000	-0.000000000000	-0.000000000000	-0.000000000000	-0.000000000000
1308.163265306122	0.000040787253	0.000023007278	0.000000772798	0.000017779974	0.000000000000	0.000000000000	0.000000000000	0.000000000000	-0.000000000000	-0.000000000000	-0.000000000000	-0.000000000000
1310.204081632653	0.000040787253	0.000023007278	0.000000772798	0.000017779974	0.000000000000	0.000000000000	0.000000000000	0.000000000000	-0.000000000000	-0.000000000000	-0.000000000000	-0.000000000000
1312.244897959184	0.000040787253	0.000023007278	0.000000772798	0.000017779974	0.000000000000	0.000000000000	0.000000000000	0.000000000000	-0.000000000000	-0.000000000000	-0.000000000000	-0.000000000000
1314.285714285714	0.000040787253	0.000023007278	0.000000772798	0.000017779974	0.000000000000	0.000000000000	0.000000000000	0.000000000000	-0.000000000000	-0.000000000000	-0.000000000000	-0.000000000000
1316.326530612245	0.000040787253	0.000023007278	0.000000772798	0.000017779974	0.000000000000	0.000000000000	0.000000000000	0.000000000000	-0.000000000000	-0.000000000000	-0.000000000000	-0.000000000000
1318.367346938775	0.000040787253	0.000023007278	0.000000772798	0.000017779974	0.000000000000	0.000000000000	0.000000000000	0.000000000000	-0.000000000000	-0.000000000000	-0.000000000000	-0.000000000000
1320.408163265306	0.000040787253	0.000023007278	0.000000772798	0.000017779974	0.000000000000	0.000000000000	0.000000000000	0.000000000000	-0.000000000000	-0.000000000000	-0.000000000000	-0.000000000000
1322.448979591837	0.000040787253	0.000023007278	0.000000772798	0.000017779974	0.000000000000	0.000000000000	0.000000000000	0.000000000000	-0.000000000000	-0.000000000000	-0.000000000000	-0.000000000000
1324.489795918367	0.000040787253	0.000023007278	0.000000772798	0.000017779974	0.000000000000	0.000000000000	0.000000000000	0.000000000000	-0.000000000000	-0.000000000000	-0.000000000000	-0.000000000000
1326.530612244898	0.000040787253	0.000023007278	0.000000772798	0.000017779974	0.000000000000	0.000000000000	0.000000000000	0.000000000000	-0.000000000000	-0.000000000000	-0.000000000000	-0.000000000000
1328.571428571429	0.000042147072	0.000024339381	0.000000731641	0.000017807691	0.000000000000	0.000000000000	0.000002768917	0.000000276892	-0.000000031237	-0.000000015013	-0.000000046250	-0.000000022493
1330.612244897959	0.000042839079	0.000025012456	0.000000712710	0.000017826623	0.000000000000	0.000000000000	0.000000000000	0.000000000000	-0.000000021336	-0.000000007586	-0.000000028921	-0.000000025619
1332.653061224490	0.000043191242	0.000025355346	0.000000703437	0.000017835895	0.000000000000	0.000000000000	0.000000000000	0.000000000000	-0.000000010450	-0.000000003864	-0.000000014315	-0.000000020121
1334.693877551020	0.000043370458	0.000025529933	0.000000698808	0.000017840524	0.000000000000	0.000000000000	0.000000000000	0.000000000000	-0.000000005217	-0.000000001968	-0.000000007185	-0.000000013830
1336.734693877551	0.000043461661	0.000025618803	0.000000696475	0.000017842857	0.000000000000	0.000000000000	0.000000000000	0.000000000000	-0.000000002629	-0.000000001002	-0.000000003631	-0.000000008870
1338.775510204082	0.000043508076	0.000025664037	0.000000695294	0.000017844039	0.000000000000	0.000000000000	0.000000000000	0.000000000000	-0.000000001332	-0.000000000510	-0.000000001841	-0.000000005452
1340.816326530612	0.000043531466	0.000025686833	0.000000694700	0.000017844633	0.000000000000	0.000000000000	0.000000000000	0.000000000000	-0.000000000669	-0.000000000257	-0.000000000926	-0.000000003251
1342.857142857143	0.000043543480	0.000025698543	0.000000694395	0.000017844937	0.000000000000	0.000000000000	0.000000000000	0.000000000000	-0.000000000343	-0.000000000132	-0.000000000475	-0.000000001901
1344.897959183673	0.000043549652	0.000025704558	0.000000694239	0.000017845094	0.000000000000	0.000000000000	0.000000000000	0.000000000000	-0.000000000176	-0.000000000068	-0.000000000244	-0.000000001095
1346.938775510204	0.000043552822	0.000025707648	0.000000694158	0.000017845174	0.000000000000	0.000000000000	0.000000000000	0.000000000000	-0.000000000091	-0.000000000035	-0.000000000125	-0.000000000623
1348.979591836735	0.000043554450	0.000025709235	0.000000694117	0.000017845215	0.000000000000	0.000000000000	0.000000000000	0.000000000000	-0.000000000046	-0.000000000018	-0.000000000064	-0.000000000352
1351.020408163265	0.000043555287	0.000025710050	0.000000694096	0.000017845237	0.000000000000	0.000000000000	0.000000000000	0.000000000000	-0.000000000024	-0.000000000009	-0.000000000033	-0.000000000197
1353.061224489796	0.000043555716	0.000025710469	0.000000694085	0.000017845247	0.000000000000	0.000000000000	0.000000000000	0.000000000000	-0.000000000012	-0.000000000005	-0.000000000017	-0.000000000109
1355.102040816327	0.000043555937	0.000025710684	0.000000694079	0.000017845253	0.000000000000	0.000000000000	0.000000000000	0.000000000000	-0.000000000006	-0.000000000002	-0.000000000009	-0.000000000060
1357.142857142857	0.000043556050	0.000025710794	0.000000694076	0.000017845256	0.000000000000	0.000000000000	0.000000000000	0.000000000000	-0.000000000003	-0.000000000001	-0.000000000004	-0.000000000033
1359.183673469388	0.000043556109	0.000025710851	0.000000694075	0.000017845257	0.000000000000	0.000000000000	0.000000000000	0.000000000000	-0.000000000002	-0.000000000001	-0.000000000002	-0.000000000018
1361.224489795918	0.000043556138	0.000025710880	0.000000694074	0.000017845258	0.000000000000	0.000000000000	0.000000000000	0.000000000000	-0.000000000001	-0.000000000000	-0.000000000001	-0.000000000010
1363.265306122449	0.000043556154	0.000025710895	0.000000694074	0.000017845259	0.000000000000	0.000000000000	0.000000000000	0.000000000000	-0.000000000000	-0.000000000000	-0.000000000001	-0.000000000005
1365.306122448980	0.000043556162	0.000025710903	0.000000694074	0.000017845259	0.000000000000	0.000000000000	0.000000000000	0.000000000000	-0.000000000000	-0.000000000000	-0.000000000000	-0.000000000003
1367.346938775510	0.000043556166	0.000025710907	0.000000694073	0.000017845259	0.000000000000	0.000000000000	0.000000000000	0.000000000000	-0.000000000000	-0.000000000000	-0.000000000000	-0.000000000002
1369.387755102041	0.000043556168	0.000025710909	0.000000694073	0.000017845259	0.000000000000	0.000000000000	0.000000000000	0.000000000000	-0.000000000000	-0.000000000000	-0.000000000000	-0.000000000001
1371.428571428572	0.000043556169	0.000025710910	0.000000694073	0.000017845259	0.000000000000	0.000000000000	0.000000000000	0.000000000000	-0.000000000000	-0.000000000000	-0.000000000000	-0.000000000000
1373.469387755102	0.000043556169	0.000025710911	0.000000694073	0.000017845259	0.000000000000	0.000000000000	0.000000000000	0.000000000000	-0.000000000000	-0.000000000000	-0.000000000000	-0.000000000000
1375.510204081633	0.000043556170	0.000025710911	0.000000694073	0.000017845259	0.000000000000	0.000000000000	0.000000000000	0.000000000000	-0.000000000000	-0.000000000000	-0.000000000000	-0.000000000000
1377.551020408163	0.000043556170	0.000025710911	0.000000694073	0.000017845259	0.000000000000	0.000000000000	0.000000000000	0.000000000000	-0.000000000000	-0.000000000000	-0.000000000000	-0.000000000000
1379.591836734694	0.000043556170	0.000025710911	0.000000694073	0.000017845259	0.000000000000	0.000000000000	0.000000000000	0.000000000000	-0.000000000000	-0.000000000000	-0.000000000000	-0.000000000000
1381.632653061225	0.000043556170	0.000025710911	0.000000694073	0.000017845259	0.000000000000	0.000000000000	0.000000000000	0.000000000000	-0.000000000000	-0.000000000000	-0.000000000000	-0.000000000000
1383.673469387755	0.000043556170	0.000025710911	0.000000694073	0.000017845259	0.000000000000	0.000000000000	0.000000000000	0.000000000000	-0.000000000000	-0.000000000000	-0.000000000000	-0.000000000000
1385.714285714286	0.000043556170	0.000025710911	0.000000694073	0.000017845259	0.000000000000	0.000000000000	0.000000000000	0.000000000000	-0.000000000000	-0.000000000000	-0.000000000000	-0.000000000000
1387.755102040816	0.000043556170	0.000025710911	0.000000694073	0.000017845259	0.000000000000	0.000000000000	0.000000000000	0.000000000000	-0.000000000000	-0.000000000000	-0.000000000000	-0.000000000000
1389.795918367347	0.000043556170	0.000025710911	0.000000694073	0.000017845259	0.000000000000	0.000000000000	0.000000000000	0.000000000000	-0.000000000000	-0.000000000000	-0.000000000000	-0.000000000000
1391.836734693878	0.000043556170	0.000025710911	0.000000694073	0.000017845259	0.000000000000	0.000000000000	0.000000000000	0.000000000000	-0.000000000000	-0.000000000000	-0.000000000000	-0.000000000000
1393.877551020408	0.000043556170	0.000025710911	0.000000694073	0.000017845259	0.000000000000	0.000000000000	0.000000000000	0.000000000000	-0.000000000000	-0.000000000000	-0.000000000000	-0.000000000000
1395.918367346939	0.000043556170	0.000025710911	0.000000694073	0.000017845259	0.000000000000	0.000000000000	0.000000000000	0.000000000000	-0.000000000000	-0.000000000000	-0.000000000000	-0.000000000000
1397.959183673469	0.000043556170	0.000025710911	0.000000694073	0.000017845259	0.000000000000	0.000000000000	0.000000000000	0.000000000000	-0.000000000000	-0.000000000000	-0.000000000000	-0.000000000000
1400.000000000000	0.000043556170	0.000025710911	0.000000694073	0.000017845259	0.000000000000	0.000000000000	0.000000000000	0.000000000000	-0.000000000000	-0.000000000000	-0.000000000000	-0.000000000000
1402.040816326531	0.000043556170	0.000025710911	0.000000694073	0.000017845259	0.000000000000	0.000000000000	0.000000000000	0.000000000000	-0.000000000000	-0.000000000000	-0.000000000000	-0.000000000000
1404.081632653061	0.000043556170	0.000025710911	0.000000694073	0.000017845259	0.000000000000	0.000000000000	0.000000000000	0.000000000000	-0.000000000000	-0.000000000000	-0.000000000000	-0.000000000000
1406.122448979592	0.000043556170	0.000025710911	0.000000694073	0.000017845259	0.000000000000	0.000000000000	0.000000000000	0.000000000000	-0.000000000000	-0.000000000000	-0.000000000000	-0.000000000000
1408.163265306122	0.000043556170	0.000025710911	0.000000694073	0.000017845259	0.000000000000	0.000000000000	0.000000000000	0.000000000000	-0.000000000000	-0.000000000000	-0.000000000000	-0.000000000000
1410.204081632653	0.000043556170	0.000025710911	0.000000694073	0.000017845259	0.000000000000	0.000000000000	0.000000000000	0.000000000000	-0.000000000000	-0.000000000000	-0.000000000000	-0.000000000000
1412.244897959184	0.000043556170	0.000025710911	0.000000694073	0.000017845259	0.000000000000	0.000000000000	0.000000000000	0.000000000000	-0.000000000000	-0.000000000000	-0.000000000000	-0.000000000000
1414.285714285714	0.000043556170	0.000025710911	0.000000694073	0.000017845259	0.000000000000	0.000000000000	0.000000000000	0.000000000000	-0.000000000000	-0.000000000000	-0.000000000000	-0.000000000000
1416.326530612245	0.000043556170	0.000025710911	0.000000694073	0.000017845259	0.000000000000	0.000000000000	0.000000000000	0.000000000000	-0.000000000000	-0.000000000000	-0.000000000000	-0.000000000000
1418.367346938776	0.000043556170	0.000025710911	0.000000694073	0.000017845259	0.000000000000	0.000000000000	0.000000000000	0.000000000000	-0.000000000000	-0.000000000000	-0.000000000000	-0.000000000000
1420.408163265306	0.000043556170	0.000025710911	0.000000694073	0.000017845259	0.000000000000	0.000000000000	0.000000000000	0.000000000000	-0.000000000000	-0.000000000000	-0.000000000000	-0.000000000000
1422.448979591837	0.000043556170	0.000025710911	0.000000694073	0.000017845259	0.000000000000	0.000000000000	0.000000000000	0.000000000000	-0.000000000000	-0.000000000000	-0.000000000000	-0.000000000000
1424.489795918367	0.000043556170	0.000025710911	0.000000694073	0.000017845259	0.000000000000	0.000000000000	0.000000000000	0.000000000000	-0.000000000000	-0.000000000000	-0.000000000000	-0.000000000000
1426.530612244898	0.000043556170	0.000025710911	0.000000694073	0.000017845259	0.000000000000	0.000000000000	0.000000000000	0.000000000000	-0.000000000000	-0.000000000000	-0.000000000000	-0.000000000000
1428.571428571429	0.000043556170	0.000025710911	0.000000694073	0.000017845259	0.000000000000	0.000000000000	0.000000000000	0.000000000000	-0.000000000000	-0.000000000000	-0.000000000000	-0.000000000000
1430.612244897959	0.000044892334	0.000027026143	0.000000661071	0.000017866191	0.000000000000	0.000000000000	0.000002720762	0.000000272076	-0.000000023590	-0.000000014823	-0.000000038413	-0.000000018682
1432.653061224490	0.000045572309	0.000027690803	0.000000645756	0.000017881505	0.000000000000	0.000000000000	0.000000000000	0.000000000000	-0.000000017260	-0.000000007491	-0.000000024750	-0.000000021633
1434.693877551020	0.000045918349	0.000028029313	0.000000638226	0.000017889036	0.000000000000	0.000000000000	0.000000000000	0.000000000000	-0.000000008486	-0.000000003815	-0.000000012301	-0.000000017095
1436.734693877551	0.000046094449	0.000028201647	0.000000634459	0.000017892802	0.000000000000	0.000000000000	0.000000000000	0.000000000000	-0.000000004245	-0.000000001942	-0.000000006187	-0.000000011790
1438.775510204082	0.000046184069	0.000028289367	0.000000632559	0.000017894702	0.000000000000	0.000000000000	0.000000000000	0.000000000000	-0.000000002141	-0.000000000989	-0.000000003130	-0.000000007578
1440.816326530612	0.000046229675	0.000028334010	0.000000631597	0.000017895665	0.000000000000	0.000000000000	0.000000000000	0.000000000000	-0.000000001085	-0.000000000503	-0.000000001588	-0.000000004665
1442.857142857143	0.000046252658	0.000028356509	0.000000631113	0.000017896149	0.000000000000	0.000000000000	0.000000000000	0.000000000000	-0.000000000546	-0.000000000254	-0.000000000799	-0.000000002785
1444.897959183673	0.000046264464	0.000028368066	0.000000630864	0.000017896397	0.000000000000	0.000000000000	0.000000000000	0.000000000000	-0.000000000280	-0.000000000130	-0.000000000410	-0.000000001630
1446.938775510204	0.000046270528	0.000028374003	0.000000630737	0.000017896525	0.000000000000	0.000000000000	0.000000000000	0.000000000000	-0.000000000144	-0.000000000067	-0.000000000211	-0.000000000940
1448.979591836735	0.000046273642	0.000028377052	0.000000630671	0.000017896590	0.000000000000	0.000000000000	0.000000000000	0.000000000000	-0.000000000074	-0.000000000034	-0.000000000108	-0.000000000535
1451.020408163265	0.000046275242	0.000028378619	0.000000630638	0.000017896624	0.000000000000	0.000000000000	0.000000000000	0.000000000000	-0.000000000038	-0.000000000018	-0.000000000056	-0.000000000302
1453.061224489796	0.000046276064	0.000028379423	0.000000630620	0.000017896641	0.000000000000	0.000000000000	0.000000000000	0.000000000000	-0.000000000019	-0.000000000009	-0.000000000029	-0.000000000169
1455.102040816327	0.000046276486	0.000028379836	0.000000630611	0.000017896650	0.000000000000	0.000000000000	0.000000000000	0.000000000000	-0.000000000010	-0.000000000005	-0.000000000015	-0.000000000094
1457.142857142857	0.000046276703	0.000028380049	0.000000630607	0.000017896655	0.000000000000	0.000000000000	0.000000000000	0.000000000000	-0.000000000005	-0.000000000002	-0.000000000008	-0.000000000052
1459.183673469388	0.000046276815	0.000028380158	0.000000630605	0.000017896657	0.000000000000	0.000000000000	0.000000000000	0.000000000000	-0.000000000003	-0.000000000001	-0.000000000004	-0.000000000029
1461.224489795918	0.000046276872	0.000028380214	0.000000630603	0.000017896658	0.000000000000	0.000000000000	0.000000000000	0.000000000000	-0.000000000001	-0.000000000001	-0.000000000002	-0.000000000016
1463.265306122449	0.000046276901	0.000028380243	0.000000630603	0.000017896659	0.000000000000	0.000000000000	0.000000000000	0.000000000000	-0.000000000001	-0.000000000000	-0.000000000001	-0.000000000009
1465.306122448980	0.000046276916	0.000028380257	0.000000630602	0.000017896659	0.000000000000	0.000000000000	0.000000000000	0.000000000000	-0.000000000000	-0.000000000000	-0.000000000001	-0.000000000005
1467.346938775510	0.000046276924	0.000028380265	0.000000630602	0.000017896659	0.000000000000	0.000000000000	0.000000000000	0.000000000000	-0.000000000000	-0.000000000000	-0.000000000000	-0.000000000003
1469.387755102041	0.000046276928	0.000028380269	0.000000630602	0.000017896659	0.000000000000	0.000000000000	0.000000000000	0.000000000000	-0.000000000000	-0.000000000000	-0.000000000000	-0.000000000001
1471.428571428572	0.000046276930	0.000028380271	0.000000630602	0.000017896659	0.000000000000	0.000000000000	0.000000000000	0.000000000000	-0.000000000000	-0.000000000000	-0.000000000000	-0.000000000001
1473.469387755102	0.000046276931	0.000028380272	0.000000630602	0.000017896659	0.000000000000	0.000000000000	0.000000000000	0.000000000000	-0.000000000000	-0.000000000000	-0.000000000000	-0.000000000000
1475.510204081633	0.000046276932	0.000028380272	0.000000630602	0.000017896659	0.000000000000	0.000000000000	0.000000000000	0.000000000000	-0.000000000000	-0.000000000000	-0.000000000000	-0.000000000000
1477.551020408163	0.000046276932	0.000028380273	0.000000630602	0.000017896659	0.000000000000	0.000000000000	0.000000000000	0.000000000000	-0.000000000000	-0.000000000000	-0.000000000000	-0.000000000000
1479.591836734694	0.000046276932	0.000028380273	0.000000630602	0.000017896659	0.000000000000	0.000000000000	0.000000000000	0.000000000000	-0.000000000000	-0.000000000000	-0.000000000000	-0.000000000000
1481.632653061225	0.000046276932	0.000028380273	0.000000630602	0.000017896659	0.000000000000	0.000000000000	0.000000000000	0.000000000000	-0.000000000000	-0.000000000000	-0.000000000000	-0.000000000000
1483.673469387755	0.000046276932	0.000028380273	0.000000630602	0.000017896659	0.000000000000	0.000000000000	0.000000000000	0.000000000000	-0.000000000000	-0.000000000000	-0.000000000000	-0.000000000000
1485.714285714286	0.000046276932	0.000028380273	0.000000630602	0.000017896659	0.000000000000	0.000000000000	0.000000000000	0.000000000000	-0.000000000000	-0.000000000000	-0.000000000000	-0.000000000000
1487.755102040816	0.000046276932	0.000028380273	0.000000630602	0.000017896659	0.000000000000	0.000000000000	0.000000000000	0.000000000000	-0.000000000000	-0.000000000000	-0.000000000000	-0.000000000000
1489.795918367347	0.000046276932	0.000028380273	0.000000630602	0.000017896659	0.000000000000	0.000000000000	0.000000000000	0.000000000000	-0.000000000000	-0.000000000000	-0.000000000000	-0.000000000000
1491.836734693878	0.000046276932	0.000028380273	0.000000630602	0.000017896659	0.000000000000	0.000000000000	0.000000000000	0.000000000000	-0.000000000000	-0.000000000000	-0.000000000000	-0.000000000000
1493.877551020408	0.000046276932	0.000028380273	0.000000630602	0.000017896659	0.000000000000	0.000000000000	0.000000000000	0.000000000000	-0.000000000000	-0.000000000000	-0.000000000000	-0.000000000000
1495.918367346939	0.000046276932	0.000028380273	0.000000630602	0.000017896659	0.000000000000	0.000000000000	0.000000000000	0.000000000000	-0.000000000000	-0.000000000000	-0.000000000000	-0.000000000000
1497.959183673469	0.000046276932	0.000028380273	0.000000630602	0.000017896659	0.000000000000	0.000000000000	0.000000000000	0.000000000000	-0.000000000000	-0.000000000000	-0.000000000000	-0.000000000000
1500.000000000000	0.000046276932	0.000028380273	0.000000630602	0.000017896659	0.000000000000	0.000000000000	0.000000000000	0.000000000000	-0.000000000000	-0.000000000000	-0.000000000000	-0.000000000000
1502.040816326531	0.000046276932	0.000028380273	0.000000630602	0.000017896659	0.000000000000	0.000000000000	0.000000000000	0.000000000000	-0.000000000000	-0.000000000000	-0.000000000000	-0.000000000000
1504.081632653061	0.000046276932	0.000028380273	0.000000630602	0.000017896659	0.000000000000	0.000000000000	0.000000000000	0.000000000000	-0.000000000000	-0.000000000000	-0.000000000000	-0.000000000000
1506.122448979592	0.000046276932	0.000028380273	0.000000630602	0.000017896659	0.000000000000	0.000000000000	0.000000000000	0.000000000000	-0.000000000000	-0.000000000000	-0.000000000000	-0.000000000000
1508.163265306122	0.000046276932	0.000028380273	0.000000630602	0.000017896659	0.000000000000	0.000000000000	0.000000000000	0.000000000000	-0.000000000000	-0.000000000000	-0.000000000000	-0.000000000000
1510.204081632653	0.000046276932	0.000028380273	0.000000630602	0.000017896659	0.000000000000	0.000000000000	0.000000000000	0.000000000000	-0.000000000000	-0.000000000000	-0.000000000000	-0.000000000000
1512.244897959184	0.000046276932	0.000028380273	0.000000630602	0.000017896659	0.000000000000	0.000000000000	0.000000000000	0.000000000000	-0.000000000000	-0.000000000000	-0.000000000000	-0.000000000000
1514.285714285714	0.000046276932	0.000028380273	0.000000630602	0.000017896659	0.000000000000	0.000000000000	0.000000000000	0.000000000000	-0.000000000000	-0.000000000000	-0.000000000000	-0.000000000000
1516.326530612245	0.000046276932	0.000028380273	0.000000630602	0.000017896659	0.000000000000	0.000000000000	0.000000000000	0.000000000000	-0.000000000000	-0.000000000000	-0.000000000000	-0.000000000000
1518.367346938776	0.000046276932	0.000028380273	0.000000630602	0.000017896659	0.000000000000	0.000000000000	0.000000000000	0.000000000000	-0.000000000000	-0.000000000000	-0.000000000000	-0.000000000000
1520.408163265306	0.000046276932	0.000028380273	0.000000630602	0.000017896659	0.000000000000	0.000000000000	0.000000000000	0.000000000000	-0.000000000000	-0.000000000000	-0.000000000000	-0.000000000000
1522.448979591837	0.000046276932	0.000028380273	0.000000630602	0.000017896659	0.000000000000	0.000000000000	0.000000000000	0.000000000000	-0.000000000000	-0.000000000000	-0.000000000000	-0.000000000000
1524.489795918367	0.000046276932	0.000028380273	0.000000630602	0.000017896659	0.000000000000	0.000000000000	0.000000000000	0.000000000000	-0.000000000000	-0.000000000000	-0.000000000000	-0.000000000000
1526.530612244898	0.000046276932	0.000028380273	0.000000630602	0.000017896659	0.000000000000	0.000000000000	0.000000000000	0.000000000000	-0.000000000000	-0.000000000000	-0.000000000000	-0.000000000000
1528.571428571429	0.000046276932	0.000028380273	0.000000630602	0.000017896659	0.000000000000	0.000000000000	0.000000000000	0.000000000000	-0.000000000000	-0.000000000000	-0.000000000000	-0.000000000000
1530.612244897959	0.000046276932	0.000028380273	0.000000630602	0.000017896659	0.000000000000	0.000000000000	0.000000000000	0.000000000000	-0.000000000000	-0.000000000000	-0.000000000000	-0.000000000000
1532.653061224490	0.000047589858	0.000029677150	0.000000603586	0.000017912709	0.000000000000	0.000000000000	0.000002673445	0.000000267344	-0.000000018087	-0.000000014616	-0.000000032703	-0.000000015905
1534.693877551020	0.000048258008	0.000030332671	0.000000590958	0.000017925336	0.000000000000	0.000000000000	0.000000000000	0.000000000000	-0.000000014232	-0.000000007388	-0.000000021619	-0.000000018684
1536.734693877551	0.000048598030	0.000030666464	0.000000584729	0.000017931566	0.000000000000	0.000000000000	0.000000000000	0.000000000000	-0.000000007020	-0.000000003762	-0.000000010782	-0.000000014841
1538.775510204082	0.000048771067	0.000030836381	0.000000581608	0.000017934686	0.000000000000	0.000000000000	0.000000000000	0.000000000000	-0.000000003517	-0.000000001915	-0.000000005432	-0.000000010265
1540.816326530612	0.000048859128	0.000030922866	0.000000580032	0.000017936262	0.000000000000	0.000000000000	0.000000000000	0.000000000000	-0.000000001776	-0.000000000975	-0.000000002751	-0.000000006610
1542.857142857143	0.000048903942	0.000030966881	0.000000579234	0.000017937061	0.000000000000	0.000000000000	0.000000000000	0.000000000000	-0.000000000900	-0.000000000496	-0.000000001396	-0.000000004075
1544.897959183673	0.000048926525	0.000030989062	0.000000578832	0.000017937462	0.000000000000	0.000000000000	0.000000000000	0.000000000000	-0.000000000453	-0.000000000250	-0.000000000703	-0.000000002435
1546.938775510204	0.000048938125	0.000031000456	0.000000578626	0.000017937669	0.000000000000	0.000000000000	0.000000000000	0.000000000000	-0.000000000232	-0.000000000128	-0.000000000361	-0.000000001426
1548.979591836735	0.000048944084	0.000031006309	0.000000578520	0.000017937774	0.000000000000	0.000000000000	0.000000000000	0.000000000000	-0.000000000119	-0.000000000066	-0.000000000185	-0.000000000823
1551.020408163265	0.000048947144	0.000031009316	0.000000578466	0.000017937829	0.000000000000	0.000000000000	0.000000000000	0.000000000000	-0.000000000061	-0.000000000034	-0.000000000095	-0.000000000469
1553.061224489796	0.000048948716	0.000031010860	0.000000578438	0.000017937857	0.000000000000	0.000000000000	0.000000000000	0.000000000000	-0.000000000031	-0.000000000017	-0.000000000049	-0.000000000265
1555.102040816327	0.000048949524	0.000031011653	0.000000578424	0.000017937871	0.000000000000	0.000000000000	0.000000000000	0.000000000000	-0.000000000016	-0.000000000009	-0.000000000025	-0.000000000148
1557.142857142857	0.000048949939	0.000031012061	0.000000578416	0.000017937878	0.000000000000	0.000000000000	0.000000000000	0.000000000000	-0.000000000008	-0.000000000005	-0.000000000013	-0.000000000082
1559.183673469388	0.000048950152	0.000031012270	0.000000578412	0.000017937882	0.000000000000	0.000000000000	0.000000000000	0.000000000000	-0.000000000004	-0.000000000002	-0.000000000007	-0.000000000046
1561.224489795918	0.000048950261	0.000031012377	0.000000578410	0.000017937884	0.000000000000	0.000000000000	0.000000000000	0.000000000000	-0.000000000002	-0.000000000001	-0.000000000003	-0.000000000025
1563.265306122449	0.000048950318	0.000031012433	0.000000578409	0.000017937885	0.000000000000	0.000000000000	0.000000000000	0.000000000000	-0.000000000001	-0.000000000001	-0.000000000002	-0.000000000014
1565.306122448980	0.000048950346	0.000031012461	0.000000578409	0.000017937886	0.000000000000	0.000000000000	0.000000000000	0.000000000000	-0.000000000001	-0.000000000000	-0.000000000001	-0.000000000007
1567.346938775510	0.000048950361	0.000031012475	0.000000578409	0.000017937886	0.000000000000	0.000000000000	0.000000000000	0.000000000000	-0.000000000000	-0.000000000000	-0.000000000000	-0.000000000004
1569.387755102041	0.000048950369	0.000031012483	0.000000578409	0.000017937886	0.000000000000	0.000000000000	0.000000000000	0.000000000000	-0.000000000000	-0.000000000000	-0.000000000000	-0.000000000002
1571.428571428572	0.000048950373	0.000031012487	0.000000578409	0.000017937886	0.000000000000	0.000000000000	0.000000000000	0.000000000000	-0.000000000000	-0.000000000000	-0.000000000000	-0.000000000001
1573.469387755102	0.000048950375	0.000031012489	0.000000578408	0.000017937886	0.000000000000	0.000000000000	0.000000000000	0.000000000000	-0.000000000000	-0.000000000000	-0.000000000000	-0.000000000001
1575.510204081633	0.000048950376	0.000031012490	0.000000578408	0.000017937886	0.000000000000	0.000000000000	0.000000000000	0.000000000000	-0.000000000000	-0.000000000000	-0.000000000000	-0.000000000000
1577.551020408163	0.000048950376	0.000031012490	0.000000578408	0.000017937886	0.000000000000	0.000000000000	0.000000000000	0.000000000000	-0.000000000000	-0.000000000000	-0.000000000000	-0.000000000000
1579.591836734694	0.000048950377	0.000031012491	0.000000578408	0.000017937886	0.000000000000	0.000000000000	0.000000000000	0.000000000000	-0.000000000000	-0.000000000000	-0.000000000000	-0.000000000000
1581.632653061225	0.000048950377	0.000031012491	0.000000578408	0.000017937886	0.000000000000	0.000000000000	0.000000000000	0.000000000000	-0.000000000000	-0.000000000000	-0.000000000000	-0.000000000000
1583.673469387755	0.000048950377	0.000031012491	0.000000578408	0.000017937886	0.000000000000	0.000000000000	0.000000000000	0.000000000000	-0.000000000000	-0.000000000000	-0.000000000000	-0.000000000000
1585.714285714286	0.000048950377	0.000031012491	0.000000578408	0.000017937886	0.000000000000	0.000000000000	0.000000000000	0.000000000000	-0.000000000000	-0.000000000000	-0.000000000000	-0.000000000000
1587.755102040816	0.000048950377	0.000031012491	0.000000578408	0.000017937886	0.000000000000	0.000000000000	0.000000000000	0.000000000000	-0.000000000000	-0.000000000000	-0.000000000000	-0.000000000000
1589.795918367347	0.000048950377	0.000031012491	0.000000578408	0.000017937886	0.000000000000	0.000000000000	0.000000000000	0.000000000000	-0.000000000000	-0.000000000000	-0.000000000000	-0.000000000000
1591.836734693878	0.000048950377	0.000031012491	0.000000578408	0.000017937886	0.000000000000	0.000000000000	0.000000000000	0.000000000000	-0.000000000000	-0.000000000000	-0.000000000000	-0.000000000000
1593.877551020408	0.000048950377	0.000031012491	0.000000578408	0.000017937886	0.000000000000	0.000000000000	0.000000000000	0.000000000000	-0.000000000000	-0.000000000000	-0.000000000000	-0.000000000000
1595.918367346939	0.000048950377	0.000031012491	0.000000578408	0.000017937886	0.000000000000	0.000000000000	0.000000000000	0.000000000000	-0.000000000000	-0.000000000000	-0.000000000000	-0.000000000000
1597.959183673469	0.000048950377	0.000031012491	0.000000578408	0.000017937886	0.000000000000	0.000000000000	0.000000000000	0.000000000000	-0.000000000000	-0.000000000000	-0.000000000000	-0.000000000000
1600.000000000000	0.000048950377	0.000031012491	0.000000578408	0.000017937886	0.000000000000	0.000000000000	0.000000000000	0.000000000000	-0.000000000000	-0.000000000000	-0.000000000000	-0.000000000000
1602.040816326531	0.000048950377	0.000031012491	0.000000578408	0.000017937886	0.000000000000	0.000000000000	0.000000000000	0.000000000000	-0.000000000000	-0.000000000000	-0.000000000000	-0.000000000000
1604.081632653061	0.000048950377	0.000031012491	0.000000578408	0.000017937886	0.000000000000	0.000000000000	0.000000000000	0.000000000000	-0.000000000000	-0.000000000000	-0.000000000000	-0.000000000000
1606.122448979592	0.000048950377	0.000031012491	0.000000578408	0.000017937886	0.000000000000	0.000000000000	0.000000000000	0.000000000000	-0.000000000000	-0.000000000000	-0.000000000000	-0.000000000000
1608.163265306122	0.000048950377	0.000031012491	0.000000578408	0.000017937886	0.000000000000	0.000000000000	0.000000000000	0.000000000000	-0.000000000000	-0.000000000000	-0.000000000000	-0.000000000000
1610.204081632653	0.000048950377	0.000031012491	0.000000578408	0.000017937886	0.000000000000	0.000000000000	0.000000000000	0.000000000000	-0.000000000000	-0.000000000000	-0.000000000000	-0.000000000000
1612.244897959184	0.000048950377	0.000031012491	0.000000578408	0.000017937886	0.000000000000	0.000000000000	0.000000000000	0.000000000000	-0.000000000000	-0.000000000000	-0.000000000000	-0.000000000000
1614.285714285714	0.000048950377	0.000031012491	0.000000578408	0.000017937886	0.000000000000	0.000000000000	0.000000000000	0.000000000000	-0.000000000000	-0.000000000000	-0.000000000000	-0.000000000000
1616.326530612245	0.000048950377	0.000031012491	0.000000578408	0.000017937886	0.000000000000	0.000000000000	0.000000000000	0.000000000000	-0.000000000000	-0.000000000000	-0.000000000000	-0.000000000000
1618.367346938776	0.000048950377	0.000031012491	0.000000578408	0.000017937886	0.000000000000	0.000000000000	0.000000000000	0.000000000000	-0.000000000000	-0.000000000000	-0.000000000000	-0.000000000000
1620.408163265306	0.000048950377	0.000031012491	0.000000578408	0.000017937886	0.000000000000	0.000000000000	0.000000000000	0.000000000000	-0.000000000000	-0.000000000000	-0.000000000000	-0.000000000000
1622.448979591837	0.000048950377	0.000031012491	0.000000578408	0.000017937886	0.000000000000	0.000000000000	0.000000000000	0.000000000000	-0.000000000000	-0.000000000000	-0.000000000000	-0.000000000000
1624.489795918367	0.000048950377	0.000031012491	0.000000578408	0.000017937886	0.000000000000	0.000000000000	0.000000000000	0.000000000000	-0.000000000000	-0.000000000000	-0.000000000000	-0.000000000000
1626.530612244898	0.000048950377	0.000031012491	0.000000578408	0.000017937886	0.000000000000	0.000000000000	0.000000000000	0.000000000000	-0.000000000000	-0.000000000000	-0.000000000000	-0.000000000000
1628.571428571429	0.000048950377	0.000031012491	0.000000578408	0.000017937886	0.000000000000	0.000000000000	0.000000000000	0.000000000000	-0.000000000000	-0.000000000000	-0.000000000000	-0.000000000000
1630.612244897959	0.000048950377	0.000031012491	0.000000578408	0.000017937886	0.000000000000	0.000000000000	0.000000000000	0.000000000000	-0.000000000000	-0.000000000000	-0.000000000000	-0.000000000000
1632.653061224490	0.000048950377	0.000031012491	0.000000578408	0.000017937886	0.000000000000	0.000000000000	0.000000000000	0.000000000000	-0.000000000000	-0.000000000000	-0.000000000000	-0.000000000000
1634.693877551020	0.000050240469	0.000032290142	0.000000555907	0.000017950328	0.000000000000	0.000000000000	0.000002626950	0.000000262695	-0.000000014022	-0.000000014399	-0.000000028421	-0.000000013822
1636.734693877551	0.000050896999	0.000032936090	0.000000545326	0.000017960909	0.000000000000	0.000000000000	0.000000000000	0.000000000000	-0.000000011925	-0.000000007280	-0.000000019205	-0.000000016440
1638.775510204082	0.000051231107	0.000033264964	0.000000540092	0.000017966143	0.000000000000	0.000000000000	0.000000000000	0.000000000000	-0.000000005899	-0.000000003706	-0.000000009605	-0.000000013116
1640.816326530612	0.000051401135	0.000033432366	0.000000537466	0.000017968769	0.000000000000	0.000000000000	0.000000000000	0.000000000000	-0.000000002959	-0.000000001887	-0.000000004846	-0.000000009094
1642.857142857143	0.000051487665	0.000033517570	0.000000536140	0.000017970096	0.000000000000	0.000000000000	0.000000000000	0.000000000000	-0.000000001495	-0.000000000960	-0.000000002455	-0.000000005865
1644.897959183673	0.000051531699	0.000033560931	0.000000535467	0.000017970768	0.000000000000	0.000000000000	0.000000000000	0.000000000000	-0.000000000758	-0.000000000489	-0.000000001247	-0.000000003619
1646.938775510204	0.000051553890	0.000033582783	0.000000535129	0.000017971107	0.000000000000	0.000000000000	0.000000000000	0.000000000000	-0.000000000381	-0.000000000246	-0.000000000628	-0.000000002164
1648.979591836735	0.000051565288	0.000033594008	0.000000534955	0.000017971280	0.000000000000	0.000000000000	0.000000000000	0.000000000000	-0.000000000196	-0.000000000127	-0.000000000322	-0.000000001268
1651.020408163265	0.000051571143	0.000033599774	0.000000534866	0.000017971369	0.000000000000	0.000000000000	0.000000000000	0.000000000000	-0.000000000100	-0.000000000065	-0.000000000165	-0.000000000732
1653.061224489796	0.000051574150	0.000033602735	0.000000534820	0.000017971415	0.000000000000	0.000000000000	0.000000000000	0.000000000000	-0.000000000052	-0.000000000033	-0.000000000085	-0.000000000417
1655.102040816327	0.000051575695	0.000033604257	0.000000534796	0.000017971439	0.000000000000	0.000000000000	0.000000000000	0.000000000000	-0.000000000026	-0.000000000017	-0.000000000044	-0.000000000236
1657.142857142857	0.000051576489	0.000033605038	0.000000534784	0.000017971451	0.000000000000	0.000000000000	0.000000000000	0.000000000000	-0.000000000014	-0.000000000009	-0.000000000022	-0.000000000132
1659.183673469388	0.000051576896	0.000033605439	0.000000534778	0.000017971457	0.000000000000	0.000000000000	0.000000000000	0.000000000000	-0.000000000007	-0.000000000005	-0.000000000012	-0.000000000073
1661.224489795918	0.000051577106	0.000033605646	0.000000534775	0.000017971460	0.000000000000	0.000000000000	0.000000000000	0.000000000000	-0.000000000004	-0.000000000002	-0.000000000006	-0.000000000041
1663.265306122449	0.000051577213	0.000033605751	0.000000534773	0.000017971462	0.000000000000	0.000000000000	0.000000000000	0.000000000000	-0.000000000002	-0.000000000001	-0.000000000003	-0.000000000022
1665.306122448980	0.000051577269	0.000033605806	0.000000534773	0.000017971463	0.000000000000	0.000000000000	0.000000000000	0.000000000000	-0.000000000001	-0.000000000001	-0.000000000002	-0.000000000012
1667.346938775510	0.000051577297	0.000033605834	0.000000534772	0.000017971463	0.000000000000	0.000000000000	0.000000000000	0.000000000000	-0.000000000000	-0.000000000000	-0.000000000001	-0.000000000007
1669.387755102041	0.000051577312	0.000033605848	0.000000534772	0.000017971463	0.000000000000	0.000000000000	0.000000000000	0.000000000000	-0.000000000000	-0.000000000000	-0.000000000000	-0.000000000004
1671.428571428572	0.000051577319	0.000033605856	0.000000534772	0.000017971463	0.000000000000	0.000000000000	0.000000000000	0.000000000000	-0.000000000000	-0.000000000000	-0.000000000000	-0.000000000002
1673.469387755102	0.000051577323	0.000033605859	0.000000534772	0.000017971464	0.000000000000	0.000000000000	0.000000000000	0.000000000000	-0.000000000000	-0.000000000000	-0.000000000000	-0.000000000001
1675.510204081633	0.000051577325	0.000033605861	0.000000534772	0.000017971464	0.000000000000	0.000000000000	0.000000000000	0.000000000000	-0.000000000000	-0.000000000000	-0.000000000000	-0.000000000001
1677.551020408163	0.000051577326	0.000033605862	0.000000534772	0.000017971464	0.000000000000	0.000000000000	0.000000000000	0.000000000000	-0.000000000000	-0.000000000000	-0.000000000000	-0.000000000000
1679.591836734694	0.000051577326	0.000033605863	0.000000534772	0.000017971464	0.000000000000	0.000000000000	0.000000000000	0.000000000000	-0.000000000000	-0.000000000000	-0.000000000000	-0.000000000000
1681.632653061225	0.000051577327	0.000033605863	0.000000534772	0.000017971464	0.000000000000	0.000000000000	0.000000000000	0.000000000000	-0.000000000000	-0.000000000000	-0.000000000000	-0.000000000000
1683.673469387755	0.000051577327	0.000033605863	0.000000534772	0.000017971464	0.000000000000	0.000000000000	0.000000000000	0.000000000000	-0.000000000000	-0.000000000000	-0.000000000000	-0.000000000000
1685.714285714286	0.000051577327	0.000033605863	0.000000534772	0.000017971464	0.000000000000	0.000000000000	0.000000000000	0.000000000000	-0.000000000000	-0.000000000000	-0.000000000000	-0.000000000000
1687.755102040816	0.000051577327	0.000033605863	0.000000534772	0.000017971464	0.000000000000	0.000000000000	0.000000000000	0.000000000000	-0.000000000000	-0.000000000000	-0.000000000000	-0.000000000000
1689.795918367347	0.000051577327	0.000033605863	0.000000534772	0.000017971464	0.000000000000	0.000000000000	0.000000000000	0.000000000000	-0.000000000000	-0.000000000000	-0.000000000000	-0.000000000000
1691.836734693878	0.000051577327	0.000033605863	0.000000534772	0.000017971464	0.000000000000	0.000000000000	0.000000000000	0.000000000000	-0.000000000000	-0.000000000000	-0.000000000000	-0.000000000000
1693.877551020408	0.000051577327	0.000033605863	0.000000534772	0.000017971464	0.000000000000	0.000000000000	0.000000000000	0.000000000000	-0.000000000000	-0.000000000000	-0.000000000000	-0.000000000000
1695.918367346939	0.000051577327	0.000033605863	0.000000534772	0.000017971464	0.000000000000	0.000000000000	0.000000000000	0.000000000000	-0.000000000000	-0.000000000000	-0.000000000000	-0.000000000000
1697.959183673469	0.000051577327	0.000033605863	0.000000534772	0.000017971464	0.000000000000	0.000000000000	0.000000000000	0.000000000000	-0.000000000000	-0.000000000000	-0.000000000000	-0.000000000000
1700.000000000000	0.000051577327	0.000033605863	0.000000534772	0.000017971464	0.000000000000	0.000000000000	0.000000000000	0.000000000000	-0.000000000000	-0.000000000000	-0.000000000000	-0.000000000000
1702.040816326531	0.000051577327	0.000033605863	0.000000534772	0.000017971464	0.000000000000	0.000000000000	0.000000000000	0.000000000000	-0.000000000000	-0.000000000000	-0.000000000000	-0.000000000000
1704.081632653061	0.000051577327	0.000033605863	0.000000534772	0.000017971464	0.000000000000	0.000000000000	0.000000000000	0.000000000000	-0.000000000000	-0.000000000000	-0.000000000000	-0.000000000000
1706.122448979592	0.000051577327	0.000033605863	0.000000534772	0.000017971464	0.000000000000	0.000000000000	0.000000000000	0.000000000000	-0.000000000000	-0.000000000000	-0.000000000000	-0.000000000000
1708.163265306122	0.000051577327	0.000033605863	0.000000534772	0.000017971464	0.000000000000	0.000000000000	0.000000000000	0.000000000000	-0.000000000000	-0.000000000000	-0.000000000000	-0.000000000000
1710.204081632653	0.000051577327	0.000033605863	0.000000534772	0.000017971464	0.000000000000	0.000000000000	0.000000000000	0.000000000000	-0.000000000000	-0.000000000000	-0.000000000000	-0.000000000000
1712.244897959184	0.000051577327	0.000033605863	0.000000534772	0.000017971464	0.000000000000	0.000000000000	0.000000000000	0.000000000000	-0.000000000000	-0.000000000000	-0.000000000000	-0.000000000000
1714.285714285714	0.000051577327	0.000033605863	0.000000534772	0.000017971464	0.000000000000	0.000000000000	0.000000000000	0.000000000000	-0.000000000000	-0.000000000000	-0.000000000000	-0.000000000000
1716.326530612245	0.000051577327	0.000033605863	0.000000534772	0.000017971464	0.000000000000	0.000000000000	0.000000000000	0.000000000000	-0.000000000000	-0.000000000000	-0.000000000000	-0.000000000000
1718.367346938776	0.000051577327	0.000033605863	0.000000534772	0.000017971464	0.000000000000	0.000000000000	0.000000000000	0.000000000000	-0.000000000000	-0.000000000000	-0.000000000000	-0.000000000000
1720.408163265306	0.000051577327	0.000033605863	0.000000534772	0.000017971464	0.000000000000	0.000000000000	0.000000000000	0.000000000000	-0.000000000000	-0.000000000000	-0.000000000000	-0.000000000000
1722.448979591837	0.000051577327	0.000033605863	0.000000534772	0.000017971464	0.000000000000	0.000000000000	0.000000000000	0.000000000000	-0.000000000000	-0.000000000000	-0.000000000000	-0.000000000000
1724.489795918367	0.000051577327	0.000033605863	0.000000534772	0.000017971464	0.000000000000	0.000000000000	0.000000000000	0.000000000000	-0.000000000000	-0.000000000000	-0.000000000000	-0.000000000000
1726.530612244898	0.000051577327	0.000033605863	0.000000534772	0.000017971464	0.000000000000	0.000000000000	0.000000000000	0.000000000000	-0.000000000000	-0.000000000000	-0.000000000000	-0.000000000000
1728.571428571429	0.000051577327	0.000033605863	0.000000534772	0.000017971464	0.000000000000	0.000000000000	0.000000000000	0.000000000000	-0.000000000000	-0.000000000000	-0.000000000000	-0.000000000000
1730.612244897959	0.000051577327	0.000033605863	0.000000534772	0.000017971464	0.000000000000	0.000000000000	0.000000000000	0.000000000000	-0.000000000000	-0.000000000000	-0.000000000000	-0.000000000000
1732.653061224490	0.000051577327	0.000033605863	0.000000534772	0.000017971464	0.000000000000	0.000000000000	0.000000000000	0.000000000000	-0.000000000000	-0.000000000000	-0.000000000000	-0.000000000000
1734.693877551020	0.000051577327	0.000033605863	0.000000534772	0.000017971464	0.000000000000	0.000000000000	0.000000000000	0.000000000000	-0.000000000000	-0.000000000000	-0.000000000000	-0.000000000000
1736.734693877551	0.000052844983	0.000034863803	0.000000515755	0.000017981180	0.000000000000	0.000000000000	0.000002581264	0.000000258126	-0.000000010950	-0.000000014177	-0.000000025127	-0.000000012220
1738.775510204082	0.000053490095	0.000035499926	0.000000506766	0.000017990169	0.000000000000	0.000000000000	0.000000000000	0.000000000000	-0.000000010130	-0.000000007169	-0.000000017299	-0.000000014690
1740.816326530612	0.000053818392	0.000035823767	0.000000502310	0.000017994625	0.000000000000	0.000000000000	0.000000000000	0.000000000000	-0.000000005023	-0.000000003650	-0.000000008672	-0.000000011764
1742.857142857143	0.000053985463	0.000035988600	0.000000500071	0.000017996864	0.000000000000	0.000000000000	0.000000000000	0.000000000000	-0.000000002523	-0.000000001858	-0.000000004380	-0.000000008173
1744.897959183673	0.000054070489	0.000036072493	0.000000498940	0.000017997995	0.000000000000	0.000000000000	0.000000000000	0.000000000000	-0.000000001275	-0.000000000945	-0.000000002221	-0.000000005278
1746.938775510204	0.000054113757	0.000036115187	0.000000498366	0.000017998569	0.000000000000	0.000000000000	0.000000000000	0.000000000000	-0.000000000647	-0.000000000481	-0.000000001128	-0.000000003260
1748.979591836735	0.000054135561	0.000036136703	0.000000498077	0.000017998858	0.000000000000	0.000000000000	0.000000000000	0.000000000000	-0.000000000325	-0.000000000242	-0.000000000568	-0.000000001951
1751.020408163265	0.000054146761	0.000036147755	0.000000497929	0.000017999006	0.000000000000	0.000000000000	0.000000000000	0.000000000000	-0.000000000167	-0.000000000125	-0.000000000292	-0.000000001144
1753.061224489796	0.000054152514	0.000036153432	0.000000497853	0.000017999082	0.000000000000	0.000000000000	0.000000000000	0.000000000000	-0.000000000086	-0.000000000064	-0.000000000150	-0.000000000660
1755.102040816327	0.000054155470	0.000036156348	0.000000497814	0.000017999121	0.000000000000	0.000000000000	0.000000000000	0.000000000000	-0.000000000044	-0.000000000033	-0.000000000077	-0.000000000377
1757.142857142857	0.000054156988	0.000036157846	0.000000497794	0.000017999141	0.000000000000	0.000000000000	0.000000000000	0.000000000000	-0.000000000023	-0.000000000017	-0.000000000039	-0.000000000213
1759.183673469388	0.000054157767	0.000036158616	0.000000497783	0.000017999152	0.000000000000	0.000000000000	0.000000000000	0.000000000000	-0.000000000012	-0.000000000009	-0.000000000020	-0.000000000119
1761.224489795918	0.000054158168	0.000036159011	0.000000497778	0.000017999157	0.000000000000	0.000000000000	0.000000000000	0.000000000000	-0.000000000006	-0.000000000004	-0.000000000010	-0.000000000066
1763.265306122449	0.000054158374	0.000036159214	0.000000497775	0.000017999160	0.000000000000	0.000000000000	0.000000000000	0.000000000000	-0.000000000003	-0.000000000002	-0.000000000005	-0.000000000037
1765.306122448980	0.000054158479	0.000036159318	0.000000497774	0.000017999161	0.000000000000	0.000000000000	0.000000000000	0.000000000000	-0.000000000002	-0.000000000001	-0.000000000003	-0.000000000020
1767.346938775510	0.000054158533	0.000036159372	0.000000497773	0.000017999162	0.000000000000	0.000000000000	0.000000000000	0.000000000000	-0.000000000001	-0.000000000001	-0.000000000001	-0.000000000011
1769.387755102041	0.000054158561	0.000036159399	0.000000497773	0.000017999162	0.000000000000	0.000000000000	0.000000000000	0.000000000000	-0.000000000000	-0.000000000000	-0.000000000001	-0.000000000006
1771.428571428572	0.000054158576	0.000036159413	0.000000497773	0.000017999162	0.000000000000	0.000000000000	0.000000000000	0.000000000000	-0.000000000000	-0.000000000000	-0.000000000000	-0.000000000003
1773.469387755102	0.000054158583	0.000036159421	0.000000497772	0.000017999162	0.000000000000	0.000000000000	0.000000000000	0.000000000000	-0.000000000000	-0.000000000000	-0.000000000000	-0.000000000002
1775.510204081633	0.000054158587	0.000036159424	0.000000497772	0.000017999162	0.000000000000	0.000000000000	0.000000000000	0.000000000000	-0.000000000000	-0.000000000000	-0.000000000000	-0.000000000001
1777.551020408163	0.000054158589	0.000036159426	0.000000497772	0.000017999163	0.000000000000	0.000000000000	0.000000000000	0.000000000000	-0.000000000000	-0.000000000000	-0.000000000000	-0.000000000001
1779.591836734694	0.000054158590	0.000036159427	0.000000497772	0.000017999163	0.000000000000	0.000000000000	0.000000000000	0.000000000000	-0.000000000000	-0.000000000000	-0.000000000000	-0.000000000000
1781.632653061225	0.000054158590	0.000036159428	0.000000497772	0.000017999163	0.000000000000	0.000000000000	0.000000000000	0.000000000000	-0.000000000000	-0.000000000000	-0.000000000000	-0.000000000000
1783.673469387755	0.000054158591	0.000036159428	0.000000497772	0.000017999163	0.000000000000	0.000000000000	0.000000000000	0.000000000000	-0.000000000000	-0.000000000000	-0.000000000000	-0.000000000000
1785.714285714286	0.000054158591	0.000036159428	0.000000497772	0.000017999163	0.000000000000	0.000000000000	0.000000000000	0.000000000000	-0.000000000000	-0.000000000000	-0.000000000000	-0.000000000000
1787.755102040816	0.000054158591	0.000036159428	0.000000497772	0.000017999163	0.000000000000	0.000000000000	0.000000000000	0.000000000000	-0.000000000000	-0.000000000000	-0.000000000000	-0.000000000000
1789.795918367347	0.000054158591	0.000036159428	0.000000497772	0.000017999163	0.000000000000	0.000000000000	0.000000000000	0.000000000000	-0.000000000000	-0.000000000000	-0.000000000000	-0.000000000000
1791.836734693878	0.000054158591	0.000036159428	0.000000497772	0.000017999163	0.000000000000	0.000000000000	0.000000000000	0.000000000000	-0.000000000000	-0.000000000000	-0.000000000000	-0.000000000000
1793.877551020408	0.000054158591	0.000036159428	0.000000497772	0.000017999163	0.000000000000	0.000000000000	0.000000000000	0.000000000000	-0.000000000000	-0.000000000000	-0.000000000000	-0.000000000000
1795.918367346939	0.000054158591	0.000036159428	0.000000497772	0.000017999163	0.000000000000	0.000000000000	0.000000000000	0.000000000000	-0.000000000000	-0.000000000000	-0.000000000000	-0.000000000000
1797.959183673469	0.000054158591	0.000036159428	0.000000497772	0.000017999163	0.000000000000	0.000000000000	0.000000000000	0.000000000000	-0.000000000000	-0.000000000000	-0.000000000000	-0.000000000000
1800.000000000000	0.000054158591	0.000036159428	0.000000497772	0.000017999163	0.000000000000	0.000000000000	0.000000000000	0.000000000000	-0.000000000000	-0.000000000000	-0.000000000000	-0.000000000000
1802.040816326531	0.000054158591	0.000036159428	0.000000497772	0.000017999163	0.000000000000	0.000000000000	0.000000000000	0.000000000000	-0.000000000000	-0.000000000000	-0.000000000000	-0.000000000000
1804.081632653061	0.000054158591	0.000036159428	0.000000497772	0.000017999163	0.000000000000	0.000000000000	0.000000000000	0.000000000000	-0.000000000000	-0.000000000000	-0.000000000000	-0.000000000000
1806.122448979592	0.000054158591	0.000036159428	0.000000497772	0.000017999163	0.000000000000	0.000000000000	0.000000000000	0.000000000000	-0.000000000000	-0.000000000000	-0.000000000000	-0.000000000000
1808.163265306122	0.000054158591	0.000036159428	0.000000497772	0.000017999163	0.000000000000	0.000000000000	0.000000000000	0.000000000000	-0.000000000000	-0.000000000000	-0.000000000000	-0.000000000000
1810.204081632653	0.000054158591	0.000036159428	0.000000497772	0.000017999163	0.000000000000	0.000000000000	0.000000000000	0.000000000000	-0.000000000000	-0.000000000000	-0.000000000000	-0.000000000000
1812.244897959184	0.000054158591	0.000036159428	0.000000497772	0.000017999163	0.000000000000	0.000000000000	0.000000000000	0.000000000000	-0.000000000000	-0.000000000000	-0.000000000000	-0.000000000000
1814.285714285714	0.000054158591	0.000036159428	0.000000497772	0.000017999163	0.000000000000	0.000000000000	0.000000000000	0.000000000000	-0.000000000000	-0.000000000000	-0.000000000000	-0.000000000000
1816.326530612245	0.000054158591	0.000036159428	0.000000497772	0.000017999163	0.000000000000	0.000000000000	0.000000000000	0.000000000000	-0.000000000000	-0.000000000000	-0.000000000000	-0.000000000000
1818.367346938776	0.000054158591	0.000036159428	0.000000497772	0.000017999163	0.000000000000	0.000000000000	0.000000000000	0.000000000000	-0.000000000000	-0.000000000000	-0.000000000000	-0.000000000000
1820.408163265306	0.000054158591	0.000036159428	0.000000497772	0.000017999163	0.000000000000	0.000000000000	0.000000000000	0.000000000000	-0.000000000000	-0.000000000000	-0.000000000000	-0.000000000000
1822.448979591837	0.000054158591	0.000036159428	0.000000497772	0.000017999163	0.000000000000	0.000000000000	0.000000000000	0.000000000000	-0.000000000000	-0.000000000000	-0.000000000000	-0.000000000000
1824.489795918367	0.000054158591	0.000036159428	0.000000497772	0.000017999163	0.000000000000	0.000000000000	0.000000000000	0.000000000000	-0.000000000000	-0.000000000000	-0.000000000000	-0.000000000000
1826.530612244898	0.000054158591	0.000036159428	0.000000497772	0.000017999163	0.000000000000	0.000000000000	0.000000000000	0.000000000000	-0.000000000000	-0.000000000000	-0.000000000000	-0.000000000000
1828.571428571429	0.000054158591	0.000036159428	0.000000497772	0.000017999163	0.000000000000	0.000000000000	0.000000000000	0.000000000000	-0.000000000000	-0.000000000000	-0.000000000000	-0.000000000000
1830.612244897959	0.000054158591	0.000036159428	0.000000497772	0.000017999163	0.000000000000	0.000000000000	0.000000000000	0.000000000000	-0.000000000000	-0.000000000000	-0.000000000000	-0.000000000000
1832.653061224490	0.000054158591	0.000036159428	0.000000497772	0.000017999163	0.000000000000	0.000000000000	0.000000000000	0.000000000000	-0.000000000000	-0.000000000000	-0.000000000000	-0.000000000000
1834.693877551020	0.000054158591	0.000036159428	0.000000497772	0.000017999163	0.000000000000	0.000000000000	0.000000000000	0.000000000000	-0.000000000000	-0.000000000000	-0.000000000000	-0.000000000000
1836.734693877551	0.000054158591	0.000036159428	0.000000497772	0.000017999163	0.000000000000	0.000000000000	0.000000000000	0.000000000000	-0.000000000000	-0.000000000000	-0.000000000000	-0.000000000000
1838.775510204082	0.000055404201	0.000037397421	0.000000481498	0.000018006780	0.000000000000	0.000000000000	0.000002536372	0.000000253637	-0.000000008585	-0.000000013952	-0.000000022537	-0.000000010961
1840.816326530612	0.000056038093	0.000038023587	0.000000473772	0.000018014506	0.000000000000	0.000000000000	0.000000000000	0.000000000000	-0.000000008707	-0.000000007057	-0.000000015764	-0.000000013297
1842.857142857143	0.000056360681	0.000038342337	0.000000469933	0.000018018345	0.000000000000	0.000000000000	0.000000000000	0.000000000000	-0.000000004326	-0.000000003592	-0.000000007918	-0.000000010681
1844.897959183673	0.000056524847	0.000038504572	0.000000468003	0.000018020274	0.000000000000	0.000000000000	0.000000000000	0.000000000000	-0.000000002175	-0.000000001828	-0.000000004003	-0.000000007433
1846.938775510204	0.000056608393	0.000038587142	0.000000467027	0.000018021251	0.000000000000	0.000000000000	0.000000000000	0.000000000000	-0.000000001100	-0.000000000931	-0.000000002031	-0.000000004806
1848.979591836735	0.000056650909	0.000038629163	0.000000466532	0.000018021746	0.000000000000	0.000000000000	0.000000000000	0.000000000000	-0.000000000558	-0.000000000474	-0.000000001032	-0.000000002970
1851.020408163265	0.000056672334	0.000038650339	0.000000466283	0.000018021995	0.000000000000	0.000000000000	0.000000000000	0.000000000000	-0.000000000281	-0.000000000239	-0.000000000519	-0.000000001778
1853.061224489796	0.000056683339	0.000038661217	0.000000466155	0.000018022123	0.000000000000	0.000000000000	0.000000000000	0.000000000000	-0.000000000144	-0.000000000123	-0.000000000267	-0.000000001043
1855.102040816327	0.000056688992	0.000038666804	0.000000466089	0.000018022189	0.000000000000	0.000000000000	0.000000000000	0.000000000000	-0.000000000074	-0.000000000063	-0.000000000137	-0.000000000602
1857.142857142857	0.000056691896	0.000038669674	0.000000466056	0.000018022222	0.000000000000	0.000000000000	0.000000000000	0.000000000000	-0.000000000038	-0.000000000032	-0.000000000070	-0.000000000344
1859.183673469388	0.000056693388	0.000038671148	0.000000466038	0.000018022240	0.000000000000	0.000000000000	0.000000000000	0.000000000000	-0.000000000020	-0.000000000017	-0.000000000036	-0.000000000194
1861.224489795918	0.000056694154	0.000038671905	0.000000466029	0.000018022248	0.000000000000	0.000000000000	0.000000000000	0.000000000000	-0.000000000010	-0.000000000009	-0.000000000019	-0.000000000109
1863.265306122449	0.000056694547	0.000038672294	0.000000466025	0.000018022253	0.000000000000	0.000000000000	0.000000000000	0.000000000000	-0.000000000005	-0.000000000004	-0.000000000010	-0.000000000060
1865.306122448980	0.000056694750	0.000038672494	0.000000466023	0.000018022255	0.000000000000	0.000000000000	0.000000000000	0.000000000000	-0.000000000003	-0.000000000002	-0.000000000005	-0.000000000033
1867.346938775510	0.000056694853	0.000038672597	0.000000466021	0.000018022257	0.000000000000	0.000000000000	0.000000000000	0.000000000000	-0.000000000001	-0.000000000001	-0.000000000003	-0.000000000018
1869.387755102041	0.000056694907	0.000038672650	0.000000466021	0.000018022257	0.000000000000	0.000000000000	0.000000000000	0.000000000000	-0.000000000001	-0.000000000001	-0.000000000001	-0.000000000010
1871.428571428572	0.000056694934	0.000038672677	0.000000466020	0.000018022258	0.000000000000	0.000000000000	0.000000000000	0.000000000000	-0.000000000000	-0.000000000000	-0.000000000001	-0.000000000006
1873.469387755102	0.000056694948	0.000038672691	0.000000466020	0.000018022258	0.000000000000	0.000000000000	0.000000000000	0.000000000000	-0.000000000000	-0.000000000000	-0.000000000000	-0.000000000003
1875.510204081633	0.000056694956	0.000038672698	0.000000466020	0.000018022258	0.000000000000	0.000000000000	0.000000000000	0.000000000000	-0.000000000000	-0.000000000000	-0.000000000000	-0.000000000002
1877.551020408163	0.000056694959	0.000038672701	0.000000466020	0.000018022258	0.000000000000	0.000000000000	0.000000000000	0.000000000000	-0.000000000000	-0.000000000000	-0.000000000000	-0.000000000001
1879.591836734694	0.000056694961	0.000038672703	0.000000466020	0.000018022258	0.000000000000	0.000000000000	0.000000000000	0.000000000000	-0.000000000000	-0.000000000000	-0.000000000000	-0.000000000000
1881.632653061225	0.000056694962	0.000038672704	0.000000466020	0.000018022258	0.000000000000	0.000000000000	0.000000000000	0.000000000000	-0.000000000000	-0.000000000000	-0.000000000000	-0.000000000000
1883.673469387755	0.000056694963	0.000038672705	0.000000466020	0.000018022258	0.000000000000	0.000000000000	0.000000000000	0.000000000000	-0.000000000000	-0.000000000000	-0.000000000000	-0.000000000000
1885.714285714286	0.000056694963	0.000038672705	0.000000466020	0.000018022258	0.000000000000	0.000000000000	0.000000000000	0.000000000000	-0.000000000000	-0.000000000000	-0.000000000000	-0.000000000000
1887.755102040816	0.000056694963	0.000038672705	0.000000466020	0.000018022258	0.000000000000	0.000000000000	0.000000000000	0.000000000000	-0.000000000000	-0.000000000000	-0.000000000000	-0.000000000000
1889.795918367347	0.000056694963	0.000038672705	0.000000466020	0.000018022258	0.000000000000	0.000000000000	0.000000000000	0.000000000000	-0.000000000000	-0.000000000000	-0.000000000000	-0.000000000000
1891.836734693878	0.000056694963	0.000038672705	0.000000466020	0.000018022258	0.000000000000	0.000000000000	0.000000000000	0.000000000000	-0.000000000000	-0.000000000000	-0.000000000000	-0.000000000000
1893.877551020408	0.000056694963	0.000038672705	0.000000466020	0.000018022258	0.000000000000	0.000000000000	0.000000000000	0.000000000000	-0.000000000000	-0.000000000000	-0.000000000000	-0.000000000000
1895.918367346939	0.000056694963	0.000038672705	0.000000466020	0.000018022258	0.000000000000	0.000000000000	0.000000000000	0.000000000000	-0.000000000000	-0.000000000000	-0.000000000000	-0.000000000000
1897.959183673469	0.000056694963	0.000038672705	0.000000466020	0.000018022258	0.000000000000	0.000000000000	0.000000000000	0.000000000000	-0.000000000000	-0.000000000000	-0.000000000000	-0.000000000000
1900.000000000000	0.000056694963	0.000038672705	0.000000466020	0.000018022258	0.000000000000	0.000000000000	0.000000000000	0.000000000000	-0.000000000000	-0.000000000000	-0.000000000000	-0.000000000000
1902.040816326531	0.000056694963	0.000038672705	0.000000466020	0.000018022258	0.000000000000	0.000000000000	0.000000000000	0.000000000000	-0.000000000000	-0.000000000000	-0.000000000000	-0.000000000000
1904.081632653061	0.000056694963	0.000038672705	0.000000466020	0.000018022258	0.000000000000	0.000000000000	0.000000000000	0.000000000000	-0.000000000000	-0.000000000000	-0.000000000000	-0.000000000000
1906.122448979592	0.000056694963	0.000038672705	0.000000466020	0.000018022258	0.000000000000	0.000000000000	0.000000000000	0.000000000000	-0.000000000000	-0.000000000000	-0.000000000000	-0.000000000000
1908.163265306122	0.000056694963	0.000038672705	0.000000466020	0.000018022258	0.000000000000	0.000000000000	0.000000000000	0.000000000000	-0.000000000000	-0.000000000000	-0.000000000000	-0.000000000000
1910.204081632653	0.000056694963	0.000038672705	0.000000466020	0.000018022258	0.000000000000	0.000000000000	0.000000000000	0.000000000000	-0.000000000000	-0.000000000000	-0.000000000000	-0.000000000000
1912.244897959184	0.000056694963	0.000038672705	0.000000466020	0.000018022258	0.000000000000	0.000000000000	0.000000000000	0.000000000000	-0.000000000000	-0.000000000000	-0.000000000000	-0.000000000000
1914.285714285714	0.000056694963	0.000038672705	0.000000466020	0.000018022258	0.000000000000	0.000000000000	0.000000000000	0.000000000000	-0.000000000000	-0.000000000000	-0.000000000000	-0.000000000000
1916.326530612245	0.000056694963	0.000038672705	0.000000466020	0.000018022258	0.000000000000	0.000000000000	0.000000000000	0.000000000000	-0.000000000000	-0.000000000000	-0.000000000000	-0.000000000000
1918.367346938776	0.000056694963	0.000038672705	0.000000466020	0.000018022258	0.000000000000	0.000000000000	0.000000000000	0.000000000000	-0.000000000000	-0.000000000000	-0.000000000000	-0.000000000000
1920.408163265306	0.000056694963	0.000038672705	0.000000466020	0.000018022258	0.000000000000	0.000000000000	0.000000000000	0.000000000000	-0.000000000000	-0.000000000000	-0.000000000000	-0.000000000000
1922.448979591837	0.000056694963	0.000038672705	0.000000466020	0.000018022258	0.000000000000	0.000000000000	0.000000000000	0.000000000000	-0.000000000000	-0.000000000000	-0.000000000000	-0.000000000000
1924.489795918367	0.000056694963	0.000038672705	0.000000466020	0.000018022258	0.000000000000	0.000000000000	0.000000000000	0.000000000000	-0.000000000000	-0.000000000000	-0.000000000000	-0.000000000000
1926.530612244898	0.000056694963	0.000038672705	0.000000466020	0.000018022258	0.000000000000	0.000000000000	0.000000000000	0.000000000000	-0.000000000000	-0.000000000000	-0.000000000000	-0.000000000000
1928.571428571429	0.000056694963	0.000038672705	0.000000466020	0.000018022258	0.000000000000	0.000000000000	0.000000000000	0.000000000000	-0.000000000000	-0.000000000000	-0.000000000000	-0.000000000000
1930.612244897959	0.000056694963	0.000038672705	0.000000466020	0.000018022258	0.000000000000	0.000000000000	0.000000000000	0.000000000000	-0.000000000000	-0.000000000000	-0.000000000000	-0.000000000000
1932.653061224490	0.000056694963	0.000038672705	0.000000466020	0.000018022258	0.000000000000	0.000000000000	0.000000000000	0.000000000000	-0.000000000000	-0.000000000000	-0.000000000000	-0.000000000000
1934.693877551020	0.000056694963	0.000038672705	0.000000466020	0.000018022258	0.000000000000	0.000000000000	0.000000000000	0.000000000000	-0.000000000000	-0.000000000000	-0.000000000000	-0.000000000000
1936.734693877551	0.000056694963	0.000038672705	0.000000466020	0.000018022258	0.000000000000	0.000000000000	0.000000000000	0.000000000000	-0.000000000000	-0.000000000000	-0.000000000000	-0.000000000000
1938.775510204082	0.000056694963	0.000038672705	0.000000466020	0.000018022258	0.000000000000	0.000000000000	0.000000000000	0.000000000000	-0.000000000000	-0.000000000000	-0.000000000000	-0.000000000000
1940.816326530612	0.000057918910	0.000039890678	0.000000451941	0.000018028232	0.000000000000	0.000000000000	0.000002492262	0.000000249226	-0.000000006733	-0.000000013727	-0.000000020460	-0.000000009950
1942.857142857143	0.000058541778	0.000040506837	0.000000445232	0.000018034941	0.000000000000	0.000000000000	0.000000000000	0.000000000000	-0.000000007561	-0.000000006944	-0.000000014505	-0.000000012165
1944.897959183673	0.000058858756	0.000040820476	0.000000441893	0.000018038280	0.000000000000	0.000000000000	0.000000000000	0.000000000000	-0.000000003763	-0.000000003535	-0.000000007298	-0.000000009798
1946.938775510204	0.000059020067	0.000040980106	0.000000440213	0.000018039961	0.000000000000	0.000000000000	0.000000000000	0.000000000000	-0.000000001894	-0.000000001799	-0.000000003693	-0.000000006829
1948.979591836735	0.000059102160	0.000041061349	0.000000439362	0.000018040811	0.000000000000	0.000000000000	0.000000000000	0.000000000000	-0.000000000958	-0.000000000916	-0.000000001874	-0.000000004419
1951.020408163265	0.000059143936	0.000041102694	0.000000438931	0.000018041242	0.000000000000	0.000000000000	0.000000000000	0.000000000000	-0.000000000486	-0.000000000466	-0.000000000952	-0.000000002733
1953.061224489796	0.000059164989	0.000041123530	0.000000438714	0.000018041459	0.000000000000	0.000000000000	0.000000000000	0.000000000000	-0.000000000245	-0.000000000235	-0.000000000479	-0.000000001637
1955.102040816327	0.000059175803	0.000041134232	0.000000438602	0.000018041571	0.000000000000	0.000000000000	0.000000000000	0.000000000000	-0.000000000126	-0.000000000121	-0.000000000246	-0.000000000961
1957.142857142857	0.000059181358	0.000041139730	0.000000438545	0.000018041628	0.000000000000	0.000000000000	0.000000000000	0.000000000000	-0.000000000064	-0.000000000062	-0.000000000126	-0.000000000555
1959.183673469388	0.000059184211	0.000041142554	0.000000438516	0.000018041658	0.000000000000	0.000000000000	0.000000000000	0.000000000000	-0.000000000033	-0.000000000032	-0.000000000065	-0.000000000317
1961.224489795918	0.000059185677	0.000041144004	0.000000438501	0.000018041673	0.000000000000	0.000000000000	0.000000000000	0.000000000000	-0.000000000017	-0.000000000016	-0.000000000033	-0.000000000179
1963.265306122449	0.000059186430	0.000041144749	0.000000438493	0.000018041680	0.000000000000	0.000000000000	0.000000000000	0.000000000000	-0.000000000009	-0.000000000008	-0.000000000017	-0.000000000100
1965.306122448980	0.000059186816	0.000041145132	0.000000438489	0.000018041684	0.000000000000	0.000000000000	0.000000000000	0.000000000000	-0.000000000004	-0.000000000004	-0.000000000009	-0.000000000056
1967.346938775510	0.000059187015	0.000041145328	0.000000438487	0.000018041686	0.000000000000	0.000000000000	0.000000000000	0.000000000000	-0.000000000002	-0.000000000002	-0.000000000005	-0.000000000031
1969.387755102041	0.000059187117	0.000041145429	0.000000438486	0.000018041687	0.000000000000	0.000000000000	0.000000000000	0.000000000000	-0.000000000001	-0.000000000001	-0.000000000002	-0.000000000017
1971.428571428572	0.000059187169	0.000041145481	0.000000438485	0.000018041688	0.000000000000	0.000000000000	0.000000000000	0.000000000000	-0.000000000001	-0.000000000001	-0.000000000001	-0.000000000009
1973.469387755102	0.000059187196	0.000041145508	0.000000438485	0.000018041688	0.000000000000	0.000000000000	0.000000000000	0.000000000000	-0.000000000000	-0.000000000000	-0.000000000001	-0.000000000005
1975.510204081633	0.000059187210	0.000041145522	0.000000438485	0.000018041688	0.000000000000	0.000000000000	0.000000000000	0.000000000000	-0.000000000000	-0.000000000000	-0.000000000000	-0.000000000003
1977.551020408163	0.000059187217	0.000041145529	0.000000438485	0.000018041688	0.000000000000	0.000000000000	0.000000000000	0.000000000000	-0.000000000000	-0.000000000000	-0.000000000000	-0.000000000001
1979.591836734694	0.000059187221	0.000041145532	0.000000438485	0.000018041689	0.000000000000	0.000000000000	0.000000000000	0.000000000000	-0.000000000000	-0.000000000000	-0.000000000000	-0.000000000001
1981.632653061225	0.000059187223	0.000041145534	0.000000438485	0.000018041689	0.000000000000	0.000000000000	0.000000000000	0.000000000000	-0.000000000000	-0.000000000000	-0.000000000000	-0.000000000000
1983.673469387755	0.000059187224	0.000041145535	0.000000438485	0.000018041689	0.000000000000	0.000000000000	0.000000000000	0.000000000000	-0.000000000000	-0.000000000000	-0.000000000000	-0.000000000000
1985.714285714286	0.000059187224	0.000041145536	0.000000438485	0.000018041689	0.000000000000	0.000000000000	0.000000000000	0.000000000000	-0.000000000000	-0.000000000000	-0.000000000000	-0.000000000000
1987.755102040816	0.000059187224	0.000041145536	0.000000438485	0.000018041689	0.000000000000	0.000000000000	0.000000000000	0.000000000000	-0.000000000000	-0.000000000000	-0.000000000000	-0.000000000000
1989.795918367347	0.000059187225	0.000041145536	0.000000438485	0.000018041689	0.000000000000	0.000000000000	0.000000000000	0.000000000000	-0.000000000000	-0.000000000000	-0.000000000000	-0.000000000000
1991.836734693878	0.000059187225	0.000041145536	0.000000438485	0.000018041689	0.000000000000	0.000000000000	0.000000000000	0.000000000000	-0.000000000000	-0.000000000000	-0.000000000000	-0.000000000000
1993.877551020408	0.000059187225	0.000041145536	0.000000438485	0.000018041689	0.000000000000	0.000000000000	0.000000000000	0.000000000000	-0.000000000000	-0.000000000000	-0.000000000000	-0.000000000000
1995.918367346939	0.000059187225	0.000041145536	0.000000438485	0.000018041689	0.000000000000	0.000000000000	0.000000000000	0.000000000000	-0.000000000000	-0.000000000000	-0.000000000000	-0.000000000000
1997.959183673469	0.000059187225	0.000041145536	0.000000438485	0.000018041689	0.000000000000	0.000000000000	0.000000000000	0.000000000000	-0.000000000000	-0.000000000000	-0.000000000000	-0.000000000000
2000.000000000000	0.000059187225	0.000041145536	0.000000438485	0.000018041689	0.000000000000	0.000000000000	0.000000000000	0.000000000000	-0.000000000000	-0.000000000000	-0.000000000000	-0.000000000000
2002.040816326531	0.000059187225	0.000041145536	0.000000438485	0.000018041689	0.000000000000	0.000000000000	0.000000000000	0.000000000000	-0.000000000000	-0.000000000000	-0.000000000000	-0.000000000000
2004.081632653061	0.000059187225	0.000041145536	0.000000438485	0.000018041689	0.000000000000	0.000000000000	0.000000000000	0.000000000000	-0.000000000000	-0.000000000000	-0.000000000000	-0.000000000000
2006.122448979592	0.000059187225	0.000041145536	0.000000438485	0.000018041689	0.000000000000	0.000000000000	0.000000000000	0.000000000000	-0.000000000000	-0.000000000000	-0.000000000000	-0.000000000000
2008.163265306122	0.000059187225	0.000041145536	0.000000438485	0.000018041689	0.000000000000	0.000000000000	0.000000000000	0.000000000000	-0.000000000000	-0.000000000000	-0.000000000000	-0.000000000000
2010.204081632653	0.000059187225	0.000041145536	0.000000438485	0.000018041689	0.000000000000	0.000000000000	0.000000000000	0.000000000000	-0.000000000000	-0.000000000000	-0.000000000000	-0.000000000000
2012.244897959184	0.000059187225	0.000041145536	0.000000438485	0.000018041689	0.000000000000	0.000000000000	0.000000000000	0.000000000000	-0.000000000000	-0.000000000000	-0.000000000000	-0.000000000000
2014.285714285714	0.000059187225	0.000041145536	0.000000438485	0.000018041689	0.000000000000	0.000000000000	0.000000000000	0.000000000000	-0.000000000000	-0.000000000000	-0.000000000000	-0.000000000000
2016.326530612245	0.000059187225	0.000041145536	0.000000438485	0.000018041689	0.000000000000	0.000000000000	0.000000000000	0.000000000000	-0.000000000000	-0.000000000000	-0.000000000000	-0.000000000000
2018.367346938776	0.000059187225	0.000041145536	0.000000438485	0.000018041689	0.000000000000	0.000000000000	0.000000000000	0.000000000000	-0.000000000000	-0.000000000000	-0.000000000000	-0.000000000000
2020.408163265306	0.000059187225	0.000041145536	0.000000438485	0.000018041689	0.000000000000	0.000000000000	0.000000000000	0.000000000000	-0.000000000000	-0.000000000000	-0.000000000000	-0.000000000000
2022.448979591837	0.000059187225	0.000041145536	0.000000438485	0.000018041689	0.000000000000	0.000000000000	0.000000000000	0.000000000000	-0.000000000000	-0.000000000000	-0.000000000000	-0.000000000000
2024.489795918367	0.000059187225	0.000041145536	0.000000438485	0.000018041689	0.000000000000	0.000000000000	0.000000000000	0.000000000000	-0.000000000000	-0.000000000000	-0.000000000000	-0.000000000000
2026.530612244898	0.000059187225	0.000041145536	0.000000438485	0.000018041689	0.000000000000	0.000000000000	0.000000000000	0.000000000000	-0.000000000000	-0.000000000000	-0.000000000000	-0.000000000000
2028.571428571429	0.000059187225	0.000041145536	0.000000438485	0.000018041689	0.000000000000	0.000000000000	0.000000000000	0.000000000000	-0.000000000000	-0.000000000000	-0.000000000000	-0.000000000000
2030.612244897959	0.000059187225	0.000041145536	0.000000438485	0.000018041689	0.000000000000	0.000000000000	0.000000000000	0.000000000000	-0.000000000000	-0.000000000000	-0.000000000000	-0.000000000000
2032.653061224490	0.000059187225	0.000041145536	0.000000438485	0.000018041689	0.000000000000	0.000000000000	0.000000000000	0.000000000000	-0.000000000000	-0.000000000000	-0.000000000000	-0.000000000000
2034.693877551020	0.000059187225	0.000041145536	0.000000438485	0.000018041689	0.000000000000	0.000000000000	0.000000000000	0.000000000000	-0.000000000000	-0.000000000000	-0.000000000000	-0.000000000000
2036.734693877551	0.000059187225	0.000041145536	0.000000438485	0.000018041689	0.000000000000	0.000000000000	0.000000000000	0.000000000000	-0.000000000000	-0.000000000000	-0.000000000000	-0.000000000000
2038.775510204082	0.000059187225	0.000041145536	0.000000438485	0.000018041689	0.000000000000	0.000000000000	0.000000000000	0.000000000000	-0.000000000000	-0.000000000000	-0.000000000000	-0.000000000000
