# Supplementary material for: Isothermal titration calorimetry and surface plasmon resonance analysis using the dynamic approach
Source: Biochem Biophys Rep. 2019 Dec 17;21:100712. doi: 10.1016/j.bbrep.2019.100712 (PMC6926116; doi:10.1016/j.bbrep.2019.100712)
Supplement: Multimedia component 2 [file mmc2.zip › Figure_1/Laplace/Data_NDH]

Mt(uM)	Xt(uM)	Vt(uL)	Vi(uL)	V_cum(uL)	M_0(uM)	X_0(uM)	NDH(cal/mol)
20.0000000000	200.0000000000	230.000	0.0	0.0	20.000	200.000	0.0000000000
20.0000000000	3.4782608696	19.652	3.478	230.000	4.0	4.0	20.000	200.000	-9432.7562521048
19.6521739130	6.8960302457	19.310	6.896	230.000	4.0	8.0	20.000	200.000	-8992.9204743718
19.3103969754	10.2543601545	18.975	10.254	230.000	4.0	12.0	20.000	200.000	-8369.1809316911
18.9745639845	13.5542843257	18.645	13.554	230.000	4.0	16.0	20.000	200.000	-7415.9603870654
18.6445715674	16.7968185114	18.320	16.797	230.000	4.0	20.0	20.000	200.000	-5988.5336120670
18.3203181489	19.9829607981	18.002	19.983	230.000	4.0	24.0	20.000	200.000	-4227.1082385735
18.0017039202	23.1136919147	17.689	23.114	230.000	4.0	28.0	20.000	200.000	-2673.5937102581
17.6886308085	26.1899755336	17.381	26.190	230.000	4.0	32.0	20.000	200.000	-1652.2309795111
17.3810024466	29.2127585678	17.079	29.213	230.000	4.0	36.0	20.000	200.000	-1068.1848257374
17.0787241432	32.1829714622	16.782	32.183	230.000	4.0	40.0	20.000	200.000	-732.1742415757
16.7817028538	35.1015284803	16.490	35.102	230.000	4.0	44.0	20.000	200.000	-532.2941096842
16.4898471520	37.9693279850	16.203	37.969	230.000	4.0	48.0	20.000	200.000	-406.7871706770
16.2030672015	40.7872527157	15.921	40.787	230.000	4.0	52.0	20.000	200.000	-323.8616246770
15.9212747284	43.5561700598	15.644	43.556	230.000	4.0	56.0	20.000	200.000	-265.4223225345
15.6443829940	46.2769323196	15.372	46.277	230.000	4.0	60.0	20.000	200.000	-224.5204415268
15.3723067680	48.9503769749	15.105	48.950	230.000	4.0	64.0	20.000	200.000	-194.2029434348
15.1049623025	51.5773269405	14.842	51.577	230.000	4.0	68.0	20.000	200.000	-171.0947244063
14.8422673059	54.1585908198	14.584	54.159	230.000	4.0	72.0	20.000	200.000	-153.0495273788
14.5841409180	56.6949631534	14.331	56.695	230.000	4.0	76.0	20.000	200.000	-138.6557437457
14.3305036847	59.1872246638	14.081	59.187	230.000	4.0	80.0	20.000	200.000	-126.9571127826
