# Supplementary material for: Isothermal titration calorimetry and surface plasmon resonance analysis using the dynamic approach
Source: Biochem Biophys Rep. 2019 Dec 17;21:100712. doi: 10.1016/j.bbrep.2019.100712 (PMC6926116; doi:10.1016/j.bbrep.2019.100712)
Supplement: Multimedia component 2 [file mmc2.zip › Figure_1/No_IR/Chromatogram_results]

Time	L(uM)	L_1	P	PL	PL_1	L_1_1	L_T(injected:non-cumulative)	P_T(non-cumulative)	Q	Q_dil(cals)	Q_total(cals)
0.000000000000	0.000000000000	0.000000000000	0.000000000000	0.000020000000	0.000000000000	0.000000000000	0.000000000000	0.000000000000	0.000000000000	0.000000000000	0.000000000000	0.000000000000
2.040816326531	0.000000000000	0.000000200187	0.000000000000	0.000016374100	0.000003278074	0.000000000000	0.000000000000	0.000003478261	0.000000347826	-0.000003694390	-0.000000002256	-0.000003696646
4.081632653061	0.000000000000	0.000000200198	0.000000000000	0.000016374111	0.000003278063	0.000000000000	0.000000000000	0.000000000000	0.000000000000	0.000000000013	-0.000000000000	0.000000000013
6.122448979592	0.000000000000	0.000000200198	0.000000000000	0.000016374111	0.000003278063	0.000000000000	0.000000000000	0.000000000000	0.000000000000	0.000000000000	-0.000000000000	0.000000000000
8.163265306122	0.000000000000	0.000000200198	0.000000000000	0.000016374111	0.000003278063	0.000000000000	0.000000000000	0.000000000000	0.000000000000	-0.000000000000	-0.000000000000	-0.000000000000
10.204081632653	0.000000000000	0.000000200198	0.000000000000	0.000016374111	0.000003278063	0.000000000000	0.000000000000	0.000000000000	0.000000000000	-0.000000000000	-0.000000000000	-0.000000000000
12.244897959184	0.000000000000	0.000000200198	0.000000000000	0.000016374111	0.000003278063	0.000000000000	0.000000000000	0.000000000000	0.000000000000	-0.000000000000	-0.000000000000	-0.000000000000
14.285714285714	0.000000000000	0.000000200198	0.000000000000	0.000016374111	0.000003278063	0.000000000000	0.000000000000	0.000000000000	0.000000000000	-0.000000000000	-0.000000000000	-0.000000000000
16.326530612245	0.000000000000	0.000000200198	0.000000000000	0.000016374111	0.000003278063	0.000000000000	0.000000000000	0.000000000000	0.000000000000	-0.000000000000	-0.000000000000	-0.000000000000
18.367346938776	0.000000000000	0.000000200198	0.000000000000	0.000016374111	0.000003278063	0.000000000000	0.000000000000	0.000000000000	0.000000000000	-0.000000000000	-0.000000000000	-0.000000000000
20.408163265306	0.000000000000	0.000000200198	0.000000000000	0.000016374111	0.000003278063	0.000000000000	0.000000000000	0.000000000000	0.000000000000	-0.000000000000	-0.000000000000	-0.000000000000
22.448979591837	0.000000000000	0.000000200198	0.000000000000	0.000016374111	0.000003278063	0.000000000000	0.000000000000	0.000000000000	0.000000000000	-0.000000000000	-0.000000000000	-0.000000000000
24.489795918367	0.000000000000	0.000000200198	0.000000000000	0.000016374111	0.000003278063	0.000000000000	0.000000000000	0.000000000000	0.000000000000	-0.000000000000	-0.000000000000	-0.000000000000
26.530612244898	0.000000000000	0.000000200198	0.000000000000	0.000016374111	0.000003278063	0.000000000000	0.000000000000	0.000000000000	0.000000000000	-0.000000000000	-0.000000000000	-0.000000000000
28.571428571429	0.000000000000	0.000000200198	0.000000000000	0.000016374111	0.000003278063	0.000000000000	0.000000000000	0.000000000000	0.000000000000	-0.000000000000	-0.000000000000	-0.000000000000
30.612244897959	0.000000000000	0.000000200198	0.000000000000	0.000016374111	0.000003278063	0.000000000000	0.000000000000	0.000000000000	0.000000000000	-0.000000000000	-0.000000000000	-0.000000000000
32.653061224490	0.000000000000	0.000000200198	0.000000000000	0.000016374111	0.000003278063	0.000000000000	0.000000000000	0.000000000000	0.000000000000	-0.000000000000	-0.000000000000	-0.000000000000
34.693877551020	0.000000000000	0.000000200198	0.000000000000	0.000016374111	0.000003278063	0.000000000000	0.000000000000	0.000000000000	0.000000000000	-0.000000000000	-0.000000000000	-0.000000000000
36.734693877551	0.000000000000	0.000000200198	0.000000000000	0.000016374111	0.000003278063	0.000000000000	0.000000000000	0.000000000000	0.000000000000	-0.000000000000	-0.000000000000	-0.000000000000
38.775510204082	0.000000000000	0.000000200198	0.000000000000	0.000016374111	0.000003278063	0.000000000000	0.000000000000	0.000000000000	0.000000000000	-0.000000000000	-0.000000000000	-0.000000000000
40.816326530612	0.000000000000	0.000000200198	0.000000000000	0.000016374111	0.000003278063	0.000000000000	0.000000000000	0.000000000000	0.000000000000	-0.000000000000	-0.000000000000	-0.000000000000
42.857142857143	0.000000000000	0.000000200198	0.000000000000	0.000016374111	0.000003278063	0.000000000000	0.000000000000	0.000000000000	0.000000000000	-0.000000000000	-0.000000000000	-0.000000000000
44.897959183673	0.000000000000	0.000000200198	0.000000000000	0.000016374111	0.000003278063	0.000000000000	0.000000000000	0.000000000000	0.000000000000	-0.000000000000	-0.000000000000	-0.000000000000
46.938775510204	0.000000000000	0.000000200198	0.000000000000	0.000016374111	0.000003278063	0.000000000000	0.000000000000	0.000000000000	0.000000000000	-0.000000000000	-0.000000000000	-0.000000000000
48.979591836735	0.000000000000	0.000000200198	0.000000000000	0.000016374111	0.000003278063	0.000000000000	0.000000000000	0.000000000000	0.000000000000	-0.000000000000	-0.000000000000	-0.000000000000
51.020408163265	0.000000000000	0.000000200198	0.000000000000	0.000016374111	0.000003278063	0.000000000000	0.000000000000	0.000000000000	0.000000000000	-0.000000000000	-0.000000000000	-0.000000000000
53.061224489796	0.000000000000	0.000000200198	0.000000000000	0.000016374111	0.000003278063	0.000000000000	0.000000000000	0.000000000000	0.000000000000	-0.000000000000	-0.000000000000	-0.000000000000
55.102040816327	0.000000000000	0.000000200198	0.000000000000	0.000016374111	0.000003278063	0.000000000000	0.000000000000	0.000000000000	0.000000000000	-0.000000000000	-0.000000000000	-0.000000000000
57.142857142857	0.000000000000	0.000000200198	0.000000000000	0.000016374111	0.000003278063	0.000000000000	0.000000000000	0.000000000000	0.000000000000	-0.000000000000	-0.000000000000	-0.000000000000
59.183673469388	0.000000000000	0.000000200198	0.000000000000	0.000016374111	0.000003278063	0.000000000000	0.000000000000	0.000000000000	0.000000000000	-0.000000000000	-0.000000000000	-0.000000000000
61.224489795918	0.000000000000	0.000000200198	0.000000000000	0.000016374111	0.000003278063	0.000000000000	0.000000000000	0.000000000000	0.000000000000	-0.000000000000	-0.000000000000	-0.000000000000
63.265306122449	0.000000000000	0.000000200198	0.000000000000	0.000016374111	0.000003278063	0.000000000000	0.000000000000	0.000000000000	0.000000000000	-0.000000000000	-0.000000000000	-0.000000000000
65.306122448980	0.000000000000	0.000000200198	0.000000000000	0.000016374111	0.000003278063	0.000000000000	0.000000000000	0.000000000000	0.000000000000	-0.000000000000	-0.000000000000	-0.000000000000
67.346938775510	0.000000000000	0.000000200198	0.000000000000	0.000016374111	0.000003278063	0.000000000000	0.000000000000	0.000000000000	0.000000000000	-0.000000000000	-0.000000000000	-0.000000000000
69.387755102041	0.000000000000	0.000000200198	0.000000000000	0.000016374111	0.000003278063	0.000000000000	0.000000000000	0.000000000000	0.000000000000	-0.000000000000	-0.000000000000	-0.000000000000
71.428571428571	0.000000000000	0.000000200198	0.000000000000	0.000016374111	0.000003278063	0.000000000000	0.000000000000	0.000000000000	0.000000000000	-0.000000000000	-0.000000000000	-0.000000000000
73.469387755102	0.000000000000	0.000000200198	0.000000000000	0.000016374111	0.000003278063	0.000000000000	0.000000000000	0.000000000000	0.000000000000	-0.000000000000	-0.000000000000	-0.000000000000
75.510204081633	0.000000000000	0.000000200198	0.000000000000	0.000016374111	0.000003278063	0.000000000000	0.000000000000	0.000000000000	0.000000000000	-0.000000000000	-0.000000000000	-0.000000000000
77.551020408163	0.000000000000	0.000000200198	0.000000000000	0.000016374111	0.000003278063	0.000000000000	0.000000000000	0.000000000000	0.000000000000	-0.000000000000	-0.000000000000	-0.000000000000
79.591836734694	0.000000000000	0.000000200198	0.000000000000	0.000016374111	0.000003278063	0.000000000000	0.000000000000	0.000000000000	0.000000000000	-0.000000000000	-0.000000000000	-0.000000000000
81.632653061224	0.000000000000	0.000000200198	0.000000000000	0.000016374111	0.000003278063	0.000000000000	0.000000000000	0.000000000000	0.000000000000	-0.000000000000	-0.000000000000	-0.000000000000
83.673469387755	0.000000000000	0.000000200198	0.000000000000	0.000016374111	0.000003278063	0.000000000000	0.000000000000	0.000000000000	0.000000000000	-0.000000000000	-0.000000000000	-0.000000000000
85.714285714286	0.000000000000	0.000000200198	0.000000000000	0.000016374111	0.000003278063	0.000000000000	0.000000000000	0.000000000000	0.000000000000	-0.000000000000	-0.000000000000	-0.000000000000
87.755102040816	0.000000000000	0.000000200198	0.000000000000	0.000016374111	0.000003278063	0.000000000000	0.000000000000	0.000000000000	0.000000000000	-0.000000000000	-0.000000000000	-0.000000000000
89.795918367347	0.000000000000	0.000000200198	0.000000000000	0.000016374111	0.000003278063	0.000000000000	0.000000000000	0.000000000000	0.000000000000	-0.000000000000	-0.000000000000	-0.000000000000
91.836734693878	0.000000000000	0.000000200198	0.000000000000	0.000016374111	0.000003278063	0.000000000000	0.000000000000	0.000000000000	0.000000000000	-0.000000000000	-0.000000000000	-0.000000000000
93.877551020408	0.000000000000	0.000000200198	0.000000000000	0.000016374111	0.000003278063	0.000000000000	0.000000000000	0.000000000000	0.000000000000	-0.000000000000	-0.000000000000	-0.000000000000
95.918367346939	0.000000000000	0.000000200198	0.000000000000	0.000016374111	0.000003278063	0.000000000000	0.000000000000	0.000000000000	0.000000000000	-0.000000000000	-0.000000000000	-0.000000000000
97.959183673469	0.000000000000	0.000000200198	0.000000000000	0.000016374111	0.000003278063	0.000000000000	0.000000000000	0.000000000000	0.000000000000	-0.000000000000	-0.000000000000	-0.000000000000
100.000000000000	0.000000000000	0.000000200198	0.000000000000	0.000016374111	0.000003278063	0.000000000000	0.000000000000	0.000000000000	0.000000000000	-0.000000000000	-0.000000000000	-0.000000000000
102.040816326531	0.000000000000	0.000000200198	0.000000000000	0.000016374111	0.000003278063	0.000000000000	0.000000000000	0.000000000000	0.000000000000	-0.000000000000	-0.000000000000	-0.000000000000
104.081632653061	0.000000000000	0.000000493793	0.000000000000	0.000012965169	0.000006402237	0.000000000000	0.000000000000	0.000003417769	0.000000341777	-0.000003520945	-0.000000003309	-0.000003524254
106.122448979592	0.000000000000	0.000000493802	0.000000000000	0.000012965178	0.000006402228	0.000000000000	0.000000000000	0.000000000000	0.000000000000	0.000000000010	-0.000000000000	0.000000000010
108.163265306122	0.000000000000	0.000000493802	0.000000000000	0.000012965178	0.000006402228	0.000000000000	0.000000000000	0.000000000000	0.000000000000	0.000000000000	-0.000000000000	0.000000000000
110.204081632653	0.000000000000	0.000000493802	0.000000000000	0.000012965178	0.000006402228	0.000000000000	0.000000000000	0.000000000000	0.000000000000	-0.000000000000	-0.000000000000	-0.000000000000
112.244897959184	0.000000000000	0.000000493802	0.000000000000	0.000012965178	0.000006402228	0.000000000000	0.000000000000	0.000000000000	0.000000000000	-0.000000000000	-0.000000000000	-0.000000000000
114.285714285714	0.000000000000	0.000000493802	0.000000000000	0.000012965178	0.000006402228	0.000000000000	0.000000000000	0.000000000000	0.000000000000	-0.000000000000	-0.000000000000	-0.000000000000
116.326530612245	0.000000000000	0.000000493802	0.000000000000	0.000012965178	0.000006402228	0.000000000000	0.000000000000	0.000000000000	0.000000000000	-0.000000000000	-0.000000000000	-0.000000000000
118.367346938776	0.000000000000	0.000000493802	0.000000000000	0.000012965178	0.000006402228	0.000000000000	0.000000000000	0.000000000000	0.000000000000	-0.000000000000	-0.000000000000	-0.000000000000
120.408163265306	0.000000000000	0.000000493802	0.000000000000	0.000012965178	0.000006402228	0.000000000000	0.000000000000	0.000000000000	0.000000000000	-0.000000000000	-0.000000000000	-0.000000000000
122.448979591837	0.000000000000	0.000000493802	0.000000000000	0.000012965178	0.000006402228	0.000000000000	0.000000000000	0.000000000000	0.000000000000	-0.000000000000	-0.000000000000	-0.000000000000
124.489795918367	0.000000000000	0.000000493802	0.000000000000	0.000012965178	0.000006402228	0.000000000000	0.000000000000	0.000000000000	0.000000000000	-0.000000000000	-0.000000000000	-0.000000000000
126.530612244898	0.000000000000	0.000000493802	0.000000000000	0.000012965178	0.000006402228	0.000000000000	0.000000000000	0.000000000000	0.000000000000	-0.000000000000	-0.000000000000	-0.000000000000
128.571428571429	0.000000000000	0.000000493802	0.000000000000	0.000012965178	0.000006402228	0.000000000000	0.000000000000	0.000000000000	0.000000000000	-0.000000000000	-0.000000000000	-0.000000000000
130.612244897959	0.000000000000	0.000000493802	0.000000000000	0.000012965178	0.000006402228	0.000000000000	0.000000000000	0.000000000000	0.000000000000	-0.000000000000	-0.000000000000	-0.000000000000
132.653061224490	0.000000000000	0.000000493802	0.000000000000	0.000012965178	0.000006402228	0.000000000000	0.000000000000	0.000000000000	0.000000000000	-0.000000000000	-0.000000000000	-0.000000000000
134.693877551020	0.000000000000	0.000000493802	0.000000000000	0.000012965178	0.000006402228	0.000000000000	0.000000000000	0.000000000000	0.000000000000	-0.000000000000	-0.000000000000	-0.000000000000
136.734693877551	0.000000000000	0.000000493802	0.000000000000	0.000012965178	0.000006402228	0.000000000000	0.000000000000	0.000000000000	0.000000000000	-0.000000000000	-0.000000000000	-0.000000000000
138.775510204082	0.000000000000	0.000000493802	0.000000000000	0.000012965178	0.000006402228	0.000000000000	0.000000000000	0.000000000000	0.000000000000	-0.000000000000	-0.000000000000	-0.000000000000
140.816326530612	0.000000000000	0.000000493802	0.000000000000	0.000012965178	0.000006402228	0.000000000000	0.000000000000	0.000000000000	0.000000000000	-0.000000000000	-0.000000000000	-0.000000000000
142.857142857143	0.000000000000	0.000000493802	0.000000000000	0.000012965178	0.000006402228	0.000000000000	0.000000000000	0.000000000000	0.000000000000	-0.000000000000	-0.000000000000	-0.000000000000
144.897959183673	0.000000000000	0.000000493802	0.000000000000	0.000012965178	0.000006402228	0.000000000000	0.000000000000	0.000000000000	0.000000000000	-0.000000000000	-0.000000000000	-0.000000000000
146.938775510204	0.000000000000	0.000000493802	0.000000000000	0.000012965178	0.000006402228	0.000000000000	0.000000000000	0.000000000000	0.000000000000	-0.000000000000	-0.000000000000	-0.000000000000
148.979591836735	0.000000000000	0.000000493802	0.000000000000	0.000012965178	0.000006402228	0.000000000000	0.000000000000	0.000000000000	0.000000000000	-0.000000000000	-0.000000000000	-0.000000000000
151.020408163265	0.000000000000	0.000000493802	0.000000000000	0.000012965178	0.000006402228	0.000000000000	0.000000000000	0.000000000000	0.000000000000	-0.000000000000	-0.000000000000	-0.000000000000
153.061224489796	0.000000000000	0.000000493802	0.000000000000	0.000012965178	0.000006402228	0.000000000000	0.000000000000	0.000000000000	0.000000000000	-0.000000000000	-0.000000000000	-0.000000000000
155.102040816327	0.000000000000	0.000000493802	0.000000000000	0.000012965178	0.000006402228	0.000000000000	0.000000000000	0.000000000000	0.000000000000	-0.000000000000	-0.000000000000	-0.000000000000
157.142857142857	0.000000000000	0.000000493802	0.000000000000	0.000012965178	0.000006402228	0.000000000000	0.000000000000	0.000000000000	0.000000000000	-0.000000000000	-0.000000000000	-0.000000000000
159.183673469388	0.000000000000	0.000000493802	0.000000000000	0.000012965178	0.000006402228	0.000000000000	0.000000000000	0.000000000000	0.000000000000	-0.000000000000	-0.000000000000	-0.000000000000
161.224489795918	0.000000000000	0.000000493802	0.000000000000	0.000012965178	0.000006402228	0.000000000000	0.000000000000	0.000000000000	0.000000000000	-0.000000000000	-0.000000000000	-0.000000000000
163.265306122449	0.000000000000	0.000000493802	0.000000000000	0.000012965178	0.000006402228	0.000000000000	0.000000000000	0.000000000000	0.000000000000	-0.000000000000	-0.000000000000	-0.000000000000
165.306122448980	0.000000000000	0.000000493802	0.000000000000	0.000012965178	0.000006402228	0.000000000000	0.000000000000	0.000000000000	0.000000000000	-0.000000000000	-0.000000000000	-0.000000000000
167.346938775510	0.000000000000	0.000000493802	0.000000000000	0.000012965178	0.000006402228	0.000000000000	0.000000000000	0.000000000000	0.000000000000	-0.000000000000	-0.000000000000	-0.000000000000
169.387755102041	0.000000000000	0.000000493802	0.000000000000	0.000012965178	0.000006402228	0.000000000000	0.000000000000	0.000000000000	0.000000000000	-0.000000000000	-0.000000000000	-0.000000000000
171.428571428571	0.000000000000	0.000000493802	0.000000000000	0.000012965178	0.000006402228	0.000000000000	0.000000000000	0.000000000000	0.000000000000	-0.000000000000	-0.000000000000	-0.000000000000
173.469387755102	0.000000000000	0.000000493802	0.000000000000	0.000012965178	0.000006402228	0.000000000000	0.000000000000	0.000000000000	0.000000000000	-0.000000000000	-0.000000000000	-0.000000000000
175.510204081633	0.000000000000	0.000000493802	0.000000000000	0.000012965178	0.000006402228	0.000000000000	0.000000000000	0.000000000000	0.000000000000	-0.000000000000	-0.000000000000	-0.000000000000
177.551020408163	0.000000000000	0.000000493802	0.000000000000	0.000012965178	0.000006402228	0.000000000000	0.000000000000	0.000000000000	0.000000000000	-0.000000000000	-0.000000000000	-0.000000000000
179.591836734694	0.000000000000	0.000000493802	0.000000000000	0.000012965178	0.000006402228	0.000000000000	0.000000000000	0.000000000000	0.000000000000	-0.000000000000	-0.000000000000	-0.000000000000
181.632653061224	0.000000000000	0.000000493802	0.000000000000	0.000012965178	0.000006402228	0.000000000000	0.000000000000	0.000000000000	0.000000000000	-0.000000000000	-0.000000000000	-0.000000000000
183.673469387755	0.000000000000	0.000000493802	0.000000000000	0.000012965178	0.000006402228	0.000000000000	0.000000000000	0.000000000000	0.000000000000	-0.000000000000	-0.000000000000	-0.000000000000
185.714285714286	0.000000000000	0.000000493802	0.000000000000	0.000012965178	0.000006402228	0.000000000000	0.000000000000	0.000000000000	0.000000000000	-0.000000000000	-0.000000000000	-0.000000000000
187.755102040816	0.000000000000	0.000000493802	0.000000000000	0.000012965178	0.000006402228	0.000000000000	0.000000000000	0.000000000000	0.000000000000	-0.000000000000	-0.000000000000	-0.000000000000
189.795918367347	0.000000000000	0.000000493802	0.000000000000	0.000012965178	0.000006402228	0.000000000000	0.000000000000	0.000000000000	0.000000000000	-0.000000000000	-0.000000000000	-0.000000000000
191.836734693878	0.000000000000	0.000000493802	0.000000000000	0.000012965178	0.000006402228	0.000000000000	0.000000000000	0.000000000000	0.000000000000	-0.000000000000	-0.000000000000	-0.000000000000
193.877551020408	0.000000000000	0.000000493802	0.000000000000	0.000012965178	0.000006402228	0.000000000000	0.000000000000	0.000000000000	0.000000000000	-0.000000000000	-0.000000000000	-0.000000000000
195.918367346939	0.000000000000	0.000000493802	0.000000000000	0.000012965178	0.000006402228	0.000000000000	0.000000000000	0.000000000000	0.000000000000	-0.000000000000	-0.000000000000	-0.000000000000
197.959183673469	0.000000000000	0.000000493802	0.000000000000	0.000012965178	0.000006402228	0.000000000000	0.000000000000	0.000000000000	0.000000000000	-0.000000000000	-0.000000000000	-0.000000000000
200.000000000000	0.000000000000	0.000000493802	0.000000000000	0.000012965178	0.000006402228	0.000000000000	0.000000000000	0.000000000000	0.000000000000	-0.000000000000	-0.000000000000	-0.000000000000
202.040816326531	0.000000000000	0.000000493802	0.000000000000	0.000012965178	0.000006402228	0.000000000000	0.000000000000	0.000000000000	0.000000000000	-0.000000000000	-0.000000000000	-0.000000000000
204.081632653061	0.000000000000	0.000000493802	0.000000000000	0.000012965178	0.000006402228	0.000000000000	0.000000000000	0.000000000000	0.000000000000	-0.000000000000	-0.000000000000	-0.000000000000
206.122448979592	0.000000000000	0.000000946394	0.000000000000	0.000009833959	0.000009307966	0.000000000000	0.000000000000	0.000003358330	0.000000335833	-0.000003274766	-0.000000005101	-0.000003279867
208.163265306122	0.000000000000	0.000000946493	0.000000000000	0.000009834058	0.000009307867	0.000000000000	0.000000000000	0.000000000000	0.000000000000	0.000000000112	-0.000000000001	0.000000000110
210.204081632653	0.000000000000	0.000000946493	0.000000000000	0.000009834058	0.000009307867	0.000000000000	0.000000000000	0.000000000000	0.000000000000	0.000000000000	-0.000000000000	0.000000000000
212.244897959184	0.000000000000	0.000000946493	0.000000000000	0.000009834058	0.000009307867	0.000000000000	0.000000000000	0.000000000000	0.000000000000	-0.000000000000	-0.000000000000	-0.000000000000
214.285714285714	0.000000000000	0.000000946493	0.000000000000	0.000009834058	0.000009307867	0.000000000000	0.000000000000	0.000000000000	0.000000000000	-0.000000000000	-0.000000000000	-0.000000000000
216.326530612245	0.000000000000	0.000000946493	0.000000000000	0.000009834058	0.000009307867	0.000000000000	0.000000000000	0.000000000000	0.000000000000	-0.000000000000	-0.000000000000	-0.000000000000
218.367346938776	0.000000000000	0.000000946493	0.000000000000	0.000009834058	0.000009307867	0.000000000000	0.000000000000	0.000000000000	0.000000000000	-0.000000000000	-0.000000000000	-0.000000000000
220.408163265306	0.000000000000	0.000000946493	0.000000000000	0.000009834058	0.000009307867	0.000000000000	0.000000000000	0.000000000000	0.000000000000	-0.000000000000	-0.000000000000	-0.000000000000
222.448979591837	0.000000000000	0.000000946493	0.000000000000	0.000009834058	0.000009307867	0.000000000000	0.000000000000	0.000000000000	0.000000000000	-0.000000000000	-0.000000000000	-0.000000000000
224.489795918367	0.000000000000	0.000000946493	0.000000000000	0.000009834058	0.000009307867	0.000000000000	0.000000000000	0.000000000000	0.000000000000	-0.000000000000	-0.000000000000	-0.000000000000
226.530612244898	0.000000000000	0.000000946493	0.000000000000	0.000009834058	0.000009307867	0.000000000000	0.000000000000	0.000000000000	0.000000000000	-0.000000000000	-0.000000000000	-0.000000000000
228.571428571429	0.000000000000	0.000000946493	0.000000000000	0.000009834058	0.000009307867	0.000000000000	0.000000000000	0.000000000000	0.000000000000	-0.000000000000	-0.000000000000	-0.000000000000
230.612244897959	0.000000000000	0.000000946493	0.000000000000	0.000009834058	0.000009307867	0.000000000000	0.000000000000	0.000000000000	0.000000000000	-0.000000000000	-0.000000000000	-0.000000000000
232.653061224490	0.000000000000	0.000000946493	0.000000000000	0.000009834058	0.000009307867	0.000000000000	0.000000000000	0.000000000000	0.000000000000	-0.000000000000	-0.000000000000	-0.000000000000
234.693877551020	0.000000000000	0.000000946493	0.000000000000	0.000009834058	0.000009307867	0.000000000000	0.000000000000	0.000000000000	0.000000000000	-0.000000000000	-0.000000000000	-0.000000000000
236.734693877551	0.000000000000	0.000000946493	0.000000000000	0.000009834058	0.000009307867	0.000000000000	0.000000000000	0.000000000000	0.000000000000	-0.000000000000	-0.000000000000	-0.000000000000
238.775510204082	0.000000000000	0.000000946493	0.000000000000	0.000009834058	0.000009307867	0.000000000000	0.000000000000	0.000000000000	0.000000000000	-0.000000000000	-0.000000000000	-0.000000000000
240.816326530612	0.000000000000	0.000000946493	0.000000000000	0.000009834058	0.000009307867	0.000000000000	0.000000000000	0.000000000000	0.000000000000	-0.000000000000	-0.000000000000	-0.000000000000
242.857142857143	0.000000000000	0.000000946493	0.000000000000	0.000009834058	0.000009307867	0.000000000000	0.000000000000	0.000000000000	0.000000000000	-0.000000000000	-0.000000000000	-0.000000000000
244.897959183673	0.000000000000	0.000000946493	0.000000000000	0.000009834058	0.000009307867	0.000000000000	0.000000000000	0.000000000000	0.000000000000	-0.000000000000	-0.000000000000	-0.000000000000
246.938775510204	0.000000000000	0.000000946493	0.000000000000	0.000009834058	0.000009307867	0.000000000000	0.000000000000	0.000000000000	0.000000000000	-0.000000000000	-0.000000000000	-0.000000000000
248.979591836735	0.000000000000	0.000000946493	0.000000000000	0.000009834058	0.000009307867	0.000000000000	0.000000000000	0.000000000000	0.000000000000	-0.000000000000	-0.000000000000	-0.000000000000
251.020408163265	0.000000000000	0.000000946493	0.000000000000	0.000009834058	0.000009307867	0.000000000000	0.000000000000	0.000000000000	0.000000000000	-0.000000000000	-0.000000000000	-0.000000000000
253.061224489796	0.000000000000	0.000000946493	0.000000000000	0.000009834058	0.000009307867	0.000000000000	0.000000000000	0.000000000000	0.000000000000	-0.000000000000	-0.000000000000	-0.000000000000
255.102040816327	0.000000000000	0.000000946493	0.000000000000	0.000009834058	0.000009307867	0.000000000000	0.000000000000	0.000000000000	0.000000000000	-0.000000000000	-0.000000000000	-0.000000000000
257.142857142857	0.000000000000	0.000000946493	0.000000000000	0.000009834058	0.000009307867	0.000000000000	0.000000000000	0.000000000000	0.000000000000	-0.000000000000	-0.000000000000	-0.000000000000
259.183673469388	0.000000000000	0.000000946493	0.000000000000	0.000009834058	0.000009307867	0.000000000000	0.000000000000	0.000000000000	0.000000000000	-0.000000000000	-0.000000000000	-0.000000000000
261.224489795918	0.000000000000	0.000000946493	0.000000000000	0.000009834058	0.000009307867	0.000000000000	0.000000000000	0.000000000000	0.000000000000	-0.000000000000	-0.000000000000	-0.000000000000
263.265306122449	0.000000000000	0.000000946493	0.000000000000	0.000009834058	0.000009307867	0.000000000000	0.000000000000	0.000000000000	0.000000000000	-0.000000000000	-0.000000000000	-0.000000000000
265.306122448980	0.000000000000	0.000000946493	0.000000000000	0.000009834058	0.000009307867	0.000000000000	0.000000000000	0.000000000000	0.000000000000	-0.000000000000	-0.000000000000	-0.000000000000
267.346938775510	0.000000000000	0.000000946493	0.000000000000	0.000009834058	0.000009307867	0.000000000000	0.000000000000	0.000000000000	0.000000000000	-0.000000000000	-0.000000000000	-0.000000000000
269.387755102041	0.000000000000	0.000000946493	0.000000000000	0.000009834058	0.000009307867	0.000000000000	0.000000000000	0.000000000000	0.000000000000	-0.000000000000	-0.000000000000	-0.000000000000
271.428571428571	0.000000000000	0.000000946493	0.000000000000	0.000009834058	0.000009307867	0.000000000000	0.000000000000	0.000000000000	0.000000000000	-0.000000000000	-0.000000000000	-0.000000000000
273.469387755102	0.000000000000	0.000000946493	0.000000000000	0.000009834058	0.000009307867	0.000000000000	0.000000000000	0.000000000000	0.000000000000	-0.000000000000	-0.000000000000	-0.000000000000
275.510204081633	0.000000000000	0.000000946493	0.000000000000	0.000009834058	0.000009307867	0.000000000000	0.000000000000	0.000000000000	0.000000000000	-0.000000000000	-0.000000000000	-0.000000000000
277.551020408163	0.000000000000	0.000000946493	0.000000000000	0.000009834058	0.000009307867	0.000000000000	0.000000000000	0.000000000000	0.000000000000	-0.000000000000	-0.000000000000	-0.000000000000
279.591836734694	0.000000000000	0.000000946493	0.000000000000	0.000009834058	0.000009307867	0.000000000000	0.000000000000	0.000000000000	0.000000000000	-0.000000000000	-0.000000000000	-0.000000000000
281.632653061225	0.000000000000	0.000000946493	0.000000000000	0.000009834058	0.000009307867	0.000000000000	0.000000000000	0.000000000000	0.000000000000	-0.000000000000	-0.000000000000	-0.000000000000
283.673469387755	0.000000000000	0.000000946493	0.000000000000	0.000009834058	0.000009307867	0.000000000000	0.000000000000	0.000000000000	0.000000000000	-0.000000000000	-0.000000000000	-0.000000000000
285.714285714286	0.000000000000	0.000000946493	0.000000000000	0.000009834058	0.000009307867	0.000000000000	0.000000000000	0.000000000000	0.000000000000	-0.000000000000	-0.000000000000	-0.000000000000
287.755102040816	0.000000000000	0.000000946493	0.000000000000	0.000009834058	0.000009307867	0.000000000000	0.000000000000	0.000000000000	0.000000000000	-0.000000000000	-0.000000000000	-0.000000000000
289.795918367347	0.000000000000	0.000000946493	0.000000000000	0.000009834058	0.000009307867	0.000000000000	0.000000000000	0.000000000000	0.000000000000	-0.000000000000	-0.000000000000	-0.000000000000
291.836734693878	0.000000000000	0.000000946493	0.000000000000	0.000009834058	0.000009307867	0.000000000000	0.000000000000	0.000000000000	0.000000000000	-0.000000000000	-0.000000000000	-0.000000000000
293.877551020408	0.000000000000	0.000000946493	0.000000000000	0.000009834058	0.000009307867	0.000000000000	0.000000000000	0.000000000000	0.000000000000	-0.000000000000	-0.000000000000	-0.000000000000
295.918367346939	0.000000000000	0.000000946493	0.000000000000	0.000009834058	0.000009307867	0.000000000000	0.000000000000	0.000000000000	0.000000000000	-0.000000000000	-0.000000000000	-0.000000000000
297.959183673469	0.000000000000	0.000000946493	0.000000000000	0.000009834058	0.000009307867	0.000000000000	0.000000000000	0.000000000000	0.000000000000	-0.000000000000	-0.000000000000	-0.000000000000
300.000000000000	0.000000000000	0.000000946493	0.000000000000	0.000009834058	0.000009307867	0.000000000000	0.000000000000	0.000000000000	0.000000000000	-0.000000000000	-0.000000000000	-0.000000000000
302.040816326531	0.000000000000	0.000000946493	0.000000000000	0.000009834058	0.000009307867	0.000000000000	0.000000000000	0.000000000000	0.000000000000	-0.000000000000	-0.000000000000	-0.000000000000
304.081632653061	0.000000000000	0.000000946493	0.000000000000	0.000009834058	0.000009307867	0.000000000000	0.000000000000	0.000000000000	0.000000000000	-0.000000000000	-0.000000000000	-0.000000000000
306.122448979592	0.000000000000	0.000000946493	0.000000000000	0.000009834058	0.000009307867	0.000000000000	0.000000000000	0.000000000000	0.000000000000	-0.000000000000	-0.000000000000	-0.000000000000
308.163265306122	0.000000000000	0.000001675109	0.000000000000	0.000007091723	0.000011879175	0.000000000000	0.000000000000	0.000003299924	0.000000329992	-0.000002897864	-0.000000008212	-0.000002906076
310.204081632653	0.000000000000	0.000001675085	0.000000000000	0.000007091699	0.000011879199	0.000000000000	0.000000000000	0.000000000000	0.000000000000	-0.000000000027	0.000000000000	-0.000000000027
312.244897959184	0.000000000000	0.000001675085	0.000000000000	0.000007091699	0.000011879199	0.000000000000	0.000000000000	0.000000000000	0.000000000000	0.000000000000	-0.000000000000	0.000000000000
314.285714285714	0.000000000000	0.000001675085	0.000000000000	0.000007091699	0.000011879199	0.000000000000	0.000000000000	0.000000000000	0.000000000000	-0.000000000000	-0.000000000000	-0.000000000000
316.326530612245	0.000000000000	0.000001675085	0.000000000000	0.000007091699	0.000011879199	0.000000000000	0.000000000000	0.000000000000	0.000000000000	-0.000000000000	-0.000000000000	-0.000000000000
318.367346938776	0.000000000000	0.000001675085	0.000000000000	0.000007091699	0.000011879199	0.000000000000	0.000000000000	0.000000000000	0.000000000000	-0.000000000000	-0.000000000000	-0.000000000000
320.408163265306	0.000000000000	0.000001675085	0.000000000000	0.000007091699	0.000011879199	0.000000000000	0.000000000000	0.000000000000	0.000000000000	-0.000000000000	-0.000000000000	-0.000000000000
322.448979591837	0.000000000000	0.000001675085	0.000000000000	0.000007091699	0.000011879199	0.000000000000	0.000000000000	0.000000000000	0.000000000000	-0.000000000000	-0.000000000000	-0.000000000000
324.489795918367	0.000000000000	0.000001675085	0.000000000000	0.000007091699	0.000011879199	0.000000000000	0.000000000000	0.000000000000	0.000000000000	-0.000000000000	-0.000000000000	-0.000000000000
326.530612244898	0.000000000000	0.000001675085	0.000000000000	0.000007091699	0.000011879199	0.000000000000	0.000000000000	0.000000000000	0.000000000000	-0.000000000000	-0.000000000000	-0.000000000000
328.571428571429	0.000000000000	0.000001675085	0.000000000000	0.000007091699	0.000011879199	0.000000000000	0.000000000000	0.000000000000	0.000000000000	-0.000000000000	-0.000000000000	-0.000000000000
330.612244897959	0.000000000000	0.000001675085	0.000000000000	0.000007091699	0.000011879199	0.000000000000	0.000000000000	0.000000000000	0.000000000000	-0.000000000000	-0.000000000000	-0.000000000000
332.653061224490	0.000000000000	0.000001675085	0.000000000000	0.000007091699	0.000011879199	0.000000000000	0.000000000000	0.000000000000	0.000000000000	-0.000000000000	-0.000000000000	-0.000000000000
334.693877551020	0.000000000000	0.000001675085	0.000000000000	0.000007091699	0.000011879199	0.000000000000	0.000000000000	0.000000000000	0.000000000000	-0.000000000000	-0.000000000000	-0.000000000000
336.734693877551	0.000000000000	0.000001675085	0.000000000000	0.000007091699	0.000011879199	0.000000000000	0.000000000000	0.000000000000	0.000000000000	-0.000000000000	-0.000000000000	-0.000000000000
338.775510204082	0.000000000000	0.000001675085	0.000000000000	0.000007091699	0.000011879199	0.000000000000	0.000000000000	0.000000000000	0.000000000000	-0.000000000000	-0.000000000000	-0.000000000000
340.816326530612	0.000000000000	0.000001675085	0.000000000000	0.000007091699	0.000011879199	0.000000000000	0.000000000000	0.000000000000	0.000000000000	-0.000000000000	-0.000000000000	-0.000000000000
342.857142857143	0.000000000000	0.000001675085	0.000000000000	0.000007091699	0.000011879199	0.000000000000	0.000000000000	0.000000000000	0.000000000000	-0.000000000000	-0.000000000000	-0.000000000000
344.897959183673	0.000000000000	0.000001675085	0.000000000000	0.000007091699	0.000011879199	0.000000000000	0.000000000000	0.000000000000	0.000000000000	-0.000000000000	-0.000000000000	-0.000000000000
346.938775510204	0.000000000000	0.000001675085	0.000000000000	0.000007091699	0.000011879199	0.000000000000	0.000000000000	0.000000000000	0.000000000000	-0.000000000000	-0.000000000000	-0.000000000000
348.979591836735	0.000000000000	0.000001675085	0.000000000000	0.000007091699	0.000011879199	0.000000000000	0.000000000000	0.000000000000	0.000000000000	-0.000000000000	-0.000000000000	-0.000000000000
351.020408163265	0.000000000000	0.000001675085	0.000000000000	0.000007091699	0.000011879199	0.000000000000	0.000000000000	0.000000000000	0.000000000000	-0.000000000000	-0.000000000000	-0.000000000000
353.061224489796	0.000000000000	0.000001675085	0.000000000000	0.000007091699	0.000011879199	0.000000000000	0.000000000000	0.000000000000	0.000000000000	-0.000000000000	-0.000000000000	-0.000000000000
355.102040816327	0.000000000000	0.000001675085	0.000000000000	0.000007091699	0.000011879199	0.000000000000	0.000000000000	0.000000000000	0.000000000000	-0.000000000000	-0.000000000000	-0.000000000000
357.142857142857	0.000000000000	0.000001675085	0.000000000000	0.000007091699	0.000011879199	0.000000000000	0.000000000000	0.000000000000	0.000000000000	-0.000000000000	-0.000000000000	-0.000000000000
359.183673469388	0.000000000000	0.000001675085	0.000000000000	0.000007091699	0.000011879199	0.000000000000	0.000000000000	0.000000000000	0.000000000000	-0.000000000000	-0.000000000000	-0.000000000000
361.224489795918	0.000000000000	0.000001675085	0.000000000000	0.000007091699	0.000011879199	0.000000000000	0.000000000000	0.000000000000	0.000000000000	-0.000000000000	-0.000000000000	-0.000000000000
363.265306122449	0.000000000000	0.000001675085	0.000000000000	0.000007091699	0.000011879199	0.000000000000	0.000000000000	0.000000000000	0.000000000000	-0.000000000000	-0.000000000000	-0.000000000000
365.306122448980	0.000000000000	0.000001675085	0.000000000000	0.000007091699	0.000011879199	0.000000000000	0.000000000000	0.000000000000	0.000000000000	-0.000000000000	-0.000000000000	-0.000000000000
367.346938775510	0.000000000000	0.000001675085	0.000000000000	0.000007091699	0.000011879199	0.000000000000	0.000000000000	0.000000000000	0.000000000000	-0.000000000000	-0.000000000000	-0.000000000000
369.387755102041	0.000000000000	0.000001675085	0.000000000000	0.000007091699	0.000011879199	0.000000000000	0.000000000000	0.000000000000	0.000000000000	-0.000000000000	-0.000000000000	-0.000000000000
371.428571428571	0.000000000000	0.000001675085	0.000000000000	0.000007091699	0.000011879199	0.000000000000	0.000000000000	0.000000000000	0.000000000000	-0.000000000000	-0.000000000000	-0.000000000000
373.469387755102	0.000000000000	0.000001675085	0.000000000000	0.000007091699	0.000011879199	0.000000000000	0.000000000000	0.000000000000	0.000000000000	-0.000000000000	-0.000000000000	-0.000000000000
375.510204081633	0.000000000000	0.000001675085	0.000000000000	0.000007091699	0.000011879199	0.000000000000	0.000000000000	0.000000000000	0.000000000000	-0.000000000000	-0.000000000000	-0.000000000000
377.551020408163	0.000000000000	0.000001675085	0.000000000000	0.000007091699	0.000011879199	0.000000000000	0.000000000000	0.000000000000	0.000000000000	-0.000000000000	-0.000000000000	-0.000000000000
379.591836734694	0.000000000000	0.000001675085	0.000000000000	0.000007091699	0.000011879199	0.000000000000	0.000000000000	0.000000000000	0.000000000000	-0.000000000000	-0.000000000000	-0.000000000000
381.632653061225	0.000000000000	0.000001675085	0.000000000000	0.000007091699	0.000011879199	0.000000000000	0.000000000000	0.000000000000	0.000000000000	-0.000000000000	-0.000000000000	-0.000000000000
383.673469387755	0.000000000000	0.000001675085	0.000000000000	0.000007091699	0.000011879199	0.000000000000	0.000000000000	0.000000000000	0.000000000000	-0.000000000000	-0.000000000000	-0.000000000000
385.714285714286	0.000000000000	0.000001675085	0.000000000000	0.000007091699	0.000011879199	0.000000000000	0.000000000000	0.000000000000	0.000000000000	-0.000000000000	-0.000000000000	-0.000000000000
387.755102040816	0.000000000000	0.000001675085	0.000000000000	0.000007091699	0.000011879199	0.000000000000	0.000000000000	0.000000000000	0.000000000000	-0.000000000000	-0.000000000000	-0.000000000000
389.795918367347	0.000000000000	0.000001675085	0.000000000000	0.000007091699	0.000011879199	0.000000000000	0.000000000000	0.000000000000	0.000000000000	-0.000000000000	-0.000000000000	-0.000000000000
391.836734693878	0.000000000000	0.000001675085	0.000000000000	0.000007091699	0.000011879199	0.000000000000	0.000000000000	0.000000000000	0.000000000000	-0.000000000000	-0.000000000000	-0.000000000000
393.877551020408	0.000000000000	0.000001675085	0.000000000000	0.000007091699	0.000011879199	0.000000000000	0.000000000000	0.000000000000	0.000000000000	-0.000000000000	-0.000000000000	-0.000000000000
395.918367346939	0.000000000000	0.000001675085	0.000000000000	0.000007091699	0.000011879199	0.000000000000	0.000000000000	0.000000000000	0.000000000000	-0.000000000000	-0.000000000000	-0.000000000000
397.959183673469	0.000000000000	0.000001675085	0.000000000000	0.000007091699	0.000011879199	0.000000000000	0.000000000000	0.000000000000	0.000000000000	-0.000000000000	-0.000000000000	-0.000000000000
400.000000000000	0.000000000000	0.000001675085	0.000000000000	0.000007091699	0.000011879199	0.000000000000	0.000000000000	0.000000000000	0.000000000000	-0.000000000000	-0.000000000000	-0.000000000000
402.040816326531	0.000000000000	0.000001675085	0.000000000000	0.000007091699	0.000011879199	0.000000000000	0.000000000000	0.000000000000	0.000000000000	-0.000000000000	-0.000000000000	-0.000000000000
404.081632653061	0.000000000000	0.000001675085	0.000000000000	0.000007091699	0.000011879199	0.000000000000	0.000000000000	0.000000000000	0.000000000000	-0.000000000000	-0.000000000000	-0.000000000000
406.122448979592	0.000000000000	0.000001675085	0.000000000000	0.000007091699	0.000011879199	0.000000000000	0.000000000000	0.000000000000	0.000000000000	-0.000000000000	-0.000000000000	-0.000000000000
408.163265306122	0.000000000000	0.000001675085	0.000000000000	0.000007091699	0.000011879199	0.000000000000	0.000000000000	0.000000000000	0.000000000000	-0.000000000000	-0.000000000000	-0.000000000000
410.204081632653	0.000000000000	0.000002847854	0.000000000000	0.000004898600	0.000013948965	0.000000000000	0.000000000000	0.000003242534	0.000000324253	-0.000002332626	-0.000000013217	-0.000002345843
412.244897959184	0.000000000000	0.000002847679	0.000000000000	0.000004898425	0.000013949140	0.000000000000	0.000000000000	0.000000000000	0.000000000000	-0.000000000197	0.000000000002	-0.000000000195
414.285714285714	0.000000000000	0.000002847679	0.000000000000	0.000004898425	0.000013949140	0.000000000000	0.000000000000	0.000000000000	0.000000000000	0.000000000000	-0.000000000000	0.000000000000
416.326530612245	0.000000000000	0.000002847679	0.000000000000	0.000004898425	0.000013949140	0.000000000000	0.000000000000	0.000000000000	0.000000000000	-0.000000000000	-0.000000000000	-0.000000000000
418.367346938776	0.000000000000	0.000002847679	0.000000000000	0.000004898425	0.000013949140	0.000000000000	0.000000000000	0.000000000000	0.000000000000	-0.000000000000	-0.000000000000	-0.000000000000
420.408163265306	0.000000000000	0.000002847679	0.000000000000	0.000004898425	0.000013949140	0.000000000000	0.000000000000	0.000000000000	0.000000000000	-0.000000000000	-0.000000000000	-0.000000000000
422.448979591837	0.000000000000	0.000002847679	0.000000000000	0.000004898425	0.000013949140	0.000000000000	0.000000000000	0.000000000000	0.000000000000	-0.000000000000	-0.000000000000	-0.000000000000
424.489795918367	0.000000000000	0.000002847679	0.000000000000	0.000004898425	0.000013949140	0.000000000000	0.000000000000	0.000000000000	0.000000000000	-0.000000000000	-0.000000000000	-0.000000000000
426.530612244898	0.000000000000	0.000002847679	0.000000000000	0.000004898425	0.000013949140	0.000000000000	0.000000000000	0.000000000000	0.000000000000	-0.000000000000	-0.000000000000	-0.000000000000
428.571428571429	0.000000000000	0.000002847679	0.000000000000	0.000004898425	0.000013949140	0.000000000000	0.000000000000	0.000000000000	0.000000000000	-0.000000000000	-0.000000000000	-0.000000000000
430.612244897959	0.000000000000	0.000002847679	0.000000000000	0.000004898425	0.000013949140	0.000000000000	0.000000000000	0.000000000000	0.000000000000	-0.000000000000	-0.000000000000	-0.000000000000
432.653061224490	0.000000000000	0.000002847679	0.000000000000	0.000004898425	0.000013949140	0.000000000000	0.000000000000	0.000000000000	0.000000000000	-0.000000000000	-0.000000000000	-0.000000000000
434.693877551020	0.000000000000	0.000002847679	0.000000000000	0.000004898425	0.000013949140	0.000000000000	0.000000000000	0.000000000000	0.000000000000	-0.000000000000	-0.000000000000	-0.000000000000
436.734693877551	0.000000000000	0.000002847679	0.000000000000	0.000004898425	0.000013949140	0.000000000000	0.000000000000	0.000000000000	0.000000000000	-0.000000000000	-0.000000000000	-0.000000000000
438.775510204082	0.000000000000	0.000002847679	0.000000000000	0.000004898425	0.000013949140	0.000000000000	0.000000000000	0.000000000000	0.000000000000	-0.000000000000	-0.000000000000	-0.000000000000
440.816326530612	0.000000000000	0.000002847679	0.000000000000	0.000004898425	0.000013949140	0.000000000000	0.000000000000	0.000000000000	0.000000000000	-0.000000000000	-0.000000000000	-0.000000000000
442.857142857143	0.000000000000	0.000002847679	0.000000000000	0.000004898425	0.000013949140	0.000000000000	0.000000000000	0.000000000000	0.000000000000	-0.000000000000	-0.000000000000	-0.000000000000
444.897959183673	0.000000000000	0.000002847679	0.000000000000	0.000004898425	0.000013949140	0.000000000000	0.000000000000	0.000000000000	0.000000000000	-0.000000000000	-0.000000000000	-0.000000000000
446.938775510204	0.000000000000	0.000002847679	0.000000000000	0.000004898425	0.000013949140	0.000000000000	0.000000000000	0.000000000000	0.000000000000	-0.000000000000	-0.000000000000	-0.000000000000
448.979591836735	0.000000000000	0.000002847679	0.000000000000	0.000004898425	0.000013949140	0.000000000000	0.000000000000	0.000000000000	0.000000000000	-0.000000000000	-0.000000000000	-0.000000000000
451.020408163265	0.000000000000	0.000002847679	0.000000000000	0.000004898425	0.000013949140	0.000000000000	0.000000000000	0.000000000000	0.000000000000	-0.000000000000	-0.000000000000	-0.000000000000
453.061224489796	0.000000000000	0.000002847679	0.000000000000	0.000004898425	0.000013949140	0.000000000000	0.000000000000	0.000000000000	0.000000000000	-0.000000000000	-0.000000000000	-0.000000000000
455.102040816327	0.000000000000	0.000002847679	0.000000000000	0.000004898425	0.000013949140	0.000000000000	0.000000000000	0.000000000000	0.000000000000	-0.000000000000	-0.000000000000	-0.000000000000
457.142857142857	0.000000000000	0.000002847679	0.000000000000	0.000004898425	0.000013949140	0.000000000000	0.000000000000	0.000000000000	0.000000000000	-0.000000000000	-0.000000000000	-0.000000000000
459.183673469388	0.000000000000	0.000002847679	0.000000000000	0.000004898425	0.000013949140	0.000000000000	0.000000000000	0.000000000000	0.000000000000	-0.000000000000	-0.000000000000	-0.000000000000
461.224489795918	0.000000000000	0.000002847679	0.000000000000	0.000004898425	0.000013949140	0.000000000000	0.000000000000	0.000000000000	0.000000000000	-0.000000000000	-0.000000000000	-0.000000000000
463.265306122449	0.000000000000	0.000002847679	0.000000000000	0.000004898425	0.000013949140	0.000000000000	0.000000000000	0.000000000000	0.000000000000	-0.000000000000	-0.000000000000	-0.000000000000
465.306122448980	0.000000000000	0.000002847679	0.000000000000	0.000004898425	0.000013949140	0.000000000000	0.000000000000	0.000000000000	0.000000000000	-0.000000000000	-0.000000000000	-0.000000000000
467.346938775510	0.000000000000	0.000002847679	0.000000000000	0.000004898425	0.000013949140	0.000000000000	0.000000000000	0.000000000000	0.000000000000	-0.000000000000	-0.000000000000	-0.000000000000
469.387755102041	0.000000000000	0.000002847679	0.000000000000	0.000004898425	0.000013949140	0.000000000000	0.000000000000	0.000000000000	0.000000000000	-0.000000000000	-0.000000000000	-0.000000000000
471.428571428571	0.000000000000	0.000002847679	0.000000000000	0.000004898425	0.000013949140	0.000000000000	0.000000000000	0.000000000000	0.000000000000	-0.000000000000	-0.000000000000	-0.000000000000
473.469387755102	0.000000000000	0.000002847679	0.000000000000	0.000004898425	0.000013949140	0.000000000000	0.000000000000	0.000000000000	0.000000000000	-0.000000000000	-0.000000000000	-0.000000000000
475.510204081633	0.000000000000	0.000002847679	0.000000000000	0.000004898425	0.000013949140	0.000000000000	0.000000000000	0.000000000000	0.000000000000	-0.000000000000	-0.000000000000	-0.000000000000
477.551020408163	0.000000000000	0.000002847679	0.000000000000	0.000004898425	0.000013949140	0.000000000000	0.000000000000	0.000000000000	0.000000000000	-0.000000000000	-0.000000000000	-0.000000000000
479.591836734694	0.000000000000	0.000002847679	0.000000000000	0.000004898425	0.000013949140	0.000000000000	0.000000000000	0.000000000000	0.000000000000	-0.000000000000	-0.000000000000	-0.000000000000
481.632653061225	0.000000000000	0.000002847679	0.000000000000	0.000004898425	0.000013949140	0.000000000000	0.000000000000	0.000000000000	0.000000000000	-0.000000000000	-0.000000000000	-0.000000000000
483.673469387755	0.000000000000	0.000002847679	0.000000000000	0.000004898425	0.000013949140	0.000000000000	0.000000000000	0.000000000000	0.000000000000	-0.000000000000	-0.000000000000	-0.000000000000
485.714285714286	0.000000000000	0.000002847679	0.000000000000	0.000004898425	0.000013949140	0.000000000000	0.000000000000	0.000000000000	0.000000000000	-0.000000000000	-0.000000000000	-0.000000000000
487.755102040816	0.000000000000	0.000002847679	0.000000000000	0.000004898425	0.000013949140	0.000000000000	0.000000000000	0.000000000000	0.000000000000	-0.000000000000	-0.000000000000	-0.000000000000
489.795918367347	0.000000000000	0.000002847679	0.000000000000	0.000004898425	0.000013949140	0.000000000000	0.000000000000	0.000000000000	0.000000000000	-0.000000000000	-0.000000000000	-0.000000000000
491.836734693878	0.000000000000	0.000002847679	0.000000000000	0.000004898425	0.000013949140	0.000000000000	0.000000000000	0.000000000000	0.000000000000	-0.000000000000	-0.000000000000	-0.000000000000
493.877551020408	0.000000000000	0.000002847679	0.000000000000	0.000004898425	0.000013949140	0.000000000000	0.000000000000	0.000000000000	0.000000000000	-0.000000000000	-0.000000000000	-0.000000000000
495.918367346939	0.000000000000	0.000002847679	0.000000000000	0.000004898425	0.000013949140	0.000000000000	0.000000000000	0.000000000000	0.000000000000	-0.000000000000	-0.000000000000	-0.000000000000
497.959183673469	0.000000000000	0.000002847679	0.000000000000	0.000004898425	0.000013949140	0.000000000000	0.000000000000	0.000000000000	0.000000000000	-0.000000000000	-0.000000000000	-0.000000000000
500.000000000000	0.000000000000	0.000002847679	0.000000000000	0.000004898425	0.000013949140	0.000000000000	0.000000000000	0.000000000000	0.000000000000	-0.000000000000	-0.000000000000	-0.000000000000
502.040816326531	0.000000000000	0.000002847679	0.000000000000	0.000004898425	0.000013949140	0.000000000000	0.000000000000	0.000000000000	0.000000000000	-0.000000000000	-0.000000000000	-0.000000000000
504.081632653061	0.000000000000	0.000002847679	0.000000000000	0.000004898425	0.000013949140	0.000000000000	0.000000000000	0.000000000000	0.000000000000	-0.000000000000	-0.000000000000	-0.000000000000
506.122448979592	0.000000000000	0.000002847679	0.000000000000	0.000004898425	0.000013949140	0.000000000000	0.000000000000	0.000000000000	0.000000000000	-0.000000000000	-0.000000000000	-0.000000000000
508.163265306122	0.000000000000	0.000002847679	0.000000000000	0.000004898425	0.000013949140	0.000000000000	0.000000000000	0.000000000000	0.000000000000	-0.000000000000	-0.000000000000	-0.000000000000
510.204081632653	0.000000000000	0.000002847679	0.000000000000	0.000004898425	0.000013949140	0.000000000000	0.000000000000	0.000000000000	0.000000000000	-0.000000000000	-0.000000000000	-0.000000000000
512.244897959184	0.000000000000	0.000004581921	0.000000000000	0.000003361334	0.000015401040	0.000000000000	0.000000000000	0.000003186142	0.000000318614	-0.000001636292	-0.000000019545	-0.000001655836
514.285714285714	0.000000000000	0.000004581884	0.000000000000	0.000003361298	0.000015401077	0.000000000000	0.000000000000	0.000000000000	0.000000000000	-0.000000000041	0.000000000000	-0.000000000041
516.326530612245	0.000000000000	0.000004581884	0.000000000000	0.000003361298	0.000015401077	0.000000000000	0.000000000000	0.000000000000	0.000000000000	0.000000000000	-0.000000000000	0.000000000000
518.367346938776	0.000000000000	0.000004581884	0.000000000000	0.000003361298	0.000015401077	0.000000000000	0.000000000000	0.000000000000	0.000000000000	-0.000000000000	-0.000000000000	-0.000000000000
520.408163265306	0.000000000000	0.000004581884	0.000000000000	0.000003361298	0.000015401077	0.000000000000	0.000000000000	0.000000000000	0.000000000000	-0.000000000000	-0.000000000000	-0.000000000000
522.448979591837	0.000000000000	0.000004581884	0.000000000000	0.000003361298	0.000015401077	0.000000000000	0.000000000000	0.000000000000	0.000000000000	-0.000000000000	-0.000000000000	-0.000000000000
524.489795918367	0.000000000000	0.000004581884	0.000000000000	0.000003361298	0.000015401077	0.000000000000	0.000000000000	0.000000000000	0.000000000000	-0.000000000000	-0.000000000000	-0.000000000000
526.530612244898	0.000000000000	0.000004581884	0.000000000000	0.000003361298	0.000015401077	0.000000000000	0.000000000000	0.000000000000	0.000000000000	-0.000000000000	-0.000000000000	-0.000000000000
528.571428571429	0.000000000000	0.000004581884	0.000000000000	0.000003361298	0.000015401077	0.000000000000	0.000000000000	0.000000000000	0.000000000000	-0.000000000000	-0.000000000000	-0.000000000000
530.612244897959	0.000000000000	0.000004581884	0.000000000000	0.000003361298	0.000015401077	0.000000000000	0.000000000000	0.000000000000	0.000000000000	-0.000000000000	-0.000000000000	-0.000000000000
532.653061224490	0.000000000000	0.000004581884	0.000000000000	0.000003361298	0.000015401077	0.000000000000	0.000000000000	0.000000000000	0.000000000000	-0.000000000000	-0.000000000000	-0.000000000000
534.693877551020	0.000000000000	0.000004581884	0.000000000000	0.000003361298	0.000015401077	0.000000000000	0.000000000000	0.000000000000	0.000000000000	-0.000000000000	-0.000000000000	-0.000000000000
536.734693877551	0.000000000000	0.000004581884	0.000000000000	0.000003361298	0.000015401077	0.000000000000	0.000000000000	0.000000000000	0.000000000000	-0.000000000000	-0.000000000000	-0.000000000000
538.775510204082	0.000000000000	0.000004581884	0.000000000000	0.000003361298	0.000015401077	0.000000000000	0.000000000000	0.000000000000	0.000000000000	-0.000000000000	-0.000000000000	-0.000000000000
540.816326530612	0.000000000000	0.000004581884	0.000000000000	0.000003361298	0.000015401077	0.000000000000	0.000000000000	0.000000000000	0.000000000000	-0.000000000000	-0.000000000000	-0.000000000000
542.857142857143	0.000000000000	0.000004581884	0.000000000000	0.000003361298	0.000015401077	0.000000000000	0.000000000000	0.000000000000	0.000000000000	-0.000000000000	-0.000000000000	-0.000000000000
544.897959183673	0.000000000000	0.000004581884	0.000000000000	0.000003361298	0.000015401077	0.000000000000	0.000000000000	0.000000000000	0.000000000000	-0.000000000000	-0.000000000000	-0.000000000000
546.938775510204	0.000000000000	0.000004581884	0.000000000000	0.000003361298	0.000015401077	0.000000000000	0.000000000000	0.000000000000	0.000000000000	-0.000000000000	-0.000000000000	-0.000000000000
548.979591836735	0.000000000000	0.000004581884	0.000000000000	0.000003361298	0.000015401077	0.000000000000	0.000000000000	0.000000000000	0.000000000000	-0.000000000000	-0.000000000000	-0.000000000000
551.020408163265	0.000000000000	0.000004581884	0.000000000000	0.000003361298	0.000015401077	0.000000000000	0.000000000000	0.000000000000	0.000000000000	-0.000000000000	-0.000000000000	-0.000000000000
553.061224489796	0.000000000000	0.000004581884	0.000000000000	0.000003361298	0.000015401077	0.000000000000	0.000000000000	0.000000000000	0.000000000000	-0.000000000000	-0.000000000000	-0.000000000000
555.102040816327	0.000000000000	0.000004581884	0.000000000000	0.000003361298	0.000015401077	0.000000000000	0.000000000000	0.000000000000	0.000000000000	-0.000000000000	-0.000000000000	-0.000000000000
557.142857142857	0.000000000000	0.000004581884	0.000000000000	0.000003361298	0.000015401077	0.000000000000	0.000000000000	0.000000000000	0.000000000000	-0.000000000000	-0.000000000000	-0.000000000000
559.183673469388	0.000000000000	0.000004581884	0.000000000000	0.000003361298	0.000015401077	0.000000000000	0.000000000000	0.000000000000	0.000000000000	-0.000000000000	-0.000000000000	-0.000000000000
561.224489795918	0.000000000000	0.000004581884	0.000000000000	0.000003361298	0.000015401077	0.000000000000	0.000000000000	0.000000000000	0.000000000000	-0.000000000000	-0.000000000000	-0.000000000000
563.265306122449	0.000000000000	0.000004581884	0.000000000000	0.000003361298	0.000015401077	0.000000000000	0.000000000000	0.000000000000	0.000000000000	-0.000000000000	-0.000000000000	-0.000000000000
565.306122448980	0.000000000000	0.000004581884	0.000000000000	0.000003361298	0.000015401077	0.000000000000	0.000000000000	0.000000000000	0.000000000000	-0.000000000000	-0.000000000000	-0.000000000000
567.346938775510	0.000000000000	0.000004581884	0.000000000000	0.000003361298	0.000015401077	0.000000000000	0.000000000000	0.000000000000	0.000000000000	-0.000000000000	-0.000000000000	-0.000000000000
569.387755102041	0.000000000000	0.000004581884	0.000000000000	0.000003361298	0.000015401077	0.000000000000	0.000000000000	0.000000000000	0.000000000000	-0.000000000000	-0.000000000000	-0.000000000000
571.428571428571	0.000000000000	0.000004581884	0.000000000000	0.000003361298	0.000015401077	0.000000000000	0.000000000000	0.000000000000	0.000000000000	-0.000000000000	-0.000000000000	-0.000000000000
573.469387755102	0.000000000000	0.000004581884	0.000000000000	0.000003361298	0.000015401077	0.000000000000	0.000000000000	0.000000000000	0.000000000000	-0.000000000000	-0.000000000000	-0.000000000000
575.510204081633	0.000000000000	0.000004581884	0.000000000000	0.000003361298	0.000015401077	0.000000000000	0.000000000000	0.000000000000	0.000000000000	-0.000000000000	-0.000000000000	-0.000000000000
577.551020408163	0.000000000000	0.000004581884	0.000000000000	0.000003361298	0.000015401077	0.000000000000	0.000000000000	0.000000000000	0.000000000000	-0.000000000000	-0.000000000000	-0.000000000000
579.591836734694	0.000000000000	0.000004581884	0.000000000000	0.000003361298	0.000015401077	0.000000000000	0.000000000000	0.000000000000	0.000000000000	-0.000000000000	-0.000000000000	-0.000000000000
581.632653061224	0.000000000000	0.000004581884	0.000000000000	0.000003361298	0.000015401077	0.000000000000	0.000000000000	0.000000000000	0.000000000000	-0.000000000000	-0.000000000000	-0.000000000000
583.673469387755	0.000000000000	0.000004581884	0.000000000000	0.000003361298	0.000015401077	0.000000000000	0.000000000000	0.000000000000	0.000000000000	-0.000000000000	-0.000000000000	-0.000000000000
585.714285714286	0.000000000000	0.000004581884	0.000000000000	0.000003361298	0.000015401077	0.000000000000	0.000000000000	0.000000000000	0.000000000000	-0.000000000000	-0.000000000000	-0.000000000000
587.755102040816	0.000000000000	0.000004581884	0.000000000000	0.000003361298	0.000015401077	0.000000000000	0.000000000000	0.000000000000	0.000000000000	-0.000000000000	-0.000000000000	-0.000000000000
589.795918367347	0.000000000000	0.000004581884	0.000000000000	0.000003361298	0.000015401077	0.000000000000	0.000000000000	0.000000000000	0.000000000000	-0.000000000000	-0.000000000000	-0.000000000000
591.836734693878	0.000000000000	0.000004581884	0.000000000000	0.000003361298	0.000015401077	0.000000000000	0.000000000000	0.000000000000	0.000000000000	-0.000000000000	-0.000000000000	-0.000000000000
593.877551020408	0.000000000000	0.000004581884	0.000000000000	0.000003361298	0.000015401077	0.000000000000	0.000000000000	0.000000000000	0.000000000000	-0.000000000000	-0.000000000000	-0.000000000000
595.918367346939	0.000000000000	0.000004581884	0.000000000000	0.000003361298	0.000015401077	0.000000000000	0.000000000000	0.000000000000	0.000000000000	-0.000000000000	-0.000000000000	-0.000000000000
597.959183673469	0.000000000000	0.000004581884	0.000000000000	0.000003361298	0.000015401077	0.000000000000	0.000000000000	0.000000000000	0.000000000000	-0.000000000000	-0.000000000000	-0.000000000000
600.000000000000	0.000000000000	0.000004581884	0.000000000000	0.000003361298	0.000015401077	0.000000000000	0.000000000000	0.000000000000	0.000000000000	-0.000000000000	-0.000000000000	-0.000000000000
602.040816326531	0.000000000000	0.000004581884	0.000000000000	0.000003361298	0.000015401077	0.000000000000	0.000000000000	0.000000000000	0.000000000000	-0.000000000000	-0.000000000000	-0.000000000000
604.081632653061	0.000000000000	0.000004581884	0.000000000000	0.000003361298	0.000015401077	0.000000000000	0.000000000000	0.000000000000	0.000000000000	-0.000000000000	-0.000000000000	-0.000000000000
606.122448979592	0.000000000000	0.000004581884	0.000000000000	0.000003361298	0.000015401077	0.000000000000	0.000000000000	0.000000000000	0.000000000000	-0.000000000000	-0.000000000000	-0.000000000000
608.163265306122	0.000000000000	0.000004581884	0.000000000000	0.000003361298	0.000015401077	0.000000000000	0.000000000000	0.000000000000	0.000000000000	-0.000000000000	-0.000000000000	-0.000000000000
610.204081632653	0.000000000000	0.000004581884	0.000000000000	0.000003361298	0.000015401077	0.000000000000	0.000000000000	0.000000000000	0.000000000000	-0.000000000000	-0.000000000000	-0.000000000000
612.244897959184	0.000000000000	0.000004581884	0.000000000000	0.000003361298	0.000015401077	0.000000000000	0.000000000000	0.000000000000	0.000000000000	-0.000000000000	-0.000000000000	-0.000000000000
614.285714285714	0.000000000000	0.000006805898	0.000000000000	0.000002396124	0.000016307794	0.000000000000	0.000000000000	0.000003130731	0.000000313073	-0.000001021870	-0.000000025065	-0.000001046935
616.326530612245	0.000000000000	0.000006805900	0.000000000000	0.000002396126	0.000016307792	0.000000000000	0.000000000000	0.000000000000	0.000000000000	0.000000000002	-0.000000000000	0.000000000002
618.367346938776	0.000000000000	0.000006805900	0.000000000000	0.000002396126	0.000016307792	0.000000000000	0.000000000000	0.000000000000	0.000000000000	-0.000000000000	0.000000000000	-0.000000000000
620.408163265306	0.000000000000	0.000006805900	0.000000000000	0.000002396126	0.000016307792	0.000000000000	0.000000000000	0.000000000000	0.000000000000	-0.000000000000	-0.000000000000	-0.000000000000
622.448979591837	0.000000000000	0.000006805900	0.000000000000	0.000002396126	0.000016307792	0.000000000000	0.000000000000	0.000000000000	0.000000000000	-0.000000000000	-0.000000000000	-0.000000000000
624.489795918367	0.000000000000	0.000006805900	0.000000000000	0.000002396126	0.000016307792	0.000000000000	0.000000000000	0.000000000000	0.000000000000	-0.000000000000	-0.000000000000	-0.000000000000
626.530612244898	0.000000000000	0.000006805900	0.000000000000	0.000002396126	0.000016307792	0.000000000000	0.000000000000	0.000000000000	0.000000000000	-0.000000000000	-0.000000000000	-0.000000000000
628.571428571429	0.000000000000	0.000006805900	0.000000000000	0.000002396126	0.000016307792	0.000000000000	0.000000000000	0.000000000000	0.000000000000	-0.000000000000	-0.000000000000	-0.000000000000
630.612244897959	0.000000000000	0.000006805900	0.000000000000	0.000002396126	0.000016307792	0.000000000000	0.000000000000	0.000000000000	0.000000000000	-0.000000000000	-0.000000000000	-0.000000000000
632.653061224490	0.000000000000	0.000006805900	0.000000000000	0.000002396126	0.000016307792	0.000000000000	0.000000000000	0.000000000000	0.000000000000	-0.000000000000	-0.000000000000	-0.000000000000
634.693877551020	0.000000000000	0.000006805900	0.000000000000	0.000002396126	0.000016307792	0.000000000000	0.000000000000	0.000000000000	0.000000000000	-0.000000000000	-0.000000000000	-0.000000000000
636.734693877551	0.000000000000	0.000006805900	0.000000000000	0.000002396126	0.000016307792	0.000000000000	0.000000000000	0.000000000000	0.000000000000	-0.000000000000	-0.000000000000	-0.000000000000
638.775510204082	0.000000000000	0.000006805900	0.000000000000	0.000002396126	0.000016307792	0.000000000000	0.000000000000	0.000000000000	0.000000000000	-0.000000000000	-0.000000000000	-0.000000000000
640.816326530612	0.000000000000	0.000006805900	0.000000000000	0.000002396126	0.000016307792	0.000000000000	0.000000000000	0.000000000000	0.000000000000	-0.000000000000	-0.000000000000	-0.000000000000
642.857142857143	0.000000000000	0.000006805900	0.000000000000	0.000002396126	0.000016307792	0.000000000000	0.000000000000	0.000000000000	0.000000000000	-0.000000000000	-0.000000000000	-0.000000000000
644.897959183673	0.000000000000	0.000006805900	0.000000000000	0.000002396126	0.000016307792	0.000000000000	0.000000000000	0.000000000000	0.000000000000	-0.000000000000	-0.000000000000	-0.000000000000
646.938775510204	0.000000000000	0.000006805900	0.000000000000	0.000002396126	0.000016307792	0.000000000000	0.000000000000	0.000000000000	0.000000000000	-0.000000000000	-0.000000000000	-0.000000000000
648.979591836735	0.000000000000	0.000006805900	0.000000000000	0.000002396126	0.000016307792	0.000000000000	0.000000000000	0.000000000000	0.000000000000	-0.000000000000	-0.000000000000	-0.000000000000
651.020408163265	0.000000000000	0.000006805900	0.000000000000	0.000002396126	0.000016307792	0.000000000000	0.000000000000	0.000000000000	0.000000000000	-0.000000000000	-0.000000000000	-0.000000000000
653.061224489796	0.000000000000	0.000006805900	0.000000000000	0.000002396126	0.000016307792	0.000000000000	0.000000000000	0.000000000000	0.000000000000	-0.000000000000	-0.000000000000	-0.000000000000
655.102040816327	0.000000000000	0.000006805900	0.000000000000	0.000002396126	0.000016307792	0.000000000000	0.000000000000	0.000000000000	0.000000000000	-0.000000000000	-0.000000000000	-0.000000000000
657.142857142857	0.000000000000	0.000006805900	0.000000000000	0.000002396126	0.000016307792	0.000000000000	0.000000000000	0.000000000000	0.000000000000	-0.000000000000	-0.000000000000	-0.000000000000
659.183673469388	0.000000000000	0.000006805900	0.000000000000	0.000002396126	0.000016307792	0.000000000000	0.000000000000	0.000000000000	0.000000000000	-0.000000000000	-0.000000000000	-0.000000000000
661.224489795918	0.000000000000	0.000006805900	0.000000000000	0.000002396126	0.000016307792	0.000000000000	0.000000000000	0.000000000000	0.000000000000	-0.000000000000	-0.000000000000	-0.000000000000
663.265306122449	0.000000000000	0.000006805900	0.000000000000	0.000002396126	0.000016307792	0.000000000000	0.000000000000	0.000000000000	0.000000000000	-0.000000000000	-0.000000000000	-0.000000000000
665.306122448980	0.000000000000	0.000006805900	0.000000000000	0.000002396126	0.000016307792	0.000000000000	0.000000000000	0.000000000000	0.000000000000	-0.000000000000	-0.000000000000	-0.000000000000
667.346938775510	0.000000000000	0.000006805900	0.000000000000	0.000002396126	0.000016307792	0.000000000000	0.000000000000	0.000000000000	0.000000000000	-0.000000000000	-0.000000000000	-0.000000000000
669.387755102041	0.000000000000	0.000006805900	0.000000000000	0.000002396126	0.000016307792	0.000000000000	0.000000000000	0.000000000000	0.000000000000	-0.000000000000	-0.000000000000	-0.000000000000
671.428571428571	0.000000000000	0.000006805900	0.000000000000	0.000002396126	0.000016307792	0.000000000000	0.000000000000	0.000000000000	0.000000000000	-0.000000000000	-0.000000000000	-0.000000000000
673.469387755102	0.000000000000	0.000006805900	0.000000000000	0.000002396126	0.000016307792	0.000000000000	0.000000000000	0.000000000000	0.000000000000	-0.000000000000	-0.000000000000	-0.000000000000
675.510204081633	0.000000000000	0.000006805900	0.000000000000	0.000002396126	0.000016307792	0.000000000000	0.000000000000	0.000000000000	0.000000000000	-0.000000000000	-0.000000000000	-0.000000000000
677.551020408163	0.000000000000	0.000006805900	0.000000000000	0.000002396126	0.000016307792	0.000000000000	0.000000000000	0.000000000000	0.000000000000	-0.000000000000	-0.000000000000	-0.000000000000
679.591836734694	0.000000000000	0.000006805900	0.000000000000	0.000002396126	0.000016307792	0.000000000000	0.000000000000	0.000000000000	0.000000000000	-0.000000000000	-0.000000000000	-0.000000000000
681.632653061224	0.000000000000	0.000006805900	0.000000000000	0.000002396126	0.000016307792	0.000000000000	0.000000000000	0.000000000000	0.000000000000	-0.000000000000	-0.000000000000	-0.000000000000
683.673469387755	0.000000000000	0.000006805900	0.000000000000	0.000002396126	0.000016307792	0.000000000000	0.000000000000	0.000000000000	0.000000000000	-0.000000000000	-0.000000000000	-0.000000000000
685.714285714286	0.000000000000	0.000006805900	0.000000000000	0.000002396126	0.000016307792	0.000000000000	0.000000000000	0.000000000000	0.000000000000	-0.000000000000	-0.000000000000	-0.000000000000
687.755102040816	0.000000000000	0.000006805900	0.000000000000	0.000002396126	0.000016307792	0.000000000000	0.000000000000	0.000000000000	0.000000000000	-0.000000000000	-0.000000000000	-0.000000000000
689.795918367347	0.000000000000	0.000006805900	0.000000000000	0.000002396126	0.000016307792	0.000000000000	0.000000000000	0.000000000000	0.000000000000	-0.000000000000	-0.000000000000	-0.000000000000
691.836734693878	0.000000000000	0.000006805900	0.000000000000	0.000002396126	0.000016307792	0.000000000000	0.000000000000	0.000000000000	0.000000000000	-0.000000000000	-0.000000000000	-0.000000000000
693.877551020408	0.000000000000	0.000006805900	0.000000000000	0.000002396126	0.000016307792	0.000000000000	0.000000000000	0.000000000000	0.000000000000	-0.000000000000	-0.000000000000	-0.000000000000
695.918367346939	0.000000000000	0.000006805900	0.000000000000	0.000002396126	0.000016307792	0.000000000000	0.000000000000	0.000000000000	0.000000000000	-0.000000000000	-0.000000000000	-0.000000000000
697.959183673469	0.000000000000	0.000006805900	0.000000000000	0.000002396126	0.000016307792	0.000000000000	0.000000000000	0.000000000000	0.000000000000	-0.000000000000	-0.000000000000	-0.000000000000
700.000000000000	0.000000000000	0.000006805900	0.000000000000	0.000002396126	0.000016307792	0.000000000000	0.000000000000	0.000000000000	0.000000000000	-0.000000000000	-0.000000000000	-0.000000000000
702.040816326531	0.000000000000	0.000006805900	0.000000000000	0.000002396126	0.000016307792	0.000000000000	0.000000000000	0.000000000000	0.000000000000	-0.000000000000	-0.000000000000	-0.000000000000
704.081632653061	0.000000000000	0.000006805900	0.000000000000	0.000002396126	0.000016307792	0.000000000000	0.000000000000	0.000000000000	0.000000000000	-0.000000000000	-0.000000000000	-0.000000000000
706.122448979592	0.000000000000	0.000006805900	0.000000000000	0.000002396126	0.000016307792	0.000000000000	0.000000000000	0.000000000000	0.000000000000	-0.000000000000	-0.000000000000	-0.000000000000
708.163265306122	0.000000000000	0.000006805900	0.000000000000	0.000002396126	0.000016307792	0.000000000000	0.000000000000	0.000000000000	0.000000000000	-0.000000000000	-0.000000000000	-0.000000000000
710.204081632653	0.000000000000	0.000006805900	0.000000000000	0.000002396126	0.000016307792	0.000000000000	0.000000000000	0.000000000000	0.000000000000	-0.000000000000	-0.000000000000	-0.000000000000
712.244897959184	0.000000000000	0.000006805900	0.000000000000	0.000002396126	0.000016307792	0.000000000000	0.000000000000	0.000000000000	0.000000000000	-0.000000000000	-0.000000000000	-0.000000000000
714.285714285714	0.000000000000	0.000006805900	0.000000000000	0.000002396126	0.000016307792	0.000000000000	0.000000000000	0.000000000000	0.000000000000	-0.000000000000	-0.000000000000	-0.000000000000
716.326530612245	0.000000000000	0.000009333694	0.000000000000	0.000001805964	0.000016856281	0.000000000000	0.000000000000	0.000003076284	0.000000307628	-0.000000618148	-0.000000028488	-0.000000646636
718.367346938776	0.000000000000	0.000009333691	0.000000000000	0.000001805961	0.000016856284	0.000000000000	0.000000000000	0.000000000000	0.000000000000	-0.000000000003	0.000000000000	-0.000000000003
720.408163265306	0.000000000000	0.000009333691	0.000000000000	0.000001805961	0.000016856284	0.000000000000	0.000000000000	0.000000000000	0.000000000000	-0.000000000000	0.000000000000	-0.000000000000
722.448979591837	0.000000000000	0.000009333691	0.000000000000	0.000001805961	0.000016856284	0.000000000000	0.000000000000	0.000000000000	0.000000000000	-0.000000000000	-0.000000000000	-0.000000000000
724.489795918367	0.000000000000	0.000009333691	0.000000000000	0.000001805961	0.000016856284	0.000000000000	0.000000000000	0.000000000000	0.000000000000	-0.000000000000	-0.000000000000	-0.000000000000
726.530612244898	0.000000000000	0.000009333691	0.000000000000	0.000001805961	0.000016856284	0.000000000000	0.000000000000	0.000000000000	0.000000000000	-0.000000000000	-0.000000000000	-0.000000000000
728.571428571429	0.000000000000	0.000009333691	0.000000000000	0.000001805961	0.000016856284	0.000000000000	0.000000000000	0.000000000000	0.000000000000	-0.000000000000	-0.000000000000	-0.000000000000
730.612244897959	0.000000000000	0.000009333691	0.000000000000	0.000001805961	0.000016856284	0.000000000000	0.000000000000	0.000000000000	0.000000000000	-0.000000000000	-0.000000000000	-0.000000000000
732.653061224490	0.000000000000	0.000009333691	0.000000000000	0.000001805961	0.000016856284	0.000000000000	0.000000000000	0.000000000000	0.000000000000	-0.000000000000	-0.000000000000	-0.000000000000
734.693877551020	0.000000000000	0.000009333691	0.000000000000	0.000001805961	0.000016856284	0.000000000000	0.000000000000	0.000000000000	0.000000000000	-0.000000000000	-0.000000000000	-0.000000000000
736.734693877551	0.000000000000	0.000009333691	0.000000000000	0.000001805961	0.000016856284	0.000000000000	0.000000000000	0.000000000000	0.000000000000	-0.000000000000	-0.000000000000	-0.000000000000
738.775510204082	0.000000000000	0.000009333691	0.000000000000	0.000001805961	0.000016856284	0.000000000000	0.000000000000	0.000000000000	0.000000000000	-0.000000000000	-0.000000000000	-0.000000000000
740.816326530612	0.000000000000	0.000009333691	0.000000000000	0.000001805961	0.000016856284	0.000000000000	0.000000000000	0.000000000000	0.000000000000	-0.000000000000	-0.000000000000	-0.000000000000
742.857142857143	0.000000000000	0.000009333691	0.000000000000	0.000001805961	0.000016856284	0.000000000000	0.000000000000	0.000000000000	0.000000000000	-0.000000000000	-0.000000000000	-0.000000000000
744.897959183673	0.000000000000	0.000009333691	0.000000000000	0.000001805961	0.000016856284	0.000000000000	0.000000000000	0.000000000000	0.000000000000	-0.000000000000	-0.000000000000	-0.000000000000
746.938775510204	0.000000000000	0.000009333691	0.000000000000	0.000001805961	0.000016856284	0.000000000000	0.000000000000	0.000000000000	0.000000000000	-0.000000000000	-0.000000000000	-0.000000000000
748.979591836735	0.000000000000	0.000009333691	0.000000000000	0.000001805961	0.000016856284	0.000000000000	0.000000000000	0.000000000000	0.000000000000	-0.000000000000	-0.000000000000	-0.000000000000
751.020408163265	0.000000000000	0.000009333691	0.000000000000	0.000001805961	0.000016856284	0.000000000000	0.000000000000	0.000000000000	0.000000000000	-0.000000000000	-0.000000000000	-0.000000000000
753.061224489796	0.000000000000	0.000009333691	0.000000000000	0.000001805961	0.000016856284	0.000000000000	0.000000000000	0.000000000000	0.000000000000	-0.000000000000	-0.000000000000	-0.000000000000
755.102040816327	0.000000000000	0.000009333691	0.000000000000	0.000001805961	0.000016856284	0.000000000000	0.000000000000	0.000000000000	0.000000000000	-0.000000000000	-0.000000000000	-0.000000000000
757.142857142857	0.000000000000	0.000009333691	0.000000000000	0.000001805961	0.000016856284	0.000000000000	0.000000000000	0.000000000000	0.000000000000	-0.000000000000	-0.000000000000	-0.000000000000
759.183673469388	0.000000000000	0.000009333691	0.000000000000	0.000001805961	0.000016856284	0.000000000000	0.000000000000	0.000000000000	0.000000000000	-0.000000000000	-0.000000000000	-0.000000000000
761.224489795918	0.000000000000	0.000009333691	0.000000000000	0.000001805961	0.000016856284	0.000000000000	0.000000000000	0.000000000000	0.000000000000	-0.000000000000	-0.000000000000	-0.000000000000
763.265306122449	0.000000000000	0.000009333691	0.000000000000	0.000001805961	0.000016856284	0.000000000000	0.000000000000	0.000000000000	0.000000000000	-0.000000000000	-0.000000000000	-0.000000000000
765.306122448980	0.000000000000	0.000009333691	0.000000000000	0.000001805961	0.000016856284	0.000000000000	0.000000000000	0.000000000000	0.000000000000	-0.000000000000	-0.000000000000	-0.000000000000
767.346938775510	0.000000000000	0.000009333691	0.000000000000	0.000001805961	0.000016856284	0.000000000000	0.000000000000	0.000000000000	0.000000000000	-0.000000000000	-0.000000000000	-0.000000000000
769.387755102041	0.000000000000	0.000009333691	0.000000000000	0.000001805961	0.000016856284	0.000000000000	0.000000000000	0.000000000000	0.000000000000	-0.000000000000	-0.000000000000	-0.000000000000
771.428571428571	0.000000000000	0.000009333691	0.000000000000	0.000001805961	0.000016856284	0.000000000000	0.000000000000	0.000000000000	0.000000000000	-0.000000000000	-0.000000000000	-0.000000000000
773.469387755102	0.000000000000	0.000009333691	0.000000000000	0.000001805961	0.000016856284	0.000000000000	0.000000000000	0.000000000000	0.000000000000	-0.000000000000	-0.000000000000	-0.000000000000
775.510204081633	0.000000000000	0.000009333691	0.000000000000	0.000001805961	0.000016856284	0.000000000000	0.000000000000	0.000000000000	0.000000000000	-0.000000000000	-0.000000000000	-0.000000000000
777.551020408163	0.000000000000	0.000009333691	0.000000000000	0.000001805961	0.000016856284	0.000000000000	0.000000000000	0.000000000000	0.000000000000	-0.000000000000	-0.000000000000	-0.000000000000
779.591836734694	0.000000000000	0.000009333691	0.000000000000	0.000001805961	0.000016856284	0.000000000000	0.000000000000	0.000000000000	0.000000000000	-0.000000000000	-0.000000000000	-0.000000000000
781.632653061224	0.000000000000	0.000009333691	0.000000000000	0.000001805961	0.000016856284	0.000000000000	0.000000000000	0.000000000000	0.000000000000	-0.000000000000	-0.000000000000	-0.000000000000
783.673469387755	0.000000000000	0.000009333691	0.000000000000	0.000001805961	0.000016856284	0.000000000000	0.000000000000	0.000000000000	0.000000000000	-0.000000000000	-0.000000000000	-0.000000000000
785.714285714286	0.000000000000	0.000009333691	0.000000000000	0.000001805961	0.000016856284	0.000000000000	0.000000000000	0.000000000000	0.000000000000	-0.000000000000	-0.000000000000	-0.000000000000
787.755102040816	0.000000000000	0.000009333691	0.000000000000	0.000001805961	0.000016856284	0.000000000000	0.000000000000	0.000000000000	0.000000000000	-0.000000000000	-0.000000000000	-0.000000000000
789.795918367347	0.000000000000	0.000009333691	0.000000000000	0.000001805961	0.000016856284	0.000000000000	0.000000000000	0.000000000000	0.000000000000	-0.000000000000	-0.000000000000	-0.000000000000
791.836734693878	0.000000000000	0.000009333691	0.000000000000	0.000001805961	0.000016856284	0.000000000000	0.000000000000	0.000000000000	0.000000000000	-0.000000000000	-0.000000000000	-0.000000000000
793.877551020408	0.000000000000	0.000009333691	0.000000000000	0.000001805961	0.000016856284	0.000000000000	0.000000000000	0.000000000000	0.000000000000	-0.000000000000	-0.000000000000	-0.000000000000
795.918367346939	0.000000000000	0.000009333691	0.000000000000	0.000001805961	0.000016856284	0.000000000000	0.000000000000	0.000000000000	0.000000000000	-0.000000000000	-0.000000000000	-0.000000000000
797.959183673469	0.000000000000	0.000009333691	0.000000000000	0.000001805961	0.000016856284	0.000000000000	0.000000000000	0.000000000000	0.000000000000	-0.000000000000	-0.000000000000	-0.000000000000
800.000000000000	0.000000000000	0.000009333691	0.000000000000	0.000001805961	0.000016856284	0.000000000000	0.000000000000	0.000000000000	0.000000000000	-0.000000000000	-0.000000000000	-0.000000000000
802.040816326531	0.000000000000	0.000009333691	0.000000000000	0.000001805961	0.000016856284	0.000000000000	0.000000000000	0.000000000000	0.000000000000	-0.000000000000	-0.000000000000	-0.000000000000
804.081632653061	0.000000000000	0.000009333691	0.000000000000	0.000001805961	0.000016856284	0.000000000000	0.000000000000	0.000000000000	0.000000000000	-0.000000000000	-0.000000000000	-0.000000000000
806.122448979592	0.000000000000	0.000009333691	0.000000000000	0.000001805961	0.000016856284	0.000000000000	0.000000000000	0.000000000000	0.000000000000	-0.000000000000	-0.000000000000	-0.000000000000
808.163265306122	0.000000000000	0.000009333691	0.000000000000	0.000001805961	0.000016856284	0.000000000000	0.000000000000	0.000000000000	0.000000000000	-0.000000000000	-0.000000000000	-0.000000000000
810.204081632653	0.000000000000	0.000009333691	0.000000000000	0.000001805961	0.000016856284	0.000000000000	0.000000000000	0.000000000000	0.000000000000	-0.000000000000	-0.000000000000	-0.000000000000
812.244897959184	0.000000000000	0.000009333691	0.000000000000	0.000001805961	0.000016856284	0.000000000000	0.000000000000	0.000000000000	0.000000000000	-0.000000000000	-0.000000000000	-0.000000000000
814.285714285714	0.000000000000	0.000009333691	0.000000000000	0.000001805961	0.000016856284	0.000000000000	0.000000000000	0.000000000000	0.000000000000	-0.000000000000	-0.000000000000	-0.000000000000
816.326530612245	0.000000000000	0.000009333691	0.000000000000	0.000001805961	0.000016856284	0.000000000000	0.000000000000	0.000000000000	0.000000000000	-0.000000000000	-0.000000000000	-0.000000000000
818.367346938776	0.000000000000	0.000012013568	0.000000000000	0.000001431647	0.000017199191	0.000000000000	0.000000000000	0.000003022783	0.000000302278	-0.000000386456	-0.000000030202	-0.000000416658
820.408163265306	0.000000000000	0.000012013568	0.000000000000	0.000001431647	0.000017199190	0.000000000000	0.000000000000	0.000000000000	0.000000000000	0.000000000001	-0.000000000000	0.000000000001
822.448979591837	0.000000000000	0.000012013568	0.000000000000	0.000001431647	0.000017199190	0.000000000000	0.000000000000	0.000000000000	0.000000000000	0.000000000000	-0.000000000000	0.000000000000
824.489795918367	0.000000000000	0.000012013568	0.000000000000	0.000001431647	0.000017199190	0.000000000000	0.000000000000	0.000000000000	0.000000000000	-0.000000000000	-0.000000000000	-0.000000000000
826.530612244898	0.000000000000	0.000012013568	0.000000000000	0.000001431647	0.000017199190	0.000000000000	0.000000000000	0.000000000000	0.000000000000	-0.000000000000	-0.000000000000	-0.000000000000
828.571428571429	0.000000000000	0.000012013568	0.000000000000	0.000001431647	0.000017199190	0.000000000000	0.000000000000	0.000000000000	0.000000000000	-0.000000000000	-0.000000000000	-0.000000000000
830.612244897959	0.000000000000	0.000012013568	0.000000000000	0.000001431647	0.000017199190	0.000000000000	0.000000000000	0.000000000000	0.000000000000	-0.000000000000	-0.000000000000	-0.000000000000
832.653061224490	0.000000000000	0.000012013568	0.000000000000	0.000001431647	0.000017199190	0.000000000000	0.000000000000	0.000000000000	0.000000000000	-0.000000000000	-0.000000000000	-0.000000000000
834.693877551020	0.000000000000	0.000012013568	0.000000000000	0.000001431647	0.000017199190	0.000000000000	0.000000000000	0.000000000000	0.000000000000	-0.000000000000	-0.000000000000	-0.000000000000
836.734693877551	0.000000000000	0.000012013568	0.000000000000	0.000001431647	0.000017199190	0.000000000000	0.000000000000	0.000000000000	0.000000000000	-0.000000000000	-0.000000000000	-0.000000000000
838.775510204082	0.000000000000	0.000012013568	0.000000000000	0.000001431647	0.000017199190	0.000000000000	0.000000000000	0.000000000000	0.000000000000	-0.000000000000	-0.000000000000	-0.000000000000
840.816326530612	0.000000000000	0.000012013568	0.000000000000	0.000001431647	0.000017199190	0.000000000000	0.000000000000	0.000000000000	0.000000000000	-0.000000000000	-0.000000000000	-0.000000000000
842.857142857143	0.000000000000	0.000012013568	0.000000000000	0.000001431647	0.000017199190	0.000000000000	0.000000000000	0.000000000000	0.000000000000	-0.000000000000	-0.000000000000	-0.000000000000
844.897959183673	0.000000000000	0.000012013568	0.000000000000	0.000001431647	0.000017199190	0.000000000000	0.000000000000	0.000000000000	0.000000000000	-0.000000000000	-0.000000000000	-0.000000000000
846.938775510204	0.000000000000	0.000012013568	0.000000000000	0.000001431647	0.000017199190	0.000000000000	0.000000000000	0.000000000000	0.000000000000	-0.000000000000	-0.000000000000	-0.000000000000
848.979591836735	0.000000000000	0.000012013568	0.000000000000	0.000001431647	0.000017199190	0.000000000000	0.000000000000	0.000000000000	0.000000000000	-0.000000000000	-0.000000000000	-0.000000000000
851.020408163265	0.000000000000	0.000012013568	0.000000000000	0.000001431647	0.000017199190	0.000000000000	0.000000000000	0.000000000000	0.000000000000	-0.000000000000	-0.000000000000	-0.000000000000
853.061224489796	0.000000000000	0.000012013568	0.000000000000	0.000001431647	0.000017199190	0.000000000000	0.000000000000	0.000000000000	0.000000000000	-0.000000000000	-0.000000000000	-0.000000000000
855.102040816327	0.000000000000	0.000012013568	0.000000000000	0.000001431647	0.000017199190	0.000000000000	0.000000000000	0.000000000000	0.000000000000	-0.000000000000	-0.000000000000	-0.000000000000
857.142857142857	0.000000000000	0.000012013568	0.000000000000	0.000001431647	0.000017199190	0.000000000000	0.000000000000	0.000000000000	0.000000000000	-0.000000000000	-0.000000000000	-0.000000000000
859.183673469388	0.000000000000	0.000012013568	0.000000000000	0.000001431647	0.000017199190	0.000000000000	0.000000000000	0.000000000000	0.000000000000	-0.000000000000	-0.000000000000	-0.000000000000
861.224489795918	0.000000000000	0.000012013568	0.000000000000	0.000001431647	0.000017199190	0.000000000000	0.000000000000	0.000000000000	0.000000000000	-0.000000000000	-0.000000000000	-0.000000000000
863.265306122449	0.000000000000	0.000012013568	0.000000000000	0.000001431647	0.000017199190	0.000000000000	0.000000000000	0.000000000000	0.000000000000	-0.000000000000	-0.000000000000	-0.000000000000
865.306122448980	0.000000000000	0.000012013568	0.000000000000	0.000001431647	0.000017199190	0.000000000000	0.000000000000	0.000000000000	0.000000000000	-0.000000000000	-0.000000000000	-0.000000000000
867.346938775510	0.000000000000	0.000012013568	0.000000000000	0.000001431647	0.000017199190	0.000000000000	0.000000000000	0.000000000000	0.000000000000	-0.000000000000	-0.000000000000	-0.000000000000
869.387755102041	0.000000000000	0.000012013568	0.000000000000	0.000001431647	0.000017199190	0.000000000000	0.000000000000	0.000000000000	0.000000000000	-0.000000000000	-0.000000000000	-0.000000000000
871.428571428571	0.000000000000	0.000012013568	0.000000000000	0.000001431647	0.000017199190	0.000000000000	0.000000000000	0.000000000000	0.000000000000	-0.000000000000	-0.000000000000	-0.000000000000
873.469387755102	0.000000000000	0.000012013568	0.000000000000	0.000001431647	0.000017199190	0.000000000000	0.000000000000	0.000000000000	0.000000000000	-0.000000000000	-0.000000000000	-0.000000000000
875.510204081633	0.000000000000	0.000012013568	0.000000000000	0.000001431647	0.000017199190	0.000000000000	0.000000000000	0.000000000000	0.000000000000	-0.000000000000	-0.000000000000	-0.000000000000
877.551020408163	0.000000000000	0.000012013568	0.000000000000	0.000001431647	0.000017199190	0.000000000000	0.000000000000	0.000000000000	0.000000000000	-0.000000000000	-0.000000000000	-0.000000000000
879.591836734694	0.000000000000	0.000012013568	0.000000000000	0.000001431647	0.000017199190	0.000000000000	0.000000000000	0.000000000000	0.000000000000	-0.000000000000	-0.000000000000	-0.000000000000
881.632653061224	0.000000000000	0.000012013568	0.000000000000	0.000001431647	0.000017199190	0.000000000000	0.000000000000	0.000000000000	0.000000000000	-0.000000000000	-0.000000000000	-0.000000000000
883.673469387755	0.000000000000	0.000012013568	0.000000000000	0.000001431647	0.000017199190	0.000000000000	0.000000000000	0.000000000000	0.000000000000	-0.000000000000	-0.000000000000	-0.000000000000
885.714285714286	0.000000000000	0.000012013568	0.000000000000	0.000001431647	0.000017199190	0.000000000000	0.000000000000	0.000000000000	0.000000000000	-0.000000000000	-0.000000000000	-0.000000000000
887.755102040816	0.000000000000	0.000012013568	0.000000000000	0.000001431647	0.000017199190	0.000000000000	0.000000000000	0.000000000000	0.000000000000	-0.000000000000	-0.000000000000	-0.000000000000
889.795918367347	0.000000000000	0.000012013568	0.000000000000	0.000001431647	0.000017199190	0.000000000000	0.000000000000	0.000000000000	0.000000000000	-0.000000000000	-0.000000000000	-0.000000000000
891.836734693878	0.000000000000	0.000012013568	0.000000000000	0.000001431647	0.000017199190	0.000000000000	0.000000000000	0.000000000000	0.000000000000	-0.000000000000	-0.000000000000	-0.000000000000
893.877551020408	0.000000000000	0.000012013568	0.000000000000	0.000001431647	0.000017199190	0.000000000000	0.000000000000	0.000000000000	0.000000000000	-0.000000000000	-0.000000000000	-0.000000000000
895.918367346939	0.000000000000	0.000012013568	0.000000000000	0.000001431647	0.000017199190	0.000000000000	0.000000000000	0.000000000000	0.000000000000	-0.000000000000	-0.000000000000	-0.000000000000
897.959183673469	0.000000000000	0.000012013568	0.000000000000	0.000001431647	0.000017199190	0.000000000000	0.000000000000	0.000000000000	0.000000000000	-0.000000000000	-0.000000000000	-0.000000000000
900.000000000000	0.000000000000	0.000012013568	0.000000000000	0.000001431647	0.000017199190	0.000000000000	0.000000000000	0.000000000000	0.000000000000	-0.000000000000	-0.000000000000	-0.000000000000
902.040816326531	0.000000000000	0.000012013568	0.000000000000	0.000001431647	0.000017199190	0.000000000000	0.000000000000	0.000000000000	0.000000000000	-0.000000000000	-0.000000000000	-0.000000000000
904.081632653061	0.000000000000	0.000012013568	0.000000000000	0.000001431647	0.000017199190	0.000000000000	0.000000000000	0.000000000000	0.000000000000	-0.000000000000	-0.000000000000	-0.000000000000
906.122448979592	0.000000000000	0.000012013568	0.000000000000	0.000001431647	0.000017199190	0.000000000000	0.000000000000	0.000000000000	0.000000000000	-0.000000000000	-0.000000000000	-0.000000000000
908.163265306123	0.000000000000	0.000012013568	0.000000000000	0.000001431647	0.000017199190	0.000000000000	0.000000000000	0.000000000000	0.000000000000	-0.000000000000	-0.000000000000	-0.000000000000
910.204081632653	0.000000000000	0.000012013568	0.000000000000	0.000001431647	0.000017199190	0.000000000000	0.000000000000	0.000000000000	0.000000000000	-0.000000000000	-0.000000000000	-0.000000000000
912.244897959184	0.000000000000	0.000012013568	0.000000000000	0.000001431647	0.000017199190	0.000000000000	0.000000000000	0.000000000000	0.000000000000	-0.000000000000	-0.000000000000	-0.000000000000
914.285714285714	0.000000000000	0.000012013568	0.000000000000	0.000001431647	0.000017199190	0.000000000000	0.000000000000	0.000000000000	0.000000000000	-0.000000000000	-0.000000000000	-0.000000000000
916.326530612245	0.000000000000	0.000012013568	0.000000000000	0.000001431647	0.000017199190	0.000000000000	0.000000000000	0.000000000000	0.000000000000	-0.000000000000	-0.000000000000	-0.000000000000
918.367346938776	0.000000000000	0.000012013568	0.000000000000	0.000001431647	0.000017199190	0.000000000000	0.000000000000	0.000000000000	0.000000000000	-0.000000000000	-0.000000000000	-0.000000000000
920.408163265306	0.000000000000	0.000014757779	0.000000000000	0.000001180746	0.000017425193	0.000000000000	0.000000000000	0.000002970213	0.000000297021	-0.000000254705	-0.000000030927	-0.000000285632
922.448979591837	0.000000000000	0.000014757779	0.000000000000	0.000001180746	0.000017425193	0.000000000000	0.000000000000	0.000000000000	0.000000000000	-0.000000000000	0.000000000000	-0.000000000000
924.489795918367	0.000000000000	0.000014757779	0.000000000000	0.000001180746	0.000017425193	0.000000000000	0.000000000000	0.000000000000	0.000000000000	-0.000000000000	-0.000000000000	-0.000000000000
926.530612244898	0.000000000000	0.000014757779	0.000000000000	0.000001180746	0.000017425193	0.000000000000	0.000000000000	0.000000000000	0.000000000000	-0.000000000000	-0.000000000000	-0.000000000000
928.571428571429	0.000000000000	0.000014757779	0.000000000000	0.000001180746	0.000017425193	0.000000000000	0.000000000000	0.000000000000	0.000000000000	-0.000000000000	-0.000000000000	-0.000000000000
930.612244897959	0.000000000000	0.000014757779	0.000000000000	0.000001180746	0.000017425193	0.000000000000	0.000000000000	0.000000000000	0.000000000000	-0.000000000000	-0.000000000000	-0.000000000000
932.653061224490	0.000000000000	0.000014757779	0.000000000000	0.000001180746	0.000017425193	0.000000000000	0.000000000000	0.000000000000	0.000000000000	-0.000000000000	-0.000000000000	-0.000000000000
934.693877551020	0.000000000000	0.000014757779	0.000000000000	0.000001180746	0.000017425193	0.000000000000	0.000000000000	0.000000000000	0.000000000000	-0.000000000000	-0.000000000000	-0.000000000000
936.734693877551	0.000000000000	0.000014757779	0.000000000000	0.000001180746	0.000017425193	0.000000000000	0.000000000000	0.000000000000	0.000000000000	-0.000000000000	-0.000000000000	-0.000000000000
938.775510204082	0.000000000000	0.000014757779	0.000000000000	0.000001180746	0.000017425193	0.000000000000	0.000000000000	0.000000000000	0.000000000000	-0.000000000000	-0.000000000000	-0.000000000000
940.816326530612	0.000000000000	0.000014757779	0.000000000000	0.000001180746	0.000017425193	0.000000000000	0.000000000000	0.000000000000	0.000000000000	-0.000000000000	-0.000000000000	-0.000000000000
942.857142857143	0.000000000000	0.000014757779	0.000000000000	0.000001180746	0.000017425193	0.000000000000	0.000000000000	0.000000000000	0.000000000000	-0.000000000000	-0.000000000000	-0.000000000000
944.897959183673	0.000000000000	0.000014757779	0.000000000000	0.000001180746	0.000017425193	0.000000000000	0.000000000000	0.000000000000	0.000000000000	-0.000000000000	-0.000000000000	-0.000000000000
946.938775510204	0.000000000000	0.000014757779	0.000000000000	0.000001180746	0.000017425193	0.000000000000	0.000000000000	0.000000000000	0.000000000000	-0.000000000000	-0.000000000000	-0.000000000000
948.979591836735	0.000000000000	0.000014757779	0.000000000000	0.000001180746	0.000017425193	0.000000000000	0.000000000000	0.000000000000	0.000000000000	-0.000000000000	-0.000000000000	-0.000000000000
951.020408163265	0.000000000000	0.000014757779	0.000000000000	0.000001180746	0.000017425193	0.000000000000	0.000000000000	0.000000000000	0.000000000000	-0.000000000000	-0.000000000000	-0.000000000000
953.061224489796	0.000000000000	0.000014757779	0.000000000000	0.000001180746	0.000017425193	0.000000000000	0.000000000000	0.000000000000	0.000000000000	-0.000000000000	-0.000000000000	-0.000000000000
955.102040816327	0.000000000000	0.000014757779	0.000000000000	0.000001180746	0.000017425193	0.000000000000	0.000000000000	0.000000000000	0.000000000000	-0.000000000000	-0.000000000000	-0.000000000000
957.142857142857	0.000000000000	0.000014757779	0.000000000000	0.000001180746	0.000017425193	0.000000000000	0.000000000000	0.000000000000	0.000000000000	-0.000000000000	-0.000000000000	-0.000000000000
959.183673469388	0.000000000000	0.000014757779	0.000000000000	0.000001180746	0.000017425193	0.000000000000	0.000000000000	0.000000000000	0.000000000000	-0.000000000000	-0.000000000000	-0.000000000000
961.224489795918	0.000000000000	0.000014757779	0.000000000000	0.000001180746	0.000017425193	0.000000000000	0.000000000000	0.000000000000	0.000000000000	-0.000000000000	-0.000000000000	-0.000000000000
963.265306122449	0.000000000000	0.000014757779	0.000000000000	0.000001180746	0.000017425193	0.000000000000	0.000000000000	0.000000000000	0.000000000000	-0.000000000000	-0.000000000000	-0.000000000000
965.306122448980	0.000000000000	0.000014757779	0.000000000000	0.000001180746	0.000017425193	0.000000000000	0.000000000000	0.000000000000	0.000000000000	-0.000000000000	-0.000000000000	-0.000000000000
967.346938775510	0.000000000000	0.000014757779	0.000000000000	0.000001180746	0.000017425193	0.000000000000	0.000000000000	0.000000000000	0.000000000000	-0.000000000000	-0.000000000000	-0.000000000000
969.387755102041	0.000000000000	0.000014757779	0.000000000000	0.000001180746	0.000017425193	0.000000000000	0.000000000000	0.000000000000	0.000000000000	-0.000000000000	-0.000000000000	-0.000000000000
971.428571428571	0.000000000000	0.000014757779	0.000000000000	0.000001180746	0.000017425193	0.000000000000	0.000000000000	0.000000000000	0.000000000000	-0.000000000000	-0.000000000000	-0.000000000000
973.469387755102	0.000000000000	0.000014757779	0.000000000000	0.000001180746	0.000017425193	0.000000000000	0.000000000000	0.000000000000	0.000000000000	-0.000000000000	-0.000000000000	-0.000000000000
975.510204081633	0.000000000000	0.000014757779	0.000000000000	0.000001180746	0.000017425193	0.000000000000	0.000000000000	0.000000000000	0.000000000000	-0.000000000000	-0.000000000000	-0.000000000000
977.551020408163	0.000000000000	0.000014757779	0.000000000000	0.000001180746	0.000017425193	0.000000000000	0.000000000000	0.000000000000	0.000000000000	-0.000000000000	-0.000000000000	-0.000000000000
979.591836734694	0.000000000000	0.000014757779	0.000000000000	0.000001180746	0.000017425193	0.000000000000	0.000000000000	0.000000000000	0.000000000000	-0.000000000000	-0.000000000000	-0.000000000000
981.632653061224	0.000000000000	0.000014757779	0.000000000000	0.000001180746	0.000017425193	0.000000000000	0.000000000000	0.000000000000	0.000000000000	-0.000000000000	-0.000000000000	-0.000000000000
983.673469387755	0.000000000000	0.000014757779	0.000000000000	0.000001180746	0.000017425193	0.000000000000	0.000000000000	0.000000000000	0.000000000000	-0.000000000000	-0.000000000000	-0.000000000000
985.714285714286	0.000000000000	0.000014757779	0.000000000000	0.000001180746	0.000017425193	0.000000000000	0.000000000000	0.000000000000	0.000000000000	-0.000000000000	-0.000000000000	-0.000000000000
987.755102040816	0.000000000000	0.000014757779	0.000000000000	0.000001180746	0.000017425193	0.000000000000	0.000000000000	0.000000000000	0.000000000000	-0.000000000000	-0.000000000000	-0.000000000000
989.795918367347	0.000000000000	0.000014757779	0.000000000000	0.000001180746	0.000017425193	0.000000000000	0.000000000000	0.000000000000	0.000000000000	-0.000000000000	-0.000000000000	-0.000000000000
991.836734693878	0.000000000000	0.000014757779	0.000000000000	0.000001180746	0.000017425193	0.000000000000	0.000000000000	0.000000000000	0.000000000000	-0.000000000000	-0.000000000000	-0.000000000000
993.877551020408	0.000000000000	0.000014757779	0.000000000000	0.000001180746	0.000017425193	0.000000000000	0.000000000000	0.000000000000	0.000000000000	-0.000000000000	-0.000000000000	-0.000000000000
995.918367346939	0.000000000000	0.000014757779	0.000000000000	0.000001180746	0.000017425193	0.000000000000	0.000000000000	0.000000000000	0.000000000000	-0.000000000000	-0.000000000000	-0.000000000000
997.959183673469	0.000000000000	0.000014757779	0.000000000000	0.000001180746	0.000017425193	0.000000000000	0.000000000000	0.000000000000	0.000000000000	-0.000000000000	-0.000000000000	-0.000000000000
1000.000000000000	0.000000000000	0.000014757779	0.000000000000	0.000001180746	0.000017425193	0.000000000000	0.000000000000	0.000000000000	0.000000000000	-0.000000000000	-0.000000000000	-0.000000000000
1002.040816326531	0.000000000000	0.000014757779	0.000000000000	0.000001180746	0.000017425193	0.000000000000	0.000000000000	0.000000000000	0.000000000000	-0.000000000000	-0.000000000000	-0.000000000000
1004.081632653061	0.000000000000	0.000014757779	0.000000000000	0.000001180746	0.000017425193	0.000000000000	0.000000000000	0.000000000000	0.000000000000	-0.000000000000	-0.000000000000	-0.000000000000
1006.122448979592	0.000000000000	0.000014757779	0.000000000000	0.000001180746	0.000017425193	0.000000000000	0.000000000000	0.000000000000	0.000000000000	-0.000000000000	-0.000000000000	-0.000000000000
1008.163265306123	0.000000000000	0.000014757779	0.000000000000	0.000001180746	0.000017425193	0.000000000000	0.000000000000	0.000000000000	0.000000000000	-0.000000000000	-0.000000000000	-0.000000000000
1010.204081632653	0.000000000000	0.000014757779	0.000000000000	0.000001180746	0.000017425193	0.000000000000	0.000000000000	0.000000000000	0.000000000000	-0.000000000000	-0.000000000000	-0.000000000000
1012.244897959184	0.000000000000	0.000014757779	0.000000000000	0.000001180746	0.000017425193	0.000000000000	0.000000000000	0.000000000000	0.000000000000	-0.000000000000	-0.000000000000	-0.000000000000
1014.285714285714	0.000000000000	0.000014757779	0.000000000000	0.000001180746	0.000017425193	0.000000000000	0.000000000000	0.000000000000	0.000000000000	-0.000000000000	-0.000000000000	-0.000000000000
1016.326530612245	0.000000000000	0.000014757779	0.000000000000	0.000001180746	0.000017425193	0.000000000000	0.000000000000	0.000000000000	0.000000000000	-0.000000000000	-0.000000000000	-0.000000000000
1018.367346938776	0.000000000000	0.000014757779	0.000000000000	0.000001180746	0.000017425193	0.000000000000	0.000000000000	0.000000000000	0.000000000000	-0.000000000000	-0.000000000000	-0.000000000000
1020.408163265306	0.000000000000	0.000014757779	0.000000000000	0.000001180746	0.000017425193	0.000000000000	0.000000000000	0.000000000000	0.000000000000	-0.000000000000	-0.000000000000	-0.000000000000
1022.448979591837	0.000000000000	0.000017519673	0.000000000000	0.000001003549	0.000017581855	0.000000000000	0.000000000000	0.000002918557	0.000000291856	-0.000000176558	-0.000000031127	-0.000000207685
1024.489795918367	0.000000000000	0.000017519673	0.000000000000	0.000001003549	0.000017581855	0.000000000000	0.000000000000	0.000000000000	0.000000000000	-0.000000000000	0.000000000000	-0.000000000000
1026.530612244898	0.000000000000	0.000017519673	0.000000000000	0.000001003549	0.000017581855	0.000000000000	0.000000000000	0.000000000000	0.000000000000	-0.000000000000	-0.000000000000	-0.000000000000
1028.571428571429	0.000000000000	0.000017519673	0.000000000000	0.000001003549	0.000017581855	0.000000000000	0.000000000000	0.000000000000	0.000000000000	-0.000000000000	-0.000000000000	-0.000000000000
1030.612244897959	0.000000000000	0.000017519673	0.000000000000	0.000001003549	0.000017581855	0.000000000000	0.000000000000	0.000000000000	0.000000000000	-0.000000000000	-0.000000000000	-0.000000000000
1032.653061224490	0.000000000000	0.000017519673	0.000000000000	0.000001003549	0.000017581855	0.000000000000	0.000000000000	0.000000000000	0.000000000000	-0.000000000000	-0.000000000000	-0.000000000000
1034.693877551020	0.000000000000	0.000017519673	0.000000000000	0.000001003549	0.000017581855	0.000000000000	0.000000000000	0.000000000000	0.000000000000	-0.000000000000	-0.000000000000	-0.000000000000
1036.734693877551	0.000000000000	0.000017519673	0.000000000000	0.000001003549	0.000017581855	0.000000000000	0.000000000000	0.000000000000	0.000000000000	-0.000000000000	-0.000000000000	-0.000000000000
1038.775510204082	0.000000000000	0.000017519673	0.000000000000	0.000001003549	0.000017581855	0.000000000000	0.000000000000	0.000000000000	0.000000000000	-0.000000000000	-0.000000000000	-0.000000000000
1040.816326530612	0.000000000000	0.000017519673	0.000000000000	0.000001003549	0.000017581855	0.000000000000	0.000000000000	0.000000000000	0.000000000000	-0.000000000000	-0.000000000000	-0.000000000000
1042.857142857143	0.000000000000	0.000017519673	0.000000000000	0.000001003549	0.000017581855	0.000000000000	0.000000000000	0.000000000000	0.000000000000	-0.000000000000	-0.000000000000	-0.000000000000
1044.897959183673	0.000000000000	0.000017519673	0.000000000000	0.000001003549	0.000017581855	0.000000000000	0.000000000000	0.000000000000	0.000000000000	-0.000000000000	-0.000000000000	-0.000000000000
1046.938775510204	0.000000000000	0.000017519673	0.000000000000	0.000001003549	0.000017581855	0.000000000000	0.000000000000	0.000000000000	0.000000000000	-0.000000000000	-0.000000000000	-0.000000000000
1048.979591836735	0.000000000000	0.000017519673	0.000000000000	0.000001003549	0.000017581855	0.000000000000	0.000000000000	0.000000000000	0.000000000000	-0.000000000000	-0.000000000000	-0.000000000000
1051.020408163265	0.000000000000	0.000017519673	0.000000000000	0.000001003549	0.000017581855	0.000000000000	0.000000000000	0.000000000000	0.000000000000	-0.000000000000	-0.000000000000	-0.000000000000
1053.061224489796	0.000000000000	0.000017519673	0.000000000000	0.000001003549	0.000017581855	0.000000000000	0.000000000000	0.000000000000	0.000000000000	-0.000000000000	-0.000000000000	-0.000000000000
1055.102040816327	0.000000000000	0.000017519673	0.000000000000	0.000001003549	0.000017581855	0.000000000000	0.000000000000	0.000000000000	0.000000000000	-0.000000000000	-0.000000000000	-0.000000000000
1057.142857142857	0.000000000000	0.000017519673	0.000000000000	0.000001003549	0.000017581855	0.000000000000	0.000000000000	0.000000000000	0.000000000000	-0.000000000000	-0.000000000000	-0.000000000000
1059.183673469388	0.000000000000	0.000017519673	0.000000000000	0.000001003549	0.000017581855	0.000000000000	0.000000000000	0.000000000000	0.000000000000	-0.000000000000	-0.000000000000	-0.000000000000
1061.224489795918	0.000000000000	0.000017519673	0.000000000000	0.000001003549	0.000017581855	0.000000000000	0.000000000000	0.000000000000	0.000000000000	-0.000000000000	-0.000000000000	-0.000000000000
1063.265306122449	0.000000000000	0.000017519673	0.000000000000	0.000001003549	0.000017581855	0.000000000000	0.000000000000	0.000000000000	0.000000000000	-0.000000000000	-0.000000000000	-0.000000000000
1065.306122448980	0.000000000000	0.000017519673	0.000000000000	0.000001003549	0.000017581855	0.000000000000	0.000000000000	0.000000000000	0.000000000000	-0.000000000000	-0.000000000000	-0.000000000000
1067.346938775510	0.000000000000	0.000017519673	0.000000000000	0.000001003549	0.000017581855	0.000000000000	0.000000000000	0.000000000000	0.000000000000	-0.000000000000	-0.000000000000	-0.000000000000
1069.387755102041	0.000000000000	0.000017519673	0.000000000000	0.000001003549	0.000017581855	0.000000000000	0.000000000000	0.000000000000	0.000000000000	-0.000000000000	-0.000000000000	-0.000000000000
1071.428571428572	0.000000000000	0.000017519673	0.000000000000	0.000001003549	0.000017581855	0.000000000000	0.000000000000	0.000000000000	0.000000000000	-0.000000000000	-0.000000000000	-0.000000000000
1073.469387755102	0.000000000000	0.000017519673	0.000000000000	0.000001003549	0.000017581855	0.000000000000	0.000000000000	0.000000000000	0.000000000000	-0.000000000000	-0.000000000000	-0.000000000000
1075.510204081633	0.000000000000	0.000017519673	0.000000000000	0.000001003549	0.000017581855	0.000000000000	0.000000000000	0.000000000000	0.000000000000	-0.000000000000	-0.000000000000	-0.000000000000
1077.551020408163	0.000000000000	0.000017519673	0.000000000000	0.000001003549	0.000017581855	0.000000000000	0.000000000000	0.000000000000	0.000000000000	-0.000000000000	-0.000000000000	-0.000000000000
1079.591836734694	0.000000000000	0.000017519673	0.000000000000	0.000001003549	0.000017581855	0.000000000000	0.000000000000	0.000000000000	0.000000000000	-0.000000000000	-0.000000000000	-0.000000000000
1081.632653061225	0.000000000000	0.000017519673	0.000000000000	0.000001003549	0.000017581855	0.000000000000	0.000000000000	0.000000000000	0.000000000000	-0.000000000000	-0.000000000000	-0.000000000000
1083.673469387755	0.000000000000	0.000017519673	0.000000000000	0.000001003549	0.000017581855	0.000000000000	0.000000000000	0.000000000000	0.000000000000	-0.000000000000	-0.000000000000	-0.000000000000
1085.714285714286	0.000000000000	0.000017519673	0.000000000000	0.000001003549	0.000017581855	0.000000000000	0.000000000000	0.000000000000	0.000000000000	-0.000000000000	-0.000000000000	-0.000000000000
1087.755102040816	0.000000000000	0.000017519673	0.000000000000	0.000001003549	0.000017581855	0.000000000000	0.000000000000	0.000000000000	0.000000000000	-0.000000000000	-0.000000000000	-0.000000000000
1089.795918367347	0.000000000000	0.000017519673	0.000000000000	0.000001003549	0.000017581855	0.000000000000	0.000000000000	0.000000000000	0.000000000000	-0.000000000000	-0.000000000000	-0.000000000000
1091.836734693878	0.000000000000	0.000017519673	0.000000000000	0.000001003549	0.000017581855	0.000000000000	0.000000000000	0.000000000000	0.000000000000	-0.000000000000	-0.000000000000	-0.000000000000
1093.877551020408	0.000000000000	0.000017519673	0.000000000000	0.000001003549	0.000017581855	0.000000000000	0.000000000000	0.000000000000	0.000000000000	-0.000000000000	-0.000000000000	-0.000000000000
1095.918367346939	0.000000000000	0.000017519673	0.000000000000	0.000001003549	0.000017581855	0.000000000000	0.000000000000	0.000000000000	0.000000000000	-0.000000000000	-0.000000000000	-0.000000000000
1097.959183673469	0.000000000000	0.000017519673	0.000000000000	0.000001003549	0.000017581855	0.000000000000	0.000000000000	0.000000000000	0.000000000000	-0.000000000000	-0.000000000000	-0.000000000000
1100.000000000000	0.000000000000	0.000017519673	0.000000000000	0.000001003549	0.000017581855	0.000000000000	0.000000000000	0.000000000000	0.000000000000	-0.000000000000	-0.000000000000	-0.000000000000
1102.040816326531	0.000000000000	0.000017519673	0.000000000000	0.000001003549	0.000017581855	0.000000000000	0.000000000000	0.000000000000	0.000000000000	-0.000000000000	-0.000000000000	-0.000000000000
1104.081632653061	0.000000000000	0.000017519673	0.000000000000	0.000001003549	0.000017581855	0.000000000000	0.000000000000	0.000000000000	0.000000000000	-0.000000000000	-0.000000000000	-0.000000000000
1106.122448979592	0.000000000000	0.000017519673	0.000000000000	0.000001003549	0.000017581855	0.000000000000	0.000000000000	0.000000000000	0.000000000000	-0.000000000000	-0.000000000000	-0.000000000000
1108.163265306122	0.000000000000	0.000017519673	0.000000000000	0.000001003549	0.000017581855	0.000000000000	0.000000000000	0.000000000000	0.000000000000	-0.000000000000	-0.000000000000	-0.000000000000
1110.204081632653	0.000000000000	0.000017519673	0.000000000000	0.000001003549	0.000017581855	0.000000000000	0.000000000000	0.000000000000	0.000000000000	-0.000000000000	-0.000000000000	-0.000000000000
1112.244897959184	0.000000000000	0.000017519673	0.000000000000	0.000001003549	0.000017581855	0.000000000000	0.000000000000	0.000000000000	0.000000000000	-0.000000000000	-0.000000000000	-0.000000000000
1114.285714285714	0.000000000000	0.000017519673	0.000000000000	0.000001003549	0.000017581855	0.000000000000	0.000000000000	0.000000000000	0.000000000000	-0.000000000000	-0.000000000000	-0.000000000000
1116.326530612245	0.000000000000	0.000017519673	0.000000000000	0.000001003549	0.000017581855	0.000000000000	0.000000000000	0.000000000000	0.000000000000	-0.000000000000	-0.000000000000	-0.000000000000
1118.367346938775	0.000000000000	0.000017519673	0.000000000000	0.000001003549	0.000017581855	0.000000000000	0.000000000000	0.000000000000	0.000000000000	-0.000000000000	-0.000000000000	-0.000000000000
1120.408163265306	0.000000000000	0.000017519673	0.000000000000	0.000001003549	0.000017581855	0.000000000000	0.000000000000	0.000000000000	0.000000000000	-0.000000000000	-0.000000000000	-0.000000000000
1122.448979591837	0.000000000000	0.000017519673	0.000000000000	0.000001003549	0.000017581855	0.000000000000	0.000000000000	0.000000000000	0.000000000000	-0.000000000000	-0.000000000000	-0.000000000000
1124.489795918367	0.000000000000	0.000020274170	0.000000000000	0.000000872793	0.000017695158	0.000000000000	0.000000000000	0.000002867800	0.000000286780	-0.000000127692	-0.000000031043	-0.000000158736
1126.530612244898	0.000000000000	0.000020274170	0.000000000000	0.000000872793	0.000017695158	0.000000000000	0.000000000000	0.000000000000	0.000000000000	0.000000000000	-0.000000000000	0.000000000000
1128.571428571429	0.000000000000	0.000020274170	0.000000000000	0.000000872793	0.000017695158	0.000000000000	0.000000000000	0.000000000000	0.000000000000	-0.000000000000	-0.000000000000	-0.000000000000
1130.612244897959	0.000000000000	0.000020274170	0.000000000000	0.000000872793	0.000017695158	0.000000000000	0.000000000000	0.000000000000	0.000000000000	-0.000000000000	-0.000000000000	-0.000000000000
1132.653061224490	0.000000000000	0.000020274170	0.000000000000	0.000000872793	0.000017695158	0.000000000000	0.000000000000	0.000000000000	0.000000000000	-0.000000000000	-0.000000000000	-0.000000000000
1134.693877551020	0.000000000000	0.000020274170	0.000000000000	0.000000872793	0.000017695158	0.000000000000	0.000000000000	0.000000000000	0.000000000000	-0.000000000000	-0.000000000000	-0.000000000000
1136.734693877551	0.000000000000	0.000020274170	0.000000000000	0.000000872793	0.000017695158	0.000000000000	0.000000000000	0.000000000000	0.000000000000	-0.000000000000	-0.000000000000	-0.000000000000
1138.775510204082	0.000000000000	0.000020274170	0.000000000000	0.000000872793	0.000017695158	0.000000000000	0.000000000000	0.000000000000	0.000000000000	-0.000000000000	-0.000000000000	-0.000000000000
1140.816326530612	0.000000000000	0.000020274170	0.000000000000	0.000000872793	0.000017695158	0.000000000000	0.000000000000	0.000000000000	0.000000000000	-0.000000000000	-0.000000000000	-0.000000000000
1142.857142857143	0.000000000000	0.000020274170	0.000000000000	0.000000872793	0.000017695158	0.000000000000	0.000000000000	0.000000000000	0.000000000000	-0.000000000000	-0.000000000000	-0.000000000000
1144.897959183673	0.000000000000	0.000020274170	0.000000000000	0.000000872793	0.000017695158	0.000000000000	0.000000000000	0.000000000000	0.000000000000	-0.000000000000	-0.000000000000	-0.000000000000
1146.938775510204	0.000000000000	0.000020274170	0.000000000000	0.000000872793	0.000017695158	0.000000000000	0.000000000000	0.000000000000	0.000000000000	-0.000000000000	-0.000000000000	-0.000000000000
1148.979591836735	0.000000000000	0.000020274170	0.000000000000	0.000000872793	0.000017695158	0.000000000000	0.000000000000	0.000000000000	0.000000000000	-0.000000000000	-0.000000000000	-0.000000000000
1151.020408163265	0.000000000000	0.000020274170	0.000000000000	0.000000872793	0.000017695158	0.000000000000	0.000000000000	0.000000000000	0.000000000000	-0.000000000000	-0.000000000000	-0.000000000000
1153.061224489796	0.000000000000	0.000020274170	0.000000000000	0.000000872793	0.000017695158	0.000000000000	0.000000000000	0.000000000000	0.000000000000	-0.000000000000	-0.000000000000	-0.000000000000
1155.102040816327	0.000000000000	0.000020274170	0.000000000000	0.000000872793	0.000017695158	0.000000000000	0.000000000000	0.000000000000	0.000000000000	-0.000000000000	-0.000000000000	-0.000000000000
1157.142857142857	0.000000000000	0.000020274170	0.000000000000	0.000000872793	0.000017695158	0.000000000000	0.000000000000	0.000000000000	0.000000000000	-0.000000000000	-0.000000000000	-0.000000000000
1159.183673469388	0.000000000000	0.000020274170	0.000000000000	0.000000872793	0.000017695158	0.000000000000	0.000000000000	0.000000000000	0.000000000000	-0.000000000000	-0.000000000000	-0.000000000000
1161.224489795918	0.000000000000	0.000020274170	0.000000000000	0.000000872793	0.000017695158	0.000000000000	0.000000000000	0.000000000000	0.000000000000	-0.000000000000	-0.000000000000	-0.000000000000
1163.265306122449	0.000000000000	0.000020274170	0.000000000000	0.000000872793	0.000017695158	0.000000000000	0.000000000000	0.000000000000	0.000000000000	-0.000000000000	-0.000000000000	-0.000000000000
1165.306122448980	0.000000000000	0.000020274170	0.000000000000	0.000000872793	0.000017695158	0.000000000000	0.000000000000	0.000000000000	0.000000000000	-0.000000000000	-0.000000000000	-0.000000000000
1167.346938775510	0.000000000000	0.000020274170	0.000000000000	0.000000872793	0.000017695158	0.000000000000	0.000000000000	0.000000000000	0.000000000000	-0.000000000000	-0.000000000000	-0.000000000000
1169.387755102041	0.000000000000	0.000020274170	0.000000000000	0.000000872793	0.000017695158	0.000000000000	0.000000000000	0.000000000000	0.000000000000	-0.000000000000	-0.000000000000	-0.000000000000
1171.428571428572	0.000000000000	0.000020274170	0.000000000000	0.000000872793	0.000017695158	0.000000000000	0.000000000000	0.000000000000	0.000000000000	-0.000000000000	-0.000000000000	-0.000000000000
1173.469387755102	0.000000000000	0.000020274170	0.000000000000	0.000000872793	0.000017695158	0.000000000000	0.000000000000	0.000000000000	0.000000000000	-0.000000000000	-0.000000000000	-0.000000000000
1175.510204081633	0.000000000000	0.000020274170	0.000000000000	0.000000872793	0.000017695158	0.000000000000	0.000000000000	0.000000000000	0.000000000000	-0.000000000000	-0.000000000000	-0.000000000000
1177.551020408163	0.000000000000	0.000020274170	0.000000000000	0.000000872793	0.000017695158	0.000000000000	0.000000000000	0.000000000000	0.000000000000	-0.000000000000	-0.000000000000	-0.000000000000
1179.591836734694	0.000000000000	0.000020274170	0.000000000000	0.000000872793	0.000017695158	0.000000000000	0.000000000000	0.000000000000	0.000000000000	-0.000000000000	-0.000000000000	-0.000000000000
1181.632653061225	0.000000000000	0.000020274170	0.000000000000	0.000000872793	0.000017695158	0.000000000000	0.000000000000	0.000000000000	0.000000000000	-0.000000000000	-0.000000000000	-0.000000000000
1183.673469387755	0.000000000000	0.000020274170	0.000000000000	0.000000872793	0.000017695158	0.000000000000	0.000000000000	0.000000000000	0.000000000000	-0.000000000000	-0.000000000000	-0.000000000000
1185.714285714286	0.000000000000	0.000020274170	0.000000000000	0.000000872793	0.000017695158	0.000000000000	0.000000000000	0.000000000000	0.000000000000	-0.000000000000	-0.000000000000	-0.000000000000
1187.755102040816	0.000000000000	0.000020274170	0.000000000000	0.000000872793	0.000017695158	0.000000000000	0.000000000000	0.000000000000	0.000000000000	-0.000000000000	-0.000000000000	-0.000000000000
1189.795918367347	0.000000000000	0.000020274170	0.000000000000	0.000000872793	0.000017695158	0.000000000000	0.000000000000	0.000000000000	0.000000000000	-0.000000000000	-0.000000000000	-0.000000000000
1191.836734693878	0.000000000000	0.000020274170	0.000000000000	0.000000872793	0.000017695158	0.000000000000	0.000000000000	0.000000000000	0.000000000000	-0.000000000000	-0.000000000000	-0.000000000000
1193.877551020408	0.000000000000	0.000020274170	0.000000000000	0.000000872793	0.000017695158	0.000000000000	0.000000000000	0.000000000000	0.000000000000	-0.000000000000	-0.000000000000	-0.000000000000
1195.918367346939	0.000000000000	0.000020274170	0.000000000000	0.000000872793	0.000017695158	0.000000000000	0.000000000000	0.000000000000	0.000000000000	-0.000000000000	-0.000000000000	-0.000000000000
1197.959183673469	0.000000000000	0.000020274170	0.000000000000	0.000000872793	0.000017695158	0.000000000000	0.000000000000	0.000000000000	0.000000000000	-0.000000000000	-0.000000000000	-0.000000000000
1200.000000000000	0.000000000000	0.000020274170	0.000000000000	0.000000872793	0.000017695158	0.000000000000	0.000000000000	0.000000000000	0.000000000000	-0.000000000000	-0.000000000000	-0.000000000000
1202.040816326531	0.000000000000	0.000020274170	0.000000000000	0.000000872793	0.000017695158	0.000000000000	0.000000000000	0.000000000000	0.000000000000	-0.000000000000	-0.000000000000	-0.000000000000
1204.081632653061	0.000000000000	0.000020274170	0.000000000000	0.000000872793	0.000017695158	0.000000000000	0.000000000000	0.000000000000	0.000000000000	-0.000000000000	-0.000000000000	-0.000000000000
1206.122448979592	0.000000000000	0.000020274170	0.000000000000	0.000000872793	0.000017695158	0.000000000000	0.000000000000	0.000000000000	0.000000000000	-0.000000000000	-0.000000000000	-0.000000000000
1208.163265306122	0.000000000000	0.000020274170	0.000000000000	0.000000872793	0.000017695158	0.000000000000	0.000000000000	0.000000000000	0.000000000000	-0.000000000000	-0.000000000000	-0.000000000000
1210.204081632653	0.000000000000	0.000020274170	0.000000000000	0.000000872793	0.000017695158	0.000000000000	0.000000000000	0.000000000000	0.000000000000	-0.000000000000	-0.000000000000	-0.000000000000
1212.244897959184	0.000000000000	0.000020274170	0.000000000000	0.000000872793	0.000017695158	0.000000000000	0.000000000000	0.000000000000	0.000000000000	-0.000000000000	-0.000000000000	-0.000000000000
1214.285714285714	0.000000000000	0.000020274170	0.000000000000	0.000000872793	0.000017695158	0.000000000000	0.000000000000	0.000000000000	0.000000000000	-0.000000000000	-0.000000000000	-0.000000000000
1216.326530612245	0.000000000000	0.000020274170	0.000000000000	0.000000872793	0.000017695158	0.000000000000	0.000000000000	0.000000000000	0.000000000000	-0.000000000000	-0.000000000000	-0.000000000000
1218.367346938775	0.000000000000	0.000020274170	0.000000000000	0.000000872793	0.000017695158	0.000000000000	0.000000000000	0.000000000000	0.000000000000	-0.000000000000	-0.000000000000	-0.000000000000
1220.408163265306	0.000000000000	0.000020274170	0.000000000000	0.000000872793	0.000017695158	0.000000000000	0.000000000000	0.000000000000	0.000000000000	-0.000000000000	-0.000000000000	-0.000000000000
1222.448979591837	0.000000000000	0.000020274170	0.000000000000	0.000000872793	0.000017695158	0.000000000000	0.000000000000	0.000000000000	0.000000000000	-0.000000000000	-0.000000000000	-0.000000000000
1224.489795918367	0.000000000000	0.000020274170	0.000000000000	0.000000872793	0.000017695158	0.000000000000	0.000000000000	0.000000000000	0.000000000000	-0.000000000000	-0.000000000000	-0.000000000000
1226.530612244898	0.000000000000	0.000023007278	0.000000000000	0.000000772798	0.000017779974	0.000000000000	0.000000000000	0.000002817925	0.000000281792	-0.000000095588	-0.000000030802	-0.000000126390
1228.571428571429	0.000000000000	0.000023007278	0.000000000000	0.000000772798	0.000017779974	0.000000000000	0.000000000000	0.000000000000	0.000000000000	0.000000000000	-0.000000000000	0.000000000000
1230.612244897959	0.000000000000	0.000023007278	0.000000000000	0.000000772798	0.000017779974	0.000000000000	0.000000000000	0.000000000000	0.000000000000	-0.000000000000	-0.000000000000	-0.000000000000
1232.653061224490	0.000000000000	0.000023007278	0.000000000000	0.000000772798	0.000017779974	0.000000000000	0.000000000000	0.000000000000	0.000000000000	-0.000000000000	-0.000000000000	-0.000000000000
1234.693877551020	0.000000000000	0.000023007278	0.000000000000	0.000000772798	0.000017779974	0.000000000000	0.000000000000	0.000000000000	0.000000000000	-0.000000000000	-0.000000000000	-0.000000000000
1236.734693877551	0.000000000000	0.000023007278	0.000000000000	0.000000772798	0.000017779974	0.000000000000	0.000000000000	0.000000000000	0.000000000000	-0.000000000000	-0.000000000000	-0.000000000000
1238.775510204082	0.000000000000	0.000023007278	0.000000000000	0.000000772798	0.000017779974	0.000000000000	0.000000000000	0.000000000000	0.000000000000	-0.000000000000	-0.000000000000	-0.000000000000
1240.816326530612	0.000000000000	0.000023007278	0.000000000000	0.000000772798	0.000017779974	0.000000000000	0.000000000000	0.000000000000	0.000000000000	-0.000000000000	-0.000000000000	-0.000000000000
1242.857142857143	0.000000000000	0.000023007278	0.000000000000	0.000000772798	0.000017779974	0.000000000000	0.000000000000	0.000000000000	0.000000000000	-0.000000000000	-0.000000000000	-0.000000000000
1244.897959183673	0.000000000000	0.000023007278	0.000000000000	0.000000772798	0.000017779974	0.000000000000	0.000000000000	0.000000000000	0.000000000000	-0.000000000000	-0.000000000000	-0.000000000000
1246.938775510204	0.000000000000	0.000023007278	0.000000000000	0.000000772798	0.000017779974	0.000000000000	0.000000000000	0.000000000000	0.000000000000	-0.000000000000	-0.000000000000	-0.000000000000
1248.979591836735	0.000000000000	0.000023007278	0.000000000000	0.000000772798	0.000017779974	0.000000000000	0.000000000000	0.000000000000	0.000000000000	-0.000000000000	-0.000000000000	-0.000000000000
1251.020408163265	0.000000000000	0.000023007278	0.000000000000	0.000000772798	0.000017779974	0.000000000000	0.000000000000	0.000000000000	0.000000000000	-0.000000000000	-0.000000000000	-0.000000000000
1253.061224489796	0.000000000000	0.000023007278	0.000000000000	0.000000772798	0.000017779974	0.000000000000	0.000000000000	0.000000000000	0.000000000000	-0.000000000000	-0.000000000000	-0.000000000000
1255.102040816327	0.000000000000	0.000023007278	0.000000000000	0.000000772798	0.000017779974	0.000000000000	0.000000000000	0.000000000000	0.000000000000	-0.000000000000	-0.000000000000	-0.000000000000
1257.142857142857	0.000000000000	0.000023007278	0.000000000000	0.000000772798	0.000017779974	0.000000000000	0.000000000000	0.000000000000	0.000000000000	-0.000000000000	-0.000000000000	-0.000000000000
1259.183673469388	0.000000000000	0.000023007278	0.000000000000	0.000000772798	0.000017779974	0.000000000000	0.000000000000	0.000000000000	0.000000000000	-0.000000000000	-0.000000000000	-0.000000000000
1261.224489795918	0.000000000000	0.000023007278	0.000000000000	0.000000772798	0.000017779974	0.000000000000	0.000000000000	0.000000000000	0.000000000000	-0.000000000000	-0.000000000000	-0.000000000000
1263.265306122449	0.000000000000	0.000023007278	0.000000000000	0.000000772798	0.000017779974	0.000000000000	0.000000000000	0.000000000000	0.000000000000	-0.000000000000	-0.000000000000	-0.000000000000
1265.306122448980	0.000000000000	0.000023007278	0.000000000000	0.000000772798	0.000017779974	0.000000000000	0.000000000000	0.000000000000	0.000000000000	-0.000000000000	-0.000000000000	-0.000000000000
1267.346938775510	0.000000000000	0.000023007278	0.000000000000	0.000000772798	0.000017779974	0.000000000000	0.000000000000	0.000000000000	0.000000000000	-0.000000000000	-0.000000000000	-0.000000000000
1269.387755102041	0.000000000000	0.000023007278	0.000000000000	0.000000772798	0.000017779974	0.000000000000	0.000000000000	0.000000000000	0.000000000000	-0.000000000000	-0.000000000000	-0.000000000000
1271.428571428572	0.000000000000	0.000023007278	0.000000000000	0.000000772798	0.000017779974	0.000000000000	0.000000000000	0.000000000000	0.000000000000	-0.000000000000	-0.000000000000	-0.000000000000
1273.469387755102	0.000000000000	0.000023007278	0.000000000000	0.000000772798	0.000017779974	0.000000000000	0.000000000000	0.000000000000	0.000000000000	-0.000000000000	-0.000000000000	-0.000000000000
1275.510204081633	0.000000000000	0.000023007278	0.000000000000	0.000000772798	0.000017779974	0.000000000000	0.000000000000	0.000000000000	0.000000000000	-0.000000000000	-0.000000000000	-0.000000000000
1277.551020408163	0.000000000000	0.000023007278	0.000000000000	0.000000772798	0.000017779974	0.000000000000	0.000000000000	0.000000000000	0.000000000000	-0.000000000000	-0.000000000000	-0.000000000000
1279.591836734694	0.000000000000	0.000023007278	0.000000000000	0.000000772798	0.000017779974	0.000000000000	0.000000000000	0.000000000000	0.000000000000	-0.000000000000	-0.000000000000	-0.000000000000
1281.632653061225	0.000000000000	0.000023007278	0.000000000000	0.000000772798	0.000017779974	0.000000000000	0.000000000000	0.000000000000	0.000000000000	-0.000000000000	-0.000000000000	-0.000000000000
1283.673469387755	0.000000000000	0.000023007278	0.000000000000	0.000000772798	0.000017779974	0.000000000000	0.000000000000	0.000000000000	0.000000000000	-0.000000000000	-0.000000000000	-0.000000000000
1285.714285714286	0.000000000000	0.000023007278	0.000000000000	0.000000772798	0.000017779974	0.000000000000	0.000000000000	0.000000000000	0.000000000000	-0.000000000000	-0.000000000000	-0.000000000000
1287.755102040816	0.000000000000	0.000023007278	0.000000000000	0.000000772798	0.000017779974	0.000000000000	0.000000000000	0.000000000000	0.000000000000	-0.000000000000	-0.000000000000	-0.000000000000
1289.795918367347	0.000000000000	0.000023007278	0.000000000000	0.000000772798	0.000017779974	0.000000000000	0.000000000000	0.000000000000	0.000000000000	-0.000000000000	-0.000000000000	-0.000000000000
1291.836734693878	0.000000000000	0.000023007278	0.000000000000	0.000000772798	0.000017779974	0.000000000000	0.000000000000	0.000000000000	0.000000000000	-0.000000000000	-0.000000000000	-0.000000000000
1293.877551020408	0.000000000000	0.000023007278	0.000000000000	0.000000772798	0.000017779974	0.000000000000	0.000000000000	0.000000000000	0.000000000000	-0.000000000000	-0.000000000000	-0.000000000000
1295.918367346939	0.000000000000	0.000023007278	0.000000000000	0.000000772798	0.000017779974	0.000000000000	0.000000000000	0.000000000000	0.000000000000	-0.000000000000	-0.000000000000	-0.000000000000
1297.959183673469	0.000000000000	0.000023007278	0.000000000000	0.000000772798	0.000017779974	0.000000000000	0.000000000000	0.000000000000	0.000000000000	-0.000000000000	-0.000000000000	-0.000000000000
1300.000000000000	0.000000000000	0.000023007278	0.000000000000	0.000000772798	0.000017779974	0.000000000000	0.000000000000	0.000000000000	0.000000000000	-0.000000000000	-0.000000000000	-0.000000000000
1302.040816326531	0.000000000000	0.000023007278	0.000000000000	0.000000772798	0.000017779974	0.000000000000	0.000000000000	0.000000000000	0.000000000000	-0.000000000000	-0.000000000000	-0.000000000000
1304.081632653061	0.000000000000	0.000023007278	0.000000000000	0.000000772798	0.000017779974	0.000000000000	0.000000000000	0.000000000000	0.000000000000	-0.000000000000	-0.000000000000	-0.000000000000
1306.122448979592	0.000000000000	0.000023007278	0.000000000000	0.000000772798	0.000017779974	0.000000000000	0.000000000000	0.000000000000	0.000000000000	-0.000000000000	-0.000000000000	-0.000000000000
1308.163265306122	0.000000000000	0.000023007278	0.000000000000	0.000000772798	0.000017779974	0.000000000000	0.000000000000	0.000000000000	0.000000000000	-0.000000000000	-0.000000000000	-0.000000000000
1310.204081632653	0.000000000000	0.000023007278	0.000000000000	0.000000772798	0.000017779974	0.000000000000	0.000000000000	0.000000000000	0.000000000000	-0.000000000000	-0.000000000000	-0.000000000000
1312.244897959184	0.000000000000	0.000023007278	0.000000000000	0.000000772798	0.000017779974	0.000000000000	0.000000000000	0.000000000000	0.000000000000	-0.000000000000	-0.000000000000	-0.000000000000
1314.285714285714	0.000000000000	0.000023007278	0.000000000000	0.000000772798	0.000017779974	0.000000000000	0.000000000000	0.000000000000	0.000000000000	-0.000000000000	-0.000000000000	-0.000000000000
1316.326530612245	0.000000000000	0.000023007278	0.000000000000	0.000000772798	0.000017779974	0.000000000000	0.000000000000	0.000000000000	0.000000000000	-0.000000000000	-0.000000000000	-0.000000000000
1318.367346938775	0.000000000000	0.000023007278	0.000000000000	0.000000772798	0.000017779974	0.000000000000	0.000000000000	0.000000000000	0.000000000000	-0.000000000000	-0.000000000000	-0.000000000000
1320.408163265306	0.000000000000	0.000023007278	0.000000000000	0.000000772798	0.000017779974	0.000000000000	0.000000000000	0.000000000000	0.000000000000	-0.000000000000	-0.000000000000	-0.000000000000
1322.448979591837	0.000000000000	0.000023007278	0.000000000000	0.000000772798	0.000017779974	0.000000000000	0.000000000000	0.000000000000	0.000000000000	-0.000000000000	-0.000000000000	-0.000000000000
1324.489795918367	0.000000000000	0.000023007278	0.000000000000	0.000000772798	0.000017779974	0.000000000000	0.000000000000	0.000000000000	0.000000000000	-0.000000000000	-0.000000000000	-0.000000000000
1326.530612244898	0.000000000000	0.000023007278	0.000000000000	0.000000772798	0.000017779974	0.000000000000	0.000000000000	0.000000000000	0.000000000000	-0.000000000000	-0.000000000000	-0.000000000000
1328.571428571429	0.000000000000	0.000025710911	0.000000000000	0.000000694073	0.000017845259	0.000000000000	0.000000000000	0.000002768917	0.000000276892	-0.000000073576	-0.000000030470	-0.000000104046
1330.612244897959	0.000000000000	0.000025710911	0.000000000000	0.000000694073	0.000017845259	0.000000000000	0.000000000000	0.000000000000	0.000000000000	0.000000000000	-0.000000000000	0.000000000000
1332.653061224490	0.000000000000	0.000025710911	0.000000000000	0.000000694073	0.000017845259	0.000000000000	0.000000000000	0.000000000000	0.000000000000	-0.000000000000	-0.000000000000	-0.000000000000
1334.693877551020	0.000000000000	0.000025710911	0.000000000000	0.000000694073	0.000017845259	0.000000000000	0.000000000000	0.000000000000	0.000000000000	-0.000000000000	-0.000000000000	-0.000000000000
1336.734693877551	0.000000000000	0.000025710911	0.000000000000	0.000000694073	0.000017845259	0.000000000000	0.000000000000	0.000000000000	0.000000000000	-0.000000000000	-0.000000000000	-0.000000000000
1338.775510204082	0.000000000000	0.000025710911	0.000000000000	0.000000694073	0.000017845259	0.000000000000	0.000000000000	0.000000000000	0.000000000000	-0.000000000000	-0.000000000000	-0.000000000000
1340.816326530612	0.000000000000	0.000025710911	0.000000000000	0.000000694073	0.000017845259	0.000000000000	0.000000000000	0.000000000000	0.000000000000	-0.000000000000	-0.000000000000	-0.000000000000
1342.857142857143	0.000000000000	0.000025710911	0.000000000000	0.000000694073	0.000017845259	0.000000000000	0.000000000000	0.000000000000	0.000000000000	-0.000000000000	-0.000000000000	-0.000000000000
1344.897959183673	0.000000000000	0.000025710911	0.000000000000	0.000000694073	0.000017845259	0.000000000000	0.000000000000	0.000000000000	0.000000000000	-0.000000000000	-0.000000000000	-0.000000000000
1346.938775510204	0.000000000000	0.000025710911	0.000000000000	0.000000694073	0.000017845259	0.000000000000	0.000000000000	0.000000000000	0.000000000000	-0.000000000000	-0.000000000000	-0.000000000000
1348.979591836735	0.000000000000	0.000025710911	0.000000000000	0.000000694073	0.000017845259	0.000000000000	0.000000000000	0.000000000000	0.000000000000	-0.000000000000	-0.000000000000	-0.000000000000
1351.020408163265	0.000000000000	0.000025710911	0.000000000000	0.000000694073	0.000017845259	0.000000000000	0.000000000000	0.000000000000	0.000000000000	-0.000000000000	-0.000000000000	-0.000000000000
1353.061224489796	0.000000000000	0.000025710911	0.000000000000	0.000000694073	0.000017845259	0.000000000000	0.000000000000	0.000000000000	0.000000000000	-0.000000000000	-0.000000000000	-0.000000000000
1355.102040816327	0.000000000000	0.000025710911	0.000000000000	0.000000694073	0.000017845259	0.000000000000	0.000000000000	0.000000000000	0.000000000000	-0.000000000000	-0.000000000000	-0.000000000000
1357.142857142857	0.000000000000	0.000025710911	0.000000000000	0.000000694073	0.000017845259	0.000000000000	0.000000000000	0.000000000000	0.000000000000	-0.000000000000	-0.000000000000	-0.000000000000
1359.183673469388	0.000000000000	0.000025710911	0.000000000000	0.000000694073	0.000017845259	0.000000000000	0.000000000000	0.000000000000	0.000000000000	-0.000000000000	-0.000000000000	-0.000000000000
1361.224489795918	0.000000000000	0.000025710911	0.000000000000	0.000000694073	0.000017845259	0.000000000000	0.000000000000	0.000000000000	0.000000000000	-0.000000000000	-0.000000000000	-0.000000000000
1363.265306122449	0.000000000000	0.000025710911	0.000000000000	0.000000694073	0.000017845259	0.000000000000	0.000000000000	0.000000000000	0.000000000000	-0.000000000000	-0.000000000000	-0.000000000000
1365.306122448980	0.000000000000	0.000025710911	0.000000000000	0.000000694073	0.000017845259	0.000000000000	0.000000000000	0.000000000000	0.000000000000	-0.000000000000	-0.000000000000	-0.000000000000
1367.346938775510	0.000000000000	0.000025710911	0.000000000000	0.000000694073	0.000017845259	0.000000000000	0.000000000000	0.000000000000	0.000000000000	-0.000000000000	-0.000000000000	-0.000000000000
1369.387755102041	0.000000000000	0.000025710911	0.000000000000	0.000000694073	0.000017845259	0.000000000000	0.000000000000	0.000000000000	0.000000000000	-0.000000000000	-0.000000000000	-0.000000000000
1371.428571428572	0.000000000000	0.000025710911	0.000000000000	0.000000694073	0.000017845259	0.000000000000	0.000000000000	0.000000000000	0.000000000000	-0.000000000000	-0.000000000000	-0.000000000000
1373.469387755102	0.000000000000	0.000025710911	0.000000000000	0.000000694073	0.000017845259	0.000000000000	0.000000000000	0.000000000000	0.000000000000	-0.000000000000	-0.000000000000	-0.000000000000
1375.510204081633	0.000000000000	0.000025710911	0.000000000000	0.000000694073	0.000017845259	0.000000000000	0.000000000000	0.000000000000	0.000000000000	-0.000000000000	-0.000000000000	-0.000000000000
1377.551020408163	0.000000000000	0.000025710911	0.000000000000	0.000000694073	0.000017845259	0.000000000000	0.000000000000	0.000000000000	0.000000000000	-0.000000000000	-0.000000000000	-0.000000000000
1379.591836734694	0.000000000000	0.000025710911	0.000000000000	0.000000694073	0.000017845259	0.000000000000	0.000000000000	0.000000000000	0.000000000000	-0.000000000000	-0.000000000000	-0.000000000000
1381.632653061225	0.000000000000	0.000025710911	0.000000000000	0.000000694073	0.000017845259	0.000000000000	0.000000000000	0.000000000000	0.000000000000	-0.000000000000	-0.000000000000	-0.000000000000
1383.673469387755	0.000000000000	0.000025710911	0.000000000000	0.000000694073	0.000017845259	0.000000000000	0.000000000000	0.000000000000	0.000000000000	-0.000000000000	-0.000000000000	-0.000000000000
1385.714285714286	0.000000000000	0.000025710911	0.000000000000	0.000000694073	0.000017845259	0.000000000000	0.000000000000	0.000000000000	0.000000000000	-0.000000000000	-0.000000000000	-0.000000000000
1387.755102040816	0.000000000000	0.000025710911	0.000000000000	0.000000694073	0.000017845259	0.000000000000	0.000000000000	0.000000000000	0.000000000000	-0.000000000000	-0.000000000000	-0.000000000000
1389.795918367347	0.000000000000	0.000025710911	0.000000000000	0.000000694073	0.000017845259	0.000000000000	0.000000000000	0.000000000000	0.000000000000	-0.000000000000	-0.000000000000	-0.000000000000
1391.836734693878	0.000000000000	0.000025710911	0.000000000000	0.000000694073	0.000017845259	0.000000000000	0.000000000000	0.000000000000	0.000000000000	-0.000000000000	-0.000000000000	-0.000000000000
1393.877551020408	0.000000000000	0.000025710911	0.000000000000	0.000000694073	0.000017845259	0.000000000000	0.000000000000	0.000000000000	0.000000000000	-0.000000000000	-0.000000000000	-0.000000000000
1395.918367346939	0.000000000000	0.000025710911	0.000000000000	0.000000694073	0.000017845259	0.000000000000	0.000000000000	0.000000000000	0.000000000000	-0.000000000000	-0.000000000000	-0.000000000000
1397.959183673469	0.000000000000	0.000025710911	0.000000000000	0.000000694073	0.000017845259	0.000000000000	0.000000000000	0.000000000000	0.000000000000	-0.000000000000	-0.000000000000	-0.000000000000
1400.000000000000	0.000000000000	0.000025710911	0.000000000000	0.000000694073	0.000017845259	0.000000000000	0.000000000000	0.000000000000	0.000000000000	-0.000000000000	-0.000000000000	-0.000000000000
1402.040816326531	0.000000000000	0.000025710911	0.000000000000	0.000000694073	0.000017845259	0.000000000000	0.000000000000	0.000000000000	0.000000000000	-0.000000000000	-0.000000000000	-0.000000000000
1404.081632653061	0.000000000000	0.000025710911	0.000000000000	0.000000694073	0.000017845259	0.000000000000	0.000000000000	0.000000000000	0.000000000000	-0.000000000000	-0.000000000000	-0.000000000000
1406.122448979592	0.000000000000	0.000025710911	0.000000000000	0.000000694073	0.000017845259	0.000000000000	0.000000000000	0.000000000000	0.000000000000	-0.000000000000	-0.000000000000	-0.000000000000
1408.163265306122	0.000000000000	0.000025710911	0.000000000000	0.000000694073	0.000017845259	0.000000000000	0.000000000000	0.000000000000	0.000000000000	-0.000000000000	-0.000000000000	-0.000000000000
1410.204081632653	0.000000000000	0.000025710911	0.000000000000	0.000000694073	0.000017845259	0.000000000000	0.000000000000	0.000000000000	0.000000000000	-0.000000000000	-0.000000000000	-0.000000000000
1412.244897959184	0.000000000000	0.000025710911	0.000000000000	0.000000694073	0.000017845259	0.000000000000	0.000000000000	0.000000000000	0.000000000000	-0.000000000000	-0.000000000000	-0.000000000000
1414.285714285714	0.000000000000	0.000025710911	0.000000000000	0.000000694073	0.000017845259	0.000000000000	0.000000000000	0.000000000000	0.000000000000	-0.000000000000	-0.000000000000	-0.000000000000
1416.326530612245	0.000000000000	0.000025710911	0.000000000000	0.000000694073	0.000017845259	0.000000000000	0.000000000000	0.000000000000	0.000000000000	-0.000000000000	-0.000000000000	-0.000000000000
1418.367346938776	0.000000000000	0.000025710911	0.000000000000	0.000000694073	0.000017845259	0.000000000000	0.000000000000	0.000000000000	0.000000000000	-0.000000000000	-0.000000000000	-0.000000000000
1420.408163265306	0.000000000000	0.000025710911	0.000000000000	0.000000694073	0.000017845259	0.000000000000	0.000000000000	0.000000000000	0.000000000000	-0.000000000000	-0.000000000000	-0.000000000000
1422.448979591837	0.000000000000	0.000025710911	0.000000000000	0.000000694073	0.000017845259	0.000000000000	0.000000000000	0.000000000000	0.000000000000	-0.000000000000	-0.000000000000	-0.000000000000
1424.489795918367	0.000000000000	0.000025710911	0.000000000000	0.000000694073	0.000017845259	0.000000000000	0.000000000000	0.000000000000	0.000000000000	-0.000000000000	-0.000000000000	-0.000000000000
1426.530612244898	0.000000000000	0.000025710911	0.000000000000	0.000000694073	0.000017845259	0.000000000000	0.000000000000	0.000000000000	0.000000000000	-0.000000000000	-0.000000000000	-0.000000000000
1428.571428571429	0.000000000000	0.000025710911	0.000000000000	0.000000694073	0.000017845259	0.000000000000	0.000000000000	0.000000000000	0.000000000000	-0.000000000000	-0.000000000000	-0.000000000000
1430.612244897959	0.000000000000	0.000028380273	0.000000000000	0.000000630602	0.000017896659	0.000000000000	0.000000000000	0.000002720762	0.000000272076	-0.000000057928	-0.000000030084	-0.000000088012
1432.653061224490	0.000000000000	0.000028380273	0.000000000000	0.000000630602	0.000017896659	0.000000000000	0.000000000000	0.000000000000	0.000000000000	0.000000000000	-0.000000000000	0.000000000000
1434.693877551020	0.000000000000	0.000028380273	0.000000000000	0.000000630602	0.000017896659	0.000000000000	0.000000000000	0.000000000000	0.000000000000	-0.000000000000	-0.000000000000	-0.000000000000
1436.734693877551	0.000000000000	0.000028380273	0.000000000000	0.000000630602	0.000017896659	0.000000000000	0.000000000000	0.000000000000	0.000000000000	-0.000000000000	-0.000000000000	-0.000000000000
1438.775510204082	0.000000000000	0.000028380273	0.000000000000	0.000000630602	0.000017896659	0.000000000000	0.000000000000	0.000000000000	0.000000000000	-0.000000000000	-0.000000000000	-0.000000000000
1440.816326530612	0.000000000000	0.000028380273	0.000000000000	0.000000630602	0.000017896659	0.000000000000	0.000000000000	0.000000000000	0.000000000000	-0.000000000000	-0.000000000000	-0.000000000000
1442.857142857143	0.000000000000	0.000028380273	0.000000000000	0.000000630602	0.000017896659	0.000000000000	0.000000000000	0.000000000000	0.000000000000	-0.000000000000	-0.000000000000	-0.000000000000
1444.897959183673	0.000000000000	0.000028380273	0.000000000000	0.000000630602	0.000017896659	0.000000000000	0.000000000000	0.000000000000	0.000000000000	-0.000000000000	-0.000000000000	-0.000000000000
1446.938775510204	0.000000000000	0.000028380273	0.000000000000	0.000000630602	0.000017896659	0.000000000000	0.000000000000	0.000000000000	0.000000000000	-0.000000000000	-0.000000000000	-0.000000000000
1448.979591836735	0.000000000000	0.000028380273	0.000000000000	0.000000630602	0.000017896659	0.000000000000	0.000000000000	0.000000000000	0.000000000000	-0.000000000000	-0.000000000000	-0.000000000000
1451.020408163265	0.000000000000	0.000028380273	0.000000000000	0.000000630602	0.000017896659	0.000000000000	0.000000000000	0.000000000000	0.000000000000	-0.000000000000	-0.000000000000	-0.000000000000
1453.061224489796	0.000000000000	0.000028380273	0.000000000000	0.000000630602	0.000017896659	0.000000000000	0.000000000000	0.000000000000	0.000000000000	-0.000000000000	-0.000000000000	-0.000000000000
1455.102040816327	0.000000000000	0.000028380273	0.000000000000	0.000000630602	0.000017896659	0.000000000000	0.000000000000	0.000000000000	0.000000000000	-0.000000000000	-0.000000000000	-0.000000000000
1457.142857142857	0.000000000000	0.000028380273	0.000000000000	0.000000630602	0.000017896659	0.000000000000	0.000000000000	0.000000000000	0.000000000000	-0.000000000000	-0.000000000000	-0.000000000000
1459.183673469388	0.000000000000	0.000028380273	0.000000000000	0.000000630602	0.000017896659	0.000000000000	0.000000000000	0.000000000000	0.000000000000	-0.000000000000	-0.000000000000	-0.000000000000
1461.224489795918	0.000000000000	0.000028380273	0.000000000000	0.000000630602	0.000017896659	0.000000000000	0.000000000000	0.000000000000	0.000000000000	-0.000000000000	-0.000000000000	-0.000000000000
1463.265306122449	0.000000000000	0.000028380273	0.000000000000	0.000000630602	0.000017896659	0.000000000000	0.000000000000	0.000000000000	0.000000000000	-0.000000000000	-0.000000000000	-0.000000000000
1465.306122448980	0.000000000000	0.000028380273	0.000000000000	0.000000630602	0.000017896659	0.000000000000	0.000000000000	0.000000000000	0.000000000000	-0.000000000000	-0.000000000000	-0.000000000000
1467.346938775510	0.000000000000	0.000028380273	0.000000000000	0.000000630602	0.000017896659	0.000000000000	0.000000000000	0.000000000000	0.000000000000	-0.000000000000	-0.000000000000	-0.000000000000
1469.387755102041	0.000000000000	0.000028380273	0.000000000000	0.000000630602	0.000017896659	0.000000000000	0.000000000000	0.000000000000	0.000000000000	-0.000000000000	-0.000000000000	-0.000000000000
1471.428571428572	0.000000000000	0.000028380273	0.000000000000	0.000000630602	0.000017896659	0.000000000000	0.000000000000	0.000000000000	0.000000000000	-0.000000000000	-0.000000000000	-0.000000000000
1473.469387755102	0.000000000000	0.000028380273	0.000000000000	0.000000630602	0.000017896659	0.000000000000	0.000000000000	0.000000000000	0.000000000000	-0.000000000000	-0.000000000000	-0.000000000000
1475.510204081633	0.000000000000	0.000028380273	0.000000000000	0.000000630602	0.000017896659	0.000000000000	0.000000000000	0.000000000000	0.000000000000	-0.000000000000	-0.000000000000	-0.000000000000
1477.551020408163	0.000000000000	0.000028380273	0.000000000000	0.000000630602	0.000017896659	0.000000000000	0.000000000000	0.000000000000	0.000000000000	-0.000000000000	-0.000000000000	-0.000000000000
1479.591836734694	0.000000000000	0.000028380273	0.000000000000	0.000000630602	0.000017896659	0.000000000000	0.000000000000	0.000000000000	0.000000000000	-0.000000000000	-0.000000000000	-0.000000000000
1481.632653061225	0.000000000000	0.000028380273	0.000000000000	0.000000630602	0.000017896659	0.000000000000	0.000000000000	0.000000000000	0.000000000000	-0.000000000000	-0.000000000000	-0.000000000000
1483.673469387755	0.000000000000	0.000028380273	0.000000000000	0.000000630602	0.000017896659	0.000000000000	0.000000000000	0.000000000000	0.000000000000	-0.000000000000	-0.000000000000	-0.000000000000
1485.714285714286	0.000000000000	0.000028380273	0.000000000000	0.000000630602	0.000017896659	0.000000000000	0.000000000000	0.000000000000	0.000000000000	-0.000000000000	-0.000000000000	-0.000000000000
1487.755102040816	0.000000000000	0.000028380273	0.000000000000	0.000000630602	0.000017896659	0.000000000000	0.000000000000	0.000000000000	0.000000000000	-0.000000000000	-0.000000000000	-0.000000000000
1489.795918367347	0.000000000000	0.000028380273	0.000000000000	0.000000630602	0.000017896659	0.000000000000	0.000000000000	0.000000000000	0.000000000000	-0.000000000000	-0.000000000000	-0.000000000000
1491.836734693878	0.000000000000	0.000028380273	0.000000000000	0.000000630602	0.000017896659	0.000000000000	0.000000000000	0.000000000000	0.000000000000	-0.000000000000	-0.000000000000	-0.000000000000
1493.877551020408	0.000000000000	0.000028380273	0.000000000000	0.000000630602	0.000017896659	0.000000000000	0.000000000000	0.000000000000	0.000000000000	-0.000000000000	-0.000000000000	-0.000000000000
1495.918367346939	0.000000000000	0.000028380273	0.000000000000	0.000000630602	0.000017896659	0.000000000000	0.000000000000	0.000000000000	0.000000000000	-0.000000000000	-0.000000000000	-0.000000000000
1497.959183673469	0.000000000000	0.000028380273	0.000000000000	0.000000630602	0.000017896659	0.000000000000	0.000000000000	0.000000000000	0.000000000000	-0.000000000000	-0.000000000000	-0.000000000000
1500.000000000000	0.000000000000	0.000028380273	0.000000000000	0.000000630602	0.000017896659	0.000000000000	0.000000000000	0.000000000000	0.000000000000	-0.000000000000	-0.000000000000	-0.000000000000
1502.040816326531	0.000000000000	0.000028380273	0.000000000000	0.000000630602	0.000017896659	0.000000000000	0.000000000000	0.000000000000	0.000000000000	-0.000000000000	-0.000000000000	-0.000000000000
1504.081632653061	0.000000000000	0.000028380273	0.000000000000	0.000000630602	0.000017896659	0.000000000000	0.000000000000	0.000000000000	0.000000000000	-0.000000000000	-0.000000000000	-0.000000000000
1506.122448979592	0.000000000000	0.000028380273	0.000000000000	0.000000630602	0.000017896659	0.000000000000	0.000000000000	0.000000000000	0.000000000000	-0.000000000000	-0.000000000000	-0.000000000000
1508.163265306122	0.000000000000	0.000028380273	0.000000000000	0.000000630602	0.000017896659	0.000000000000	0.000000000000	0.000000000000	0.000000000000	-0.000000000000	-0.000000000000	-0.000000000000
1510.204081632653	0.000000000000	0.000028380273	0.000000000000	0.000000630602	0.000017896659	0.000000000000	0.000000000000	0.000000000000	0.000000000000	-0.000000000000	-0.000000000000	-0.000000000000
1512.244897959184	0.000000000000	0.000028380273	0.000000000000	0.000000630602	0.000017896659	0.000000000000	0.000000000000	0.000000000000	0.000000000000	-0.000000000000	-0.000000000000	-0.000000000000
1514.285714285714	0.000000000000	0.000028380273	0.000000000000	0.000000630602	0.000017896659	0.000000000000	0.000000000000	0.000000000000	0.000000000000	-0.000000000000	-0.000000000000	-0.000000000000
1516.326530612245	0.000000000000	0.000028380273	0.000000000000	0.000000630602	0.000017896659	0.000000000000	0.000000000000	0.000000000000	0.000000000000	-0.000000000000	-0.000000000000	-0.000000000000
1518.367346938776	0.000000000000	0.000028380273	0.000000000000	0.000000630602	0.000017896659	0.000000000000	0.000000000000	0.000000000000	0.000000000000	-0.000000000000	-0.000000000000	-0.000000000000
1520.408163265306	0.000000000000	0.000028380273	0.000000000000	0.000000630602	0.000017896659	0.000000000000	0.000000000000	0.000000000000	0.000000000000	-0.000000000000	-0.000000000000	-0.000000000000
1522.448979591837	0.000000000000	0.000028380273	0.000000000000	0.000000630602	0.000017896659	0.000000000000	0.000000000000	0.000000000000	0.000000000000	-0.000000000000	-0.000000000000	-0.000000000000
1524.489795918367	0.000000000000	0.000028380273	0.000000000000	0.000000630602	0.000017896659	0.000000000000	0.000000000000	0.000000000000	0.000000000000	-0.000000000000	-0.000000000000	-0.000000000000
1526.530612244898	0.000000000000	0.000028380273	0.000000000000	0.000000630602	0.000017896659	0.000000000000	0.000000000000	0.000000000000	0.000000000000	-0.000000000000	-0.000000000000	-0.000000000000
1528.571428571429	0.000000000000	0.000028380273	0.000000000000	0.000000630602	0.000017896659	0.000000000000	0.000000000000	0.000000000000	0.000000000000	-0.000000000000	-0.000000000000	-0.000000000000
1530.612244897959	0.000000000000	0.000028380273	0.000000000000	0.000000630602	0.000017896659	0.000000000000	0.000000000000	0.000000000000	0.000000000000	-0.000000000000	-0.000000000000	-0.000000000000
1532.653061224490	0.000000000000	0.000031012491	0.000000000000	0.000000578408	0.000017937886	0.000000000000	0.000000000000	0.000002673445	0.000000267344	-0.000000046462	-0.000000029665	-0.000000076128
1534.693877551020	0.000000000000	0.000031012491	0.000000000000	0.000000578408	0.000017937886	0.000000000000	0.000000000000	0.000000000000	0.000000000000	0.000000000000	-0.000000000000	0.000000000000
1536.734693877551	0.000000000000	0.000031012491	0.000000000000	0.000000578408	0.000017937886	0.000000000000	0.000000000000	0.000000000000	0.000000000000	-0.000000000000	-0.000000000000	-0.000000000000
1538.775510204082	0.000000000000	0.000031012491	0.000000000000	0.000000578408	0.000017937886	0.000000000000	0.000000000000	0.000000000000	0.000000000000	-0.000000000000	-0.000000000000	-0.000000000000
1540.816326530612	0.000000000000	0.000031012491	0.000000000000	0.000000578408	0.000017937886	0.000000000000	0.000000000000	0.000000000000	0.000000000000	-0.000000000000	-0.000000000000	-0.000000000000
1542.857142857143	0.000000000000	0.000031012491	0.000000000000	0.000000578408	0.000017937886	0.000000000000	0.000000000000	0.000000000000	0.000000000000	-0.000000000000	-0.000000000000	-0.000000000000
1544.897959183673	0.000000000000	0.000031012491	0.000000000000	0.000000578408	0.000017937886	0.000000000000	0.000000000000	0.000000000000	0.000000000000	-0.000000000000	-0.000000000000	-0.000000000000
1546.938775510204	0.000000000000	0.000031012491	0.000000000000	0.000000578408	0.000017937886	0.000000000000	0.000000000000	0.000000000000	0.000000000000	-0.000000000000	-0.000000000000	-0.000000000000
1548.979591836735	0.000000000000	0.000031012491	0.000000000000	0.000000578408	0.000017937886	0.000000000000	0.000000000000	0.000000000000	0.000000000000	-0.000000000000	-0.000000000000	-0.000000000000
1551.020408163265	0.000000000000	0.000031012491	0.000000000000	0.000000578408	0.000017937886	0.000000000000	0.000000000000	0.000000000000	0.000000000000	-0.000000000000	-0.000000000000	-0.000000000000
1553.061224489796	0.000000000000	0.000031012491	0.000000000000	0.000000578408	0.000017937886	0.000000000000	0.000000000000	0.000000000000	0.000000000000	-0.000000000000	-0.000000000000	-0.000000000000
1555.102040816327	0.000000000000	0.000031012491	0.000000000000	0.000000578408	0.000017937886	0.000000000000	0.000000000000	0.000000000000	0.000000000000	-0.000000000000	-0.000000000000	-0.000000000000
1557.142857142857	0.000000000000	0.000031012491	0.000000000000	0.000000578408	0.000017937886	0.000000000000	0.000000000000	0.000000000000	0.000000000000	-0.000000000000	-0.000000000000	-0.000000000000
1559.183673469388	0.000000000000	0.000031012491	0.000000000000	0.000000578408	0.000017937886	0.000000000000	0.000000000000	0.000000000000	0.000000000000	-0.000000000000	-0.000000000000	-0.000000000000
1561.224489795918	0.000000000000	0.000031012491	0.000000000000	0.000000578408	0.000017937886	0.000000000000	0.000000000000	0.000000000000	0.000000000000	-0.000000000000	-0.000000000000	-0.000000000000
1563.265306122449	0.000000000000	0.000031012491	0.000000000000	0.000000578408	0.000017937886	0.000000000000	0.000000000000	0.000000000000	0.000000000000	-0.000000000000	-0.000000000000	-0.000000000000
1565.306122448980	0.000000000000	0.000031012491	0.000000000000	0.000000578408	0.000017937886	0.000000000000	0.000000000000	0.000000000000	0.000000000000	-0.000000000000	-0.000000000000	-0.000000000000
1567.346938775510	0.000000000000	0.000031012491	0.000000000000	0.000000578408	0.000017937886	0.000000000000	0.000000000000	0.000000000000	0.000000000000	-0.000000000000	-0.000000000000	-0.000000000000
1569.387755102041	0.000000000000	0.000031012491	0.000000000000	0.000000578408	0.000017937886	0.000000000000	0.000000000000	0.000000000000	0.000000000000	-0.000000000000	-0.000000000000	-0.000000000000
1571.428571428572	0.000000000000	0.000031012491	0.000000000000	0.000000578408	0.000017937886	0.000000000000	0.000000000000	0.000000000000	0.000000000000	-0.000000000000	-0.000000000000	-0.000000000000
1573.469387755102	0.000000000000	0.000031012491	0.000000000000	0.000000578408	0.000017937886	0.000000000000	0.000000000000	0.000000000000	0.000000000000	-0.000000000000	-0.000000000000	-0.000000000000
1575.510204081633	0.000000000000	0.000031012491	0.000000000000	0.000000578408	0.000017937886	0.000000000000	0.000000000000	0.000000000000	0.000000000000	-0.000000000000	-0.000000000000	-0.000000000000
1577.551020408163	0.000000000000	0.000031012491	0.000000000000	0.000000578408	0.000017937886	0.000000000000	0.000000000000	0.000000000000	0.000000000000	-0.000000000000	-0.000000000000	-0.000000000000
1579.591836734694	0.000000000000	0.000031012491	0.000000000000	0.000000578408	0.000017937886	0.000000000000	0.000000000000	0.000000000000	0.000000000000	-0.000000000000	-0.000000000000	-0.000000000000
1581.632653061225	0.000000000000	0.000031012491	0.000000000000	0.000000578408	0.000017937886	0.000000000000	0.000000000000	0.000000000000	0.000000000000	-0.000000000000	-0.000000000000	-0.000000000000
1583.673469387755	0.000000000000	0.000031012491	0.000000000000	0.000000578408	0.000017937886	0.000000000000	0.000000000000	0.000000000000	0.000000000000	-0.000000000000	-0.000000000000	-0.000000000000
1585.714285714286	0.000000000000	0.000031012491	0.000000000000	0.000000578408	0.000017937886	0.000000000000	0.000000000000	0.000000000000	0.000000000000	-0.000000000000	-0.000000000000	-0.000000000000
1587.755102040816	0.000000000000	0.000031012491	0.000000000000	0.000000578408	0.000017937886	0.000000000000	0.000000000000	0.000000000000	0.000000000000	-0.000000000000	-0.000000000000	-0.000000000000
1589.795918367347	0.000000000000	0.000031012491	0.000000000000	0.000000578408	0.000017937886	0.000000000000	0.000000000000	0.000000000000	0.000000000000	-0.000000000000	-0.000000000000	-0.000000000000
1591.836734693878	0.000000000000	0.000031012491	0.000000000000	0.000000578408	0.000017937886	0.000000000000	0.000000000000	0.000000000000	0.000000000000	-0.000000000000	-0.000000000000	-0.000000000000
1593.877551020408	0.000000000000	0.000031012491	0.000000000000	0.000000578408	0.000017937886	0.000000000000	0.000000000000	0.000000000000	0.000000000000	-0.000000000000	-0.000000000000	-0.000000000000
1595.918367346939	0.000000000000	0.000031012491	0.000000000000	0.000000578408	0.000017937886	0.000000000000	0.000000000000	0.000000000000	0.000000000000	-0.000000000000	-0.000000000000	-0.000000000000
1597.959183673469	0.000000000000	0.000031012491	0.000000000000	0.000000578408	0.000017937886	0.000000000000	0.000000000000	0.000000000000	0.000000000000	-0.000000000000	-0.000000000000	-0.000000000000
1600.000000000000	0.000000000000	0.000031012491	0.000000000000	0.000000578408	0.000017937886	0.000000000000	0.000000000000	0.000000000000	0.000000000000	-0.000000000000	-0.000000000000	-0.000000000000
1602.040816326531	0.000000000000	0.000031012491	0.000000000000	0.000000578408	0.000017937886	0.000000000000	0.000000000000	0.000000000000	0.000000000000	-0.000000000000	-0.000000000000	-0.000000000000
1604.081632653061	0.000000000000	0.000031012491	0.000000000000	0.000000578408	0.000017937886	0.000000000000	0.000000000000	0.000000000000	0.000000000000	-0.000000000000	-0.000000000000	-0.000000000000
1606.122448979592	0.000000000000	0.000031012491	0.000000000000	0.000000578408	0.000017937886	0.000000000000	0.000000000000	0.000000000000	0.000000000000	-0.000000000000	-0.000000000000	-0.000000000000
1608.163265306122	0.000000000000	0.000031012491	0.000000000000	0.000000578408	0.000017937886	0.000000000000	0.000000000000	0.000000000000	0.000000000000	-0.000000000000	-0.000000000000	-0.000000000000
1610.204081632653	0.000000000000	0.000031012491	0.000000000000	0.000000578408	0.000017937886	0.000000000000	0.000000000000	0.000000000000	0.000000000000	-0.000000000000	-0.000000000000	-0.000000000000
1612.244897959184	0.000000000000	0.000031012491	0.000000000000	0.000000578408	0.000017937886	0.000000000000	0.000000000000	0.000000000000	0.000000000000	-0.000000000000	-0.000000000000	-0.000000000000
1614.285714285714	0.000000000000	0.000031012491	0.000000000000	0.000000578408	0.000017937886	0.000000000000	0.000000000000	0.000000000000	0.000000000000	-0.000000000000	-0.000000000000	-0.000000000000
1616.326530612245	0.000000000000	0.000031012491	0.000000000000	0.000000578408	0.000017937886	0.000000000000	0.000000000000	0.000000000000	0.000000000000	-0.000000000000	-0.000000000000	-0.000000000000
1618.367346938776	0.000000000000	0.000031012491	0.000000000000	0.000000578408	0.000017937886	0.000000000000	0.000000000000	0.000000000000	0.000000000000	-0.000000000000	-0.000000000000	-0.000000000000
1620.408163265306	0.000000000000	0.000031012491	0.000000000000	0.000000578408	0.000017937886	0.000000000000	0.000000000000	0.000000000000	0.000000000000	-0.000000000000	-0.000000000000	-0.000000000000
1622.448979591837	0.000000000000	0.000031012491	0.000000000000	0.000000578408	0.000017937886	0.000000000000	0.000000000000	0.000000000000	0.000000000000	-0.000000000000	-0.000000000000	-0.000000000000
1624.489795918367	0.000000000000	0.000031012491	0.000000000000	0.000000578408	0.000017937886	0.000000000000	0.000000000000	0.000000000000	0.000000000000	-0.000000000000	-0.000000000000	-0.000000000000
1626.530612244898	0.000000000000	0.000031012491	0.000000000000	0.000000578408	0.000017937886	0.000000000000	0.000000000000	0.000000000000	0.000000000000	-0.000000000000	-0.000000000000	-0.000000000000
1628.571428571429	0.000000000000	0.000031012491	0.000000000000	0.000000578408	0.000017937886	0.000000000000	0.000000000000	0.000000000000	0.000000000000	-0.000000000000	-0.000000000000	-0.000000000000
1630.612244897959	0.000000000000	0.000031012491	0.000000000000	0.000000578408	0.000017937886	0.000000000000	0.000000000000	0.000000000000	0.000000000000	-0.000000000000	-0.000000000000	-0.000000000000
1632.653061224490	0.000000000000	0.000031012491	0.000000000000	0.000000578408	0.000017937886	0.000000000000	0.000000000000	0.000000000000	0.000000000000	-0.000000000000	-0.000000000000	-0.000000000000
1634.693877551020	0.000000000000	0.000033605863	0.000000000000	0.000000534772	0.000017971464	0.000000000000	0.000000000000	0.000002626950	0.000000262695	-0.000000037842	-0.000000029227	-0.000000067069
1636.734693877551	0.000000000000	0.000033605863	0.000000000000	0.000000534772	0.000017971464	0.000000000000	0.000000000000	0.000000000000	0.000000000000	0.000000000000	-0.000000000000	0.000000000000
1638.775510204082	0.000000000000	0.000033605863	0.000000000000	0.000000534772	0.000017971464	0.000000000000	0.000000000000	0.000000000000	0.000000000000	-0.000000000000	-0.000000000000	-0.000000000000
1640.816326530612	0.000000000000	0.000033605863	0.000000000000	0.000000534772	0.000017971464	0.000000000000	0.000000000000	0.000000000000	0.000000000000	-0.000000000000	-0.000000000000	-0.000000000000
1642.857142857143	0.000000000000	0.000033605863	0.000000000000	0.000000534772	0.000017971464	0.000000000000	0.000000000000	0.000000000000	0.000000000000	-0.000000000000	-0.000000000000	-0.000000000000
1644.897959183673	0.000000000000	0.000033605863	0.000000000000	0.000000534772	0.000017971464	0.000000000000	0.000000000000	0.000000000000	0.000000000000	-0.000000000000	-0.000000000000	-0.000000000000
1646.938775510204	0.000000000000	0.000033605863	0.000000000000	0.000000534772	0.000017971464	0.000000000000	0.000000000000	0.000000000000	0.000000000000	-0.000000000000	-0.000000000000	-0.000000000000
1648.979591836735	0.000000000000	0.000033605863	0.000000000000	0.000000534772	0.000017971464	0.000000000000	0.000000000000	0.000000000000	0.000000000000	-0.000000000000	-0.000000000000	-0.000000000000
1651.020408163265	0.000000000000	0.000033605863	0.000000000000	0.000000534772	0.000017971464	0.000000000000	0.000000000000	0.000000000000	0.000000000000	-0.000000000000	-0.000000000000	-0.000000000000
1653.061224489796	0.000000000000	0.000033605863	0.000000000000	0.000000534772	0.000017971464	0.000000000000	0.000000000000	0.000000000000	0.000000000000	-0.000000000000	-0.000000000000	-0.000000000000
1655.102040816327	0.000000000000	0.000033605863	0.000000000000	0.000000534772	0.000017971464	0.000000000000	0.000000000000	0.000000000000	0.000000000000	-0.000000000000	-0.000000000000	-0.000000000000
1657.142857142857	0.000000000000	0.000033605863	0.000000000000	0.000000534772	0.000017971464	0.000000000000	0.000000000000	0.000000000000	0.000000000000	-0.000000000000	-0.000000000000	-0.000000000000
1659.183673469388	0.000000000000	0.000033605863	0.000000000000	0.000000534772	0.000017971464	0.000000000000	0.000000000000	0.000000000000	0.000000000000	-0.000000000000	-0.000000000000	-0.000000000000
1661.224489795918	0.000000000000	0.000033605863	0.000000000000	0.000000534772	0.000017971464	0.000000000000	0.000000000000	0.000000000000	0.000000000000	-0.000000000000	-0.000000000000	-0.000000000000
1663.265306122449	0.000000000000	0.000033605863	0.000000000000	0.000000534772	0.000017971464	0.000000000000	0.000000000000	0.000000000000	0.000000000000	-0.000000000000	-0.000000000000	-0.000000000000
1665.306122448980	0.000000000000	0.000033605863	0.000000000000	0.000000534772	0.000017971464	0.000000000000	0.000000000000	0.000000000000	0.000000000000	-0.000000000000	-0.000000000000	-0.000000000000
1667.346938775510	0.000000000000	0.000033605863	0.000000000000	0.000000534772	0.000017971464	0.000000000000	0.000000000000	0.000000000000	0.000000000000	-0.000000000000	-0.000000000000	-0.000000000000
1669.387755102041	0.000000000000	0.000033605863	0.000000000000	0.000000534772	0.000017971464	0.000000000000	0.000000000000	0.000000000000	0.000000000000	-0.000000000000	-0.000000000000	-0.000000000000
1671.428571428572	0.000000000000	0.000033605863	0.000000000000	0.000000534772	0.000017971464	0.000000000000	0.000000000000	0.000000000000	0.000000000000	-0.000000000000	-0.000000000000	-0.000000000000
1673.469387755102	0.000000000000	0.000033605863	0.000000000000	0.000000534772	0.000017971464	0.000000000000	0.000000000000	0.000000000000	0.000000000000	-0.000000000000	-0.000000000000	-0.000000000000
1675.510204081633	0.000000000000	0.000033605863	0.000000000000	0.000000534772	0.000017971464	0.000000000000	0.000000000000	0.000000000000	0.000000000000	-0.000000000000	-0.000000000000	-0.000000000000
1677.551020408163	0.000000000000	0.000033605863	0.000000000000	0.000000534772	0.000017971464	0.000000000000	0.000000000000	0.000000000000	0.000000000000	-0.000000000000	-0.000000000000	-0.000000000000
1679.591836734694	0.000000000000	0.000033605863	0.000000000000	0.000000534772	0.000017971464	0.000000000000	0.000000000000	0.000000000000	0.000000000000	-0.000000000000	-0.000000000000	-0.000000000000
1681.632653061225	0.000000000000	0.000033605863	0.000000000000	0.000000534772	0.000017971464	0.000000000000	0.000000000000	0.000000000000	0.000000000000	-0.000000000000	-0.000000000000	-0.000000000000
1683.673469387755	0.000000000000	0.000033605863	0.000000000000	0.000000534772	0.000017971464	0.000000000000	0.000000000000	0.000000000000	0.000000000000	-0.000000000000	-0.000000000000	-0.000000000000
1685.714285714286	0.000000000000	0.000033605863	0.000000000000	0.000000534772	0.000017971464	0.000000000000	0.000000000000	0.000000000000	0.000000000000	-0.000000000000	-0.000000000000	-0.000000000000
1687.755102040816	0.000000000000	0.000033605863	0.000000000000	0.000000534772	0.000017971464	0.000000000000	0.000000000000	0.000000000000	0.000000000000	-0.000000000000	-0.000000000000	-0.000000000000
1689.795918367347	0.000000000000	0.000033605863	0.000000000000	0.000000534772	0.000017971464	0.000000000000	0.000000000000	0.000000000000	0.000000000000	-0.000000000000	-0.000000000000	-0.000000000000
1691.836734693878	0.000000000000	0.000033605863	0.000000000000	0.000000534772	0.000017971464	0.000000000000	0.000000000000	0.000000000000	0.000000000000	-0.000000000000	-0.000000000000	-0.000000000000
1693.877551020408	0.000000000000	0.000033605863	0.000000000000	0.000000534772	0.000017971464	0.000000000000	0.000000000000	0.000000000000	0.000000000000	-0.000000000000	-0.000000000000	-0.000000000000
1695.918367346939	0.000000000000	0.000033605863	0.000000000000	0.000000534772	0.000017971464	0.000000000000	0.000000000000	0.000000000000	0.000000000000	-0.000000000000	-0.000000000000	-0.000000000000
1697.959183673469	0.000000000000	0.000033605863	0.000000000000	0.000000534772	0.000017971464	0.000000000000	0.000000000000	0.000000000000	0.000000000000	-0.000000000000	-0.000000000000	-0.000000000000
1700.000000000000	0.000000000000	0.000033605863	0.000000000000	0.000000534772	0.000017971464	0.000000000000	0.000000000000	0.000000000000	0.000000000000	-0.000000000000	-0.000000000000	-0.000000000000
1702.040816326531	0.000000000000	0.000033605863	0.000000000000	0.000000534772	0.000017971464	0.000000000000	0.000000000000	0.000000000000	0.000000000000	-0.000000000000	-0.000000000000	-0.000000000000
1704.081632653061	0.000000000000	0.000033605863	0.000000000000	0.000000534772	0.000017971464	0.000000000000	0.000000000000	0.000000000000	0.000000000000	-0.000000000000	-0.000000000000	-0.000000000000
1706.122448979592	0.000000000000	0.000033605863	0.000000000000	0.000000534772	0.000017971464	0.000000000000	0.000000000000	0.000000000000	0.000000000000	-0.000000000000	-0.000000000000	-0.000000000000
1708.163265306122	0.000000000000	0.000033605863	0.000000000000	0.000000534772	0.000017971464	0.000000000000	0.000000000000	0.000000000000	0.000000000000	-0.000000000000	-0.000000000000	-0.000000000000
1710.204081632653	0.000000000000	0.000033605863	0.000000000000	0.000000534772	0.000017971464	0.000000000000	0.000000000000	0.000000000000	0.000000000000	-0.000000000000	-0.000000000000	-0.000000000000
1712.244897959184	0.000000000000	0.000033605863	0.000000000000	0.000000534772	0.000017971464	0.000000000000	0.000000000000	0.000000000000	0.000000000000	-0.000000000000	-0.000000000000	-0.000000000000
1714.285714285714	0.000000000000	0.000033605863	0.000000000000	0.000000534772	0.000017971464	0.000000000000	0.000000000000	0.000000000000	0.000000000000	-0.000000000000	-0.000000000000	-0.000000000000
1716.326530612245	0.000000000000	0.000033605863	0.000000000000	0.000000534772	0.000017971464	0.000000000000	0.000000000000	0.000000000000	0.000000000000	-0.000000000000	-0.000000000000	-0.000000000000
1718.367346938776	0.000000000000	0.000033605863	0.000000000000	0.000000534772	0.000017971464	0.000000000000	0.000000000000	0.000000000000	0.000000000000	-0.000000000000	-0.000000000000	-0.000000000000
1720.408163265306	0.000000000000	0.000033605863	0.000000000000	0.000000534772	0.000017971464	0.000000000000	0.000000000000	0.000000000000	0.000000000000	-0.000000000000	-0.000000000000	-0.000000000000
1722.448979591837	0.000000000000	0.000033605863	0.000000000000	0.000000534772	0.000017971464	0.000000000000	0.000000000000	0.000000000000	0.000000000000	-0.000000000000	-0.000000000000	-0.000000000000
1724.489795918367	0.000000000000	0.000033605863	0.000000000000	0.000000534772	0.000017971464	0.000000000000	0.000000000000	0.000000000000	0.000000000000	-0.000000000000	-0.000000000000	-0.000000000000
1726.530612244898	0.000000000000	0.000033605863	0.000000000000	0.000000534772	0.000017971464	0.000000000000	0.000000000000	0.000000000000	0.000000000000	-0.000000000000	-0.000000000000	-0.000000000000
1728.571428571429	0.000000000000	0.000033605863	0.000000000000	0.000000534772	0.000017971464	0.000000000000	0.000000000000	0.000000000000	0.000000000000	-0.000000000000	-0.000000000000	-0.000000000000
1730.612244897959	0.000000000000	0.000033605863	0.000000000000	0.000000534772	0.000017971464	0.000000000000	0.000000000000	0.000000000000	0.000000000000	-0.000000000000	-0.000000000000	-0.000000000000
1732.653061224490	0.000000000000	0.000033605863	0.000000000000	0.000000534772	0.000017971464	0.000000000000	0.000000000000	0.000000000000	0.000000000000	-0.000000000000	-0.000000000000	-0.000000000000
1734.693877551020	0.000000000000	0.000033605863	0.000000000000	0.000000534772	0.000017971464	0.000000000000	0.000000000000	0.000000000000	0.000000000000	-0.000000000000	-0.000000000000	-0.000000000000
1736.734693877551	0.000000000000	0.000036159428	0.000000000000	0.000000497772	0.000017999163	0.000000000000	0.000000000000	0.000002581264	0.000000258126	-0.000000031217	-0.000000028779	-0.000000059995
1738.775510204082	0.000000000000	0.000036159428	0.000000000000	0.000000497772	0.000017999163	0.000000000000	0.000000000000	0.000000000000	0.000000000000	0.000000000000	-0.000000000000	0.000000000000
1740.816326530612	0.000000000000	0.000036159428	0.000000000000	0.000000497772	0.000017999163	0.000000000000	0.000000000000	0.000000000000	0.000000000000	-0.000000000000	-0.000000000000	-0.000000000000
1742.857142857143	0.000000000000	0.000036159428	0.000000000000	0.000000497772	0.000017999163	0.000000000000	0.000000000000	0.000000000000	0.000000000000	-0.000000000000	-0.000000000000	-0.000000000000
1744.897959183673	0.000000000000	0.000036159428	0.000000000000	0.000000497772	0.000017999163	0.000000000000	0.000000000000	0.000000000000	0.000000000000	-0.000000000000	-0.000000000000	-0.000000000000
1746.938775510204	0.000000000000	0.000036159428	0.000000000000	0.000000497772	0.000017999163	0.000000000000	0.000000000000	0.000000000000	0.000000000000	-0.000000000000	-0.000000000000	-0.000000000000
1748.979591836735	0.000000000000	0.000036159428	0.000000000000	0.000000497772	0.000017999163	0.000000000000	0.000000000000	0.000000000000	0.000000000000	-0.000000000000	-0.000000000000	-0.000000000000
1751.020408163265	0.000000000000	0.000036159428	0.000000000000	0.000000497772	0.000017999163	0.000000000000	0.000000000000	0.000000000000	0.000000000000	-0.000000000000	-0.000000000000	-0.000000000000
1753.061224489796	0.000000000000	0.000036159428	0.000000000000	0.000000497772	0.000017999163	0.000000000000	0.000000000000	0.000000000000	0.000000000000	-0.000000000000	-0.000000000000	-0.000000000000
1755.102040816327	0.000000000000	0.000036159428	0.000000000000	0.000000497772	0.000017999163	0.000000000000	0.000000000000	0.000000000000	0.000000000000	-0.000000000000	-0.000000000000	-0.000000000000
1757.142857142857	0.000000000000	0.000036159428	0.000000000000	0.000000497772	0.000017999163	0.000000000000	0.000000000000	0.000000000000	0.000000000000	-0.000000000000	-0.000000000000	-0.000000000000
1759.183673469388	0.000000000000	0.000036159428	0.000000000000	0.000000497772	0.000017999163	0.000000000000	0.000000000000	0.000000000000	0.000000000000	-0.000000000000	-0.000000000000	-0.000000000000
1761.224489795918	0.000000000000	0.000036159428	0.000000000000	0.000000497772	0.000017999163	0.000000000000	0.000000000000	0.000000000000	0.000000000000	-0.000000000000	-0.000000000000	-0.000000000000
1763.265306122449	0.000000000000	0.000036159428	0.000000000000	0.000000497772	0.000017999163	0.000000000000	0.000000000000	0.000000000000	0.000000000000	-0.000000000000	-0.000000000000	-0.000000000000
1765.306122448980	0.000000000000	0.000036159428	0.000000000000	0.000000497772	0.000017999163	0.000000000000	0.000000000000	0.000000000000	0.000000000000	-0.000000000000	-0.000000000000	-0.000000000000
1767.346938775510	0.000000000000	0.000036159428	0.000000000000	0.000000497772	0.000017999163	0.000000000000	0.000000000000	0.000000000000	0.000000000000	-0.000000000000	-0.000000000000	-0.000000000000
1769.387755102041	0.000000000000	0.000036159428	0.000000000000	0.000000497772	0.000017999163	0.000000000000	0.000000000000	0.000000000000	0.000000000000	-0.000000000000	-0.000000000000	-0.000000000000
1771.428571428572	0.000000000000	0.000036159428	0.000000000000	0.000000497772	0.000017999163	0.000000000000	0.000000000000	0.000000000000	0.000000000000	-0.000000000000	-0.000000000000	-0.000000000000
1773.469387755102	0.000000000000	0.000036159428	0.000000000000	0.000000497772	0.000017999163	0.000000000000	0.000000000000	0.000000000000	0.000000000000	-0.000000000000	-0.000000000000	-0.000000000000
1775.510204081633	0.000000000000	0.000036159428	0.000000000000	0.000000497772	0.000017999163	0.000000000000	0.000000000000	0.000000000000	0.000000000000	-0.000000000000	-0.000000000000	-0.000000000000
1777.551020408163	0.000000000000	0.000036159428	0.000000000000	0.000000497772	0.000017999163	0.000000000000	0.000000000000	0.000000000000	0.000000000000	-0.000000000000	-0.000000000000	-0.000000000000
1779.591836734694	0.000000000000	0.000036159428	0.000000000000	0.000000497772	0.000017999163	0.000000000000	0.000000000000	0.000000000000	0.000000000000	-0.000000000000	-0.000000000000	-0.000000000000
1781.632653061225	0.000000000000	0.000036159428	0.000000000000	0.000000497772	0.000017999163	0.000000000000	0.000000000000	0.000000000000	0.000000000000	-0.000000000000	-0.000000000000	-0.000000000000
1783.673469387755	0.000000000000	0.000036159428	0.000000000000	0.000000497772	0.000017999163	0.000000000000	0.000000000000	0.000000000000	0.000000000000	-0.000000000000	-0.000000000000	-0.000000000000
1785.714285714286	0.000000000000	0.000036159428	0.000000000000	0.000000497772	0.000017999163	0.000000000000	0.000000000000	0.000000000000	0.000000000000	-0.000000000000	-0.000000000000	-0.000000000000
1787.755102040816	0.000000000000	0.000036159428	0.000000000000	0.000000497772	0.000017999163	0.000000000000	0.000000000000	0.000000000000	0.000000000000	-0.000000000000	-0.000000000000	-0.000000000000
1789.795918367347	0.000000000000	0.000036159428	0.000000000000	0.000000497772	0.000017999163	0.000000000000	0.000000000000	0.000000000000	0.000000000000	-0.000000000000	-0.000000000000	-0.000000000000
1791.836734693878	0.000000000000	0.000036159428	0.000000000000	0.000000497772	0.000017999163	0.000000000000	0.000000000000	0.000000000000	0.000000000000	-0.000000000000	-0.000000000000	-0.000000000000
1793.877551020408	0.000000000000	0.000036159428	0.000000000000	0.000000497772	0.000017999163	0.000000000000	0.000000000000	0.000000000000	0.000000000000	-0.000000000000	-0.000000000000	-0.000000000000
1795.918367346939	0.000000000000	0.000036159428	0.000000000000	0.000000497772	0.000017999163	0.000000000000	0.000000000000	0.000000000000	0.000000000000	-0.000000000000	-0.000000000000	-0.000000000000
1797.959183673469	0.000000000000	0.000036159428	0.000000000000	0.000000497772	0.000017999163	0.000000000000	0.000000000000	0.000000000000	0.000000000000	-0.000000000000	-0.000000000000	-0.000000000000
1800.000000000000	0.000000000000	0.000036159428	0.000000000000	0.000000497772	0.000017999163	0.000000000000	0.000000000000	0.000000000000	0.000000000000	-0.000000000000	-0.000000000000	-0.000000000000
1802.040816326531	0.000000000000	0.000036159428	0.000000000000	0.000000497772	0.000017999163	0.000000000000	0.000000000000	0.000000000000	0.000000000000	-0.000000000000	-0.000000000000	-0.000000000000
1804.081632653061	0.000000000000	0.000036159428	0.000000000000	0.000000497772	0.000017999163	0.000000000000	0.000000000000	0.000000000000	0.000000000000	-0.000000000000	-0.000000000000	-0.000000000000
1806.122448979592	0.000000000000	0.000036159428	0.000000000000	0.000000497772	0.000017999163	0.000000000000	0.000000000000	0.000000000000	0.000000000000	-0.000000000000	-0.000000000000	-0.000000000000
1808.163265306122	0.000000000000	0.000036159428	0.000000000000	0.000000497772	0.000017999163	0.000000000000	0.000000000000	0.000000000000	0.000000000000	-0.000000000000	-0.000000000000	-0.000000000000
1810.204081632653	0.000000000000	0.000036159428	0.000000000000	0.000000497772	0.000017999163	0.000000000000	0.000000000000	0.000000000000	0.000000000000	-0.000000000000	-0.000000000000	-0.000000000000
1812.244897959184	0.000000000000	0.000036159428	0.000000000000	0.000000497772	0.000017999163	0.000000000000	0.000000000000	0.000000000000	0.000000000000	-0.000000000000	-0.000000000000	-0.000000000000
1814.285714285714	0.000000000000	0.000036159428	0.000000000000	0.000000497772	0.000017999163	0.000000000000	0.000000000000	0.000000000000	0.000000000000	-0.000000000000	-0.000000000000	-0.000000000000
1816.326530612245	0.000000000000	0.000036159428	0.000000000000	0.000000497772	0.000017999163	0.000000000000	0.000000000000	0.000000000000	0.000000000000	-0.000000000000	-0.000000000000	-0.000000000000
1818.367346938776	0.000000000000	0.000036159428	0.000000000000	0.000000497772	0.000017999163	0.000000000000	0.000000000000	0.000000000000	0.000000000000	-0.000000000000	-0.000000000000	-0.000000000000
1820.408163265306	0.000000000000	0.000036159428	0.000000000000	0.000000497772	0.000017999163	0.000000000000	0.000000000000	0.000000000000	0.000000000000	-0.000000000000	-0.000000000000	-0.000000000000
1822.448979591837	0.000000000000	0.000036159428	0.000000000000	0.000000497772	0.000017999163	0.000000000000	0.000000000000	0.000000000000	0.000000000000	-0.000000000000	-0.000000000000	-0.000000000000
1824.489795918367	0.000000000000	0.000036159428	0.000000000000	0.000000497772	0.000017999163	0.000000000000	0.000000000000	0.000000000000	0.000000000000	-0.000000000000	-0.000000000000	-0.000000000000
1826.530612244898	0.000000000000	0.000036159428	0.000000000000	0.000000497772	0.000017999163	0.000000000000	0.000000000000	0.000000000000	0.000000000000	-0.000000000000	-0.000000000000	-0.000000000000
1828.571428571429	0.000000000000	0.000036159428	0.000000000000	0.000000497772	0.000017999163	0.000000000000	0.000000000000	0.000000000000	0.000000000000	-0.000000000000	-0.000000000000	-0.000000000000
1830.612244897959	0.000000000000	0.000036159428	0.000000000000	0.000000497772	0.000017999163	0.000000000000	0.000000000000	0.000000000000	0.000000000000	-0.000000000000	-0.000000000000	-0.000000000000
1832.653061224490	0.000000000000	0.000036159428	0.000000000000	0.000000497772	0.000017999163	0.000000000000	0.000000000000	0.000000000000	0.000000000000	-0.000000000000	-0.000000000000	-0.000000000000
1834.693877551020	0.000000000000	0.000036159428	0.000000000000	0.000000497772	0.000017999163	0.000000000000	0.000000000000	0.000000000000	0.000000000000	-0.000000000000	-0.000000000000	-0.000000000000
1836.734693877551	0.000000000000	0.000036159428	0.000000000000	0.000000497772	0.000017999163	0.000000000000	0.000000000000	0.000000000000	0.000000000000	-0.000000000000	-0.000000000000	-0.000000000000
1838.775510204082	0.000000000000	0.000038672705	0.000000000000	0.000000466020	0.000018022258	0.000000000000	0.000000000000	0.000002536372	0.000000253637	-0.000000026028	-0.000000028325	-0.000000054353
1840.816326530612	0.000000000000	0.000038672705	0.000000000000	0.000000466020	0.000018022258	0.000000000000	0.000000000000	0.000000000000	0.000000000000	0.000000000000	-0.000000000000	0.000000000000
1842.857142857143	0.000000000000	0.000038672705	0.000000000000	0.000000466020	0.000018022258	0.000000000000	0.000000000000	0.000000000000	0.000000000000	-0.000000000000	-0.000000000000	-0.000000000000
1844.897959183673	0.000000000000	0.000038672705	0.000000000000	0.000000466020	0.000018022258	0.000000000000	0.000000000000	0.000000000000	0.000000000000	-0.000000000000	-0.000000000000	-0.000000000000
1846.938775510204	0.000000000000	0.000038672705	0.000000000000	0.000000466020	0.000018022258	0.000000000000	0.000000000000	0.000000000000	0.000000000000	-0.000000000000	-0.000000000000	-0.000000000000
1848.979591836735	0.000000000000	0.000038672705	0.000000000000	0.000000466020	0.000018022258	0.000000000000	0.000000000000	0.000000000000	0.000000000000	-0.000000000000	-0.000000000000	-0.000000000000
1851.020408163265	0.000000000000	0.000038672705	0.000000000000	0.000000466020	0.000018022258	0.000000000000	0.000000000000	0.000000000000	0.000000000000	-0.000000000000	-0.000000000000	-0.000000000000
1853.061224489796	0.000000000000	0.000038672705	0.000000000000	0.000000466020	0.000018022258	0.000000000000	0.000000000000	0.000000000000	0.000000000000	-0.000000000000	-0.000000000000	-0.000000000000
1855.102040816327	0.000000000000	0.000038672705	0.000000000000	0.000000466020	0.000018022258	0.000000000000	0.000000000000	0.000000000000	0.000000000000	-0.000000000000	-0.000000000000	-0.000000000000
1857.142857142857	0.000000000000	0.000038672705	0.000000000000	0.000000466020	0.000018022258	0.000000000000	0.000000000000	0.000000000000	0.000000000000	-0.000000000000	-0.000000000000	-0.000000000000
1859.183673469388	0.000000000000	0.000038672705	0.000000000000	0.000000466020	0.000018022258	0.000000000000	0.000000000000	0.000000000000	0.000000000000	-0.000000000000	-0.000000000000	-0.000000000000
1861.224489795918	0.000000000000	0.000038672705	0.000000000000	0.000000466020	0.000018022258	0.000000000000	0.000000000000	0.000000000000	0.000000000000	-0.000000000000	-0.000000000000	-0.000000000000
1863.265306122449	0.000000000000	0.000038672705	0.000000000000	0.000000466020	0.000018022258	0.000000000000	0.000000000000	0.000000000000	0.000000000000	-0.000000000000	-0.000000000000	-0.000000000000
1865.306122448980	0.000000000000	0.000038672705	0.000000000000	0.000000466020	0.000018022258	0.000000000000	0.000000000000	0.000000000000	0.000000000000	-0.000000000000	-0.000000000000	-0.000000000000
1867.346938775510	0.000000000000	0.000038672705	0.000000000000	0.000000466020	0.000018022258	0.000000000000	0.000000000000	0.000000000000	0.000000000000	-0.000000000000	-0.000000000000	-0.000000000000
1869.387755102041	0.000000000000	0.000038672705	0.000000000000	0.000000466020	0.000018022258	0.000000000000	0.000000000000	0.000000000000	0.000000000000	-0.000000000000	-0.000000000000	-0.000000000000
1871.428571428572	0.000000000000	0.000038672705	0.000000000000	0.000000466020	0.000018022258	0.000000000000	0.000000000000	0.000000000000	0.000000000000	-0.000000000000	-0.000000000000	-0.000000000000
1873.469387755102	0.000000000000	0.000038672705	0.000000000000	0.000000466020	0.000018022258	0.000000000000	0.000000000000	0.000000000000	0.000000000000	-0.000000000000	-0.000000000000	-0.000000000000
1875.510204081633	0.000000000000	0.000038672705	0.000000000000	0.000000466020	0.000018022258	0.000000000000	0.000000000000	0.000000000000	0.000000000000	-0.000000000000	-0.000000000000	-0.000000000000
1877.551020408163	0.000000000000	0.000038672705	0.000000000000	0.000000466020	0.000018022258	0.000000000000	0.000000000000	0.000000000000	0.000000000000	-0.000000000000	-0.000000000000	-0.000000000000
1879.591836734694	0.000000000000	0.000038672705	0.000000000000	0.000000466020	0.000018022258	0.000000000000	0.000000000000	0.000000000000	0.000000000000	-0.000000000000	-0.000000000000	-0.000000000000
1881.632653061225	0.000000000000	0.000038672705	0.000000000000	0.000000466020	0.000018022258	0.000000000000	0.000000000000	0.000000000000	0.000000000000	-0.000000000000	-0.000000000000	-0.000000000000
1883.673469387755	0.000000000000	0.000038672705	0.000000000000	0.000000466020	0.000018022258	0.000000000000	0.000000000000	0.000000000000	0.000000000000	-0.000000000000	-0.000000000000	-0.000000000000
1885.714285714286	0.000000000000	0.000038672705	0.000000000000	0.000000466020	0.000018022258	0.000000000000	0.000000000000	0.000000000000	0.000000000000	-0.000000000000	-0.000000000000	-0.000000000000
1887.755102040816	0.000000000000	0.000038672705	0.000000000000	0.000000466020	0.000018022258	0.000000000000	0.000000000000	0.000000000000	0.000000000000	-0.000000000000	-0.000000000000	-0.000000000000
1889.795918367347	0.000000000000	0.000038672705	0.000000000000	0.000000466020	0.000018022258	0.000000000000	0.000000000000	0.000000000000	0.000000000000	-0.000000000000	-0.000000000000	-0.000000000000
1891.836734693878	0.000000000000	0.000038672705	0.000000000000	0.000000466020	0.000018022258	0.000000000000	0.000000000000	0.000000000000	0.000000000000	-0.000000000000	-0.000000000000	-0.000000000000
1893.877551020408	0.000000000000	0.000038672705	0.000000000000	0.000000466020	0.000018022258	0.000000000000	0.000000000000	0.000000000000	0.000000000000	-0.000000000000	-0.000000000000	-0.000000000000
1895.918367346939	0.000000000000	0.000038672705	0.000000000000	0.000000466020	0.000018022258	0.000000000000	0.000000000000	0.000000000000	0.000000000000	-0.000000000000	-0.000000000000	-0.000000000000
1897.959183673469	0.000000000000	0.000038672705	0.000000000000	0.000000466020	0.000018022258	0.000000000000	0.000000000000	0.000000000000	0.000000000000	-0.000000000000	-0.000000000000	-0.000000000000
1900.000000000000	0.000000000000	0.000038672705	0.000000000000	0.000000466020	0.000018022258	0.000000000000	0.000000000000	0.000000000000	0.000000000000	-0.000000000000	-0.000000000000	-0.000000000000
1902.040816326531	0.000000000000	0.000038672705	0.000000000000	0.000000466020	0.000018022258	0.000000000000	0.000000000000	0.000000000000	0.000000000000	-0.000000000000	-0.000000000000	-0.000000000000
1904.081632653061	0.000000000000	0.000038672705	0.000000000000	0.000000466020	0.000018022258	0.000000000000	0.000000000000	0.000000000000	0.000000000000	-0.000000000000	-0.000000000000	-0.000000000000
1906.122448979592	0.000000000000	0.000038672705	0.000000000000	0.000000466020	0.000018022258	0.000000000000	0.000000000000	0.000000000000	0.000000000000	-0.000000000000	-0.000000000000	-0.000000000000
1908.163265306122	0.000000000000	0.000038672705	0.000000000000	0.000000466020	0.000018022258	0.000000000000	0.000000000000	0.000000000000	0.000000000000	-0.000000000000	-0.000000000000	-0.000000000000
1910.204081632653	0.000000000000	0.000038672705	0.000000000000	0.000000466020	0.000018022258	0.000000000000	0.000000000000	0.000000000000	0.000000000000	-0.000000000000	-0.000000000000	-0.000000000000
1912.244897959184	0.000000000000	0.000038672705	0.000000000000	0.000000466020	0.000018022258	0.000000000000	0.000000000000	0.000000000000	0.000000000000	-0.000000000000	-0.000000000000	-0.000000000000
1914.285714285714	0.000000000000	0.000038672705	0.000000000000	0.000000466020	0.000018022258	0.000000000000	0.000000000000	0.000000000000	0.000000000000	-0.000000000000	-0.000000000000	-0.000000000000
1916.326530612245	0.000000000000	0.000038672705	0.000000000000	0.000000466020	0.000018022258	0.000000000000	0.000000000000	0.000000000000	0.000000000000	-0.000000000000	-0.000000000000	-0.000000000000
1918.367346938776	0.000000000000	0.000038672705	0.000000000000	0.000000466020	0.000018022258	0.000000000000	0.000000000000	0.000000000000	0.000000000000	-0.000000000000	-0.000000000000	-0.000000000000
1920.408163265306	0.000000000000	0.000038672705	0.000000000000	0.000000466020	0.000018022258	0.000000000000	0.000000000000	0.000000000000	0.000000000000	-0.000000000000	-0.000000000000	-0.000000000000
1922.448979591837	0.000000000000	0.000038672705	0.000000000000	0.000000466020	0.000018022258	0.000000000000	0.000000000000	0.000000000000	0.000000000000	-0.000000000000	-0.000000000000	-0.000000000000
1924.489795918367	0.000000000000	0.000038672705	0.000000000000	0.000000466020	0.000018022258	0.000000000000	0.000000000000	0.000000000000	0.000000000000	-0.000000000000	-0.000000000000	-0.000000000000
1926.530612244898	0.000000000000	0.000038672705	0.000000000000	0.000000466020	0.000018022258	0.000000000000	0.000000000000	0.000000000000	0.000000000000	-0.000000000000	-0.000000000000	-0.000000000000
1928.571428571429	0.000000000000	0.000038672705	0.000000000000	0.000000466020	0.000018022258	0.000000000000	0.000000000000	0.000000000000	0.000000000000	-0.000000000000	-0.000000000000	-0.000000000000
1930.612244897959	0.000000000000	0.000038672705	0.000000000000	0.000000466020	0.000018022258	0.000000000000	0.000000000000	0.000000000000	0.000000000000	-0.000000000000	-0.000000000000	-0.000000000000
1932.653061224490	0.000000000000	0.000038672705	0.000000000000	0.000000466020	0.000018022258	0.000000000000	0.000000000000	0.000000000000	0.000000000000	-0.000000000000	-0.000000000000	-0.000000000000
1934.693877551020	0.000000000000	0.000038672705	0.000000000000	0.000000466020	0.000018022258	0.000000000000	0.000000000000	0.000000000000	0.000000000000	-0.000000000000	-0.000000000000	-0.000000000000
1936.734693877551	0.000000000000	0.000038672705	0.000000000000	0.000000466020	0.000018022258	0.000000000000	0.000000000000	0.000000000000	0.000000000000	-0.000000000000	-0.000000000000	-0.000000000000
1938.775510204082	0.000000000000	0.000038672705	0.000000000000	0.000000466020	0.000018022258	0.000000000000	0.000000000000	0.000000000000	0.000000000000	-0.000000000000	-0.000000000000	-0.000000000000
1940.816326530612	0.000000000000	0.000041145536	0.000000000000	0.000000438485	0.000018041689	0.000000000000	0.000000000000	0.000002492262	0.000000249226	-0.000000021898	-0.000000027869	-0.000000049767
1942.857142857143	0.000000000000	0.000041145536	0.000000000000	0.000000438485	0.000018041689	0.000000000000	0.000000000000	0.000000000000	0.000000000000	-0.000000000000	0.000000000000	-0.000000000000
1944.897959183673	0.000000000000	0.000041145536	0.000000000000	0.000000438485	0.000018041689	0.000000000000	0.000000000000	0.000000000000	0.000000000000	-0.000000000000	-0.000000000000	-0.000000000000
1946.938775510204	0.000000000000	0.000041145536	0.000000000000	0.000000438485	0.000018041689	0.000000000000	0.000000000000	0.000000000000	0.000000000000	-0.000000000000	-0.000000000000	-0.000000000000
1948.979591836735	0.000000000000	0.000041145536	0.000000000000	0.000000438485	0.000018041689	0.000000000000	0.000000000000	0.000000000000	0.000000000000	-0.000000000000	-0.000000000000	-0.000000000000
1951.020408163265	0.000000000000	0.000041145536	0.000000000000	0.000000438485	0.000018041689	0.000000000000	0.000000000000	0.000000000000	0.000000000000	-0.000000000000	-0.000000000000	-0.000000000000
1953.061224489796	0.000000000000	0.000041145536	0.000000000000	0.000000438485	0.000018041689	0.000000000000	0.000000000000	0.000000000000	0.000000000000	-0.000000000000	-0.000000000000	-0.000000000000
1955.102040816327	0.000000000000	0.000041145536	0.000000000000	0.000000438485	0.000018041689	0.000000000000	0.000000000000	0.000000000000	0.000000000000	-0.000000000000	-0.000000000000	-0.000000000000
1957.142857142857	0.000000000000	0.000041145536	0.000000000000	0.000000438485	0.000018041689	0.000000000000	0.000000000000	0.000000000000	0.000000000000	-0.000000000000	-0.000000000000	-0.000000000000
1959.183673469388	0.000000000000	0.000041145536	0.000000000000	0.000000438485	0.000018041689	0.000000000000	0.000000000000	0.000000000000	0.000000000000	-0.000000000000	-0.000000000000	-0.000000000000
1961.224489795918	0.000000000000	0.000041145536	0.000000000000	0.000000438485	0.000018041689	0.000000000000	0.000000000000	0.000000000000	0.000000000000	-0.000000000000	-0.000000000000	-0.000000000000
1963.265306122449	0.000000000000	0.000041145536	0.000000000000	0.000000438485	0.000018041689	0.000000000000	0.000000000000	0.000000000000	0.000000000000	-0.000000000000	-0.000000000000	-0.000000000000
1965.306122448980	0.000000000000	0.000041145536	0.000000000000	0.000000438485	0.000018041689	0.000000000000	0.000000000000	0.000000000000	0.000000000000	-0.000000000000	-0.000000000000	-0.000000000000
1967.346938775510	0.000000000000	0.000041145536	0.000000000000	0.000000438485	0.000018041689	0.000000000000	0.000000000000	0.000000000000	0.000000000000	-0.000000000000	-0.000000000000	-0.000000000000
1969.387755102041	0.000000000000	0.000041145536	0.000000000000	0.000000438485	0.000018041689	0.000000000000	0.000000000000	0.000000000000	0.000000000000	-0.000000000000	-0.000000000000	-0.000000000000
1971.428571428572	0.000000000000	0.000041145536	0.000000000000	0.000000438485	0.000018041689	0.000000000000	0.000000000000	0.000000000000	0.000000000000	-0.000000000000	-0.000000000000	-0.000000000000
1973.469387755102	0.000000000000	0.000041145536	0.000000000000	0.000000438485	0.000018041689	0.000000000000	0.000000000000	0.000000000000	0.000000000000	-0.000000000000	-0.000000000000	-0.000000000000
1975.510204081633	0.000000000000	0.000041145536	0.000000000000	0.000000438485	0.000018041689	0.000000000000	0.000000000000	0.000000000000	0.000000000000	-0.000000000000	-0.000000000000	-0.000000000000
1977.551020408163	0.000000000000	0.000041145536	0.000000000000	0.000000438485	0.000018041689	0.000000000000	0.000000000000	0.000000000000	0.000000000000	-0.000000000000	-0.000000000000	-0.000000000000
1979.591836734694	0.000000000000	0.000041145536	0.000000000000	0.000000438485	0.000018041689	0.000000000000	0.000000000000	0.000000000000	0.000000000000	-0.000000000000	-0.000000000000	-0.000000000000
1981.632653061225	0.000000000000	0.000041145536	0.000000000000	0.000000438485	0.000018041689	0.000000000000	0.000000000000	0.000000000000	0.000000000000	-0.000000000000	-0.000000000000	-0.000000000000
1983.673469387755	0.000000000000	0.000041145536	0.000000000000	0.000000438485	0.000018041689	0.000000000000	0.000000000000	0.000000000000	0.000000000000	-0.000000000000	-0.000000000000	-0.000000000000
1985.714285714286	0.000000000000	0.000041145536	0.000000000000	0.000000438485	0.000018041689	0.000000000000	0.000000000000	0.000000000000	0.000000000000	-0.000000000000	-0.000000000000	-0.000000000000
1987.755102040816	0.000000000000	0.000041145536	0.000000000000	0.000000438485	0.000018041689	0.000000000000	0.000000000000	0.000000000000	0.000000000000	-0.000000000000	-0.000000000000	-0.000000000000
1989.795918367347	0.000000000000	0.000041145536	0.000000000000	0.000000438485	0.000018041689	0.000000000000	0.000000000000	0.000000000000	0.000000000000	-0.000000000000	-0.000000000000	-0.000000000000
1991.836734693878	0.000000000000	0.000041145536	0.000000000000	0.000000438485	0.000018041689	0.000000000000	0.000000000000	0.000000000000	0.000000000000	-0.000000000000	-0.000000000000	-0.000000000000
1993.877551020408	0.000000000000	0.000041145536	0.000000000000	0.000000438485	0.000018041689	0.000000000000	0.000000000000	0.000000000000	0.000000000000	-0.000000000000	-0.000000000000	-0.000000000000
1995.918367346939	0.000000000000	0.000041145536	0.000000000000	0.000000438485	0.000018041689	0.000000000000	0.000000000000	0.000000000000	0.000000000000	-0.000000000000	-0.000000000000	-0.000000000000
1997.959183673469	0.000000000000	0.000041145536	0.000000000000	0.000000438485	0.000018041689	0.000000000000	0.000000000000	0.000000000000	0.000000000000	-0.000000000000	-0.000000000000	-0.000000000000
2000.000000000000	0.000000000000	0.000041145536	0.000000000000	0.000000438485	0.000018041689	0.000000000000	0.000000000000	0.000000000000	0.000000000000	-0.000000000000	-0.000000000000	-0.000000000000
2002.040816326531	0.000000000000	0.000041145536	0.000000000000	0.000000438485	0.000018041689	0.000000000000	0.000000000000	0.000000000000	0.000000000000	-0.000000000000	-0.000000000000	-0.000000000000
2004.081632653061	0.000000000000	0.000041145536	0.000000000000	0.000000438485	0.000018041689	0.000000000000	0.000000000000	0.000000000000	0.000000000000	-0.000000000000	-0.000000000000	-0.000000000000
2006.122448979592	0.000000000000	0.000041145536	0.000000000000	0.000000438485	0.000018041689	0.000000000000	0.000000000000	0.000000000000	0.000000000000	-0.000000000000	-0.000000000000	-0.000000000000
2008.163265306122	0.000000000000	0.000041145536	0.000000000000	0.000000438485	0.000018041689	0.000000000000	0.000000000000	0.000000000000	0.000000000000	-0.000000000000	-0.000000000000	-0.000000000000
2010.204081632653	0.000000000000	0.000041145536	0.000000000000	0.000000438485	0.000018041689	0.000000000000	0.000000000000	0.000000000000	0.000000000000	-0.000000000000	-0.000000000000	-0.000000000000
2012.244897959184	0.000000000000	0.000041145536	0.000000000000	0.000000438485	0.000018041689	0.000000000000	0.000000000000	0.000000000000	0.000000000000	-0.000000000000	-0.000000000000	-0.000000000000
2014.285714285714	0.000000000000	0.000041145536	0.000000000000	0.000000438485	0.000018041689	0.000000000000	0.000000000000	0.000000000000	0.000000000000	-0.000000000000	-0.000000000000	-0.000000000000
2016.326530612245	0.000000000000	0.000041145536	0.000000000000	0.000000438485	0.000018041689	0.000000000000	0.000000000000	0.000000000000	0.000000000000	-0.000000000000	-0.000000000000	-0.000000000000
2018.367346938776	0.000000000000	0.000041145536	0.000000000000	0.000000438485	0.000018041689	0.000000000000	0.000000000000	0.000000000000	0.000000000000	-0.000000000000	-0.000000000000	-0.000000000000
2020.408163265306	0.000000000000	0.000041145536	0.000000000000	0.000000438485	0.000018041689	0.000000000000	0.000000000000	0.000000000000	0.000000000000	-0.000000000000	-0.000000000000	-0.000000000000
2022.448979591837	0.000000000000	0.000041145536	0.000000000000	0.000000438485	0.000018041689	0.000000000000	0.000000000000	0.000000000000	0.000000000000	-0.000000000000	-0.000000000000	-0.000000000000
2024.489795918367	0.000000000000	0.000041145536	0.000000000000	0.000000438485	0.000018041689	0.000000000000	0.000000000000	0.000000000000	0.000000000000	-0.000000000000	-0.000000000000	-0.000000000000
2026.530612244898	0.000000000000	0.000041145536	0.000000000000	0.000000438485	0.000018041689	0.000000000000	0.000000000000	0.000000000000	0.000000000000	-0.000000000000	-0.000000000000	-0.000000000000
2028.571428571429	0.000000000000	0.000041145536	0.000000000000	0.000000438485	0.000018041689	0.000000000000	0.000000000000	0.000000000000	0.000000000000	-0.000000000000	-0.000000000000	-0.000000000000
2030.612244897959	0.000000000000	0.000041145536	0.000000000000	0.000000438485	0.000018041689	0.000000000000	0.000000000000	0.000000000000	0.000000000000	-0.000000000000	-0.000000000000	-0.000000000000
2032.653061224490	0.000000000000	0.000041145536	0.000000000000	0.000000438485	0.000018041689	0.000000000000	0.000000000000	0.000000000000	0.000000000000	-0.000000000000	-0.000000000000	-0.000000000000
2034.693877551020	0.000000000000	0.000041145536	0.000000000000	0.000000438485	0.000018041689	0.000000000000	0.000000000000	0.000000000000	0.000000000000	-0.000000000000	-0.000000000000	-0.000000000000
2036.734693877551	0.000000000000	0.000041145536	0.000000000000	0.000000438485	0.000018041689	0.000000000000	0.000000000000	0.000000000000	0.000000000000	-0.000000000000	-0.000000000000	-0.000000000000
2038.775510204082	0.000000000000	0.000041145536	0.000000000000	0.000000438485	0.000018041689	0.000000000000	0.000000000000	0.000000000000	0.000000000000	-0.000000000000	-0.000000000000	-0.000000000000
