# Supplementary material for: Isothermal titration calorimetry and surface plasmon resonance analysis using the dynamic approach
Source: Biochem Biophys Rep. 2019 Dec 17;21:100712. doi: 10.1016/j.bbrep.2019.100712 (PMC6926116; doi:10.1016/j.bbrep.2019.100712)
Supplement: Multimedia component 2 [file mmc2.zip › Figure_2/MNOS_Five_mixed/NDH/Analytical/All_results]

P_T(uM)	L_T(uM)	L_T/P_T	L(uM)	P(uM)	PL1(uM)	PL2(uM)	PL3(uM)	PL4(uM)	Q1(Kcals)	Q2(Kcals)	Q3(Kcals)	Q4(Kcals)	NDH(Kcal/mol)
6360.00000000	480.98946404	0.07562727	31.55440984	5912.39788399	445.88372009	1.60393413	0.11438130	0.00008049	-0.00018385	0.00000936	0.00000079	-0.00000000	-275.71313323
6335.72148420	1681.62700617	0.26440676	128.75747548	4841.78361265	1489.96384517	21.87021409	6.36405503	0.01827306	-0.00043050	0.00011824	0.00004330	-0.00000004	-170.79928734
6311.53564863	2877.68126252	0.45246561	254.76550500	3885.59834331	2365.90025372	68.71347411	39.56315983	0.22476902	-0.00036117	0.00027329	0.00022999	-0.00000045	89.94160040
6287.44213951	4069.16972922	0.63980656	405.74739888	3093.24128262	2999.62830483	138.74841758	127.23078954	1.15120543	-0.00026130	0.00040859	0.00060733	-0.00000203	477.83589665
6263.44060440	5256.10983562	0.82643236	571.28823362	2474.15592022	3378.16023520	220.00896408	284.05608338	3.61879713	-0.00015608	0.00047408	0.00108643	-0.00000541	888.27351269
6239.53069218	6438.51894450	1.01234575	742.81017858	1998.61397092	3548.17201356	300.46048472	504.39834026	8.35519053	-0.00007010	0.00046936	0.00152646	-0.00001038	1216.08998378
6215.71205310	7616.41435241	1.19754943	917.13545937	1628.32050968	3569.20324395	373.17248567	773.48436508	15.81939563	-0.00000867	0.00042421	0.00186414	-0.00001636	1437.02872320
6191.98433875	8789.81328984	1.38204611	1094.73458112	1333.18558193	3488.16761943	435.32241982	1077.03126564	26.29311318	0.00003341	0.00036259	0.00210287	-0.00002295	1572.01504170
6168.34720201	9958.73292150	1.56583851	1277.77137969	1092.79644574	3337.26221305	486.12542823	1403.81517963	40.00073335	0.00006222	0.00029639	0.00226385	-0.00003004	1645.98458109
6144.80029713	11123.19034660	1.74892930	1469.20866478	893.71883696	3138.21210735	525.61847988	1745.26968853	57.18088728	0.00008207	0.00023041	0.00236548	-0.00003764	1676.39205279
6121.34327966	12283.20259905	1.93132116	1672.55994605	727.01013440	2906.16359448	554.12354203	2094.57894192	78.12378718	0.00009568	0.00016630	0.00241990	-0.00004589	1673.64357430
6097.97580646	13438.78664777	2.11301677	1891.92128022	586.56972625	2652.28755637	572.04279669	2445.90746496	103.19245573	0.00010468	0.00010454	0.00243389	-0.00005493	1643.28791730
6074.69753571	14589.95939686	2.29401877	2132.11602012	468.11834007	2385.41744308	579.80248894	2793.82595588	132.83577204	0.00011004	0.00004527	0.00241026	-0.00006495	1587.69325490
6051.50812688	15736.73768592	2.47432982	2398.87336574	368.56310195	2113.08553916	577.86880661	3132.88904131	167.59351096	0.00011229	-0.00001128	0.00234891	-0.00007616	1507.15103326
6028.40724077	16879.13829027	2.65395256	2698.97261275	285.58512400	1842.17956360	566.80710965	3457.34091640	208.08728635	0.00011170	-0.00006454	0.00224769	-0.00008873	1400.71805483
6005.39453944	18017.17792116	2.83288961	3040.24935449	217.35106167	1579.31540563	547.37244125	3760.97608724	254.98500421	0.00010839	-0.00011338	0.00210348	-0.00010276	1267.12574034
5982.46968625	19150.87322609	3.01114359	3431.29933320	162.29226653	1330.92729679	520.61633384	4037.24248293	308.92161990	0.00010242	-0.00015610	0.00191388	-0.00011818	1106.04131823
5959.63234587	20280.24078898	3.18871711	3880.68185082	118.92663285	1103.02425738	487.97542870	4279.71090091	370.36278016	0.00009397	-0.00019043	0.00167974	-0.00013463	919.77860831
5936.88218422	21405.29713045	3.36561276	4395.53070227	85.72766377	900.59640179	451.28030132	4482.97310873	439.42252439	0.00008347	-0.00021408	0.00140813	-0.00015132	715.04347942
5914.21886851	22526.05870805	3.54183313	4979.83658458	61.06838267	726.82425315	412.61912473	4643.79333696	515.69490250	0.00007165	-0.00022555	0.00111411	-0.00016713	503.54289454
5891.64206721	23642.54191653	3.71738080	5633.13585159	43.26418617	582.47416127	374.05179317	4762.01112024	598.19873915	0.00005952	-0.00022501	0.00081897	-0.00018078	300.13115624
5869.15145007	24754.76308802	3.89225835	6350.41307667	30.69620964	465.89133048	337.28067330	4840.62981205	685.50197453	0.00004807	-0.00021453	0.00054464	-0.00019130	118.66113838
5846.74668808	25862.73849232	4.06646832	7123.36109985	21.94804796	373.66185175	303.43702611	4884.97080823	775.98226595	0.00003803	-0.00019745	0.00030718	-0.00019826	-32.06145075
5824.42745351	26966.48433714	4.24001326	7942.28925734	15.88798619	301.58688712	273.06309348	4901.36612712	868.09590609	0.00002972	-0.00017720	0.00011358	-0.00020184	-149.67712417
5802.19341986	28066.01676828	4.41289572	8797.77371990	11.67650911	245.51821117	246.24155792	4896.01316584	960.55055597	0.00002312	-0.00015648	-0.00003708	-0.00020258	-236.84327172
5780.04426190	29161.35186994	4.58511822	9681.60636846	8.72286926	201.83881391	222.77012986	4874.30632002	1052.36186695	0.00001801	-0.00013693	-0.00015038	-0.00020117	-298.71505119
5757.97965562	30252.50566491	4.75668328	10587.10192568	6.62457201	167.62269564	202.30879627	4840.61229327	1142.83164281	0.00001411	-0.00011937	-0.00023342	-0.00019823	-340.90193956
5735.99927825	31339.49411481	4.92759341	11509.02152986	5.11166382	140.60429511	184.47683599	4798.31420245	1231.49300263	0.00001114	-0.00010403	-0.00029303	-0.00019427	-368.37575795
5714.10280826	32422.33312033	5.09785112	12443.33930157	4.00376576	119.07031595	168.90608700	4749.96799635	1318.05183494	0.00000888	-0.00009084	-0.00033493	-0.00018966	-385.11323628
5692.28992535	33501.03852146	5.26745889	13386.98328226	3.17984180	101.73868869	155.26505021	4697.47922713	1402.33719218	0.00000715	-0.00007958	-0.00036362	-0.00018468	-394.12358786
5670.56031042	34575.62609772	5.43641920	14337.60719774	2.55792752	87.65219853	143.26639834	4642.25999766	1484.26347794	0.00000581	-0.00007000	-0.00038254	-0.00017951	-397.61742309
5648.91364562	35646.11156841	5.60473452	15293.40836408	2.08184739	76.09411594	132.66617637	4585.35470556	1563.80315474	0.00000477	-0.00006184	-0.00039422	-0.00017428	-397.19517020
5627.34961430	36712.51059281	5.77240733	16252.98932534	1.71258033	66.52457404	123.25944386	4527.53580136	1640.96760041	0.00000395	-0.00005488	-0.00040055	-0.00016908	-394.00891614
5605.86790101	37774.83877042	5.93944006	17215.25520847	1.42264059	58.53377888	114.87482937	4469.37488030	1715.79387086	0.00000329	-0.00004892	-0.00040292	-0.00016396	-388.88755616
5584.46819151	38833.11164120	6.10583516	18179.33834916	1.19239646	51.80797906	107.36916497	4411.29485500	1788.33560451	0.00000277	-0.00004379	-0.00040236	-0.00015895	-382.42881472
5563.15017276	39887.34468579	6.27159508	19144.54306295	1.00763473	46.10478833	100.62268205	4353.60810916	1858.65678573	0.00000235	-0.00003936	-0.00039963	-0.00015409	-375.06525610
5541.91353292	40937.55332571	6.43672222	20110.30506856	0.85793056	41.23525641	94.53490880	4296.54443376	1926.82747047	0.00000201	-0.00003552	-0.00039532	-0.00014937	-367.11112241
5520.75796133	41983.75292364	6.60121901	21076.16150769	0.73554276	37.05077914	89.02125538	4240.27156481	1992.92085790	0.00000173	-0.00003217	-0.00038984	-0.00014482	-358.79546879
5499.68314853	43025.95878361	6.76508786	22041.72862942	0.63465545	33.43347880	84.01021001	4184.91036760	2057.01128814	0.00000149	-0.00002923	-0.00038352	-0.00014043	-350.28564455
5478.68878623	44064.18615121	6.92833116	23006.68503871	0.55085100	30.28908073	79.44105282	4130.54613567	2119.17287978	0.00000130	-0.00002666	-0.00037662	-0.00013621	-341.70400804
5457.77456731	45098.45021384	7.09095129	23970.75900795	0.48073906	27.54159583	75.26199702	4077.23705632	2179.47861177	0.00000113	-0.00002438	-0.00036931	-0.00013214	-333.13989819
5436.94018585	46128.76610095	7.25295064	24933.71877672	0.42169237	25.12931804	71.42867780	4025.02059655	2237.99971524	0.00000099	-0.00002236	-0.00036174	-0.00012823	-324.65826881
5416.18533708	47155.14888420	7.41433159	25895.36506646	0.37165642	23.00178679	67.90292193	3973.91835238	2294.80528249	0.00000088	-0.00002057	-0.00035402	-0.00012447	-316.30596218
5395.50971737	48177.61357772	7.57509647	26855.52525088	0.32901082	21.11746284	64.65174344	3923.93975446	2349.96202844	0.00000078	-0.00001897	-0.00034623	-0.00012086	-308.11630136
5374.91302430	49196.17513835	7.73524766	27814.04877421	0.29246735	19.44193602	61.64652106	3875.08491627	2403.53415930	0.00000069	-0.00001753	-0.00033845	-0.00011739	-300.11247649
5354.39495656	50210.84846581	7.89478749	28770.80351826	0.26099408	17.94653239	58.86232192	3827.34683511	2455.58331650	0.00000062	-0.00001624	-0.00033071	-0.00011405	-292.31005929
5333.95521402	51221.64840295	8.05371830	29725.67289669	0.23375852	16.60722397	56.27734345	3780.71310083	2506.16857322	0.00000055	-0.00001508	-0.00032306	-0.00011084	-284.71888250
5313.59349768	52228.58973597	8.21204241	30678.55351151	0.21008460	15.40376918	53.87245071	3735.16722816	2555.34646734	0.00000050	-0.00001403	-0.00031553	-0.00010776	-277.34445334
5293.30950967	53231.68719461	8.36976214	31629.35324756	0.18941981	14.31903066	51.63079139	3690.68969894	2603.17105919	0.00000045	-0.00001308	-0.00030813	-0.00010479	-270.18902246
5273.10295329	54230.95545238	8.52687979	32577.98971099	0.17130993	13.33843032	49.53747401	3647.25877992	2649.69400582	0.00000040	-0.00001221	-0.00030087	-0.00010194	-263.25239631
5252.97353295	55226.40912678	8.68339766	33524.38894000	0.15537943	12.44951139	47.57929787	3604.85116555	2694.96464575	0.00000037	-0.00001142	-0.00029379	-0.00009920	-256.53255732
5232.92095418	56218.06277953	8.83931805	34468.48433254	0.14131622	11.64158435	45.74452554	3563.44248400	2739.03008988	0.00000033	-0.00001070	-0.00028687	-0.00009655	-250.02613906
