# Supplementary material for: Isothermal titration calorimetry and surface plasmon resonance analysis using the dynamic approach
Source: Biochem Biophys Rep. 2019 Dec 17;21:100712. doi: 10.1016/j.bbrep.2019.100712 (PMC6926116; doi:10.1016/j.bbrep.2019.100712)
Supplement: Multimedia component 2 [file mmc2.zip › Figure_2/MNOS_Five_mixed/NDH/Analytical/MNOS_Mixed_Five_states.m]

% Two state simulation

clear;
clc;


% Experimental setup
Total_injection=52; 	% Number of titration/injection
Initial_Prot_conc=6360; 	% uM
Initial_Lig_conc=315000; 	% uM
Total_cell_volume=1309.8;  % uL

Init_inj_vol=2; 	% uL
Second_inj_vol=5; 	% uL
Default_inj_vol=5; 	% uL


MICRO=power(10,-6);
MILLI=power(10,-3);

MICRO_INV=power(10,6);
MILLI_INV=power(10,3);

V_0=Total_cell_volume*MICRO; 


% Fit parameters
M=1;
N=1;
O=1;
S=1;
K1=2.39*power(10,3);		% Binding equilibrium constant of Lig-Protein interaction
K2=1.14*power(10,2);		% Binding equilibrium constant of Lig-Protein interaction
K3=2.26*power(10,3);		% Binding equilibrium constant of Lig-Protein interaction
K4=2.23*power(10,1);		% Binding equilibrium constant of Lig-Protein interaction

Del_H1=-314.8;		% Enthalpy of Lig-Protein interaction
Del_H2= 4769;		% Enthalpy of Lig-Protein interaction
Del_H3= 834.9;		% Enthalpy of Lig-Protein interaction
Del_H4= -6962;		% Enthalpy of Lig-Protein interaction
Del_H_Dilution=0;	% Heat of ligand dilution during titration


		 		% Maximum order of the polynomial obtained for free ligand concentration 
				% Obtained by solving two-state kinetic model
				% [L],[PL] => free ligand, bound ligand => 2 species


P_Correct=zeros(Total_injection,1);
L_Correct=zeros(Total_injection,1);
PL1_Correct=zeros(Total_injection,1);
PL2_Correct=zeros(Total_injection,1);
PL3_Correct=zeros(Total_injection,1);
PL4_Correct=zeros(Total_injection,1);

Inj_Vol=zeros(Total_injection,1);
Cum_Inj_Vol=zeros(Total_injection,1);


% Modify for mechanism [I]

L_T=zeros(Total_injection,1);		% Fraction of bound ligand i.e. [PL]/L_total
P_T=zeros(Total_injection,1);		% Fraction of bound protein i.e. [PL]/P_total

L_T_1=zeros(Total_injection,1);		% Fraction of bound ligand i.e. [PL]/L_total
P_T_1=zeros(Total_injection,1);		% Fraction of bound protein i.e. [PL]/P_total

L=zeros(Total_injection,1);		% Fraction of bound ligand i.e. [PL]/L_total
P=zeros(Total_injection,1);		% Fraction of bound protein i.e. [PL]/P_total
PL1=zeros(Total_injection,1);		% Fraction of bound protein i.e. [PL]/P_total
PL2=zeros(Total_injection,1);		% Fraction of bound protein i.e. [PL]/P_total
PL3=zeros(Total_injection,1);		% Fraction of bound protein i.e. [PL]/P_total
PL4=zeros(Total_injection,1);		% Fraction of bound protein i.e. [PL]/P_total

% Modify end [I]


Q1=zeros(Total_injection,1);
Del_Q1=zeros(Total_injection,1);
Q2=zeros(Total_injection,1);
Del_Q2=zeros(Total_injection,1);
Q3=zeros(Total_injection,1);
Del_Q3=zeros(Total_injection,1);
Q4=zeros(Total_injection,1);
Del_Q4=zeros(Total_injection,1);

Del_Q_dil=zeros(Total_injection,1);

N_Del_Q=zeros(Total_injection,1);
XMt=zeros(Total_injection,1);


% calculate L,P value
for i=1:Total_injection

	% Set the injection volume

	if i==1
	Inj_Vol(i,1)=Init_inj_vol*MICRO;
	Cum_Inj_Vol(i,1)=Inj_Vol(i,1);
	elseif i==2
	Inj_Vol(i,1)=Second_inj_vol*MICRO;
	Cum_Inj_Vol(i,1)=Cum_Inj_Vol(i-1,1)+Inj_Vol(i,1);
	else
	Inj_Vol(i,1)=Default_inj_vol*MICRO;
	Cum_Inj_Vol(i,1)=Cum_Inj_Vol(i-1,1)+Inj_Vol(i,1);
	end


	% Known Parameters


	if i==1
	P_Correct(i,1)=Initial_Prot_conc*MICRO;
	L_Correct(i,1)=Initial_Lig_conc*MICRO*Inj_Vol(i,1)/V_0; 

	else
	P_Correct(i,1)=P_Correct(i-1,1)*(V_0-Inj_Vol(i,1))/V_0;
	L_Correct(i,1)=L_Correct(i-1,1)*(V_0-Inj_Vol(i,1))/V_0+Initial_Lig_conc*MICRO*Inj_Vol(i,1)/V_0; 
	end


end


% calculate Q value
for i=1:Total_injection


	if i==1
	P_T(i,1)=P_Correct(i,1);
	L_T(i,1)=L_Correct(i,1);
	else
	% P_T(i,1)=P(i-1,1)*(V_0-Inj_Vol(i,1))/V_0+PL1(i-1,1)+PL2(i-1,1);
	P_T(i,1)=P(i-1,1)+PL1(i-1,1)+PL2(i-1,1)+PL3(i-1,1)+PL4(i-1,1);
	L_T(i,1)=L(i-1,1)+L_Correct(i,1)-L_Correct(i-1,1)+PL1(i-1,1)+2*PL2(i-1,1)+3*PL3(i-1,1)+4*PL4(i-1,1);
	end


	% Modify for mechanism [I]

	% (K1*K2*K3*K4*M^4*N^3*O^2*S)*L^5 + (K1*K2*K3*M^3*N^2*O - K1*K2*K3*K4*L_T*M^4*N^3*O^2*S + 4*K1*K2*K3*K4*M^4*N^3*O^2*P_T*S)*L^4 + (K1*K2*M^2*N - K1*K2*K3*L_T*M^3*N^2*O + 3*K1*K2*K3*M^3*N^2*O*P_T)*L^3 + (K1*M - K1*K2*L_T*M^2*N + 2*K1*K2*M^2*N*P_T)*L^2 + (K1*M*P_T - K1*L_T*M + 1)*L - L_T == 0

	% fP = P_T/(K1*K2*K3*K4*S*L^4*M^4*N^3*O^2 + K1*K2*K3*L^3*M^3*N^2*O + K1*K2*L^2*M^2*N + K1*L*M + 1)
 
	% fPLI = (K1*L*M*P_T)/(K1*K2*K3*K4*S*L^4*M^4*N^3*O^2 + K1*K2*K3*L^3*M^3*N^2*O + K1*K2*L^2*M^2*N + K1*L*M + 1)
	% fPLII = (K1*K2*L^2*M^2*N*P_T)/(K1*K2*K3*K4*S*L^4*M^4*N^3*O^2 + K1*K2*K3*L^3*M^3*N^2*O + K1*K2*L^2*M^2*N + K1*L*M + 1)
 
	% fPLIII = (K1*K2*K3*L^3*M^3*N^2*O*P_T)/(K1*K2*K3*K4*S*L^4*M^4*N^3*O^2 + K1*K2*K3*L^3*M^3*N^2*O + K1*K2*L^2*M^2*N + K1*L*M + 1)

	% fPLIV = (K1*K2*K3*K4*L^4*M^4*N^3*O^2*P_T*S)/(K1*K2*K3*K4*S*L^4*M^4*N^3*O^2 + K1*K2*K3*L^3*M^3*N^2*O + K1*K2*L^2*M^2*N + K1*L*M + 1)
 


	Max_roots=5;
	poly_coefficient=zeros(1,Max_roots+1);


	poly_coefficient(1,1)=(K1*K2*K3*K4*M^4*N^3*O^2*S);
	poly_coefficient(1,2)=(K1*K2*K3*M^3*N^2*O - K1*K2*K3*K4*L_T(i,1)*M^4*N^3*O^2*S + 4*K1*K2*K3*K4*M^4*N^3*O^2*P_T(i,1)*S);
	poly_coefficient(1,3)=(K1*K2*M^2*N - K1*K2*K3*L_T(i,1)*M^3*N^2*O + 3*K1*K2*K3*M^3*N^2*O*P_T(i,1));
	poly_coefficient(1,4)=(K1*M - K1*K2*L_T(i,1)*M^2*N + 2*K1*K2*M^2*N*P_T(i,1));
	poly_coefficient(1,5)=(K1*M*P_T(i,1) - K1*L_T(i,1)*M + 1);
	poly_coefficient(1,6)=- L_T(i,1);


	% End Modify [I]


	R = roots(poly_coefficient);    % Free Ligand


	% Remove all chemically irrelevant solutions	
	check_index=1;
	Free_L=0;
	for j = 1:Max_roots

		if R(j,1)==real(R(j,1)) & R(j,1)>0 & R(j,1)<=L_T(i,1)
			if check_index==1
			Free_L=R(j,1);
			check_index=2;
			end

			if Free_L >R(j,1) 
			Free_L=R(j,1);	
			end
		end
	end


	% Modify for mechanism [II]


	L(i,1)=Free_L; 			% Free Ligand conc

	P(i,1) = P_T(i,1)/(K1*K2*K3*K4*S*L(i,1)^4*M^4*N^3*O^2 + K1*K2*K3*L(i,1)^3*M^3*N^2*O + K1*K2*L(i,1)^2*M^2*N + K1*L(i,1)*M + 1);

	PL1(i,1) = (K1*L(i,1)*M*P_T(i,1))/(K1*K2*K3*K4*S*L(i,1)^4*M^4*N^3*O^2 + K1*K2*K3*L(i,1)^3*M^3*N^2*O + K1*K2*L(i,1)^2*M^2*N + K1*L(i,1)*M + 1);

	PL2(i,1) = (K1*K2*L(i,1)^2*M^2*N*P_T(i,1))/(K1*K2*K3*K4*S*L(i,1)^4*M^4*N^3*O^2 + K1*K2*K3*L(i,1)^3*M^3*N^2*O + K1*K2*L(i,1)^2*M^2*N + K1*L(i,1)*M + 1);

	PL3(i,1)= (K1*K2*K3*L(i,1)^3*M^3*N^2*O*P_T(i,1))/(K1*K2*K3*K4*S*L(i,1)^4*M^4*N^3*O^2 + K1*K2*K3*L(i,1)^3*M^3*N^2*O + K1*K2*L(i,1)^2*M^2*N + K1*L(i,1)*M + 1);

	PL4(i,1)= (K1*K2*K3*K4*L(i,1)^4*M^4*N^3*O^2*P_T(i,1)*S)/(K1*K2*K3*K4*S*L(i,1)^4*M^4*N^3*O^2 + K1*K2*K3*L(i,1)^3*M^3*N^2*O + K1*K2*L(i,1)^2*M^2*N + K1*L(i,1)*M + 1);
 
%{

fprintf('%0.3f %0.3f %0.3f %0.3f %d %d %d %d\n',K1,K2,K3,K4,M,N,O,S);
pause
fprintf('%0.12f %0.12f %0.12f %0.12f %0.12f %0.12f %0.12f %0.12f\n',P_T(i,1),L_T(i,1),L(i,1),P(i,1),PL1(i,1),PL2(i,1),PL3(i,1),PL4(i,1));
pause
%}


	P_T_1(i,1)=P(i,1)+PL1(i,1)+PL2(i,1)+PL3(i,1)+PL4(i,1);
	L_T_1(i,1)=L(i,1)+PL1(i,1)+2*PL2(i,1)+3*PL3(i,1)+4*PL4(i,1);

	
%{


	if i==1
	L_T=L_Correct(i,1);
	P_T=P_Correct(i,1);
	else

	L_T=L_Correct(i,1)-L_Correct(i-1,1)+L(i-1,1);
	P_T=P(i-1,1)*(V_0-Inj_Vol(i,1))/V_0;
	end


%}

end

PL1(:,1)=PL1(:,1).*M;
PL2(:,1)=PL2(:,1).*(M*N);
PL3(:,1)=PL3(:,1).*(M*N*O);
PL4(:,1)=PL4(:,1).*(M*N*O*S);

for i=1:Total_injection


	% Modify for mechanism [III]

	Q1(i,1)=Del_H1*V_0*PL1(i,1);
	Q2(i,1)=(Del_H1+Del_H2)*V_0*PL2(i,1);
	Q3(i,1)=(Del_H1+Del_H2+Del_H3)*V_0*PL3(i,1);
	Q4(i,1)=(Del_H1+Del_H2+Del_H3+Del_H4)*V_0*PL4(i,1);

	Q_dil(i,1)=Del_H_Dilution*V_0*L(i,1);

	% Modify for mechanism [III]


	XMt(i,1)=L_T(i,1)/P_T(i,1);
end


% Calculate Del_Q and NDH

for i=1:Total_injection

	Lig_conc=Initial_Lig_conc*MICRO;


	if Inj_Vol(i,1)==0

		Del_Q1(i,1)=0;
		Del_Q2(i,1)=0;
		Del_Q3(i,1)=0;
		Del_Q4(i,1)=0;
		N_Del_Q(i,1)=0;

	else


		if i==1
		Del_V=Cum_Inj_Vol(i,1);

		Del_Q1(i,1)= Q1(i,1);
		Del_Q2(i,1)= Q2(i,1);
		Del_Q3(i,1)= Q3(i,1);
		Del_Q4(i,1)= Q4(i,1);
		Del_Q_dil(i,1)= Q_dil(i,1);


		N_Del_Q(i,1)=(Del_Q1(i,1)+Del_Q2(i,1)+Del_Q3(i,1)+Del_Q4(i,1)+Del_Q_dil(i,1))/(Lig_conc*Del_V);


		else
		Del_V=(Cum_Inj_Vol(i,1)-Cum_Inj_Vol(i-1,1));


		Del_Q1(i,1)= Q1(i,1)-Q1(i-1,1);
		Del_Q2(i,1)= Q2(i,1)-Q2(i-1,1);
		Del_Q3(i,1)= Q3(i,1)-Q3(i-1,1);
		Del_Q4(i,1)= Q4(i,1)-Q4(i-1,1);
		Del_Q_dil(i,1)= Q_dil(i,1)-Q_dil(i-1,1);

		N_Del_Q(i,1)=(Del_Q1(i,1)+Del_Q2(i,1)+Del_Q3(i,1)+Del_Q4(i,1)+Del_Q_dil(i,1))/(Lig_conc*Del_V);

		end
	end

end


% Plot the data
figure();
plot(XMt,N_Del_Q,'b-','LineWidth',1.5);
hold on
plot(XMt,N_Del_Q,'bo','LineWidth',1.5);
xlabel('L/P ratio (M)');
ylabel('Normalized Delta-H (K cals/mol)');

% write the output files
outfile=fopen('Data_NDH','w');
fprintf(outfile,'Mt(uM)\tXt(uM)\tVt(uL)\tVi(uL)\tV_cum(uL)\tM_0(uM)\tX_0(uM)\tNDH(Kcal/mol)\n');
for i=1:Total_injection
fprintf(outfile,'%.10f\t%.10f\t%.3f\t%.1f\t%.1f\t%.3f\t%.3f\t%.10f\n',P_Correct(i,1)*MICRO_INV,L_Correct(i,1)*MICRO_INV,Total_cell_volume,Inj_Vol(i,1)*MICRO_INV,Cum_Inj_Vol(i,1)*MICRO_INV, Initial_Prot_conc,Initial_Lig_conc,N_Del_Q(i,1));
end

fclose(outfile);


outfile=fopen('All_results','w');
fprintf(outfile,'P_T(uM)\tL_T(uM)\tL_T/P_T\tL(uM)\tP(uM)\tPL1(uM)\tPL2(uM)\tPL3(uM)\tPL4(uM)\tQ1(Kcals)\tQ2(Kcals)\tQ3(Kcals)\tQ4(Kcals)\tNDH(Kcal/mol)\n');
for i=1:Total_injection
fprintf(outfile,'%.8f\t%.8f\t%.8f\t%.8f\t%.8f\t%.8f\t%.8f\t%.8f\t%.8f\t%.8f\t%.8f\t%.8f\t%.8f\t%.8f\n',P_Correct(i,1)*MICRO_INV,L_Correct(i,1)*MICRO_INV,XMt(i,1),L(i,1)*MICRO_INV,P(i,1)*MICRO_INV,PL1(i,1)*MICRO_INV,PL2(i,1)*MICRO_INV,PL3(i,1)*MICRO_INV,PL4(i,1)*MICRO_INV,Del_Q1(i,1),Del_Q2(i,1),Del_Q3(i,1),Del_Q4(i,1),N_Del_Q(i,1));

end
fclose(outfile);
