# Supplementary material for: Isothermal titration calorimetry and surface plasmon resonance analysis using the dynamic approach
Source: Biochem Biophys Rep. 2019 Dec 17;21:100712. doi: 10.1016/j.bbrep.2019.100712 (PMC6926116; doi:10.1016/j.bbrep.2019.100712)
Supplement: Multimedia component 2 [file mmc2.zip › Figure_2/MNOS_Five_mixed/NDH/MNOS_Mixed_Five_Symbolic_calc.m]

%%%%%%%%%%%%%%%%%%%%%
% Four-site model  %
%%%%%%%%%%%%%%%%%%%%%

% Model
%-------

% index 1: complex type (Lig-Stoichiometry), 2: conformation index site 1, 3: conformation index site 2 etc..
%{
Complex I:
----------
	   K1	      
P + L <=========> PL11 

	   K1	      
P + L <=========> PL12 

:
	   K1	      
P + L <=========> PL1m 


Complex II:
-----------

	      K2	             
PL11 + L <=========> PL211
:
:
	      K2	             
PL11 + L <=========> PL21n

::

PL1m + L <=========> PL2m1
:
:
	      K2	             
PL1m + L <=========> PL2mn


Complex III:
------------

	       K3	             
PL211 + L <=========> PL3111
:
:
	       K3	             
PL211 + L <=========> PL311o

::

PL21n + L <=========> PL31n1
:
:
	       K3	             
PL21n + L <=========> PL31no

:::
	       K3	             
PL2m1 + L <=========> PL3m11
:
:
	       K3	             
PL2m1 + L <=========> PL3m1o

::

PL2mn + L <=========> PL3mn1
:
:
	       K3	             
PL2mn + L <=========> PL3mno


Complex IV:
-----------

	       K3	             
PL3111 + L <=========> PL41111
:
:
	       K3	             
PL3111 + L <=========> PL4111s

::

PL311o + L <=========> PL411o1
:
:
	       K3	             
PL311o + L <=========> PL411os

:::
	       K3	             
PL31n1 + L <=========> PL41n11
:
:
	       K3	             
PL31n1 + L <=========> PL41n1s

::

PL31no + L <=========> PL41no1
:
:
	       K3	             
PL31no + L <=========> PL41nos


::::

	       K3	             
PL3m11 + L <=========> PL4m111
:
:
	       K3	             
PL3m11 + L <=========> PL4m11s

::

PL3m1o + L <=========> PL4m1o1
:
:
	       K3	             
PL3m1o + L <=========> PL4m1os

:::
	       K3	             
PL3mn1 + L <=========> PL4mn11
:
:
	       K3	             
PL3mn1 + L <=========> PL4mn1s

::

PL3mno + L <=========> PL4mno1
:
:
	       K3	             
PL3mno + L <=========> PL4mnos


}

% Summed up complexes PLI=sum(PL11+..+PLm1)=M*PL1

M*K1=[PLI]/[P][L];
M*N*K2=[PLII]/[PLI][L];
M*N*O*K3=[PLIII]/[PLII][L];
M*N*O*S*K4=[PLIV]/[PLIII][L];

P_T=[P]+[PLI]+[PLII]+[PLIII]+[PLIV];
L_T=[L]+[PLI]+2*[PLII]+3*[PLIII]+4*[PLIV];

%}

% polynomial in terms of L

clc;
clear;
syms P L PLI PLII PLIII PLIV L_T P_T K1 K2 K3 K4 M N O S
[fP,fPLI,fPLII,fPLIII,fPLIV]=solve(PLI/(P * L) == M*K1, PLII/(PLI * L) == M*N*K2, PLIII/(PLII * L) == M*N*O*K3, PLIV/(PLIII * L) == M*N*O*S*K4,P+PLI+PLII+PLIII+PLIV== P_T, P,PLI,PLII,PLIII,PLIV)

EQN_1= fPLI==PLI
EQN_2= fPLII==PLII
EQN_3= fPLIII==PLIII
EQN_4= fPLIV==PLIV


% Get the RHS and LHS of all complexes except PLI
EQN_2_term=children(EQN_2)
EQN_3_term=children(EQN_3)
EQN_4_term=children(EQN_4)

% Express the L poly in terms of first complex PLI
EXPR_1=solve(L+PLI+2*PLII+3*PLIII+4*PLIV== L_T,PLI)

% Substitute PL2,PL3,PL4... with its respective EQN_n_term(x) into EXPR_1
SUBS_1=subs(EXPR_1,PLII,EQN_2_term(1))
SUBS_2=subs(SUBS_1,PLIII,EQN_3_term(1))
SUBS_3=subs(SUBS_2,PLIV,EQN_4_term(1))


% Finally subs expression of PL1 into eqn for fPLI l

EXPR_2=subs(EQN_1,PLI,SUBS_3)
EXPR_3=children(EXPR_2)
EXPR_4=EXPR_3(1)-EXPR_3(2)


EXPR_5=simplifyFraction(EXPR_4,'Expand', true)
[EXPR_6,EXPR_7]=numden(EXPR_5)
EXPR_8=collect(EXPR_6,L)
% on obtaining L, use expressions for fP, fPL,fPL2,fPL3,fPL4 are calculated.


%% Solutions

 fP =
 
P_T/(K1*K2*K3*K4*S*L^4*M^4*N^3*O^2 + K1*K2*K3*L^3*M^3*N^2*O + K1*K2*L^2*M^2*N + K1*L*M + 1)
 
 
fPLI =
 
(K1*L*M*P_T)/(K1*K2*K3*K4*S*L^4*M^4*N^3*O^2 + K1*K2*K3*L^3*M^3*N^2*O + K1*K2*L^2*M^2*N + K1*L*M + 1)
 
 
fPLII =
 
(K1*K2*L^2*M^2*N*P_T)/(K1*K2*K3*K4*S*L^4*M^4*N^3*O^2 + K1*K2*K3*L^3*M^3*N^2*O + K1*K2*L^2*M^2*N + K1*L*M + 1)
 
 
fPLIII =
 
(K1*K2*K3*L^3*M^3*N^2*O*P_T)/(K1*K2*K3*K4*S*L^4*M^4*N^3*O^2 + K1*K2*K3*L^3*M^3*N^2*O + K1*K2*L^2*M^2*N + K1*L*M + 1)
 
 
fPLIV =
 
(K1*K2*K3*K4*L^4*M^4*N^3*O^2*P_T*S)/(K1*K2*K3*K4*S*L^4*M^4*N^3*O^2 + K1*K2*K3*L^3*M^3*N^2*O + K1*K2*L^2*M^2*N + K1*L*M + 1)
 
 
EQN_1 =
 
(K1*L*M*P_T)/(K1*K2*K3*K4*S*L^4*M^4*N^3*O^2 + K1*K2*K3*L^3*M^3*N^2*O + K1*K2*L^2*M^2*N + K1*L*M + 1) == PLI
 
 
EQN_2 =
 
(K1*K2*L^2*M^2*N*P_T)/(K1*K2*K3*K4*S*L^4*M^4*N^3*O^2 + K1*K2*K3*L^3*M^3*N^2*O + K1*K2*L^2*M^2*N + K1*L*M + 1) == PLII
 
 
EQN_3 =
 
(K1*K2*K3*L^3*M^3*N^2*O*P_T)/(K1*K2*K3*K4*S*L^4*M^4*N^3*O^2 + K1*K2*K3*L^3*M^3*N^2*O + K1*K2*L^2*M^2*N + K1*L*M + 1) == PLIII
 
 
EQN_4 =
 
(K1*K2*K3*K4*L^4*M^4*N^3*O^2*P_T*S)/(K1*K2*K3*K4*S*L^4*M^4*N^3*O^2 + K1*K2*K3*L^3*M^3*N^2*O + K1*K2*L^2*M^2*N + K1*L*M + 1) == PLIV
 

 
 EQN_2_term =
 
[ (K1*K2*L^2*M^2*N*P_T)/(K1*K2*K3*K4*S*L^4*M^4*N^3*O^2 + K1*K2*K3*L^3*M^3*N^2*O + K1*K2*L^2*M^2*N + K1*L*M + 1), PLII]
 
 
EQN_3_term =
 
[ (K1*K2*K3*L^3*M^3*N^2*O*P_T)/(K1*K2*K3*K4*S*L^4*M^4*N^3*O^2 + K1*K2*K3*L^3*M^3*N^2*O + K1*K2*L^2*M^2*N + K1*L*M + 1), PLIII]
 
 
EQN_4_term =
 
[ (K1*K2*K3*K4*L^4*M^4*N^3*O^2*P_T*S)/(K1*K2*K3*K4*S*L^4*M^4*N^3*O^2 + K1*K2*K3*L^3*M^3*N^2*O + K1*K2*L^2*M^2*N + K1*L*M + 1), PLIV]
 
 
EXPR_1 =
 
L_T - L - 2*PLII - 4*PLIV - 3*PLIII
 
 
SUBS_1 =
 
L_T - L - 4*PLIV - 3*PLIII - (2*K1*K2*L^2*M^2*N*P_T)/(K1*K2*K3*K4*S*L^4*M^4*N^3*O^2 + K1*K2*K3*L^3*M^3*N^2*O + K1*K2*L^2*M^2*N + K1*L*M + 1)
 
 
SUBS_2 =
 
L_T - L - 4*PLIV - (2*K1*K2*L^2*M^2*N*P_T)/(K1*K2*K3*K4*S*L^4*M^4*N^3*O^2 + K1*K2*K3*L^3*M^3*N^2*O + K1*K2*L^2*M^2*N + K1*L*M + 1) - (3*K1*K2*K3*L^3*M^3*N^2*O*P_T)/(K1*K2*K3*K4*S*L^4*M^4*N^3*O^2 + K1*K2*K3*L^3*M^3*N^2*O + K1*K2*L^2*M^2*N + K1*L*M + 1)
 
 
SUBS_3 =
 
L_T - L - (2*K1*K2*L^2*M^2*N*P_T)/(K1*K2*K3*K4*S*L^4*M^4*N^3*O^2 + K1*K2*K3*L^3*M^3*N^2*O + K1*K2*L^2*M^2*N + K1*L*M + 1) - (3*K1*K2*K3*L^3*M^3*N^2*O*P_T)/(K1*K2*K3*K4*S*L^4*M^4*N^3*O^2 + K1*K2*K3*L^3*M^3*N^2*O + K1*K2*L^2*M^2*N + K1*L*M + 1) - (4*K1*K2*K3*K4*L^4*M^4*N^3*O^2*P_T*S)/(K1*K2*K3*K4*S*L^4*M^4*N^3*O^2 + K1*K2*K3*L^3*M^3*N^2*O + K1*K2*L^2*M^2*N + K1*L*M + 1)
 

 EXPR_2 =
 
(K1*L*M*P_T)/(K1*K2*K3*K4*S*L^4*M^4*N^3*O^2 + K1*K2*K3*L^3*M^3*N^2*O + K1*K2*L^2*M^2*N + K1*L*M + 1) == L_T - L - (2*K1*K2*L^2*M^2*N*P_T)/(K1*K2*K3*K4*S*L^4*M^4*N^3*O^2 + K1*K2*K3*L^3*M^3*N^2*O + K1*K2*L^2*M^2*N + K1*L*M + 1) - (3*K1*K2*K3*L^3*M^3*N^2*O*P_T)/(K1*K2*K3*K4*S*L^4*M^4*N^3*O^2 + K1*K2*K3*L^3*M^3*N^2*O + K1*K2*L^2*M^2*N + K1*L*M + 1) - (4*K1*K2*K3*K4*L^4*M^4*N^3*O^2*P_T*S)/(K1*K2*K3*K4*S*L^4*M^4*N^3*O^2 + K1*K2*K3*L^3*M^3*N^2*O + K1*K2*L^2*M^2*N + K1*L*M + 1)
 
 
EXPR_3 =
 
[ (K1*L*M*P_T)/(K1*K2*K3*K4*S*L^4*M^4*N^3*O^2 + K1*K2*K3*L^3*M^3*N^2*O + K1*K2*L^2*M^2*N + K1*L*M + 1), L_T - L - (2*K1*K2*L^2*M^2*N*P_T)/(K1*K2*K3*K4*S*L^4*M^4*N^3*O^2 + K1*K2*K3*L^3*M^3*N^2*O + K1*K2*L^2*M^2*N + K1*L*M + 1) - (3*K1*K2*K3*L^3*M^3*N^2*O*P_T)/(K1*K2*K3*K4*S*L^4*M^4*N^3*O^2 + K1*K2*K3*L^3*M^3*N^2*O + K1*K2*L^2*M^2*N + K1*L*M + 1) - (4*K1*K2*K3*K4*L^4*M^4*N^3*O^2*P_T*S)/(K1*K2*K3*K4*S*L^4*M^4*N^3*O^2 + K1*K2*K3*L^3*M^3*N^2*O + K1*K2*L^2*M^2*N + K1*L*M + 1)]
 
 
EXPR_4 =
 
L - L_T + (K1*L*M*P_T)/(K1*K2*K3*K4*S*L^4*M^4*N^3*O^2 + K1*K2*K3*L^3*M^3*N^2*O + K1*K2*L^2*M^2*N + K1*L*M + 1) + (2*K1*K2*L^2*M^2*N*P_T)/(K1*K2*K3*K4*S*L^4*M^4*N^3*O^2 + K1*K2*K3*L^3*M^3*N^2*O + K1*K2*L^2*M^2*N + K1*L*M + 1) + (3*K1*K2*K3*L^3*M^3*N^2*O*P_T)/(K1*K2*K3*K4*S*L^4*M^4*N^3*O^2 + K1*K2*K3*L^3*M^3*N^2*O + K1*K2*L^2*M^2*N + K1*L*M + 1) + (4*K1*K2*K3*K4*L^4*M^4*N^3*O^2*P_T*S)/(K1*K2*K3*K4*S*L^4*M^4*N^3*O^2 + K1*K2*K3*L^3*M^3*N^2*O + K1*K2*L^2*M^2*N + K1*L*M + 1)
 
 
EXPR_5 =
 
(L - L_T + K1*L^2*M - K1*L*L_T*M + K1*L*M*P_T + K1*K2*L^3*M^2*N - K1*K2*L^2*L_T*M^2*N + 2*K1*K2*L^2*M^2*N*P_T + K1*K2*K3*L^4*M^3*N^2*O - K1*K2*K3*L^3*L_T*M^3*N^2*O + 3*K1*K2*K3*L^3*M^3*N^2*O*P_T + K1*K2*K3*K4*L^5*M^4*N^3*O^2*S - K1*K2*K3*K4*L^4*L_T*M^4*N^3*O^2*S + 4*K1*K2*K3*K4*L^4*M^4*N^3*O^2*P_T*S)/(K1*K2*K3*K4*S*L^4*M^4*N^3*O^2 + K1*K2*K3*L^3*M^3*N^2*O + K1*K2*L^2*M^2*N + K1*L*M + 1)
 
 
EXPR_6 =
 
L - L_T + K1*L^2*M - K1*L*L_T*M + K1*L*M*P_T + K1*K2*L^3*M^2*N - K1*K2*L^2*L_T*M^2*N + 2*K1*K2*L^2*M^2*N*P_T + K1*K2*K3*L^4*M^3*N^2*O - K1*K2*K3*L^3*L_T*M^3*N^2*O + 3*K1*K2*K3*L^3*M^3*N^2*O*P_T + K1*K2*K3*K4*L^5*M^4*N^3*O^2*S - K1*K2*K3*K4*L^4*L_T*M^4*N^3*O^2*S + 4*K1*K2*K3*K4*L^4*M^4*N^3*O^2*P_T*S
 
 
EXPR_7 =
 
K1*K2*K3*K4*S*L^4*M^4*N^3*O^2 + K1*K2*K3*L^3*M^3*N^2*O + K1*K2*L^2*M^2*N + K1*L*M + 1
 
 
EXPR_8 =
 
(K1*K2*K3*K4*M^4*N^3*O^2*S)*L^5 + (K1*K2*K3*M^3*N^2*O - K1*K2*K3*K4*L_T*M^4*N^3*O^2*S + 4*K1*K2*K3*K4*M^4*N^3*O^2*P_T*S)*L^4 + (K1*K2*M^2*N - K1*K2*K3*L_T*M^3*N^2*O + 3*K1*K2*K3*M^3*N^2*O*P_T)*L^3 + (K1*M - K1*K2*L_T*M^2*N + 2*K1*K2*M^2*N*P_T)*L^2 + (K1*M*P_T - K1*L_T*M + 1)*L - L_T
 
