# Supplementary material for: Isothermal titration calorimetry and surface plasmon resonance analysis using the dynamic approach
Source: Biochem Biophys Rep. 2019 Dec 17;21:100712. doi: 10.1016/j.bbrep.2019.100712 (PMC6926116; doi:10.1016/j.bbrep.2019.100712)
Supplement: Multimedia component 2 [file mmc2.zip › Figure_2/MNOS_Five_mixed/NDH/Numerical/All_results]

P_T(uM)	L_T(uM)	L_T/P_T	L(uM)	P(uM)	PL1(uM)	PL2(uM)	Q1(Kcals)	Q2(Kcals)	NDH(Kcal/mol)
6360.00000000	480.98946404	0.07562727	31.55440988	5912.39788405	445.88372061	1.60393414	0.11438130	0.00008049	-0.00018385	0.00000936	0.00000079	-0.00000000	-275.71313354
6335.72148420	1681.62700617	0.26440676	128.75747553	4841.78361267	1489.96384571	21.87021411	6.36405504	0.01827306	-0.00043050	0.00011824	0.00004330	-0.00000004	-170.79928727
6311.53564863	2877.68126252	0.45246561	254.76550504	3885.59834337	2365.90025419	68.71347414	39.56315985	0.22476902	-0.00036117	0.00027329	0.00022999	-0.00000045	89.94160053
6287.44213951	4069.16972922	0.63980656	405.74739892	3093.24128272	2999.62830523	138.74841761	127.23078959	1.15120543	-0.00026130	0.00040859	0.00060733	-0.00000203	477.83589678
6263.44060440	5256.10983562	0.82643236	571.28823365	2474.15592035	3378.16023556	220.00896411	284.05608344	3.61879713	-0.00015608	0.00047408	0.00108643	-0.00000541	888.27351279
6239.53069218	6438.51894450	1.01234575	742.81017860	1998.61397106	3548.17201389	300.46048476	504.39834033	8.35519053	-0.00007010	0.00046936	0.00152646	-0.00001038	1216.08998383
6215.71205310	7616.41435241	1.19754943	917.13545937	1628.32050982	3569.20324427	373.17248570	773.48436516	15.81939563	-0.00000867	0.00042421	0.00186414	-0.00001636	1437.02872323
6191.98433875	8789.81328984	1.38204611	1094.73458111	1333.18558207	3488.16761975	435.32241986	1077.03126572	26.29311318	0.00003341	0.00036259	0.00210287	-0.00002295	1572.01504172
6168.34720201	9958.73292150	1.56583851	1277.77137966	1092.79644587	3337.26221337	486.12542827	1403.81517971	40.00073336	0.00006222	0.00029639	0.00226385	-0.00003004	1645.98458111
6144.80029713	11123.19034660	1.74892930	1469.20866474	893.71883708	3138.21210768	525.61847992	1745.26968862	57.18088728	0.00008207	0.00023041	0.00236548	-0.00003764	1676.39205281
6121.34327966	12283.20259905	1.93132116	1672.55994599	727.01013451	2906.16359482	554.12354207	2094.57894201	78.12378718	0.00009568	0.00016630	0.00241990	-0.00004589	1673.64357433
6097.97580646	13438.78664777	2.11301677	1891.92128014	586.56972635	2652.28755671	572.04279673	2445.90746506	103.19245573	0.00010468	0.00010454	0.00243389	-0.00005493	1643.28791734
6074.69753571	14589.95939686	2.29401877	2132.11602001	468.11834016	2385.41744342	579.80248899	2793.82595598	132.83577204	0.00011004	0.00004527	0.00241026	-0.00006495	1587.69325495
6051.50812688	15736.73768592	2.47432982	2398.87336559	368.56310203	2113.08553949	577.86880667	3132.88904143	167.59351096	0.00011229	-0.00001128	0.00234891	-0.00007616	1507.15103334
6028.40724077	16879.13829027	2.65395256	2698.97261257	285.58512407	1842.17956392	566.80710971	3457.34091653	208.08728635	0.00011170	-0.00006454	0.00224769	-0.00008873	1400.71805492
6005.39453944	18017.17792116	2.83288961	3040.24935426	217.35106173	1579.31540594	547.37244131	3760.97608739	254.98500420	0.00010839	-0.00011338	0.00210348	-0.00010276	1267.12574046
5982.46968625	19150.87322609	3.01114359	3431.29933291	162.29226658	1330.92729708	520.61633391	4037.24248312	308.92161989	0.00010242	-0.00015610	0.00191388	-0.00011818	1106.04131838
5959.63234587	20280.24078898	3.18871710	3880.68185045	118.92663289	1103.02425765	487.97542877	4279.71090113	370.36278015	0.00009397	-0.00019043	0.00167974	-0.00013463	919.77860849
5936.88218422	21405.29713045	3.36561276	4395.53070182	85.72766381	900.59640202	451.28030139	4482.97310899	439.42252437	0.00008347	-0.00021408	0.00140813	-0.00015132	715.04347962
5914.21886851	22526.05870805	3.54183313	4979.83658404	61.06838269	726.82425335	412.61912480	4643.79333726	515.69490248	0.00007165	-0.00022555	0.00111411	-0.00016713	503.54289474
5891.64206721	23642.54191653	3.71738080	5633.13585097	43.26418618	582.47416144	374.05179324	4762.01112059	598.19873912	0.00005952	-0.00022501	0.00081897	-0.00018078	300.13115643
5869.15145007	24754.76308802	3.89225835	6350.41307596	30.69620965	465.89133062	337.28067337	4840.62981244	685.50197451	0.00004807	-0.00021453	0.00054464	-0.00019130	118.66113854
5846.74668808	25862.73849232	4.06646832	7123.36109907	21.94804796	373.66185186	303.43702617	4884.97080865	775.98226593	0.00003803	-0.00019745	0.00030718	-0.00019826	-32.06145062
5824.42745351	26966.48433714	4.24001326	7942.28925650	15.88798620	301.58688721	273.06309354	4901.36612756	868.09590608	0.00002972	-0.00017720	0.00011358	-0.00020184	-149.67712408
5802.19341986	28066.01676828	4.41289572	8797.77371901	11.67650912	245.51821124	246.24155797	4896.01316630	960.55055596	0.00002312	-0.00015648	-0.00003708	-0.00020258	-236.84327166
5780.04426190	29161.35186994	4.58511822	9681.60636752	8.72286926	201.83881397	222.77012991	4874.30632050	1052.36186695	0.00001801	-0.00013693	-0.00015038	-0.00020117	-298.71505115
5757.97965562	30252.50566491	4.75668328	10587.10192471	6.62457201	167.62269569	202.30879631	4840.61229375	1142.83164282	0.00001411	-0.00011937	-0.00023342	-0.00019823	-340.90193955
5735.99927825	31339.49411481	4.92759341	11509.02152886	5.11166383	140.60429515	184.47683603	4798.31420294	1231.49300264	0.00001114	-0.00010403	-0.00029303	-0.00019427	-368.37575795
5714.10280826	32422.33312033	5.09785112	12443.33930054	4.00376576	119.07031598	168.90608703	4749.96799684	1318.05183497	0.00000888	-0.00009084	-0.00033493	-0.00018966	-385.11323630
5692.28992535	33501.03852146	5.26745889	13386.98328121	3.17984180	101.73868872	155.26505024	4697.47922762	1402.33719221	0.00000715	-0.00007958	-0.00036362	-0.00018468	-394.12358789
5670.56031042	34575.62609772	5.43641920	14337.60719667	2.55792752	87.65219855	143.26639837	4642.25999815	1484.26347799	0.00000581	-0.00007000	-0.00038254	-0.00017951	-397.61742312
5648.91364562	35646.11156841	5.60473452	15293.40836299	2.08184739	76.09411596	132.66617639	4585.35470605	1563.80315479	0.00000477	-0.00006184	-0.00039422	-0.00017428	-397.19517023
5627.34961430	36712.51059281	5.77240733	16252.98932423	1.71258033	66.52457406	123.25944389	4527.53580184	1640.96760047	0.00000395	-0.00005488	-0.00040055	-0.00016908	-394.00891618
5605.86790101	37774.83877042	5.93944006	17215.25520735	1.42264059	58.53377890	114.87482939	4469.37488077	1715.79387093	0.00000329	-0.00004892	-0.00040292	-0.00016396	-388.88755619
5584.46819151	38833.11164120	6.10583516	18179.33834802	1.19239646	51.80797907	107.36916499	4411.29485547	1788.33560459	0.00000277	-0.00004379	-0.00040236	-0.00015895	-382.42881476
5563.15017276	39887.34468579	6.27159508	19144.54306180	1.00763473	46.10478834	100.62268206	4353.60810963	1858.65678582	0.00000235	-0.00003936	-0.00039963	-0.00015409	-375.06525613
5541.91353292	40937.55332571	6.43672222	20110.30506739	0.85793056	41.23525642	94.53490882	4296.54443422	1926.82747056	0.00000201	-0.00003552	-0.00039532	-0.00014937	-367.11112244
5520.75796133	41983.75292364	6.60121901	21076.16150651	0.73554276	37.05077915	89.02125540	4240.27156527	1992.92085800	0.00000173	-0.00003217	-0.00038984	-0.00014482	-358.79546883
5499.68314853	43025.95878361	6.76508786	22041.72862824	0.63465545	33.43347880	84.01021002	4184.91036805	2057.01128825	0.00000149	-0.00002923	-0.00038352	-0.00014043	-350.28564459
5478.68878623	44064.18615121	6.92833116	23006.68503752	0.55085100	30.28908074	79.44105283	4130.54613611	2119.17287990	0.00000130	-0.00002666	-0.00037662	-0.00013621	-341.70400808
5457.77456731	45098.45021384	7.09095129	23970.75900675	0.48073906	27.54159584	75.26199703	4077.23705676	2179.47861189	0.00000113	-0.00002438	-0.00036931	-0.00013214	-333.13989823
5436.94018585	46128.76610095	7.25295064	24933.71877550	0.42169237	25.12931805	71.42867781	4025.02059698	2237.99971537	0.00000099	-0.00002236	-0.00036174	-0.00012823	-324.65826885
5416.18533708	47155.14888420	7.41433158	25895.36506523	0.37165642	23.00178679	67.90292194	3973.91835281	2294.80528263	0.00000088	-0.00002057	-0.00035402	-0.00012447	-316.30596222
5395.50971737	48177.61357772	7.57509647	26855.52524965	0.32901082	21.11746284	64.65174345	3923.93975488	2349.96202858	0.00000078	-0.00001897	-0.00034623	-0.00012086	-308.11630139
5374.91302430	49196.17513835	7.73524766	27814.04877297	0.29246735	19.44193602	61.64652107	3875.08491669	2403.53415945	0.00000069	-0.00001753	-0.00033845	-0.00011739	-300.11247653
5354.39495656	50210.84846581	7.89478749	28770.80351701	0.26099408	17.94653239	58.86232193	3827.34683552	2455.58331665	0.00000062	-0.00001624	-0.00033071	-0.00011405	-292.31005932
5333.95521402	51221.64840295	8.05371830	29725.67289543	0.23375852	16.60722397	56.27734346	3780.71310124	2506.16857338	0.00000055	-0.00001508	-0.00032306	-0.00011084	-284.71888253
5313.59349768	52228.58973597	8.21204241	30678.55351025	0.21008460	15.40376919	53.87245072	3735.16722856	2555.34646751	0.00000050	-0.00001403	-0.00031553	-0.00010776	-277.34445337
5293.30950967	53231.68719461	8.36976214	31629.35324630	0.18941981	14.31903066	51.63079140	3690.68969934	2603.17105937	0.00000045	-0.00001308	-0.00030813	-0.00010479	-270.18902249
5273.10295329	54230.95545238	8.52687979	32577.98970972	0.17130993	13.33843032	49.53747402	3647.25878031	2649.69400600	0.00000040	-0.00001221	-0.00030087	-0.00010194	-263.25239634
5252.97353295	55226.40912678	8.68339766	33524.38893872	0.15537943	12.44951140	47.57929788	3604.85116594	2694.96464593	0.00000037	-0.00001142	-0.00029379	-0.00009920	-256.53255735
5232.92095418	56218.06277953	8.83931805	34468.48433126	0.14131622	11.64158436	45.74452555	3563.44248438	2739.03009007	0.00000033	-0.00001070	-0.00028687	-0.00009655	-250.02613909
