# Supplementary material for: Isothermal titration calorimetry and surface plasmon resonance analysis using the dynamic approach
Source: Biochem Biophys Rep. 2019 Dec 17;21:100712. doi: 10.1016/j.bbrep.2019.100712 (PMC6926116; doi:10.1016/j.bbrep.2019.100712)
Supplement: Multimedia component 2 [file mmc2.zip › Figure_2/MNOS_Five_mixed/NDH/Numerical/Data_NDH]

Mt(uM)	Xt(uM)	Vt(uL)	Vi(uL)	V_cum(uL)	M_0(uM)	X_0(uM)	NDH(Kcal/mol)
6360.0000000000	480.9894640403	1309.800	2.0	2.0	6360.000	315000.000	-275.7131335368
6335.7214841961	1681.6270061687	1309.800	5.0	7.0	6360.000	315000.000	-170.7992872686
6311.5356486326	2877.6812625202	1309.800	5.0	12.0	6360.000	315000.000	89.9416005269
6287.4421395143	4069.1697292231	1309.800	5.0	17.0	6360.000	315000.000	477.8358967838
6263.4406043963	5256.1098356163	1309.800	5.0	22.0	6360.000	315000.000	888.2735127874
6239.5306921792	6438.5189445046	1309.800	5.0	27.0	6360.000	315000.000	1216.0899838335
6215.7120531038	7616.4143524123	1309.800	5.0	32.0	6360.000	315000.000	1437.0287232327
6191.9843387463	8789.8132898363	1309.800	5.0	37.0	6360.000	315000.000	1572.0150417197
6168.3472020126	9958.7329214982	1309.800	5.0	42.0	6360.000	315000.000	1645.9845811131
6144.8002971340	11123.1903465956	1309.800	5.0	47.0	6360.000	315000.000	1676.3920528108
6121.3432796613	12283.2025990517	1309.800	5.0	52.0	6360.000	315000.000	1673.6435743321
6097.9758064606	13438.7866477650	1309.800	5.0	57.0	6360.000	315000.000	1643.2879173411
6074.6975357076	14589.9593968574	1309.800	5.0	62.0	6360.000	315000.000	1587.6932549516
6051.5081268829	15736.7376859212	1309.800	5.0	67.0	6360.000	315000.000	1507.1510333364
6028.4072407672	16879.1382902656	1309.800	5.0	72.0	6360.000	315000.000	1400.7180549238
6005.3945394358	18017.1779211625	1309.800	5.0	77.0	6360.000	315000.000	1267.1257404569
5982.4696862543	19150.8732260901	1309.800	5.0	82.0	6360.000	315000.000	1106.0413183773
5959.6323458731	20280.2407889772	1309.800	5.0	87.0	6360.000	315000.000	919.7786084893
5936.8821842229	21405.2971304455	1309.800	5.0	92.0	6360.000	315000.000	715.0434796172
5914.2188685098	22526.0587080510	1309.800	5.0	97.0	6360.000	315000.000	503.5428947392
5891.6420672099	23642.5419165254	1309.800	5.0	102.0	6360.000	315000.000	300.1311564280
5869.1514500653	24754.7630880152	1309.800	5.0	107.0	6360.000	315000.000	118.6611385359
5846.7466880785	25862.7384923212	1309.800	5.0	112.0	6360.000	315000.000	-32.0614506246
5824.4274535080	26966.4843371359	1309.800	5.0	117.0	6360.000	315000.000	-149.6771240751
5802.1934198635	28066.0167682814	1309.800	5.0	122.0	6360.000	315000.000	-236.8432716585
5780.0442619010	29161.3518699447	1309.800	5.0	127.0	6360.000	315000.000	-298.7150511548
5757.9796556180	30252.5056649136	1309.800	5.0	132.0	6360.000	315000.000	-340.9019395500
5735.9992782488	31339.4941148109	1309.800	5.0	137.0	6360.000	315000.000	-368.3757579519
5714.1028082601	32422.3331203277	1309.800	5.0	142.0	6360.000	315000.000	-385.1132362993
5692.2899253457	33501.0385214564	1309.800	5.0	147.0	6360.000	315000.000	-394.1235878861
5670.5603104222	34575.6260977220	1309.800	5.0	152.0	6360.000	315000.000	-397.6174231177
5648.9136456245	35646.1115684133	1309.800	5.0	157.0	6360.000	315000.000	-397.1951702340
5627.3496143005	36712.5105928124	1309.800	5.0	162.0	6360.000	315000.000	-394.0089161802
5605.8679010073	37774.8387704242	1309.800	5.0	167.0	6360.000	315000.000	-388.8875561934
5584.4681915058	38833.1116412044	1309.800	5.0	172.0	6360.000	315000.000	-382.4288147623
5563.1501727567	39887.3446857867	1309.800	5.0	177.0	6360.000	315000.000	-375.0652561348
5541.9135329157	40937.5533257097	1309.800	5.0	182.0	6360.000	315000.000	-367.1111224448
5520.7579613287	41983.7529236418	1309.800	5.0	187.0	6360.000	315000.000	-358.7954688336
5499.6831485278	43025.9587836065	1309.800	5.0	192.0	6360.000	315000.000	-350.2856445880
5478.6887862262	44064.1861512061	1309.800	5.0	197.0	6360.000	315000.000	-341.7040080774
5457.7745673141	45098.4502138447	1309.800	5.0	202.0	6360.000	315000.000	-333.1398982265
5436.9401858539	46128.7661009502	1309.800	5.0	207.0	6360.000	315000.000	-324.6582688504
5416.1853370760	47155.1488841959	1309.800	5.0	212.0	6360.000	315000.000	-316.3059622163
5395.5097173742	48177.6135777209	1309.800	5.0	217.0	6360.000	315000.000	-308.1163013928
5374.9130243013	49196.1751383495	1309.800	5.0	222.0	6360.000	315000.000	-300.1124765262
5354.3949565646	50210.8484658104	1309.800	5.0	227.0	6360.000	315000.000	-292.3100593239
5333.9552140216	51221.6484029542	1309.800	5.0	232.0	6360.000	315000.000	-284.7188825298
5313.5934976756	52228.5897359709	1309.800	5.0	237.0	6360.000	315000.000	-277.3444533743
5293.3095096710	53231.6871946059	1309.800	5.0	242.0	6360.000	315000.000	-270.1890224933
5273.1029532896	54230.9554523758	1309.800	5.0	247.0	6360.000	315000.000	-263.2523963413
5252.9735329457	55226.4091267827	1309.800	5.0	252.0	6360.000	315000.000	-256.5325573533
5232.9209541820	56218.0627795282	1309.800	5.0	257.0	6360.000	315000.000	-250.0261390923
