# Supplementary material for: Isothermal titration calorimetry and surface plasmon resonance analysis using the dynamic approach
Source: Biochem Biophys Rep. 2019 Dec 17;21:100712. doi: 10.1016/j.bbrep.2019.100712 (PMC6926116; doi:10.1016/j.bbrep.2019.100712)
Supplement: Multimedia component 2 [file mmc2.zip › Figure_2/MNOS_Five_mixed/NDH/Numerical/MNOS_Mixed_Five_states_ODE.m]

function dy = MNOS_Mixed_Five_states_ODE(t,y,K)

dy = zeros(6,1);    % a column vector

%{

		K(1,1)=K_on_1;				% 1
		K(2,1)=K_off_1;				%n;
		K(3,1)=K_on_2;				%n;
		K(4,1)=K_off_2;				%n;
		K(5,1)=K_on_3;				%n;
		K(6,1)=K_off_3;				%n;
		K(7,1)=K_on_4;				%n;
		K(8,1)=K_off_4;				%n;
		K(9,1)=M;			%n;
		K(10,1)=N;			%n;
		K(11,1)=O;			%n;
		K(12,1)=Q;			%n;
		K(13,1)=Del_H_M;			%n;
		K(14,1)=Del_H_N;			%n;
		K(15,1)=Del_H_O;			%n;
		K(16,1)=Del_H_Q;			%n;
		K(17,1)=Del_H_DIL;			%n;
		K(18,1)=V_0;			%n;
		K(19,1)=1/Tau_lig;		% Lig mix rate
		K(20,1)=1.0/Tau_heat;		% Heat mix rate


Y1: L
Y2: P
Y3: PL1
Y4: PL2
Y5: PL3
Y6: PL4


%}


dy(1) = -K(9)*K(1)*y(2)*y(1)+K(2)*y(3)-K(9)*K(10)*K(3)*y(3)*y(1)+K(4)*y(4)-K(9)*K(10)*K(11)*K(5)*y(4)*y(1)+K(6)*y(5)-K(9)*K(10)*K(11)*K(12)*K(7)*y(5)*y(1)+K(8)*y(6);
dy(2) = -K(9)*K(1)*y(2)*y(1)+K(2)*y(3);
dy(3) = +K(9)*K(1)*y(2)*y(1)-K(2)*y(3)-K(9)*K(10)*K(3)*y(3)*y(1)+K(4)*y(4);
dy(4) =+K(9)*K(10)*K(3)*y(3)*y(1)-K(4)*y(4)-K(9)*K(10)*K(11)*K(5)*y(4)*y(1)+K(6)*y(5);
dy(5) =+K(9)*K(10)*K(11)*K(5)*y(4)*y(1)-K(6)*y(5)-K(9)*K(10)*K(11)*K(12)*K(7)*y(5)*y(1)+K(8)*y(6);
dy(6) =+K(9)*K(10)*K(11)*K(12)*K(7)*y(5)*y(1)-K(8)*y(6);
