# Supplementary material for: Isothermal titration calorimetry and surface plasmon resonance analysis using the dynamic approach
Source: Biochem Biophys Rep. 2019 Dec 17;21:100712. doi: 10.1016/j.bbrep.2019.100712 (PMC6926116; doi:10.1016/j.bbrep.2019.100712)
Supplement: Multimedia component 2 [file mmc2.zip › Figure_2/MNOS_Five_mixed/Time_domain/All_results]

P_T(uM)	L_T(uM)	XMt	L(uM)	P(uM)	PL1(uM)	PL2(uM)	PL3(uM)	PL4(uM)	Q(cals)	NDH(cal/mol)
6359.999999999999	480.989464040312	0.075627274220	31.554410197382	5912.397879283312	445.883724759955	1.603934166461	0.114381304357	0.000080485932	-0.000173699276	-275.713135926632
6335.721484196059	1681.627006168727	0.265419969985	128.757475886519	4841.783608940616	1489.963848699437	21.870214212560	6.364055088781	0.018273058633	-0.000269008876	-170.799286496863
6311.535648632630	2877.681262520198	0.455939952291	254.765505510600	3885.598340087151	2365.900256523046	68.713474331846	39.563160033206	0.224769024780	0.000141658023	89.941601624081
6287.442139514320	4069.169729223053	0.647190008104	405.747399467541	3093.241280037671	2999.628306669232	138.748417867230	127.230789989494	1.151205436401	0.000752591540	477.835898201677
6263.440604396308	5256.109835616307	0.839172935068	571.288234243953	2474.155918221049	3378.160236177700	220.008964380376	284.056084079875	3.618797141015	0.001399030785	888.273514108244
6239.530692179190	6438.518944504624	1.031891541551	742.810179219688	1998.613969380223	3548.172013879245	300.460485006639	504.398341178648	8.355190555261	0.001915341726	1216.089984797716
6215.712053103838	7616.414352412302	1.225348646678	917.135460020815	1628.320508453668	3569.203243810937	373.172485916917	773.484366157062	15.819395661428	0.002263320240	1437.028723871014
6191.984338746288	8789.813289836289	1.419547080382	1094.734581794804	1333.185580940513	3488.167618979802	435.322420033719	1077.031266817826	26.293113228152	0.002475923691	1572.015042100097
6168.347202012641	9958.732921498236	1.614489683436	1277.771380388322	1092.796444925775	3337.262212379858	486.125428396665	1403.815180886453	40.000733411257	0.002592425716	1645.984581298887
6144.800297133985	11123.190346595587	1.810179307501	1469.208665519467	893.718836278733	3138.212106528865	525.618480011135	1745.269689832339	57.180887348934	0.002640317483	1676.392052859613
6121.343279661340	12283.202599051705	2.006618815165	1672.559946844592	727.010133819683	2906.163593556861	554.123542113971	2094.578943244266	78.123787265230	0.002635988629	1673.643574267139
6097.975806460617	13438.786647765050	2.203811079986	1891.921281091796	586.569725765784	2652.287555378913	572.042796733978	2445.907466289997	103.192455831335	0.002588178470	1643.287917157840
6074.697535707599	14589.959396857412	2.401758986533	2132.116021077249	468.118339654364	2385.417442051788	579.802488947753	2793.825957185888	132.835772160211	0.002500616876	1587.693254656750
6051.508126882940	15736.737685921171	2.600465430429	2398.873366814879	368.563101600001	2113.085538121238	577.868806588883	3132.889042584523	167.593511105361	0.002373762877	1507.151032932523
6028.407240767187	16879.138290265648	2.799933318393	2698.972613977936	285.585123710321	1842.179562570244	566.807109592391	3457.340917607153	208.087286519897	0.002206130936	1400.718054391140
6005.394539435810	18017.177921162478	3.000165568282	3040.249355894666	217.351061437379	1579.315404645849	547.372441157114	3760.976088357037	254.985004402629	0.001995723040	1267.125739793713
5982.469686254271	19150.873226090091	3.201165109134	3431.299334820195	162.292266342975	1330.927295862374	520.616333728473	4037.242483939028	308.921620127146	0.001742015075	1106.041317571806
5959.632345873089	20280.240788977208	3.402934881213	3880.681852687151	118.926632702829	1103.024256541233	487.975428559396	4279.710901778966	370.362780417566	0.001448651307	919.778607565799
5936.882184222939	21405.297130445459	3.605477836048	4395.530704411854	85.727663662401	900.596401050925	451.280301173645	4482.973109437272	439.422524675728	0.001126193479	715.043478616134
5914.218868509766	22526.058708051027	3.808796936480	4979.836587001673	61.068382585841	726.824252524863	412.619124574954	4643.793337504206	515.694902810091	0.000793080058	503.542893727087
5891.642067209913	23642.541916525406	4.012895156701	5633.135854292211	43.264186108393	582.474160757764	374.051793024619	4762.011120627354	598.198739481815	0.000472706570	300.131155484273
5869.151450065272	24754.763088015232	4.217775482304	6350.413079610971	30.696209595402	465.891330072793	337.280673163564	4840.629812288833	685.501974879358	0.000186891292	118.661137718995
5846.746688078460	25862.738492321176	4.423440910319	7123.361103010253	21.948047926841	373.661851424857	303.437025985523	4884.970808347553	775.982266315174	-0.000050496786	-32.061451281687
5824.427453507997	26966.484337135949	4.629894449264	7942.289260685418	15.887986172503	301.586886864769	273.063093368895	4901.366127134490	868.095906459274	-0.000235741471	-149.677124572985
5802.193419863517	28066.016768281406	4.837139119182	8797.773723384867	11.676509098112	245.518210968925	246.241557818535	4896.013165777655	960.550556336718	-0.000373028153	-236.843272013885
5780.044261900990	29161.351869944705	5.045177951692	9681.606372056689	8.722869249509	201.838813755712	222.770129773966	4874.306319907171	1052.361867313579	-0.000470476206	-298.715051396566
5757.979655617966	30252.505664913617	5.254013990028	10587.101929370399	6.624572003950	167.622695515805	202.308796193587	4840.612293111990	1142.831643174603	-0.000536920555	-340.901939704803
5735.999278248833	31339.494114810877	5.463650289088	11509.021533623880	5.111663818348	140.604295009659	184.476835924424	4798.314202266328	1231.493002981175	-0.000580191819	-368.375758040830
5714.102808260099	32422.333120327712	5.674089915474	12443.339305388183	4.003765759497	119.070315868877	168.906086937405	4749.967996147002	1318.051835287160	-0.000606553347	-385.113236339725
5692.289925345684	33501.038521456408	5.885335947540	13386.983286131068	3.179841795190	101.738688625754	155.265050157188	4697.479226906543	1402.337192515271	-0.000620744651	-394.123587894133
5670.560310422239	34575.626097722045	6.097391475437	14337.607201648800	2.557927519943	87.652198474651	143.266398298318	4642.259997431507	1484.263478275532	-0.000626247441	-397.617423099900
5648.913645624475	35646.111568413289	6.310259601158	15293.408368026265	2.081847384886	76.094115898551	132.666176327812	4585.354705325132	1563.803155063572	-0.000625582393	-397.195170200072
5627.349614300515	36712.510592812388	6.523943438580	16252.989329315087	1.712580327825	66.524574007025	123.259443827968	4527.535801117606	1640.967600719540	-0.000620564043	-394.008916133360
5605.867901007262	37774.838770424198	6.738446113516	17215.255212466516	1.422640591555	58.533778853550	114.874829332589	4469.374880054876	1715.793871167395	-0.000612497901	-388.887556137285
5584.468191505784	38833.111641204378	6.953770763754	18179.338353180541	1.192396458724	51.807979031524	107.369164943775	4411.294854757623	1788.335604808316	-0.000602325383	-382.428814702989
5563.150172756717	39887.344685786746	7.169920539107	19144.543066989729	1.007634725947	46.104788311960	100.622682019335	4353.608108923502	1858.656786019222	-0.000590727778	-375.065256069825
5541.913532915684	40937.553325709690	7.386898601460	20110.305072607618	0.857930562945	41.235256391145	94.534908778135	4296.544433519090	1926.827470748651	-0.000578200018	-367.111122376366
5520.757961328741	41983.752923641783	7.604708124813	21076.161511758157	0.735542761643	37.050779123214	89.021255362856	4240.271564575865	1992.920858176376	-0.000565102863	-358.795468765347
5499.683148527822	43025.958783606504	7.823352295327	22041.728633506285	0.634655452326	33.433478781706	84.010209990173	4184.910367366813	2057.011288408934	-0.000551699890	-350.285644519348
5478.688786226219	44064.186151206115	8.042834311375	23006.685042807181	0.550851002964	30.289080718388	79.441052796950	4130.546135440687	2119.172880040962	-0.000538183813	-341.704008008735
5457.774567314071	45098.450213844662	8.263157383585	23970.759012053924	0.480739064338	27.541595818817	75.261997004549	4077.237056094053	2179.478612018223	-0.000524695340	-333.139898155665
5436.940185853870	46128.766100950161	8.484324734889	24933.718780850813	0.421692371759	25.129318032625	71.428677783724	4025.020596329057	2237.999715482826	-0.000511336773	-324.658268791460
5416.185337075989	47155.148884195893	8.706339600567	25895.365070601983	0.371656415813	23.001786778264	67.902921912520	3973.918352164761	2294.805282728596	-0.000498181890	-316.305962149381
5395.509717374218	48177.613577720876	8.929205228300	26855.525255031207	0.329010824512	21.117462831375	64.651743428481	3923.939754241325	2349.962028674249	-0.000485283175	-308.116301327883
5374.913024301328	49196.175138349528	9.152924878211	27814.048778372002	0.292467354338	19.441936010562	61.646521045989	3875.084916061596	2403.534159527459	-0.000472677150	-300.112476462357
5354.394956564644	50210.848465810406	9.377501822918	28770.803522424041	0.260994078941	17.946532384061	58.862321912894	3827.346834902788	2455.583316721260	-0.000460388343	-292.310059260534
5333.955214021643	51221.648402954204	9.602939347579	29725.672900860089	0.233758519028	16.607223965852	56.277343443629	3780.713100632350	2506.168573439081	-0.000448432240	-284.718882467989
5313.593497675553	52228.589735970883	9.829240749940	30678.553515695021	0.210084602023	15.403769177276	53.872450703527	3735.167227961361	2555.346467555747	-0.000436817514	-277.344453315895
5293.309509670989	53231.687194605904	10.056409340385	31629.353251757009	0.189419814166	14.319030654184	51.630791381366	3690.689698747918	2603.171059402303	-0.000425547710	-270.189022436802
5273.102953289592	54230.955452375776	10.284448441983	32577.989715181382	0.171309931486	13.338430314657	49.537473999263	3647.258779728754	2649.694006025767	-0.000414622524	-263.252396281672
5252.973532945686	55226.409126782652	10.513361390537	33524.388944188097	0.155379434057	12.449511389207	47.579297865365	3604.851165365502	2694.964645945789	-0.000404038778	-256.532557297656
5232.920954181959	56218.062779528176	10.743151534632	34468.484336739013	0.141316216508	11.641584350615	45.744525534217	3563.442483821021	2739.030090077552	-0.000393791169	-250.026139038379
