# Supplementary material for: Isothermal titration calorimetry and surface plasmon resonance analysis using the dynamic approach
Source: Biochem Biophys Rep. 2019 Dec 17;21:100712. doi: 10.1016/j.bbrep.2019.100712 (PMC6926116; doi:10.1016/j.bbrep.2019.100712)
Supplement: Multimedia component 2 [file mmc2.zip › Figure_2/MNOS_Five_mixed/Time_domain/CSplines]

XMt	NDH(cals)	XMt_interpolated(uM)	NDH_interpolated(cals)
0.075627274220	-275.713135926632	0.075627274220	-275.713135926632
0.265419969985	-170.799286496863	0.183380044527	-230.547017903331
0.455939952291	89.941601624081	0.291132814835	-147.591151035594
0.647190008104	477.835898201677	0.398885585142	-2.534915460954
0.839172935068	888.273514108244	0.506638355449	181.451068120207
1.031891541551	1216.089984797716	0.614391125756	408.275226700384
1.225348646678	1437.028723871014	0.722143896063	640.847734298497
1.419547080382	1572.015042100097	0.829896666371	870.460783795686
1.614489683436	1645.984581298887	0.937649436678	1068.570017434453
1.810179307501	1676.392052859613	1.045402206985	1234.390307275284
2.006618815165	1673.643574267139	1.153154977292	1366.251723232391
2.203811079986	1643.287917157840	1.260907747599	1466.847237519862
2.401758986533	1587.693254656750	1.368660517906	1543.965452712459
2.600465430429	1507.151032932523	1.476413288214	1598.642017316225
2.799933318393	1400.718054391140	1.584166058521	1638.358865254455
3.000165568282	1267.125739793713	1.691918828828	1662.735359493573
3.201165109134	1106.041317571806	1.799671599135	1676.256204336099
3.402934881213	919.778607565799	1.907424369442	1675.661496877696
3.605477836048	715.043478616134	2.015177139750	1673.346865836828
3.808796936480	503.542893727087	2.122929910057	1659.512637717787
4.012895156701	300.131155484273	2.230682680364	1637.547587631542
4.217775482304	118.661137718995	2.338435450671	1608.099069120322
4.423440910319	-32.061451281687	2.446188220978	1572.081671298547
4.629894449264	-149.677124572985	2.553940991286	1528.132447186089
4.837139119182	-236.843272013885	2.661693761593	1477.397910734242
5.045177951692	-298.715051396566	2.769446531900	1418.571248925609
5.254013990028	-340.901939704803	2.877199302207	1352.447414592119
5.463650289088	-368.375758040830	2.984952072514	1278.146874411333
5.674089915474	-385.113236339725	3.092704842822	1196.237635966035
5.885335947540	-394.123587894133	3.200457613129	1106.648211863154
6.097391475437	-397.617423099900	3.308210383436	1009.876340146742
6.310259601158	-397.195170200072	3.415963153743	907.143710726719
6.523943438580	-394.008916133360	3.523715924050	799.014055382313
6.738446113516	-388.887556137285	3.631468694357	688.237415659432
6.953770763754	-382.428814702989	3.739221464665	575.481877782506
7.169920539107	-375.065256069825	3.846974234972	464.614690185674
7.386898601460	-367.111122376366	3.954727005279	356.105597934342
7.604708124813	-358.795468765347	4.062479775586	253.964078923301
7.823352295327	-350.285644519348	4.170232545893	157.984876172072
8.042834311375	-341.704008008735	4.277985316201	71.306245166556
8.263157383585	-333.139898155665	4.385738086508	-7.128907699521
8.484324734889	-324.658268791460	4.493490856815	-75.498477607037
8.706339600567	-316.305962149381	4.601243627122	-135.421174212295
8.929205228300	-308.116301327883	4.708996397429	-186.209974019042
9.152924878211	-300.112476462357	4.816749167737	-229.577462148108
9.377501822918	-292.310059260534	4.924501938044	-265.534791262496
9.602939347579	-284.718882467989	5.032254708351	-295.555503826542
9.829240749940	-277.344453315895	5.140007478658	-319.974014389283
10.056409340385	-270.189022436802	5.247760248965	-339.898767281579
10.284448441983	-263.252396281672	5.355513019273	-355.770811980263
10.513361390537	-256.532557297656	5.463265789580	-368.337663691476
10.743151534632	-250.026139038379	5.571018559887	-378.060805901320
?	?	5.678771330194	-385.372507574576
?	?	5.786524100501	-390.754300354678
?	?	5.894276870808	-394.336736037372
?	?	6.002029641116	-396.694330599061
?	?	6.109782411423	-397.615674790283
?	?	6.217535181730	-397.469104305868
?	?	6.325287952037	-397.122684331861
?	?	6.433040722344	-395.721279643236
?	?	6.540793492652	-393.688903952073
?	?	6.648546262959	-391.237014781470
?	?	6.756299033266	-388.405831375628
?	?	6.864051803573	-385.252478211325
?	?	6.971804573880	-381.849000886480
?	?	7.079557344188	-378.229458337850
?	?	7.187310114495	-374.448509095174
?	?	7.295062884802	-370.530562935276
?	?	7.402815655109	-366.514438523782
?	?	7.510568425416	-362.418659468036
?	?	7.618321195724	-358.270195481444
?	?	7.726073966031	-354.083480505011
?	?	7.833826736338	-349.876895326436
?	?	7.941579506645	-345.661904823496
?	?	8.049332276952	-341.450680246356
?	?	8.157085047259	-337.252500143480
?	?	8.264837817567	-333.075021155210
?	?	8.372590587874	-328.925908707851
?	?	8.480343358181	-324.809522105618
?	?	8.588096128488	-320.732300858818
?	?	8.695848898795	-316.696252065841
?	?	8.803601669103	-312.706762343281
?	?	8.911354439410	-308.764270775913
?	?	9.019107209717	-304.873217354829
?	?	9.126859980024	-301.033032201915
?	?	9.234612750331	-297.247306270896
?	?	9.342365520639	-293.514855879226
?	?	9.450118290946	-289.838511383452
?	?	9.557871061253	-286.216756050350
?	?	9.665623831560	-282.651737117737
?	?	9.773376601867	-279.141805615977
?	?	9.881129372175	-275.688491556550
?	?	9.988882142482	-272.290158727056
?	?	10.096634912789	-268.947774353253
?	?	10.204387683096	-265.659821071575
?	?	10.312140453403	-262.426746901230
?	?	10.419893223710	-259.247232406406
?	?	10.527645994018	-256.121235568917
?	?	10.635398764325	-253.047548703880
?	?	10.743151534632	-250.026139038379
