# Supplementary material for: Isothermal titration calorimetry and surface plasmon resonance analysis using the dynamic approach
Source: Biochem Biophys Rep. 2019 Dec 17;21:100712. doi: 10.1016/j.bbrep.2019.100712 (PMC6926116; doi:10.1016/j.bbrep.2019.100712)
Supplement: Multimedia component 2 [file mmc2.zip › Figure_2/MNOS_Five_mixed/Time_domain/Chromatogram_results]

Time	L(uM)	L_1	P	PL1	PL2	PL3	PL4	PL1_1	PL2_1	PL3_1	PL4_1	L_1_1	L_T(injected:non-cumulative)	P_T(non-cumulative)	Q1	Q2	Q3	Q4	Q_dil(cals)	Q_total(cals)
0.000000000000	0.000000000000	0.000000000000	0.006360000000	0.000000000000	0.000000000000	0.000000000000	0.000000000000	0.000000000000	0.000000000000	0.000000000000	0.000000000000	0.000000000000	0.000000000000	0.000000000000	0.000000000000	0.000000000000	0.000000000000	0.000000000000	0.000000000000	0.000000000000
6.688963210702	0.000000000000	0.000031554818	0.005912392984	0.000445892915	0.000001600645	0.000000113378	0.000000000078	0.000397022002	0.000001372158	0.000000091105	0.000000000057	0.000029211514	0.000480989464	-0.000009711406	-0.000024473466	0.000001196796	0.000000094356	-0.000000000019	0.000000000000	-0.000023182333
13.377926421405	0.000000000000	0.000031554413	0.005912397852	0.000445883777	0.000001603916	0.000000114376	0.000000000080	0.000440628589	0.000001578751	0.000000111799	0.000000000078	0.000031302426	0.000000000000	0.000000000000	-0.000002688023	0.000000180191	0.000000021433	-0.000000000007	0.000000000000	-0.000002486406
20.066889632107	0.000000000000	0.000031554410	0.005912397879	0.000445883725	0.000001603934	0.000000114381	0.000000000080	0.000445318456	0.000001601224	0.000000114103	0.000000000080	0.000031527306	0.000000000000	0.000000000000	-0.000000289096	0.000000019601	0.000000002386	-0.000000000001	0.000000000000	-0.000000267110
26.755852842809	-0.000000000000	0.000031554410	0.005912397879	0.000445883725	0.000001603934	0.000000114381	0.000000000080	0.000445822921	0.000001603643	0.000000114351	0.000000000080	0.000031551495	0.000000000000	0.000000000000	-0.000000031097	0.000000002110	0.000000000257	-0.000000000000	0.000000000000	-0.000000028730
33.444816053512	-0.000000000000	0.000031554410	0.005912397879	0.000445883725	0.000001603934	0.000000114381	0.000000000080	0.000445877185	0.000001603903	0.000000114378	0.000000000080	0.000031554097	0.000000000000	0.000000000000	-0.000000003345	0.000000000227	0.000000000028	-0.000000000000	0.000000000000	-0.000000003090
40.133779264214	0.000000000000	0.000031554410	0.005912397879	0.000445883725	0.000001603934	0.000000114381	0.000000000080	0.000445883021	0.000001603931	0.000000114381	0.000000000080	0.000031554376	0.000000000000	0.000000000000	-0.000000000360	0.000000000024	0.000000000003	-0.000000000000	0.000000000000	-0.000000000332
46.822742474916	0.000000000000	0.000031554410	0.005912397879	0.000445883725	0.000001603934	0.000000114381	0.000000000080	0.000445883649	0.000001603934	0.000000114381	0.000000000080	0.000031554407	0.000000000000	0.000000000000	-0.000000000039	0.000000000003	0.000000000000	-0.000000000000	0.000000000000	-0.000000000036
53.511705685619	0.000000000000	0.000031554410	0.005912397879	0.000445883725	0.000001603934	0.000000114381	0.000000000080	0.000445883717	0.000001603934	0.000000114381	0.000000000080	0.000031554410	0.000000000000	0.000000000000	-0.000000000004	0.000000000000	0.000000000000	-0.000000000000	0.000000000000	-0.000000000004
60.200668896321	0.000000000000	0.000031554410	0.005912397879	0.000445883725	0.000001603934	0.000000114381	0.000000000080	0.000445883724	0.000001603934	0.000000114381	0.000000000080	0.000031554410	0.000000000000	0.000000000000	-0.000000000000	0.000000000000	0.000000000000	-0.000000000000	0.000000000000	-0.000000000000
66.889632107023	0.000000000000	0.000031554410	0.005912397879	0.000445883725	0.000001603934	0.000000114381	0.000000000080	0.000445883725	0.000001603934	0.000000114381	0.000000000080	0.000031554410	0.000000000000	0.000000000000	-0.000000000000	0.000000000000	0.000000000000	-0.000000000000	0.000000000000	-0.000000000000
73.578595317726	0.000000000000	0.000031554410	0.005912397879	0.000445883725	0.000001603934	0.000000114381	0.000000000080	0.000445883725	0.000001603934	0.000000114381	0.000000000080	0.000031554410	0.000000000000	0.000000000000	-0.000000000000	0.000000000000	0.000000000000	-0.000000000000	0.000000000000	-0.000000000000
80.267558528428	0.000000000000	0.000031554410	0.005912397879	0.000445883725	0.000001603934	0.000000114381	0.000000000080	0.000445883725	0.000001603934	0.000000114381	0.000000000080	0.000031554410	0.000000000000	0.000000000000	-0.000000000000	0.000000000000	0.000000000000	-0.000000000000	0.000000000000	-0.000000000000
86.956521739130	0.000000000000	0.000031554410	0.005912397879	0.000445883725	0.000001603934	0.000000114381	0.000000000080	0.000445883725	0.000001603934	0.000000114381	0.000000000080	0.000031554410	0.000000000000	0.000000000000	-0.000000000000	0.000000000000	0.000000000000	-0.000000000000	0.000000000000	-0.000000000000
93.645484949833	0.000000000000	0.000031554410	0.005912397879	0.000445883725	0.000001603934	0.000000114381	0.000000000080	0.000445883725	0.000001603934	0.000000114381	0.000000000080	0.000031554410	0.000000000000	0.000000000000	-0.000000000000	0.000000000000	0.000000000000	-0.000000000000	0.000000000000	-0.000000000000
100.334448160535	0.000000000000	0.000031554410	0.005912397879	0.000445883725	0.000001603934	0.000000114381	0.000000000080	0.000445883725	0.000001603934	0.000000114381	0.000000000080	0.000031554410	0.000000000000	0.000000000000	-0.000000000000	0.000000000000	0.000000000000	-0.000000000000	0.000000000000	-0.000000000000
107.023411371237	0.000000000000	0.000031554410	0.005912397879	0.000445883725	0.000001603934	0.000000114381	0.000000000080	0.000445883725	0.000001603934	0.000000114381	0.000000000080	0.000031554410	0.000000000000	0.000000000000	-0.000000000000	0.000000000000	0.000000000000	-0.000000000000	0.000000000000	-0.000000000000
113.712374581940	0.000000000000	0.000031554410	0.005912397879	0.000445883725	0.000001603934	0.000000114381	0.000000000080	0.000445883725	0.000001603934	0.000000114381	0.000000000080	0.000031554410	0.000000000000	0.000000000000	-0.000000000000	0.000000000000	0.000000000000	-0.000000000000	0.000000000000	-0.000000000000
120.401337792642	0.000000000000	0.000031554410	0.005912397879	0.000445883725	0.000001603934	0.000000114381	0.000000000080	0.000445883725	0.000001603934	0.000000114381	0.000000000080	0.000031554410	0.000000000000	0.000000000000	-0.000000000000	0.000000000000	0.000000000000	-0.000000000000	0.000000000000	0.000000000000
127.090301003344	0.000000000000	0.000031554410	0.005912397879	0.000445883725	0.000001603934	0.000000114381	0.000000000080	0.000445883725	0.000001603934	0.000000114381	0.000000000080	0.000031554410	0.000000000000	0.000000000000	-0.000000000000	0.000000000000	0.000000000000	-0.000000000000	0.000000000000	0.000000000000
133.779264214047	0.000000000000	0.000031554410	0.005912397879	0.000445883725	0.000001603934	0.000000114381	0.000000000080	0.000445883725	0.000001603934	0.000000114381	0.000000000080	0.000031554410	0.000000000000	0.000000000000	-0.000000000000	0.000000000000	0.000000000000	-0.000000000000	0.000000000000	0.000000000000
140.468227424749	0.000000000000	0.000031554410	0.005912397879	0.000445883725	0.000001603934	0.000000114381	0.000000000080	0.000445883725	0.000001603934	0.000000114381	0.000000000080	0.000031554410	0.000000000000	0.000000000000	-0.000000000000	0.000000000000	0.000000000000	-0.000000000000	0.000000000000	0.000000000000
147.157190635452	0.000000000000	0.000031554410	0.005912397879	0.000445883725	0.000001603934	0.000000114381	0.000000000080	0.000445883725	0.000001603934	0.000000114381	0.000000000080	0.000031554410	0.000000000000	0.000000000000	-0.000000000000	0.000000000000	0.000000000000	-0.000000000000	0.000000000000	0.000000000000
153.846153846154	0.000000000000	0.000031554410	0.005912397879	0.000445883725	0.000001603934	0.000000114381	0.000000000080	0.000445883725	0.000001603934	0.000000114381	0.000000000080	0.000031554410	0.000000000000	0.000000000000	-0.000000000000	0.000000000000	0.000000000000	-0.000000000000	0.000000000000	0.000000000000
160.535117056856	0.000000000000	0.000031554410	0.005912397879	0.000445883725	0.000001603934	0.000000114381	0.000000000080	0.000445883725	0.000001603934	0.000000114381	0.000000000080	0.000031554410	0.000000000000	0.000000000000	-0.000000000000	0.000000000000	0.000000000000	-0.000000000000	0.000000000000	0.000000000000
167.224080267559	0.000000000000	0.000031554410	0.005912397879	0.000445883725	0.000001603934	0.000000114381	0.000000000080	0.000445883725	0.000001603934	0.000000114381	0.000000000080	0.000031554410	0.000000000000	0.000000000000	-0.000000000000	0.000000000000	0.000000000000	-0.000000000000	0.000000000000	0.000000000000
173.913043478261	0.000000000000	0.000031554410	0.005912397879	0.000445883725	0.000001603934	0.000000114381	0.000000000080	0.000445883725	0.000001603934	0.000000114381	0.000000000080	0.000031554410	0.000000000000	0.000000000000	-0.000000000000	0.000000000000	0.000000000000	-0.000000000000	0.000000000000	0.000000000000
180.602006688963	0.000000000000	0.000031554410	0.005912397879	0.000445883725	0.000001603934	0.000000114381	0.000000000080	0.000445883725	0.000001603934	0.000000114381	0.000000000080	0.000031554410	0.000000000000	0.000000000000	-0.000000000000	0.000000000000	0.000000000000	-0.000000000000	0.000000000000	0.000000000000
187.290969899666	0.000000000000	0.000031554410	0.005912397879	0.000445883725	0.000001603934	0.000000114381	0.000000000080	0.000445883725	0.000001603934	0.000000114381	0.000000000080	0.000031554410	0.000000000000	0.000000000000	-0.000000000000	0.000000000000	0.000000000000	-0.000000000000	0.000000000000	0.000000000000
193.979933110368	0.000000000000	0.000031554410	0.005912397879	0.000445883725	0.000001603934	0.000000114381	0.000000000080	0.000445883725	0.000001603934	0.000000114381	0.000000000080	0.000031554410	0.000000000000	0.000000000000	-0.000000000000	0.000000000000	0.000000000000	-0.000000000000	0.000000000000	0.000000000000
200.668896321070	0.000000000000	0.000031554410	0.005912397879	0.000445883725	0.000001603934	0.000000114381	0.000000000080	0.000445883725	0.000001603934	0.000000114381	0.000000000080	0.000031554410	0.000000000000	0.000000000000	-0.000000000000	0.000000000000	0.000000000000	-0.000000000000	0.000000000000	0.000000000000
207.357859531773	0.000000000000	0.000031554410	0.005912397879	0.000445883725	0.000001603934	0.000000114381	0.000000000080	0.000445883725	0.000001603934	0.000000114381	0.000000000080	0.000031554410	0.000000000000	0.000000000000	-0.000000000000	0.000000000000	0.000000000000	-0.000000000000	0.000000000000	0.000000000000
214.046822742475	0.000000000000	0.000031554410	0.005912397879	0.000445883725	0.000001603934	0.000000114381	0.000000000080	0.000445883725	0.000001603934	0.000000114381	0.000000000080	0.000031554410	0.000000000000	0.000000000000	-0.000000000000	0.000000000000	0.000000000000	-0.000000000000	0.000000000000	0.000000000000
220.735785953177	0.000000000000	0.000031554410	0.005912397879	0.000445883725	0.000001603934	0.000000114381	0.000000000080	0.000445883725	0.000001603934	0.000000114381	0.000000000080	0.000031554410	0.000000000000	0.000000000000	-0.000000000000	0.000000000000	0.000000000000	-0.000000000000	0.000000000000	0.000000000000
227.424749163880	0.000000000000	0.000031554410	0.005912397879	0.000445883725	0.000001603934	0.000000114381	0.000000000080	0.000445883725	0.000001603934	0.000000114381	0.000000000080	0.000031554410	0.000000000000	0.000000000000	-0.000000000000	0.000000000000	0.000000000000	-0.000000000000	0.000000000000	0.000000000000
234.113712374582	0.000000000000	0.000031554410	0.005912397879	0.000445883725	0.000001603934	0.000000114381	0.000000000080	0.000445883725	0.000001603934	0.000000114381	0.000000000080	0.000031554410	0.000000000000	0.000000000000	-0.000000000000	0.000000000000	0.000000000000	-0.000000000000	0.000000000000	0.000000000000
240.802675585284	0.000000000000	0.000031554410	0.005912397879	0.000445883725	0.000001603934	0.000000114381	0.000000000080	0.000445883725	0.000001603934	0.000000114381	0.000000000080	0.000031554410	0.000000000000	0.000000000000	-0.000000000000	0.000000000000	0.000000000000	-0.000000000000	0.000000000000	0.000000000000
247.491638795987	0.000000000000	0.000031554410	0.005912397879	0.000445883725	0.000001603934	0.000000114381	0.000000000080	0.000445883725	0.000001603934	0.000000114381	0.000000000080	0.000031554410	0.000000000000	0.000000000000	-0.000000000000	0.000000000000	0.000000000000	-0.000000000000	0.000000000000	0.000000000000
254.180602006689	0.000000000000	0.000031554410	0.005912397879	0.000445883725	0.000001603934	0.000000114381	0.000000000080	0.000445883725	0.000001603934	0.000000114381	0.000000000080	0.000031554410	0.000000000000	0.000000000000	-0.000000000000	0.000000000000	0.000000000000	-0.000000000000	0.000000000000	0.000000000000
260.869565217391	0.000000000000	0.000031554410	0.005912397879	0.000445883725	0.000001603934	0.000000114381	0.000000000080	0.000445883725	0.000001603934	0.000000114381	0.000000000080	0.000031554410	0.000000000000	0.000000000000	-0.000000000000	0.000000000000	0.000000000000	-0.000000000000	0.000000000000	0.000000000000
267.558528428094	0.000000000000	0.000031554410	0.005912397879	0.000445883725	0.000001603934	0.000000114381	0.000000000080	0.000445883725	0.000001603934	0.000000114381	0.000000000080	0.000031554410	0.000000000000	0.000000000000	-0.000000000000	0.000000000000	0.000000000000	-0.000000000000	0.000000000000	0.000000000000
274.247491638796	0.000000000000	0.000031554410	0.005912397879	0.000445883725	0.000001603934	0.000000114381	0.000000000080	0.000445883725	0.000001603934	0.000000114381	0.000000000080	0.000031554410	0.000000000000	0.000000000000	-0.000000000000	0.000000000000	0.000000000000	-0.000000000000	0.000000000000	0.000000000000
280.936454849498	0.000000000000	0.000031554410	0.005912397879	0.000445883725	0.000001603934	0.000000114381	0.000000000080	0.000445883725	0.000001603934	0.000000114381	0.000000000080	0.000031554410	0.000000000000	0.000000000000	-0.000000000000	0.000000000000	0.000000000000	-0.000000000000	0.000000000000	0.000000000000
287.625418060201	0.000000000000	0.000031554410	0.005912397879	0.000445883725	0.000001603934	0.000000114381	0.000000000080	0.000445883725	0.000001603934	0.000000114381	0.000000000080	0.000031554410	0.000000000000	0.000000000000	-0.000000000000	0.000000000000	0.000000000000	-0.000000000000	0.000000000000	0.000000000000
294.314381270903	0.000000000000	0.000031554410	0.005912397879	0.000445883725	0.000001603934	0.000000114381	0.000000000080	0.000445883725	0.000001603934	0.000000114381	0.000000000080	0.000031554410	0.000000000000	0.000000000000	-0.000000000000	0.000000000000	0.000000000000	-0.000000000000	0.000000000000	0.000000000000
301.003344481605	0.000000000000	0.000031554410	0.005912397879	0.000445883725	0.000001603934	0.000000114381	0.000000000080	0.000445883725	0.000001603934	0.000000114381	0.000000000080	0.000031554410	0.000000000000	0.000000000000	-0.000000000000	0.000000000000	0.000000000000	-0.000000000000	0.000000000000	0.000000000000
307.692307692308	0.000000000000	0.000031554410	0.005912397879	0.000445883725	0.000001603934	0.000000114381	0.000000000080	0.000445883725	0.000001603934	0.000000114381	0.000000000080	0.000031554410	0.000000000000	0.000000000000	-0.000000000000	0.000000000000	0.000000000000	-0.000000000000	0.000000000000	0.000000000000
314.381270903010	0.000000000000	0.000031554410	0.005912397879	0.000445883725	0.000001603934	0.000000114381	0.000000000080	0.000445883725	0.000001603934	0.000000114381	0.000000000080	0.000031554410	0.000000000000	0.000000000000	-0.000000000000	0.000000000000	0.000000000000	-0.000000000000	0.000000000000	0.000000000000
321.070234113712	0.000000000000	0.000031554410	0.005912397879	0.000445883725	0.000001603934	0.000000114381	0.000000000080	0.000445883725	0.000001603934	0.000000114381	0.000000000080	0.000031554410	0.000000000000	0.000000000000	-0.000000000000	0.000000000000	0.000000000000	-0.000000000000	0.000000000000	0.000000000000
327.759197324415	0.000000000000	0.000031554410	0.005912397879	0.000445883725	0.000001603934	0.000000114381	0.000000000080	0.000445883725	0.000001603934	0.000000114381	0.000000000080	0.000031554410	0.000000000000	0.000000000000	-0.000000000000	0.000000000000	0.000000000000	-0.000000000000	0.000000000000	0.000000000000
334.448160535117	0.000000000000	0.000031554410	0.005912397879	0.000445883725	0.000001603934	0.000000114381	0.000000000080	0.000445883725	0.000001603934	0.000000114381	0.000000000080	0.000031554410	0.000000000000	0.000000000000	-0.000000000000	0.000000000000	0.000000000000	-0.000000000000	0.000000000000	0.000000000000
341.137123745819	0.000000000000	0.000031554410	0.005912397879	0.000445883725	0.000001603934	0.000000114381	0.000000000080	0.000445883725	0.000001603934	0.000000114381	0.000000000080	0.000031554410	0.000000000000	0.000000000000	-0.000000000000	0.000000000000	0.000000000000	-0.000000000000	0.000000000000	0.000000000000
347.826086956522	0.000000000000	0.000031554410	0.005912397879	0.000445883725	0.000001603934	0.000000114381	0.000000000080	0.000445883725	0.000001603934	0.000000114381	0.000000000080	0.000031554410	0.000000000000	0.000000000000	-0.000000000000	0.000000000000	0.000000000000	-0.000000000000	0.000000000000	0.000000000000
354.515050167224	0.000000000000	0.000031554410	0.005912397879	0.000445883725	0.000001603934	0.000000114381	0.000000000080	0.000445883725	0.000001603934	0.000000114381	0.000000000080	0.000031554410	0.000000000000	0.000000000000	-0.000000000000	0.000000000000	0.000000000000	-0.000000000000	0.000000000000	0.000000000000
361.204013377926	0.000000000000	0.000031554410	0.005912397879	0.000445883725	0.000001603934	0.000000114381	0.000000000080	0.000445883725	0.000001603934	0.000000114381	0.000000000080	0.000031554410	0.000000000000	0.000000000000	-0.000000000000	0.000000000000	0.000000000000	-0.000000000000	0.000000000000	0.000000000000
367.892976588629	0.000000000000	0.000031554410	0.005912397879	0.000445883725	0.000001603934	0.000000114381	0.000000000080	0.000445883725	0.000001603934	0.000000114381	0.000000000080	0.000031554410	0.000000000000	0.000000000000	-0.000000000000	0.000000000000	0.000000000000	-0.000000000000	0.000000000000	0.000000000000
374.581939799331	0.000000000000	0.000031554410	0.005912397879	0.000445883725	0.000001603934	0.000000114381	0.000000000080	0.000445883725	0.000001603934	0.000000114381	0.000000000080	0.000031554410	0.000000000000	0.000000000000	-0.000000000000	0.000000000000	0.000000000000	-0.000000000000	0.000000000000	0.000000000000
381.270903010033	0.000000000000	0.000031554410	0.005912397879	0.000445883725	0.000001603934	0.000000114381	0.000000000080	0.000445883725	0.000001603934	0.000000114381	0.000000000080	0.000031554410	0.000000000000	0.000000000000	-0.000000000000	0.000000000000	0.000000000000	-0.000000000000	0.000000000000	0.000000000000
387.959866220736	0.000000000000	0.000031554410	0.005912397879	0.000445883725	0.000001603934	0.000000114381	0.000000000080	0.000445883725	0.000001603934	0.000000114381	0.000000000080	0.000031554410	0.000000000000	0.000000000000	-0.000000000000	0.000000000000	0.000000000000	-0.000000000000	0.000000000000	0.000000000000
394.648829431438	0.000000000000	0.000031554410	0.005912397879	0.000445883725	0.000001603934	0.000000114381	0.000000000080	0.000445883725	0.000001603934	0.000000114381	0.000000000080	0.000031554410	0.000000000000	0.000000000000	-0.000000000000	0.000000000000	0.000000000000	-0.000000000000	0.000000000000	0.000000000000
401.337792642140	0.000000000000	0.000031554410	0.005912397879	0.000445883725	0.000001603934	0.000000114381	0.000000000080	0.000445883725	0.000001603934	0.000000114381	0.000000000080	0.000031554410	0.000000000000	0.000000000000	-0.000000000000	0.000000000000	0.000000000000	-0.000000000000	0.000000000000	0.000000000000
408.026755852843	0.000000000000	0.000031554410	0.005912397879	0.000445883725	0.000001603934	0.000000114381	0.000000000080	0.000445883725	0.000001603934	0.000000114381	0.000000000080	0.000031554410	0.000000000000	0.000000000000	-0.000000000000	0.000000000000	0.000000000000	-0.000000000000	0.000000000000	0.000000000000
414.715719063545	0.000000000000	0.000031554410	0.005912397879	0.000445883725	0.000001603934	0.000000114381	0.000000000080	0.000445883725	0.000001603934	0.000000114381	0.000000000080	0.000031554410	0.000000000000	0.000000000000	-0.000000000000	0.000000000000	0.000000000000	-0.000000000000	0.000000000000	0.000000000000
421.404682274247	0.000000000000	0.000031554410	0.005912397879	0.000445883725	0.000001603934	0.000000114381	0.000000000080	0.000445883725	0.000001603934	0.000000114381	0.000000000080	0.000031554410	0.000000000000	0.000000000000	-0.000000000000	0.000000000000	0.000000000000	-0.000000000000	0.000000000000	0.000000000000
428.093645484950	0.000000000000	0.000031554410	0.005912397879	0.000445883725	0.000001603934	0.000000114381	0.000000000080	0.000445883725	0.000001603934	0.000000114381	0.000000000080	0.000031554410	0.000000000000	0.000000000000	-0.000000000000	0.000000000000	0.000000000000	-0.000000000000	0.000000000000	0.000000000000
434.782608695652	0.000000000000	0.000031554410	0.005912397879	0.000445883725	0.000001603934	0.000000114381	0.000000000080	0.000445883725	0.000001603934	0.000000114381	0.000000000080	0.000031554410	0.000000000000	0.000000000000	-0.000000000000	0.000000000000	0.000000000000	-0.000000000000	0.000000000000	0.000000000000
441.471571906355	0.000000000000	0.000031554410	0.005912397879	0.000445883725	0.000001603934	0.000000114381	0.000000000080	0.000445883725	0.000001603934	0.000000114381	0.000000000080	0.000031554410	0.000000000000	0.000000000000	-0.000000000000	0.000000000000	0.000000000000	-0.000000000000	0.000000000000	0.000000000000
448.160535117057	0.000000000000	0.000031554410	0.005912397879	0.000445883725	0.000001603934	0.000000114381	0.000000000080	0.000445883725	0.000001603934	0.000000114381	0.000000000080	0.000031554410	0.000000000000	0.000000000000	-0.000000000000	0.000000000000	0.000000000000	-0.000000000000	0.000000000000	0.000000000000
454.849498327759	0.000000000000	0.000031554410	0.005912397879	0.000445883725	0.000001603934	0.000000114381	0.000000000080	0.000445883725	0.000001603934	0.000000114381	0.000000000080	0.000031554410	0.000000000000	0.000000000000	-0.000000000000	0.000000000000	0.000000000000	-0.000000000000	0.000000000000	0.000000000000
461.538461538462	0.000000000000	0.000031554410	0.005912397879	0.000445883725	0.000001603934	0.000000114381	0.000000000080	0.000445883725	0.000001603934	0.000000114381	0.000000000080	0.000031554410	0.000000000000	0.000000000000	-0.000000000000	0.000000000000	0.000000000000	-0.000000000000	0.000000000000	0.000000000000
468.227424749164	0.000000000000	0.000031554410	0.005912397879	0.000445883725	0.000001603934	0.000000114381	0.000000000080	0.000445883725	0.000001603934	0.000000114381	0.000000000080	0.000031554410	0.000000000000	0.000000000000	-0.000000000000	0.000000000000	0.000000000000	-0.000000000000	0.000000000000	0.000000000000
474.916387959866	0.000000000000	0.000031554410	0.005912397879	0.000445883725	0.000001603934	0.000000114381	0.000000000080	0.000445883725	0.000001603934	0.000000114381	0.000000000080	0.000031554410	0.000000000000	0.000000000000	-0.000000000000	0.000000000000	0.000000000000	-0.000000000000	0.000000000000	0.000000000000
481.605351170569	0.000000000000	0.000031554410	0.005912397879	0.000445883725	0.000001603934	0.000000114381	0.000000000080	0.000445883725	0.000001603934	0.000000114381	0.000000000080	0.000031554410	0.000000000000	0.000000000000	-0.000000000000	0.000000000000	0.000000000000	-0.000000000000	0.000000000000	0.000000000000
488.294314381271	0.000000000000	0.000031554410	0.005912397879	0.000445883725	0.000001603934	0.000000114381	0.000000000080	0.000445883725	0.000001603934	0.000000114381	0.000000000080	0.000031554410	0.000000000000	0.000000000000	-0.000000000000	0.000000000000	0.000000000000	-0.000000000000	0.000000000000	0.000000000000
494.983277591973	0.000000000000	0.000031554410	0.005912397879	0.000445883725	0.000001603934	0.000000114381	0.000000000080	0.000445883725	0.000001603934	0.000000114381	0.000000000080	0.000031554410	0.000000000000	0.000000000000	-0.000000000000	0.000000000000	0.000000000000	-0.000000000000	0.000000000000	0.000000000000
501.672240802676	0.000000000000	0.000031554410	0.005912397879	0.000445883725	0.000001603934	0.000000114381	0.000000000080	0.000445883725	0.000001603934	0.000000114381	0.000000000080	0.000031554410	0.000000000000	0.000000000000	-0.000000000000	0.000000000000	0.000000000000	-0.000000000000	0.000000000000	0.000000000000
508.361204013378	0.000000000000	0.000031554410	0.005912397879	0.000445883725	0.000001603934	0.000000114381	0.000000000080	0.000445883725	0.000001603934	0.000000114381	0.000000000080	0.000031554410	0.000000000000	0.000000000000	-0.000000000000	0.000000000000	0.000000000000	-0.000000000000	0.000000000000	0.000000000000
515.050167224080	0.000000000000	0.000031554410	0.005912397879	0.000445883725	0.000001603934	0.000000114381	0.000000000080	0.000445883725	0.000001603934	0.000000114381	0.000000000080	0.000031554410	0.000000000000	0.000000000000	-0.000000000000	0.000000000000	0.000000000000	-0.000000000000	0.000000000000	0.000000000000
521.739130434783	0.000000000000	0.000031554410	0.005912397879	0.000445883725	0.000001603934	0.000000114381	0.000000000080	0.000445883725	0.000001603934	0.000000114381	0.000000000080	0.000031554410	0.000000000000	0.000000000000	-0.000000000000	0.000000000000	0.000000000000	-0.000000000000	0.000000000000	0.000000000000
528.428093645485	0.000000000000	0.000031554410	0.005912397879	0.000445883725	0.000001603934	0.000000114381	0.000000000080	0.000445883725	0.000001603934	0.000000114381	0.000000000080	0.000031554410	0.000000000000	0.000000000000	-0.000000000000	0.000000000000	0.000000000000	-0.000000000000	0.000000000000	0.000000000000
535.117056856187	0.000000000000	0.000031554410	0.005912397879	0.000445883725	0.000001603934	0.000000114381	0.000000000080	0.000445883725	0.000001603934	0.000000114381	0.000000000080	0.000031554410	0.000000000000	0.000000000000	-0.000000000000	0.000000000000	0.000000000000	-0.000000000000	0.000000000000	0.000000000000
541.806020066890	0.000000000000	0.000031554410	0.005912397879	0.000445883725	0.000001603934	0.000000114381	0.000000000080	0.000445883725	0.000001603934	0.000000114381	0.000000000080	0.000031554410	0.000000000000	0.000000000000	-0.000000000000	0.000000000000	0.000000000000	-0.000000000000	0.000000000000	0.000000000000
548.494983277592	0.000000000000	0.000031554410	0.005912397879	0.000445883725	0.000001603934	0.000000114381	0.000000000080	0.000445883725	0.000001603934	0.000000114381	0.000000000080	0.000031554410	0.000000000000	0.000000000000	-0.000000000000	0.000000000000	0.000000000000	-0.000000000000	0.000000000000	0.000000000000
555.183946488294	0.000000000000	0.000031554410	0.005912397879	0.000445883725	0.000001603934	0.000000114381	0.000000000080	0.000445883725	0.000001603934	0.000000114381	0.000000000080	0.000031554410	0.000000000000	0.000000000000	-0.000000000000	0.000000000000	0.000000000000	-0.000000000000	0.000000000000	0.000000000000
561.872909698997	0.000000000000	0.000031554410	0.005912397879	0.000445883725	0.000001603934	0.000000114381	0.000000000080	0.000445883725	0.000001603934	0.000000114381	0.000000000080	0.000031554410	0.000000000000	0.000000000000	-0.000000000000	0.000000000000	0.000000000000	-0.000000000000	0.000000000000	0.000000000000
568.561872909699	0.000000000000	0.000031554410	0.005912397879	0.000445883725	0.000001603934	0.000000114381	0.000000000080	0.000445883725	0.000001603934	0.000000114381	0.000000000080	0.000031554410	0.000000000000	0.000000000000	-0.000000000000	0.000000000000	0.000000000000	-0.000000000000	0.000000000000	0.000000000000
575.250836120401	0.000000000000	0.000031554410	0.005912397879	0.000445883725	0.000001603934	0.000000114381	0.000000000080	0.000445883725	0.000001603934	0.000000114381	0.000000000080	0.000031554410	0.000000000000	0.000000000000	-0.000000000000	0.000000000000	0.000000000000	-0.000000000000	0.000000000000	0.000000000000
581.939799331104	0.000000000000	0.000031554410	0.005912397879	0.000445883725	0.000001603934	0.000000114381	0.000000000080	0.000445883725	0.000001603934	0.000000114381	0.000000000080	0.000031554410	0.000000000000	0.000000000000	-0.000000000000	0.000000000000	0.000000000000	-0.000000000000	0.000000000000	0.000000000000
588.628762541806	0.000000000000	0.000031554410	0.005912397879	0.000445883725	0.000001603934	0.000000114381	0.000000000080	0.000445883725	0.000001603934	0.000000114381	0.000000000080	0.000031554410	0.000000000000	0.000000000000	-0.000000000000	0.000000000000	0.000000000000	-0.000000000000	0.000000000000	0.000000000000
595.317725752508	0.000000000000	0.000031554410	0.005912397879	0.000445883725	0.000001603934	0.000000114381	0.000000000080	0.000445883725	0.000001603934	0.000000114381	0.000000000080	0.000031554410	0.000000000000	0.000000000000	-0.000000000000	0.000000000000	0.000000000000	-0.000000000000	0.000000000000	0.000000000000
602.006688963211	0.000000000000	0.000031554410	0.005912397879	0.000445883725	0.000001603934	0.000000114381	0.000000000080	0.000445883725	0.000001603934	0.000000114381	0.000000000080	0.000031554410	0.000000000000	0.000000000000	-0.000000000000	0.000000000000	0.000000000000	-0.000000000000	0.000000000000	0.000000000000
608.695652173913	0.000000000000	0.000031554410	0.005912397879	0.000445883725	0.000001603934	0.000000114381	0.000000000080	0.000445883725	0.000001603934	0.000000114381	0.000000000080	0.000031554410	0.000000000000	0.000000000000	-0.000000000000	0.000000000000	0.000000000000	-0.000000000000	0.000000000000	0.000000000000
615.384615384615	0.000000000000	0.000031554410	0.005912397879	0.000445883725	0.000001603934	0.000000114381	0.000000000080	0.000445883725	0.000001603934	0.000000114381	0.000000000080	0.000031554410	0.000000000000	0.000000000000	-0.000000000000	0.000000000000	0.000000000000	-0.000000000000	0.000000000000	0.000000000000
622.073578595318	0.000000000000	0.000031554410	0.005912397879	0.000445883725	0.000001603934	0.000000114381	0.000000000080	0.000445883725	0.000001603934	0.000000114381	0.000000000080	0.000031554410	0.000000000000	0.000000000000	-0.000000000000	0.000000000000	0.000000000000	-0.000000000000	0.000000000000	0.000000000000
628.762541806020	0.000000000000	0.000031554410	0.005912397879	0.000445883725	0.000001603934	0.000000114381	0.000000000080	0.000445883725	0.000001603934	0.000000114381	0.000000000080	0.000031554410	0.000000000000	0.000000000000	-0.000000000000	0.000000000000	0.000000000000	-0.000000000000	0.000000000000	0.000000000000
635.451505016722	0.000000000000	0.000031554410	0.005912397879	0.000445883725	0.000001603934	0.000000114381	0.000000000080	0.000445883725	0.000001603934	0.000000114381	0.000000000080	0.000031554410	0.000000000000	0.000000000000	-0.000000000000	0.000000000000	0.000000000000	-0.000000000000	0.000000000000	0.000000000000
642.140468227425	0.000000000000	0.000031554410	0.005912397879	0.000445883725	0.000001603934	0.000000114381	0.000000000080	0.000445883725	0.000001603934	0.000000114381	0.000000000080	0.000031554410	0.000000000000	0.000000000000	-0.000000000000	0.000000000000	0.000000000000	-0.000000000000	0.000000000000	0.000000000000
648.829431438127	0.000000000000	0.000031554410	0.005912397879	0.000445883725	0.000001603934	0.000000114381	0.000000000080	0.000445883725	0.000001603934	0.000000114381	0.000000000080	0.000031554410	0.000000000000	0.000000000000	-0.000000000000	0.000000000000	0.000000000000	-0.000000000000	0.000000000000	0.000000000000
655.518394648829	0.000000000000	0.000031554410	0.005912397879	0.000445883725	0.000001603934	0.000000114381	0.000000000080	0.000445883725	0.000001603934	0.000000114381	0.000000000080	0.000031554410	0.000000000000	0.000000000000	-0.000000000000	0.000000000000	0.000000000000	-0.000000000000	0.000000000000	0.000000000000
662.207357859532	0.000000000000	0.000031554410	0.005912397879	0.000445883725	0.000001603934	0.000000114381	0.000000000080	0.000445883725	0.000001603934	0.000000114381	0.000000000080	0.000031554410	0.000000000000	0.000000000000	-0.000000000000	0.000000000000	0.000000000000	-0.000000000000	0.000000000000	0.000000000000
668.896321070234	0.000000000000	0.000031554410	0.005912397879	0.000445883725	0.000001603934	0.000000114381	0.000000000080	0.000445883725	0.000001603934	0.000000114381	0.000000000080	0.000031554410	0.000000000000	0.000000000000	-0.000000000000	0.000000000000	0.000000000000	-0.000000000000	0.000000000000	0.000000000000
675.585284280936	0.000000000000	0.000031554410	0.005912397879	0.000445883725	0.000001603934	0.000000114381	0.000000000080	0.000445883725	0.000001603934	0.000000114381	0.000000000080	0.000031554410	0.000000000000	0.000000000000	-0.000000000000	0.000000000000	0.000000000000	-0.000000000000	0.000000000000	0.000000000000
682.274247491639	0.000000000000	0.000031554410	0.005912397879	0.000445883725	0.000001603934	0.000000114381	0.000000000080	0.000445883725	0.000001603934	0.000000114381	0.000000000080	0.000031554410	0.000000000000	0.000000000000	-0.000000000000	0.000000000000	0.000000000000	-0.000000000000	0.000000000000	0.000000000000
688.963210702341	0.000000000000	0.000031554410	0.005912397879	0.000445883725	0.000001603934	0.000000114381	0.000000000080	0.000445883725	0.000001603934	0.000000114381	0.000000000080	0.000031554410	0.000000000000	0.000000000000	-0.000000000000	0.000000000000	0.000000000000	-0.000000000000	0.000000000000	0.000000000000
695.652173913043	0.000000000000	0.000031554410	0.005912397879	0.000445883725	0.000001603934	0.000000114381	0.000000000080	0.000445883725	0.000001603934	0.000000114381	0.000000000080	0.000031554410	0.000000000000	0.000000000000	-0.000000000000	0.000000000000	0.000000000000	-0.000000000000	0.000000000000	0.000000000000
702.341137123746	0.000000000000	0.000031554410	0.005912397879	0.000445883725	0.000001603934	0.000000114381	0.000000000080	0.000445883725	0.000001603934	0.000000114381	0.000000000080	0.000031554410	0.000000000000	0.000000000000	-0.000000000000	0.000000000000	0.000000000000	-0.000000000000	0.000000000000	0.000000000000
709.030100334448	0.000000000000	0.000031554410	0.005912397879	0.000445883725	0.000001603934	0.000000114381	0.000000000080	0.000445883725	0.000001603934	0.000000114381	0.000000000080	0.000031554410	0.000000000000	0.000000000000	-0.000000000000	0.000000000000	0.000000000000	-0.000000000000	0.000000000000	0.000000000000
715.719063545150	0.000000000000	0.000031554410	0.005912397879	0.000445883725	0.000001603934	0.000000114381	0.000000000080	0.000445883725	0.000001603934	0.000000114381	0.000000000080	0.000031554410	0.000000000000	0.000000000000	-0.000000000000	0.000000000000	0.000000000000	-0.000000000000	0.000000000000	0.000000000000
722.408026755853	0.000000000000	0.000031554410	0.005912397879	0.000445883725	0.000001603934	0.000000114381	0.000000000080	0.000445883725	0.000001603934	0.000000114381	0.000000000080	0.000031554410	0.000000000000	0.000000000000	-0.000000000000	0.000000000000	0.000000000000	-0.000000000000	0.000000000000	0.000000000000
729.096989966555	0.000000000000	0.000031554410	0.005912397879	0.000445883725	0.000001603934	0.000000114381	0.000000000080	0.000445883725	0.000001603934	0.000000114381	0.000000000080	0.000031554410	0.000000000000	0.000000000000	-0.000000000000	0.000000000000	0.000000000000	-0.000000000000	0.000000000000	0.000000000000
735.785953177258	0.000000000000	0.000031554410	0.005912397879	0.000445883725	0.000001603934	0.000000114381	0.000000000080	0.000445883725	0.000001603934	0.000000114381	0.000000000080	0.000031554410	0.000000000000	0.000000000000	-0.000000000000	0.000000000000	0.000000000000	-0.000000000000	0.000000000000	0.000000000000
742.474916387960	0.000000000000	0.000031554410	0.005912397879	0.000445883725	0.000001603934	0.000000114381	0.000000000080	0.000445883725	0.000001603934	0.000000114381	0.000000000080	0.000031554410	0.000000000000	0.000000000000	-0.000000000000	0.000000000000	0.000000000000	-0.000000000000	0.000000000000	0.000000000000
749.163879598662	0.000000000000	0.000031554410	0.005912397879	0.000445883725	0.000001603934	0.000000114381	0.000000000080	0.000445883725	0.000001603934	0.000000114381	0.000000000080	0.000031554410	0.000000000000	0.000000000000	-0.000000000000	0.000000000000	0.000000000000	-0.000000000000	0.000000000000	0.000000000000
755.852842809365	0.000000000000	0.000031554410	0.005912397879	0.000445883725	0.000001603934	0.000000114381	0.000000000080	0.000445883725	0.000001603934	0.000000114381	0.000000000080	0.000031554410	0.000000000000	0.000000000000	-0.000000000000	0.000000000000	0.000000000000	-0.000000000000	0.000000000000	0.000000000000
762.541806020067	0.000000000000	0.000031554410	0.005912397879	0.000445883725	0.000001603934	0.000000114381	0.000000000080	0.000445883725	0.000001603934	0.000000114381	0.000000000080	0.000031554410	0.000000000000	0.000000000000	-0.000000000000	0.000000000000	0.000000000000	-0.000000000000	0.000000000000	0.000000000000
769.230769230769	0.000000000000	0.000031554410	0.005912397879	0.000445883725	0.000001603934	0.000000114381	0.000000000080	0.000445883725	0.000001603934	0.000000114381	0.000000000080	0.000031554410	0.000000000000	0.000000000000	-0.000000000000	0.000000000000	0.000000000000	-0.000000000000	0.000000000000	0.000000000000
775.919732441472	0.000000000000	0.000031554410	0.005912397879	0.000445883725	0.000001603934	0.000000114381	0.000000000080	0.000445883725	0.000001603934	0.000000114381	0.000000000080	0.000031554410	0.000000000000	0.000000000000	-0.000000000000	0.000000000000	0.000000000000	-0.000000000000	0.000000000000	0.000000000000
782.608695652174	0.000000000000	0.000031554410	0.005912397879	0.000445883725	0.000001603934	0.000000114381	0.000000000080	0.000445883725	0.000001603934	0.000000114381	0.000000000080	0.000031554410	0.000000000000	0.000000000000	-0.000000000000	0.000000000000	0.000000000000	-0.000000000000	0.000000000000	0.000000000000
789.297658862876	0.000000000000	0.000031554410	0.005912397879	0.000445883725	0.000001603934	0.000000114381	0.000000000080	0.000445883725	0.000001603934	0.000000114381	0.000000000080	0.000031554410	0.000000000000	0.000000000000	-0.000000000000	0.000000000000	0.000000000000	-0.000000000000	0.000000000000	0.000000000000
795.986622073579	0.000000000000	0.000031554410	0.005912397879	0.000445883725	0.000001603934	0.000000114381	0.000000000080	0.000445883725	0.000001603934	0.000000114381	0.000000000080	0.000031554410	0.000000000000	0.000000000000	-0.000000000000	0.000000000000	0.000000000000	-0.000000000000	0.000000000000	0.000000000000
802.675585284281	0.000000000000	0.000031554410	0.005912397879	0.000445883725	0.000001603934	0.000000114381	0.000000000080	0.000445883725	0.000001603934	0.000000114381	0.000000000080	0.000031554410	0.000000000000	0.000000000000	-0.000000000000	0.000000000000	0.000000000000	-0.000000000000	0.000000000000	0.000000000000
809.364548494983	0.000000000000	0.000031554410	0.005912397879	0.000445883725	0.000001603934	0.000000114381	0.000000000080	0.000445883725	0.000001603934	0.000000114381	0.000000000080	0.000031554410	0.000000000000	0.000000000000	-0.000000000000	0.000000000000	0.000000000000	-0.000000000000	0.000000000000	0.000000000000
816.053511705686	0.000000000000	0.000031554410	0.005912397879	0.000445883725	0.000001603934	0.000000114381	0.000000000080	0.000445883725	0.000001603934	0.000000114381	0.000000000080	0.000031554410	0.000000000000	0.000000000000	-0.000000000000	0.000000000000	0.000000000000	-0.000000000000	0.000000000000	0.000000000000
822.742474916388	0.000000000000	0.000031554410	0.005912397879	0.000445883725	0.000001603934	0.000000114381	0.000000000080	0.000445883725	0.000001603934	0.000000114381	0.000000000080	0.000031554410	0.000000000000	0.000000000000	-0.000000000000	0.000000000000	0.000000000000	-0.000000000000	0.000000000000	0.000000000000
829.431438127090	0.000000000000	0.000031554410	0.005912397879	0.000445883725	0.000001603934	0.000000114381	0.000000000080	0.000445883725	0.000001603934	0.000000114381	0.000000000080	0.000031554410	0.000000000000	0.000000000000	-0.000000000000	0.000000000000	0.000000000000	-0.000000000000	0.000000000000	0.000000000000
836.120401337793	0.000000000000	0.000031554410	0.005912397879	0.000445883725	0.000001603934	0.000000114381	0.000000000080	0.000445883725	0.000001603934	0.000000114381	0.000000000080	0.000031554410	0.000000000000	0.000000000000	-0.000000000000	0.000000000000	0.000000000000	-0.000000000000	0.000000000000	0.000000000000
842.809364548495	0.000000000000	0.000031554410	0.005912397879	0.000445883725	0.000001603934	0.000000114381	0.000000000080	0.000445883725	0.000001603934	0.000000114381	0.000000000080	0.000031554410	0.000000000000	0.000000000000	-0.000000000000	0.000000000000	0.000000000000	-0.000000000000	0.000000000000	0.000000000000
849.498327759197	0.000000000000	0.000031554410	0.005912397879	0.000445883725	0.000001603934	0.000000114381	0.000000000080	0.000445883725	0.000001603934	0.000000114381	0.000000000080	0.000031554410	0.000000000000	0.000000000000	-0.000000000000	0.000000000000	0.000000000000	-0.000000000000	0.000000000000	0.000000000000
856.187290969900	0.000000000000	0.000031554410	0.005912397879	0.000445883725	0.000001603934	0.000000114381	0.000000000080	0.000445883725	0.000001603934	0.000000114381	0.000000000080	0.000031554410	0.000000000000	0.000000000000	-0.000000000000	0.000000000000	0.000000000000	-0.000000000000	0.000000000000	0.000000000000
862.876254180602	0.000000000000	0.000031554410	0.005912397879	0.000445883725	0.000001603934	0.000000114381	0.000000000080	0.000445883725	0.000001603934	0.000000114381	0.000000000080	0.000031554410	0.000000000000	0.000000000000	-0.000000000000	0.000000000000	0.000000000000	-0.000000000000	0.000000000000	0.000000000000
869.565217391304	0.000000000000	0.000031554410	0.005912397879	0.000445883725	0.000001603934	0.000000114381	0.000000000080	0.000445883725	0.000001603934	0.000000114381	0.000000000080	0.000031554410	0.000000000000	0.000000000000	-0.000000000000	0.000000000000	0.000000000000	-0.000000000000	0.000000000000	0.000000000000
876.254180602007	0.000000000000	0.000031554410	0.005912397879	0.000445883725	0.000001603934	0.000000114381	0.000000000080	0.000445883725	0.000001603934	0.000000114381	0.000000000080	0.000031554410	0.000000000000	0.000000000000	-0.000000000000	0.000000000000	0.000000000000	-0.000000000000	0.000000000000	0.000000000000
882.943143812709	0.000000000000	0.000031554410	0.005912397879	0.000445883725	0.000001603934	0.000000114381	0.000000000080	0.000445883725	0.000001603934	0.000000114381	0.000000000080	0.000031554410	0.000000000000	0.000000000000	-0.000000000000	0.000000000000	0.000000000000	-0.000000000000	0.000000000000	0.000000000000
889.632107023411	0.000000000000	0.000031554410	0.005912397879	0.000445883725	0.000001603934	0.000000114381	0.000000000080	0.000445883725	0.000001603934	0.000000114381	0.000000000080	0.000031554410	0.000000000000	0.000000000000	-0.000000000000	0.000000000000	0.000000000000	-0.000000000000	0.000000000000	0.000000000000
896.321070234114	0.000000000000	0.000031554410	0.005912397879	0.000445883725	0.000001603934	0.000000114381	0.000000000080	0.000445883725	0.000001603934	0.000000114381	0.000000000080	0.000031554410	0.000000000000	0.000000000000	-0.000000000000	0.000000000000	0.000000000000	-0.000000000000	0.000000000000	0.000000000000
903.010033444816	0.000000000000	0.000031554410	0.005912397879	0.000445883725	0.000001603934	0.000000114381	0.000000000080	0.000445883725	0.000001603934	0.000000114381	0.000000000080	0.000031554410	0.000000000000	0.000000000000	-0.000000000000	0.000000000000	0.000000000000	-0.000000000000	0.000000000000	0.000000000000
909.698996655518	0.000000000000	0.000031554410	0.005912397879	0.000445883725	0.000001603934	0.000000114381	0.000000000080	0.000445883725	0.000001603934	0.000000114381	0.000000000080	0.000031554410	0.000000000000	0.000000000000	-0.000000000000	0.000000000000	0.000000000000	-0.000000000000	0.000000000000	0.000000000000
916.387959866221	0.000000000000	0.000031554410	0.005912397879	0.000445883725	0.000001603934	0.000000114381	0.000000000080	0.000445883725	0.000001603934	0.000000114381	0.000000000080	0.000031554410	0.000000000000	0.000000000000	-0.000000000000	0.000000000000	0.000000000000	-0.000000000000	0.000000000000	0.000000000000
923.076923076923	0.000000000000	0.000031554410	0.005912397879	0.000445883725	0.000001603934	0.000000114381	0.000000000080	0.000445883725	0.000001603934	0.000000114381	0.000000000080	0.000031554410	0.000000000000	0.000000000000	-0.000000000000	0.000000000000	0.000000000000	-0.000000000000	0.000000000000	0.000000000000
929.765886287625	0.000000000000	0.000031554410	0.005912397879	0.000445883725	0.000001603934	0.000000114381	0.000000000080	0.000445883725	0.000001603934	0.000000114381	0.000000000080	0.000031554410	0.000000000000	0.000000000000	-0.000000000000	0.000000000000	0.000000000000	-0.000000000000	0.000000000000	0.000000000000
936.454849498328	0.000000000000	0.000031554410	0.005912397879	0.000445883725	0.000001603934	0.000000114381	0.000000000080	0.000445883725	0.000001603934	0.000000114381	0.000000000080	0.000031554410	0.000000000000	0.000000000000	-0.000000000000	0.000000000000	0.000000000000	-0.000000000000	0.000000000000	0.000000000000
943.143812709030	0.000000000000	0.000031554410	0.005912397879	0.000445883725	0.000001603934	0.000000114381	0.000000000080	0.000445883725	0.000001603934	0.000000114381	0.000000000080	0.000031554410	0.000000000000	0.000000000000	-0.000000000000	0.000000000000	0.000000000000	-0.000000000000	0.000000000000	0.000000000000
949.832775919732	0.000000000000	0.000031554410	0.005912397879	0.000445883725	0.000001603934	0.000000114381	0.000000000080	0.000445883725	0.000001603934	0.000000114381	0.000000000080	0.000031554410	0.000000000000	0.000000000000	-0.000000000000	0.000000000000	0.000000000000	-0.000000000000	0.000000000000	0.000000000000
956.521739130435	0.000000000000	0.000031554410	0.005912397879	0.000445883725	0.000001603934	0.000000114381	0.000000000080	0.000445883725	0.000001603934	0.000000114381	0.000000000080	0.000031554410	0.000000000000	0.000000000000	-0.000000000000	0.000000000000	0.000000000000	-0.000000000000	0.000000000000	0.000000000000
963.210702341137	0.000000000000	0.000031554410	0.005912397879	0.000445883725	0.000001603934	0.000000114381	0.000000000080	0.000445883725	0.000001603934	0.000000114381	0.000000000080	0.000031554410	0.000000000000	0.000000000000	-0.000000000000	0.000000000000	0.000000000000	-0.000000000000	0.000000000000	0.000000000000
969.899665551839	0.000000000000	0.000031554410	0.005912397879	0.000445883725	0.000001603934	0.000000114381	0.000000000080	0.000445883725	0.000001603934	0.000000114381	0.000000000080	0.000031554410	0.000000000000	0.000000000000	-0.000000000000	0.000000000000	0.000000000000	-0.000000000000	0.000000000000	0.000000000000
976.588628762542	0.000000000000	0.000031554410	0.005912397879	0.000445883725	0.000001603934	0.000000114381	0.000000000080	0.000445883725	0.000001603934	0.000000114381	0.000000000080	0.000031554410	0.000000000000	0.000000000000	-0.000000000000	0.000000000000	0.000000000000	-0.000000000000	0.000000000000	0.000000000000
983.277591973244	0.000000000000	0.000031554410	0.005912397879	0.000445883725	0.000001603934	0.000000114381	0.000000000080	0.000445883725	0.000001603934	0.000000114381	0.000000000080	0.000031554410	0.000000000000	0.000000000000	-0.000000000000	0.000000000000	0.000000000000	-0.000000000000	0.000000000000	0.000000000000
989.966555183947	0.000000000000	0.000031554410	0.005912397879	0.000445883725	0.000001603934	0.000000114381	0.000000000080	0.000445883725	0.000001603934	0.000000114381	0.000000000080	0.000031554410	0.000000000000	0.000000000000	-0.000000000000	0.000000000000	0.000000000000	-0.000000000000	0.000000000000	0.000000000000
996.655518394649	0.000000000000	0.000031554410	0.005912397879	0.000445883725	0.000001603934	0.000000114381	0.000000000080	0.000445883725	0.000001603934	0.000000114381	0.000000000080	0.000031554410	0.000000000000	0.000000000000	-0.000000000000	0.000000000000	0.000000000000	-0.000000000000	0.000000000000	0.000000000000
1003.344481605351	0.000000000000	0.000031554410	0.005912397879	0.000445883725	0.000001603934	0.000000114381	0.000000000080	0.000445883725	0.000001603934	0.000000114381	0.000000000080	0.000031554410	0.000000000000	0.000000000000	-0.000000000000	0.000000000000	0.000000000000	-0.000000000000	0.000000000000	0.000000000000
1010.033444816053	0.000000000000	0.000031554410	0.005912397879	0.000445883725	0.000001603934	0.000000114381	0.000000000080	0.000445883725	0.000001603934	0.000000114381	0.000000000080	0.000031554410	0.000000000000	0.000000000000	-0.000000000000	0.000000000000	0.000000000000	-0.000000000000	0.000000000000	0.000000000000
1016.722408026756	0.000000000000	0.000031554410	0.005912397879	0.000445883725	0.000001603934	0.000000114381	0.000000000080	0.000445883725	0.000001603934	0.000000114381	0.000000000080	0.000031554410	0.000000000000	0.000000000000	-0.000000000000	0.000000000000	0.000000000000	-0.000000000000	0.000000000000	0.000000000000
1023.411371237458	0.000000000000	0.000031554410	0.005912397879	0.000445883725	0.000001603934	0.000000114381	0.000000000080	0.000445883725	0.000001603934	0.000000114381	0.000000000080	0.000031554410	0.000000000000	0.000000000000	-0.000000000000	0.000000000000	0.000000000000	-0.000000000000	0.000000000000	0.000000000000
1030.100334448161	0.000000000000	0.000031554410	0.005912397879	0.000445883725	0.000001603934	0.000000114381	0.000000000080	0.000445883725	0.000001603934	0.000000114381	0.000000000080	0.000031554410	0.000000000000	0.000000000000	-0.000000000000	0.000000000000	0.000000000000	-0.000000000000	0.000000000000	0.000000000000
1036.789297658863	0.000000000000	0.000031554410	0.005912397879	0.000445883725	0.000001603934	0.000000114381	0.000000000080	0.000445883725	0.000001603934	0.000000114381	0.000000000080	0.000031554410	0.000000000000	0.000000000000	-0.000000000000	0.000000000000	0.000000000000	-0.000000000000	0.000000000000	0.000000000000
1043.478260869565	0.000000000000	0.000031554410	0.005912397879	0.000445883725	0.000001603934	0.000000114381	0.000000000080	0.000445883725	0.000001603934	0.000000114381	0.000000000080	0.000031554410	0.000000000000	0.000000000000	-0.000000000000	0.000000000000	0.000000000000	-0.000000000000	0.000000000000	0.000000000000
1050.167224080267	0.000000000000	0.000031554410	0.005912397879	0.000445883725	0.000001603934	0.000000114381	0.000000000080	0.000445883725	0.000001603934	0.000000114381	0.000000000080	0.000031554410	0.000000000000	0.000000000000	-0.000000000000	0.000000000000	0.000000000000	-0.000000000000	0.000000000000	0.000000000000
1056.856187290970	0.000000000000	0.000031554410	0.005912397879	0.000445883725	0.000001603934	0.000000114381	0.000000000080	0.000445883725	0.000001603934	0.000000114381	0.000000000080	0.000031554410	0.000000000000	0.000000000000	-0.000000000000	0.000000000000	0.000000000000	-0.000000000000	0.000000000000	0.000000000000
1063.545150501672	0.000000000000	0.000031554410	0.005912397879	0.000445883725	0.000001603934	0.000000114381	0.000000000080	0.000445883725	0.000001603934	0.000000114381	0.000000000080	0.000031554410	0.000000000000	0.000000000000	-0.000000000000	0.000000000000	0.000000000000	-0.000000000000	0.000000000000	0.000000000000
1070.234113712375	0.000000000000	0.000031554410	0.005912397879	0.000445883725	0.000001603934	0.000000114381	0.000000000080	0.000445883725	0.000001603934	0.000000114381	0.000000000080	0.000031554410	0.000000000000	0.000000000000	-0.000000000000	0.000000000000	0.000000000000	-0.000000000000	0.000000000000	0.000000000000
1076.923076923077	0.000000000000	0.000031554410	0.005912397879	0.000445883725	0.000001603934	0.000000114381	0.000000000080	0.000445883725	0.000001603934	0.000000114381	0.000000000080	0.000031554410	0.000000000000	0.000000000000	-0.000000000000	0.000000000000	0.000000000000	-0.000000000000	0.000000000000	0.000000000000
1083.612040133779	0.000000000000	0.000031554410	0.005912397879	0.000445883725	0.000001603934	0.000000114381	0.000000000080	0.000445883725	0.000001603934	0.000000114381	0.000000000080	0.000031554410	0.000000000000	0.000000000000	-0.000000000000	0.000000000000	0.000000000000	-0.000000000000	0.000000000000	0.000000000000
1090.301003344482	0.000000000000	0.000031554410	0.005912397879	0.000445883725	0.000001603934	0.000000114381	0.000000000080	0.000445883725	0.000001603934	0.000000114381	0.000000000080	0.000031554410	0.000000000000	0.000000000000	-0.000000000000	0.000000000000	0.000000000000	-0.000000000000	0.000000000000	0.000000000000
1096.989966555184	0.000000000000	0.000031554410	0.005912397879	0.000445883725	0.000001603934	0.000000114381	0.000000000080	0.000445883725	0.000001603934	0.000000114381	0.000000000080	0.000031554410	0.000000000000	0.000000000000	-0.000000000000	0.000000000000	0.000000000000	-0.000000000000	0.000000000000	0.000000000000
1103.678929765886	0.000000000000	0.000031554410	0.005912397879	0.000445883725	0.000001603934	0.000000114381	0.000000000080	0.000445883725	0.000001603934	0.000000114381	0.000000000080	0.000031554410	0.000000000000	0.000000000000	-0.000000000000	0.000000000000	0.000000000000	-0.000000000000	0.000000000000	0.000000000000
1110.367892976589	0.000000000000	0.000031554410	0.005912397879	0.000445883725	0.000001603934	0.000000114381	0.000000000080	0.000445883725	0.000001603934	0.000000114381	0.000000000080	0.000031554410	0.000000000000	0.000000000000	-0.000000000000	0.000000000000	0.000000000000	-0.000000000000	0.000000000000	0.000000000000
1117.056856187291	0.000000000000	0.000031554410	0.005912397879	0.000445883725	0.000001603934	0.000000114381	0.000000000080	0.000445883725	0.000001603934	0.000000114381	0.000000000080	0.000031554410	0.000000000000	0.000000000000	-0.000000000000	0.000000000000	0.000000000000	-0.000000000000	0.000000000000	0.000000000000
1123.745819397993	0.000000000000	0.000031554410	0.005912397879	0.000445883725	0.000001603934	0.000000114381	0.000000000080	0.000445883725	0.000001603934	0.000000114381	0.000000000080	0.000031554410	0.000000000000	0.000000000000	-0.000000000000	0.000000000000	0.000000000000	-0.000000000000	0.000000000000	0.000000000000
1130.434782608696	0.000000000000	0.000031554410	0.005912397879	0.000445883725	0.000001603934	0.000000114381	0.000000000080	0.000445883725	0.000001603934	0.000000114381	0.000000000080	0.000031554410	0.000000000000	0.000000000000	-0.000000000000	0.000000000000	0.000000000000	-0.000000000000	0.000000000000	0.000000000000
1137.123745819398	0.000000000000	0.000031554410	0.005912397879	0.000445883725	0.000001603934	0.000000114381	0.000000000080	0.000445883725	0.000001603934	0.000000114381	0.000000000080	0.000031554410	0.000000000000	0.000000000000	-0.000000000000	0.000000000000	0.000000000000	-0.000000000000	0.000000000000	0.000000000000
1143.812709030100	0.000000000000	0.000031554410	0.005912397879	0.000445883725	0.000001603934	0.000000114381	0.000000000080	0.000445883725	0.000001603934	0.000000114381	0.000000000080	0.000031554410	0.000000000000	0.000000000000	-0.000000000000	0.000000000000	0.000000000000	-0.000000000000	0.000000000000	0.000000000000
1150.501672240803	0.000000000000	0.000031554410	0.005912397879	0.000445883725	0.000001603934	0.000000114381	0.000000000080	0.000445883725	0.000001603934	0.000000114381	0.000000000080	0.000031554410	0.000000000000	0.000000000000	-0.000000000000	0.000000000000	0.000000000000	-0.000000000000	0.000000000000	0.000000000000
1157.190635451505	0.000000000000	0.000031554410	0.005912397879	0.000445883725	0.000001603934	0.000000114381	0.000000000080	0.000445883725	0.000001603934	0.000000114381	0.000000000080	0.000031554410	0.000000000000	0.000000000000	-0.000000000000	0.000000000000	0.000000000000	-0.000000000000	0.000000000000	0.000000000000
1163.879598662207	0.000000000000	0.000031554410	0.005912397879	0.000445883725	0.000001603934	0.000000114381	0.000000000080	0.000445883725	0.000001603934	0.000000114381	0.000000000080	0.000031554410	0.000000000000	0.000000000000	-0.000000000000	0.000000000000	0.000000000000	-0.000000000000	0.000000000000	0.000000000000
1170.568561872910	0.000000000000	0.000031554410	0.005912397879	0.000445883725	0.000001603934	0.000000114381	0.000000000080	0.000445883725	0.000001603934	0.000000114381	0.000000000080	0.000031554410	0.000000000000	0.000000000000	-0.000000000000	0.000000000000	0.000000000000	-0.000000000000	0.000000000000	0.000000000000
1177.257525083612	0.000000000000	0.000031554410	0.005912397879	0.000445883725	0.000001603934	0.000000114381	0.000000000080	0.000445883725	0.000001603934	0.000000114381	0.000000000080	0.000031554410	0.000000000000	0.000000000000	-0.000000000000	0.000000000000	0.000000000000	-0.000000000000	0.000000000000	0.000000000000
1183.946488294314	0.000000000000	0.000031554410	0.005912397879	0.000445883725	0.000001603934	0.000000114381	0.000000000080	0.000445883725	0.000001603934	0.000000114381	0.000000000080	0.000031554410	0.000000000000	0.000000000000	-0.000000000000	0.000000000000	0.000000000000	-0.000000000000	0.000000000000	0.000000000000
1190.635451505017	0.000000000000	0.000031554410	0.005912397879	0.000445883725	0.000001603934	0.000000114381	0.000000000080	0.000445883725	0.000001603934	0.000000114381	0.000000000080	0.000031554410	0.000000000000	0.000000000000	-0.000000000000	0.000000000000	0.000000000000	-0.000000000000	0.000000000000	0.000000000000
1197.324414715719	0.000000000000	0.000031554410	0.005912397879	0.000445883725	0.000001603934	0.000000114381	0.000000000080	0.000445883725	0.000001603934	0.000000114381	0.000000000080	0.000031554410	0.000000000000	0.000000000000	-0.000000000000	0.000000000000	0.000000000000	-0.000000000000	0.000000000000	0.000000000000
1204.013377926421	0.000000000000	0.000031554410	0.005912397879	0.000445883725	0.000001603934	0.000000114381	0.000000000080	0.000445883725	0.000001603934	0.000000114381	0.000000000080	0.000031554410	0.000000000000	0.000000000000	-0.000000000000	0.000000000000	0.000000000000	-0.000000000000	0.000000000000	0.000000000000
1210.702341137124	0.000000000000	0.000031554410	0.005912397879	0.000445883725	0.000001603934	0.000000114381	0.000000000080	0.000445883725	0.000001603934	0.000000114381	0.000000000080	0.000031554410	0.000000000000	0.000000000000	-0.000000000000	0.000000000000	0.000000000000	-0.000000000000	0.000000000000	0.000000000000
1217.391304347826	0.000000000000	0.000031554410	0.005912397879	0.000445883725	0.000001603934	0.000000114381	0.000000000080	0.000445883725	0.000001603934	0.000000114381	0.000000000080	0.000031554410	0.000000000000	0.000000000000	-0.000000000000	0.000000000000	0.000000000000	-0.000000000000	0.000000000000	0.000000000000
1224.080267558528	0.000000000000	0.000031554410	0.005912397879	0.000445883725	0.000001603934	0.000000114381	0.000000000080	0.000445883725	0.000001603934	0.000000114381	0.000000000080	0.000031554410	0.000000000000	0.000000000000	-0.000000000000	0.000000000000	0.000000000000	-0.000000000000	0.000000000000	0.000000000000
1230.769230769231	0.000000000000	0.000031554410	0.005912397879	0.000445883725	0.000001603934	0.000000114381	0.000000000080	0.000445883725	0.000001603934	0.000000114381	0.000000000080	0.000031554410	0.000000000000	0.000000000000	-0.000000000000	0.000000000000	0.000000000000	-0.000000000000	0.000000000000	0.000000000000
1237.458193979933	0.000000000000	0.000031554410	0.005912397879	0.000445883725	0.000001603934	0.000000114381	0.000000000080	0.000445883725	0.000001603934	0.000000114381	0.000000000080	0.000031554410	0.000000000000	0.000000000000	-0.000000000000	0.000000000000	0.000000000000	-0.000000000000	0.000000000000	0.000000000000
1244.147157190635	0.000000000000	0.000031554410	0.005912397879	0.000445883725	0.000001603934	0.000000114381	0.000000000080	0.000445883725	0.000001603934	0.000000114381	0.000000000080	0.000031554410	0.000000000000	0.000000000000	-0.000000000000	0.000000000000	0.000000000000	-0.000000000000	0.000000000000	0.000000000000
1250.836120401338	0.000000000000	0.000031554410	0.005912397879	0.000445883725	0.000001603934	0.000000114381	0.000000000080	0.000445883725	0.000001603934	0.000000114381	0.000000000080	0.000031554410	0.000000000000	0.000000000000	-0.000000000000	0.000000000000	0.000000000000	-0.000000000000	0.000000000000	0.000000000000
1257.525083612040	0.000000000000	0.000031554410	0.005912397879	0.000445883725	0.000001603934	0.000000114381	0.000000000080	0.000445883725	0.000001603934	0.000000114381	0.000000000080	0.000031554410	0.000000000000	0.000000000000	-0.000000000000	0.000000000000	0.000000000000	-0.000000000000	0.000000000000	0.000000000000
1264.214046822742	0.000000000000	0.000031554410	0.005912397879	0.000445883725	0.000001603934	0.000000114381	0.000000000080	0.000445883725	0.000001603934	0.000000114381	0.000000000080	0.000031554410	0.000000000000	0.000000000000	-0.000000000000	0.000000000000	0.000000000000	-0.000000000000	0.000000000000	0.000000000000
1270.903010033445	0.000000000000	0.000031554410	0.005912397879	0.000445883725	0.000001603934	0.000000114381	0.000000000080	0.000445883725	0.000001603934	0.000000114381	0.000000000080	0.000031554410	0.000000000000	0.000000000000	-0.000000000000	0.000000000000	0.000000000000	-0.000000000000	0.000000000000	0.000000000000
1277.591973244147	0.000000000000	0.000031554410	0.005912397879	0.000445883725	0.000001603934	0.000000114381	0.000000000080	0.000445883725	0.000001603934	0.000000114381	0.000000000080	0.000031554410	0.000000000000	0.000000000000	-0.000000000000	0.000000000000	0.000000000000	-0.000000000000	0.000000000000	0.000000000000
1284.280936454850	0.000000000000	0.000031554410	0.005912397879	0.000445883725	0.000001603934	0.000000114381	0.000000000080	0.000445883725	0.000001603934	0.000000114381	0.000000000080	0.000031554410	0.000000000000	0.000000000000	-0.000000000000	0.000000000000	0.000000000000	-0.000000000000	0.000000000000	0.000000000000
1290.969899665552	0.000000000000	0.000031554410	0.005912397879	0.000445883725	0.000001603934	0.000000114381	0.000000000080	0.000445883725	0.000001603934	0.000000114381	0.000000000080	0.000031554410	0.000000000000	0.000000000000	-0.000000000000	0.000000000000	0.000000000000	-0.000000000000	0.000000000000	0.000000000000
1297.658862876254	0.000000000000	0.000031554410	0.005912397879	0.000445883725	0.000001603934	0.000000114381	0.000000000080	0.000445883725	0.000001603934	0.000000114381	0.000000000080	0.000031554410	0.000000000000	0.000000000000	-0.000000000000	0.000000000000	0.000000000000	-0.000000000000	0.000000000000	0.000000000000
1304.347826086957	0.000000000000	0.000031554410	0.005912397879	0.000445883725	0.000001603934	0.000000114381	0.000000000080	0.000445883725	0.000001603934	0.000000114381	0.000000000080	0.000031554410	0.000000000000	0.000000000000	-0.000000000000	0.000000000000	0.000000000000	-0.000000000000	0.000000000000	0.000000000000
1311.036789297659	0.000000000000	0.000031554410	0.005912397879	0.000445883725	0.000001603934	0.000000114381	0.000000000080	0.000445883725	0.000001603934	0.000000114381	0.000000000080	0.000031554410	0.000000000000	0.000000000000	-0.000000000000	0.000000000000	0.000000000000	-0.000000000000	0.000000000000	0.000000000000
1317.725752508361	0.000000000000	0.000031554410	0.005912397879	0.000445883725	0.000001603934	0.000000114381	0.000000000080	0.000445883725	0.000001603934	0.000000114381	0.000000000080	0.000031554410	0.000000000000	0.000000000000	-0.000000000000	0.000000000000	0.000000000000	-0.000000000000	0.000000000000	0.000000000000
1324.414715719063	0.000000000000	0.000031554410	0.005912397879	0.000445883725	0.000001603934	0.000000114381	0.000000000080	0.000445883725	0.000001603934	0.000000114381	0.000000000080	0.000031554410	0.000000000000	0.000000000000	-0.000000000000	0.000000000000	0.000000000000	-0.000000000000	0.000000000000	0.000000000000
1331.103678929766	0.000000000000	0.000031554410	0.005912397879	0.000445883725	0.000001603934	0.000000114381	0.000000000080	0.000445883725	0.000001603934	0.000000114381	0.000000000080	0.000031554410	0.000000000000	0.000000000000	-0.000000000000	0.000000000000	0.000000000000	-0.000000000000	0.000000000000	0.000000000000
1337.792642140468	0.000000000000	0.000031554410	0.005912397879	0.000445883725	0.000001603934	0.000000114381	0.000000000080	0.000445883725	0.000001603934	0.000000114381	0.000000000080	0.000031554410	0.000000000000	0.000000000000	-0.000000000000	0.000000000000	0.000000000000	-0.000000000000	0.000000000000	0.000000000000
1344.481605351171	0.000000000000	0.000031554410	0.005912397879	0.000445883725	0.000001603934	0.000000114381	0.000000000080	0.000445883725	0.000001603934	0.000000114381	0.000000000080	0.000031554410	0.000000000000	0.000000000000	-0.000000000000	0.000000000000	0.000000000000	-0.000000000000	0.000000000000	0.000000000000
1351.170568561873	0.000000000000	0.000031554410	0.005912397879	0.000445883725	0.000001603934	0.000000114381	0.000000000080	0.000445883725	0.000001603934	0.000000114381	0.000000000080	0.000031554410	0.000000000000	0.000000000000	-0.000000000000	0.000000000000	0.000000000000	-0.000000000000	0.000000000000	0.000000000000
1357.859531772575	0.000000000000	0.000031554410	0.005912397879	0.000445883725	0.000001603934	0.000000114381	0.000000000080	0.000445883725	0.000001603934	0.000000114381	0.000000000080	0.000031554410	0.000000000000	0.000000000000	-0.000000000000	0.000000000000	0.000000000000	-0.000000000000	0.000000000000	0.000000000000
1364.548494983278	0.000000000000	0.000031554410	0.005912397879	0.000445883725	0.000001603934	0.000000114381	0.000000000080	0.000445883725	0.000001603934	0.000000114381	0.000000000080	0.000031554410	0.000000000000	0.000000000000	-0.000000000000	0.000000000000	0.000000000000	-0.000000000000	0.000000000000	0.000000000000
1371.237458193980	0.000000000000	0.000031554410	0.005912397879	0.000445883725	0.000001603934	0.000000114381	0.000000000080	0.000445883725	0.000001603934	0.000000114381	0.000000000080	0.000031554410	0.000000000000	0.000000000000	-0.000000000000	0.000000000000	0.000000000000	-0.000000000000	0.000000000000	0.000000000000
1377.926421404682	0.000000000000	0.000031554410	0.005912397879	0.000445883725	0.000001603934	0.000000114381	0.000000000080	0.000445883725	0.000001603934	0.000000114381	0.000000000080	0.000031554410	0.000000000000	0.000000000000	-0.000000000000	0.000000000000	0.000000000000	-0.000000000000	0.000000000000	0.000000000000
1384.615384615385	0.000000000000	0.000031554410	0.005912397879	0.000445883725	0.000001603934	0.000000114381	0.000000000080	0.000445883725	0.000001603934	0.000000114381	0.000000000080	0.000031554410	0.000000000000	0.000000000000	-0.000000000000	0.000000000000	0.000000000000	-0.000000000000	0.000000000000	0.000000000000
1391.304347826087	0.000000000000	0.000031554410	0.005912397879	0.000445883725	0.000001603934	0.000000114381	0.000000000080	0.000445883725	0.000001603934	0.000000114381	0.000000000080	0.000031554410	0.000000000000	0.000000000000	-0.000000000000	0.000000000000	0.000000000000	-0.000000000000	0.000000000000	0.000000000000
1397.993311036789	0.000000000000	0.000031554410	0.005912397879	0.000445883725	0.000001603934	0.000000114381	0.000000000080	0.000445883725	0.000001603934	0.000000114381	0.000000000080	0.000031554410	0.000000000000	0.000000000000	-0.000000000000	0.000000000000	0.000000000000	-0.000000000000	0.000000000000	0.000000000000
1404.682274247492	0.000000000000	0.000031554410	0.005912397879	0.000445883725	0.000001603934	0.000000114381	0.000000000080	0.000445883725	0.000001603934	0.000000114381	0.000000000080	0.000031554410	0.000000000000	0.000000000000	-0.000000000000	0.000000000000	0.000000000000	-0.000000000000	0.000000000000	0.000000000000
1411.371237458194	0.000000000000	0.000031554410	0.005912397879	0.000445883725	0.000001603934	0.000000114381	0.000000000080	0.000445883725	0.000001603934	0.000000114381	0.000000000080	0.000031554410	0.000000000000	0.000000000000	-0.000000000000	0.000000000000	0.000000000000	-0.000000000000	0.000000000000	0.000000000000
1418.060200668896	0.000000000000	0.000031554410	0.005912397879	0.000445883725	0.000001603934	0.000000114381	0.000000000080	0.000445883725	0.000001603934	0.000000114381	0.000000000080	0.000031554410	0.000000000000	0.000000000000	-0.000000000000	0.000000000000	0.000000000000	-0.000000000000	0.000000000000	0.000000000000
1424.749163879599	0.000000000000	0.000031554410	0.005912397879	0.000445883725	0.000001603934	0.000000114381	0.000000000080	0.000445883725	0.000001603934	0.000000114381	0.000000000080	0.000031554410	0.000000000000	0.000000000000	-0.000000000000	0.000000000000	0.000000000000	-0.000000000000	0.000000000000	0.000000000000
1431.438127090301	0.000000000000	0.000031554410	0.005912397879	0.000445883725	0.000001603934	0.000000114381	0.000000000080	0.000445883725	0.000001603934	0.000000114381	0.000000000080	0.000031554410	0.000000000000	0.000000000000	-0.000000000000	0.000000000000	0.000000000000	-0.000000000000	0.000000000000	0.000000000000
1438.127090301003	0.000000000000	0.000031554410	0.005912397879	0.000445883725	0.000001603934	0.000000114381	0.000000000080	0.000445883725	0.000001603934	0.000000114381	0.000000000080	0.000031554410	0.000000000000	0.000000000000	-0.000000000000	0.000000000000	0.000000000000	-0.000000000000	0.000000000000	0.000000000000
1444.816053511706	0.000000000000	0.000031554410	0.005912397879	0.000445883725	0.000001603934	0.000000114381	0.000000000080	0.000445883725	0.000001603934	0.000000114381	0.000000000080	0.000031554410	0.000000000000	0.000000000000	-0.000000000000	0.000000000000	0.000000000000	-0.000000000000	0.000000000000	0.000000000000
1451.505016722408	0.000000000000	0.000031554410	0.005912397879	0.000445883725	0.000001603934	0.000000114381	0.000000000080	0.000445883725	0.000001603934	0.000000114381	0.000000000080	0.000031554410	0.000000000000	0.000000000000	-0.000000000000	0.000000000000	0.000000000000	-0.000000000000	0.000000000000	0.000000000000
1458.193979933110	0.000000000000	0.000031554410	0.005912397879	0.000445883725	0.000001603934	0.000000114381	0.000000000080	0.000445883725	0.000001603934	0.000000114381	0.000000000080	0.000031554410	0.000000000000	0.000000000000	-0.000000000000	0.000000000000	0.000000000000	-0.000000000000	0.000000000000	0.000000000000
1464.882943143813	0.000000000000	0.000031554410	0.005912397879	0.000445883725	0.000001603934	0.000000114381	0.000000000080	0.000445883725	0.000001603934	0.000000114381	0.000000000080	0.000031554410	0.000000000000	0.000000000000	-0.000000000000	0.000000000000	0.000000000000	-0.000000000000	0.000000000000	0.000000000000
1471.571906354515	0.000000000000	0.000031554410	0.005912397879	0.000445883725	0.000001603934	0.000000114381	0.000000000080	0.000445883725	0.000001603934	0.000000114381	0.000000000080	0.000031554410	0.000000000000	0.000000000000	-0.000000000000	0.000000000000	0.000000000000	-0.000000000000	0.000000000000	0.000000000000
1478.260869565217	0.000000000000	0.000031554410	0.005912397879	0.000445883725	0.000001603934	0.000000114381	0.000000000080	0.000445883725	0.000001603934	0.000000114381	0.000000000080	0.000031554410	0.000000000000	0.000000000000	-0.000000000000	0.000000000000	0.000000000000	-0.000000000000	0.000000000000	0.000000000000
1484.949832775920	0.000000000000	0.000031554410	0.005912397879	0.000445883725	0.000001603934	0.000000114381	0.000000000080	0.000445883725	0.000001603934	0.000000114381	0.000000000080	0.000031554410	0.000000000000	0.000000000000	-0.000000000000	0.000000000000	0.000000000000	-0.000000000000	0.000000000000	0.000000000000
1491.638795986622	0.000000000000	0.000031554410	0.005912397879	0.000445883725	0.000001603934	0.000000114381	0.000000000080	0.000445883725	0.000001603934	0.000000114381	0.000000000080	0.000031554410	0.000000000000	0.000000000000	-0.000000000000	0.000000000000	0.000000000000	-0.000000000000	0.000000000000	0.000000000000
1498.327759197324	0.000000000000	0.000031554410	0.005912397879	0.000445883725	0.000001603934	0.000000114381	0.000000000080	0.000445883725	0.000001603934	0.000000114381	0.000000000080	0.000031554410	0.000000000000	0.000000000000	-0.000000000000	0.000000000000	0.000000000000	-0.000000000000	0.000000000000	0.000000000000
1505.016722408027	0.000000000000	0.000031554410	0.005912397879	0.000445883725	0.000001603934	0.000000114381	0.000000000080	0.000445883725	0.000001603934	0.000000114381	0.000000000080	0.000031554410	0.000000000000	0.000000000000	-0.000000000000	0.000000000000	0.000000000000	-0.000000000000	0.000000000000	0.000000000000
1511.705685618729	0.000000000000	0.000031554410	0.005912397879	0.000445883725	0.000001603934	0.000000114381	0.000000000080	0.000445883725	0.000001603934	0.000000114381	0.000000000080	0.000031554410	0.000000000000	0.000000000000	-0.000000000000	0.000000000000	0.000000000000	-0.000000000000	0.000000000000	0.000000000000
1518.394648829431	0.000000000000	0.000031554410	0.005912397879	0.000445883725	0.000001603934	0.000000114381	0.000000000080	0.000445883725	0.000001603934	0.000000114381	0.000000000080	0.000031554410	0.000000000000	0.000000000000	-0.000000000000	0.000000000000	0.000000000000	-0.000000000000	0.000000000000	0.000000000000
1525.083612040134	0.000000000000	0.000031554410	0.005912397879	0.000445883725	0.000001603934	0.000000114381	0.000000000080	0.000445883725	0.000001603934	0.000000114381	0.000000000080	0.000031554410	0.000000000000	0.000000000000	-0.000000000000	0.000000000000	0.000000000000	-0.000000000000	0.000000000000	0.000000000000
1531.772575250836	0.000000000000	0.000031554410	0.005912397879	0.000445883725	0.000001603934	0.000000114381	0.000000000080	0.000445883725	0.000001603934	0.000000114381	0.000000000080	0.000031554410	0.000000000000	0.000000000000	-0.000000000000	0.000000000000	0.000000000000	-0.000000000000	0.000000000000	0.000000000000
1538.461538461539	0.000000000000	0.000031554410	0.005912397879	0.000445883725	0.000001603934	0.000000114381	0.000000000080	0.000445883725	0.000001603934	0.000000114381	0.000000000080	0.000031554410	0.000000000000	0.000000000000	-0.000000000000	0.000000000000	0.000000000000	-0.000000000000	0.000000000000	0.000000000000
1545.150501672241	0.000000000000	0.000031554410	0.005912397879	0.000445883725	0.000001603934	0.000000114381	0.000000000080	0.000445883725	0.000001603934	0.000000114381	0.000000000080	0.000031554410	0.000000000000	0.000000000000	-0.000000000000	0.000000000000	0.000000000000	-0.000000000000	0.000000000000	0.000000000000
1551.839464882943	0.000000000000	0.000031554410	0.005912397879	0.000445883725	0.000001603934	0.000000114381	0.000000000080	0.000445883725	0.000001603934	0.000000114381	0.000000000080	0.000031554410	0.000000000000	0.000000000000	-0.000000000000	0.000000000000	0.000000000000	-0.000000000000	0.000000000000	0.000000000000
1558.528428093646	0.000000000000	0.000031554410	0.005912397879	0.000445883725	0.000001603934	0.000000114381	0.000000000080	0.000445883725	0.000001603934	0.000000114381	0.000000000080	0.000031554410	0.000000000000	0.000000000000	-0.000000000000	0.000000000000	0.000000000000	-0.000000000000	0.000000000000	0.000000000000
1565.217391304348	0.000000000000	0.000031554410	0.005912397879	0.000445883725	0.000001603934	0.000000114381	0.000000000080	0.000445883725	0.000001603934	0.000000114381	0.000000000080	0.000031554410	0.000000000000	0.000000000000	-0.000000000000	0.000000000000	0.000000000000	-0.000000000000	0.000000000000	0.000000000000
1571.906354515050	0.000000000000	0.000031554410	0.005912397879	0.000445883725	0.000001603934	0.000000114381	0.000000000080	0.000445883725	0.000001603934	0.000000114381	0.000000000080	0.000031554410	0.000000000000	0.000000000000	-0.000000000000	0.000000000000	0.000000000000	-0.000000000000	0.000000000000	0.000000000000
1578.595317725752	0.000000000000	0.000031554410	0.005912397879	0.000445883725	0.000001603934	0.000000114381	0.000000000080	0.000445883725	0.000001603934	0.000000114381	0.000000000080	0.000031554410	0.000000000000	0.000000000000	-0.000000000000	0.000000000000	0.000000000000	-0.000000000000	0.000000000000	0.000000000000
1585.284280936455	0.000000000000	0.000031554410	0.005912397879	0.000445883725	0.000001603934	0.000000114381	0.000000000080	0.000445883725	0.000001603934	0.000000114381	0.000000000080	0.000031554410	0.000000000000	0.000000000000	-0.000000000000	0.000000000000	0.000000000000	-0.000000000000	0.000000000000	0.000000000000
1591.973244147157	0.000000000000	0.000031554410	0.005912397879	0.000445883725	0.000001603934	0.000000114381	0.000000000080	0.000445883725	0.000001603934	0.000000114381	0.000000000080	0.000031554410	0.000000000000	0.000000000000	-0.000000000000	0.000000000000	0.000000000000	-0.000000000000	0.000000000000	0.000000000000
1598.662207357859	0.000000000000	0.000031554410	0.005912397879	0.000445883725	0.000001603934	0.000000114381	0.000000000080	0.000445883725	0.000001603934	0.000000114381	0.000000000080	0.000031554410	0.000000000000	0.000000000000	-0.000000000000	0.000000000000	0.000000000000	-0.000000000000	0.000000000000	0.000000000000
1605.351170568562	0.000000000000	0.000031554410	0.005912397879	0.000445883725	0.000001603934	0.000000114381	0.000000000080	0.000445883725	0.000001603934	0.000000114381	0.000000000080	0.000031554410	0.000000000000	0.000000000000	-0.000000000000	0.000000000000	0.000000000000	-0.000000000000	0.000000000000	0.000000000000
1612.040133779264	0.000000000000	0.000031554410	0.005912397879	0.000445883725	0.000001603934	0.000000114381	0.000000000080	0.000445883725	0.000001603934	0.000000114381	0.000000000080	0.000031554410	0.000000000000	0.000000000000	-0.000000000000	0.000000000000	0.000000000000	-0.000000000000	0.000000000000	0.000000000000
1618.729096989967	0.000000000000	0.000031554410	0.005912397879	0.000445883725	0.000001603934	0.000000114381	0.000000000080	0.000445883725	0.000001603934	0.000000114381	0.000000000080	0.000031554410	0.000000000000	0.000000000000	-0.000000000000	0.000000000000	0.000000000000	-0.000000000000	0.000000000000	0.000000000000
1625.418060200669	0.000000000000	0.000031554410	0.005912397879	0.000445883725	0.000001603934	0.000000114381	0.000000000080	0.000445883725	0.000001603934	0.000000114381	0.000000000080	0.000031554410	0.000000000000	0.000000000000	-0.000000000000	0.000000000000	0.000000000000	-0.000000000000	0.000000000000	0.000000000000
1632.107023411371	0.000000000000	0.000031554410	0.005912397879	0.000445883725	0.000001603934	0.000000114381	0.000000000080	0.000445883725	0.000001603934	0.000000114381	0.000000000080	0.000031554410	0.000000000000	0.000000000000	-0.000000000000	0.000000000000	0.000000000000	-0.000000000000	0.000000000000	0.000000000000
1638.795986622074	0.000000000000	0.000031554410	0.005912397879	0.000445883725	0.000001603934	0.000000114381	0.000000000080	0.000445883725	0.000001603934	0.000000114381	0.000000000080	0.000031554410	0.000000000000	0.000000000000	-0.000000000000	0.000000000000	0.000000000000	-0.000000000000	0.000000000000	0.000000000000
1645.484949832776	0.000000000000	0.000031554410	0.005912397879	0.000445883725	0.000001603934	0.000000114381	0.000000000080	0.000445883725	0.000001603934	0.000000114381	0.000000000080	0.000031554410	0.000000000000	0.000000000000	-0.000000000000	0.000000000000	0.000000000000	-0.000000000000	0.000000000000	0.000000000000
1652.173913043478	0.000000000000	0.000031554410	0.005912397879	0.000445883725	0.000001603934	0.000000114381	0.000000000080	0.000445883725	0.000001603934	0.000000114381	0.000000000080	0.000031554410	0.000000000000	0.000000000000	-0.000000000000	0.000000000000	0.000000000000	-0.000000000000	0.000000000000	0.000000000000
1658.862876254180	0.000000000000	0.000031554410	0.005912397879	0.000445883725	0.000001603934	0.000000114381	0.000000000080	0.000445883725	0.000001603934	0.000000114381	0.000000000080	0.000031554410	0.000000000000	0.000000000000	-0.000000000000	0.000000000000	0.000000000000	-0.000000000000	0.000000000000	0.000000000000
1665.551839464883	0.000000000000	0.000031554410	0.005912397879	0.000445883725	0.000001603934	0.000000114381	0.000000000080	0.000445883725	0.000001603934	0.000000114381	0.000000000080	0.000031554410	0.000000000000	0.000000000000	-0.000000000000	0.000000000000	0.000000000000	-0.000000000000	0.000000000000	0.000000000000
1672.240802675585	0.000000000000	0.000031554410	0.005912397879	0.000445883725	0.000001603934	0.000000114381	0.000000000080	0.000445883725	0.000001603934	0.000000114381	0.000000000080	0.000031554410	0.000000000000	0.000000000000	-0.000000000000	0.000000000000	0.000000000000	-0.000000000000	0.000000000000	0.000000000000
1678.929765886288	0.000000000000	0.000031554410	0.005912397879	0.000445883725	0.000001603934	0.000000114381	0.000000000080	0.000445883725	0.000001603934	0.000000114381	0.000000000080	0.000031554410	0.000000000000	0.000000000000	-0.000000000000	0.000000000000	0.000000000000	-0.000000000000	0.000000000000	0.000000000000
1685.618729096990	0.000000000000	0.000031554410	0.005912397879	0.000445883725	0.000001603934	0.000000114381	0.000000000080	0.000445883725	0.000001603934	0.000000114381	0.000000000080	0.000031554410	0.000000000000	0.000000000000	-0.000000000000	0.000000000000	0.000000000000	-0.000000000000	0.000000000000	0.000000000000
1692.307692307692	0.000000000000	0.000031554410	0.005912397879	0.000445883725	0.000001603934	0.000000114381	0.000000000080	0.000445883725	0.000001603934	0.000000114381	0.000000000080	0.000031554410	0.000000000000	0.000000000000	-0.000000000000	0.000000000000	0.000000000000	-0.000000000000	0.000000000000	0.000000000000
1698.996655518395	0.000000000000	0.000031554410	0.005912397879	0.000445883725	0.000001603934	0.000000114381	0.000000000080	0.000445883725	0.000001603934	0.000000114381	0.000000000080	0.000031554410	0.000000000000	0.000000000000	-0.000000000000	0.000000000000	0.000000000000	-0.000000000000	0.000000000000	0.000000000000
1705.685618729097	0.000000000000	0.000031554410	0.005912397879	0.000445883725	0.000001603934	0.000000114381	0.000000000080	0.000445883725	0.000001603934	0.000000114381	0.000000000080	0.000031554410	0.000000000000	0.000000000000	-0.000000000000	0.000000000000	0.000000000000	-0.000000000000	0.000000000000	0.000000000000
1712.374581939799	0.000000000000	0.000031554410	0.005912397879	0.000445883725	0.000001603934	0.000000114381	0.000000000080	0.000445883725	0.000001603934	0.000000114381	0.000000000080	0.000031554410	0.000000000000	0.000000000000	-0.000000000000	0.000000000000	0.000000000000	-0.000000000000	0.000000000000	0.000000000000
1719.063545150502	0.000000000000	0.000031554410	0.005912397879	0.000445883725	0.000001603934	0.000000114381	0.000000000080	0.000445883725	0.000001603934	0.000000114381	0.000000000080	0.000031554410	0.000000000000	0.000000000000	-0.000000000000	0.000000000000	0.000000000000	-0.000000000000	0.000000000000	0.000000000000
1725.752508361204	0.000000000000	0.000031554410	0.005912397879	0.000445883725	0.000001603934	0.000000114381	0.000000000080	0.000445883725	0.000001603934	0.000000114381	0.000000000080	0.000031554410	0.000000000000	0.000000000000	-0.000000000000	0.000000000000	0.000000000000	-0.000000000000	0.000000000000	0.000000000000
1732.441471571906	0.000000000000	0.000031554410	0.005912397879	0.000445883725	0.000001603934	0.000000114381	0.000000000080	0.000445883725	0.000001603934	0.000000114381	0.000000000080	0.000031554410	0.000000000000	0.000000000000	-0.000000000000	0.000000000000	0.000000000000	-0.000000000000	0.000000000000	0.000000000000
1739.130434782609	0.000000000000	0.000031554410	0.005912397879	0.000445883725	0.000001603934	0.000000114381	0.000000000080	0.000445883725	0.000001603934	0.000000114381	0.000000000080	0.000031554410	0.000000000000	0.000000000000	-0.000000000000	0.000000000000	0.000000000000	-0.000000000000	0.000000000000	0.000000000000
1745.819397993311	0.000000000000	0.000031554410	0.005912397879	0.000445883725	0.000001603934	0.000000114381	0.000000000080	0.000445883725	0.000001603934	0.000000114381	0.000000000080	0.000031554410	0.000000000000	0.000000000000	-0.000000000000	0.000000000000	0.000000000000	-0.000000000000	0.000000000000	0.000000000000
1752.508361204013	0.000000000000	0.000031554410	0.005912397879	0.000445883725	0.000001603934	0.000000114381	0.000000000080	0.000445883725	0.000001603934	0.000000114381	0.000000000080	0.000031554410	0.000000000000	0.000000000000	-0.000000000000	0.000000000000	0.000000000000	-0.000000000000	0.000000000000	0.000000000000
1759.197324414716	0.000000000000	0.000031554410	0.005912397879	0.000445883725	0.000001603934	0.000000114381	0.000000000080	0.000445883725	0.000001603934	0.000000114381	0.000000000080	0.000031554410	0.000000000000	0.000000000000	-0.000000000000	0.000000000000	0.000000000000	-0.000000000000	0.000000000000	0.000000000000
1765.886287625418	0.000000000000	0.000031554410	0.005912397879	0.000445883725	0.000001603934	0.000000114381	0.000000000080	0.000445883725	0.000001603934	0.000000114381	0.000000000080	0.000031554410	0.000000000000	0.000000000000	-0.000000000000	0.000000000000	0.000000000000	-0.000000000000	0.000000000000	0.000000000000
1772.575250836120	0.000000000000	0.000031554410	0.005912397879	0.000445883725	0.000001603934	0.000000114381	0.000000000080	0.000445883725	0.000001603934	0.000000114381	0.000000000080	0.000031554410	0.000000000000	0.000000000000	-0.000000000000	0.000000000000	0.000000000000	-0.000000000000	0.000000000000	0.000000000000
1779.264214046823	0.000000000000	0.000031554410	0.005912397879	0.000445883725	0.000001603934	0.000000114381	0.000000000080	0.000445883725	0.000001603934	0.000000114381	0.000000000080	0.000031554410	0.000000000000	0.000000000000	-0.000000000000	0.000000000000	0.000000000000	-0.000000000000	0.000000000000	0.000000000000
1785.953177257525	0.000000000000	0.000031554410	0.005912397879	0.000445883725	0.000001603934	0.000000114381	0.000000000080	0.000445883725	0.000001603934	0.000000114381	0.000000000080	0.000031554410	0.000000000000	0.000000000000	-0.000000000000	0.000000000000	0.000000000000	-0.000000000000	0.000000000000	0.000000000000
1792.642140468227	0.000000000000	0.000031554410	0.005912397879	0.000445883725	0.000001603934	0.000000114381	0.000000000080	0.000445883725	0.000001603934	0.000000114381	0.000000000080	0.000031554410	0.000000000000	0.000000000000	-0.000000000000	0.000000000000	0.000000000000	-0.000000000000	0.000000000000	0.000000000000
1799.331103678930	0.000000000000	0.000031554410	0.005912397879	0.000445883725	0.000001603934	0.000000114381	0.000000000080	0.000445883725	0.000001603934	0.000000114381	0.000000000080	0.000031554410	0.000000000000	0.000000000000	-0.000000000000	0.000000000000	0.000000000000	-0.000000000000	0.000000000000	0.000000000000
1806.020066889632	0.000000000000	0.000031554410	0.005912397879	0.000445883725	0.000001603934	0.000000114381	0.000000000080	0.000445883725	0.000001603934	0.000000114381	0.000000000080	0.000031554410	0.000000000000	0.000000000000	-0.000000000000	0.000000000000	0.000000000000	-0.000000000000	0.000000000000	0.000000000000
1812.709030100335	0.000000000000	0.000031554410	0.005912397879	0.000445883725	0.000001603934	0.000000114381	0.000000000080	0.000445883725	0.000001603934	0.000000114381	0.000000000080	0.000031554410	0.000000000000	0.000000000000	-0.000000000000	0.000000000000	0.000000000000	-0.000000000000	0.000000000000	0.000000000000
1819.397993311037	0.000000000000	0.000031554410	0.005912397879	0.000445883725	0.000001603934	0.000000114381	0.000000000080	0.000445883725	0.000001603934	0.000000114381	0.000000000080	0.000031554410	0.000000000000	0.000000000000	-0.000000000000	0.000000000000	0.000000000000	-0.000000000000	0.000000000000	0.000000000000
1826.086956521739	0.000000000000	0.000031554410	0.005912397879	0.000445883725	0.000001603934	0.000000114381	0.000000000080	0.000445883725	0.000001603934	0.000000114381	0.000000000080	0.000031554410	0.000000000000	0.000000000000	-0.000000000000	0.000000000000	0.000000000000	-0.000000000000	0.000000000000	0.000000000000
1832.775919732441	0.000000000000	0.000031554410	0.005912397879	0.000445883725	0.000001603934	0.000000114381	0.000000000080	0.000445883725	0.000001603934	0.000000114381	0.000000000080	0.000031554410	0.000000000000	0.000000000000	-0.000000000000	0.000000000000	0.000000000000	-0.000000000000	0.000000000000	0.000000000000
1839.464882943144	0.000000000000	0.000031554410	0.005912397879	0.000445883725	0.000001603934	0.000000114381	0.000000000080	0.000445883725	0.000001603934	0.000000114381	0.000000000080	0.000031554410	0.000000000000	0.000000000000	-0.000000000000	0.000000000000	0.000000000000	-0.000000000000	0.000000000000	0.000000000000
1846.153846153846	0.000000000000	0.000031554410	0.005912397879	0.000445883725	0.000001603934	0.000000114381	0.000000000080	0.000445883725	0.000001603934	0.000000114381	0.000000000080	0.000031554410	0.000000000000	0.000000000000	-0.000000000000	0.000000000000	0.000000000000	-0.000000000000	0.000000000000	0.000000000000
1852.842809364548	0.000000000000	0.000031554410	0.005912397879	0.000445883725	0.000001603934	0.000000114381	0.000000000080	0.000445883725	0.000001603934	0.000000114381	0.000000000080	0.000031554410	0.000000000000	0.000000000000	-0.000000000000	0.000000000000	0.000000000000	-0.000000000000	0.000000000000	0.000000000000
1859.531772575251	0.000000000000	0.000031554410	0.005912397879	0.000445883725	0.000001603934	0.000000114381	0.000000000080	0.000445883725	0.000001603934	0.000000114381	0.000000000080	0.000031554410	0.000000000000	0.000000000000	-0.000000000000	0.000000000000	0.000000000000	-0.000000000000	0.000000000000	0.000000000000
1866.220735785953	0.000000000000	0.000031554410	0.005912397879	0.000445883725	0.000001603934	0.000000114381	0.000000000080	0.000445883725	0.000001603934	0.000000114381	0.000000000080	0.000031554410	0.000000000000	0.000000000000	-0.000000000000	0.000000000000	0.000000000000	-0.000000000000	0.000000000000	0.000000000000
1872.909698996656	0.000000000000	0.000031554410	0.005912397879	0.000445883725	0.000001603934	0.000000114381	0.000000000080	0.000445883725	0.000001603934	0.000000114381	0.000000000080	0.000031554410	0.000000000000	0.000000000000	-0.000000000000	0.000000000000	0.000000000000	-0.000000000000	0.000000000000	0.000000000000
1879.598662207358	0.000000000000	0.000031554410	0.005912397879	0.000445883725	0.000001603934	0.000000114381	0.000000000080	0.000445883725	0.000001603934	0.000000114381	0.000000000080	0.000031554410	0.000000000000	0.000000000000	-0.000000000000	0.000000000000	0.000000000000	-0.000000000000	0.000000000000	0.000000000000
1886.287625418060	0.000000000000	0.000031554410	0.005912397879	0.000445883725	0.000001603934	0.000000114381	0.000000000080	0.000445883725	0.000001603934	0.000000114381	0.000000000080	0.000031554410	0.000000000000	0.000000000000	-0.000000000000	0.000000000000	0.000000000000	-0.000000000000	0.000000000000	0.000000000000
1892.976588628763	0.000000000000	0.000031554410	0.005912397879	0.000445883725	0.000001603934	0.000000114381	0.000000000080	0.000445883725	0.000001603934	0.000000114381	0.000000000080	0.000031554410	0.000000000000	0.000000000000	-0.000000000000	0.000000000000	0.000000000000	-0.000000000000	0.000000000000	0.000000000000
1899.665551839465	0.000000000000	0.000031554410	0.005912397879	0.000445883725	0.000001603934	0.000000114381	0.000000000080	0.000445883725	0.000001603934	0.000000114381	0.000000000080	0.000031554410	0.000000000000	0.000000000000	-0.000000000000	0.000000000000	0.000000000000	-0.000000000000	0.000000000000	0.000000000000
1906.354515050167	0.000000000000	0.000031554410	0.005912397879	0.000445883725	0.000001603934	0.000000114381	0.000000000080	0.000445883725	0.000001603934	0.000000114381	0.000000000080	0.000031554410	0.000000000000	0.000000000000	-0.000000000000	0.000000000000	0.000000000000	-0.000000000000	0.000000000000	0.000000000000
1913.043478260870	0.000000000000	0.000031554410	0.005912397879	0.000445883725	0.000001603934	0.000000114381	0.000000000080	0.000445883725	0.000001603934	0.000000114381	0.000000000080	0.000031554410	0.000000000000	0.000000000000	-0.000000000000	0.000000000000	0.000000000000	-0.000000000000	0.000000000000	0.000000000000
1919.732441471572	0.000000000000	0.000031554410	0.005912397879	0.000445883725	0.000001603934	0.000000114381	0.000000000080	0.000445883725	0.000001603934	0.000000114381	0.000000000080	0.000031554410	0.000000000000	0.000000000000	-0.000000000000	0.000000000000	0.000000000000	-0.000000000000	0.000000000000	0.000000000000
1926.421404682274	0.000000000000	0.000031554410	0.005912397879	0.000445883725	0.000001603934	0.000000114381	0.000000000080	0.000445883725	0.000001603934	0.000000114381	0.000000000080	0.000031554410	0.000000000000	0.000000000000	-0.000000000000	0.000000000000	0.000000000000	-0.000000000000	0.000000000000	0.000000000000
1933.110367892977	0.000000000000	0.000031554410	0.005912397879	0.000445883725	0.000001603934	0.000000114381	0.000000000080	0.000445883725	0.000001603934	0.000000114381	0.000000000080	0.000031554410	0.000000000000	0.000000000000	-0.000000000000	0.000000000000	0.000000000000	-0.000000000000	0.000000000000	0.000000000000
1939.799331103679	0.000000000000	0.000031554410	0.005912397879	0.000445883725	0.000001603934	0.000000114381	0.000000000080	0.000445883725	0.000001603934	0.000000114381	0.000000000080	0.000031554410	0.000000000000	0.000000000000	-0.000000000000	0.000000000000	0.000000000000	-0.000000000000	0.000000000000	0.000000000000
1946.488294314381	0.000000000000	0.000031554410	0.005912397879	0.000445883725	0.000001603934	0.000000114381	0.000000000080	0.000445883725	0.000001603934	0.000000114381	0.000000000080	0.000031554410	0.000000000000	0.000000000000	-0.000000000000	0.000000000000	0.000000000000	-0.000000000000	0.000000000000	0.000000000000
1953.177257525084	0.000000000000	0.000031554410	0.005912397879	0.000445883725	0.000001603934	0.000000114381	0.000000000080	0.000445883725	0.000001603934	0.000000114381	0.000000000080	0.000031554410	0.000000000000	0.000000000000	-0.000000000000	0.000000000000	0.000000000000	-0.000000000000	0.000000000000	0.000000000000
1959.866220735786	0.000000000000	0.000031554410	0.005912397879	0.000445883725	0.000001603934	0.000000114381	0.000000000080	0.000445883725	0.000001603934	0.000000114381	0.000000000080	0.000031554410	0.000000000000	0.000000000000	-0.000000000000	0.000000000000	0.000000000000	-0.000000000000	0.000000000000	0.000000000000
1966.555183946488	0.000000000000	0.000031554410	0.005912397879	0.000445883725	0.000001603934	0.000000114381	0.000000000080	0.000445883725	0.000001603934	0.000000114381	0.000000000080	0.000031554410	0.000000000000	0.000000000000	-0.000000000000	0.000000000000	0.000000000000	-0.000000000000	0.000000000000	0.000000000000
1973.244147157191	0.000000000000	0.000031554410	0.005912397879	0.000445883725	0.000001603934	0.000000114381	0.000000000080	0.000445883725	0.000001603934	0.000000114381	0.000000000080	0.000031554410	0.000000000000	0.000000000000	-0.000000000000	0.000000000000	0.000000000000	-0.000000000000	0.000000000000	0.000000000000
1979.933110367893	0.000000000000	0.000031554410	0.005912397879	0.000445883725	0.000001603934	0.000000114381	0.000000000080	0.000445883725	0.000001603934	0.000000114381	0.000000000080	0.000031554410	0.000000000000	0.000000000000	-0.000000000000	0.000000000000	0.000000000000	-0.000000000000	0.000000000000	0.000000000000
1986.622073578595	0.000000000000	0.000031554410	0.005912397879	0.000445883725	0.000001603934	0.000000114381	0.000000000080	0.000445883725	0.000001603934	0.000000114381	0.000000000080	0.000031554410	0.000000000000	0.000000000000	-0.000000000000	0.000000000000	0.000000000000	-0.000000000000	0.000000000000	0.000000000000
1993.311036789298	0.000000000000	0.000031554410	0.005912397879	0.000445883725	0.000001603934	0.000000114381	0.000000000080	0.000445883725	0.000001603934	0.000000114381	0.000000000080	0.000031554410	0.000000000000	0.000000000000	-0.000000000000	0.000000000000	0.000000000000	-0.000000000000	0.000000000000	0.000000000000
2000.000000000000	0.000000000000	0.000031554410	0.005912397879	0.000445883725	0.000001603934	0.000000114381	0.000000000080	0.000445883725	0.000001603934	0.000000114381	0.000000000080	0.000031554410	0.000000000000	0.000000000000	-0.000000000000	0.000000000000	0.000000000000	-0.000000000000	0.000000000000	0.000000000000
2006.688963210702	0.000000000000	0.000031554410	0.005912397879	0.000445883725	0.000001603934	0.000000114381	0.000000000080	0.000445883725	0.000001603934	0.000000114381	0.000000000080	0.000031554410	0.000000000000	0.000000000000	-0.000000000000	0.000000000000	0.000000000000	-0.000000000000	0.000000000000	0.000000000000
2013.377926421405	0.000000000000	0.000128795797	0.004841480749	0.001490504472	0.000021735142	0.000006262090	0.000000017547	0.001378727405	0.000018623847	0.000005009219	0.000000012849	0.000121425130	0.001200637542	-0.000024241444	-0.000057502904	0.000014844761	0.000005069513	-0.000000004183	0.000000000000	-0.000037592813
2020.066889632107	0.000000000000	0.000128758048	0.004841779089	0.001489971915	0.000021868200	0.000006362534	0.000000018262	0.001478055161	0.000021506898	0.000006207659	0.000000017611	0.000127972774	0.000000000000	0.000000000000	-0.000006122820	0.000002514596	0.000001241208	-0.000000001560	0.000000000000	-0.000002368576
2026.755852842809	0.000000000000	0.000128757484	0.004841783541	0.001489963969	0.000021870184	0.000006364032	0.000000018273	0.001488683726	0.000021830923	0.000006347073	0.000000018201	0.000128673129	0.000000000000	0.000000000000	-0.000000655172	0.000000282615	0.000000144389	-0.000000000193	0.000000000000	-0.000000228362
2033.444816053512	-0.000000000000	0.000128757476	0.004841783608	0.001489963850	0.000021870214	0.000006364055	0.000000018273	0.001489826163	0.000021865985	0.000006362226	0.000000018265	0.000128748404	0.000000000000	0.000000000000	-0.000000070423	0.000000030581	0.000000015694	-0.000000000021	0.000000000000	-0.000000024170
2040.133779264214	0.000000000000	0.000128757476	0.004841783609	0.001489963849	0.000021870214	0.000006364055	0.000000018273	0.001489949039	0.000021869759	0.000006363858	0.000000018272	0.000128756500	0.000000000000	0.000000000000	-0.000000007574	0.000000003292	0.000000001691	-0.000000000002	0.000000000000	-0.000000002594
2046.822742474916	-0.000000000000	0.000128757476	0.004841783609	0.001489963849	0.000021870214	0.000006364055	0.000000018273	0.001489962256	0.000021870165	0.000006364034	0.000000018273	0.000128757371	0.000000000000	0.000000000000	-0.000000000815	0.000000000354	0.000000000182	-0.000000000000	0.000000000000	-0.000000000279
2053.511705685619	0.000000000000	0.000128757476	0.004841783609	0.001489963849	0.000021870214	0.000006364055	0.000000018273	0.001489963678	0.000021870209	0.000006364053	0.000000018273	0.000128757465	0.000000000000	0.000000000000	-0.000000000088	0.000000000038	0.000000000020	-0.000000000000	0.000000000000	-0.000000000030
2060.200668896321	0.000000000000	0.000128757476	0.004841783609	0.001489963849	0.000021870214	0.000006364055	0.000000018273	0.001489963830	0.000021870214	0.000006364055	0.000000018273	0.000128757475	0.000000000000	0.000000000000	-0.000000000009	0.000000000004	0.000000000002	-0.000000000000	0.000000000000	-0.000000000003
2066.889632107023	0.000000000000	0.000128757476	0.004841783609	0.001489963849	0.000021870214	0.000006364055	0.000000018273	0.001489963847	0.000021870214	0.000006364055	0.000000018273	0.000128757476	0.000000000000	0.000000000000	-0.000000000001	0.000000000000	0.000000000000	-0.000000000000	0.000000000000	-0.000000000000
2073.578595317726	0.000000000000	0.000128757476	0.004841783609	0.001489963849	0.000021870214	0.000006364055	0.000000018273	0.001489963848	0.000021870214	0.000006364055	0.000000018273	0.000128757476	0.000000000000	0.000000000000	-0.000000000000	0.000000000000	0.000000000000	-0.000000000000	0.000000000000	-0.000000000000
2080.267558528428	0.000000000000	0.000128757476	0.004841783609	0.001489963849	0.000021870214	0.000006364055	0.000000018273	0.001489963849	0.000021870214	0.000006364055	0.000000018273	0.000128757476	0.000000000000	0.000000000000	-0.000000000000	0.000000000000	0.000000000000	-0.000000000000	0.000000000000	-0.000000000000
2086.956521739130	0.000000000000	0.000128757476	0.004841783609	0.001489963849	0.000021870214	0.000006364055	0.000000018273	0.001489963849	0.000021870214	0.000006364055	0.000000018273	0.000128757476	0.000000000000	0.000000000000	-0.000000000000	0.000000000000	0.000000000000	-0.000000000000	0.000000000000	-0.000000000000
2093.645484949833	0.000000000000	0.000128757476	0.004841783609	0.001489963849	0.000021870214	0.000006364055	0.000000018273	0.001489963849	0.000021870214	0.000006364055	0.000000018273	0.000128757476	0.000000000000	0.000000000000	-0.000000000000	0.000000000000	0.000000000000	-0.000000000000	0.000000000000	-0.000000000000
2100.334448160535	0.000000000000	0.000128757476	0.004841783609	0.001489963849	0.000021870214	0.000006364055	0.000000018273	0.001489963849	0.000021870214	0.000006364055	0.000000018273	0.000128757476	0.000000000000	0.000000000000	-0.000000000000	0.000000000000	0.000000000000	-0.000000000000	0.000000000000	-0.000000000000
2107.023411371238	0.000000000000	0.000128757476	0.004841783609	0.001489963849	0.000021870214	0.000006364055	0.000000018273	0.001489963849	0.000021870214	0.000006364055	0.000000018273	0.000128757476	0.000000000000	0.000000000000	-0.000000000000	0.000000000000	0.000000000000	-0.000000000000	0.000000000000	-0.000000000000
2113.712374581940	0.000000000000	0.000128757476	0.004841783609	0.001489963849	0.000021870214	0.000006364055	0.000000018273	0.001489963849	0.000021870214	0.000006364055	0.000000018273	0.000128757476	0.000000000000	0.000000000000	-0.000000000000	0.000000000000	0.000000000000	-0.000000000000	0.000000000000	-0.000000000000
2120.401337792642	0.000000000000	0.000128757476	0.004841783609	0.001489963849	0.000021870214	0.000006364055	0.000000018273	0.001489963849	0.000021870214	0.000006364055	0.000000018273	0.000128757476	0.000000000000	0.000000000000	-0.000000000000	0.000000000000	0.000000000000	-0.000000000000	0.000000000000	0.000000000000
2127.090301003344	0.000000000000	0.000128757476	0.004841783609	0.001489963849	0.000021870214	0.000006364055	0.000000018273	0.001489963849	0.000021870214	0.000006364055	0.000000018273	0.000128757476	0.000000000000	0.000000000000	-0.000000000000	0.000000000000	0.000000000000	-0.000000000000	0.000000000000	0.000000000000
2133.779264214047	0.000000000000	0.000128757476	0.004841783609	0.001489963849	0.000021870214	0.000006364055	0.000000018273	0.001489963849	0.000021870214	0.000006364055	0.000000018273	0.000128757476	0.000000000000	0.000000000000	-0.000000000000	0.000000000000	0.000000000000	-0.000000000000	0.000000000000	0.000000000000
2140.468227424749	0.000000000000	0.000128757476	0.004841783609	0.001489963849	0.000021870214	0.000006364055	0.000000018273	0.001489963849	0.000021870214	0.000006364055	0.000000018273	0.000128757476	0.000000000000	0.000000000000	-0.000000000000	0.000000000000	0.000000000000	-0.000000000000	0.000000000000	0.000000000000
2147.157190635452	0.000000000000	0.000128757476	0.004841783609	0.001489963849	0.000021870214	0.000006364055	0.000000018273	0.001489963849	0.000021870214	0.000006364055	0.000000018273	0.000128757476	0.000000000000	0.000000000000	-0.000000000000	0.000000000000	0.000000000000	-0.000000000000	0.000000000000	0.000000000000
2153.846153846154	0.000000000000	0.000128757476	0.004841783609	0.001489963849	0.000021870214	0.000006364055	0.000000018273	0.001489963849	0.000021870214	0.000006364055	0.000000018273	0.000128757476	0.000000000000	0.000000000000	-0.000000000000	0.000000000000	0.000000000000	-0.000000000000	0.000000000000	0.000000000000
2160.535117056856	0.000000000000	0.000128757476	0.004841783609	0.001489963849	0.000021870214	0.000006364055	0.000000018273	0.001489963849	0.000021870214	0.000006364055	0.000000018273	0.000128757476	0.000000000000	0.000000000000	-0.000000000000	0.000000000000	0.000000000000	-0.000000000000	0.000000000000	0.000000000000
2167.224080267559	0.000000000000	0.000128757476	0.004841783609	0.001489963849	0.000021870214	0.000006364055	0.000000018273	0.001489963849	0.000021870214	0.000006364055	0.000000018273	0.000128757476	0.000000000000	0.000000000000	-0.000000000000	0.000000000000	0.000000000000	-0.000000000000	0.000000000000	0.000000000000
2173.913043478261	0.000000000000	0.000128757476	0.004841783609	0.001489963849	0.000021870214	0.000006364055	0.000000018273	0.001489963849	0.000021870214	0.000006364055	0.000000018273	0.000128757476	0.000000000000	0.000000000000	-0.000000000000	0.000000000000	0.000000000000	-0.000000000000	0.000000000000	0.000000000000
2180.602006688963	0.000000000000	0.000128757476	0.004841783609	0.001489963849	0.000021870214	0.000006364055	0.000000018273	0.001489963849	0.000021870214	0.000006364055	0.000000018273	0.000128757476	0.000000000000	0.000000000000	-0.000000000000	0.000000000000	0.000000000000	-0.000000000000	0.000000000000	0.000000000000
2187.290969899665	0.000000000000	0.000128757476	0.004841783609	0.001489963849	0.000021870214	0.000006364055	0.000000018273	0.001489963849	0.000021870214	0.000006364055	0.000000018273	0.000128757476	0.000000000000	0.000000000000	-0.000000000000	0.000000000000	0.000000000000	-0.000000000000	0.000000000000	0.000000000000
2193.979933110368	0.000000000000	0.000128757476	0.004841783609	0.001489963849	0.000021870214	0.000006364055	0.000000018273	0.001489963849	0.000021870214	0.000006364055	0.000000018273	0.000128757476	0.000000000000	0.000000000000	-0.000000000000	0.000000000000	0.000000000000	-0.000000000000	0.000000000000	0.000000000000
2200.668896321070	0.000000000000	0.000128757476	0.004841783609	0.001489963849	0.000021870214	0.000006364055	0.000000018273	0.001489963849	0.000021870214	0.000006364055	0.000000018273	0.000128757476	0.000000000000	0.000000000000	-0.000000000000	0.000000000000	0.000000000000	-0.000000000000	0.000000000000	0.000000000000
2207.357859531773	0.000000000000	0.000128757476	0.004841783609	0.001489963849	0.000021870214	0.000006364055	0.000000018273	0.001489963849	0.000021870214	0.000006364055	0.000000018273	0.000128757476	0.000000000000	0.000000000000	-0.000000000000	0.000000000000	0.000000000000	-0.000000000000	0.000000000000	0.000000000000
2214.046822742475	0.000000000000	0.000128757476	0.004841783609	0.001489963849	0.000021870214	0.000006364055	0.000000018273	0.001489963849	0.000021870214	0.000006364055	0.000000018273	0.000128757476	0.000000000000	0.000000000000	-0.000000000000	0.000000000000	0.000000000000	-0.000000000000	0.000000000000	0.000000000000
2220.735785953177	0.000000000000	0.000128757476	0.004841783609	0.001489963849	0.000021870214	0.000006364055	0.000000018273	0.001489963849	0.000021870214	0.000006364055	0.000000018273	0.000128757476	0.000000000000	0.000000000000	-0.000000000000	0.000000000000	0.000000000000	-0.000000000000	0.000000000000	0.000000000000
2227.424749163879	0.000000000000	0.000128757476	0.004841783609	0.001489963849	0.000021870214	0.000006364055	0.000000018273	0.001489963849	0.000021870214	0.000006364055	0.000000018273	0.000128757476	0.000000000000	0.000000000000	-0.000000000000	0.000000000000	0.000000000000	-0.000000000000	0.000000000000	0.000000000000
2234.113712374582	0.000000000000	0.000128757476	0.004841783609	0.001489963849	0.000021870214	0.000006364055	0.000000018273	0.001489963849	0.000021870214	0.000006364055	0.000000018273	0.000128757476	0.000000000000	0.000000000000	-0.000000000000	0.000000000000	0.000000000000	-0.000000000000	0.000000000000	0.000000000000
2240.802675585284	0.000000000000	0.000128757476	0.004841783609	0.001489963849	0.000021870214	0.000006364055	0.000000018273	0.001489963849	0.000021870214	0.000006364055	0.000000018273	0.000128757476	0.000000000000	0.000000000000	-0.000000000000	0.000000000000	0.000000000000	-0.000000000000	0.000000000000	0.000000000000
2247.491638795987	0.000000000000	0.000128757476	0.004841783609	0.001489963849	0.000021870214	0.000006364055	0.000000018273	0.001489963849	0.000021870214	0.000006364055	0.000000018273	0.000128757476	0.000000000000	0.000000000000	-0.000000000000	0.000000000000	0.000000000000	-0.000000000000	0.000000000000	0.000000000000
2254.180602006689	0.000000000000	0.000128757476	0.004841783609	0.001489963849	0.000021870214	0.000006364055	0.000000018273	0.001489963849	0.000021870214	0.000006364055	0.000000018273	0.000128757476	0.000000000000	0.000000000000	-0.000000000000	0.000000000000	0.000000000000	-0.000000000000	0.000000000000	0.000000000000
2260.869565217391	0.000000000000	0.000128757476	0.004841783609	0.001489963849	0.000021870214	0.000006364055	0.000000018273	0.001489963849	0.000021870214	0.000006364055	0.000000018273	0.000128757476	0.000000000000	0.000000000000	-0.000000000000	0.000000000000	0.000000000000	-0.000000000000	0.000000000000	0.000000000000
2267.558528428094	0.000000000000	0.000128757476	0.004841783609	0.001489963849	0.000021870214	0.000006364055	0.000000018273	0.001489963849	0.000021870214	0.000006364055	0.000000018273	0.000128757476	0.000000000000	0.000000000000	-0.000000000000	0.000000000000	0.000000000000	-0.000000000000	0.000000000000	0.000000000000
2274.247491638796	0.000000000000	0.000128757476	0.004841783609	0.001489963849	0.000021870214	0.000006364055	0.000000018273	0.001489963849	0.000021870214	0.000006364055	0.000000018273	0.000128757476	0.000000000000	0.000000000000	-0.000000000000	0.000000000000	0.000000000000	-0.000000000000	0.000000000000	0.000000000000
2280.936454849498	0.000000000000	0.000128757476	0.004841783609	0.001489963849	0.000021870214	0.000006364055	0.000000018273	0.001489963849	0.000021870214	0.000006364055	0.000000018273	0.000128757476	0.000000000000	0.000000000000	-0.000000000000	0.000000000000	0.000000000000	-0.000000000000	0.000000000000	0.000000000000
2287.625418060200	0.000000000000	0.000128757476	0.004841783609	0.001489963849	0.000021870214	0.000006364055	0.000000018273	0.001489963849	0.000021870214	0.000006364055	0.000000018273	0.000128757476	0.000000000000	0.000000000000	-0.000000000000	0.000000000000	0.000000000000	-0.000000000000	0.000000000000	0.000000000000
2294.314381270903	0.000000000000	0.000128757476	0.004841783609	0.001489963849	0.000021870214	0.000006364055	0.000000018273	0.001489963849	0.000021870214	0.000006364055	0.000000018273	0.000128757476	0.000000000000	0.000000000000	-0.000000000000	0.000000000000	0.000000000000	-0.000000000000	0.000000000000	0.000000000000
2301.003344481605	0.000000000000	0.000128757476	0.004841783609	0.001489963849	0.000021870214	0.000006364055	0.000000018273	0.001489963849	0.000021870214	0.000006364055	0.000000018273	0.000128757476	0.000000000000	0.000000000000	-0.000000000000	0.000000000000	0.000000000000	-0.000000000000	0.000000000000	0.000000000000
2307.692307692308	0.000000000000	0.000128757476	0.004841783609	0.001489963849	0.000021870214	0.000006364055	0.000000018273	0.001489963849	0.000021870214	0.000006364055	0.000000018273	0.000128757476	0.000000000000	0.000000000000	-0.000000000000	0.000000000000	0.000000000000	-0.000000000000	0.000000000000	0.000000000000
2314.381270903010	0.000000000000	0.000128757476	0.004841783609	0.001489963849	0.000021870214	0.000006364055	0.000000018273	0.001489963849	0.000021870214	0.000006364055	0.000000018273	0.000128757476	0.000000000000	0.000000000000	-0.000000000000	0.000000000000	0.000000000000	-0.000000000000	0.000000000000	0.000000000000
2321.070234113713	0.000000000000	0.000128757476	0.004841783609	0.001489963849	0.000021870214	0.000006364055	0.000000018273	0.001489963849	0.000021870214	0.000006364055	0.000000018273	0.000128757476	0.000000000000	0.000000000000	-0.000000000000	0.000000000000	0.000000000000	-0.000000000000	0.000000000000	0.000000000000
2327.759197324415	0.000000000000	0.000128757476	0.004841783609	0.001489963849	0.000021870214	0.000006364055	0.000000018273	0.001489963849	0.000021870214	0.000006364055	0.000000018273	0.000128757476	0.000000000000	0.000000000000	-0.000000000000	0.000000000000	0.000000000000	-0.000000000000	0.000000000000	0.000000000000
2334.448160535117	0.000000000000	0.000128757476	0.004841783609	0.001489963849	0.000021870214	0.000006364055	0.000000018273	0.001489963849	0.000021870214	0.000006364055	0.000000018273	0.000128757476	0.000000000000	0.000000000000	-0.000000000000	0.000000000000	0.000000000000	-0.000000000000	0.000000000000	0.000000000000
2341.137123745819	0.000000000000	0.000128757476	0.004841783609	0.001489963849	0.000021870214	0.000006364055	0.000000018273	0.001489963849	0.000021870214	0.000006364055	0.000000018273	0.000128757476	0.000000000000	0.000000000000	-0.000000000000	0.000000000000	0.000000000000	-0.000000000000	0.000000000000	0.000000000000
2347.826086956522	0.000000000000	0.000128757476	0.004841783609	0.001489963849	0.000021870214	0.000006364055	0.000000018273	0.001489963849	0.000021870214	0.000006364055	0.000000018273	0.000128757476	0.000000000000	0.000000000000	-0.000000000000	0.000000000000	0.000000000000	-0.000000000000	0.000000000000	0.000000000000
2354.515050167224	0.000000000000	0.000128757476	0.004841783609	0.001489963849	0.000021870214	0.000006364055	0.000000018273	0.001489963849	0.000021870214	0.000006364055	0.000000018273	0.000128757476	0.000000000000	0.000000000000	-0.000000000000	0.000000000000	0.000000000000	-0.000000000000	0.000000000000	0.000000000000
2361.204013377926	0.000000000000	0.000128757476	0.004841783609	0.001489963849	0.000021870214	0.000006364055	0.000000018273	0.001489963849	0.000021870214	0.000006364055	0.000000018273	0.000128757476	0.000000000000	0.000000000000	-0.000000000000	0.000000000000	0.000000000000	-0.000000000000	0.000000000000	0.000000000000
2367.892976588629	0.000000000000	0.000128757476	0.004841783609	0.001489963849	0.000021870214	0.000006364055	0.000000018273	0.001489963849	0.000021870214	0.000006364055	0.000000018273	0.000128757476	0.000000000000	0.000000000000	-0.000000000000	0.000000000000	0.000000000000	-0.000000000000	0.000000000000	0.000000000000
2374.581939799331	0.000000000000	0.000128757476	0.004841783609	0.001489963849	0.000021870214	0.000006364055	0.000000018273	0.001489963849	0.000021870214	0.000006364055	0.000000018273	0.000128757476	0.000000000000	0.000000000000	-0.000000000000	0.000000000000	0.000000000000	-0.000000000000	0.000000000000	0.000000000000
2381.270903010034	0.000000000000	0.000128757476	0.004841783609	0.001489963849	0.000021870214	0.000006364055	0.000000018273	0.001489963849	0.000021870214	0.000006364055	0.000000018273	0.000128757476	0.000000000000	0.000000000000	-0.000000000000	0.000000000000	0.000000000000	-0.000000000000	0.000000000000	0.000000000000
2387.959866220736	0.000000000000	0.000128757476	0.004841783609	0.001489963849	0.000021870214	0.000006364055	0.000000018273	0.001489963849	0.000021870214	0.000006364055	0.000000018273	0.000128757476	0.000000000000	0.000000000000	-0.000000000000	0.000000000000	0.000000000000	-0.000000000000	0.000000000000	0.000000000000
2394.648829431438	0.000000000000	0.000128757476	0.004841783609	0.001489963849	0.000021870214	0.000006364055	0.000000018273	0.001489963849	0.000021870214	0.000006364055	0.000000018273	0.000128757476	0.000000000000	0.000000000000	-0.000000000000	0.000000000000	0.000000000000	-0.000000000000	0.000000000000	0.000000000000
2401.337792642140	0.000000000000	0.000128757476	0.004841783609	0.001489963849	0.000021870214	0.000006364055	0.000000018273	0.001489963849	0.000021870214	0.000006364055	0.000000018273	0.000128757476	0.000000000000	0.000000000000	-0.000000000000	0.000000000000	0.000000000000	-0.000000000000	0.000000000000	0.000000000000
2408.026755852843	0.000000000000	0.000128757476	0.004841783609	0.001489963849	0.000021870214	0.000006364055	0.000000018273	0.001489963849	0.000021870214	0.000006364055	0.000000018273	0.000128757476	0.000000000000	0.000000000000	-0.000000000000	0.000000000000	0.000000000000	-0.000000000000	0.000000000000	0.000000000000
2414.715719063545	0.000000000000	0.000128757476	0.004841783609	0.001489963849	0.000021870214	0.000006364055	0.000000018273	0.001489963849	0.000021870214	0.000006364055	0.000000018273	0.000128757476	0.000000000000	0.000000000000	-0.000000000000	0.000000000000	0.000000000000	-0.000000000000	0.000000000000	0.000000000000
2421.404682274248	0.000000000000	0.000128757476	0.004841783609	0.001489963849	0.000021870214	0.000006364055	0.000000018273	0.001489963849	0.000021870214	0.000006364055	0.000000018273	0.000128757476	0.000000000000	0.000000000000	-0.000000000000	0.000000000000	0.000000000000	-0.000000000000	0.000000000000	0.000000000000
2428.093645484950	0.000000000000	0.000128757476	0.004841783609	0.001489963849	0.000021870214	0.000006364055	0.000000018273	0.001489963849	0.000021870214	0.000006364055	0.000000018273	0.000128757476	0.000000000000	0.000000000000	-0.000000000000	0.000000000000	0.000000000000	-0.000000000000	0.000000000000	0.000000000000
2434.782608695652	0.000000000000	0.000128757476	0.004841783609	0.001489963849	0.000021870214	0.000006364055	0.000000018273	0.001489963849	0.000021870214	0.000006364055	0.000000018273	0.000128757476	0.000000000000	0.000000000000	-0.000000000000	0.000000000000	0.000000000000	-0.000000000000	0.000000000000	0.000000000000
2441.471571906355	0.000000000000	0.000128757476	0.004841783609	0.001489963849	0.000021870214	0.000006364055	0.000000018273	0.001489963849	0.000021870214	0.000006364055	0.000000018273	0.000128757476	0.000000000000	0.000000000000	-0.000000000000	0.000000000000	0.000000000000	-0.000000000000	0.000000000000	0.000000000000
2448.160535117057	0.000000000000	0.000128757476	0.004841783609	0.001489963849	0.000021870214	0.000006364055	0.000000018273	0.001489963849	0.000021870214	0.000006364055	0.000000018273	0.000128757476	0.000000000000	0.000000000000	-0.000000000000	0.000000000000	0.000000000000	-0.000000000000	0.000000000000	0.000000000000
2454.849498327759	0.000000000000	0.000128757476	0.004841783609	0.001489963849	0.000021870214	0.000006364055	0.000000018273	0.001489963849	0.000021870214	0.000006364055	0.000000018273	0.000128757476	0.000000000000	0.000000000000	-0.000000000000	0.000000000000	0.000000000000	-0.000000000000	0.000000000000	0.000000000000
2461.538461538461	0.000000000000	0.000128757476	0.004841783609	0.001489963849	0.000021870214	0.000006364055	0.000000018273	0.001489963849	0.000021870214	0.000006364055	0.000000018273	0.000128757476	0.000000000000	0.000000000000	-0.000000000000	0.000000000000	0.000000000000	-0.000000000000	0.000000000000	0.000000000000
2468.227424749164	0.000000000000	0.000128757476	0.004841783609	0.001489963849	0.000021870214	0.000006364055	0.000000018273	0.001489963849	0.000021870214	0.000006364055	0.000000018273	0.000128757476	0.000000000000	0.000000000000	-0.000000000000	0.000000000000	0.000000000000	-0.000000000000	0.000000000000	0.000000000000
2474.916387959866	0.000000000000	0.000128757476	0.004841783609	0.001489963849	0.000021870214	0.000006364055	0.000000018273	0.001489963849	0.000021870214	0.000006364055	0.000000018273	0.000128757476	0.000000000000	0.000000000000	-0.000000000000	0.000000000000	0.000000000000	-0.000000000000	0.000000000000	0.000000000000
2481.605351170569	0.000000000000	0.000128757476	0.004841783609	0.001489963849	0.000021870214	0.000006364055	0.000000018273	0.001489963849	0.000021870214	0.000006364055	0.000000018273	0.000128757476	0.000000000000	0.000000000000	-0.000000000000	0.000000000000	0.000000000000	-0.000000000000	0.000000000000	0.000000000000
2488.294314381271	0.000000000000	0.000128757476	0.004841783609	0.001489963849	0.000021870214	0.000006364055	0.000000018273	0.001489963849	0.000021870214	0.000006364055	0.000000018273	0.000128757476	0.000000000000	0.000000000000	-0.000000000000	0.000000000000	0.000000000000	-0.000000000000	0.000000000000	0.000000000000
2494.983277591973	0.000000000000	0.000128757476	0.004841783609	0.001489963849	0.000021870214	0.000006364055	0.000000018273	0.001489963849	0.000021870214	0.000006364055	0.000000018273	0.000128757476	0.000000000000	0.000000000000	-0.000000000000	0.000000000000	0.000000000000	-0.000000000000	0.000000000000	0.000000000000
2501.672240802676	0.000000000000	0.000128757476	0.004841783609	0.001489963849	0.000021870214	0.000006364055	0.000000018273	0.001489963849	0.000021870214	0.000006364055	0.000000018273	0.000128757476	0.000000000000	0.000000000000	-0.000000000000	0.000000000000	0.000000000000	-0.000000000000	0.000000000000	0.000000000000
2508.361204013378	0.000000000000	0.000128757476	0.004841783609	0.001489963849	0.000021870214	0.000006364055	0.000000018273	0.001489963849	0.000021870214	0.000006364055	0.000000018273	0.000128757476	0.000000000000	0.000000000000	-0.000000000000	0.000000000000	0.000000000000	-0.000000000000	0.000000000000	0.000000000000
2515.050167224080	0.000000000000	0.000128757476	0.004841783609	0.001489963849	0.000021870214	0.000006364055	0.000000018273	0.001489963849	0.000021870214	0.000006364055	0.000000018273	0.000128757476	0.000000000000	0.000000000000	-0.000000000000	0.000000000000	0.000000000000	-0.000000000000	0.000000000000	0.000000000000
2521.739130434783	0.000000000000	0.000128757476	0.004841783609	0.001489963849	0.000021870214	0.000006364055	0.000000018273	0.001489963849	0.000021870214	0.000006364055	0.000000018273	0.000128757476	0.000000000000	0.000000000000	-0.000000000000	0.000000000000	0.000000000000	-0.000000000000	0.000000000000	0.000000000000
2528.428093645485	0.000000000000	0.000128757476	0.004841783609	0.001489963849	0.000021870214	0.000006364055	0.000000018273	0.001489963849	0.000021870214	0.000006364055	0.000000018273	0.000128757476	0.000000000000	0.000000000000	-0.000000000000	0.000000000000	0.000000000000	-0.000000000000	0.000000000000	0.000000000000
2535.117056856187	0.000000000000	0.000128757476	0.004841783609	0.001489963849	0.000021870214	0.000006364055	0.000000018273	0.001489963849	0.000021870214	0.000006364055	0.000000018273	0.000128757476	0.000000000000	0.000000000000	-0.000000000000	0.000000000000	0.000000000000	-0.000000000000	0.000000000000	0.000000000000
2541.806020066890	0.000000000000	0.000128757476	0.004841783609	0.001489963849	0.000021870214	0.000006364055	0.000000018273	0.001489963849	0.000021870214	0.000006364055	0.000000018273	0.000128757476	0.000000000000	0.000000000000	-0.000000000000	0.000000000000	0.000000000000	-0.000000000000	0.000000000000	0.000000000000
2548.494983277592	0.000000000000	0.000128757476	0.004841783609	0.001489963849	0.000021870214	0.000006364055	0.000000018273	0.001489963849	0.000021870214	0.000006364055	0.000000018273	0.000128757476	0.000000000000	0.000000000000	-0.000000000000	0.000000000000	0.000000000000	-0.000000000000	0.000000000000	0.000000000000
2555.183946488294	0.000000000000	0.000128757476	0.004841783609	0.001489963849	0.000021870214	0.000006364055	0.000000018273	0.001489963849	0.000021870214	0.000006364055	0.000000018273	0.000128757476	0.000000000000	0.000000000000	-0.000000000000	0.000000000000	0.000000000000	-0.000000000000	0.000000000000	0.000000000000
2561.872909698997	0.000000000000	0.000128757476	0.004841783609	0.001489963849	0.000021870214	0.000006364055	0.000000018273	0.001489963849	0.000021870214	0.000006364055	0.000000018273	0.000128757476	0.000000000000	0.000000000000	-0.000000000000	0.000000000000	0.000000000000	-0.000000000000	0.000000000000	0.000000000000
2568.561872909699	0.000000000000	0.000128757476	0.004841783609	0.001489963849	0.000021870214	0.000006364055	0.000000018273	0.001489963849	0.000021870214	0.000006364055	0.000000018273	0.000128757476	0.000000000000	0.000000000000	-0.000000000000	0.000000000000	0.000000000000	-0.000000000000	0.000000000000	0.000000000000
2575.250836120401	0.000000000000	0.000128757476	0.004841783609	0.001489963849	0.000021870214	0.000006364055	0.000000018273	0.001489963849	0.000021870214	0.000006364055	0.000000018273	0.000128757476	0.000000000000	0.000000000000	-0.000000000000	0.000000000000	0.000000000000	-0.000000000000	0.000000000000	0.000000000000
2581.939799331104	0.000000000000	0.000128757476	0.004841783609	0.001489963849	0.000021870214	0.000006364055	0.000000018273	0.001489963849	0.000021870214	0.000006364055	0.000000018273	0.000128757476	0.000000000000	0.000000000000	-0.000000000000	0.000000000000	0.000000000000	-0.000000000000	0.000000000000	0.000000000000
2588.628762541806	0.000000000000	0.000128757476	0.004841783609	0.001489963849	0.000021870214	0.000006364055	0.000000018273	0.001489963849	0.000021870214	0.000006364055	0.000000018273	0.000128757476	0.000000000000	0.000000000000	-0.000000000000	0.000000000000	0.000000000000	-0.000000000000	0.000000000000	0.000000000000
2595.317725752509	0.000000000000	0.000128757476	0.004841783609	0.001489963849	0.000021870214	0.000006364055	0.000000018273	0.001489963849	0.000021870214	0.000006364055	0.000000018273	0.000128757476	0.000000000000	0.000000000000	-0.000000000000	0.000000000000	0.000000000000	-0.000000000000	0.000000000000	0.000000000000
2602.006688963211	0.000000000000	0.000128757476	0.004841783609	0.001489963849	0.000021870214	0.000006364055	0.000000018273	0.001489963849	0.000021870214	0.000006364055	0.000000018273	0.000128757476	0.000000000000	0.000000000000	-0.000000000000	0.000000000000	0.000000000000	-0.000000000000	0.000000000000	0.000000000000
2608.695652173913	0.000000000000	0.000128757476	0.004841783609	0.001489963849	0.000021870214	0.000006364055	0.000000018273	0.001489963849	0.000021870214	0.000006364055	0.000000018273	0.000128757476	0.000000000000	0.000000000000	-0.000000000000	0.000000000000	0.000000000000	-0.000000000000	0.000000000000	0.000000000000
2615.384615384615	0.000000000000	0.000128757476	0.004841783609	0.001489963849	0.000021870214	0.000006364055	0.000000018273	0.001489963849	0.000021870214	0.000006364055	0.000000018273	0.000128757476	0.000000000000	0.000000000000	-0.000000000000	0.000000000000	0.000000000000	-0.000000000000	0.000000000000	0.000000000000
2622.073578595318	0.000000000000	0.000128757476	0.004841783609	0.001489963849	0.000021870214	0.000006364055	0.000000018273	0.001489963849	0.000021870214	0.000006364055	0.000000018273	0.000128757476	0.000000000000	0.000000000000	-0.000000000000	0.000000000000	0.000000000000	-0.000000000000	0.000000000000	0.000000000000
2628.762541806020	0.000000000000	0.000128757476	0.004841783609	0.001489963849	0.000021870214	0.000006364055	0.000000018273	0.001489963849	0.000021870214	0.000006364055	0.000000018273	0.000128757476	0.000000000000	0.000000000000	-0.000000000000	0.000000000000	0.000000000000	-0.000000000000	0.000000000000	0.000000000000
2635.451505016722	0.000000000000	0.000128757476	0.004841783609	0.001489963849	0.000021870214	0.000006364055	0.000000018273	0.001489963849	0.000021870214	0.000006364055	0.000000018273	0.000128757476	0.000000000000	0.000000000000	-0.000000000000	0.000000000000	0.000000000000	-0.000000000000	0.000000000000	0.000000000000
2642.140468227425	0.000000000000	0.000128757476	0.004841783609	0.001489963849	0.000021870214	0.000006364055	0.000000018273	0.001489963849	0.000021870214	0.000006364055	0.000000018273	0.000128757476	0.000000000000	0.000000000000	-0.000000000000	0.000000000000	0.000000000000	-0.000000000000	0.000000000000	0.000000000000
2648.829431438127	0.000000000000	0.000128757476	0.004841783609	0.001489963849	0.000021870214	0.000006364055	0.000000018273	0.001489963849	0.000021870214	0.000006364055	0.000000018273	0.000128757476	0.000000000000	0.000000000000	-0.000000000000	0.000000000000	0.000000000000	-0.000000000000	0.000000000000	0.000000000000
2655.518394648830	0.000000000000	0.000128757476	0.004841783609	0.001489963849	0.000021870214	0.000006364055	0.000000018273	0.001489963849	0.000021870214	0.000006364055	0.000000018273	0.000128757476	0.000000000000	0.000000000000	-0.000000000000	0.000000000000	0.000000000000	-0.000000000000	0.000000000000	0.000000000000
2662.207357859532	0.000000000000	0.000128757476	0.004841783609	0.001489963849	0.000021870214	0.000006364055	0.000000018273	0.001489963849	0.000021870214	0.000006364055	0.000000018273	0.000128757476	0.000000000000	0.000000000000	-0.000000000000	0.000000000000	0.000000000000	-0.000000000000	0.000000000000	0.000000000000
2668.896321070234	0.000000000000	0.000128757476	0.004841783609	0.001489963849	0.000021870214	0.000006364055	0.000000018273	0.001489963849	0.000021870214	0.000006364055	0.000000018273	0.000128757476	0.000000000000	0.000000000000	-0.000000000000	0.000000000000	0.000000000000	-0.000000000000	0.000000000000	0.000000000000
2675.585284280936	0.000000000000	0.000128757476	0.004841783609	0.001489963849	0.000021870214	0.000006364055	0.000000018273	0.001489963849	0.000021870214	0.000006364055	0.000000018273	0.000128757476	0.000000000000	0.000000000000	-0.000000000000	0.000000000000	0.000000000000	-0.000000000000	0.000000000000	0.000000000000
2682.274247491639	0.000000000000	0.000128757476	0.004841783609	0.001489963849	0.000021870214	0.000006364055	0.000000018273	0.001489963849	0.000021870214	0.000006364055	0.000000018273	0.000128757476	0.000000000000	0.000000000000	-0.000000000000	0.000000000000	0.000000000000	-0.000000000000	0.000000000000	0.000000000000
2688.963210702341	0.000000000000	0.000128757476	0.004841783609	0.001489963849	0.000021870214	0.000006364055	0.000000018273	0.001489963849	0.000021870214	0.000006364055	0.000000018273	0.000128757476	0.000000000000	0.000000000000	-0.000000000000	0.000000000000	0.000000000000	-0.000000000000	0.000000000000	0.000000000000
2695.652173913043	0.000000000000	0.000128757476	0.004841783609	0.001489963849	0.000021870214	0.000006364055	0.000000018273	0.001489963849	0.000021870214	0.000006364055	0.000000018273	0.000128757476	0.000000000000	0.000000000000	-0.000000000000	0.000000000000	0.000000000000	-0.000000000000	0.000000000000	0.000000000000
2702.341137123746	0.000000000000	0.000128757476	0.004841783609	0.001489963849	0.000021870214	0.000006364055	0.000000018273	0.001489963849	0.000021870214	0.000006364055	0.000000018273	0.000128757476	0.000000000000	0.000000000000	-0.000000000000	0.000000000000	0.000000000000	-0.000000000000	0.000000000000	0.000000000000
2709.030100334448	0.000000000000	0.000128757476	0.004841783609	0.001489963849	0.000021870214	0.000006364055	0.000000018273	0.001489963849	0.000021870214	0.000006364055	0.000000018273	0.000128757476	0.000000000000	0.000000000000	-0.000000000000	0.000000000000	0.000000000000	-0.000000000000	0.000000000000	0.000000000000
2715.719063545151	0.000000000000	0.000128757476	0.004841783609	0.001489963849	0.000021870214	0.000006364055	0.000000018273	0.001489963849	0.000021870214	0.000006364055	0.000000018273	0.000128757476	0.000000000000	0.000000000000	-0.000000000000	0.000000000000	0.000000000000	-0.000000000000	0.000000000000	0.000000000000
2722.408026755853	0.000000000000	0.000128757476	0.004841783609	0.001489963849	0.000021870214	0.000006364055	0.000000018273	0.001489963849	0.000021870214	0.000006364055	0.000000018273	0.000128757476	0.000000000000	0.000000000000	-0.000000000000	0.000000000000	0.000000000000	-0.000000000000	0.000000000000	0.000000000000
2729.096989966555	0.000000000000	0.000128757476	0.004841783609	0.001489963849	0.000021870214	0.000006364055	0.000000018273	0.001489963849	0.000021870214	0.000006364055	0.000000018273	0.000128757476	0.000000000000	0.000000000000	-0.000000000000	0.000000000000	0.000000000000	-0.000000000000	0.000000000000	0.000000000000
2735.785953177257	0.000000000000	0.000128757476	0.004841783609	0.001489963849	0.000021870214	0.000006364055	0.000000018273	0.001489963849	0.000021870214	0.000006364055	0.000000018273	0.000128757476	0.000000000000	0.000000000000	-0.000000000000	0.000000000000	0.000000000000	-0.000000000000	0.000000000000	0.000000000000
2742.474916387960	0.000000000000	0.000128757476	0.004841783609	0.001489963849	0.000021870214	0.000006364055	0.000000018273	0.001489963849	0.000021870214	0.000006364055	0.000000018273	0.000128757476	0.000000000000	0.000000000000	-0.000000000000	0.000000000000	0.000000000000	-0.000000000000	0.000000000000	0.000000000000
2749.163879598662	0.000000000000	0.000128757476	0.004841783609	0.001489963849	0.000021870214	0.000006364055	0.000000018273	0.001489963849	0.000021870214	0.000006364055	0.000000018273	0.000128757476	0.000000000000	0.000000000000	-0.000000000000	0.000000000000	0.000000000000	-0.000000000000	0.000000000000	0.000000000000
2755.852842809365	0.000000000000	0.000128757476	0.004841783609	0.001489963849	0.000021870214	0.000006364055	0.000000018273	0.001489963849	0.000021870214	0.000006364055	0.000000018273	0.000128757476	0.000000000000	0.000000000000	-0.000000000000	0.000000000000	0.000000000000	-0.000000000000	0.000000000000	0.000000000000
2762.541806020067	0.000000000000	0.000128757476	0.004841783609	0.001489963849	0.000021870214	0.000006364055	0.000000018273	0.001489963849	0.000021870214	0.000006364055	0.000000018273	0.000128757476	0.000000000000	0.000000000000	-0.000000000000	0.000000000000	0.000000000000	-0.000000000000	0.000000000000	0.000000000000
2769.230769230769	0.000000000000	0.000128757476	0.004841783609	0.001489963849	0.000021870214	0.000006364055	0.000000018273	0.001489963849	0.000021870214	0.000006364055	0.000000018273	0.000128757476	0.000000000000	0.000000000000	-0.000000000000	0.000000000000	0.000000000000	-0.000000000000	0.000000000000	0.000000000000
2775.919732441472	0.000000000000	0.000128757476	0.004841783609	0.001489963849	0.000021870214	0.000006364055	0.000000018273	0.001489963849	0.000021870214	0.000006364055	0.000000018273	0.000128757476	0.000000000000	0.000000000000	-0.000000000000	0.000000000000	0.000000000000	-0.000000000000	0.000000000000	0.000000000000
2782.608695652174	0.000000000000	0.000128757476	0.004841783609	0.001489963849	0.000021870214	0.000006364055	0.000000018273	0.001489963849	0.000021870214	0.000006364055	0.000000018273	0.000128757476	0.000000000000	0.000000000000	-0.000000000000	0.000000000000	0.000000000000	-0.000000000000	0.000000000000	0.000000000000
2789.297658862876	0.000000000000	0.000128757476	0.004841783609	0.001489963849	0.000021870214	0.000006364055	0.000000018273	0.001489963849	0.000021870214	0.000006364055	0.000000018273	0.000128757476	0.000000000000	0.000000000000	-0.000000000000	0.000000000000	0.000000000000	-0.000000000000	0.000000000000	0.000000000000
2795.986622073578	0.000000000000	0.000128757476	0.004841783609	0.001489963849	0.000021870214	0.000006364055	0.000000018273	0.001489963849	0.000021870214	0.000006364055	0.000000018273	0.000128757476	0.000000000000	0.000000000000	-0.000000000000	0.000000000000	0.000000000000	-0.000000000000	0.000000000000	0.000000000000
2802.675585284281	0.000000000000	0.000128757476	0.004841783609	0.001489963849	0.000021870214	0.000006364055	0.000000018273	0.001489963849	0.000021870214	0.000006364055	0.000000018273	0.000128757476	0.000000000000	0.000000000000	-0.000000000000	0.000000000000	0.000000000000	-0.000000000000	0.000000000000	0.000000000000
2809.364548494983	0.000000000000	0.000128757476	0.004841783609	0.001489963849	0.000021870214	0.000006364055	0.000000018273	0.001489963849	0.000021870214	0.000006364055	0.000000018273	0.000128757476	0.000000000000	0.000000000000	-0.000000000000	0.000000000000	0.000000000000	-0.000000000000	0.000000000000	0.000000000000
2816.053511705686	0.000000000000	0.000128757476	0.004841783609	0.001489963849	0.000021870214	0.000006364055	0.000000018273	0.001489963849	0.000021870214	0.000006364055	0.000000018273	0.000128757476	0.000000000000	0.000000000000	-0.000000000000	0.000000000000	0.000000000000	-0.000000000000	0.000000000000	0.000000000000
2822.742474916388	0.000000000000	0.000128757476	0.004841783609	0.001489963849	0.000021870214	0.000006364055	0.000000018273	0.001489963849	0.000021870214	0.000006364055	0.000000018273	0.000128757476	0.000000000000	0.000000000000	-0.000000000000	0.000000000000	0.000000000000	-0.000000000000	0.000000000000	0.000000000000
2829.431438127090	0.000000000000	0.000128757476	0.004841783609	0.001489963849	0.000021870214	0.000006364055	0.000000018273	0.001489963849	0.000021870214	0.000006364055	0.000000018273	0.000128757476	0.000000000000	0.000000000000	-0.000000000000	0.000000000000	0.000000000000	-0.000000000000	0.000000000000	0.000000000000
2836.120401337793	0.000000000000	0.000128757476	0.004841783609	0.001489963849	0.000021870214	0.000006364055	0.000000018273	0.001489963849	0.000021870214	0.000006364055	0.000000018273	0.000128757476	0.000000000000	0.000000000000	-0.000000000000	0.000000000000	0.000000000000	-0.000000000000	0.000000000000	0.000000000000
2842.809364548495	0.000000000000	0.000128757476	0.004841783609	0.001489963849	0.000021870214	0.000006364055	0.000000018273	0.001489963849	0.000021870214	0.000006364055	0.000000018273	0.000128757476	0.000000000000	0.000000000000	-0.000000000000	0.000000000000	0.000000000000	-0.000000000000	0.000000000000	0.000000000000
2849.498327759197	0.000000000000	0.000128757476	0.004841783609	0.001489963849	0.000021870214	0.000006364055	0.000000018273	0.001489963849	0.000021870214	0.000006364055	0.000000018273	0.000128757476	0.000000000000	0.000000000000	-0.000000000000	0.000000000000	0.000000000000	-0.000000000000	0.000000000000	0.000000000000
2856.187290969900	0.000000000000	0.000128757476	0.004841783609	0.001489963849	0.000021870214	0.000006364055	0.000000018273	0.001489963849	0.000021870214	0.000006364055	0.000000018273	0.000128757476	0.000000000000	0.000000000000	-0.000000000000	0.000000000000	0.000000000000	-0.000000000000	0.000000000000	0.000000000000
2862.876254180602	0.000000000000	0.000128757476	0.004841783609	0.001489963849	0.000021870214	0.000006364055	0.000000018273	0.001489963849	0.000021870214	0.000006364055	0.000000018273	0.000128757476	0.000000000000	0.000000000000	-0.000000000000	0.000000000000	0.000000000000	-0.000000000000	0.000000000000	0.000000000000
2869.565217391304	0.000000000000	0.000128757476	0.004841783609	0.001489963849	0.000021870214	0.000006364055	0.000000018273	0.001489963849	0.000021870214	0.000006364055	0.000000018273	0.000128757476	0.000000000000	0.000000000000	-0.000000000000	0.000000000000	0.000000000000	-0.000000000000	0.000000000000	0.000000000000
2876.254180602007	0.000000000000	0.000128757476	0.004841783609	0.001489963849	0.000021870214	0.000006364055	0.000000018273	0.001489963849	0.000021870214	0.000006364055	0.000000018273	0.000128757476	0.000000000000	0.000000000000	-0.000000000000	0.000000000000	0.000000000000	-0.000000000000	0.000000000000	0.000000000000
2882.943143812709	0.000000000000	0.000128757476	0.004841783609	0.001489963849	0.000021870214	0.000006364055	0.000000018273	0.001489963849	0.000021870214	0.000006364055	0.000000018273	0.000128757476	0.000000000000	0.000000000000	-0.000000000000	0.000000000000	0.000000000000	-0.000000000000	0.000000000000	0.000000000000
2889.632107023411	0.000000000000	0.000128757476	0.004841783609	0.001489963849	0.000021870214	0.000006364055	0.000000018273	0.001489963849	0.000021870214	0.000006364055	0.000000018273	0.000128757476	0.000000000000	0.000000000000	-0.000000000000	0.000000000000	0.000000000000	-0.000000000000	0.000000000000	0.000000000000
2896.321070234114	0.000000000000	0.000128757476	0.004841783609	0.001489963849	0.000021870214	0.000006364055	0.000000018273	0.001489963849	0.000021870214	0.000006364055	0.000000018273	0.000128757476	0.000000000000	0.000000000000	-0.000000000000	0.000000000000	0.000000000000	-0.000000000000	0.000000000000	0.000000000000
2903.010033444816	0.000000000000	0.000128757476	0.004841783609	0.001489963849	0.000021870214	0.000006364055	0.000000018273	0.001489963849	0.000021870214	0.000006364055	0.000000018273	0.000128757476	0.000000000000	0.000000000000	-0.000000000000	0.000000000000	0.000000000000	-0.000000000000	0.000000000000	0.000000000000
2909.698996655518	0.000000000000	0.000128757476	0.004841783609	0.001489963849	0.000021870214	0.000006364055	0.000000018273	0.001489963849	0.000021870214	0.000006364055	0.000000018273	0.000128757476	0.000000000000	0.000000000000	-0.000000000000	0.000000000000	0.000000000000	-0.000000000000	0.000000000000	0.000000000000
2916.387959866221	0.000000000000	0.000128757476	0.004841783609	0.001489963849	0.000021870214	0.000006364055	0.000000018273	0.001489963849	0.000021870214	0.000006364055	0.000000018273	0.000128757476	0.000000000000	0.000000000000	-0.000000000000	0.000000000000	0.000000000000	-0.000000000000	0.000000000000	0.000000000000
2923.076923076923	0.000000000000	0.000128757476	0.004841783609	0.001489963849	0.000021870214	0.000006364055	0.000000018273	0.001489963849	0.000021870214	0.000006364055	0.000000018273	0.000128757476	0.000000000000	0.000000000000	-0.000000000000	0.000000000000	0.000000000000	-0.000000000000	0.000000000000	0.000000000000
2929.765886287626	0.000000000000	0.000128757476	0.004841783609	0.001489963849	0.000021870214	0.000006364055	0.000000018273	0.001489963849	0.000021870214	0.000006364055	0.000000018273	0.000128757476	0.000000000000	0.000000000000	-0.000000000000	0.000000000000	0.000000000000	-0.000000000000	0.000000000000	0.000000000000
2936.454849498328	0.000000000000	0.000128757476	0.004841783609	0.001489963849	0.000021870214	0.000006364055	0.000000018273	0.001489963849	0.000021870214	0.000006364055	0.000000018273	0.000128757476	0.000000000000	0.000000000000	-0.000000000000	0.000000000000	0.000000000000	-0.000000000000	0.000000000000	0.000000000000
2943.143812709030	0.000000000000	0.000128757476	0.004841783609	0.001489963849	0.000021870214	0.000006364055	0.000000018273	0.001489963849	0.000021870214	0.000006364055	0.000000018273	0.000128757476	0.000000000000	0.000000000000	-0.000000000000	0.000000000000	0.000000000000	-0.000000000000	0.000000000000	0.000000000000
2949.832775919732	0.000000000000	0.000128757476	0.004841783609	0.001489963849	0.000021870214	0.000006364055	0.000000018273	0.001489963849	0.000021870214	0.000006364055	0.000000018273	0.000128757476	0.000000000000	0.000000000000	-0.000000000000	0.000000000000	0.000000000000	-0.000000000000	0.000000000000	0.000000000000
2956.521739130435	0.000000000000	0.000128757476	0.004841783609	0.001489963849	0.000021870214	0.000006364055	0.000000018273	0.001489963849	0.000021870214	0.000006364055	0.000000018273	0.000128757476	0.000000000000	0.000000000000	-0.000000000000	0.000000000000	0.000000000000	-0.000000000000	0.000000000000	0.000000000000
2963.210702341137	0.000000000000	0.000128757476	0.004841783609	0.001489963849	0.000021870214	0.000006364055	0.000000018273	0.001489963849	0.000021870214	0.000006364055	0.000000018273	0.000128757476	0.000000000000	0.000000000000	-0.000000000000	0.000000000000	0.000000000000	-0.000000000000	0.000000000000	0.000000000000
2969.899665551839	0.000000000000	0.000128757476	0.004841783609	0.001489963849	0.000021870214	0.000006364055	0.000000018273	0.001489963849	0.000021870214	0.000006364055	0.000000018273	0.000128757476	0.000000000000	0.000000000000	-0.000000000000	0.000000000000	0.000000000000	-0.000000000000	0.000000000000	0.000000000000
2976.588628762542	0.000000000000	0.000128757476	0.004841783609	0.001489963849	0.000021870214	0.000006364055	0.000000018273	0.001489963849	0.000021870214	0.000006364055	0.000000018273	0.000128757476	0.000000000000	0.000000000000	-0.000000000000	0.000000000000	0.000000000000	-0.000000000000	0.000000000000	0.000000000000
2983.277591973244	0.000000000000	0.000128757476	0.004841783609	0.001489963849	0.000021870214	0.000006364055	0.000000018273	0.001489963849	0.000021870214	0.000006364055	0.000000018273	0.000128757476	0.000000000000	0.000000000000	-0.000000000000	0.000000000000	0.000000000000	-0.000000000000	0.000000000000	0.000000000000
2989.966555183947	0.000000000000	0.000128757476	0.004841783609	0.001489963849	0.000021870214	0.000006364055	0.000000018273	0.001489963849	0.000021870214	0.000006364055	0.000000018273	0.000128757476	0.000000000000	0.000000000000	-0.000000000000	0.000000000000	0.000000000000	-0.000000000000	0.000000000000	0.000000000000
2996.655518394649	0.000000000000	0.000128757476	0.004841783609	0.001489963849	0.000021870214	0.000006364055	0.000000018273	0.001489963849	0.000021870214	0.000006364055	0.000000018273	0.000128757476	0.000000000000	0.000000000000	-0.000000000000	0.000000000000	0.000000000000	-0.000000000000	0.000000000000	0.000000000000
3003.344481605351	0.000000000000	0.000128757476	0.004841783609	0.001489963849	0.000021870214	0.000006364055	0.000000018273	0.001489963849	0.000021870214	0.000006364055	0.000000018273	0.000128757476	0.000000000000	0.000000000000	-0.000000000000	0.000000000000	0.000000000000	-0.000000000000	0.000000000000	0.000000000000
3010.033444816053	0.000000000000	0.000128757476	0.004841783609	0.001489963849	0.000021870214	0.000006364055	0.000000018273	0.001489963849	0.000021870214	0.000006364055	0.000000018273	0.000128757476	0.000000000000	0.000000000000	-0.000000000000	0.000000000000	0.000000000000	-0.000000000000	0.000000000000	0.000000000000
3016.722408026756	0.000000000000	0.000128757476	0.004841783609	0.001489963849	0.000021870214	0.000006364055	0.000000018273	0.001489963849	0.000021870214	0.000006364055	0.000000018273	0.000128757476	0.000000000000	0.000000000000	-0.000000000000	0.000000000000	0.000000000000	-0.000000000000	0.000000000000	0.000000000000
3023.411371237458	0.000000000000	0.000128757476	0.004841783609	0.001489963849	0.000021870214	0.000006364055	0.000000018273	0.001489963849	0.000021870214	0.000006364055	0.000000018273	0.000128757476	0.000000000000	0.000000000000	-0.000000000000	0.000000000000	0.000000000000	-0.000000000000	0.000000000000	0.000000000000
3030.100334448161	0.000000000000	0.000128757476	0.004841783609	0.001489963849	0.000021870214	0.000006364055	0.000000018273	0.001489963849	0.000021870214	0.000006364055	0.000000018273	0.000128757476	0.000000000000	0.000000000000	-0.000000000000	0.000000000000	0.000000000000	-0.000000000000	0.000000000000	0.000000000000
3036.789297658863	0.000000000000	0.000128757476	0.004841783609	0.001489963849	0.000021870214	0.000006364055	0.000000018273	0.001489963849	0.000021870214	0.000006364055	0.000000018273	0.000128757476	0.000000000000	0.000000000000	-0.000000000000	0.000000000000	0.000000000000	-0.000000000000	0.000000000000	0.000000000000
3043.478260869565	0.000000000000	0.000128757476	0.004841783609	0.001489963849	0.000021870214	0.000006364055	0.000000018273	0.001489963849	0.000021870214	0.000006364055	0.000000018273	0.000128757476	0.000000000000	0.000000000000	-0.000000000000	0.000000000000	0.000000000000	-0.000000000000	0.000000000000	0.000000000000
3050.167224080268	0.000000000000	0.000128757476	0.004841783609	0.001489963849	0.000021870214	0.000006364055	0.000000018273	0.001489963849	0.000021870214	0.000006364055	0.000000018273	0.000128757476	0.000000000000	0.000000000000	-0.000000000000	0.000000000000	0.000000000000	-0.000000000000	0.000000000000	0.000000000000
3056.856187290970	0.000000000000	0.000128757476	0.004841783609	0.001489963849	0.000021870214	0.000006364055	0.000000018273	0.001489963849	0.000021870214	0.000006364055	0.000000018273	0.000128757476	0.000000000000	0.000000000000	-0.000000000000	0.000000000000	0.000000000000	-0.000000000000	0.000000000000	0.000000000000
3063.545150501672	0.000000000000	0.000128757476	0.004841783609	0.001489963849	0.000021870214	0.000006364055	0.000000018273	0.001489963849	0.000021870214	0.000006364055	0.000000018273	0.000128757476	0.000000000000	0.000000000000	-0.000000000000	0.000000000000	0.000000000000	-0.000000000000	0.000000000000	0.000000000000
3070.234113712374	0.000000000000	0.000128757476	0.004841783609	0.001489963849	0.000021870214	0.000006364055	0.000000018273	0.001489963849	0.000021870214	0.000006364055	0.000000018273	0.000128757476	0.000000000000	0.000000000000	-0.000000000000	0.000000000000	0.000000000000	-0.000000000000	0.000000000000	0.000000000000
3076.923076923077	0.000000000000	0.000128757476	0.004841783609	0.001489963849	0.000021870214	0.000006364055	0.000000018273	0.001489963849	0.000021870214	0.000006364055	0.000000018273	0.000128757476	0.000000000000	0.000000000000	-0.000000000000	0.000000000000	0.000000000000	-0.000000000000	0.000000000000	0.000000000000
3083.612040133779	0.000000000000	0.000128757476	0.004841783609	0.001489963849	0.000021870214	0.000006364055	0.000000018273	0.001489963849	0.000021870214	0.000006364055	0.000000018273	0.000128757476	0.000000000000	0.000000000000	-0.000000000000	0.000000000000	0.000000000000	-0.000000000000	0.000000000000	0.000000000000
3090.301003344482	0.000000000000	0.000128757476	0.004841783609	0.001489963849	0.000021870214	0.000006364055	0.000000018273	0.001489963849	0.000021870214	0.000006364055	0.000000018273	0.000128757476	0.000000000000	0.000000000000	-0.000000000000	0.000000000000	0.000000000000	-0.000000000000	0.000000000000	0.000000000000
3096.989966555184	0.000000000000	0.000128757476	0.004841783609	0.001489963849	0.000021870214	0.000006364055	0.000000018273	0.001489963849	0.000021870214	0.000006364055	0.000000018273	0.000128757476	0.000000000000	0.000000000000	-0.000000000000	0.000000000000	0.000000000000	-0.000000000000	0.000000000000	0.000000000000
3103.678929765886	0.000000000000	0.000128757476	0.004841783609	0.001489963849	0.000021870214	0.000006364055	0.000000018273	0.001489963849	0.000021870214	0.000006364055	0.000000018273	0.000128757476	0.000000000000	0.000000000000	-0.000000000000	0.000000000000	0.000000000000	-0.000000000000	0.000000000000	0.000000000000
3110.367892976589	0.000000000000	0.000128757476	0.004841783609	0.001489963849	0.000021870214	0.000006364055	0.000000018273	0.001489963849	0.000021870214	0.000006364055	0.000000018273	0.000128757476	0.000000000000	0.000000000000	-0.000000000000	0.000000000000	0.000000000000	-0.000000000000	0.000000000000	0.000000000000
3117.056856187291	0.000000000000	0.000128757476	0.004841783609	0.001489963849	0.000021870214	0.000006364055	0.000000018273	0.001489963849	0.000021870214	0.000006364055	0.000000018273	0.000128757476	0.000000000000	0.000000000000	-0.000000000000	0.000000000000	0.000000000000	-0.000000000000	0.000000000000	0.000000000000
3123.745819397993	0.000000000000	0.000128757476	0.004841783609	0.001489963849	0.000021870214	0.000006364055	0.000000018273	0.001489963849	0.000021870214	0.000006364055	0.000000018273	0.000128757476	0.000000000000	0.000000000000	-0.000000000000	0.000000000000	0.000000000000	-0.000000000000	0.000000000000	0.000000000000
3130.434782608696	0.000000000000	0.000128757476	0.004841783609	0.001489963849	0.000021870214	0.000006364055	0.000000018273	0.001489963849	0.000021870214	0.000006364055	0.000000018273	0.000128757476	0.000000000000	0.000000000000	-0.000000000000	0.000000000000	0.000000000000	-0.000000000000	0.000000000000	0.000000000000
3137.123745819398	0.000000000000	0.000128757476	0.004841783609	0.001489963849	0.000021870214	0.000006364055	0.000000018273	0.001489963849	0.000021870214	0.000006364055	0.000000018273	0.000128757476	0.000000000000	0.000000000000	-0.000000000000	0.000000000000	0.000000000000	-0.000000000000	0.000000000000	0.000000000000
3143.812709030100	0.000000000000	0.000128757476	0.004841783609	0.001489963849	0.000021870214	0.000006364055	0.000000018273	0.001489963849	0.000021870214	0.000006364055	0.000000018273	0.000128757476	0.000000000000	0.000000000000	-0.000000000000	0.000000000000	0.000000000000	-0.000000000000	0.000000000000	0.000000000000
3150.501672240803	0.000000000000	0.000128757476	0.004841783609	0.001489963849	0.000021870214	0.000006364055	0.000000018273	0.001489963849	0.000021870214	0.000006364055	0.000000018273	0.000128757476	0.000000000000	0.000000000000	-0.000000000000	0.000000000000	0.000000000000	-0.000000000000	0.000000000000	0.000000000000
3157.190635451505	0.000000000000	0.000128757476	0.004841783609	0.001489963849	0.000021870214	0.000006364055	0.000000018273	0.001489963849	0.000021870214	0.000006364055	0.000000018273	0.000128757476	0.000000000000	0.000000000000	-0.000000000000	0.000000000000	0.000000000000	-0.000000000000	0.000000000000	0.000000000000
3163.879598662207	0.000000000000	0.000128757476	0.004841783609	0.001489963849	0.000021870214	0.000006364055	0.000000018273	0.001489963849	0.000021870214	0.000006364055	0.000000018273	0.000128757476	0.000000000000	0.000000000000	-0.000000000000	0.000000000000	0.000000000000	-0.000000000000	0.000000000000	0.000000000000
3170.568561872910	0.000000000000	0.000128757476	0.004841783609	0.001489963849	0.000021870214	0.000006364055	0.000000018273	0.001489963849	0.000021870214	0.000006364055	0.000000018273	0.000128757476	0.000000000000	0.000000000000	-0.000000000000	0.000000000000	0.000000000000	-0.000000000000	0.000000000000	0.000000000000
3177.257525083612	0.000000000000	0.000128757476	0.004841783609	0.001489963849	0.000021870214	0.000006364055	0.000000018273	0.001489963849	0.000021870214	0.000006364055	0.000000018273	0.000128757476	0.000000000000	0.000000000000	-0.000000000000	0.000000000000	0.000000000000	-0.000000000000	0.000000000000	0.000000000000
3183.946488294314	0.000000000000	0.000128757476	0.004841783609	0.001489963849	0.000021870214	0.000006364055	0.000000018273	0.001489963849	0.000021870214	0.000006364055	0.000000018273	0.000128757476	0.000000000000	0.000000000000	-0.000000000000	0.000000000000	0.000000000000	-0.000000000000	0.000000000000	0.000000000000
3190.635451505017	0.000000000000	0.000128757476	0.004841783609	0.001489963849	0.000021870214	0.000006364055	0.000000018273	0.001489963849	0.000021870214	0.000006364055	0.000000018273	0.000128757476	0.000000000000	0.000000000000	-0.000000000000	0.000000000000	0.000000000000	-0.000000000000	0.000000000000	0.000000000000
3197.324414715719	0.000000000000	0.000128757476	0.004841783609	0.001489963849	0.000021870214	0.000006364055	0.000000018273	0.001489963849	0.000021870214	0.000006364055	0.000000018273	0.000128757476	0.000000000000	0.000000000000	-0.000000000000	0.000000000000	0.000000000000	-0.000000000000	0.000000000000	0.000000000000
3204.013377926422	0.000000000000	0.000128757476	0.004841783609	0.001489963849	0.000021870214	0.000006364055	0.000000018273	0.001489963849	0.000021870214	0.000006364055	0.000000018273	0.000128757476	0.000000000000	0.000000000000	-0.000000000000	0.000000000000	0.000000000000	-0.000000000000	0.000000000000	0.000000000000
3210.702341137124	0.000000000000	0.000128757476	0.004841783609	0.001489963849	0.000021870214	0.000006364055	0.000000018273	0.001489963849	0.000021870214	0.000006364055	0.000000018273	0.000128757476	0.000000000000	0.000000000000	-0.000000000000	0.000000000000	0.000000000000	-0.000000000000	0.000000000000	0.000000000000
3217.391304347826	0.000000000000	0.000128757476	0.004841783609	0.001489963849	0.000021870214	0.000006364055	0.000000018273	0.001489963849	0.000021870214	0.000006364055	0.000000018273	0.000128757476	0.000000000000	0.000000000000	-0.000000000000	0.000000000000	0.000000000000	-0.000000000000	0.000000000000	0.000000000000
3224.080267558528	0.000000000000	0.000128757476	0.004841783609	0.001489963849	0.000021870214	0.000006364055	0.000000018273	0.001489963849	0.000021870214	0.000006364055	0.000000018273	0.000128757476	0.000000000000	0.000000000000	-0.000000000000	0.000000000000	0.000000000000	-0.000000000000	0.000000000000	0.000000000000
3230.769230769231	0.000000000000	0.000128757476	0.004841783609	0.001489963849	0.000021870214	0.000006364055	0.000000018273	0.001489963849	0.000021870214	0.000006364055	0.000000018273	0.000128757476	0.000000000000	0.000000000000	-0.000000000000	0.000000000000	0.000000000000	-0.000000000000	0.000000000000	0.000000000000
3237.458193979933	0.000000000000	0.000128757476	0.004841783609	0.001489963849	0.000021870214	0.000006364055	0.000000018273	0.001489963849	0.000021870214	0.000006364055	0.000000018273	0.000128757476	0.000000000000	0.000000000000	-0.000000000000	0.000000000000	0.000000000000	-0.000000000000	0.000000000000	0.000000000000
3244.147157190635	0.000000000000	0.000128757476	0.004841783609	0.001489963849	0.000021870214	0.000006364055	0.000000018273	0.001489963849	0.000021870214	0.000006364055	0.000000018273	0.000128757476	0.000000000000	0.000000000000	-0.000000000000	0.000000000000	0.000000000000	-0.000000000000	0.000000000000	0.000000000000
3250.836120401338	0.000000000000	0.000128757476	0.004841783609	0.001489963849	0.000021870214	0.000006364055	0.000000018273	0.001489963849	0.000021870214	0.000006364055	0.000000018273	0.000128757476	0.000000000000	0.000000000000	-0.000000000000	0.000000000000	0.000000000000	-0.000000000000	0.000000000000	0.000000000000
3257.525083612040	0.000000000000	0.000128757476	0.004841783609	0.001489963849	0.000021870214	0.000006364055	0.000000018273	0.001489963849	0.000021870214	0.000006364055	0.000000018273	0.000128757476	0.000000000000	0.000000000000	-0.000000000000	0.000000000000	0.000000000000	-0.000000000000	0.000000000000	0.000000000000
3264.214046822743	0.000000000000	0.000128757476	0.004841783609	0.001489963849	0.000021870214	0.000006364055	0.000000018273	0.001489963849	0.000021870214	0.000006364055	0.000000018273	0.000128757476	0.000000000000	0.000000000000	-0.000000000000	0.000000000000	0.000000000000	-0.000000000000	0.000000000000	0.000000000000
3270.903010033445	0.000000000000	0.000128757476	0.004841783609	0.001489963849	0.000021870214	0.000006364055	0.000000018273	0.001489963849	0.000021870214	0.000006364055	0.000000018273	0.000128757476	0.000000000000	0.000000000000	-0.000000000000	0.000000000000	0.000000000000	-0.000000000000	0.000000000000	0.000000000000
3277.591973244147	0.000000000000	0.000128757476	0.004841783609	0.001489963849	0.000021870214	0.000006364055	0.000000018273	0.001489963849	0.000021870214	0.000006364055	0.000000018273	0.000128757476	0.000000000000	0.000000000000	-0.000000000000	0.000000000000	0.000000000000	-0.000000000000	0.000000000000	0.000000000000
3284.280936454849	0.000000000000	0.000128757476	0.004841783609	0.001489963849	0.000021870214	0.000006364055	0.000000018273	0.001489963849	0.000021870214	0.000006364055	0.000000018273	0.000128757476	0.000000000000	0.000000000000	-0.000000000000	0.000000000000	0.000000000000	-0.000000000000	0.000000000000	0.000000000000
3290.969899665552	0.000000000000	0.000128757476	0.004841783609	0.001489963849	0.000021870214	0.000006364055	0.000000018273	0.001489963849	0.000021870214	0.000006364055	0.000000018273	0.000128757476	0.000000000000	0.000000000000	-0.000000000000	0.000000000000	0.000000000000	-0.000000000000	0.000000000000	0.000000000000
3297.658862876254	0.000000000000	0.000128757476	0.004841783609	0.001489963849	0.000021870214	0.000006364055	0.000000018273	0.001489963849	0.000021870214	0.000006364055	0.000000018273	0.000128757476	0.000000000000	0.000000000000	-0.000000000000	0.000000000000	0.000000000000	-0.000000000000	0.000000000000	0.000000000000
3304.347826086957	0.000000000000	0.000128757476	0.004841783609	0.001489963849	0.000021870214	0.000006364055	0.000000018273	0.001489963849	0.000021870214	0.000006364055	0.000000018273	0.000128757476	0.000000000000	0.000000000000	-0.000000000000	0.000000000000	0.000000000000	-0.000000000000	0.000000000000	0.000000000000
3311.036789297659	0.000000000000	0.000128757476	0.004841783609	0.001489963849	0.000021870214	0.000006364055	0.000000018273	0.001489963849	0.000021870214	0.000006364055	0.000000018273	0.000128757476	0.000000000000	0.000000000000	-0.000000000000	0.000000000000	0.000000000000	-0.000000000000	0.000000000000	0.000000000000
3317.725752508361	0.000000000000	0.000128757476	0.004841783609	0.001489963849	0.000021870214	0.000006364055	0.000000018273	0.001489963849	0.000021870214	0.000006364055	0.000000018273	0.000128757476	0.000000000000	0.000000000000	-0.000000000000	0.000000000000	0.000000000000	-0.000000000000	0.000000000000	0.000000000000
3324.414715719064	0.000000000000	0.000128757476	0.004841783609	0.001489963849	0.000021870214	0.000006364055	0.000000018273	0.001489963849	0.000021870214	0.000006364055	0.000000018273	0.000128757476	0.000000000000	0.000000000000	-0.000000000000	0.000000000000	0.000000000000	-0.000000000000	0.000000000000	0.000000000000
3331.103678929766	0.000000000000	0.000128757476	0.004841783609	0.001489963849	0.000021870214	0.000006364055	0.000000018273	0.001489963849	0.000021870214	0.000006364055	0.000000018273	0.000128757476	0.000000000000	0.000000000000	-0.000000000000	0.000000000000	0.000000000000	-0.000000000000	0.000000000000	0.000000000000
3337.792642140468	0.000000000000	0.000128757476	0.004841783609	0.001489963849	0.000021870214	0.000006364055	0.000000018273	0.001489963849	0.000021870214	0.000006364055	0.000000018273	0.000128757476	0.000000000000	0.000000000000	-0.000000000000	0.000000000000	0.000000000000	-0.000000000000	0.000000000000	0.000000000000
3344.481605351170	0.000000000000	0.000128757476	0.004841783609	0.001489963849	0.000021870214	0.000006364055	0.000000018273	0.001489963849	0.000021870214	0.000006364055	0.000000018273	0.000128757476	0.000000000000	0.000000000000	-0.000000000000	0.000000000000	0.000000000000	-0.000000000000	0.000000000000	0.000000000000
3351.170568561873	0.000000000000	0.000128757476	0.004841783609	0.001489963849	0.000021870214	0.000006364055	0.000000018273	0.001489963849	0.000021870214	0.000006364055	0.000000018273	0.000128757476	0.000000000000	0.000000000000	-0.000000000000	0.000000000000	0.000000000000	-0.000000000000	0.000000000000	0.000000000000
3357.859531772575	0.000000000000	0.000128757476	0.004841783609	0.001489963849	0.000021870214	0.000006364055	0.000000018273	0.001489963849	0.000021870214	0.000006364055	0.000000018273	0.000128757476	0.000000000000	0.000000000000	-0.000000000000	0.000000000000	0.000000000000	-0.000000000000	0.000000000000	0.000000000000
3364.548494983278	0.000000000000	0.000128757476	0.004841783609	0.001489963849	0.000021870214	0.000006364055	0.000000018273	0.001489963849	0.000021870214	0.000006364055	0.000000018273	0.000128757476	0.000000000000	0.000000000000	-0.000000000000	0.000000000000	0.000000000000	-0.000000000000	0.000000000000	0.000000000000
3371.237458193980	0.000000000000	0.000128757476	0.004841783609	0.001489963849	0.000021870214	0.000006364055	0.000000018273	0.001489963849	0.000021870214	0.000006364055	0.000000018273	0.000128757476	0.000000000000	0.000000000000	-0.000000000000	0.000000000000	0.000000000000	-0.000000000000	0.000000000000	0.000000000000
3377.926421404682	0.000000000000	0.000128757476	0.004841783609	0.001489963849	0.000021870214	0.000006364055	0.000000018273	0.001489963849	0.000021870214	0.000006364055	0.000000018273	0.000128757476	0.000000000000	0.000000000000	-0.000000000000	0.000000000000	0.000000000000	-0.000000000000	0.000000000000	0.000000000000
3384.615384615385	0.000000000000	0.000128757476	0.004841783609	0.001489963849	0.000021870214	0.000006364055	0.000000018273	0.001489963849	0.000021870214	0.000006364055	0.000000018273	0.000128757476	0.000000000000	0.000000000000	-0.000000000000	0.000000000000	0.000000000000	-0.000000000000	0.000000000000	0.000000000000
3391.304347826087	0.000000000000	0.000128757476	0.004841783609	0.001489963849	0.000021870214	0.000006364055	0.000000018273	0.001489963849	0.000021870214	0.000006364055	0.000000018273	0.000128757476	0.000000000000	0.000000000000	-0.000000000000	0.000000000000	0.000000000000	-0.000000000000	0.000000000000	0.000000000000
3397.993311036789	0.000000000000	0.000128757476	0.004841783609	0.001489963849	0.000021870214	0.000006364055	0.000000018273	0.001489963849	0.000021870214	0.000006364055	0.000000018273	0.000128757476	0.000000000000	0.000000000000	-0.000000000000	0.000000000000	0.000000000000	-0.000000000000	0.000000000000	0.000000000000
3404.682274247491	0.000000000000	0.000128757476	0.004841783609	0.001489963849	0.000021870214	0.000006364055	0.000000018273	0.001489963849	0.000021870214	0.000006364055	0.000000018273	0.000128757476	0.000000000000	0.000000000000	-0.000000000000	0.000000000000	0.000000000000	-0.000000000000	0.000000000000	0.000000000000
3411.371237458194	0.000000000000	0.000128757476	0.004841783609	0.001489963849	0.000021870214	0.000006364055	0.000000018273	0.001489963849	0.000021870214	0.000006364055	0.000000018273	0.000128757476	0.000000000000	0.000000000000	-0.000000000000	0.000000000000	0.000000000000	-0.000000000000	0.000000000000	0.000000000000
3418.060200668896	0.000000000000	0.000128757476	0.004841783609	0.001489963849	0.000021870214	0.000006364055	0.000000018273	0.001489963849	0.000021870214	0.000006364055	0.000000018273	0.000128757476	0.000000000000	0.000000000000	-0.000000000000	0.000000000000	0.000000000000	-0.000000000000	0.000000000000	0.000000000000
3424.749163879599	0.000000000000	0.000128757476	0.004841783609	0.001489963849	0.000021870214	0.000006364055	0.000000018273	0.001489963849	0.000021870214	0.000006364055	0.000000018273	0.000128757476	0.000000000000	0.000000000000	-0.000000000000	0.000000000000	0.000000000000	-0.000000000000	0.000000000000	0.000000000000
3431.438127090301	0.000000000000	0.000128757476	0.004841783609	0.001489963849	0.000021870214	0.000006364055	0.000000018273	0.001489963849	0.000021870214	0.000006364055	0.000000018273	0.000128757476	0.000000000000	0.000000000000	-0.000000000000	0.000000000000	0.000000000000	-0.000000000000	0.000000000000	0.000000000000
3438.127090301003	0.000000000000	0.000128757476	0.004841783609	0.001489963849	0.000021870214	0.000006364055	0.000000018273	0.001489963849	0.000021870214	0.000006364055	0.000000018273	0.000128757476	0.000000000000	0.000000000000	-0.000000000000	0.000000000000	0.000000000000	-0.000000000000	0.000000000000	0.000000000000
3444.816053511706	0.000000000000	0.000128757476	0.004841783609	0.001489963849	0.000021870214	0.000006364055	0.000000018273	0.001489963849	0.000021870214	0.000006364055	0.000000018273	0.000128757476	0.000000000000	0.000000000000	-0.000000000000	0.000000000000	0.000000000000	-0.000000000000	0.000000000000	0.000000000000
3451.505016722408	0.000000000000	0.000128757476	0.004841783609	0.001489963849	0.000021870214	0.000006364055	0.000000018273	0.001489963849	0.000021870214	0.000006364055	0.000000018273	0.000128757476	0.000000000000	0.000000000000	-0.000000000000	0.000000000000	0.000000000000	-0.000000000000	0.000000000000	0.000000000000
3458.193979933110	0.000000000000	0.000128757476	0.004841783609	0.001489963849	0.000021870214	0.000006364055	0.000000018273	0.001489963849	0.000021870214	0.000006364055	0.000000018273	0.000128757476	0.000000000000	0.000000000000	-0.000000000000	0.000000000000	0.000000000000	-0.000000000000	0.000000000000	0.000000000000
3464.882943143813	0.000000000000	0.000128757476	0.004841783609	0.001489963849	0.000021870214	0.000006364055	0.000000018273	0.001489963849	0.000021870214	0.000006364055	0.000000018273	0.000128757476	0.000000000000	0.000000000000	-0.000000000000	0.000000000000	0.000000000000	-0.000000000000	0.000000000000	0.000000000000
3471.571906354515	0.000000000000	0.000128757476	0.004841783609	0.001489963849	0.000021870214	0.000006364055	0.000000018273	0.001489963849	0.000021870214	0.000006364055	0.000000018273	0.000128757476	0.000000000000	0.000000000000	-0.000000000000	0.000000000000	0.000000000000	-0.000000000000	0.000000000000	0.000000000000
3478.260869565217	0.000000000000	0.000128757476	0.004841783609	0.001489963849	0.000021870214	0.000006364055	0.000000018273	0.001489963849	0.000021870214	0.000006364055	0.000000018273	0.000128757476	0.000000000000	0.000000000000	-0.000000000000	0.000000000000	0.000000000000	-0.000000000000	0.000000000000	0.000000000000
3484.949832775920	0.000000000000	0.000128757476	0.004841783609	0.001489963849	0.000021870214	0.000006364055	0.000000018273	0.001489963849	0.000021870214	0.000006364055	0.000000018273	0.000128757476	0.000000000000	0.000000000000	-0.000000000000	0.000000000000	0.000000000000	-0.000000000000	0.000000000000	0.000000000000
3491.638795986622	0.000000000000	0.000128757476	0.004841783609	0.001489963849	0.000021870214	0.000006364055	0.000000018273	0.001489963849	0.000021870214	0.000006364055	0.000000018273	0.000128757476	0.000000000000	0.000000000000	-0.000000000000	0.000000000000	0.000000000000	-0.000000000000	0.000000000000	0.000000000000
3498.327759197324	0.000000000000	0.000128757476	0.004841783609	0.001489963849	0.000021870214	0.000006364055	0.000000018273	0.001489963849	0.000021870214	0.000006364055	0.000000018273	0.000128757476	0.000000000000	0.000000000000	-0.000000000000	0.000000000000	0.000000000000	-0.000000000000	0.000000000000	0.000000000000
3505.016722408027	0.000000000000	0.000128757476	0.004841783609	0.001489963849	0.000021870214	0.000006364055	0.000000018273	0.001489963849	0.000021870214	0.000006364055	0.000000018273	0.000128757476	0.000000000000	0.000000000000	-0.000000000000	0.000000000000	0.000000000000	-0.000000000000	0.000000000000	0.000000000000
3511.705685618729	0.000000000000	0.000128757476	0.004841783609	0.001489963849	0.000021870214	0.000006364055	0.000000018273	0.001489963849	0.000021870214	0.000006364055	0.000000018273	0.000128757476	0.000000000000	0.000000000000	-0.000000000000	0.000000000000	0.000000000000	-0.000000000000	0.000000000000	0.000000000000
3518.394648829431	0.000000000000	0.000128757476	0.004841783609	0.001489963849	0.000021870214	0.000006364055	0.000000018273	0.001489963849	0.000021870214	0.000006364055	0.000000018273	0.000128757476	0.000000000000	0.000000000000	-0.000000000000	0.000000000000	0.000000000000	-0.000000000000	0.000000000000	0.000000000000
3525.083612040134	0.000000000000	0.000128757476	0.004841783609	0.001489963849	0.000021870214	0.000006364055	0.000000018273	0.001489963849	0.000021870214	0.000006364055	0.000000018273	0.000128757476	0.000000000000	0.000000000000	-0.000000000000	0.000000000000	0.000000000000	-0.000000000000	0.000000000000	0.000000000000
3531.772575250836	0.000000000000	0.000128757476	0.004841783609	0.001489963849	0.000021870214	0.000006364055	0.000000018273	0.001489963849	0.000021870214	0.000006364055	0.000000018273	0.000128757476	0.000000000000	0.000000000000	-0.000000000000	0.000000000000	0.000000000000	-0.000000000000	0.000000000000	0.000000000000
3538.461538461539	0.000000000000	0.000128757476	0.004841783609	0.001489963849	0.000021870214	0.000006364055	0.000000018273	0.001489963849	0.000021870214	0.000006364055	0.000000018273	0.000128757476	0.000000000000	0.000000000000	-0.000000000000	0.000000000000	0.000000000000	-0.000000000000	0.000000000000	0.000000000000
3545.150501672241	0.000000000000	0.000128757476	0.004841783609	0.001489963849	0.000021870214	0.000006364055	0.000000018273	0.001489963849	0.000021870214	0.000006364055	0.000000018273	0.000128757476	0.000000000000	0.000000000000	-0.000000000000	0.000000000000	0.000000000000	-0.000000000000	0.000000000000	0.000000000000
3551.839464882943	0.000000000000	0.000128757476	0.004841783609	0.001489963849	0.000021870214	0.000006364055	0.000000018273	0.001489963849	0.000021870214	0.000006364055	0.000000018273	0.000128757476	0.000000000000	0.000000000000	-0.000000000000	0.000000000000	0.000000000000	-0.000000000000	0.000000000000	0.000000000000
3558.528428093645	0.000000000000	0.000128757476	0.004841783609	0.001489963849	0.000021870214	0.000006364055	0.000000018273	0.001489963849	0.000021870214	0.000006364055	0.000000018273	0.000128757476	0.000000000000	0.000000000000	-0.000000000000	0.000000000000	0.000000000000	-0.000000000000	0.000000000000	0.000000000000
3565.217391304348	0.000000000000	0.000128757476	0.004841783609	0.001489963849	0.000021870214	0.000006364055	0.000000018273	0.001489963849	0.000021870214	0.000006364055	0.000000018273	0.000128757476	0.000000000000	0.000000000000	-0.000000000000	0.000000000000	0.000000000000	-0.000000000000	0.000000000000	0.000000000000
3571.906354515050	0.000000000000	0.000128757476	0.004841783609	0.001489963849	0.000021870214	0.000006364055	0.000000018273	0.001489963849	0.000021870214	0.000006364055	0.000000018273	0.000128757476	0.000000000000	0.000000000000	-0.000000000000	0.000000000000	0.000000000000	-0.000000000000	0.000000000000	0.000000000000
3578.595317725752	0.000000000000	0.000128757476	0.004841783609	0.001489963849	0.000021870214	0.000006364055	0.000000018273	0.001489963849	0.000021870214	0.000006364055	0.000000018273	0.000128757476	0.000000000000	0.000000000000	-0.000000000000	0.000000000000	0.000000000000	-0.000000000000	0.000000000000	0.000000000000
3585.284280936455	0.000000000000	0.000128757476	0.004841783609	0.001489963849	0.000021870214	0.000006364055	0.000000018273	0.001489963849	0.000021870214	0.000006364055	0.000000018273	0.000128757476	0.000000000000	0.000000000000	-0.000000000000	0.000000000000	0.000000000000	-0.000000000000	0.000000000000	0.000000000000
3591.973244147157	0.000000000000	0.000128757476	0.004841783609	0.001489963849	0.000021870214	0.000006364055	0.000000018273	0.001489963849	0.000021870214	0.000006364055	0.000000018273	0.000128757476	0.000000000000	0.000000000000	-0.000000000000	0.000000000000	0.000000000000	-0.000000000000	0.000000000000	0.000000000000
3598.662207357860	0.000000000000	0.000128757476	0.004841783609	0.001489963849	0.000021870214	0.000006364055	0.000000018273	0.001489963849	0.000021870214	0.000006364055	0.000000018273	0.000128757476	0.000000000000	0.000000000000	-0.000000000000	0.000000000000	0.000000000000	-0.000000000000	0.000000000000	0.000000000000
3605.351170568562	0.000000000000	0.000128757476	0.004841783609	0.001489963849	0.000021870214	0.000006364055	0.000000018273	0.001489963849	0.000021870214	0.000006364055	0.000000018273	0.000128757476	0.000000000000	0.000000000000	-0.000000000000	0.000000000000	0.000000000000	-0.000000000000	0.000000000000	0.000000000000
3612.040133779264	0.000000000000	0.000128757476	0.004841783609	0.001489963849	0.000021870214	0.000006364055	0.000000018273	0.001489963849	0.000021870214	0.000006364055	0.000000018273	0.000128757476	0.000000000000	0.000000000000	-0.000000000000	0.000000000000	0.000000000000	-0.000000000000	0.000000000000	0.000000000000
3618.729096989966	0.000000000000	0.000128757476	0.004841783609	0.001489963849	0.000021870214	0.000006364055	0.000000018273	0.001489963849	0.000021870214	0.000006364055	0.000000018273	0.000128757476	0.000000000000	0.000000000000	-0.000000000000	0.000000000000	0.000000000000	-0.000000000000	0.000000000000	0.000000000000
3625.418060200669	0.000000000000	0.000128757476	0.004841783609	0.001489963849	0.000021870214	0.000006364055	0.000000018273	0.001489963849	0.000021870214	0.000006364055	0.000000018273	0.000128757476	0.000000000000	0.000000000000	-0.000000000000	0.000000000000	0.000000000000	-0.000000000000	0.000000000000	0.000000000000
3632.107023411371	0.000000000000	0.000128757476	0.004841783609	0.001489963849	0.000021870214	0.000006364055	0.000000018273	0.001489963849	0.000021870214	0.000006364055	0.000000018273	0.000128757476	0.000000000000	0.000000000000	-0.000000000000	0.000000000000	0.000000000000	-0.000000000000	0.000000000000	0.000000000000
3638.795986622074	0.000000000000	0.000128757476	0.004841783609	0.001489963849	0.000021870214	0.000006364055	0.000000018273	0.001489963849	0.000021870214	0.000006364055	0.000000018273	0.000128757476	0.000000000000	0.000000000000	-0.000000000000	0.000000000000	0.000000000000	-0.000000000000	0.000000000000	0.000000000000
3645.484949832776	0.000000000000	0.000128757476	0.004841783609	0.001489963849	0.000021870214	0.000006364055	0.000000018273	0.001489963849	0.000021870214	0.000006364055	0.000000018273	0.000128757476	0.000000000000	0.000000000000	-0.000000000000	0.000000000000	0.000000000000	-0.000000000000	0.000000000000	0.000000000000
3652.173913043478	0.000000000000	0.000128757476	0.004841783609	0.001489963849	0.000021870214	0.000006364055	0.000000018273	0.001489963849	0.000021870214	0.000006364055	0.000000018273	0.000128757476	0.000000000000	0.000000000000	-0.000000000000	0.000000000000	0.000000000000	-0.000000000000	0.000000000000	0.000000000000
3658.862876254181	0.000000000000	0.000128757476	0.004841783609	0.001489963849	0.000021870214	0.000006364055	0.000000018273	0.001489963849	0.000021870214	0.000006364055	0.000000018273	0.000128757476	0.000000000000	0.000000000000	-0.000000000000	0.000000000000	0.000000000000	-0.000000000000	0.000000000000	0.000000000000
3665.551839464883	0.000000000000	0.000128757476	0.004841783609	0.001489963849	0.000021870214	0.000006364055	0.000000018273	0.001489963849	0.000021870214	0.000006364055	0.000000018273	0.000128757476	0.000000000000	0.000000000000	-0.000000000000	0.000000000000	0.000000000000	-0.000000000000	0.000000000000	0.000000000000
3672.240802675585	0.000000000000	0.000128757476	0.004841783609	0.001489963849	0.000021870214	0.000006364055	0.000000018273	0.001489963849	0.000021870214	0.000006364055	0.000000018273	0.000128757476	0.000000000000	0.000000000000	-0.000000000000	0.000000000000	0.000000000000	-0.000000000000	0.000000000000	0.000000000000
3678.929765886287	0.000000000000	0.000128757476	0.004841783609	0.001489963849	0.000021870214	0.000006364055	0.000000018273	0.001489963849	0.000021870214	0.000006364055	0.000000018273	0.000128757476	0.000000000000	0.000000000000	-0.000000000000	0.000000000000	0.000000000000	-0.000000000000	0.000000000000	0.000000000000
3685.618729096990	0.000000000000	0.000128757476	0.004841783609	0.001489963849	0.000021870214	0.000006364055	0.000000018273	0.001489963849	0.000021870214	0.000006364055	0.000000018273	0.000128757476	0.000000000000	0.000000000000	-0.000000000000	0.000000000000	0.000000000000	-0.000000000000	0.000000000000	0.000000000000
3692.307692307692	0.000000000000	0.000128757476	0.004841783609	0.001489963849	0.000021870214	0.000006364055	0.000000018273	0.001489963849	0.000021870214	0.000006364055	0.000000018273	0.000128757476	0.000000000000	0.000000000000	-0.000000000000	0.000000000000	0.000000000000	-0.000000000000	0.000000000000	0.000000000000
3698.996655518395	0.000000000000	0.000128757476	0.004841783609	0.001489963849	0.000021870214	0.000006364055	0.000000018273	0.001489963849	0.000021870214	0.000006364055	0.000000018273	0.000128757476	0.000000000000	0.000000000000	-0.000000000000	0.000000000000	0.000000000000	-0.000000000000	0.000000000000	0.000000000000
3705.685618729097	0.000000000000	0.000128757476	0.004841783609	0.001489963849	0.000021870214	0.000006364055	0.000000018273	0.001489963849	0.000021870214	0.000006364055	0.000000018273	0.000128757476	0.000000000000	0.000000000000	-0.000000000000	0.000000000000	0.000000000000	-0.000000000000	0.000000000000	0.000000000000
3712.374581939799	0.000000000000	0.000128757476	0.004841783609	0.001489963849	0.000021870214	0.000006364055	0.000000018273	0.001489963849	0.000021870214	0.000006364055	0.000000018273	0.000128757476	0.000000000000	0.000000000000	-0.000000000000	0.000000000000	0.000000000000	-0.000000000000	0.000000000000	0.000000000000
3719.063545150502	0.000000000000	0.000128757476	0.004841783609	0.001489963849	0.000021870214	0.000006364055	0.000000018273	0.001489963849	0.000021870214	0.000006364055	0.000000018273	0.000128757476	0.000000000000	0.000000000000	-0.000000000000	0.000000000000	0.000000000000	-0.000000000000	0.000000000000	0.000000000000
3725.752508361204	0.000000000000	0.000128757476	0.004841783609	0.001489963849	0.000021870214	0.000006364055	0.000000018273	0.001489963849	0.000021870214	0.000006364055	0.000000018273	0.000128757476	0.000000000000	0.000000000000	-0.000000000000	0.000000000000	0.000000000000	-0.000000000000	0.000000000000	0.000000000000
3732.441471571906	0.000000000000	0.000128757476	0.004841783609	0.001489963849	0.000021870214	0.000006364055	0.000000018273	0.001489963849	0.000021870214	0.000006364055	0.000000018273	0.000128757476	0.000000000000	0.000000000000	-0.000000000000	0.000000000000	0.000000000000	-0.000000000000	0.000000000000	0.000000000000
3739.130434782609	0.000000000000	0.000128757476	0.004841783609	0.001489963849	0.000021870214	0.000006364055	0.000000018273	0.001489963849	0.000021870214	0.000006364055	0.000000018273	0.000128757476	0.000000000000	0.000000000000	-0.000000000000	0.000000000000	0.000000000000	-0.000000000000	0.000000000000	0.000000000000
3745.819397993311	0.000000000000	0.000128757476	0.004841783609	0.001489963849	0.000021870214	0.000006364055	0.000000018273	0.001489963849	0.000021870214	0.000006364055	0.000000018273	0.000128757476	0.000000000000	0.000000000000	-0.000000000000	0.000000000000	0.000000000000	-0.000000000000	0.000000000000	0.000000000000
3752.508361204013	0.000000000000	0.000128757476	0.004841783609	0.001489963849	0.000021870214	0.000006364055	0.000000018273	0.001489963849	0.000021870214	0.000006364055	0.000000018273	0.000128757476	0.000000000000	0.000000000000	-0.000000000000	0.000000000000	0.000000000000	-0.000000000000	0.000000000000	0.000000000000
3759.197324414716	0.000000000000	0.000128757476	0.004841783609	0.001489963849	0.000021870214	0.000006364055	0.000000018273	0.001489963849	0.000021870214	0.000006364055	0.000000018273	0.000128757476	0.000000000000	0.000000000000	-0.000000000000	0.000000000000	0.000000000000	-0.000000000000	0.000000000000	0.000000000000
3765.886287625418	0.000000000000	0.000128757476	0.004841783609	0.001489963849	0.000021870214	0.000006364055	0.000000018273	0.001489963849	0.000021870214	0.000006364055	0.000000018273	0.000128757476	0.000000000000	0.000000000000	-0.000000000000	0.000000000000	0.000000000000	-0.000000000000	0.000000000000	0.000000000000
3772.575250836120	0.000000000000	0.000128757476	0.004841783609	0.001489963849	0.000021870214	0.000006364055	0.000000018273	0.001489963849	0.000021870214	0.000006364055	0.000000018273	0.000128757476	0.000000000000	0.000000000000	-0.000000000000	0.000000000000	0.000000000000	-0.000000000000	0.000000000000	0.000000000000
3779.264214046823	0.000000000000	0.000128757476	0.004841783609	0.001489963849	0.000021870214	0.000006364055	0.000000018273	0.001489963849	0.000021870214	0.000006364055	0.000000018273	0.000128757476	0.000000000000	0.000000000000	-0.000000000000	0.000000000000	0.000000000000	-0.000000000000	0.000000000000	0.000000000000
3785.953177257525	0.000000000000	0.000128757476	0.004841783609	0.001489963849	0.000021870214	0.000006364055	0.000000018273	0.001489963849	0.000021870214	0.000006364055	0.000000018273	0.000128757476	0.000000000000	0.000000000000	-0.000000000000	0.000000000000	0.000000000000	-0.000000000000	0.000000000000	0.000000000000
3792.642140468227	0.000000000000	0.000128757476	0.004841783609	0.001489963849	0.000021870214	0.000006364055	0.000000018273	0.001489963849	0.000021870214	0.000006364055	0.000000018273	0.000128757476	0.000000000000	0.000000000000	-0.000000000000	0.000000000000	0.000000000000	-0.000000000000	0.000000000000	0.000000000000
3799.331103678930	0.000000000000	0.000128757476	0.004841783609	0.001489963849	0.000021870214	0.000006364055	0.000000018273	0.001489963849	0.000021870214	0.000006364055	0.000000018273	0.000128757476	0.000000000000	0.000000000000	-0.000000000000	0.000000000000	0.000000000000	-0.000000000000	0.000000000000	0.000000000000
3806.020066889632	0.000000000000	0.000128757476	0.004841783609	0.001489963849	0.000021870214	0.000006364055	0.000000018273	0.001489963849	0.000021870214	0.000006364055	0.000000018273	0.000128757476	0.000000000000	0.000000000000	-0.000000000000	0.000000000000	0.000000000000	-0.000000000000	0.000000000000	0.000000000000
3812.709030100335	0.000000000000	0.000128757476	0.004841783609	0.001489963849	0.000021870214	0.000006364055	0.000000018273	0.001489963849	0.000021870214	0.000006364055	0.000000018273	0.000128757476	0.000000000000	0.000000000000	-0.000000000000	0.000000000000	0.000000000000	-0.000000000000	0.000000000000	0.000000000000
3819.397993311037	0.000000000000	0.000128757476	0.004841783609	0.001489963849	0.000021870214	0.000006364055	0.000000018273	0.001489963849	0.000021870214	0.000006364055	0.000000018273	0.000128757476	0.000000000000	0.000000000000	-0.000000000000	0.000000000000	0.000000000000	-0.000000000000	0.000000000000	0.000000000000
3826.086956521739	0.000000000000	0.000128757476	0.004841783609	0.001489963849	0.000021870214	0.000006364055	0.000000018273	0.001489963849	0.000021870214	0.000006364055	0.000000018273	0.000128757476	0.000000000000	0.000000000000	-0.000000000000	0.000000000000	0.000000000000	-0.000000000000	0.000000000000	0.000000000000
3832.775919732441	0.000000000000	0.000128757476	0.004841783609	0.001489963849	0.000021870214	0.000006364055	0.000000018273	0.001489963849	0.000021870214	0.000006364055	0.000000018273	0.000128757476	0.000000000000	0.000000000000	-0.000000000000	0.000000000000	0.000000000000	-0.000000000000	0.000000000000	0.000000000000
3839.464882943144	0.000000000000	0.000128757476	0.004841783609	0.001489963849	0.000021870214	0.000006364055	0.000000018273	0.001489963849	0.000021870214	0.000006364055	0.000000018273	0.000128757476	0.000000000000	0.000000000000	-0.000000000000	0.000000000000	0.000000000000	-0.000000000000	0.000000000000	0.000000000000
3846.153846153846	0.000000000000	0.000128757476	0.004841783609	0.001489963849	0.000021870214	0.000006364055	0.000000018273	0.001489963849	0.000021870214	0.000006364055	0.000000018273	0.000128757476	0.000000000000	0.000000000000	-0.000000000000	0.000000000000	0.000000000000	-0.000000000000	0.000000000000	0.000000000000
3852.842809364548	0.000000000000	0.000128757476	0.004841783609	0.001489963849	0.000021870214	0.000006364055	0.000000018273	0.001489963849	0.000021870214	0.000006364055	0.000000018273	0.000128757476	0.000000000000	0.000000000000	-0.000000000000	0.000000000000	0.000000000000	-0.000000000000	0.000000000000	0.000000000000
3859.531772575251	0.000000000000	0.000128757476	0.004841783609	0.001489963849	0.000021870214	0.000006364055	0.000000018273	0.001489963849	0.000021870214	0.000006364055	0.000000018273	0.000128757476	0.000000000000	0.000000000000	-0.000000000000	0.000000000000	0.000000000000	-0.000000000000	0.000000000000	0.000000000000
3866.220735785953	0.000000000000	0.000128757476	0.004841783609	0.001489963849	0.000021870214	0.000006364055	0.000000018273	0.001489963849	0.000021870214	0.000006364055	0.000000018273	0.000128757476	0.000000000000	0.000000000000	-0.000000000000	0.000000000000	0.000000000000	-0.000000000000	0.000000000000	0.000000000000
3872.909698996656	0.000000000000	0.000128757476	0.004841783609	0.001489963849	0.000021870214	0.000006364055	0.000000018273	0.001489963849	0.000021870214	0.000006364055	0.000000018273	0.000128757476	0.000000000000	0.000000000000	-0.000000000000	0.000000000000	0.000000000000	-0.000000000000	0.000000000000	0.000000000000
3879.598662207358	0.000000000000	0.000128757476	0.004841783609	0.001489963849	0.000021870214	0.000006364055	0.000000018273	0.001489963849	0.000021870214	0.000006364055	0.000000018273	0.000128757476	0.000000000000	0.000000000000	-0.000000000000	0.000000000000	0.000000000000	-0.000000000000	0.000000000000	0.000000000000
3886.287625418060	0.000000000000	0.000128757476	0.004841783609	0.001489963849	0.000021870214	0.000006364055	0.000000018273	0.001489963849	0.000021870214	0.000006364055	0.000000018273	0.000128757476	0.000000000000	0.000000000000	-0.000000000000	0.000000000000	0.000000000000	-0.000000000000	0.000000000000	0.000000000000
3892.976588628762	0.000000000000	0.000128757476	0.004841783609	0.001489963849	0.000021870214	0.000006364055	0.000000018273	0.001489963849	0.000021870214	0.000006364055	0.000000018273	0.000128757476	0.000000000000	0.000000000000	-0.000000000000	0.000000000000	0.000000000000	-0.000000000000	0.000000000000	0.000000000000
3899.665551839465	0.000000000000	0.000128757476	0.004841783609	0.001489963849	0.000021870214	0.000006364055	0.000000018273	0.001489963849	0.000021870214	0.000006364055	0.000000018273	0.000128757476	0.000000000000	0.000000000000	-0.000000000000	0.000000000000	0.000000000000	-0.000000000000	0.000000000000	0.000000000000
3906.354515050167	0.000000000000	0.000128757476	0.004841783609	0.001489963849	0.000021870214	0.000006364055	0.000000018273	0.001489963849	0.000021870214	0.000006364055	0.000000018273	0.000128757476	0.000000000000	0.000000000000	-0.000000000000	0.000000000000	0.000000000000	-0.000000000000	0.000000000000	0.000000000000
3913.043478260870	0.000000000000	0.000128757476	0.004841783609	0.001489963849	0.000021870214	0.000006364055	0.000000018273	0.001489963849	0.000021870214	0.000006364055	0.000000018273	0.000128757476	0.000000000000	0.000000000000	-0.000000000000	0.000000000000	0.000000000000	-0.000000000000	0.000000000000	0.000000000000
3919.732441471572	0.000000000000	0.000128757476	0.004841783609	0.001489963849	0.000021870214	0.000006364055	0.000000018273	0.001489963849	0.000021870214	0.000006364055	0.000000018273	0.000128757476	0.000000000000	0.000000000000	-0.000000000000	0.000000000000	0.000000000000	-0.000000000000	0.000000000000	0.000000000000
3926.421404682274	0.000000000000	0.000128757476	0.004841783609	0.001489963849	0.000021870214	0.000006364055	0.000000018273	0.001489963849	0.000021870214	0.000006364055	0.000000018273	0.000128757476	0.000000000000	0.000000000000	-0.000000000000	0.000000000000	0.000000000000	-0.000000000000	0.000000000000	0.000000000000
3933.110367892977	0.000000000000	0.000128757476	0.004841783609	0.001489963849	0.000021870214	0.000006364055	0.000000018273	0.001489963849	0.000021870214	0.000006364055	0.000000018273	0.000128757476	0.000000000000	0.000000000000	-0.000000000000	0.000000000000	0.000000000000	-0.000000000000	0.000000000000	0.000000000000
3939.799331103679	0.000000000000	0.000128757476	0.004841783609	0.001489963849	0.000021870214	0.000006364055	0.000000018273	0.001489963849	0.000021870214	0.000006364055	0.000000018273	0.000128757476	0.000000000000	0.000000000000	-0.000000000000	0.000000000000	0.000000000000	-0.000000000000	0.000000000000	0.000000000000
3946.488294314381	0.000000000000	0.000128757476	0.004841783609	0.001489963849	0.000021870214	0.000006364055	0.000000018273	0.001489963849	0.000021870214	0.000006364055	0.000000018273	0.000128757476	0.000000000000	0.000000000000	-0.000000000000	0.000000000000	0.000000000000	-0.000000000000	0.000000000000	0.000000000000
3953.177257525083	0.000000000000	0.000128757476	0.004841783609	0.001489963849	0.000021870214	0.000006364055	0.000000018273	0.001489963849	0.000021870214	0.000006364055	0.000000018273	0.000128757476	0.000000000000	0.000000000000	-0.000000000000	0.000000000000	0.000000000000	-0.000000000000	0.000000000000	0.000000000000
3959.866220735786	0.000000000000	0.000128757476	0.004841783609	0.001489963849	0.000021870214	0.000006364055	0.000000018273	0.001489963849	0.000021870214	0.000006364055	0.000000018273	0.000128757476	0.000000000000	0.000000000000	-0.000000000000	0.000000000000	0.000000000000	-0.000000000000	0.000000000000	0.000000000000
3966.555183946488	0.000000000000	0.000128757476	0.004841783609	0.001489963849	0.000021870214	0.000006364055	0.000000018273	0.001489963849	0.000021870214	0.000006364055	0.000000018273	0.000128757476	0.000000000000	0.000000000000	-0.000000000000	0.000000000000	0.000000000000	-0.000000000000	0.000000000000	0.000000000000
3973.244147157191	0.000000000000	0.000128757476	0.004841783609	0.001489963849	0.000021870214	0.000006364055	0.000000018273	0.001489963849	0.000021870214	0.000006364055	0.000000018273	0.000128757476	0.000000000000	0.000000000000	-0.000000000000	0.000000000000	0.000000000000	-0.000000000000	0.000000000000	0.000000000000
3979.933110367893	0.000000000000	0.000128757476	0.004841783609	0.001489963849	0.000021870214	0.000006364055	0.000000018273	0.001489963849	0.000021870214	0.000006364055	0.000000018273	0.000128757476	0.000000000000	0.000000000000	-0.000000000000	0.000000000000	0.000000000000	-0.000000000000	0.000000000000	0.000000000000
3986.622073578596	0.000000000000	0.000128757476	0.004841783609	0.001489963849	0.000021870214	0.000006364055	0.000000018273	0.001489963849	0.000021870214	0.000006364055	0.000000018273	0.000128757476	0.000000000000	0.000000000000	-0.000000000000	0.000000000000	0.000000000000	-0.000000000000	0.000000000000	0.000000000000
3993.311036789298	0.000000000000	0.000128757476	0.004841783609	0.001489963849	0.000021870214	0.000006364055	0.000000018273	0.001489963849	0.000021870214	0.000006364055	0.000000018273	0.000128757476	0.000000000000	0.000000000000	-0.000000000000	0.000000000000	0.000000000000	-0.000000000000	0.000000000000	0.000000000000
4000.000000000000	0.000000000000	0.000128757476	0.004841783609	0.001489963849	0.000021870214	0.000006364055	0.000000018273	0.001489963849	0.000021870214	0.000006364055	0.000000018273	0.000128757476	0.000000000000	0.000000000000	-0.000000000000	0.000000000000	0.000000000000	-0.000000000000	0.000000000000	0.000000000000
4006.688963210702	0.000000000000	0.000128757476	0.004841783609	0.001489963849	0.000021870214	0.000006364055	0.000000018273	0.001489963849	0.000021870214	0.000006364055	0.000000018273	0.000128757476	0.000000000000	0.000000000000	-0.000000000000	0.000000000000	0.000000000000	-0.000000000000	0.000000000000	0.000000000000
4013.377926421404	0.000000000000	0.000128757476	0.004841783609	0.001489963849	0.000021870214	0.000006364055	0.000000018273	0.001489963849	0.000021870214	0.000006364055	0.000000018273	0.000128757476	0.000000000000	0.000000000000	-0.000000000000	0.000000000000	0.000000000000	-0.000000000000	0.000000000000	0.000000000000
4020.066889632107	0.000000000000	0.000255056248	0.003884090478	0.002368564075	0.000068192414	0.000038936018	0.000000217016	0.002284158230	0.000060461079	0.000032384659	0.000000167247	0.000246123190	0.001196054256	-0.000024148905	-0.000048956201	0.000033658937	0.000026949166	-0.000000048801	0.000000000000	0.000011603101
4026.755852842809	-0.000000000000	0.000254771286	0.003885568346	0.002365953244	0.000068703106	0.000039550694	0.000000224611	0.002357416159	0.000067765434	0.000038718394	0.000000217669	0.000253869555	0.000000000000	0.000000000000	-0.000004515809	0.000006370856	0.000006559759	-0.000000016517	0.000000000000	0.000008398288
4033.444816053512	0.000000000000	0.000254765620	0.003885597743	0.002365901310	0.000068713268	0.000039562912	0.000000224766	0.002364993795	0.000068610297	0.000039470848	0.000000223987	0.000254669801	0.000000000000	0.000000000000	-0.000000467105	0.000000736889	0.000000779306	-0.000000002070	0.000000000000	0.000001047021
4040.133779264214	-0.000000000000	0.000254765508	0.003885598328	0.002365900278	0.000068713470	0.000039563155	0.000000224769	0.002365802873	0.000068702352	0.000039553202	0.000000224685	0.000254755224	0.000000000000	0.000000000000	-0.000000049874	0.000000080290	0.000000085292	-0.000000000229	0.000000000000	0.000000115480
4046.822742474917	-0.000000000000	0.000254765506	0.003885598340	0.002365900257	0.000068713474	0.000039563160	0.000000224769	0.002365889784	0.000068712278	0.000039562088	0.000000224760	0.000254764400	0.000000000000	0.000000000000	-0.000000005357	0.000000008657	0.000000009204	-0.000000000025	0.000000000000	0.000000012479
4053.511705685619	-0.000000000000	0.000254765506	0.003885598340	0.002365900257	0.000068713474	0.000039563160	0.000000224769	0.002365899130	0.000068713346	0.000039563045	0.000000224768	0.000254765387	0.000000000000	0.000000000000	-0.000000000576	0.000000000932	0.000000000991	-0.000000000003	0.000000000000	0.000000001343
4060.200668896321	0.000000000000	0.000254765506	0.003885598340	0.002365900257	0.000068713474	0.000039563160	0.000000224769	0.002365900136	0.000068713461	0.000039563148	0.000000224769	0.000254765493	0.000000000000	0.000000000000	-0.000000000062	0.000000000100	0.000000000107	-0.000000000000	0.000000000000	0.000000000145
4066.889632107023	0.000000000000	0.000254765506	0.003885598340	0.002365900257	0.000068713474	0.000039563160	0.000000224769	0.002365900243	0.000068713473	0.000039563159	0.000000224769	0.000254765504	0.000000000000	0.000000000000	-0.000000000007	0.000000000011	0.000000000011	-0.000000000000	0.000000000000	0.000000000016
4073.578595317726	0.000000000000	0.000254765506	0.003885598340	0.002365900257	0.000068713474	0.000039563160	0.000000224769	0.002365900255	0.000068713474	0.000039563160	0.000000224769	0.000254765505	0.000000000000	0.000000000000	-0.000000000001	0.000000000001	0.000000000001	-0.000000000000	0.000000000000	0.000000000002
4080.267558528428	0.000000000000	0.000254765506	0.003885598340	0.002365900257	0.000068713474	0.000039563160	0.000000224769	0.002365900256	0.000068713474	0.000039563160	0.000000224769	0.000254765505	0.000000000000	0.000000000000	-0.000000000000	0.000000000000	0.000000000000	-0.000000000000	0.000000000000	0.000000000000
4086.956521739130	0.000000000000	0.000254765506	0.003885598340	0.002365900257	0.000068713474	0.000039563160	0.000000224769	0.002365900257	0.000068713474	0.000039563160	0.000000224769	0.000254765506	0.000000000000	0.000000000000	-0.000000000000	0.000000000000	0.000000000000	-0.000000000000	0.000000000000	0.000000000000
4093.645484949833	0.000000000000	0.000254765506	0.003885598340	0.002365900257	0.000068713474	0.000039563160	0.000000224769	0.002365900257	0.000068713474	0.000039563160	0.000000224769	0.000254765506	0.000000000000	0.000000000000	-0.000000000000	0.000000000000	0.000000000000	-0.000000000000	0.000000000000	0.000000000000
4100.334448160535	0.000000000000	0.000254765506	0.003885598340	0.002365900257	0.000068713474	0.000039563160	0.000000224769	0.002365900257	0.000068713474	0.000039563160	0.000000224769	0.000254765506	0.000000000000	0.000000000000	-0.000000000000	0.000000000000	0.000000000000	-0.000000000000	0.000000000000	0.000000000000
4107.023411371238	0.000000000000	0.000254765506	0.003885598340	0.002365900257	0.000068713474	0.000039563160	0.000000224769	0.002365900257	0.000068713474	0.000039563160	0.000000224769	0.000254765506	0.000000000000	0.000000000000	-0.000000000000	0.000000000000	0.000000000000	-0.000000000000	0.000000000000	0.000000000000
4113.712374581940	0.000000000000	0.000254765506	0.003885598340	0.002365900257	0.000068713474	0.000039563160	0.000000224769	0.002365900257	0.000068713474	0.000039563160	0.000000224769	0.000254765506	0.000000000000	0.000000000000	-0.000000000000	0.000000000000	0.000000000000	-0.000000000000	0.000000000000	0.000000000000
4120.401337792642	0.000000000000	0.000254765506	0.003885598340	0.002365900257	0.000068713474	0.000039563160	0.000000224769	0.002365900257	0.000068713474	0.000039563160	0.000000224769	0.000254765506	0.000000000000	0.000000000000	-0.000000000000	0.000000000000	0.000000000000	-0.000000000000	0.000000000000	0.000000000000
4127.090301003344	0.000000000000	0.000254765506	0.003885598340	0.002365900257	0.000068713474	0.000039563160	0.000000224769	0.002365900257	0.000068713474	0.000039563160	0.000000224769	0.000254765506	0.000000000000	0.000000000000	-0.000000000000	0.000000000000	0.000000000000	-0.000000000000	0.000000000000	0.000000000000
4133.779264214047	0.000000000000	0.000254765506	0.003885598340	0.002365900257	0.000068713474	0.000039563160	0.000000224769	0.002365900257	0.000068713474	0.000039563160	0.000000224769	0.000254765506	0.000000000000	0.000000000000	-0.000000000000	0.000000000000	0.000000000000	-0.000000000000	0.000000000000	0.000000000000
4140.468227424749	0.000000000000	0.000254765506	0.003885598340	0.002365900257	0.000068713474	0.000039563160	0.000000224769	0.002365900257	0.000068713474	0.000039563160	0.000000224769	0.000254765506	0.000000000000	0.000000000000	-0.000000000000	0.000000000000	0.000000000000	-0.000000000000	0.000000000000	0.000000000000
4147.157190635451	0.000000000000	0.000254765506	0.003885598340	0.002365900257	0.000068713474	0.000039563160	0.000000224769	0.002365900257	0.000068713474	0.000039563160	0.000000224769	0.000254765506	0.000000000000	0.000000000000	-0.000000000000	0.000000000000	0.000000000000	-0.000000000000	0.000000000000	0.000000000000
4153.846153846154	0.000000000000	0.000254765506	0.003885598340	0.002365900257	0.000068713474	0.000039563160	0.000000224769	0.002365900257	0.000068713474	0.000039563160	0.000000224769	0.000254765506	0.000000000000	0.000000000000	-0.000000000000	0.000000000000	0.000000000000	-0.000000000000	0.000000000000	0.000000000000
4160.535117056857	0.000000000000	0.000254765506	0.003885598340	0.002365900257	0.000068713474	0.000039563160	0.000000224769	0.002365900257	0.000068713474	0.000039563160	0.000000224769	0.000254765506	0.000000000000	0.000000000000	-0.000000000000	0.000000000000	0.000000000000	-0.000000000000	0.000000000000	0.000000000000
4167.224080267559	0.000000000000	0.000254765506	0.003885598340	0.002365900257	0.000068713474	0.000039563160	0.000000224769	0.002365900257	0.000068713474	0.000039563160	0.000000224769	0.000254765506	0.000000000000	0.000000000000	-0.000000000000	0.000000000000	0.000000000000	-0.000000000000	0.000000000000	0.000000000000
4173.913043478261	0.000000000000	0.000254765506	0.003885598340	0.002365900257	0.000068713474	0.000039563160	0.000000224769	0.002365900257	0.000068713474	0.000039563160	0.000000224769	0.000254765506	0.000000000000	0.000000000000	-0.000000000000	0.000000000000	0.000000000000	-0.000000000000	0.000000000000	0.000000000000
4180.602006688963	0.000000000000	0.000254765506	0.003885598340	0.002365900257	0.000068713474	0.000039563160	0.000000224769	0.002365900257	0.000068713474	0.000039563160	0.000000224769	0.000254765506	0.000000000000	0.000000000000	-0.000000000000	0.000000000000	0.000000000000	-0.000000000000	0.000000000000	0.000000000000
4187.290969899665	0.000000000000	0.000254765506	0.003885598340	0.002365900257	0.000068713474	0.000039563160	0.000000224769	0.002365900257	0.000068713474	0.000039563160	0.000000224769	0.000254765506	0.000000000000	0.000000000000	-0.000000000000	0.000000000000	0.000000000000	-0.000000000000	0.000000000000	0.000000000000
4193.979933110368	0.000000000000	0.000254765506	0.003885598340	0.002365900257	0.000068713474	0.000039563160	0.000000224769	0.002365900257	0.000068713474	0.000039563160	0.000000224769	0.000254765506	0.000000000000	0.000000000000	-0.000000000000	0.000000000000	0.000000000000	-0.000000000000	0.000000000000	0.000000000000
4200.668896321070	0.000000000000	0.000254765506	0.003885598340	0.002365900257	0.000068713474	0.000039563160	0.000000224769	0.002365900257	0.000068713474	0.000039563160	0.000000224769	0.000254765506	0.000000000000	0.000000000000	-0.000000000000	0.000000000000	0.000000000000	-0.000000000000	0.000000000000	0.000000000000
4207.357859531772	0.000000000000	0.000254765506	0.003885598340	0.002365900257	0.000068713474	0.000039563160	0.000000224769	0.002365900257	0.000068713474	0.000039563160	0.000000224769	0.000254765506	0.000000000000	0.000000000000	-0.000000000000	0.000000000000	0.000000000000	-0.000000000000	0.000000000000	0.000000000000
4214.046822742475	0.000000000000	0.000254765506	0.003885598340	0.002365900257	0.000068713474	0.000039563160	0.000000224769	0.002365900257	0.000068713474	0.000039563160	0.000000224769	0.000254765506	0.000000000000	0.000000000000	-0.000000000000	0.000000000000	0.000000000000	-0.000000000000	0.000000000000	0.000000000000
4220.735785953178	0.000000000000	0.000254765506	0.003885598340	0.002365900257	0.000068713474	0.000039563160	0.000000224769	0.002365900257	0.000068713474	0.000039563160	0.000000224769	0.000254765506	0.000000000000	0.000000000000	-0.000000000000	0.000000000000	0.000000000000	-0.000000000000	0.000000000000	0.000000000000
4227.424749163880	0.000000000000	0.000254765506	0.003885598340	0.002365900257	0.000068713474	0.000039563160	0.000000224769	0.002365900257	0.000068713474	0.000039563160	0.000000224769	0.000254765506	0.000000000000	0.000000000000	-0.000000000000	0.000000000000	0.000000000000	-0.000000000000	0.000000000000	0.000000000000
4234.113712374582	0.000000000000	0.000254765506	0.003885598340	0.002365900257	0.000068713474	0.000039563160	0.000000224769	0.002365900257	0.000068713474	0.000039563160	0.000000224769	0.000254765506	0.000000000000	0.000000000000	-0.000000000000	0.000000000000	0.000000000000	-0.000000000000	0.000000000000	0.000000000000
4240.802675585284	0.000000000000	0.000254765506	0.003885598340	0.002365900257	0.000068713474	0.000039563160	0.000000224769	0.002365900257	0.000068713474	0.000039563160	0.000000224769	0.000254765506	0.000000000000	0.000000000000	-0.000000000000	0.000000000000	0.000000000000	-0.000000000000	0.000000000000	0.000000000000
4247.491638795987	0.000000000000	0.000254765506	0.003885598340	0.002365900257	0.000068713474	0.000039563160	0.000000224769	0.002365900257	0.000068713474	0.000039563160	0.000000224769	0.000254765506	0.000000000000	0.000000000000	-0.000000000000	0.000000000000	0.000000000000	-0.000000000000	0.000000000000	0.000000000000
4254.180602006689	0.000000000000	0.000254765506	0.003885598340	0.002365900257	0.000068713474	0.000039563160	0.000000224769	0.002365900257	0.000068713474	0.000039563160	0.000000224769	0.000254765506	0.000000000000	0.000000000000	-0.000000000000	0.000000000000	0.000000000000	-0.000000000000	0.000000000000	0.000000000000
4260.869565217391	0.000000000000	0.000254765506	0.003885598340	0.002365900257	0.000068713474	0.000039563160	0.000000224769	0.002365900257	0.000068713474	0.000039563160	0.000000224769	0.000254765506	0.000000000000	0.000000000000	-0.000000000000	0.000000000000	0.000000000000	-0.000000000000	0.000000000000	0.000000000000
4267.558528428093	0.000000000000	0.000254765506	0.003885598340	0.002365900257	0.000068713474	0.000039563160	0.000000224769	0.002365900257	0.000068713474	0.000039563160	0.000000224769	0.000254765506	0.000000000000	0.000000000000	-0.000000000000	0.000000000000	0.000000000000	-0.000000000000	0.000000000000	0.000000000000
4274.247491638796	0.000000000000	0.000254765506	0.003885598340	0.002365900257	0.000068713474	0.000039563160	0.000000224769	0.002365900257	0.000068713474	0.000039563160	0.000000224769	0.000254765506	0.000000000000	0.000000000000	-0.000000000000	0.000000000000	0.000000000000	-0.000000000000	0.000000000000	0.000000000000
4280.936454849499	0.000000000000	0.000254765506	0.003885598340	0.002365900257	0.000068713474	0.000039563160	0.000000224769	0.002365900257	0.000068713474	0.000039563160	0.000000224769	0.000254765506	0.000000000000	0.000000000000	-0.000000000000	0.000000000000	0.000000000000	-0.000000000000	0.000000000000	0.000000000000
4287.625418060201	0.000000000000	0.000254765506	0.003885598340	0.002365900257	0.000068713474	0.000039563160	0.000000224769	0.002365900257	0.000068713474	0.000039563160	0.000000224769	0.000254765506	0.000000000000	0.000000000000	-0.000000000000	0.000000000000	0.000000000000	-0.000000000000	0.000000000000	0.000000000000
4294.314381270903	0.000000000000	0.000254765506	0.003885598340	0.002365900257	0.000068713474	0.000039563160	0.000000224769	0.002365900257	0.000068713474	0.000039563160	0.000000224769	0.000254765506	0.000000000000	0.000000000000	-0.000000000000	0.000000000000	0.000000000000	-0.000000000000	0.000000000000	0.000000000000
4301.003344481605	0.000000000000	0.000254765506	0.003885598340	0.002365900257	0.000068713474	0.000039563160	0.000000224769	0.002365900257	0.000068713474	0.000039563160	0.000000224769	0.000254765506	0.000000000000	0.000000000000	-0.000000000000	0.000000000000	0.000000000000	-0.000000000000	0.000000000000	0.000000000000
4307.692307692308	0.000000000000	0.000254765506	0.003885598340	0.002365900257	0.000068713474	0.000039563160	0.000000224769	0.002365900257	0.000068713474	0.000039563160	0.000000224769	0.000254765506	0.000000000000	0.000000000000	-0.000000000000	0.000000000000	0.000000000000	-0.000000000000	0.000000000000	0.000000000000
4314.381270903010	0.000000000000	0.000254765506	0.003885598340	0.002365900257	0.000068713474	0.000039563160	0.000000224769	0.002365900257	0.000068713474	0.000039563160	0.000000224769	0.000254765506	0.000000000000	0.000000000000	-0.000000000000	0.000000000000	0.000000000000	-0.000000000000	0.000000000000	0.000000000000
4321.070234113712	0.000000000000	0.000254765506	0.003885598340	0.002365900257	0.000068713474	0.000039563160	0.000000224769	0.002365900257	0.000068713474	0.000039563160	0.000000224769	0.000254765506	0.000000000000	0.000000000000	-0.000000000000	0.000000000000	0.000000000000	-0.000000000000	0.000000000000	0.000000000000
4327.759197324414	0.000000000000	0.000254765506	0.003885598340	0.002365900257	0.000068713474	0.000039563160	0.000000224769	0.002365900257	0.000068713474	0.000039563160	0.000000224769	0.000254765506	0.000000000000	0.000000000000	-0.000000000000	0.000000000000	0.000000000000	-0.000000000000	0.000000000000	0.000000000000
4334.448160535117	0.000000000000	0.000254765506	0.003885598340	0.002365900257	0.000068713474	0.000039563160	0.000000224769	0.002365900257	0.000068713474	0.000039563160	0.000000224769	0.000254765506	0.000000000000	0.000000000000	-0.000000000000	0.000000000000	0.000000000000	-0.000000000000	0.000000000000	0.000000000000
4341.137123745820	0.000000000000	0.000254765506	0.003885598340	0.002365900257	0.000068713474	0.000039563160	0.000000224769	0.002365900257	0.000068713474	0.000039563160	0.000000224769	0.000254765506	0.000000000000	0.000000000000	-0.000000000000	0.000000000000	0.000000000000	-0.000000000000	0.000000000000	0.000000000000
4347.826086956522	0.000000000000	0.000254765506	0.003885598340	0.002365900257	0.000068713474	0.000039563160	0.000000224769	0.002365900257	0.000068713474	0.000039563160	0.000000224769	0.000254765506	0.000000000000	0.000000000000	-0.000000000000	0.000000000000	0.000000000000	-0.000000000000	0.000000000000	0.000000000000
4354.515050167224	0.000000000000	0.000254765506	0.003885598340	0.002365900257	0.000068713474	0.000039563160	0.000000224769	0.002365900257	0.000068713474	0.000039563160	0.000000224769	0.000254765506	0.000000000000	0.000000000000	-0.000000000000	0.000000000000	0.000000000000	-0.000000000000	0.000000000000	0.000000000000
4361.204013377926	0.000000000000	0.000254765506	0.003885598340	0.002365900257	0.000068713474	0.000039563160	0.000000224769	0.002365900257	0.000068713474	0.000039563160	0.000000224769	0.000254765506	0.000000000000	0.000000000000	-0.000000000000	0.000000000000	0.000000000000	-0.000000000000	0.000000000000	0.000000000000
4367.892976588629	0.000000000000	0.000254765506	0.003885598340	0.002365900257	0.000068713474	0.000039563160	0.000000224769	0.002365900257	0.000068713474	0.000039563160	0.000000224769	0.000254765506	0.000000000000	0.000000000000	-0.000000000000	0.000000000000	0.000000000000	-0.000000000000	0.000000000000	0.000000000000
4374.581939799331	0.000000000000	0.000254765506	0.003885598340	0.002365900257	0.000068713474	0.000039563160	0.000000224769	0.002365900257	0.000068713474	0.000039563160	0.000000224769	0.000254765506	0.000000000000	0.000000000000	-0.000000000000	0.000000000000	0.000000000000	-0.000000000000	0.000000000000	0.000000000000
4381.270903010033	0.000000000000	0.000254765506	0.003885598340	0.002365900257	0.000068713474	0.000039563160	0.000000224769	0.002365900257	0.000068713474	0.000039563160	0.000000224769	0.000254765506	0.000000000000	0.000000000000	-0.000000000000	0.000000000000	0.000000000000	-0.000000000000	0.000000000000	0.000000000000
4387.959866220735	0.000000000000	0.000254765506	0.003885598340	0.002365900257	0.000068713474	0.000039563160	0.000000224769	0.002365900257	0.000068713474	0.000039563160	0.000000224769	0.000254765506	0.000000000000	0.000000000000	-0.000000000000	0.000000000000	0.000000000000	-0.000000000000	0.000000000000	0.000000000000
4394.648829431439	0.000000000000	0.000254765506	0.003885598340	0.002365900257	0.000068713474	0.000039563160	0.000000224769	0.002365900257	0.000068713474	0.000039563160	0.000000224769	0.000254765506	0.000000000000	0.000000000000	-0.000000000000	0.000000000000	0.000000000000	-0.000000000000	0.000000000000	0.000000000000
4401.337792642141	0.000000000000	0.000254765506	0.003885598340	0.002365900257	0.000068713474	0.000039563160	0.000000224769	0.002365900257	0.000068713474	0.000039563160	0.000000224769	0.000254765506	0.000000000000	0.000000000000	-0.000000000000	0.000000000000	0.000000000000	-0.000000000000	0.000000000000	0.000000000000
4408.026755852843	0.000000000000	0.000254765506	0.003885598340	0.002365900257	0.000068713474	0.000039563160	0.000000224769	0.002365900257	0.000068713474	0.000039563160	0.000000224769	0.000254765506	0.000000000000	0.000000000000	-0.000000000000	0.000000000000	0.000000000000	-0.000000000000	0.000000000000	0.000000000000
4414.715719063545	0.000000000000	0.000254765506	0.003885598340	0.002365900257	0.000068713474	0.000039563160	0.000000224769	0.002365900257	0.000068713474	0.000039563160	0.000000224769	0.000254765506	0.000000000000	0.000000000000	-0.000000000000	0.000000000000	0.000000000000	-0.000000000000	0.000000000000	0.000000000000
4421.404682274248	0.000000000000	0.000254765506	0.003885598340	0.002365900257	0.000068713474	0.000039563160	0.000000224769	0.002365900257	0.000068713474	0.000039563160	0.000000224769	0.000254765506	0.000000000000	0.000000000000	-0.000000000000	0.000000000000	0.000000000000	-0.000000000000	0.000000000000	0.000000000000
4428.093645484950	0.000000000000	0.000254765506	0.003885598340	0.002365900257	0.000068713474	0.000039563160	0.000000224769	0.002365900257	0.000068713474	0.000039563160	0.000000224769	0.000254765506	0.000000000000	0.000000000000	-0.000000000000	0.000000000000	0.000000000000	-0.000000000000	0.000000000000	0.000000000000
4434.782608695652	0.000000000000	0.000254765506	0.003885598340	0.002365900257	0.000068713474	0.000039563160	0.000000224769	0.002365900257	0.000068713474	0.000039563160	0.000000224769	0.000254765506	0.000000000000	0.000000000000	-0.000000000000	0.000000000000	0.000000000000	-0.000000000000	0.000000000000	0.000000000000
4441.471571906354	0.000000000000	0.000254765506	0.003885598340	0.002365900257	0.000068713474	0.000039563160	0.000000224769	0.002365900257	0.000068713474	0.000039563160	0.000000224769	0.000254765506	0.000000000000	0.000000000000	-0.000000000000	0.000000000000	0.000000000000	-0.000000000000	0.000000000000	0.000000000000
4448.160535117056	0.000000000000	0.000254765506	0.003885598340	0.002365900257	0.000068713474	0.000039563160	0.000000224769	0.002365900257	0.000068713474	0.000039563160	0.000000224769	0.000254765506	0.000000000000	0.000000000000	-0.000000000000	0.000000000000	0.000000000000	-0.000000000000	0.000000000000	0.000000000000
4454.849498327759	0.000000000000	0.000254765506	0.003885598340	0.002365900257	0.000068713474	0.000039563160	0.000000224769	0.002365900257	0.000068713474	0.000039563160	0.000000224769	0.000254765506	0.000000000000	0.000000000000	-0.000000000000	0.000000000000	0.000000000000	-0.000000000000	0.000000000000	0.000000000000
4461.538461538462	0.000000000000	0.000254765506	0.003885598340	0.002365900257	0.000068713474	0.000039563160	0.000000224769	0.002365900257	0.000068713474	0.000039563160	0.000000224769	0.000254765506	0.000000000000	0.000000000000	-0.000000000000	0.000000000000	0.000000000000	-0.000000000000	0.000000000000	0.000000000000
4468.227424749164	0.000000000000	0.000254765506	0.003885598340	0.002365900257	0.000068713474	0.000039563160	0.000000224769	0.002365900257	0.000068713474	0.000039563160	0.000000224769	0.000254765506	0.000000000000	0.000000000000	-0.000000000000	0.000000000000	0.000000000000	-0.000000000000	0.000000000000	0.000000000000
4474.916387959866	0.000000000000	0.000254765506	0.003885598340	0.002365900257	0.000068713474	0.000039563160	0.000000224769	0.002365900257	0.000068713474	0.000039563160	0.000000224769	0.000254765506	0.000000000000	0.000000000000	-0.000000000000	0.000000000000	0.000000000000	-0.000000000000	0.000000000000	0.000000000000
4481.605351170569	0.000000000000	0.000254765506	0.003885598340	0.002365900257	0.000068713474	0.000039563160	0.000000224769	0.002365900257	0.000068713474	0.000039563160	0.000000224769	0.000254765506	0.000000000000	0.000000000000	-0.000000000000	0.000000000000	0.000000000000	-0.000000000000	0.000000000000	0.000000000000
4488.294314381271	0.000000000000	0.000254765506	0.003885598340	0.002365900257	0.000068713474	0.000039563160	0.000000224769	0.002365900257	0.000068713474	0.000039563160	0.000000224769	0.000254765506	0.000000000000	0.000000000000	-0.000000000000	0.000000000000	0.000000000000	-0.000000000000	0.000000000000	0.000000000000
4494.983277591973	0.000000000000	0.000254765506	0.003885598340	0.002365900257	0.000068713474	0.000039563160	0.000000224769	0.002365900257	0.000068713474	0.000039563160	0.000000224769	0.000254765506	0.000000000000	0.000000000000	-0.000000000000	0.000000000000	0.000000000000	-0.000000000000	0.000000000000	0.000000000000
4501.672240802675	0.000000000000	0.000254765506	0.003885598340	0.002365900257	0.000068713474	0.000039563160	0.000000224769	0.002365900257	0.000068713474	0.000039563160	0.000000224769	0.000254765506	0.000000000000	0.000000000000	-0.000000000000	0.000000000000	0.000000000000	-0.000000000000	0.000000000000	0.000000000000
4508.361204013378	0.000000000000	0.000254765506	0.003885598340	0.002365900257	0.000068713474	0.000039563160	0.000000224769	0.002365900257	0.000068713474	0.000039563160	0.000000224769	0.000254765506	0.000000000000	0.000000000000	-0.000000000000	0.000000000000	0.000000000000	-0.000000000000	0.000000000000	0.000000000000
4515.050167224080	0.000000000000	0.000254765506	0.003885598340	0.002365900257	0.000068713474	0.000039563160	0.000000224769	0.002365900257	0.000068713474	0.000039563160	0.000000224769	0.000254765506	0.000000000000	0.000000000000	-0.000000000000	0.000000000000	0.000000000000	-0.000000000000	0.000000000000	0.000000000000
4521.739130434783	0.000000000000	0.000254765506	0.003885598340	0.002365900257	0.000068713474	0.000039563160	0.000000224769	0.002365900257	0.000068713474	0.000039563160	0.000000224769	0.000254765506	0.000000000000	0.000000000000	-0.000000000000	0.000000000000	0.000000000000	-0.000000000000	0.000000000000	0.000000000000
4528.428093645485	0.000000000000	0.000254765506	0.003885598340	0.002365900257	0.000068713474	0.000039563160	0.000000224769	0.002365900257	0.000068713474	0.000039563160	0.000000224769	0.000254765506	0.000000000000	0.000000000000	-0.000000000000	0.000000000000	0.000000000000	-0.000000000000	0.000000000000	0.000000000000
4535.117056856187	0.000000000000	0.000254765506	0.003885598340	0.002365900257	0.000068713474	0.000039563160	0.000000224769	0.002365900257	0.000068713474	0.000039563160	0.000000224769	0.000254765506	0.000000000000	0.000000000000	-0.000000000000	0.000000000000	0.000000000000	-0.000000000000	0.000000000000	0.000000000000
4541.806020066890	0.000000000000	0.000254765506	0.003885598340	0.002365900257	0.000068713474	0.000039563160	0.000000224769	0.002365900257	0.000068713474	0.000039563160	0.000000224769	0.000254765506	0.000000000000	0.000000000000	-0.000000000000	0.000000000000	0.000000000000	-0.000000000000	0.000000000000	0.000000000000
4548.494983277592	0.000000000000	0.000254765506	0.003885598340	0.002365900257	0.000068713474	0.000039563160	0.000000224769	0.002365900257	0.000068713474	0.000039563160	0.000000224769	0.000254765506	0.000000000000	0.000000000000	-0.000000000000	0.000000000000	0.000000000000	-0.000000000000	0.000000000000	0.000000000000
4555.183946488294	0.000000000000	0.000254765506	0.003885598340	0.002365900257	0.000068713474	0.000039563160	0.000000224769	0.002365900257	0.000068713474	0.000039563160	0.000000224769	0.000254765506	0.000000000000	0.000000000000	-0.000000000000	0.000000000000	0.000000000000	-0.000000000000	0.000000000000	0.000000000000
4561.872909698996	0.000000000000	0.000254765506	0.003885598340	0.002365900257	0.000068713474	0.000039563160	0.000000224769	0.002365900257	0.000068713474	0.000039563160	0.000000224769	0.000254765506	0.000000000000	0.000000000000	-0.000000000000	0.000000000000	0.000000000000	-0.000000000000	0.000000000000	0.000000000000
4568.561872909699	0.000000000000	0.000254765506	0.003885598340	0.002365900257	0.000068713474	0.000039563160	0.000000224769	0.002365900257	0.000068713474	0.000039563160	0.000000224769	0.000254765506	0.000000000000	0.000000000000	-0.000000000000	0.000000000000	0.000000000000	-0.000000000000	0.000000000000	0.000000000000
4575.250836120401	0.000000000000	0.000254765506	0.003885598340	0.002365900257	0.000068713474	0.000039563160	0.000000224769	0.002365900257	0.000068713474	0.000039563160	0.000000224769	0.000254765506	0.000000000000	0.000000000000	-0.000000000000	0.000000000000	0.000000000000	-0.000000000000	0.000000000000	0.000000000000
4581.939799331104	0.000000000000	0.000254765506	0.003885598340	0.002365900257	0.000068713474	0.000039563160	0.000000224769	0.002365900257	0.000068713474	0.000039563160	0.000000224769	0.000254765506	0.000000000000	0.000000000000	-0.000000000000	0.000000000000	0.000000000000	-0.000000000000	0.000000000000	0.000000000000
4588.628762541806	0.000000000000	0.000254765506	0.003885598340	0.002365900257	0.000068713474	0.000039563160	0.000000224769	0.002365900257	0.000068713474	0.000039563160	0.000000224769	0.000254765506	0.000000000000	0.000000000000	-0.000000000000	0.000000000000	0.000000000000	-0.000000000000	0.000000000000	0.000000000000
4595.317725752509	0.000000000000	0.000254765506	0.003885598340	0.002365900257	0.000068713474	0.000039563160	0.000000224769	0.002365900257	0.000068713474	0.000039563160	0.000000224769	0.000254765506	0.000000000000	0.000000000000	-0.000000000000	0.000000000000	0.000000000000	-0.000000000000	0.000000000000	0.000000000000
4602.006688963211	0.000000000000	0.000254765506	0.003885598340	0.002365900257	0.000068713474	0.000039563160	0.000000224769	0.002365900257	0.000068713474	0.000039563160	0.000000224769	0.000254765506	0.000000000000	0.000000000000	-0.000000000000	0.000000000000	0.000000000000	-0.000000000000	0.000000000000	0.000000000000
4608.695652173913	0.000000000000	0.000254765506	0.003885598340	0.002365900257	0.000068713474	0.000039563160	0.000000224769	0.002365900257	0.000068713474	0.000039563160	0.000000224769	0.000254765506	0.000000000000	0.000000000000	-0.000000000000	0.000000000000	0.000000000000	-0.000000000000	0.000000000000	0.000000000000
4615.384615384615	0.000000000000	0.000254765506	0.003885598340	0.002365900257	0.000068713474	0.000039563160	0.000000224769	0.002365900257	0.000068713474	0.000039563160	0.000000224769	0.000254765506	0.000000000000	0.000000000000	-0.000000000000	0.000000000000	0.000000000000	-0.000000000000	0.000000000000	0.000000000000
4622.073578595317	0.000000000000	0.000254765506	0.003885598340	0.002365900257	0.000068713474	0.000039563160	0.000000224769	0.002365900257	0.000068713474	0.000039563160	0.000000224769	0.000254765506	0.000000000000	0.000000000000	-0.000000000000	0.000000000000	0.000000000000	-0.000000000000	0.000000000000	0.000000000000
4628.762541806020	0.000000000000	0.000254765506	0.003885598340	0.002365900257	0.000068713474	0.000039563160	0.000000224769	0.002365900257	0.000068713474	0.000039563160	0.000000224769	0.000254765506	0.000000000000	0.000000000000	-0.000000000000	0.000000000000	0.000000000000	-0.000000000000	0.000000000000	0.000000000000
4635.451505016722	0.000000000000	0.000254765506	0.003885598340	0.002365900257	0.000068713474	0.000039563160	0.000000224769	0.002365900257	0.000068713474	0.000039563160	0.000000224769	0.000254765506	0.000000000000	0.000000000000	-0.000000000000	0.000000000000	0.000000000000	-0.000000000000	0.000000000000	0.000000000000
4642.140468227425	0.000000000000	0.000254765506	0.003885598340	0.002365900257	0.000068713474	0.000039563160	0.000000224769	0.002365900257	0.000068713474	0.000039563160	0.000000224769	0.000254765506	0.000000000000	0.000000000000	-0.000000000000	0.000000000000	0.000000000000	-0.000000000000	0.000000000000	0.000000000000
4648.829431438127	0.000000000000	0.000254765506	0.003885598340	0.002365900257	0.000068713474	0.000039563160	0.000000224769	0.002365900257	0.000068713474	0.000039563160	0.000000224769	0.000254765506	0.000000000000	0.000000000000	-0.000000000000	0.000000000000	0.000000000000	-0.000000000000	0.000000000000	0.000000000000
4655.518394648830	0.000000000000	0.000254765506	0.003885598340	0.002365900257	0.000068713474	0.000039563160	0.000000224769	0.002365900257	0.000068713474	0.000039563160	0.000000224769	0.000254765506	0.000000000000	0.000000000000	-0.000000000000	0.000000000000	0.000000000000	-0.000000000000	0.000000000000	0.000000000000
4662.207357859532	0.000000000000	0.000254765506	0.003885598340	0.002365900257	0.000068713474	0.000039563160	0.000000224769	0.002365900257	0.000068713474	0.000039563160	0.000000224769	0.000254765506	0.000000000000	0.000000000000	-0.000000000000	0.000000000000	0.000000000000	-0.000000000000	0.000000000000	0.000000000000
4668.896321070234	0.000000000000	0.000254765506	0.003885598340	0.002365900257	0.000068713474	0.000039563160	0.000000224769	0.002365900257	0.000068713474	0.000039563160	0.000000224769	0.000254765506	0.000000000000	0.000000000000	-0.000000000000	0.000000000000	0.000000000000	-0.000000000000	0.000000000000	0.000000000000
4675.585284280936	0.000000000000	0.000254765506	0.003885598340	0.002365900257	0.000068713474	0.000039563160	0.000000224769	0.002365900257	0.000068713474	0.000039563160	0.000000224769	0.000254765506	0.000000000000	0.000000000000	-0.000000000000	0.000000000000	0.000000000000	-0.000000000000	0.000000000000	0.000000000000
4682.274247491639	0.000000000000	0.000254765506	0.003885598340	0.002365900257	0.000068713474	0.000039563160	0.000000224769	0.002365900257	0.000068713474	0.000039563160	0.000000224769	0.000254765506	0.000000000000	0.000000000000	-0.000000000000	0.000000000000	0.000000000000	-0.000000000000	0.000000000000	0.000000000000
4688.963210702341	0.000000000000	0.000254765506	0.003885598340	0.002365900257	0.000068713474	0.000039563160	0.000000224769	0.002365900257	0.000068713474	0.000039563160	0.000000224769	0.000254765506	0.000000000000	0.000000000000	-0.000000000000	0.000000000000	0.000000000000	-0.000000000000	0.000000000000	0.000000000000
4695.652173913043	0.000000000000	0.000254765506	0.003885598340	0.002365900257	0.000068713474	0.000039563160	0.000000224769	0.002365900257	0.000068713474	0.000039563160	0.000000224769	0.000254765506	0.000000000000	0.000000000000	-0.000000000000	0.000000000000	0.000000000000	-0.000000000000	0.000000000000	0.000000000000
4702.341137123746	0.000000000000	0.000254765506	0.003885598340	0.002365900257	0.000068713474	0.000039563160	0.000000224769	0.002365900257	0.000068713474	0.000039563160	0.000000224769	0.000254765506	0.000000000000	0.000000000000	-0.000000000000	0.000000000000	0.000000000000	-0.000000000000	0.000000000000	0.000000000000
4709.030100334448	0.000000000000	0.000254765506	0.003885598340	0.002365900257	0.000068713474	0.000039563160	0.000000224769	0.002365900257	0.000068713474	0.000039563160	0.000000224769	0.000254765506	0.000000000000	0.000000000000	-0.000000000000	0.000000000000	0.000000000000	-0.000000000000	0.000000000000	0.000000000000
4715.719063545151	0.000000000000	0.000254765506	0.003885598340	0.002365900257	0.000068713474	0.000039563160	0.000000224769	0.002365900257	0.000068713474	0.000039563160	0.000000224769	0.000254765506	0.000000000000	0.000000000000	-0.000000000000	0.000000000000	0.000000000000	-0.000000000000	0.000000000000	0.000000000000
4722.408026755853	0.000000000000	0.000254765506	0.003885598340	0.002365900257	0.000068713474	0.000039563160	0.000000224769	0.002365900257	0.000068713474	0.000039563160	0.000000224769	0.000254765506	0.000000000000	0.000000000000	-0.000000000000	0.000000000000	0.000000000000	-0.000000000000	0.000000000000	0.000000000000
4729.096989966555	0.000000000000	0.000254765506	0.003885598340	0.002365900257	0.000068713474	0.000039563160	0.000000224769	0.002365900257	0.000068713474	0.000039563160	0.000000224769	0.000254765506	0.000000000000	0.000000000000	-0.000000000000	0.000000000000	0.000000000000	-0.000000000000	0.000000000000	0.000000000000
4735.785953177257	0.000000000000	0.000254765506	0.003885598340	0.002365900257	0.000068713474	0.000039563160	0.000000224769	0.002365900257	0.000068713474	0.000039563160	0.000000224769	0.000254765506	0.000000000000	0.000000000000	-0.000000000000	0.000000000000	0.000000000000	-0.000000000000	0.000000000000	0.000000000000
4742.474916387960	0.000000000000	0.000254765506	0.003885598340	0.002365900257	0.000068713474	0.000039563160	0.000000224769	0.002365900257	0.000068713474	0.000039563160	0.000000224769	0.000254765506	0.000000000000	0.000000000000	-0.000000000000	0.000000000000	0.000000000000	-0.000000000000	0.000000000000	0.000000000000
4749.163879598662	0.000000000000	0.000254765506	0.003885598340	0.002365900257	0.000068713474	0.000039563160	0.000000224769	0.002365900257	0.000068713474	0.000039563160	0.000000224769	0.000254765506	0.000000000000	0.000000000000	-0.000000000000	0.000000000000	0.000000000000	-0.000000000000	0.000000000000	0.000000000000
4755.852842809364	0.000000000000	0.000254765506	0.003885598340	0.002365900257	0.000068713474	0.000039563160	0.000000224769	0.002365900257	0.000068713474	0.000039563160	0.000000224769	0.000254765506	0.000000000000	0.000000000000	-0.000000000000	0.000000000000	0.000000000000	-0.000000000000	0.000000000000	0.000000000000
4762.541806020067	0.000000000000	0.000254765506	0.003885598340	0.002365900257	0.000068713474	0.000039563160	0.000000224769	0.002365900257	0.000068713474	0.000039563160	0.000000224769	0.000254765506	0.000000000000	0.000000000000	-0.000000000000	0.000000000000	0.000000000000	-0.000000000000	0.000000000000	0.000000000000
4769.230769230770	0.000000000000	0.000254765506	0.003885598340	0.002365900257	0.000068713474	0.000039563160	0.000000224769	0.002365900257	0.000068713474	0.000039563160	0.000000224769	0.000254765506	0.000000000000	0.000000000000	-0.000000000000	0.000000000000	0.000000000000	-0.000000000000	0.000000000000	0.000000000000
4775.919732441472	0.000000000000	0.000254765506	0.003885598340	0.002365900257	0.000068713474	0.000039563160	0.000000224769	0.002365900257	0.000068713474	0.000039563160	0.000000224769	0.000254765506	0.000000000000	0.000000000000	-0.000000000000	0.000000000000	0.000000000000	-0.000000000000	0.000000000000	0.000000000000
4782.608695652174	0.000000000000	0.000254765506	0.003885598340	0.002365900257	0.000068713474	0.000039563160	0.000000224769	0.002365900257	0.000068713474	0.000039563160	0.000000224769	0.000254765506	0.000000000000	0.000000000000	-0.000000000000	0.000000000000	0.000000000000	-0.000000000000	0.000000000000	0.000000000000
4789.297658862876	0.000000000000	0.000254765506	0.003885598340	0.002365900257	0.000068713474	0.000039563160	0.000000224769	0.002365900257	0.000068713474	0.000039563160	0.000000224769	0.000254765506	0.000000000000	0.000000000000	-0.000000000000	0.000000000000	0.000000000000	-0.000000000000	0.000000000000	0.000000000000
4795.986622073578	0.000000000000	0.000254765506	0.003885598340	0.002365900257	0.000068713474	0.000039563160	0.000000224769	0.002365900257	0.000068713474	0.000039563160	0.000000224769	0.000254765506	0.000000000000	0.000000000000	-0.000000000000	0.000000000000	0.000000000000	-0.000000000000	0.000000000000	0.000000000000
4802.675585284281	0.000000000000	0.000254765506	0.003885598340	0.002365900257	0.000068713474	0.000039563160	0.000000224769	0.002365900257	0.000068713474	0.000039563160	0.000000224769	0.000254765506	0.000000000000	0.000000000000	-0.000000000000	0.000000000000	0.000000000000	-0.000000000000	0.000000000000	0.000000000000
4809.364548494983	0.000000000000	0.000254765506	0.003885598340	0.002365900257	0.000068713474	0.000039563160	0.000000224769	0.002365900257	0.000068713474	0.000039563160	0.000000224769	0.000254765506	0.000000000000	0.000000000000	-0.000000000000	0.000000000000	0.000000000000	-0.000000000000	0.000000000000	0.000000000000
4816.053511705685	0.000000000000	0.000254765506	0.003885598340	0.002365900257	0.000068713474	0.000039563160	0.000000224769	0.002365900257	0.000068713474	0.000039563160	0.000000224769	0.000254765506	0.000000000000	0.000000000000	-0.000000000000	0.000000000000	0.000000000000	-0.000000000000	0.000000000000	0.000000000000
4822.742474916388	0.000000000000	0.000254765506	0.003885598340	0.002365900257	0.000068713474	0.000039563160	0.000000224769	0.002365900257	0.000068713474	0.000039563160	0.000000224769	0.000254765506	0.000000000000	0.000000000000	-0.000000000000	0.000000000000	0.000000000000	-0.000000000000	0.000000000000	0.000000000000
4829.431438127091	0.000000000000	0.000254765506	0.003885598340	0.002365900257	0.000068713474	0.000039563160	0.000000224769	0.002365900257	0.000068713474	0.000039563160	0.000000224769	0.000254765506	0.000000000000	0.000000000000	-0.000000000000	0.000000000000	0.000000000000	-0.000000000000	0.000000000000	0.000000000000
4836.120401337793	0.000000000000	0.000254765506	0.003885598340	0.002365900257	0.000068713474	0.000039563160	0.000000224769	0.002365900257	0.000068713474	0.000039563160	0.000000224769	0.000254765506	0.000000000000	0.000000000000	-0.000000000000	0.000000000000	0.000000000000	-0.000000000000	0.000000000000	0.000000000000
4842.809364548495	0.000000000000	0.000254765506	0.003885598340	0.002365900257	0.000068713474	0.000039563160	0.000000224769	0.002365900257	0.000068713474	0.000039563160	0.000000224769	0.000254765506	0.000000000000	0.000000000000	-0.000000000000	0.000000000000	0.000000000000	-0.000000000000	0.000000000000	0.000000000000
4849.498327759197	0.000000000000	0.000254765506	0.003885598340	0.002365900257	0.000068713474	0.000039563160	0.000000224769	0.002365900257	0.000068713474	0.000039563160	0.000000224769	0.000254765506	0.000000000000	0.000000000000	-0.000000000000	0.000000000000	0.000000000000	-0.000000000000	0.000000000000	0.000000000000
4856.187290969900	0.000000000000	0.000254765506	0.003885598340	0.002365900257	0.000068713474	0.000039563160	0.000000224769	0.002365900257	0.000068713474	0.000039563160	0.000000224769	0.000254765506	0.000000000000	0.000000000000	-0.000000000000	0.000000000000	0.000000000000	-0.000000000000	0.000000000000	0.000000000000
4862.876254180602	0.000000000000	0.000254765506	0.003885598340	0.002365900257	0.000068713474	0.000039563160	0.000000224769	0.002365900257	0.000068713474	0.000039563160	0.000000224769	0.000254765506	0.000000000000	0.000000000000	-0.000000000000	0.000000000000	0.000000000000	-0.000000000000	0.000000000000	0.000000000000
4869.565217391304	0.000000000000	0.000254765506	0.003885598340	0.002365900257	0.000068713474	0.000039563160	0.000000224769	0.002365900257	0.000068713474	0.000039563160	0.000000224769	0.000254765506	0.000000000000	0.000000000000	-0.000000000000	0.000000000000	0.000000000000	-0.000000000000	0.000000000000	0.000000000000
4876.254180602006	0.000000000000	0.000254765506	0.003885598340	0.002365900257	0.000068713474	0.000039563160	0.000000224769	0.002365900257	0.000068713474	0.000039563160	0.000000224769	0.000254765506	0.000000000000	0.000000000000	-0.000000000000	0.000000000000	0.000000000000	-0.000000000000	0.000000000000	0.000000000000
4882.943143812709	0.000000000000	0.000254765506	0.003885598340	0.002365900257	0.000068713474	0.000039563160	0.000000224769	0.002365900257	0.000068713474	0.000039563160	0.000000224769	0.000254765506	0.000000000000	0.000000000000	-0.000000000000	0.000000000000	0.000000000000	-0.000000000000	0.000000000000	0.000000000000
4889.632107023412	0.000000000000	0.000254765506	0.003885598340	0.002365900257	0.000068713474	0.000039563160	0.000000224769	0.002365900257	0.000068713474	0.000039563160	0.000000224769	0.000254765506	0.000000000000	0.000000000000	-0.000000000000	0.000000000000	0.000000000000	-0.000000000000	0.000000000000	0.000000000000
4896.321070234114	0.000000000000	0.000254765506	0.003885598340	0.002365900257	0.000068713474	0.000039563160	0.000000224769	0.002365900257	0.000068713474	0.000039563160	0.000000224769	0.000254765506	0.000000000000	0.000000000000	-0.000000000000	0.000000000000	0.000000000000	-0.000000000000	0.000000000000	0.000000000000
4903.010033444816	0.000000000000	0.000254765506	0.003885598340	0.002365900257	0.000068713474	0.000039563160	0.000000224769	0.002365900257	0.000068713474	0.000039563160	0.000000224769	0.000254765506	0.000000000000	0.000000000000	-0.000000000000	0.000000000000	0.000000000000	-0.000000000000	0.000000000000	0.000000000000
4909.698996655518	0.000000000000	0.000254765506	0.003885598340	0.002365900257	0.000068713474	0.000039563160	0.000000224769	0.002365900257	0.000068713474	0.000039563160	0.000000224769	0.000254765506	0.000000000000	0.000000000000	-0.000000000000	0.000000000000	0.000000000000	-0.000000000000	0.000000000000	0.000000000000
4916.387959866221	0.000000000000	0.000254765506	0.003885598340	0.002365900257	0.000068713474	0.000039563160	0.000000224769	0.002365900257	0.000068713474	0.000039563160	0.000000224769	0.000254765506	0.000000000000	0.000000000000	-0.000000000000	0.000000000000	0.000000000000	-0.000000000000	0.000000000000	0.000000000000
4923.076923076923	0.000000000000	0.000254765506	0.003885598340	0.002365900257	0.000068713474	0.000039563160	0.000000224769	0.002365900257	0.000068713474	0.000039563160	0.000000224769	0.000254765506	0.000000000000	0.000000000000	-0.000000000000	0.000000000000	0.000000000000	-0.000000000000	0.000000000000	0.000000000000
4929.765886287625	0.000000000000	0.000254765506	0.003885598340	0.002365900257	0.000068713474	0.000039563160	0.000000224769	0.002365900257	0.000068713474	0.000039563160	0.000000224769	0.000254765506	0.000000000000	0.000000000000	-0.000000000000	0.000000000000	0.000000000000	-0.000000000000	0.000000000000	0.000000000000
4936.454849498327	0.000000000000	0.000254765506	0.003885598340	0.002365900257	0.000068713474	0.000039563160	0.000000224769	0.002365900257	0.000068713474	0.000039563160	0.000000224769	0.000254765506	0.000000000000	0.000000000000	-0.000000000000	0.000000000000	0.000000000000	-0.000000000000	0.000000000000	0.000000000000
4943.143812709030	0.000000000000	0.000254765506	0.003885598340	0.002365900257	0.000068713474	0.000039563160	0.000000224769	0.002365900257	0.000068713474	0.000039563160	0.000000224769	0.000254765506	0.000000000000	0.000000000000	-0.000000000000	0.000000000000	0.000000000000	-0.000000000000	0.000000000000	0.000000000000
4949.832775919733	0.000000000000	0.000254765506	0.003885598340	0.002365900257	0.000068713474	0.000039563160	0.000000224769	0.002365900257	0.000068713474	0.000039563160	0.000000224769	0.000254765506	0.000000000000	0.000000000000	-0.000000000000	0.000000000000	0.000000000000	-0.000000000000	0.000000000000	0.000000000000
4956.521739130435	0.000000000000	0.000254765506	0.003885598340	0.002365900257	0.000068713474	0.000039563160	0.000000224769	0.002365900257	0.000068713474	0.000039563160	0.000000224769	0.000254765506	0.000000000000	0.000000000000	-0.000000000000	0.000000000000	0.000000000000	-0.000000000000	0.000000000000	0.000000000000
4963.210702341137	0.000000000000	0.000254765506	0.003885598340	0.002365900257	0.000068713474	0.000039563160	0.000000224769	0.002365900257	0.000068713474	0.000039563160	0.000000224769	0.000254765506	0.000000000000	0.000000000000	-0.000000000000	0.000000000000	0.000000000000	-0.000000000000	0.000000000000	0.000000000000
4969.899665551839	0.000000000000	0.000254765506	0.003885598340	0.002365900257	0.000068713474	0.000039563160	0.000000224769	0.002365900257	0.000068713474	0.000039563160	0.000000224769	0.000254765506	0.000000000000	0.000000000000	-0.000000000000	0.000000000000	0.000000000000	-0.000000000000	0.000000000000	0.000000000000
4976.588628762542	0.000000000000	0.000254765506	0.003885598340	0.002365900257	0.000068713474	0.000039563160	0.000000224769	0.002365900257	0.000068713474	0.000039563160	0.000000224769	0.000254765506	0.000000000000	0.000000000000	-0.000000000000	0.000000000000	0.000000000000	-0.000000000000	0.000000000000	0.000000000000
4983.277591973244	0.000000000000	0.000254765506	0.003885598340	0.002365900257	0.000068713474	0.000039563160	0.000000224769	0.002365900257	0.000068713474	0.000039563160	0.000000224769	0.000254765506	0.000000000000	0.000000000000	-0.000000000000	0.000000000000	0.000000000000	-0.000000000000	0.000000000000	0.000000000000
4989.966555183946	0.000000000000	0.000254765506	0.003885598340	0.002365900257	0.000068713474	0.000039563160	0.000000224769	0.002365900257	0.000068713474	0.000039563160	0.000000224769	0.000254765506	0.000000000000	0.000000000000	-0.000000000000	0.000000000000	0.000000000000	-0.000000000000	0.000000000000	0.000000000000
4996.655518394648	0.000000000000	0.000254765506	0.003885598340	0.002365900257	0.000068713474	0.000039563160	0.000000224769	0.002365900257	0.000068713474	0.000039563160	0.000000224769	0.000254765506	0.000000000000	0.000000000000	-0.000000000000	0.000000000000	0.000000000000	-0.000000000000	0.000000000000	0.000000000000
5003.344481605352	0.000000000000	0.000254765506	0.003885598340	0.002365900257	0.000068713474	0.000039563160	0.000000224769	0.002365900257	0.000068713474	0.000039563160	0.000000224769	0.000254765506	0.000000000000	0.000000000000	-0.000000000000	0.000000000000	0.000000000000	-0.000000000000	0.000000000000	0.000000000000
5010.033444816054	0.000000000000	0.000254765506	0.003885598340	0.002365900257	0.000068713474	0.000039563160	0.000000224769	0.002365900257	0.000068713474	0.000039563160	0.000000224769	0.000254765506	0.000000000000	0.000000000000	-0.000000000000	0.000000000000	0.000000000000	-0.000000000000	0.000000000000	0.000000000000
5016.722408026756	0.000000000000	0.000254765506	0.003885598340	0.002365900257	0.000068713474	0.000039563160	0.000000224769	0.002365900257	0.000068713474	0.000039563160	0.000000224769	0.000254765506	0.000000000000	0.000000000000	-0.000000000000	0.000000000000	0.000000000000	-0.000000000000	0.000000000000	0.000000000000
5023.411371237458	0.000000000000	0.000254765506	0.003885598340	0.002365900257	0.000068713474	0.000039563160	0.000000224769	0.002365900257	0.000068713474	0.000039563160	0.000000224769	0.000254765506	0.000000000000	0.000000000000	-0.000000000000	0.000000000000	0.000000000000	-0.000000000000	0.000000000000	0.000000000000
5030.100334448161	0.000000000000	0.000254765506	0.003885598340	0.002365900257	0.000068713474	0.000039563160	0.000000224769	0.002365900257	0.000068713474	0.000039563160	0.000000224769	0.000254765506	0.000000000000	0.000000000000	-0.000000000000	0.000000000000	0.000000000000	-0.000000000000	0.000000000000	0.000000000000
5036.789297658863	0.000000000000	0.000254765506	0.003885598340	0.002365900257	0.000068713474	0.000039563160	0.000000224769	0.002365900257	0.000068713474	0.000039563160	0.000000224769	0.000254765506	0.000000000000	0.000000000000	-0.000000000000	0.000000000000	0.000000000000	-0.000000000000	0.000000000000	0.000000000000
5043.478260869565	0.000000000000	0.000254765506	0.003885598340	0.002365900257	0.000068713474	0.000039563160	0.000000224769	0.002365900257	0.000068713474	0.000039563160	0.000000224769	0.000254765506	0.000000000000	0.000000000000	-0.000000000000	0.000000000000	0.000000000000	-0.000000000000	0.000000000000	0.000000000000
5050.167224080267	0.000000000000	0.000254765506	0.003885598340	0.002365900257	0.000068713474	0.000039563160	0.000000224769	0.002365900257	0.000068713474	0.000039563160	0.000000224769	0.000254765506	0.000000000000	0.000000000000	-0.000000000000	0.000000000000	0.000000000000	-0.000000000000	0.000000000000	0.000000000000
5056.856187290970	0.000000000000	0.000254765506	0.003885598340	0.002365900257	0.000068713474	0.000039563160	0.000000224769	0.002365900257	0.000068713474	0.000039563160	0.000000224769	0.000254765506	0.000000000000	0.000000000000	-0.000000000000	0.000000000000	0.000000000000	-0.000000000000	0.000000000000	0.000000000000
5063.545150501673	0.000000000000	0.000254765506	0.003885598340	0.002365900257	0.000068713474	0.000039563160	0.000000224769	0.002365900257	0.000068713474	0.000039563160	0.000000224769	0.000254765506	0.000000000000	0.000000000000	-0.000000000000	0.000000000000	0.000000000000	-0.000000000000	0.000000000000	0.000000000000
5070.234113712375	0.000000000000	0.000254765506	0.003885598340	0.002365900257	0.000068713474	0.000039563160	0.000000224769	0.002365900257	0.000068713474	0.000039563160	0.000000224769	0.000254765506	0.000000000000	0.000000000000	-0.000000000000	0.000000000000	0.000000000000	-0.000000000000	0.000000000000	0.000000000000
5076.923076923077	0.000000000000	0.000254765506	0.003885598340	0.002365900257	0.000068713474	0.000039563160	0.000000224769	0.002365900257	0.000068713474	0.000039563160	0.000000224769	0.000254765506	0.000000000000	0.000000000000	-0.000000000000	0.000000000000	0.000000000000	-0.000000000000	0.000000000000	0.000000000000
5083.612040133779	0.000000000000	0.000254765506	0.003885598340	0.002365900257	0.000068713474	0.000039563160	0.000000224769	0.002365900257	0.000068713474	0.000039563160	0.000000224769	0.000254765506	0.000000000000	0.000000000000	-0.000000000000	0.000000000000	0.000000000000	-0.000000000000	0.000000000000	0.000000000000
5090.301003344482	0.000000000000	0.000254765506	0.003885598340	0.002365900257	0.000068713474	0.000039563160	0.000000224769	0.002365900257	0.000068713474	0.000039563160	0.000000224769	0.000254765506	0.000000000000	0.000000000000	-0.000000000000	0.000000000000	0.000000000000	-0.000000000000	0.000000000000	0.000000000000
5096.989966555184	0.000000000000	0.000254765506	0.003885598340	0.002365900257	0.000068713474	0.000039563160	0.000000224769	0.002365900257	0.000068713474	0.000039563160	0.000000224769	0.000254765506	0.000000000000	0.000000000000	-0.000000000000	0.000000000000	0.000000000000	-0.000000000000	0.000000000000	0.000000000000
5103.678929765886	0.000000000000	0.000254765506	0.003885598340	0.002365900257	0.000068713474	0.000039563160	0.000000224769	0.002365900257	0.000068713474	0.000039563160	0.000000224769	0.000254765506	0.000000000000	0.000000000000	-0.000000000000	0.000000000000	0.000000000000	-0.000000000000	0.000000000000	0.000000000000
5110.367892976588	0.000000000000	0.000254765506	0.003885598340	0.002365900257	0.000068713474	0.000039563160	0.000000224769	0.002365900257	0.000068713474	0.000039563160	0.000000224769	0.000254765506	0.000000000000	0.000000000000	-0.000000000000	0.000000000000	0.000000000000	-0.000000000000	0.000000000000	0.000000000000
5117.056856187291	0.000000000000	0.000254765506	0.003885598340	0.002365900257	0.000068713474	0.000039563160	0.000000224769	0.002365900257	0.000068713474	0.000039563160	0.000000224769	0.000254765506	0.000000000000	0.000000000000	-0.000000000000	0.000000000000	0.000000000000	-0.000000000000	0.000000000000	0.000000000000
5123.745819397994	0.000000000000	0.000254765506	0.003885598340	0.002365900257	0.000068713474	0.000039563160	0.000000224769	0.002365900257	0.000068713474	0.000039563160	0.000000224769	0.000254765506	0.000000000000	0.000000000000	-0.000000000000	0.000000000000	0.000000000000	-0.000000000000	0.000000000000	0.000000000000
5130.434782608696	0.000000000000	0.000254765506	0.003885598340	0.002365900257	0.000068713474	0.000039563160	0.000000224769	0.002365900257	0.000068713474	0.000039563160	0.000000224769	0.000254765506	0.000000000000	0.000000000000	-0.000000000000	0.000000000000	0.000000000000	-0.000000000000	0.000000000000	0.000000000000
5137.123745819398	0.000000000000	0.000254765506	0.003885598340	0.002365900257	0.000068713474	0.000039563160	0.000000224769	0.002365900257	0.000068713474	0.000039563160	0.000000224769	0.000254765506	0.000000000000	0.000000000000	-0.000000000000	0.000000000000	0.000000000000	-0.000000000000	0.000000000000	0.000000000000
5143.812709030100	0.000000000000	0.000254765506	0.003885598340	0.002365900257	0.000068713474	0.000039563160	0.000000224769	0.002365900257	0.000068713474	0.000039563160	0.000000224769	0.000254765506	0.000000000000	0.000000000000	-0.000000000000	0.000000000000	0.000000000000	-0.000000000000	0.000000000000	0.000000000000
5150.501672240803	0.000000000000	0.000254765506	0.003885598340	0.002365900257	0.000068713474	0.000039563160	0.000000224769	0.002365900257	0.000068713474	0.000039563160	0.000000224769	0.000254765506	0.000000000000	0.000000000000	-0.000000000000	0.000000000000	0.000000000000	-0.000000000000	0.000000000000	0.000000000000
5157.190635451505	0.000000000000	0.000254765506	0.003885598340	0.002365900257	0.000068713474	0.000039563160	0.000000224769	0.002365900257	0.000068713474	0.000039563160	0.000000224769	0.000254765506	0.000000000000	0.000000000000	-0.000000000000	0.000000000000	0.000000000000	-0.000000000000	0.000000000000	0.000000000000
5163.879598662207	0.000000000000	0.000254765506	0.003885598340	0.002365900257	0.000068713474	0.000039563160	0.000000224769	0.002365900257	0.000068713474	0.000039563160	0.000000224769	0.000254765506	0.000000000000	0.000000000000	-0.000000000000	0.000000000000	0.000000000000	-0.000000000000	0.000000000000	0.000000000000
5170.568561872909	0.000000000000	0.000254765506	0.003885598340	0.002365900257	0.000068713474	0.000039563160	0.000000224769	0.002365900257	0.000068713474	0.000039563160	0.000000224769	0.000254765506	0.000000000000	0.000000000000	-0.000000000000	0.000000000000	0.000000000000	-0.000000000000	0.000000000000	0.000000000000
5177.257525083612	0.000000000000	0.000254765506	0.003885598340	0.002365900257	0.000068713474	0.000039563160	0.000000224769	0.002365900257	0.000068713474	0.000039563160	0.000000224769	0.000254765506	0.000000000000	0.000000000000	-0.000000000000	0.000000000000	0.000000000000	-0.000000000000	0.000000000000	0.000000000000
5183.946488294315	0.000000000000	0.000254765506	0.003885598340	0.002365900257	0.000068713474	0.000039563160	0.000000224769	0.002365900257	0.000068713474	0.000039563160	0.000000224769	0.000254765506	0.000000000000	0.000000000000	-0.000000000000	0.000000000000	0.000000000000	-0.000000000000	0.000000000000	0.000000000000
5190.635451505017	0.000000000000	0.000254765506	0.003885598340	0.002365900257	0.000068713474	0.000039563160	0.000000224769	0.002365900257	0.000068713474	0.000039563160	0.000000224769	0.000254765506	0.000000000000	0.000000000000	-0.000000000000	0.000000000000	0.000000000000	-0.000000000000	0.000000000000	0.000000000000
5197.324414715719	0.000000000000	0.000254765506	0.003885598340	0.002365900257	0.000068713474	0.000039563160	0.000000224769	0.002365900257	0.000068713474	0.000039563160	0.000000224769	0.000254765506	0.000000000000	0.000000000000	-0.000000000000	0.000000000000	0.000000000000	-0.000000000000	0.000000000000	0.000000000000
5204.013377926422	0.000000000000	0.000254765506	0.003885598340	0.002365900257	0.000068713474	0.000039563160	0.000000224769	0.002365900257	0.000068713474	0.000039563160	0.000000224769	0.000254765506	0.000000000000	0.000000000000	-0.000000000000	0.000000000000	0.000000000000	-0.000000000000	0.000000000000	0.000000000000
5210.702341137124	0.000000000000	0.000254765506	0.003885598340	0.002365900257	0.000068713474	0.000039563160	0.000000224769	0.002365900257	0.000068713474	0.000039563160	0.000000224769	0.000254765506	0.000000000000	0.000000000000	-0.000000000000	0.000000000000	0.000000000000	-0.000000000000	0.000000000000	0.000000000000
5217.391304347826	0.000000000000	0.000254765506	0.003885598340	0.002365900257	0.000068713474	0.000039563160	0.000000224769	0.002365900257	0.000068713474	0.000039563160	0.000000224769	0.000254765506	0.000000000000	0.000000000000	-0.000000000000	0.000000000000	0.000000000000	-0.000000000000	0.000000000000	0.000000000000
5224.080267558528	0.000000000000	0.000254765506	0.003885598340	0.002365900257	0.000068713474	0.000039563160	0.000000224769	0.002365900257	0.000068713474	0.000039563160	0.000000224769	0.000254765506	0.000000000000	0.000000000000	-0.000000000000	0.000000000000	0.000000000000	-0.000000000000	0.000000000000	0.000000000000
5230.769230769230	0.000000000000	0.000254765506	0.003885598340	0.002365900257	0.000068713474	0.000039563160	0.000000224769	0.002365900257	0.000068713474	0.000039563160	0.000000224769	0.000254765506	0.000000000000	0.000000000000	-0.000000000000	0.000000000000	0.000000000000	-0.000000000000	0.000000000000	0.000000000000
5237.458193979933	0.000000000000	0.000254765506	0.003885598340	0.002365900257	0.000068713474	0.000039563160	0.000000224769	0.002365900257	0.000068713474	0.000039563160	0.000000224769	0.000254765506	0.000000000000	0.000000000000	-0.000000000000	0.000000000000	0.000000000000	-0.000000000000	0.000000000000	0.000000000000
5244.147157190636	0.000000000000	0.000254765506	0.003885598340	0.002365900257	0.000068713474	0.000039563160	0.000000224769	0.002365900257	0.000068713474	0.000039563160	0.000000224769	0.000254765506	0.000000000000	0.000000000000	-0.000000000000	0.000000000000	0.000000000000	-0.000000000000	0.000000000000	0.000000000000
5250.836120401338	0.000000000000	0.000254765506	0.003885598340	0.002365900257	0.000068713474	0.000039563160	0.000000224769	0.002365900257	0.000068713474	0.000039563160	0.000000224769	0.000254765506	0.000000000000	0.000000000000	-0.000000000000	0.000000000000	0.000000000000	-0.000000000000	0.000000000000	0.000000000000
5257.525083612040	0.000000000000	0.000254765506	0.003885598340	0.002365900257	0.000068713474	0.000039563160	0.000000224769	0.002365900257	0.000068713474	0.000039563160	0.000000224769	0.000254765506	0.000000000000	0.000000000000	-0.000000000000	0.000000000000	0.000000000000	-0.000000000000	0.000000000000	0.000000000000
5264.214046822743	0.000000000000	0.000254765506	0.003885598340	0.002365900257	0.000068713474	0.000039563160	0.000000224769	0.002365900257	0.000068713474	0.000039563160	0.000000224769	0.000254765506	0.000000000000	0.000000000000	-0.000000000000	0.000000000000	0.000000000000	-0.000000000000	0.000000000000	0.000000000000
5270.903010033445	0.000000000000	0.000254765506	0.003885598340	0.002365900257	0.000068713474	0.000039563160	0.000000224769	0.002365900257	0.000068713474	0.000039563160	0.000000224769	0.000254765506	0.000000000000	0.000000000000	-0.000000000000	0.000000000000	0.000000000000	-0.000000000000	0.000000000000	0.000000000000
5277.591973244147	0.000000000000	0.000254765506	0.003885598340	0.002365900257	0.000068713474	0.000039563160	0.000000224769	0.002365900257	0.000068713474	0.000039563160	0.000000224769	0.000254765506	0.000000000000	0.000000000000	-0.000000000000	0.000000000000	0.000000000000	-0.000000000000	0.000000000000	0.000000000000
5284.280936454849	0.000000000000	0.000254765506	0.003885598340	0.002365900257	0.000068713474	0.000039563160	0.000000224769	0.002365900257	0.000068713474	0.000039563160	0.000000224769	0.000254765506	0.000000000000	0.000000000000	-0.000000000000	0.000000000000	0.000000000000	-0.000000000000	0.000000000000	0.000000000000
5290.969899665552	0.000000000000	0.000254765506	0.003885598340	0.002365900257	0.000068713474	0.000039563160	0.000000224769	0.002365900257	0.000068713474	0.000039563160	0.000000224769	0.000254765506	0.000000000000	0.000000000000	-0.000000000000	0.000000000000	0.000000000000	-0.000000000000	0.000000000000	0.000000000000
5297.658862876254	0.000000000000	0.000254765506	0.003885598340	0.002365900257	0.000068713474	0.000039563160	0.000000224769	0.002365900257	0.000068713474	0.000039563160	0.000000224769	0.000254765506	0.000000000000	0.000000000000	-0.000000000000	0.000000000000	0.000000000000	-0.000000000000	0.000000000000	0.000000000000
5304.347826086957	0.000000000000	0.000254765506	0.003885598340	0.002365900257	0.000068713474	0.000039563160	0.000000224769	0.002365900257	0.000068713474	0.000039563160	0.000000224769	0.000254765506	0.000000000000	0.000000000000	-0.000000000000	0.000000000000	0.000000000000	-0.000000000000	0.000000000000	0.000000000000
5311.036789297659	0.000000000000	0.000254765506	0.003885598340	0.002365900257	0.000068713474	0.000039563160	0.000000224769	0.002365900257	0.000068713474	0.000039563160	0.000000224769	0.000254765506	0.000000000000	0.000000000000	-0.000000000000	0.000000000000	0.000000000000	-0.000000000000	0.000000000000	0.000000000000
5317.725752508361	0.000000000000	0.000254765506	0.003885598340	0.002365900257	0.000068713474	0.000039563160	0.000000224769	0.002365900257	0.000068713474	0.000039563160	0.000000224769	0.000254765506	0.000000000000	0.000000000000	-0.000000000000	0.000000000000	0.000000000000	-0.000000000000	0.000000000000	0.000000000000
5324.414715719064	0.000000000000	0.000254765506	0.003885598340	0.002365900257	0.000068713474	0.000039563160	0.000000224769	0.002365900257	0.000068713474	0.000039563160	0.000000224769	0.000254765506	0.000000000000	0.000000000000	-0.000000000000	0.000000000000	0.000000000000	-0.000000000000	0.000000000000	0.000000000000
5331.103678929766	0.000000000000	0.000254765506	0.003885598340	0.002365900257	0.000068713474	0.000039563160	0.000000224769	0.002365900257	0.000068713474	0.000039563160	0.000000224769	0.000254765506	0.000000000000	0.000000000000	-0.000000000000	0.000000000000	0.000000000000	-0.000000000000	0.000000000000	0.000000000000
5337.792642140468	0.000000000000	0.000254765506	0.003885598340	0.002365900257	0.000068713474	0.000039563160	0.000000224769	0.002365900257	0.000068713474	0.000039563160	0.000000224769	0.000254765506	0.000000000000	0.000000000000	-0.000000000000	0.000000000000	0.000000000000	-0.000000000000	0.000000000000	0.000000000000
5344.481605351170	0.000000000000	0.000254765506	0.003885598340	0.002365900257	0.000068713474	0.000039563160	0.000000224769	0.002365900257	0.000068713474	0.000039563160	0.000000224769	0.000254765506	0.000000000000	0.000000000000	-0.000000000000	0.000000000000	0.000000000000	-0.000000000000	0.000000000000	0.000000000000
5351.170568561873	0.000000000000	0.000254765506	0.003885598340	0.002365900257	0.000068713474	0.000039563160	0.000000224769	0.002365900257	0.000068713474	0.000039563160	0.000000224769	0.000254765506	0.000000000000	0.000000000000	-0.000000000000	0.000000000000	0.000000000000	-0.000000000000	0.000000000000	0.000000000000
5357.859531772575	0.000000000000	0.000254765506	0.003885598340	0.002365900257	0.000068713474	0.000039563160	0.000000224769	0.002365900257	0.000068713474	0.000039563160	0.000000224769	0.000254765506	0.000000000000	0.000000000000	-0.000000000000	0.000000000000	0.000000000000	-0.000000000000	0.000000000000	0.000000000000
5364.548494983278	0.000000000000	0.000254765506	0.003885598340	0.002365900257	0.000068713474	0.000039563160	0.000000224769	0.002365900257	0.000068713474	0.000039563160	0.000000224769	0.000254765506	0.000000000000	0.000000000000	-0.000000000000	0.000000000000	0.000000000000	-0.000000000000	0.000000000000	0.000000000000
5371.237458193980	0.000000000000	0.000254765506	0.003885598340	0.002365900257	0.000068713474	0.000039563160	0.000000224769	0.002365900257	0.000068713474	0.000039563160	0.000000224769	0.000254765506	0.000000000000	0.000000000000	-0.000000000000	0.000000000000	0.000000000000	-0.000000000000	0.000000000000	0.000000000000
5377.926421404683	0.000000000000	0.000254765506	0.003885598340	0.002365900257	0.000068713474	0.000039563160	0.000000224769	0.002365900257	0.000068713474	0.000039563160	0.000000224769	0.000254765506	0.000000000000	0.000000000000	-0.000000000000	0.000000000000	0.000000000000	-0.000000000000	0.000000000000	0.000000000000
5384.615384615385	0.000000000000	0.000254765506	0.003885598340	0.002365900257	0.000068713474	0.000039563160	0.000000224769	0.002365900257	0.000068713474	0.000039563160	0.000000224769	0.000254765506	0.000000000000	0.000000000000	-0.000000000000	0.000000000000	0.000000000000	-0.000000000000	0.000000000000	0.000000000000
5391.304347826087	0.000000000000	0.000254765506	0.003885598340	0.002365900257	0.000068713474	0.000039563160	0.000000224769	0.002365900257	0.000068713474	0.000039563160	0.000000224769	0.000254765506	0.000000000000	0.000000000000	-0.000000000000	0.000000000000	0.000000000000	-0.000000000000	0.000000000000	0.000000000000
5397.993311036789	0.000000000000	0.000254765506	0.003885598340	0.002365900257	0.000068713474	0.000039563160	0.000000224769	0.002365900257	0.000068713474	0.000039563160	0.000000224769	0.000254765506	0.000000000000	0.000000000000	-0.000000000000	0.000000000000	0.000000000000	-0.000000000000	0.000000000000	0.000000000000
5404.682274247491	0.000000000000	0.000254765506	0.003885598340	0.002365900257	0.000068713474	0.000039563160	0.000000224769	0.002365900257	0.000068713474	0.000039563160	0.000000224769	0.000254765506	0.000000000000	0.000000000000	-0.000000000000	0.000000000000	0.000000000000	-0.000000000000	0.000000000000	0.000000000000
5411.371237458194	0.000000000000	0.000254765506	0.003885598340	0.002365900257	0.000068713474	0.000039563160	0.000000224769	0.002365900257	0.000068713474	0.000039563160	0.000000224769	0.000254765506	0.000000000000	0.000000000000	-0.000000000000	0.000000000000	0.000000000000	-0.000000000000	0.000000000000	0.000000000000
5418.060200668896	0.000000000000	0.000254765506	0.003885598340	0.002365900257	0.000068713474	0.000039563160	0.000000224769	0.002365900257	0.000068713474	0.000039563160	0.000000224769	0.000254765506	0.000000000000	0.000000000000	-0.000000000000	0.000000000000	0.000000000000	-0.000000000000	0.000000000000	0.000000000000
5424.749163879598	0.000000000000	0.000254765506	0.003885598340	0.002365900257	0.000068713474	0.000039563160	0.000000224769	0.002365900257	0.000068713474	0.000039563160	0.000000224769	0.000254765506	0.000000000000	0.000000000000	-0.000000000000	0.000000000000	0.000000000000	-0.000000000000	0.000000000000	0.000000000000
5431.438127090301	0.000000000000	0.000254765506	0.003885598340	0.002365900257	0.000068713474	0.000039563160	0.000000224769	0.002365900257	0.000068713474	0.000039563160	0.000000224769	0.000254765506	0.000000000000	0.000000000000	-0.000000000000	0.000000000000	0.000000000000	-0.000000000000	0.000000000000	0.000000000000
5438.127090301004	0.000000000000	0.000254765506	0.003885598340	0.002365900257	0.000068713474	0.000039563160	0.000000224769	0.002365900257	0.000068713474	0.000039563160	0.000000224769	0.000254765506	0.000000000000	0.000000000000	-0.000000000000	0.000000000000	0.000000000000	-0.000000000000	0.000000000000	0.000000000000
5444.816053511706	0.000000000000	0.000254765506	0.003885598340	0.002365900257	0.000068713474	0.000039563160	0.000000224769	0.002365900257	0.000068713474	0.000039563160	0.000000224769	0.000254765506	0.000000000000	0.000000000000	-0.000000000000	0.000000000000	0.000000000000	-0.000000000000	0.000000000000	0.000000000000
5451.505016722408	0.000000000000	0.000254765506	0.003885598340	0.002365900257	0.000068713474	0.000039563160	0.000000224769	0.002365900257	0.000068713474	0.000039563160	0.000000224769	0.000254765506	0.000000000000	0.000000000000	-0.000000000000	0.000000000000	0.000000000000	-0.000000000000	0.000000000000	0.000000000000
5458.193979933110	0.000000000000	0.000254765506	0.003885598340	0.002365900257	0.000068713474	0.000039563160	0.000000224769	0.002365900257	0.000068713474	0.000039563160	0.000000224769	0.000254765506	0.000000000000	0.000000000000	-0.000000000000	0.000000000000	0.000000000000	-0.000000000000	0.000000000000	0.000000000000
5464.882943143813	0.000000000000	0.000254765506	0.003885598340	0.002365900257	0.000068713474	0.000039563160	0.000000224769	0.002365900257	0.000068713474	0.000039563160	0.000000224769	0.000254765506	0.000000000000	0.000000000000	-0.000000000000	0.000000000000	0.000000000000	-0.000000000000	0.000000000000	0.000000000000
5471.571906354515	0.000000000000	0.000254765506	0.003885598340	0.002365900257	0.000068713474	0.000039563160	0.000000224769	0.002365900257	0.000068713474	0.000039563160	0.000000224769	0.000254765506	0.000000000000	0.000000000000	-0.000000000000	0.000000000000	0.000000000000	-0.000000000000	0.000000000000	0.000000000000
5478.260869565217	0.000000000000	0.000254765506	0.003885598340	0.002365900257	0.000068713474	0.000039563160	0.000000224769	0.002365900257	0.000068713474	0.000039563160	0.000000224769	0.000254765506	0.000000000000	0.000000000000	-0.000000000000	0.000000000000	0.000000000000	-0.000000000000	0.000000000000	0.000000000000
5484.949832775919	0.000000000000	0.000254765506	0.003885598340	0.002365900257	0.000068713474	0.000039563160	0.000000224769	0.002365900257	0.000068713474	0.000039563160	0.000000224769	0.000254765506	0.000000000000	0.000000000000	-0.000000000000	0.000000000000	0.000000000000	-0.000000000000	0.000000000000	0.000000000000
5491.638795986622	0.000000000000	0.000254765506	0.003885598340	0.002365900257	0.000068713474	0.000039563160	0.000000224769	0.002365900257	0.000068713474	0.000039563160	0.000000224769	0.000254765506	0.000000000000	0.000000000000	-0.000000000000	0.000000000000	0.000000000000	-0.000000000000	0.000000000000	0.000000000000
5498.327759197325	0.000000000000	0.000254765506	0.003885598340	0.002365900257	0.000068713474	0.000039563160	0.000000224769	0.002365900257	0.000068713474	0.000039563160	0.000000224769	0.000254765506	0.000000000000	0.000000000000	-0.000000000000	0.000000000000	0.000000000000	-0.000000000000	0.000000000000	0.000000000000
5505.016722408027	0.000000000000	0.000254765506	0.003885598340	0.002365900257	0.000068713474	0.000039563160	0.000000224769	0.002365900257	0.000068713474	0.000039563160	0.000000224769	0.000254765506	0.000000000000	0.000000000000	-0.000000000000	0.000000000000	0.000000000000	-0.000000000000	0.000000000000	0.000000000000
5511.705685618729	0.000000000000	0.000254765506	0.003885598340	0.002365900257	0.000068713474	0.000039563160	0.000000224769	0.002365900257	0.000068713474	0.000039563160	0.000000224769	0.000254765506	0.000000000000	0.000000000000	-0.000000000000	0.000000000000	0.000000000000	-0.000000000000	0.000000000000	0.000000000000
5518.394648829431	0.000000000000	0.000254765506	0.003885598340	0.002365900257	0.000068713474	0.000039563160	0.000000224769	0.002365900257	0.000068713474	0.000039563160	0.000000224769	0.000254765506	0.000000000000	0.000000000000	-0.000000000000	0.000000000000	0.000000000000	-0.000000000000	0.000000000000	0.000000000000
5525.083612040134	0.000000000000	0.000254765506	0.003885598340	0.002365900257	0.000068713474	0.000039563160	0.000000224769	0.002365900257	0.000068713474	0.000039563160	0.000000224769	0.000254765506	0.000000000000	0.000000000000	-0.000000000000	0.000000000000	0.000000000000	-0.000000000000	0.000000000000	0.000000000000
5531.772575250836	0.000000000000	0.000254765506	0.003885598340	0.002365900257	0.000068713474	0.000039563160	0.000000224769	0.002365900257	0.000068713474	0.000039563160	0.000000224769	0.000254765506	0.000000000000	0.000000000000	-0.000000000000	0.000000000000	0.000000000000	-0.000000000000	0.000000000000	0.000000000000
5538.461538461538	0.000000000000	0.000254765506	0.003885598340	0.002365900257	0.000068713474	0.000039563160	0.000000224769	0.002365900257	0.000068713474	0.000039563160	0.000000224769	0.000254765506	0.000000000000	0.000000000000	-0.000000000000	0.000000000000	0.000000000000	-0.000000000000	0.000000000000	0.000000000000
5545.150501672240	0.000000000000	0.000254765506	0.003885598340	0.002365900257	0.000068713474	0.000039563160	0.000000224769	0.002365900257	0.000068713474	0.000039563160	0.000000224769	0.000254765506	0.000000000000	0.000000000000	-0.000000000000	0.000000000000	0.000000000000	-0.000000000000	0.000000000000	0.000000000000
5551.839464882944	0.000000000000	0.000254765506	0.003885598340	0.002365900257	0.000068713474	0.000039563160	0.000000224769	0.002365900257	0.000068713474	0.000039563160	0.000000224769	0.000254765506	0.000000000000	0.000000000000	-0.000000000000	0.000000000000	0.000000000000	-0.000000000000	0.000000000000	0.000000000000
5558.528428093646	0.000000000000	0.000254765506	0.003885598340	0.002365900257	0.000068713474	0.000039563160	0.000000224769	0.002365900257	0.000068713474	0.000039563160	0.000000224769	0.000254765506	0.000000000000	0.000000000000	-0.000000000000	0.000000000000	0.000000000000	-0.000000000000	0.000000000000	0.000000000000
5565.217391304348	0.000000000000	0.000254765506	0.003885598340	0.002365900257	0.000068713474	0.000039563160	0.000000224769	0.002365900257	0.000068713474	0.000039563160	0.000000224769	0.000254765506	0.000000000000	0.000000000000	-0.000000000000	0.000000000000	0.000000000000	-0.000000000000	0.000000000000	0.000000000000
5571.906354515050	0.000000000000	0.000254765506	0.003885598340	0.002365900257	0.000068713474	0.000039563160	0.000000224769	0.002365900257	0.000068713474	0.000039563160	0.000000224769	0.000254765506	0.000000000000	0.000000000000	-0.000000000000	0.000000000000	0.000000000000	-0.000000000000	0.000000000000	0.000000000000
5578.595317725752	0.000000000000	0.000254765506	0.003885598340	0.002365900257	0.000068713474	0.000039563160	0.000000224769	0.002365900257	0.000068713474	0.000039563160	0.000000224769	0.000254765506	0.000000000000	0.000000000000	-0.000000000000	0.000000000000	0.000000000000	-0.000000000000	0.000000000000	0.000000000000
5585.284280936455	0.000000000000	0.000254765506	0.003885598340	0.002365900257	0.000068713474	0.000039563160	0.000000224769	0.002365900257	0.000068713474	0.000039563160	0.000000224769	0.000254765506	0.000000000000	0.000000000000	-0.000000000000	0.000000000000	0.000000000000	-0.000000000000	0.000000000000	0.000000000000
5591.973244147157	0.000000000000	0.000254765506	0.003885598340	0.002365900257	0.000068713474	0.000039563160	0.000000224769	0.002365900257	0.000068713474	0.000039563160	0.000000224769	0.000254765506	0.000000000000	0.000000000000	-0.000000000000	0.000000000000	0.000000000000	-0.000000000000	0.000000000000	0.000000000000
5598.662207357859	0.000000000000	0.000254765506	0.003885598340	0.002365900257	0.000068713474	0.000039563160	0.000000224769	0.002365900257	0.000068713474	0.000039563160	0.000000224769	0.000254765506	0.000000000000	0.000000000000	-0.000000000000	0.000000000000	0.000000000000	-0.000000000000	0.000000000000	0.000000000000
5605.351170568561	0.000000000000	0.000254765506	0.003885598340	0.002365900257	0.000068713474	0.000039563160	0.000000224769	0.002365900257	0.000068713474	0.000039563160	0.000000224769	0.000254765506	0.000000000000	0.000000000000	-0.000000000000	0.000000000000	0.000000000000	-0.000000000000	0.000000000000	0.000000000000
5612.040133779265	0.000000000000	0.000254765506	0.003885598340	0.002365900257	0.000068713474	0.000039563160	0.000000224769	0.002365900257	0.000068713474	0.000039563160	0.000000224769	0.000254765506	0.000000000000	0.000000000000	-0.000000000000	0.000000000000	0.000000000000	-0.000000000000	0.000000000000	0.000000000000
5618.729096989967	0.000000000000	0.000254765506	0.003885598340	0.002365900257	0.000068713474	0.000039563160	0.000000224769	0.002365900257	0.000068713474	0.000039563160	0.000000224769	0.000254765506	0.000000000000	0.000000000000	-0.000000000000	0.000000000000	0.000000000000	-0.000000000000	0.000000000000	0.000000000000
5625.418060200669	0.000000000000	0.000254765506	0.003885598340	0.002365900257	0.000068713474	0.000039563160	0.000000224769	0.002365900257	0.000068713474	0.000039563160	0.000000224769	0.000254765506	0.000000000000	0.000000000000	-0.000000000000	0.000000000000	0.000000000000	-0.000000000000	0.000000000000	0.000000000000
5632.107023411371	0.000000000000	0.000254765506	0.003885598340	0.002365900257	0.000068713474	0.000039563160	0.000000224769	0.002365900257	0.000068713474	0.000039563160	0.000000224769	0.000254765506	0.000000000000	0.000000000000	-0.000000000000	0.000000000000	0.000000000000	-0.000000000000	0.000000000000	0.000000000000
5638.795986622074	0.000000000000	0.000254765506	0.003885598340	0.002365900257	0.000068713474	0.000039563160	0.000000224769	0.002365900257	0.000068713474	0.000039563160	0.000000224769	0.000254765506	0.000000000000	0.000000000000	-0.000000000000	0.000000000000	0.000000000000	-0.000000000000	0.000000000000	0.000000000000
5645.484949832776	0.000000000000	0.000254765506	0.003885598340	0.002365900257	0.000068713474	0.000039563160	0.000000224769	0.002365900257	0.000068713474	0.000039563160	0.000000224769	0.000254765506	0.000000000000	0.000000000000	-0.000000000000	0.000000000000	0.000000000000	-0.000000000000	0.000000000000	0.000000000000
5652.173913043478	0.000000000000	0.000254765506	0.003885598340	0.002365900257	0.000068713474	0.000039563160	0.000000224769	0.002365900257	0.000068713474	0.000039563160	0.000000224769	0.000254765506	0.000000000000	0.000000000000	-0.000000000000	0.000000000000	0.000000000000	-0.000000000000	0.000000000000	0.000000000000
5658.862876254180	0.000000000000	0.000254765506	0.003885598340	0.002365900257	0.000068713474	0.000039563160	0.000000224769	0.002365900257	0.000068713474	0.000039563160	0.000000224769	0.000254765506	0.000000000000	0.000000000000	-0.000000000000	0.000000000000	0.000000000000	-0.000000000000	0.000000000000	0.000000000000
5665.551839464883	0.000000000000	0.000254765506	0.003885598340	0.002365900257	0.000068713474	0.000039563160	0.000000224769	0.002365900257	0.000068713474	0.000039563160	0.000000224769	0.000254765506	0.000000000000	0.000000000000	-0.000000000000	0.000000000000	0.000000000000	-0.000000000000	0.000000000000	0.000000000000
5672.240802675586	0.000000000000	0.000254765506	0.003885598340	0.002365900257	0.000068713474	0.000039563160	0.000000224769	0.002365900257	0.000068713474	0.000039563160	0.000000224769	0.000254765506	0.000000000000	0.000000000000	-0.000000000000	0.000000000000	0.000000000000	-0.000000000000	0.000000000000	0.000000000000
5678.929765886288	0.000000000000	0.000254765506	0.003885598340	0.002365900257	0.000068713474	0.000039563160	0.000000224769	0.002365900257	0.000068713474	0.000039563160	0.000000224769	0.000254765506	0.000000000000	0.000000000000	-0.000000000000	0.000000000000	0.000000000000	-0.000000000000	0.000000000000	0.000000000000
5685.618729096990	0.000000000000	0.000254765506	0.003885598340	0.002365900257	0.000068713474	0.000039563160	0.000000224769	0.002365900257	0.000068713474	0.000039563160	0.000000224769	0.000254765506	0.000000000000	0.000000000000	-0.000000000000	0.000000000000	0.000000000000	-0.000000000000	0.000000000000	0.000000000000
5692.307692307692	0.000000000000	0.000254765506	0.003885598340	0.002365900257	0.000068713474	0.000039563160	0.000000224769	0.002365900257	0.000068713474	0.000039563160	0.000000224769	0.000254765506	0.000000000000	0.000000000000	-0.000000000000	0.000000000000	0.000000000000	-0.000000000000	0.000000000000	0.000000000000
5698.996655518395	0.000000000000	0.000254765506	0.003885598340	0.002365900257	0.000068713474	0.000039563160	0.000000224769	0.002365900257	0.000068713474	0.000039563160	0.000000224769	0.000254765506	0.000000000000	0.000000000000	-0.000000000000	0.000000000000	0.000000000000	-0.000000000000	0.000000000000	0.000000000000
5705.685618729097	0.000000000000	0.000254765506	0.003885598340	0.002365900257	0.000068713474	0.000039563160	0.000000224769	0.002365900257	0.000068713474	0.000039563160	0.000000224769	0.000254765506	0.000000000000	0.000000000000	-0.000000000000	0.000000000000	0.000000000000	-0.000000000000	0.000000000000	0.000000000000
5712.374581939799	0.000000000000	0.000254765506	0.003885598340	0.002365900257	0.000068713474	0.000039563160	0.000000224769	0.002365900257	0.000068713474	0.000039563160	0.000000224769	0.000254765506	0.000000000000	0.000000000000	-0.000000000000	0.000000000000	0.000000000000	-0.000000000000	0.000000000000	0.000000000000
5719.063545150501	0.000000000000	0.000254765506	0.003885598340	0.002365900257	0.000068713474	0.000039563160	0.000000224769	0.002365900257	0.000068713474	0.000039563160	0.000000224769	0.000254765506	0.000000000000	0.000000000000	-0.000000000000	0.000000000000	0.000000000000	-0.000000000000	0.000000000000	0.000000000000
5725.752508361204	0.000000000000	0.000254765506	0.003885598340	0.002365900257	0.000068713474	0.000039563160	0.000000224769	0.002365900257	0.000068713474	0.000039563160	0.000000224769	0.000254765506	0.000000000000	0.000000000000	-0.000000000000	0.000000000000	0.000000000000	-0.000000000000	0.000000000000	0.000000000000
5732.441471571907	0.000000000000	0.000254765506	0.003885598340	0.002365900257	0.000068713474	0.000039563160	0.000000224769	0.002365900257	0.000068713474	0.000039563160	0.000000224769	0.000254765506	0.000000000000	0.000000000000	-0.000000000000	0.000000000000	0.000000000000	-0.000000000000	0.000000000000	0.000000000000
5739.130434782609	0.000000000000	0.000254765506	0.003885598340	0.002365900257	0.000068713474	0.000039563160	0.000000224769	0.002365900257	0.000068713474	0.000039563160	0.000000224769	0.000254765506	0.000000000000	0.000000000000	-0.000000000000	0.000000000000	0.000000000000	-0.000000000000	0.000000000000	0.000000000000
5745.819397993311	0.000000000000	0.000254765506	0.003885598340	0.002365900257	0.000068713474	0.000039563160	0.000000224769	0.002365900257	0.000068713474	0.000039563160	0.000000224769	0.000254765506	0.000000000000	0.000000000000	-0.000000000000	0.000000000000	0.000000000000	-0.000000000000	0.000000000000	0.000000000000
5752.508361204013	0.000000000000	0.000254765506	0.003885598340	0.002365900257	0.000068713474	0.000039563160	0.000000224769	0.002365900257	0.000068713474	0.000039563160	0.000000224769	0.000254765506	0.000000000000	0.000000000000	-0.000000000000	0.000000000000	0.000000000000	-0.000000000000	0.000000000000	0.000000000000
5759.197324414716	0.000000000000	0.000254765506	0.003885598340	0.002365900257	0.000068713474	0.000039563160	0.000000224769	0.002365900257	0.000068713474	0.000039563160	0.000000224769	0.000254765506	0.000000000000	0.000000000000	-0.000000000000	0.000000000000	0.000000000000	-0.000000000000	0.000000000000	0.000000000000
5765.886287625418	0.000000000000	0.000254765506	0.003885598340	0.002365900257	0.000068713474	0.000039563160	0.000000224769	0.002365900257	0.000068713474	0.000039563160	0.000000224769	0.000254765506	0.000000000000	0.000000000000	-0.000000000000	0.000000000000	0.000000000000	-0.000000000000	0.000000000000	0.000000000000
5772.575250836120	0.000000000000	0.000254765506	0.003885598340	0.002365900257	0.000068713474	0.000039563160	0.000000224769	0.002365900257	0.000068713474	0.000039563160	0.000000224769	0.000254765506	0.000000000000	0.000000000000	-0.000000000000	0.000000000000	0.000000000000	-0.000000000000	0.000000000000	0.000000000000
5779.264214046822	0.000000000000	0.000254765506	0.003885598340	0.002365900257	0.000068713474	0.000039563160	0.000000224769	0.002365900257	0.000068713474	0.000039563160	0.000000224769	0.000254765506	0.000000000000	0.000000000000	-0.000000000000	0.000000000000	0.000000000000	-0.000000000000	0.000000000000	0.000000000000
5785.953177257525	0.000000000000	0.000254765506	0.003885598340	0.002365900257	0.000068713474	0.000039563160	0.000000224769	0.002365900257	0.000068713474	0.000039563160	0.000000224769	0.000254765506	0.000000000000	0.000000000000	-0.000000000000	0.000000000000	0.000000000000	-0.000000000000	0.000000000000	0.000000000000
5792.642140468228	0.000000000000	0.000254765506	0.003885598340	0.002365900257	0.000068713474	0.000039563160	0.000000224769	0.002365900257	0.000068713474	0.000039563160	0.000000224769	0.000254765506	0.000000000000	0.000000000000	-0.000000000000	0.000000000000	0.000000000000	-0.000000000000	0.000000000000	0.000000000000
5799.331103678930	0.000000000000	0.000254765506	0.003885598340	0.002365900257	0.000068713474	0.000039563160	0.000000224769	0.002365900257	0.000068713474	0.000039563160	0.000000224769	0.000254765506	0.000000000000	0.000000000000	-0.000000000000	0.000000000000	0.000000000000	-0.000000000000	0.000000000000	0.000000000000
5806.020066889632	0.000000000000	0.000254765506	0.003885598340	0.002365900257	0.000068713474	0.000039563160	0.000000224769	0.002365900257	0.000068713474	0.000039563160	0.000000224769	0.000254765506	0.000000000000	0.000000000000	-0.000000000000	0.000000000000	0.000000000000	-0.000000000000	0.000000000000	0.000000000000
5812.709030100335	0.000000000000	0.000254765506	0.003885598340	0.002365900257	0.000068713474	0.000039563160	0.000000224769	0.002365900257	0.000068713474	0.000039563160	0.000000224769	0.000254765506	0.000000000000	0.000000000000	-0.000000000000	0.000000000000	0.000000000000	-0.000000000000	0.000000000000	0.000000000000
5819.397993311037	0.000000000000	0.000254765506	0.003885598340	0.002365900257	0.000068713474	0.000039563160	0.000000224769	0.002365900257	0.000068713474	0.000039563160	0.000000224769	0.000254765506	0.000000000000	0.000000000000	-0.000000000000	0.000000000000	0.000000000000	-0.000000000000	0.000000000000	0.000000000000
5826.086956521739	0.000000000000	0.000254765506	0.003885598340	0.002365900257	0.000068713474	0.000039563160	0.000000224769	0.002365900257	0.000068713474	0.000039563160	0.000000224769	0.000254765506	0.000000000000	0.000000000000	-0.000000000000	0.000000000000	0.000000000000	-0.000000000000	0.000000000000	0.000000000000
5832.775919732441	0.000000000000	0.000254765506	0.003885598340	0.002365900257	0.000068713474	0.000039563160	0.000000224769	0.002365900257	0.000068713474	0.000039563160	0.000000224769	0.000254765506	0.000000000000	0.000000000000	-0.000000000000	0.000000000000	0.000000000000	-0.000000000000	0.000000000000	0.000000000000
5839.464882943143	0.000000000000	0.000254765506	0.003885598340	0.002365900257	0.000068713474	0.000039563160	0.000000224769	0.002365900257	0.000068713474	0.000039563160	0.000000224769	0.000254765506	0.000000000000	0.000000000000	-0.000000000000	0.000000000000	0.000000000000	-0.000000000000	0.000000000000	0.000000000000
5846.153846153846	0.000000000000	0.000254765506	0.003885598340	0.002365900257	0.000068713474	0.000039563160	0.000000224769	0.002365900257	0.000068713474	0.000039563160	0.000000224769	0.000254765506	0.000000000000	0.000000000000	-0.000000000000	0.000000000000	0.000000000000	-0.000000000000	0.000000000000	0.000000000000
5852.842809364549	0.000000000000	0.000254765506	0.003885598340	0.002365900257	0.000068713474	0.000039563160	0.000000224769	0.002365900257	0.000068713474	0.000039563160	0.000000224769	0.000254765506	0.000000000000	0.000000000000	-0.000000000000	0.000000000000	0.000000000000	-0.000000000000	0.000000000000	0.000000000000
5859.531772575251	0.000000000000	0.000254765506	0.003885598340	0.002365900257	0.000068713474	0.000039563160	0.000000224769	0.002365900257	0.000068713474	0.000039563160	0.000000224769	0.000254765506	0.000000000000	0.000000000000	-0.000000000000	0.000000000000	0.000000000000	-0.000000000000	0.000000000000	0.000000000000
5866.220735785953	0.000000000000	0.000254765506	0.003885598340	0.002365900257	0.000068713474	0.000039563160	0.000000224769	0.002365900257	0.000068713474	0.000039563160	0.000000224769	0.000254765506	0.000000000000	0.000000000000	-0.000000000000	0.000000000000	0.000000000000	-0.000000000000	0.000000000000	0.000000000000
5872.909698996656	0.000000000000	0.000254765506	0.003885598340	0.002365900257	0.000068713474	0.000039563160	0.000000224769	0.002365900257	0.000068713474	0.000039563160	0.000000224769	0.000254765506	0.000000000000	0.000000000000	-0.000000000000	0.000000000000	0.000000000000	-0.000000000000	0.000000000000	0.000000000000
5879.598662207358	0.000000000000	0.000254765506	0.003885598340	0.002365900257	0.000068713474	0.000039563160	0.000000224769	0.002365900257	0.000068713474	0.000039563160	0.000000224769	0.000254765506	0.000000000000	0.000000000000	-0.000000000000	0.000000000000	0.000000000000	-0.000000000000	0.000000000000	0.000000000000
5886.287625418060	0.000000000000	0.000254765506	0.003885598340	0.002365900257	0.000068713474	0.000039563160	0.000000224769	0.002365900257	0.000068713474	0.000039563160	0.000000224769	0.000254765506	0.000000000000	0.000000000000	-0.000000000000	0.000000000000	0.000000000000	-0.000000000000	0.000000000000	0.000000000000
5892.976588628762	0.000000000000	0.000254765506	0.003885598340	0.002365900257	0.000068713474	0.000039563160	0.000000224769	0.002365900257	0.000068713474	0.000039563160	0.000000224769	0.000254765506	0.000000000000	0.000000000000	-0.000000000000	0.000000000000	0.000000000000	-0.000000000000	0.000000000000	0.000000000000
5899.665551839465	0.000000000000	0.000254765506	0.003885598340	0.002365900257	0.000068713474	0.000039563160	0.000000224769	0.002365900257	0.000068713474	0.000039563160	0.000000224769	0.000254765506	0.000000000000	0.000000000000	-0.000000000000	0.000000000000	0.000000000000	-0.000000000000	0.000000000000	0.000000000000
5906.354515050167	0.000000000000	0.000254765506	0.003885598340	0.002365900257	0.000068713474	0.000039563160	0.000000224769	0.002365900257	0.000068713474	0.000039563160	0.000000224769	0.000254765506	0.000000000000	0.000000000000	-0.000000000000	0.000000000000	0.000000000000	-0.000000000000	0.000000000000	0.000000000000
5913.043478260870	0.000000000000	0.000254765506	0.003885598340	0.002365900257	0.000068713474	0.000039563160	0.000000224769	0.002365900257	0.000068713474	0.000039563160	0.000000224769	0.000254765506	0.000000000000	0.000000000000	-0.000000000000	0.000000000000	0.000000000000	-0.000000000000	0.000000000000	0.000000000000
5919.732441471572	0.000000000000	0.000254765506	0.003885598340	0.002365900257	0.000068713474	0.000039563160	0.000000224769	0.002365900257	0.000068713474	0.000039563160	0.000000224769	0.000254765506	0.000000000000	0.000000000000	-0.000000000000	0.000000000000	0.000000000000	-0.000000000000	0.000000000000	0.000000000000
5926.421404682274	0.000000000000	0.000254765506	0.003885598340	0.002365900257	0.000068713474	0.000039563160	0.000000224769	0.002365900257	0.000068713474	0.000039563160	0.000000224769	0.000254765506	0.000000000000	0.000000000000	-0.000000000000	0.000000000000	0.000000000000	-0.000000000000	0.000000000000	0.000000000000
5933.110367892977	0.000000000000	0.000254765506	0.003885598340	0.002365900257	0.000068713474	0.000039563160	0.000000224769	0.002365900257	0.000068713474	0.000039563160	0.000000224769	0.000254765506	0.000000000000	0.000000000000	-0.000000000000	0.000000000000	0.000000000000	-0.000000000000	0.000000000000	0.000000000000
5939.799331103679	0.000000000000	0.000254765506	0.003885598340	0.002365900257	0.000068713474	0.000039563160	0.000000224769	0.002365900257	0.000068713474	0.000039563160	0.000000224769	0.000254765506	0.000000000000	0.000000000000	-0.000000000000	0.000000000000	0.000000000000	-0.000000000000	0.000000000000	0.000000000000
5946.488294314381	0.000000000000	0.000254765506	0.003885598340	0.002365900257	0.000068713474	0.000039563160	0.000000224769	0.002365900257	0.000068713474	0.000039563160	0.000000224769	0.000254765506	0.000000000000	0.000000000000	-0.000000000000	0.000000000000	0.000000000000	-0.000000000000	0.000000000000	0.000000000000
5953.177257525083	0.000000000000	0.000254765506	0.003885598340	0.002365900257	0.000068713474	0.000039563160	0.000000224769	0.002365900257	0.000068713474	0.000039563160	0.000000224769	0.000254765506	0.000000000000	0.000000000000	-0.000000000000	0.000000000000	0.000000000000	-0.000000000000	0.000000000000	0.000000000000
5959.866220735786	0.000000000000	0.000254765506	0.003885598340	0.002365900257	0.000068713474	0.000039563160	0.000000224769	0.002365900257	0.000068713474	0.000039563160	0.000000224769	0.000254765506	0.000000000000	0.000000000000	-0.000000000000	0.000000000000	0.000000000000	-0.000000000000	0.000000000000	0.000000000000
5966.555183946488	0.000000000000	0.000254765506	0.003885598340	0.002365900257	0.000068713474	0.000039563160	0.000000224769	0.002365900257	0.000068713474	0.000039563160	0.000000224769	0.000254765506	0.000000000000	0.000000000000	-0.000000000000	0.000000000000	0.000000000000	-0.000000000000	0.000000000000	0.000000000000
5973.244147157191	0.000000000000	0.000254765506	0.003885598340	0.002365900257	0.000068713474	0.000039563160	0.000000224769	0.002365900257	0.000068713474	0.000039563160	0.000000224769	0.000254765506	0.000000000000	0.000000000000	-0.000000000000	0.000000000000	0.000000000000	-0.000000000000	0.000000000000	0.000000000000
5979.933110367893	0.000000000000	0.000254765506	0.003885598340	0.002365900257	0.000068713474	0.000039563160	0.000000224769	0.002365900257	0.000068713474	0.000039563160	0.000000224769	0.000254765506	0.000000000000	0.000000000000	-0.000000000000	0.000000000000	0.000000000000	-0.000000000000	0.000000000000	0.000000000000
5986.622073578596	0.000000000000	0.000254765506	0.003885598340	0.002365900257	0.000068713474	0.000039563160	0.000000224769	0.002365900257	0.000068713474	0.000039563160	0.000000224769	0.000254765506	0.000000000000	0.000000000000	-0.000000000000	0.000000000000	0.000000000000	-0.000000000000	0.000000000000	0.000000000000
5993.311036789298	0.000000000000	0.000254765506	0.003885598340	0.002365900257	0.000068713474	0.000039563160	0.000000224769	0.002365900257	0.000068713474	0.000039563160	0.000000224769	0.000254765506	0.000000000000	0.000000000000	-0.000000000000	0.000000000000	0.000000000000	-0.000000000000	0.000000000000	0.000000000000
6000.000000000000	0.000000000000	0.000254765506	0.003885598340	0.002365900257	0.000068713474	0.000039563160	0.000000224769	0.002365900257	0.000068713474	0.000039563160	0.000000224769	0.000254765506	0.000000000000	0.000000000000	-0.000000000000	0.000000000000	0.000000000000	-0.000000000000	0.000000000000	0.000000000000
6006.688963210702	0.000000000000	0.000254765506	0.003885598340	0.002365900257	0.000068713474	0.000039563160	0.000000224769	0.002365900257	0.000068713474	0.000039563160	0.000000224769	0.000254765506	0.000000000000	0.000000000000	-0.000000000000	0.000000000000	0.000000000000	-0.000000000000	0.000000000000	0.000000000000
6013.377926421404	0.000000000000	0.000254765506	0.003885598340	0.002365900257	0.000068713474	0.000039563160	0.000000224769	0.002365900257	0.000068713474	0.000039563160	0.000000224769	0.000254765506	0.000000000000	0.000000000000	-0.000000000000	0.000000000000	0.000000000000	-0.000000000000	0.000000000000	0.000000000000
6020.066889632107	0.000000000000	0.000254765506	0.003885598340	0.002365900257	0.000068713474	0.000039563160	0.000000224769	0.002365900257	0.000068713474	0.000039563160	0.000000224769	0.000254765506	0.000000000000	0.000000000000	-0.000000000000	0.000000000000	0.000000000000	-0.000000000000	0.000000000000	0.000000000000
6026.755852842809	-0.000000000000	0.000406543389	0.003090508457	0.003004521629	0.000137931877	0.000125911188	0.000001126850	0.002959626186	0.000125826499	0.000109277790	0.000000921255	0.000398208561	0.001191488467	-0.000024056720	-0.000036598806	0.000049813958	0.000072202442	-0.000000228154	0.000000000000	0.000085189440
6033.444816053512	-0.000000000000	0.000405760931	0.003093194779	0.002999711569	0.000138734507	0.000127208360	0.000001150785	0.002995861252	0.000137268985	0.000125155269	0.000001123781	0.000405023585	0.000000000000	0.000000000000	-0.000002233623	0.000009980132	0.000016444076	-0.000000066343	0.000000000000	0.000024124242
6040.133779264214	-0.000000000000	0.000405747630	0.003093240489	0.002999629723	0.000138748181	0.000127230408	0.000001151198	0.002999232216	0.000138587759	0.000127005079	0.000001148209	0.000405671023	0.000000000000	0.000000000000	-0.000000207795	0.000001150234	0.000001915822	-0.000000008002	0.000000000000	0.000002850259
6046.822742474917	-0.000000000000	0.000405747403	0.003093241267	0.002999628331	0.000138748414	0.000127230783	0.000001151205	0.002999585856	0.000138731110	0.000127206469	0.000001150882	0.000405739209	0.000000000000	0.000000000000	-0.000000021799	0.000000125031	0.000000208577	-0.000000000876	0.000000000000	0.000000310933
6053.511705685619	0.000000000000	0.000405747400	0.003093241280	0.002999628307	0.000138748418	0.000127230790	0.000001151205	0.002999623744	0.000138746556	0.000127228174	0.000001151171	0.000405746519	0.000000000000	0.000000000000	-0.000000002336	0.000000013472	0.000000022479	-0.000000000094	0.000000000000	0.000000033520
6060.200668896321	-0.000000000000	0.000405747399	0.003093241280	0.002999628307	0.000138748418	0.000127230790	0.000001151205	0.002999627815	0.000138748217	0.000127230508	0.000001151202	0.000405747305	0.000000000000	0.000000000000	-0.000000000251	0.000000001449	0.000000002418	-0.000000000010	0.000000000000	0.000000003606
6066.889632107023	0.000000000000	0.000405747399	0.003093241280	0.002999628307	0.000138748418	0.000127230790	0.000001151205	0.002999628254	0.000138748396	0.000127230760	0.000001151205	0.000405747389	0.000000000000	0.000000000000	-0.000000000027	0.000000000156	0.000000000260	-0.000000000001	0.000000000000	0.000000000388
6073.578595317726	0.000000000000	0.000405747399	0.003093241280	0.002999628307	0.000138748418	0.000127230790	0.000001151205	0.002999628301	0.000138748416	0.000127230787	0.000001151205	0.000405747398	0.000000000000	0.000000000000	-0.000000000003	0.000000000017	0.000000000028	-0.000000000000	0.000000000000	0.000000000042
6080.267558528428	0.000000000000	0.000405747399	0.003093241280	0.002999628307	0.000138748418	0.000127230790	0.000001151205	0.002999628306	0.000138748418	0.000127230790	0.000001151205	0.000405747399	0.000000000000	0.000000000000	-0.000000000000	0.000000000002	0.000000000003	-0.000000000000	0.000000000000	0.000000000005
6086.956521739130	0.000000000000	0.000405747399	0.003093241280	0.002999628307	0.000138748418	0.000127230790	0.000001151205	0.002999628307	0.000138748418	0.000127230790	0.000001151205	0.000405747399	0.000000000000	0.000000000000	-0.000000000000	0.000000000000	0.000000000000	-0.000000000000	0.000000000000	0.000000000001
6093.645484949833	0.000000000000	0.000405747399	0.003093241280	0.002999628307	0.000138748418	0.000127230790	0.000001151205	0.002999628307	0.000138748418	0.000127230790	0.000001151205	0.000405747399	0.000000000000	0.000000000000	-0.000000000000	0.000000000000	0.000000000000	-0.000000000000	0.000000000000	0.000000000000
6100.334448160535	0.000000000000	0.000405747399	0.003093241280	0.002999628307	0.000138748418	0.000127230790	0.000001151205	0.002999628307	0.000138748418	0.000127230790	0.000001151205	0.000405747399	0.000000000000	0.000000000000	-0.000000000000	0.000000000000	0.000000000000	-0.000000000000	0.000000000000	0.000000000000
6107.023411371238	0.000000000000	0.000405747399	0.003093241280	0.002999628307	0.000138748418	0.000127230790	0.000001151205	0.002999628307	0.000138748418	0.000127230790	0.000001151205	0.000405747399	0.000000000000	0.000000000000	-0.000000000000	0.000000000000	0.000000000000	-0.000000000000	0.000000000000	0.000000000000
6113.712374581940	0.000000000000	0.000405747399	0.003093241280	0.002999628307	0.000138748418	0.000127230790	0.000001151205	0.002999628307	0.000138748418	0.000127230790	0.000001151205	0.000405747399	0.000000000000	0.000000000000	-0.000000000000	0.000000000000	0.000000000000	-0.000000000000	0.000000000000	0.000000000000
6120.401337792642	0.000000000000	0.000405747399	0.003093241280	0.002999628307	0.000138748418	0.000127230790	0.000001151205	0.002999628307	0.000138748418	0.000127230790	0.000001151205	0.000405747399	0.000000000000	0.000000000000	-0.000000000000	0.000000000000	0.000000000000	-0.000000000000	0.000000000000	0.000000000000
6127.090301003344	0.000000000000	0.000405747399	0.003093241280	0.002999628307	0.000138748418	0.000127230790	0.000001151205	0.002999628307	0.000138748418	0.000127230790	0.000001151205	0.000405747399	0.000000000000	0.000000000000	-0.000000000000	0.000000000000	0.000000000000	-0.000000000000	0.000000000000	0.000000000000
6133.779264214047	0.000000000000	0.000405747399	0.003093241280	0.002999628307	0.000138748418	0.000127230790	0.000001151205	0.002999628307	0.000138748418	0.000127230790	0.000001151205	0.000405747399	0.000000000000	0.000000000000	-0.000000000000	0.000000000000	0.000000000000	-0.000000000000	0.000000000000	0.000000000000
6140.468227424749	0.000000000000	0.000405747399	0.003093241280	0.002999628307	0.000138748418	0.000127230790	0.000001151205	0.002999628307	0.000138748418	0.000127230790	0.000001151205	0.000405747399	0.000000000000	0.000000000000	-0.000000000000	0.000000000000	0.000000000000	-0.000000000000	0.000000000000	0.000000000000
6147.157190635451	0.000000000000	0.000405747399	0.003093241280	0.002999628307	0.000138748418	0.000127230790	0.000001151205	0.002999628307	0.000138748418	0.000127230790	0.000001151205	0.000405747399	0.000000000000	0.000000000000	-0.000000000000	0.000000000000	0.000000000000	-0.000000000000	0.000000000000	0.000000000000
6153.846153846154	0.000000000000	0.000405747399	0.003093241280	0.002999628307	0.000138748418	0.000127230790	0.000001151205	0.002999628307	0.000138748418	0.000127230790	0.000001151205	0.000405747399	0.000000000000	0.000000000000	-0.000000000000	0.000000000000	0.000000000000	-0.000000000000	0.000000000000	0.000000000000
6160.535117056857	0.000000000000	0.000405747399	0.003093241280	0.002999628307	0.000138748418	0.000127230790	0.000001151205	0.002999628307	0.000138748418	0.000127230790	0.000001151205	0.000405747399	0.000000000000	0.000000000000	-0.000000000000	0.000000000000	0.000000000000	-0.000000000000	0.000000000000	0.000000000000
6167.224080267559	0.000000000000	0.000405747399	0.003093241280	0.002999628307	0.000138748418	0.000127230790	0.000001151205	0.002999628307	0.000138748418	0.000127230790	0.000001151205	0.000405747399	0.000000000000	0.000000000000	-0.000000000000	0.000000000000	0.000000000000	-0.000000000000	0.000000000000	0.000000000000
6173.913043478261	0.000000000000	0.000405747399	0.003093241280	0.002999628307	0.000138748418	0.000127230790	0.000001151205	0.002999628307	0.000138748418	0.000127230790	0.000001151205	0.000405747399	0.000000000000	0.000000000000	-0.000000000000	0.000000000000	0.000000000000	-0.000000000000	0.000000000000	0.000000000000
6180.602006688963	0.000000000000	0.000405747399	0.003093241280	0.002999628307	0.000138748418	0.000127230790	0.000001151205	0.002999628307	0.000138748418	0.000127230790	0.000001151205	0.000405747399	0.000000000000	0.000000000000	-0.000000000000	0.000000000000	0.000000000000	-0.000000000000	0.000000000000	0.000000000000
6187.290969899665	0.000000000000	0.000405747399	0.003093241280	0.002999628307	0.000138748418	0.000127230790	0.000001151205	0.002999628307	0.000138748418	0.000127230790	0.000001151205	0.000405747399	0.000000000000	0.000000000000	-0.000000000000	0.000000000000	0.000000000000	-0.000000000000	0.000000000000	0.000000000000
6193.979933110368	0.000000000000	0.000405747399	0.003093241280	0.002999628307	0.000138748418	0.000127230790	0.000001151205	0.002999628307	0.000138748418	0.000127230790	0.000001151205	0.000405747399	0.000000000000	0.000000000000	-0.000000000000	0.000000000000	0.000000000000	-0.000000000000	0.000000000000	0.000000000000
6200.668896321070	0.000000000000	0.000405747399	0.003093241280	0.002999628307	0.000138748418	0.000127230790	0.000001151205	0.002999628307	0.000138748418	0.000127230790	0.000001151205	0.000405747399	0.000000000000	0.000000000000	-0.000000000000	0.000000000000	0.000000000000	-0.000000000000	0.000000000000	0.000000000000
6207.357859531772	0.000000000000	0.000405747399	0.003093241280	0.002999628307	0.000138748418	0.000127230790	0.000001151205	0.002999628307	0.000138748418	0.000127230790	0.000001151205	0.000405747399	0.000000000000	0.000000000000	-0.000000000000	0.000000000000	0.000000000000	-0.000000000000	0.000000000000	0.000000000000
6214.046822742475	0.000000000000	0.000405747399	0.003093241280	0.002999628307	0.000138748418	0.000127230790	0.000001151205	0.002999628307	0.000138748418	0.000127230790	0.000001151205	0.000405747399	0.000000000000	0.000000000000	-0.000000000000	0.000000000000	0.000000000000	-0.000000000000	0.000000000000	0.000000000000
6220.735785953178	0.000000000000	0.000405747399	0.003093241280	0.002999628307	0.000138748418	0.000127230790	0.000001151205	0.002999628307	0.000138748418	0.000127230790	0.000001151205	0.000405747399	0.000000000000	0.000000000000	-0.000000000000	0.000000000000	0.000000000000	-0.000000000000	0.000000000000	0.000000000000
6227.424749163880	0.000000000000	0.000405747399	0.003093241280	0.002999628307	0.000138748418	0.000127230790	0.000001151205	0.002999628307	0.000138748418	0.000127230790	0.000001151205	0.000405747399	0.000000000000	0.000000000000	-0.000000000000	0.000000000000	0.000000000000	-0.000000000000	0.000000000000	0.000000000000
6234.113712374582	0.000000000000	0.000405747399	0.003093241280	0.002999628307	0.000138748418	0.000127230790	0.000001151205	0.002999628307	0.000138748418	0.000127230790	0.000001151205	0.000405747399	0.000000000000	0.000000000000	-0.000000000000	0.000000000000	0.000000000000	-0.000000000000	0.000000000000	0.000000000000
6240.802675585284	0.000000000000	0.000405747399	0.003093241280	0.002999628307	0.000138748418	0.000127230790	0.000001151205	0.002999628307	0.000138748418	0.000127230790	0.000001151205	0.000405747399	0.000000000000	0.000000000000	-0.000000000000	0.000000000000	0.000000000000	-0.000000000000	0.000000000000	0.000000000000
6247.491638795987	0.000000000000	0.000405747399	0.003093241280	0.002999628307	0.000138748418	0.000127230790	0.000001151205	0.002999628307	0.000138748418	0.000127230790	0.000001151205	0.000405747399	0.000000000000	0.000000000000	-0.000000000000	0.000000000000	0.000000000000	-0.000000000000	0.000000000000	0.000000000000
6254.180602006689	0.000000000000	0.000405747399	0.003093241280	0.002999628307	0.000138748418	0.000127230790	0.000001151205	0.002999628307	0.000138748418	0.000127230790	0.000001151205	0.000405747399	0.000000000000	0.000000000000	-0.000000000000	0.000000000000	0.000000000000	-0.000000000000	0.000000000000	0.000000000000
6260.869565217391	0.000000000000	0.000405747399	0.003093241280	0.002999628307	0.000138748418	0.000127230790	0.000001151205	0.002999628307	0.000138748418	0.000127230790	0.000001151205	0.000405747399	0.000000000000	0.000000000000	-0.000000000000	0.000000000000	0.000000000000	-0.000000000000	0.000000000000	0.000000000000
6267.558528428093	0.000000000000	0.000405747399	0.003093241280	0.002999628307	0.000138748418	0.000127230790	0.000001151205	0.002999628307	0.000138748418	0.000127230790	0.000001151205	0.000405747399	0.000000000000	0.000000000000	-0.000000000000	0.000000000000	0.000000000000	-0.000000000000	0.000000000000	0.000000000000
6274.247491638796	0.000000000000	0.000405747399	0.003093241280	0.002999628307	0.000138748418	0.000127230790	0.000001151205	0.002999628307	0.000138748418	0.000127230790	0.000001151205	0.000405747399	0.000000000000	0.000000000000	-0.000000000000	0.000000000000	0.000000000000	-0.000000000000	0.000000000000	0.000000000000
6280.936454849499	0.000000000000	0.000405747399	0.003093241280	0.002999628307	0.000138748418	0.000127230790	0.000001151205	0.002999628307	0.000138748418	0.000127230790	0.000001151205	0.000405747399	0.000000000000	0.000000000000	-0.000000000000	0.000000000000	0.000000000000	-0.000000000000	0.000000000000	0.000000000000
6287.625418060201	0.000000000000	0.000405747399	0.003093241280	0.002999628307	0.000138748418	0.000127230790	0.000001151205	0.002999628307	0.000138748418	0.000127230790	0.000001151205	0.000405747399	0.000000000000	0.000000000000	-0.000000000000	0.000000000000	0.000000000000	-0.000000000000	0.000000000000	0.000000000000
6294.314381270903	0.000000000000	0.000405747399	0.003093241280	0.002999628307	0.000138748418	0.000127230790	0.000001151205	0.002999628307	0.000138748418	0.000127230790	0.000001151205	0.000405747399	0.000000000000	0.000000000000	-0.000000000000	0.000000000000	0.000000000000	-0.000000000000	0.000000000000	0.000000000000
6301.003344481605	0.000000000000	0.000405747399	0.003093241280	0.002999628307	0.000138748418	0.000127230790	0.000001151205	0.002999628307	0.000138748418	0.000127230790	0.000001151205	0.000405747399	0.000000000000	0.000000000000	-0.000000000000	0.000000000000	0.000000000000	-0.000000000000	0.000000000000	0.000000000000
6307.692307692308	0.000000000000	0.000405747399	0.003093241280	0.002999628307	0.000138748418	0.000127230790	0.000001151205	0.002999628307	0.000138748418	0.000127230790	0.000001151205	0.000405747399	0.000000000000	0.000000000000	-0.000000000000	0.000000000000	0.000000000000	-0.000000000000	0.000000000000	0.000000000000
6314.381270903010	0.000000000000	0.000405747399	0.003093241280	0.002999628307	0.000138748418	0.000127230790	0.000001151205	0.002999628307	0.000138748418	0.000127230790	0.000001151205	0.000405747399	0.000000000000	0.000000000000	-0.000000000000	0.000000000000	0.000000000000	-0.000000000000	0.000000000000	0.000000000000
6321.070234113712	0.000000000000	0.000405747399	0.003093241280	0.002999628307	0.000138748418	0.000127230790	0.000001151205	0.002999628307	0.000138748418	0.000127230790	0.000001151205	0.000405747399	0.000000000000	0.000000000000	-0.000000000000	0.000000000000	0.000000000000	-0.000000000000	0.000000000000	0.000000000000
6327.759197324414	0.000000000000	0.000405747399	0.003093241280	0.002999628307	0.000138748418	0.000127230790	0.000001151205	0.002999628307	0.000138748418	0.000127230790	0.000001151205	0.000405747399	0.000000000000	0.000000000000	-0.000000000000	0.000000000000	0.000000000000	-0.000000000000	0.000000000000	0.000000000000
6334.448160535117	0.000000000000	0.000405747399	0.003093241280	0.002999628307	0.000138748418	0.000127230790	0.000001151205	0.002999628307	0.000138748418	0.000127230790	0.000001151205	0.000405747399	0.000000000000	0.000000000000	-0.000000000000	0.000000000000	0.000000000000	-0.000000000000	0.000000000000	0.000000000000
6341.137123745820	0.000000000000	0.000405747399	0.003093241280	0.002999628307	0.000138748418	0.000127230790	0.000001151205	0.002999628307	0.000138748418	0.000127230790	0.000001151205	0.000405747399	0.000000000000	0.000000000000	-0.000000000000	0.000000000000	0.000000000000	-0.000000000000	0.000000000000	0.000000000000
6347.826086956522	0.000000000000	0.000405747399	0.003093241280	0.002999628307	0.000138748418	0.000127230790	0.000001151205	0.002999628307	0.000138748418	0.000127230790	0.000001151205	0.000405747399	0.000000000000	0.000000000000	-0.000000000000	0.000000000000	0.000000000000	-0.000000000000	0.000000000000	0.000000000000
6354.515050167224	0.000000000000	0.000405747399	0.003093241280	0.002999628307	0.000138748418	0.000127230790	0.000001151205	0.002999628307	0.000138748418	0.000127230790	0.000001151205	0.000405747399	0.000000000000	0.000000000000	-0.000000000000	0.000000000000	0.000000000000	-0.000000000000	0.000000000000	0.000000000000
6361.204013377926	0.000000000000	0.000405747399	0.003093241280	0.002999628307	0.000138748418	0.000127230790	0.000001151205	0.002999628307	0.000138748418	0.000127230790	0.000001151205	0.000405747399	0.000000000000	0.000000000000	-0.000000000000	0.000000000000	0.000000000000	-0.000000000000	0.000000000000	0.000000000000
6367.892976588629	0.000000000000	0.000405747399	0.003093241280	0.002999628307	0.000138748418	0.000127230790	0.000001151205	0.002999628307	0.000138748418	0.000127230790	0.000001151205	0.000405747399	0.000000000000	0.000000000000	-0.000000000000	0.000000000000	0.000000000000	-0.000000000000	0.000000000000	0.000000000000
6374.581939799331	0.000000000000	0.000405747399	0.003093241280	0.002999628307	0.000138748418	0.000127230790	0.000001151205	0.002999628307	0.000138748418	0.000127230790	0.000001151205	0.000405747399	0.000000000000	0.000000000000	-0.000000000000	0.000000000000	0.000000000000	-0.000000000000	0.000000000000	0.000000000000
6381.270903010033	0.000000000000	0.000405747399	0.003093241280	0.002999628307	0.000138748418	0.000127230790	0.000001151205	0.002999628307	0.000138748418	0.000127230790	0.000001151205	0.000405747399	0.000000000000	0.000000000000	-0.000000000000	0.000000000000	0.000000000000	-0.000000000000	0.000000000000	0.000000000000
6387.959866220735	0.000000000000	0.000405747399	0.003093241280	0.002999628307	0.000138748418	0.000127230790	0.000001151205	0.002999628307	0.000138748418	0.000127230790	0.000001151205	0.000405747399	0.000000000000	0.000000000000	-0.000000000000	0.000000000000	0.000000000000	-0.000000000000	0.000000000000	0.000000000000
6394.648829431438	0.000000000000	0.000405747399	0.003093241280	0.002999628307	0.000138748418	0.000127230790	0.000001151205	0.002999628307	0.000138748418	0.000127230790	0.000001151205	0.000405747399	0.000000000000	0.000000000000	-0.000000000000	0.000000000000	0.000000000000	-0.000000000000	0.000000000000	0.000000000000
6401.337792642141	0.000000000000	0.000405747399	0.003093241280	0.002999628307	0.000138748418	0.000127230790	0.000001151205	0.002999628307	0.000138748418	0.000127230790	0.000001151205	0.000405747399	0.000000000000	0.000000000000	-0.000000000000	0.000000000000	0.000000000000	-0.000000000000	0.000000000000	0.000000000000
6408.026755852843	0.000000000000	0.000405747399	0.003093241280	0.002999628307	0.000138748418	0.000127230790	0.000001151205	0.002999628307	0.000138748418	0.000127230790	0.000001151205	0.000405747399	0.000000000000	0.000000000000	-0.000000000000	0.000000000000	0.000000000000	-0.000000000000	0.000000000000	0.000000000000
6414.715719063545	0.000000000000	0.000405747399	0.003093241280	0.002999628307	0.000138748418	0.000127230790	0.000001151205	0.002999628307	0.000138748418	0.000127230790	0.000001151205	0.000405747399	0.000000000000	0.000000000000	-0.000000000000	0.000000000000	0.000000000000	-0.000000000000	0.000000000000	0.000000000000
6421.404682274248	0.000000000000	0.000405747399	0.003093241280	0.002999628307	0.000138748418	0.000127230790	0.000001151205	0.002999628307	0.000138748418	0.000127230790	0.000001151205	0.000405747399	0.000000000000	0.000000000000	-0.000000000000	0.000000000000	0.000000000000	-0.000000000000	0.000000000000	0.000000000000
6428.093645484950	0.000000000000	0.000405747399	0.003093241280	0.002999628307	0.000138748418	0.000127230790	0.000001151205	0.002999628307	0.000138748418	0.000127230790	0.000001151205	0.000405747399	0.000000000000	0.000000000000	-0.000000000000	0.000000000000	0.000000000000	-0.000000000000	0.000000000000	0.000000000000
6434.782608695652	0.000000000000	0.000405747399	0.003093241280	0.002999628307	0.000138748418	0.000127230790	0.000001151205	0.002999628307	0.000138748418	0.000127230790	0.000001151205	0.000405747399	0.000000000000	0.000000000000	-0.000000000000	0.000000000000	0.000000000000	-0.000000000000	0.000000000000	0.000000000000
6441.471571906354	0.000000000000	0.000405747399	0.003093241280	0.002999628307	0.000138748418	0.000127230790	0.000001151205	0.002999628307	0.000138748418	0.000127230790	0.000001151205	0.000405747399	0.000000000000	0.000000000000	-0.000000000000	0.000000000000	0.000000000000	-0.000000000000	0.000000000000	0.000000000000
6448.160535117056	0.000000000000	0.000405747399	0.003093241280	0.002999628307	0.000138748418	0.000127230790	0.000001151205	0.002999628307	0.000138748418	0.000127230790	0.000001151205	0.000405747399	0.000000000000	0.000000000000	-0.000000000000	0.000000000000	0.000000000000	-0.000000000000	0.000000000000	0.000000000000
6454.849498327759	0.000000000000	0.000405747399	0.003093241280	0.002999628307	0.000138748418	0.000127230790	0.000001151205	0.002999628307	0.000138748418	0.000127230790	0.000001151205	0.000405747399	0.000000000000	0.000000000000	-0.000000000000	0.000000000000	0.000000000000	-0.000000000000	0.000000000000	0.000000000000
6461.538461538462	0.000000000000	0.000405747399	0.003093241280	0.002999628307	0.000138748418	0.000127230790	0.000001151205	0.002999628307	0.000138748418	0.000127230790	0.000001151205	0.000405747399	0.000000000000	0.000000000000	-0.000000000000	0.000000000000	0.000000000000	-0.000000000000	0.000000000000	0.000000000000
6468.227424749164	0.000000000000	0.000405747399	0.003093241280	0.002999628307	0.000138748418	0.000127230790	0.000001151205	0.002999628307	0.000138748418	0.000127230790	0.000001151205	0.000405747399	0.000000000000	0.000000000000	-0.000000000000	0.000000000000	0.000000000000	-0.000000000000	0.000000000000	0.000000000000
6474.916387959866	0.000000000000	0.000405747399	0.003093241280	0.002999628307	0.000138748418	0.000127230790	0.000001151205	0.002999628307	0.000138748418	0.000127230790	0.000001151205	0.000405747399	0.000000000000	0.000000000000	-0.000000000000	0.000000000000	0.000000000000	-0.000000000000	0.000000000000	0.000000000000
6481.605351170569	0.000000000000	0.000405747399	0.003093241280	0.002999628307	0.000138748418	0.000127230790	0.000001151205	0.002999628307	0.000138748418	0.000127230790	0.000001151205	0.000405747399	0.000000000000	0.000000000000	-0.000000000000	0.000000000000	0.000000000000	-0.000000000000	0.000000000000	0.000000000000
6488.294314381271	0.000000000000	0.000405747399	0.003093241280	0.002999628307	0.000138748418	0.000127230790	0.000001151205	0.002999628307	0.000138748418	0.000127230790	0.000001151205	0.000405747399	0.000000000000	0.000000000000	-0.000000000000	0.000000000000	0.000000000000	-0.000000000000	0.000000000000	0.000000000000
6494.983277591973	0.000000000000	0.000405747399	0.003093241280	0.002999628307	0.000138748418	0.000127230790	0.000001151205	0.002999628307	0.000138748418	0.000127230790	0.000001151205	0.000405747399	0.000000000000	0.000000000000	-0.000000000000	0.000000000000	0.000000000000	-0.000000000000	0.000000000000	0.000000000000
6501.672240802675	0.000000000000	0.000405747399	0.003093241280	0.002999628307	0.000138748418	0.000127230790	0.000001151205	0.002999628307	0.000138748418	0.000127230790	0.000001151205	0.000405747399	0.000000000000	0.000000000000	-0.000000000000	0.000000000000	0.000000000000	-0.000000000000	0.000000000000	0.000000000000
6508.361204013378	0.000000000000	0.000405747399	0.003093241280	0.002999628307	0.000138748418	0.000127230790	0.000001151205	0.002999628307	0.000138748418	0.000127230790	0.000001151205	0.000405747399	0.000000000000	0.000000000000	-0.000000000000	0.000000000000	0.000000000000	-0.000000000000	0.000000000000	0.000000000000
6515.050167224080	0.000000000000	0.000405747399	0.003093241280	0.002999628307	0.000138748418	0.000127230790	0.000001151205	0.002999628307	0.000138748418	0.000127230790	0.000001151205	0.000405747399	0.000000000000	0.000000000000	-0.000000000000	0.000000000000	0.000000000000	-0.000000000000	0.000000000000	0.000000000000
6521.739130434783	0.000000000000	0.000405747399	0.003093241280	0.002999628307	0.000138748418	0.000127230790	0.000001151205	0.002999628307	0.000138748418	0.000127230790	0.000001151205	0.000405747399	0.000000000000	0.000000000000	-0.000000000000	0.000000000000	0.000000000000	-0.000000000000	0.000000000000	0.000000000000
6528.428093645485	0.000000000000	0.000405747399	0.003093241280	0.002999628307	0.000138748418	0.000127230790	0.000001151205	0.002999628307	0.000138748418	0.000127230790	0.000001151205	0.000405747399	0.000000000000	0.000000000000	-0.000000000000	0.000000000000	0.000000000000	-0.000000000000	0.000000000000	0.000000000000
6535.117056856187	0.000000000000	0.000405747399	0.003093241280	0.002999628307	0.000138748418	0.000127230790	0.000001151205	0.002999628307	0.000138748418	0.000127230790	0.000001151205	0.000405747399	0.000000000000	0.000000000000	-0.000000000000	0.000000000000	0.000000000000	-0.000000000000	0.000000000000	0.000000000000
6541.806020066890	0.000000000000	0.000405747399	0.003093241280	0.002999628307	0.000138748418	0.000127230790	0.000001151205	0.002999628307	0.000138748418	0.000127230790	0.000001151205	0.000405747399	0.000000000000	0.000000000000	-0.000000000000	0.000000000000	0.000000000000	-0.000000000000	0.000000000000	0.000000000000
6548.494983277592	0.000000000000	0.000405747399	0.003093241280	0.002999628307	0.000138748418	0.000127230790	0.000001151205	0.002999628307	0.000138748418	0.000127230790	0.000001151205	0.000405747399	0.000000000000	0.000000000000	-0.000000000000	0.000000000000	0.000000000000	-0.000000000000	0.000000000000	0.000000000000
6555.183946488294	0.000000000000	0.000405747399	0.003093241280	0.002999628307	0.000138748418	0.000127230790	0.000001151205	0.002999628307	0.000138748418	0.000127230790	0.000001151205	0.000405747399	0.000000000000	0.000000000000	-0.000000000000	0.000000000000	0.000000000000	-0.000000000000	0.000000000000	0.000000000000
6561.872909698996	0.000000000000	0.000405747399	0.003093241280	0.002999628307	0.000138748418	0.000127230790	0.000001151205	0.002999628307	0.000138748418	0.000127230790	0.000001151205	0.000405747399	0.000000000000	0.000000000000	-0.000000000000	0.000000000000	0.000000000000	-0.000000000000	0.000000000000	0.000000000000
6568.561872909699	0.000000000000	0.000405747399	0.003093241280	0.002999628307	0.000138748418	0.000127230790	0.000001151205	0.002999628307	0.000138748418	0.000127230790	0.000001151205	0.000405747399	0.000000000000	0.000000000000	-0.000000000000	0.000000000000	0.000000000000	-0.000000000000	0.000000000000	0.000000000000
6575.250836120401	0.000000000000	0.000405747399	0.003093241280	0.002999628307	0.000138748418	0.000127230790	0.000001151205	0.002999628307	0.000138748418	0.000127230790	0.000001151205	0.000405747399	0.000000000000	0.000000000000	-0.000000000000	0.000000000000	0.000000000000	-0.000000000000	0.000000000000	0.000000000000
6581.939799331104	0.000000000000	0.000405747399	0.003093241280	0.002999628307	0.000138748418	0.000127230790	0.000001151205	0.002999628307	0.000138748418	0.000127230790	0.000001151205	0.000405747399	0.000000000000	0.000000000000	-0.000000000000	0.000000000000	0.000000000000	-0.000000000000	0.000000000000	0.000000000000
6588.628762541806	0.000000000000	0.000405747399	0.003093241280	0.002999628307	0.000138748418	0.000127230790	0.000001151205	0.002999628307	0.000138748418	0.000127230790	0.000001151205	0.000405747399	0.000000000000	0.000000000000	-0.000000000000	0.000000000000	0.000000000000	-0.000000000000	0.000000000000	0.000000000000
6595.317725752509	0.000000000000	0.000405747399	0.003093241280	0.002999628307	0.000138748418	0.000127230790	0.000001151205	0.002999628307	0.000138748418	0.000127230790	0.000001151205	0.000405747399	0.000000000000	0.000000000000	-0.000000000000	0.000000000000	0.000000000000	-0.000000000000	0.000000000000	0.000000000000
6602.006688963211	0.000000000000	0.000405747399	0.003093241280	0.002999628307	0.000138748418	0.000127230790	0.000001151205	0.002999628307	0.000138748418	0.000127230790	0.000001151205	0.000405747399	0.000000000000	0.000000000000	-0.000000000000	0.000000000000	0.000000000000	-0.000000000000	0.000000000000	0.000000000000
6608.695652173913	0.000000000000	0.000405747399	0.003093241280	0.002999628307	0.000138748418	0.000127230790	0.000001151205	0.002999628307	0.000138748418	0.000127230790	0.000001151205	0.000405747399	0.000000000000	0.000000000000	-0.000000000000	0.000000000000	0.000000000000	-0.000000000000	0.000000000000	0.000000000000
6615.384615384615	0.000000000000	0.000405747399	0.003093241280	0.002999628307	0.000138748418	0.000127230790	0.000001151205	0.002999628307	0.000138748418	0.000127230790	0.000001151205	0.000405747399	0.000000000000	0.000000000000	-0.000000000000	0.000000000000	0.000000000000	-0.000000000000	0.000000000000	0.000000000000
6622.073578595317	0.000000000000	0.000405747399	0.003093241280	0.002999628307	0.000138748418	0.000127230790	0.000001151205	0.002999628307	0.000138748418	0.000127230790	0.000001151205	0.000405747399	0.000000000000	0.000000000000	-0.000000000000	0.000000000000	0.000000000000	-0.000000000000	0.000000000000	0.000000000000
6628.762541806020	0.000000000000	0.000405747399	0.003093241280	0.002999628307	0.000138748418	0.000127230790	0.000001151205	0.002999628307	0.000138748418	0.000127230790	0.000001151205	0.000405747399	0.000000000000	0.000000000000	-0.000000000000	0.000000000000	0.000000000000	-0.000000000000	0.000000000000	0.000000000000
6635.451505016722	0.000000000000	0.000405747399	0.003093241280	0.002999628307	0.000138748418	0.000127230790	0.000001151205	0.002999628307	0.000138748418	0.000127230790	0.000001151205	0.000405747399	0.000000000000	0.000000000000	-0.000000000000	0.000000000000	0.000000000000	-0.000000000000	0.000000000000	0.000000000000
6642.140468227425	0.000000000000	0.000405747399	0.003093241280	0.002999628307	0.000138748418	0.000127230790	0.000001151205	0.002999628307	0.000138748418	0.000127230790	0.000001151205	0.000405747399	0.000000000000	0.000000000000	-0.000000000000	0.000000000000	0.000000000000	-0.000000000000	0.000000000000	0.000000000000
6648.829431438127	0.000000000000	0.000405747399	0.003093241280	0.002999628307	0.000138748418	0.000127230790	0.000001151205	0.002999628307	0.000138748418	0.000127230790	0.000001151205	0.000405747399	0.000000000000	0.000000000000	-0.000000000000	0.000000000000	0.000000000000	-0.000000000000	0.000000000000	0.000000000000
6655.518394648830	0.000000000000	0.000405747399	0.003093241280	0.002999628307	0.000138748418	0.000127230790	0.000001151205	0.002999628307	0.000138748418	0.000127230790	0.000001151205	0.000405747399	0.000000000000	0.000000000000	-0.000000000000	0.000000000000	0.000000000000	-0.000000000000	0.000000000000	0.000000000000
6662.207357859532	0.000000000000	0.000405747399	0.003093241280	0.002999628307	0.000138748418	0.000127230790	0.000001151205	0.002999628307	0.000138748418	0.000127230790	0.000001151205	0.000405747399	0.000000000000	0.000000000000	-0.000000000000	0.000000000000	0.000000000000	-0.000000000000	0.000000000000	0.000000000000
6668.896321070234	0.000000000000	0.000405747399	0.003093241280	0.002999628307	0.000138748418	0.000127230790	0.000001151205	0.002999628307	0.000138748418	0.000127230790	0.000001151205	0.000405747399	0.000000000000	0.000000000000	-0.000000000000	0.000000000000	0.000000000000	-0.000000000000	0.000000000000	0.000000000000
6675.585284280936	0.000000000000	0.000405747399	0.003093241280	0.002999628307	0.000138748418	0.000127230790	0.000001151205	0.002999628307	0.000138748418	0.000127230790	0.000001151205	0.000405747399	0.000000000000	0.000000000000	-0.000000000000	0.000000000000	0.000000000000	-0.000000000000	0.000000000000	0.000000000000
6682.274247491639	0.000000000000	0.000405747399	0.003093241280	0.002999628307	0.000138748418	0.000127230790	0.000001151205	0.002999628307	0.000138748418	0.000127230790	0.000001151205	0.000405747399	0.000000000000	0.000000000000	-0.000000000000	0.000000000000	0.000000000000	-0.000000000000	0.000000000000	0.000000000000
6688.963210702341	0.000000000000	0.000405747399	0.003093241280	0.002999628307	0.000138748418	0.000127230790	0.000001151205	0.002999628307	0.000138748418	0.000127230790	0.000001151205	0.000405747399	0.000000000000	0.000000000000	-0.000000000000	0.000000000000	0.000000000000	-0.000000000000	0.000000000000	0.000000000000
6695.652173913043	0.000000000000	0.000405747399	0.003093241280	0.002999628307	0.000138748418	0.000127230790	0.000001151205	0.002999628307	0.000138748418	0.000127230790	0.000001151205	0.000405747399	0.000000000000	0.000000000000	-0.000000000000	0.000000000000	0.000000000000	-0.000000000000	0.000000000000	0.000000000000
6702.341137123746	0.000000000000	0.000405747399	0.003093241280	0.002999628307	0.000138748418	0.000127230790	0.000001151205	0.002999628307	0.000138748418	0.000127230790	0.000001151205	0.000405747399	0.000000000000	0.000000000000	-0.000000000000	0.000000000000	0.000000000000	-0.000000000000	0.000000000000	0.000000000000
6709.030100334448	0.000000000000	0.000405747399	0.003093241280	0.002999628307	0.000138748418	0.000127230790	0.000001151205	0.002999628307	0.000138748418	0.000127230790	0.000001151205	0.000405747399	0.000000000000	0.000000000000	-0.000000000000	0.000000000000	0.000000000000	-0.000000000000	0.000000000000	0.000000000000
6715.719063545151	0.000000000000	0.000405747399	0.003093241280	0.002999628307	0.000138748418	0.000127230790	0.000001151205	0.002999628307	0.000138748418	0.000127230790	0.000001151205	0.000405747399	0.000000000000	0.000000000000	-0.000000000000	0.000000000000	0.000000000000	-0.000000000000	0.000000000000	0.000000000000
6722.408026755853	0.000000000000	0.000405747399	0.003093241280	0.002999628307	0.000138748418	0.000127230790	0.000001151205	0.002999628307	0.000138748418	0.000127230790	0.000001151205	0.000405747399	0.000000000000	0.000000000000	-0.000000000000	0.000000000000	0.000000000000	-0.000000000000	0.000000000000	0.000000000000
6729.096989966555	0.000000000000	0.000405747399	0.003093241280	0.002999628307	0.000138748418	0.000127230790	0.000001151205	0.002999628307	0.000138748418	0.000127230790	0.000001151205	0.000405747399	0.000000000000	0.000000000000	-0.000000000000	0.000000000000	0.000000000000	-0.000000000000	0.000000000000	0.000000000000
6735.785953177257	0.000000000000	0.000405747399	0.003093241280	0.002999628307	0.000138748418	0.000127230790	0.000001151205	0.002999628307	0.000138748418	0.000127230790	0.000001151205	0.000405747399	0.000000000000	0.000000000000	-0.000000000000	0.000000000000	0.000000000000	-0.000000000000	0.000000000000	0.000000000000
6742.474916387960	0.000000000000	0.000405747399	0.003093241280	0.002999628307	0.000138748418	0.000127230790	0.000001151205	0.002999628307	0.000138748418	0.000127230790	0.000001151205	0.000405747399	0.000000000000	0.000000000000	-0.000000000000	0.000000000000	0.000000000000	-0.000000000000	0.000000000000	0.000000000000
6749.163879598662	0.000000000000	0.000405747399	0.003093241280	0.002999628307	0.000138748418	0.000127230790	0.000001151205	0.002999628307	0.000138748418	0.000127230790	0.000001151205	0.000405747399	0.000000000000	0.000000000000	-0.000000000000	0.000000000000	0.000000000000	-0.000000000000	0.000000000000	0.000000000000
6755.852842809364	0.000000000000	0.000405747399	0.003093241280	0.002999628307	0.000138748418	0.000127230790	0.000001151205	0.002999628307	0.000138748418	0.000127230790	0.000001151205	0.000405747399	0.000000000000	0.000000000000	-0.000000000000	0.000000000000	0.000000000000	-0.000000000000	0.000000000000	0.000000000000
6762.541806020067	0.000000000000	0.000405747399	0.003093241280	0.002999628307	0.000138748418	0.000127230790	0.000001151205	0.002999628307	0.000138748418	0.000127230790	0.000001151205	0.000405747399	0.000000000000	0.000000000000	-0.000000000000	0.000000000000	0.000000000000	-0.000000000000	0.000000000000	0.000000000000
6769.230769230770	0.000000000000	0.000405747399	0.003093241280	0.002999628307	0.000138748418	0.000127230790	0.000001151205	0.002999628307	0.000138748418	0.000127230790	0.000001151205	0.000405747399	0.000000000000	0.000000000000	-0.000000000000	0.000000000000	0.000000000000	-0.000000000000	0.000000000000	0.000000000000
6775.919732441472	0.000000000000	0.000405747399	0.003093241280	0.002999628307	0.000138748418	0.000127230790	0.000001151205	0.002999628307	0.000138748418	0.000127230790	0.000001151205	0.000405747399	0.000000000000	0.000000000000	-0.000000000000	0.000000000000	0.000000000000	-0.000000000000	0.000000000000	0.000000000000
6782.608695652174	0.000000000000	0.000405747399	0.003093241280	0.002999628307	0.000138748418	0.000127230790	0.000001151205	0.002999628307	0.000138748418	0.000127230790	0.000001151205	0.000405747399	0.000000000000	0.000000000000	-0.000000000000	0.000000000000	0.000000000000	-0.000000000000	0.000000000000	0.000000000000
6789.297658862876	0.000000000000	0.000405747399	0.003093241280	0.002999628307	0.000138748418	0.000127230790	0.000001151205	0.002999628307	0.000138748418	0.000127230790	0.000001151205	0.000405747399	0.000000000000	0.000000000000	-0.000000000000	0.000000000000	0.000000000000	-0.000000000000	0.000000000000	0.000000000000
6795.986622073578	0.000000000000	0.000405747399	0.003093241280	0.002999628307	0.000138748418	0.000127230790	0.000001151205	0.002999628307	0.000138748418	0.000127230790	0.000001151205	0.000405747399	0.000000000000	0.000000000000	-0.000000000000	0.000000000000	0.000000000000	-0.000000000000	0.000000000000	0.000000000000
6802.675585284281	0.000000000000	0.000405747399	0.003093241280	0.002999628307	0.000138748418	0.000127230790	0.000001151205	0.002999628307	0.000138748418	0.000127230790	0.000001151205	0.000405747399	0.000000000000	0.000000000000	-0.000000000000	0.000000000000	0.000000000000	-0.000000000000	0.000000000000	0.000000000000
6809.364548494983	0.000000000000	0.000405747399	0.003093241280	0.002999628307	0.000138748418	0.000127230790	0.000001151205	0.002999628307	0.000138748418	0.000127230790	0.000001151205	0.000405747399	0.000000000000	0.000000000000	-0.000000000000	0.000000000000	0.000000000000	-0.000000000000	0.000000000000	0.000000000000
6816.053511705685	0.000000000000	0.000405747399	0.003093241280	0.002999628307	0.000138748418	0.000127230790	0.000001151205	0.002999628307	0.000138748418	0.000127230790	0.000001151205	0.000405747399	0.000000000000	0.000000000000	-0.000000000000	0.000000000000	0.000000000000	-0.000000000000	0.000000000000	0.000000000000
6822.742474916388	0.000000000000	0.000405747399	0.003093241280	0.002999628307	0.000138748418	0.000127230790	0.000001151205	0.002999628307	0.000138748418	0.000127230790	0.000001151205	0.000405747399	0.000000000000	0.000000000000	-0.000000000000	0.000000000000	0.000000000000	-0.000000000000	0.000000000000	0.000000000000
6829.431438127091	0.000000000000	0.000405747399	0.003093241280	0.002999628307	0.000138748418	0.000127230790	0.000001151205	0.002999628307	0.000138748418	0.000127230790	0.000001151205	0.000405747399	0.000000000000	0.000000000000	-0.000000000000	0.000000000000	0.000000000000	-0.000000000000	0.000000000000	0.000000000000
6836.120401337793	0.000000000000	0.000405747399	0.003093241280	0.002999628307	0.000138748418	0.000127230790	0.000001151205	0.002999628307	0.000138748418	0.000127230790	0.000001151205	0.000405747399	0.000000000000	0.000000000000	-0.000000000000	0.000000000000	0.000000000000	-0.000000000000	0.000000000000	0.000000000000
6842.809364548495	0.000000000000	0.000405747399	0.003093241280	0.002999628307	0.000138748418	0.000127230790	0.000001151205	0.002999628307	0.000138748418	0.000127230790	0.000001151205	0.000405747399	0.000000000000	0.000000000000	-0.000000000000	0.000000000000	0.000000000000	-0.000000000000	0.000000000000	0.000000000000
6849.498327759197	0.000000000000	0.000405747399	0.003093241280	0.002999628307	0.000138748418	0.000127230790	0.000001151205	0.002999628307	0.000138748418	0.000127230790	0.000001151205	0.000405747399	0.000000000000	0.000000000000	-0.000000000000	0.000000000000	0.000000000000	-0.000000000000	0.000000000000	0.000000000000
6856.187290969900	0.000000000000	0.000405747399	0.003093241280	0.002999628307	0.000138748418	0.000127230790	0.000001151205	0.002999628307	0.000138748418	0.000127230790	0.000001151205	0.000405747399	0.000000000000	0.000000000000	-0.000000000000	0.000000000000	0.000000000000	-0.000000000000	0.000000000000	0.000000000000
6862.876254180602	0.000000000000	0.000405747399	0.003093241280	0.002999628307	0.000138748418	0.000127230790	0.000001151205	0.002999628307	0.000138748418	0.000127230790	0.000001151205	0.000405747399	0.000000000000	0.000000000000	-0.000000000000	0.000000000000	0.000000000000	-0.000000000000	0.000000000000	0.000000000000
6869.565217391304	0.000000000000	0.000405747399	0.003093241280	0.002999628307	0.000138748418	0.000127230790	0.000001151205	0.002999628307	0.000138748418	0.000127230790	0.000001151205	0.000405747399	0.000000000000	0.000000000000	-0.000000000000	0.000000000000	0.000000000000	-0.000000000000	0.000000000000	0.000000000000
6876.254180602006	0.000000000000	0.000405747399	0.003093241280	0.002999628307	0.000138748418	0.000127230790	0.000001151205	0.002999628307	0.000138748418	0.000127230790	0.000001151205	0.000405747399	0.000000000000	0.000000000000	-0.000000000000	0.000000000000	0.000000000000	-0.000000000000	0.000000000000	0.000000000000
6882.943143812709	0.000000000000	0.000405747399	0.003093241280	0.002999628307	0.000138748418	0.000127230790	0.000001151205	0.002999628307	0.000138748418	0.000127230790	0.000001151205	0.000405747399	0.000000000000	0.000000000000	-0.000000000000	0.000000000000	0.000000000000	-0.000000000000	0.000000000000	0.000000000000
6889.632107023412	0.000000000000	0.000405747399	0.003093241280	0.002999628307	0.000138748418	0.000127230790	0.000001151205	0.002999628307	0.000138748418	0.000127230790	0.000001151205	0.000405747399	0.000000000000	0.000000000000	-0.000000000000	0.000000000000	0.000000000000	-0.000000000000	0.000000000000	0.000000000000
6896.321070234114	0.000000000000	0.000405747399	0.003093241280	0.002999628307	0.000138748418	0.000127230790	0.000001151205	0.002999628307	0.000138748418	0.000127230790	0.000001151205	0.000405747399	0.000000000000	0.000000000000	-0.000000000000	0.000000000000	0.000000000000	-0.000000000000	0.000000000000	0.000000000000
6903.010033444816	0.000000000000	0.000405747399	0.003093241280	0.002999628307	0.000138748418	0.000127230790	0.000001151205	0.002999628307	0.000138748418	0.000127230790	0.000001151205	0.000405747399	0.000000000000	0.000000000000	-0.000000000000	0.000000000000	0.000000000000	-0.000000000000	0.000000000000	0.000000000000
6909.698996655518	0.000000000000	0.000405747399	0.003093241280	0.002999628307	0.000138748418	0.000127230790	0.000001151205	0.002999628307	0.000138748418	0.000127230790	0.000001151205	0.000405747399	0.000000000000	0.000000000000	-0.000000000000	0.000000000000	0.000000000000	-0.000000000000	0.000000000000	0.000000000000
6916.387959866221	0.000000000000	0.000405747399	0.003093241280	0.002999628307	0.000138748418	0.000127230790	0.000001151205	0.002999628307	0.000138748418	0.000127230790	0.000001151205	0.000405747399	0.000000000000	0.000000000000	-0.000000000000	0.000000000000	0.000000000000	-0.000000000000	0.000000000000	0.000000000000
6923.076923076923	0.000000000000	0.000405747399	0.003093241280	0.002999628307	0.000138748418	0.000127230790	0.000001151205	0.002999628307	0.000138748418	0.000127230790	0.000001151205	0.000405747399	0.000000000000	0.000000000000	-0.000000000000	0.000000000000	0.000000000000	-0.000000000000	0.000000000000	0.000000000000
6929.765886287625	0.000000000000	0.000405747399	0.003093241280	0.002999628307	0.000138748418	0.000127230790	0.000001151205	0.002999628307	0.000138748418	0.000127230790	0.000001151205	0.000405747399	0.000000000000	0.000000000000	-0.000000000000	0.000000000000	0.000000000000	-0.000000000000	0.000000000000	0.000000000000
6936.454849498327	0.000000000000	0.000405747399	0.003093241280	0.002999628307	0.000138748418	0.000127230790	0.000001151205	0.002999628307	0.000138748418	0.000127230790	0.000001151205	0.000405747399	0.000000000000	0.000000000000	-0.000000000000	0.000000000000	0.000000000000	-0.000000000000	0.000000000000	0.000000000000
6943.143812709030	0.000000000000	0.000405747399	0.003093241280	0.002999628307	0.000138748418	0.000127230790	0.000001151205	0.002999628307	0.000138748418	0.000127230790	0.000001151205	0.000405747399	0.000000000000	0.000000000000	-0.000000000000	0.000000000000	0.000000000000	-0.000000000000	0.000000000000	0.000000000000
6949.832775919733	0.000000000000	0.000405747399	0.003093241280	0.002999628307	0.000138748418	0.000127230790	0.000001151205	0.002999628307	0.000138748418	0.000127230790	0.000001151205	0.000405747399	0.000000000000	0.000000000000	-0.000000000000	0.000000000000	0.000000000000	-0.000000000000	0.000000000000	0.000000000000
6956.521739130435	0.000000000000	0.000405747399	0.003093241280	0.002999628307	0.000138748418	0.000127230790	0.000001151205	0.002999628307	0.000138748418	0.000127230790	0.000001151205	0.000405747399	0.000000000000	0.000000000000	-0.000000000000	0.000000000000	0.000000000000	-0.000000000000	0.000000000000	0.000000000000
6963.210702341137	0.000000000000	0.000405747399	0.003093241280	0.002999628307	0.000138748418	0.000127230790	0.000001151205	0.002999628307	0.000138748418	0.000127230790	0.000001151205	0.000405747399	0.000000000000	0.000000000000	-0.000000000000	0.000000000000	0.000000000000	-0.000000000000	0.000000000000	0.000000000000
6969.899665551839	0.000000000000	0.000405747399	0.003093241280	0.002999628307	0.000138748418	0.000127230790	0.000001151205	0.002999628307	0.000138748418	0.000127230790	0.000001151205	0.000405747399	0.000000000000	0.000000000000	-0.000000000000	0.000000000000	0.000000000000	-0.000000000000	0.000000000000	0.000000000000
6976.588628762542	0.000000000000	0.000405747399	0.003093241280	0.002999628307	0.000138748418	0.000127230790	0.000001151205	0.002999628307	0.000138748418	0.000127230790	0.000001151205	0.000405747399	0.000000000000	0.000000000000	-0.000000000000	0.000000000000	0.000000000000	-0.000000000000	0.000000000000	0.000000000000
6983.277591973244	0.000000000000	0.000405747399	0.003093241280	0.002999628307	0.000138748418	0.000127230790	0.000001151205	0.002999628307	0.000138748418	0.000127230790	0.000001151205	0.000405747399	0.000000000000	0.000000000000	-0.000000000000	0.000000000000	0.000000000000	-0.000000000000	0.000000000000	0.000000000000
6989.966555183946	0.000000000000	0.000405747399	0.003093241280	0.002999628307	0.000138748418	0.000127230790	0.000001151205	0.002999628307	0.000138748418	0.000127230790	0.000001151205	0.000405747399	0.000000000000	0.000000000000	-0.000000000000	0.000000000000	0.000000000000	-0.000000000000	0.000000000000	0.000000000000
6996.655518394648	0.000000000000	0.000405747399	0.003093241280	0.002999628307	0.000138748418	0.000127230790	0.000001151205	0.002999628307	0.000138748418	0.000127230790	0.000001151205	0.000405747399	0.000000000000	0.000000000000	-0.000000000000	0.000000000000	0.000000000000	-0.000000000000	0.000000000000	0.000000000000
7003.344481605352	0.000000000000	0.000405747399	0.003093241280	0.002999628307	0.000138748418	0.000127230790	0.000001151205	0.002999628307	0.000138748418	0.000127230790	0.000001151205	0.000405747399	0.000000000000	0.000000000000	-0.000000000000	0.000000000000	0.000000000000	-0.000000000000	0.000000000000	0.000000000000
7010.033444816054	0.000000000000	0.000405747399	0.003093241280	0.002999628307	0.000138748418	0.000127230790	0.000001151205	0.002999628307	0.000138748418	0.000127230790	0.000001151205	0.000405747399	0.000000000000	0.000000000000	-0.000000000000	0.000000000000	0.000000000000	-0.000000000000	0.000000000000	0.000000000000
7016.722408026756	0.000000000000	0.000405747399	0.003093241280	0.002999628307	0.000138748418	0.000127230790	0.000001151205	0.002999628307	0.000138748418	0.000127230790	0.000001151205	0.000405747399	0.000000000000	0.000000000000	-0.000000000000	0.000000000000	0.000000000000	-0.000000000000	0.000000000000	0.000000000000
7023.411371237458	0.000000000000	0.000405747399	0.003093241280	0.002999628307	0.000138748418	0.000127230790	0.000001151205	0.002999628307	0.000138748418	0.000127230790	0.000001151205	0.000405747399	0.000000000000	0.000000000000	-0.000000000000	0.000000000000	0.000000000000	-0.000000000000	0.000000000000	0.000000000000
7030.100334448161	0.000000000000	0.000405747399	0.003093241280	0.002999628307	0.000138748418	0.000127230790	0.000001151205	0.002999628307	0.000138748418	0.000127230790	0.000001151205	0.000405747399	0.000000000000	0.000000000000	-0.000000000000	0.000000000000	0.000000000000	-0.000000000000	0.000000000000	0.000000000000
7036.789297658863	0.000000000000	0.000405747399	0.003093241280	0.002999628307	0.000138748418	0.000127230790	0.000001151205	0.002999628307	0.000138748418	0.000127230790	0.000001151205	0.000405747399	0.000000000000	0.000000000000	-0.000000000000	0.000000000000	0.000000000000	-0.000000000000	0.000000000000	0.000000000000
7043.478260869565	0.000000000000	0.000405747399	0.003093241280	0.002999628307	0.000138748418	0.000127230790	0.000001151205	0.002999628307	0.000138748418	0.000127230790	0.000001151205	0.000405747399	0.000000000000	0.000000000000	-0.000000000000	0.000000000000	0.000000000000	-0.000000000000	0.000000000000	0.000000000000
7050.167224080267	0.000000000000	0.000405747399	0.003093241280	0.002999628307	0.000138748418	0.000127230790	0.000001151205	0.002999628307	0.000138748418	0.000127230790	0.000001151205	0.000405747399	0.000000000000	0.000000000000	-0.000000000000	0.000000000000	0.000000000000	-0.000000000000	0.000000000000	0.000000000000
7056.856187290970	0.000000000000	0.000405747399	0.003093241280	0.002999628307	0.000138748418	0.000127230790	0.000001151205	0.002999628307	0.000138748418	0.000127230790	0.000001151205	0.000405747399	0.000000000000	0.000000000000	-0.000000000000	0.000000000000	0.000000000000	-0.000000000000	0.000000000000	0.000000000000
7063.545150501673	0.000000000000	0.000405747399	0.003093241280	0.002999628307	0.000138748418	0.000127230790	0.000001151205	0.002999628307	0.000138748418	0.000127230790	0.000001151205	0.000405747399	0.000000000000	0.000000000000	-0.000000000000	0.000000000000	0.000000000000	-0.000000000000	0.000000000000	0.000000000000
7070.234113712375	0.000000000000	0.000405747399	0.003093241280	0.002999628307	0.000138748418	0.000127230790	0.000001151205	0.002999628307	0.000138748418	0.000127230790	0.000001151205	0.000405747399	0.000000000000	0.000000000000	-0.000000000000	0.000000000000	0.000000000000	-0.000000000000	0.000000000000	0.000000000000
7076.923076923077	0.000000000000	0.000405747399	0.003093241280	0.002999628307	0.000138748418	0.000127230790	0.000001151205	0.002999628307	0.000138748418	0.000127230790	0.000001151205	0.000405747399	0.000000000000	0.000000000000	-0.000000000000	0.000000000000	0.000000000000	-0.000000000000	0.000000000000	0.000000000000
7083.612040133779	0.000000000000	0.000405747399	0.003093241280	0.002999628307	0.000138748418	0.000127230790	0.000001151205	0.002999628307	0.000138748418	0.000127230790	0.000001151205	0.000405747399	0.000000000000	0.000000000000	-0.000000000000	0.000000000000	0.000000000000	-0.000000000000	0.000000000000	0.000000000000
7090.301003344482	0.000000000000	0.000405747399	0.003093241280	0.002999628307	0.000138748418	0.000127230790	0.000001151205	0.002999628307	0.000138748418	0.000127230790	0.000001151205	0.000405747399	0.000000000000	0.000000000000	-0.000000000000	0.000000000000	0.000000000000	-0.000000000000	0.000000000000	0.000000000000
7096.989966555184	0.000000000000	0.000405747399	0.003093241280	0.002999628307	0.000138748418	0.000127230790	0.000001151205	0.002999628307	0.000138748418	0.000127230790	0.000001151205	0.000405747399	0.000000000000	0.000000000000	-0.000000000000	0.000000000000	0.000000000000	-0.000000000000	0.000000000000	0.000000000000
7103.678929765886	0.000000000000	0.000405747399	0.003093241280	0.002999628307	0.000138748418	0.000127230790	0.000001151205	0.002999628307	0.000138748418	0.000127230790	0.000001151205	0.000405747399	0.000000000000	0.000000000000	-0.000000000000	0.000000000000	0.000000000000	-0.000000000000	0.000000000000	0.000000000000
7110.367892976588	0.000000000000	0.000405747399	0.003093241280	0.002999628307	0.000138748418	0.000127230790	0.000001151205	0.002999628307	0.000138748418	0.000127230790	0.000001151205	0.000405747399	0.000000000000	0.000000000000	-0.000000000000	0.000000000000	0.000000000000	-0.000000000000	0.000000000000	0.000000000000
7117.056856187291	0.000000000000	0.000405747399	0.003093241280	0.002999628307	0.000138748418	0.000127230790	0.000001151205	0.002999628307	0.000138748418	0.000127230790	0.000001151205	0.000405747399	0.000000000000	0.000000000000	-0.000000000000	0.000000000000	0.000000000000	-0.000000000000	0.000000000000	0.000000000000
7123.745819397994	0.000000000000	0.000405747399	0.003093241280	0.002999628307	0.000138748418	0.000127230790	0.000001151205	0.002999628307	0.000138748418	0.000127230790	0.000001151205	0.000405747399	0.000000000000	0.000000000000	-0.000000000000	0.000000000000	0.000000000000	-0.000000000000	0.000000000000	0.000000000000
7130.434782608696	0.000000000000	0.000405747399	0.003093241280	0.002999628307	0.000138748418	0.000127230790	0.000001151205	0.002999628307	0.000138748418	0.000127230790	0.000001151205	0.000405747399	0.000000000000	0.000000000000	-0.000000000000	0.000000000000	0.000000000000	-0.000000000000	0.000000000000	0.000000000000
7137.123745819398	0.000000000000	0.000405747399	0.003093241280	0.002999628307	0.000138748418	0.000127230790	0.000001151205	0.002999628307	0.000138748418	0.000127230790	0.000001151205	0.000405747399	0.000000000000	0.000000000000	-0.000000000000	0.000000000000	0.000000000000	-0.000000000000	0.000000000000	0.000000000000
7143.812709030100	0.000000000000	0.000405747399	0.003093241280	0.002999628307	0.000138748418	0.000127230790	0.000001151205	0.002999628307	0.000138748418	0.000127230790	0.000001151205	0.000405747399	0.000000000000	0.000000000000	-0.000000000000	0.000000000000	0.000000000000	-0.000000000000	0.000000000000	0.000000000000
7150.501672240803	0.000000000000	0.000405747399	0.003093241280	0.002999628307	0.000138748418	0.000127230790	0.000001151205	0.002999628307	0.000138748418	0.000127230790	0.000001151205	0.000405747399	0.000000000000	0.000000000000	-0.000000000000	0.000000000000	0.000000000000	-0.000000000000	0.000000000000	0.000000000000
7157.190635451505	0.000000000000	0.000405747399	0.003093241280	0.002999628307	0.000138748418	0.000127230790	0.000001151205	0.002999628307	0.000138748418	0.000127230790	0.000001151205	0.000405747399	0.000000000000	0.000000000000	-0.000000000000	0.000000000000	0.000000000000	-0.000000000000	0.000000000000	0.000000000000
7163.879598662207	0.000000000000	0.000405747399	0.003093241280	0.002999628307	0.000138748418	0.000127230790	0.000001151205	0.002999628307	0.000138748418	0.000127230790	0.000001151205	0.000405747399	0.000000000000	0.000000000000	-0.000000000000	0.000000000000	0.000000000000	-0.000000000000	0.000000000000	0.000000000000
7170.568561872909	0.000000000000	0.000405747399	0.003093241280	0.002999628307	0.000138748418	0.000127230790	0.000001151205	0.002999628307	0.000138748418	0.000127230790	0.000001151205	0.000405747399	0.000000000000	0.000000000000	-0.000000000000	0.000000000000	0.000000000000	-0.000000000000	0.000000000000	0.000000000000
7177.257525083612	0.000000000000	0.000405747399	0.003093241280	0.002999628307	0.000138748418	0.000127230790	0.000001151205	0.002999628307	0.000138748418	0.000127230790	0.000001151205	0.000405747399	0.000000000000	0.000000000000	-0.000000000000	0.000000000000	0.000000000000	-0.000000000000	0.000000000000	0.000000000000
7183.946488294315	0.000000000000	0.000405747399	0.003093241280	0.002999628307	0.000138748418	0.000127230790	0.000001151205	0.002999628307	0.000138748418	0.000127230790	0.000001151205	0.000405747399	0.000000000000	0.000000000000	-0.000000000000	0.000000000000	0.000000000000	-0.000000000000	0.000000000000	0.000000000000
7190.635451505017	0.000000000000	0.000405747399	0.003093241280	0.002999628307	0.000138748418	0.000127230790	0.000001151205	0.002999628307	0.000138748418	0.000127230790	0.000001151205	0.000405747399	0.000000000000	0.000000000000	-0.000000000000	0.000000000000	0.000000000000	-0.000000000000	0.000000000000	0.000000000000
7197.324414715719	0.000000000000	0.000405747399	0.003093241280	0.002999628307	0.000138748418	0.000127230790	0.000001151205	0.002999628307	0.000138748418	0.000127230790	0.000001151205	0.000405747399	0.000000000000	0.000000000000	-0.000000000000	0.000000000000	0.000000000000	-0.000000000000	0.000000000000	0.000000000000
7204.013377926422	0.000000000000	0.000405747399	0.003093241280	0.002999628307	0.000138748418	0.000127230790	0.000001151205	0.002999628307	0.000138748418	0.000127230790	0.000001151205	0.000405747399	0.000000000000	0.000000000000	-0.000000000000	0.000000000000	0.000000000000	-0.000000000000	0.000000000000	0.000000000000
7210.702341137124	0.000000000000	0.000405747399	0.003093241280	0.002999628307	0.000138748418	0.000127230790	0.000001151205	0.002999628307	0.000138748418	0.000127230790	0.000001151205	0.000405747399	0.000000000000	0.000000000000	-0.000000000000	0.000000000000	0.000000000000	-0.000000000000	0.000000000000	0.000000000000
7217.391304347826	0.000000000000	0.000405747399	0.003093241280	0.002999628307	0.000138748418	0.000127230790	0.000001151205	0.002999628307	0.000138748418	0.000127230790	0.000001151205	0.000405747399	0.000000000000	0.000000000000	-0.000000000000	0.000000000000	0.000000000000	-0.000000000000	0.000000000000	0.000000000000
7224.080267558528	0.000000000000	0.000405747399	0.003093241280	0.002999628307	0.000138748418	0.000127230790	0.000001151205	0.002999628307	0.000138748418	0.000127230790	0.000001151205	0.000405747399	0.000000000000	0.000000000000	-0.000000000000	0.000000000000	0.000000000000	-0.000000000000	0.000000000000	0.000000000000
7230.769230769230	0.000000000000	0.000405747399	0.003093241280	0.002999628307	0.000138748418	0.000127230790	0.000001151205	0.002999628307	0.000138748418	0.000127230790	0.000001151205	0.000405747399	0.000000000000	0.000000000000	-0.000000000000	0.000000000000	0.000000000000	-0.000000000000	0.000000000000	0.000000000000
7237.458193979933	0.000000000000	0.000405747399	0.003093241280	0.002999628307	0.000138748418	0.000127230790	0.000001151205	0.002999628307	0.000138748418	0.000127230790	0.000001151205	0.000405747399	0.000000000000	0.000000000000	-0.000000000000	0.000000000000	0.000000000000	-0.000000000000	0.000000000000	0.000000000000
7244.147157190636	0.000000000000	0.000405747399	0.003093241280	0.002999628307	0.000138748418	0.000127230790	0.000001151205	0.002999628307	0.000138748418	0.000127230790	0.000001151205	0.000405747399	0.000000000000	0.000000000000	-0.000000000000	0.000000000000	0.000000000000	-0.000000000000	0.000000000000	0.000000000000
7250.836120401338	0.000000000000	0.000405747399	0.003093241280	0.002999628307	0.000138748418	0.000127230790	0.000001151205	0.002999628307	0.000138748418	0.000127230790	0.000001151205	0.000405747399	0.000000000000	0.000000000000	-0.000000000000	0.000000000000	0.000000000000	-0.000000000000	0.000000000000	0.000000000000
7257.525083612040	0.000000000000	0.000405747399	0.003093241280	0.002999628307	0.000138748418	0.000127230790	0.000001151205	0.002999628307	0.000138748418	0.000127230790	0.000001151205	0.000405747399	0.000000000000	0.000000000000	-0.000000000000	0.000000000000	0.000000000000	-0.000000000000	0.000000000000	0.000000000000
7264.214046822743	0.000000000000	0.000405747399	0.003093241280	0.002999628307	0.000138748418	0.000127230790	0.000001151205	0.002999628307	0.000138748418	0.000127230790	0.000001151205	0.000405747399	0.000000000000	0.000000000000	-0.000000000000	0.000000000000	0.000000000000	-0.000000000000	0.000000000000	0.000000000000
7270.903010033445	0.000000000000	0.000405747399	0.003093241280	0.002999628307	0.000138748418	0.000127230790	0.000001151205	0.002999628307	0.000138748418	0.000127230790	0.000001151205	0.000405747399	0.000000000000	0.000000000000	-0.000000000000	0.000000000000	0.000000000000	-0.000000000000	0.000000000000	0.000000000000
7277.591973244147	0.000000000000	0.000405747399	0.003093241280	0.002999628307	0.000138748418	0.000127230790	0.000001151205	0.002999628307	0.000138748418	0.000127230790	0.000001151205	0.000405747399	0.000000000000	0.000000000000	-0.000000000000	0.000000000000	0.000000000000	-0.000000000000	0.000000000000	0.000000000000
7284.280936454849	0.000000000000	0.000405747399	0.003093241280	0.002999628307	0.000138748418	0.000127230790	0.000001151205	0.002999628307	0.000138748418	0.000127230790	0.000001151205	0.000405747399	0.000000000000	0.000000000000	-0.000000000000	0.000000000000	0.000000000000	-0.000000000000	0.000000000000	0.000000000000
7290.969899665552	0.000000000000	0.000405747399	0.003093241280	0.002999628307	0.000138748418	0.000127230790	0.000001151205	0.002999628307	0.000138748418	0.000127230790	0.000001151205	0.000405747399	0.000000000000	0.000000000000	-0.000000000000	0.000000000000	0.000000000000	-0.000000000000	0.000000000000	0.000000000000
7297.658862876254	0.000000000000	0.000405747399	0.003093241280	0.002999628307	0.000138748418	0.000127230790	0.000001151205	0.002999628307	0.000138748418	0.000127230790	0.000001151205	0.000405747399	0.000000000000	0.000000000000	-0.000000000000	0.000000000000	0.000000000000	-0.000000000000	0.000000000000	0.000000000000
7304.347826086957	0.000000000000	0.000405747399	0.003093241280	0.002999628307	0.000138748418	0.000127230790	0.000001151205	0.002999628307	0.000138748418	0.000127230790	0.000001151205	0.000405747399	0.000000000000	0.000000000000	-0.000000000000	0.000000000000	0.000000000000	-0.000000000000	0.000000000000	0.000000000000
7311.036789297659	0.000000000000	0.000405747399	0.003093241280	0.002999628307	0.000138748418	0.000127230790	0.000001151205	0.002999628307	0.000138748418	0.000127230790	0.000001151205	0.000405747399	0.000000000000	0.000000000000	-0.000000000000	0.000000000000	0.000000000000	-0.000000000000	0.000000000000	0.000000000000
7317.725752508361	0.000000000000	0.000405747399	0.003093241280	0.002999628307	0.000138748418	0.000127230790	0.000001151205	0.002999628307	0.000138748418	0.000127230790	0.000001151205	0.000405747399	0.000000000000	0.000000000000	-0.000000000000	0.000000000000	0.000000000000	-0.000000000000	0.000000000000	0.000000000000
7324.414715719064	0.000000000000	0.000405747399	0.003093241280	0.002999628307	0.000138748418	0.000127230790	0.000001151205	0.002999628307	0.000138748418	0.000127230790	0.000001151205	0.000405747399	0.000000000000	0.000000000000	-0.000000000000	0.000000000000	0.000000000000	-0.000000000000	0.000000000000	0.000000000000
7331.103678929766	0.000000000000	0.000405747399	0.003093241280	0.002999628307	0.000138748418	0.000127230790	0.000001151205	0.002999628307	0.000138748418	0.000127230790	0.000001151205	0.000405747399	0.000000000000	0.000000000000	-0.000000000000	0.000000000000	0.000000000000	-0.000000000000	0.000000000000	0.000000000000
7337.792642140468	0.000000000000	0.000405747399	0.003093241280	0.002999628307	0.000138748418	0.000127230790	0.000001151205	0.002999628307	0.000138748418	0.000127230790	0.000001151205	0.000405747399	0.000000000000	0.000000000000	-0.000000000000	0.000000000000	0.000000000000	-0.000000000000	0.000000000000	0.000000000000
7344.481605351170	0.000000000000	0.000405747399	0.003093241280	0.002999628307	0.000138748418	0.000127230790	0.000001151205	0.002999628307	0.000138748418	0.000127230790	0.000001151205	0.000405747399	0.000000000000	0.000000000000	-0.000000000000	0.000000000000	0.000000000000	-0.000000000000	0.000000000000	0.000000000000
7351.170568561873	0.000000000000	0.000405747399	0.003093241280	0.002999628307	0.000138748418	0.000127230790	0.000001151205	0.002999628307	0.000138748418	0.000127230790	0.000001151205	0.000405747399	0.000000000000	0.000000000000	-0.000000000000	0.000000000000	0.000000000000	-0.000000000000	0.000000000000	0.000000000000
7357.859531772575	0.000000000000	0.000405747399	0.003093241280	0.002999628307	0.000138748418	0.000127230790	0.000001151205	0.002999628307	0.000138748418	0.000127230790	0.000001151205	0.000405747399	0.000000000000	0.000000000000	-0.000000000000	0.000000000000	0.000000000000	-0.000000000000	0.000000000000	0.000000000000
7364.548494983277	0.000000000000	0.000405747399	0.003093241280	0.002999628307	0.000138748418	0.000127230790	0.000001151205	0.002999628307	0.000138748418	0.000127230790	0.000001151205	0.000405747399	0.000000000000	0.000000000000	-0.000000000000	0.000000000000	0.000000000000	-0.000000000000	0.000000000000	0.000000000000
7371.237458193980	0.000000000000	0.000405747399	0.003093241280	0.002999628307	0.000138748418	0.000127230790	0.000001151205	0.002999628307	0.000138748418	0.000127230790	0.000001151205	0.000405747399	0.000000000000	0.000000000000	-0.000000000000	0.000000000000	0.000000000000	-0.000000000000	0.000000000000	0.000000000000
7377.926421404683	0.000000000000	0.000405747399	0.003093241280	0.002999628307	0.000138748418	0.000127230790	0.000001151205	0.002999628307	0.000138748418	0.000127230790	0.000001151205	0.000405747399	0.000000000000	0.000000000000	-0.000000000000	0.000000000000	0.000000000000	-0.000000000000	0.000000000000	0.000000000000
7384.615384615385	0.000000000000	0.000405747399	0.003093241280	0.002999628307	0.000138748418	0.000127230790	0.000001151205	0.002999628307	0.000138748418	0.000127230790	0.000001151205	0.000405747399	0.000000000000	0.000000000000	-0.000000000000	0.000000000000	0.000000000000	-0.000000000000	0.000000000000	0.000000000000
7391.304347826087	0.000000000000	0.000405747399	0.003093241280	0.002999628307	0.000138748418	0.000127230790	0.000001151205	0.002999628307	0.000138748418	0.000127230790	0.000001151205	0.000405747399	0.000000000000	0.000000000000	-0.000000000000	0.000000000000	0.000000000000	-0.000000000000	0.000000000000	0.000000000000
7397.993311036789	0.000000000000	0.000405747399	0.003093241280	0.002999628307	0.000138748418	0.000127230790	0.000001151205	0.002999628307	0.000138748418	0.000127230790	0.000001151205	0.000405747399	0.000000000000	0.000000000000	-0.000000000000	0.000000000000	0.000000000000	-0.000000000000	0.000000000000	0.000000000000
7404.682274247491	0.000000000000	0.000405747399	0.003093241280	0.002999628307	0.000138748418	0.000127230790	0.000001151205	0.002999628307	0.000138748418	0.000127230790	0.000001151205	0.000405747399	0.000000000000	0.000000000000	-0.000000000000	0.000000000000	0.000000000000	-0.000000000000	0.000000000000	0.000000000000
7411.371237458194	0.000000000000	0.000405747399	0.003093241280	0.002999628307	0.000138748418	0.000127230790	0.000001151205	0.002999628307	0.000138748418	0.000127230790	0.000001151205	0.000405747399	0.000000000000	0.000000000000	-0.000000000000	0.000000000000	0.000000000000	-0.000000000000	0.000000000000	0.000000000000
7418.060200668896	0.000000000000	0.000405747399	0.003093241280	0.002999628307	0.000138748418	0.000127230790	0.000001151205	0.002999628307	0.000138748418	0.000127230790	0.000001151205	0.000405747399	0.000000000000	0.000000000000	-0.000000000000	0.000000000000	0.000000000000	-0.000000000000	0.000000000000	0.000000000000
7424.749163879598	0.000000000000	0.000405747399	0.003093241280	0.002999628307	0.000138748418	0.000127230790	0.000001151205	0.002999628307	0.000138748418	0.000127230790	0.000001151205	0.000405747399	0.000000000000	0.000000000000	-0.000000000000	0.000000000000	0.000000000000	-0.000000000000	0.000000000000	0.000000000000
7431.438127090301	0.000000000000	0.000405747399	0.003093241280	0.002999628307	0.000138748418	0.000127230790	0.000001151205	0.002999628307	0.000138748418	0.000127230790	0.000001151205	0.000405747399	0.000000000000	0.000000000000	-0.000000000000	0.000000000000	0.000000000000	-0.000000000000	0.000000000000	0.000000000000
7438.127090301004	0.000000000000	0.000405747399	0.003093241280	0.002999628307	0.000138748418	0.000127230790	0.000001151205	0.002999628307	0.000138748418	0.000127230790	0.000001151205	0.000405747399	0.000000000000	0.000000000000	-0.000000000000	0.000000000000	0.000000000000	-0.000000000000	0.000000000000	0.000000000000
7444.816053511706	0.000000000000	0.000405747399	0.003093241280	0.002999628307	0.000138748418	0.000127230790	0.000001151205	0.002999628307	0.000138748418	0.000127230790	0.000001151205	0.000405747399	0.000000000000	0.000000000000	-0.000000000000	0.000000000000	0.000000000000	-0.000000000000	0.000000000000	0.000000000000
7451.505016722408	0.000000000000	0.000405747399	0.003093241280	0.002999628307	0.000138748418	0.000127230790	0.000001151205	0.002999628307	0.000138748418	0.000127230790	0.000001151205	0.000405747399	0.000000000000	0.000000000000	-0.000000000000	0.000000000000	0.000000000000	-0.000000000000	0.000000000000	0.000000000000
7458.193979933110	0.000000000000	0.000405747399	0.003093241280	0.002999628307	0.000138748418	0.000127230790	0.000001151205	0.002999628307	0.000138748418	0.000127230790	0.000001151205	0.000405747399	0.000000000000	0.000000000000	-0.000000000000	0.000000000000	0.000000000000	-0.000000000000	0.000000000000	0.000000000000
7464.882943143813	0.000000000000	0.000405747399	0.003093241280	0.002999628307	0.000138748418	0.000127230790	0.000001151205	0.002999628307	0.000138748418	0.000127230790	0.000001151205	0.000405747399	0.000000000000	0.000000000000	-0.000000000000	0.000000000000	0.000000000000	-0.000000000000	0.000000000000	0.000000000000
7471.571906354515	0.000000000000	0.000405747399	0.003093241280	0.002999628307	0.000138748418	0.000127230790	0.000001151205	0.002999628307	0.000138748418	0.000127230790	0.000001151205	0.000405747399	0.000000000000	0.000000000000	-0.000000000000	0.000000000000	0.000000000000	-0.000000000000	0.000000000000	0.000000000000
7478.260869565217	0.000000000000	0.000405747399	0.003093241280	0.002999628307	0.000138748418	0.000127230790	0.000001151205	0.002999628307	0.000138748418	0.000127230790	0.000001151205	0.000405747399	0.000000000000	0.000000000000	-0.000000000000	0.000000000000	0.000000000000	-0.000000000000	0.000000000000	0.000000000000
7484.949832775919	0.000000000000	0.000405747399	0.003093241280	0.002999628307	0.000138748418	0.000127230790	0.000001151205	0.002999628307	0.000138748418	0.000127230790	0.000001151205	0.000405747399	0.000000000000	0.000000000000	-0.000000000000	0.000000000000	0.000000000000	-0.000000000000	0.000000000000	0.000000000000
7491.638795986622	0.000000000000	0.000405747399	0.003093241280	0.002999628307	0.000138748418	0.000127230790	0.000001151205	0.002999628307	0.000138748418	0.000127230790	0.000001151205	0.000405747399	0.000000000000	0.000000000000	-0.000000000000	0.000000000000	0.000000000000	-0.000000000000	0.000000000000	0.000000000000
7498.327759197325	0.000000000000	0.000405747399	0.003093241280	0.002999628307	0.000138748418	0.000127230790	0.000001151205	0.002999628307	0.000138748418	0.000127230790	0.000001151205	0.000405747399	0.000000000000	0.000000000000	-0.000000000000	0.000000000000	0.000000000000	-0.000000000000	0.000000000000	0.000000000000
7505.016722408027	0.000000000000	0.000405747399	0.003093241280	0.002999628307	0.000138748418	0.000127230790	0.000001151205	0.002999628307	0.000138748418	0.000127230790	0.000001151205	0.000405747399	0.000000000000	0.000000000000	-0.000000000000	0.000000000000	0.000000000000	-0.000000000000	0.000000000000	0.000000000000
7511.705685618729	0.000000000000	0.000405747399	0.003093241280	0.002999628307	0.000138748418	0.000127230790	0.000001151205	0.002999628307	0.000138748418	0.000127230790	0.000001151205	0.000405747399	0.000000000000	0.000000000000	-0.000000000000	0.000000000000	0.000000000000	-0.000000000000	0.000000000000	0.000000000000
7518.394648829431	0.000000000000	0.000405747399	0.003093241280	0.002999628307	0.000138748418	0.000127230790	0.000001151205	0.002999628307	0.000138748418	0.000127230790	0.000001151205	0.000405747399	0.000000000000	0.000000000000	-0.000000000000	0.000000000000	0.000000000000	-0.000000000000	0.000000000000	0.000000000000
7525.083612040134	0.000000000000	0.000405747399	0.003093241280	0.002999628307	0.000138748418	0.000127230790	0.000001151205	0.002999628307	0.000138748418	0.000127230790	0.000001151205	0.000405747399	0.000000000000	0.000000000000	-0.000000000000	0.000000000000	0.000000000000	-0.000000000000	0.000000000000	0.000000000000
7531.772575250836	0.000000000000	0.000405747399	0.003093241280	0.002999628307	0.000138748418	0.000127230790	0.000001151205	0.002999628307	0.000138748418	0.000127230790	0.000001151205	0.000405747399	0.000000000000	0.000000000000	-0.000000000000	0.000000000000	0.000000000000	-0.000000000000	0.000000000000	0.000000000000
7538.461538461538	0.000000000000	0.000405747399	0.003093241280	0.002999628307	0.000138748418	0.000127230790	0.000001151205	0.002999628307	0.000138748418	0.000127230790	0.000001151205	0.000405747399	0.000000000000	0.000000000000	-0.000000000000	0.000000000000	0.000000000000	-0.000000000000	0.000000000000	0.000000000000
7545.150501672240	0.000000000000	0.000405747399	0.003093241280	0.002999628307	0.000138748418	0.000127230790	0.000001151205	0.002999628307	0.000138748418	0.000127230790	0.000001151205	0.000405747399	0.000000000000	0.000000000000	-0.000000000000	0.000000000000	0.000000000000	-0.000000000000	0.000000000000	0.000000000000
7551.839464882944	0.000000000000	0.000405747399	0.003093241280	0.002999628307	0.000138748418	0.000127230790	0.000001151205	0.002999628307	0.000138748418	0.000127230790	0.000001151205	0.000405747399	0.000000000000	0.000000000000	-0.000000000000	0.000000000000	0.000000000000	-0.000000000000	0.000000000000	0.000000000000
7558.528428093646	0.000000000000	0.000405747399	0.003093241280	0.002999628307	0.000138748418	0.000127230790	0.000001151205	0.002999628307	0.000138748418	0.000127230790	0.000001151205	0.000405747399	0.000000000000	0.000000000000	-0.000000000000	0.000000000000	0.000000000000	-0.000000000000	0.000000000000	0.000000000000
7565.217391304348	0.000000000000	0.000405747399	0.003093241280	0.002999628307	0.000138748418	0.000127230790	0.000001151205	0.002999628307	0.000138748418	0.000127230790	0.000001151205	0.000405747399	0.000000000000	0.000000000000	-0.000000000000	0.000000000000	0.000000000000	-0.000000000000	0.000000000000	0.000000000000
7571.906354515050	0.000000000000	0.000405747399	0.003093241280	0.002999628307	0.000138748418	0.000127230790	0.000001151205	0.002999628307	0.000138748418	0.000127230790	0.000001151205	0.000405747399	0.000000000000	0.000000000000	-0.000000000000	0.000000000000	0.000000000000	-0.000000000000	0.000000000000	0.000000000000
7578.595317725752	0.000000000000	0.000405747399	0.003093241280	0.002999628307	0.000138748418	0.000127230790	0.000001151205	0.002999628307	0.000138748418	0.000127230790	0.000001151205	0.000405747399	0.000000000000	0.000000000000	-0.000000000000	0.000000000000	0.000000000000	-0.000000000000	0.000000000000	0.000000000000
7585.284280936455	0.000000000000	0.000405747399	0.003093241280	0.002999628307	0.000138748418	0.000127230790	0.000001151205	0.002999628307	0.000138748418	0.000127230790	0.000001151205	0.000405747399	0.000000000000	0.000000000000	-0.000000000000	0.000000000000	0.000000000000	-0.000000000000	0.000000000000	0.000000000000
7591.973244147157	0.000000000000	0.000405747399	0.003093241280	0.002999628307	0.000138748418	0.000127230790	0.000001151205	0.002999628307	0.000138748418	0.000127230790	0.000001151205	0.000405747399	0.000000000000	0.000000000000	-0.000000000000	0.000000000000	0.000000000000	-0.000000000000	0.000000000000	0.000000000000
7598.662207357859	0.000000000000	0.000405747399	0.003093241280	0.002999628307	0.000138748418	0.000127230790	0.000001151205	0.002999628307	0.000138748418	0.000127230790	0.000001151205	0.000405747399	0.000000000000	0.000000000000	-0.000000000000	0.000000000000	0.000000000000	-0.000000000000	0.000000000000	0.000000000000
7605.351170568561	0.000000000000	0.000405747399	0.003093241280	0.002999628307	0.000138748418	0.000127230790	0.000001151205	0.002999628307	0.000138748418	0.000127230790	0.000001151205	0.000405747399	0.000000000000	0.000000000000	-0.000000000000	0.000000000000	0.000000000000	-0.000000000000	0.000000000000	0.000000000000
7612.040133779265	0.000000000000	0.000405747399	0.003093241280	0.002999628307	0.000138748418	0.000127230790	0.000001151205	0.002999628307	0.000138748418	0.000127230790	0.000001151205	0.000405747399	0.000000000000	0.000000000000	-0.000000000000	0.000000000000	0.000000000000	-0.000000000000	0.000000000000	0.000000000000
7618.729096989967	0.000000000000	0.000405747399	0.003093241280	0.002999628307	0.000138748418	0.000127230790	0.000001151205	0.002999628307	0.000138748418	0.000127230790	0.000001151205	0.000405747399	0.000000000000	0.000000000000	-0.000000000000	0.000000000000	0.000000000000	-0.000000000000	0.000000000000	0.000000000000
7625.418060200669	0.000000000000	0.000405747399	0.003093241280	0.002999628307	0.000138748418	0.000127230790	0.000001151205	0.002999628307	0.000138748418	0.000127230790	0.000001151205	0.000405747399	0.000000000000	0.000000000000	-0.000000000000	0.000000000000	0.000000000000	-0.000000000000	0.000000000000	0.000000000000
7632.107023411371	0.000000000000	0.000405747399	0.003093241280	0.002999628307	0.000138748418	0.000127230790	0.000001151205	0.002999628307	0.000138748418	0.000127230790	0.000001151205	0.000405747399	0.000000000000	0.000000000000	-0.000000000000	0.000000000000	0.000000000000	-0.000000000000	0.000000000000	0.000000000000
7638.795986622074	0.000000000000	0.000405747399	0.003093241280	0.002999628307	0.000138748418	0.000127230790	0.000001151205	0.002999628307	0.000138748418	0.000127230790	0.000001151205	0.000405747399	0.000000000000	0.000000000000	-0.000000000000	0.000000000000	0.000000000000	-0.000000000000	0.000000000000	0.000000000000
7645.484949832776	0.000000000000	0.000405747399	0.003093241280	0.002999628307	0.000138748418	0.000127230790	0.000001151205	0.002999628307	0.000138748418	0.000127230790	0.000001151205	0.000405747399	0.000000000000	0.000000000000	-0.000000000000	0.000000000000	0.000000000000	-0.000000000000	0.000000000000	0.000000000000
7652.173913043478	0.000000000000	0.000405747399	0.003093241280	0.002999628307	0.000138748418	0.000127230790	0.000001151205	0.002999628307	0.000138748418	0.000127230790	0.000001151205	0.000405747399	0.000000000000	0.000000000000	-0.000000000000	0.000000000000	0.000000000000	-0.000000000000	0.000000000000	0.000000000000
7658.862876254180	0.000000000000	0.000405747399	0.003093241280	0.002999628307	0.000138748418	0.000127230790	0.000001151205	0.002999628307	0.000138748418	0.000127230790	0.000001151205	0.000405747399	0.000000000000	0.000000000000	-0.000000000000	0.000000000000	0.000000000000	-0.000000000000	0.000000000000	0.000000000000
7665.551839464883	0.000000000000	0.000405747399	0.003093241280	0.002999628307	0.000138748418	0.000127230790	0.000001151205	0.002999628307	0.000138748418	0.000127230790	0.000001151205	0.000405747399	0.000000000000	0.000000000000	-0.000000000000	0.000000000000	0.000000000000	-0.000000000000	0.000000000000	0.000000000000
7672.240802675586	0.000000000000	0.000405747399	0.003093241280	0.002999628307	0.000138748418	0.000127230790	0.000001151205	0.002999628307	0.000138748418	0.000127230790	0.000001151205	0.000405747399	0.000000000000	0.000000000000	-0.000000000000	0.000000000000	0.000000000000	-0.000000000000	0.000000000000	0.000000000000
7678.929765886288	0.000000000000	0.000405747399	0.003093241280	0.002999628307	0.000138748418	0.000127230790	0.000001151205	0.002999628307	0.000138748418	0.000127230790	0.000001151205	0.000405747399	0.000000000000	0.000000000000	-0.000000000000	0.000000000000	0.000000000000	-0.000000000000	0.000000000000	0.000000000000
7685.618729096990	0.000000000000	0.000405747399	0.003093241280	0.002999628307	0.000138748418	0.000127230790	0.000001151205	0.002999628307	0.000138748418	0.000127230790	0.000001151205	0.000405747399	0.000000000000	0.000000000000	-0.000000000000	0.000000000000	0.000000000000	-0.000000000000	0.000000000000	0.000000000000
7692.307692307692	0.000000000000	0.000405747399	0.003093241280	0.002999628307	0.000138748418	0.000127230790	0.000001151205	0.002999628307	0.000138748418	0.000127230790	0.000001151205	0.000405747399	0.000000000000	0.000000000000	-0.000000000000	0.000000000000	0.000000000000	-0.000000000000	0.000000000000	0.000000000000
7698.996655518395	0.000000000000	0.000405747399	0.003093241280	0.002999628307	0.000138748418	0.000127230790	0.000001151205	0.002999628307	0.000138748418	0.000127230790	0.000001151205	0.000405747399	0.000000000000	0.000000000000	-0.000000000000	0.000000000000	0.000000000000	-0.000000000000	0.000000000000	0.000000000000
7705.685618729097	0.000000000000	0.000405747399	0.003093241280	0.002999628307	0.000138748418	0.000127230790	0.000001151205	0.002999628307	0.000138748418	0.000127230790	0.000001151205	0.000405747399	0.000000000000	0.000000000000	-0.000000000000	0.000000000000	0.000000000000	-0.000000000000	0.000000000000	0.000000000000
7712.374581939799	0.000000000000	0.000405747399	0.003093241280	0.002999628307	0.000138748418	0.000127230790	0.000001151205	0.002999628307	0.000138748418	0.000127230790	0.000001151205	0.000405747399	0.000000000000	0.000000000000	-0.000000000000	0.000000000000	0.000000000000	-0.000000000000	0.000000000000	0.000000000000
7719.063545150501	0.000000000000	0.000405747399	0.003093241280	0.002999628307	0.000138748418	0.000127230790	0.000001151205	0.002999628307	0.000138748418	0.000127230790	0.000001151205	0.000405747399	0.000000000000	0.000000000000	-0.000000000000	0.000000000000	0.000000000000	-0.000000000000	0.000000000000	0.000000000000
7725.752508361204	0.000000000000	0.000405747399	0.003093241280	0.002999628307	0.000138748418	0.000127230790	0.000001151205	0.002999628307	0.000138748418	0.000127230790	0.000001151205	0.000405747399	0.000000000000	0.000000000000	-0.000000000000	0.000000000000	0.000000000000	-0.000000000000	0.000000000000	0.000000000000
7732.441471571907	0.000000000000	0.000405747399	0.003093241280	0.002999628307	0.000138748418	0.000127230790	0.000001151205	0.002999628307	0.000138748418	0.000127230790	0.000001151205	0.000405747399	0.000000000000	0.000000000000	-0.000000000000	0.000000000000	0.000000000000	-0.000000000000	0.000000000000	0.000000000000
7739.130434782609	0.000000000000	0.000405747399	0.003093241280	0.002999628307	0.000138748418	0.000127230790	0.000001151205	0.002999628307	0.000138748418	0.000127230790	0.000001151205	0.000405747399	0.000000000000	0.000000000000	-0.000000000000	0.000000000000	0.000000000000	-0.000000000000	0.000000000000	0.000000000000
7745.819397993311	0.000000000000	0.000405747399	0.003093241280	0.002999628307	0.000138748418	0.000127230790	0.000001151205	0.002999628307	0.000138748418	0.000127230790	0.000001151205	0.000405747399	0.000000000000	0.000000000000	-0.000000000000	0.000000000000	0.000000000000	-0.000000000000	0.000000000000	0.000000000000
7752.508361204013	0.000000000000	0.000405747399	0.003093241280	0.002999628307	0.000138748418	0.000127230790	0.000001151205	0.002999628307	0.000138748418	0.000127230790	0.000001151205	0.000405747399	0.000000000000	0.000000000000	-0.000000000000	0.000000000000	0.000000000000	-0.000000000000	0.000000000000	0.000000000000
7759.197324414716	0.000000000000	0.000405747399	0.003093241280	0.002999628307	0.000138748418	0.000127230790	0.000001151205	0.002999628307	0.000138748418	0.000127230790	0.000001151205	0.000405747399	0.000000000000	0.000000000000	-0.000000000000	0.000000000000	0.000000000000	-0.000000000000	0.000000000000	0.000000000000
7765.886287625418	0.000000000000	0.000405747399	0.003093241280	0.002999628307	0.000138748418	0.000127230790	0.000001151205	0.002999628307	0.000138748418	0.000127230790	0.000001151205	0.000405747399	0.000000000000	0.000000000000	-0.000000000000	0.000000000000	0.000000000000	-0.000000000000	0.000000000000	0.000000000000
7772.575250836120	0.000000000000	0.000405747399	0.003093241280	0.002999628307	0.000138748418	0.000127230790	0.000001151205	0.002999628307	0.000138748418	0.000127230790	0.000001151205	0.000405747399	0.000000000000	0.000000000000	-0.000000000000	0.000000000000	0.000000000000	-0.000000000000	0.000000000000	0.000000000000
7779.264214046822	0.000000000000	0.000405747399	0.003093241280	0.002999628307	0.000138748418	0.000127230790	0.000001151205	0.002999628307	0.000138748418	0.000127230790	0.000001151205	0.000405747399	0.000000000000	0.000000000000	-0.000000000000	0.000000000000	0.000000000000	-0.000000000000	0.000000000000	0.000000000000
7785.953177257525	0.000000000000	0.000405747399	0.003093241280	0.002999628307	0.000138748418	0.000127230790	0.000001151205	0.002999628307	0.000138748418	0.000127230790	0.000001151205	0.000405747399	0.000000000000	0.000000000000	-0.000000000000	0.000000000000	0.000000000000	-0.000000000000	0.000000000000	0.000000000000
7792.642140468228	0.000000000000	0.000405747399	0.003093241280	0.002999628307	0.000138748418	0.000127230790	0.000001151205	0.002999628307	0.000138748418	0.000127230790	0.000001151205	0.000405747399	0.000000000000	0.000000000000	-0.000000000000	0.000000000000	0.000000000000	-0.000000000000	0.000000000000	0.000000000000
7799.331103678930	0.000000000000	0.000405747399	0.003093241280	0.002999628307	0.000138748418	0.000127230790	0.000001151205	0.002999628307	0.000138748418	0.000127230790	0.000001151205	0.000405747399	0.000000000000	0.000000000000	-0.000000000000	0.000000000000	0.000000000000	-0.000000000000	0.000000000000	0.000000000000
7806.020066889632	0.000000000000	0.000405747399	0.003093241280	0.002999628307	0.000138748418	0.000127230790	0.000001151205	0.002999628307	0.000138748418	0.000127230790	0.000001151205	0.000405747399	0.000000000000	0.000000000000	-0.000000000000	0.000000000000	0.000000000000	-0.000000000000	0.000000000000	0.000000000000
7812.709030100335	0.000000000000	0.000405747399	0.003093241280	0.002999628307	0.000138748418	0.000127230790	0.000001151205	0.002999628307	0.000138748418	0.000127230790	0.000001151205	0.000405747399	0.000000000000	0.000000000000	-0.000000000000	0.000000000000	0.000000000000	-0.000000000000	0.000000000000	0.000000000000
7819.397993311037	0.000000000000	0.000405747399	0.003093241280	0.002999628307	0.000138748418	0.000127230790	0.000001151205	0.002999628307	0.000138748418	0.000127230790	0.000001151205	0.000405747399	0.000000000000	0.000000000000	-0.000000000000	0.000000000000	0.000000000000	-0.000000000000	0.000000000000	0.000000000000
7826.086956521739	0.000000000000	0.000405747399	0.003093241280	0.002999628307	0.000138748418	0.000127230790	0.000001151205	0.002999628307	0.000138748418	0.000127230790	0.000001151205	0.000405747399	0.000000000000	0.000000000000	-0.000000000000	0.000000000000	0.000000000000	-0.000000000000	0.000000000000	0.000000000000
7832.775919732441	0.000000000000	0.000405747399	0.003093241280	0.002999628307	0.000138748418	0.000127230790	0.000001151205	0.002999628307	0.000138748418	0.000127230790	0.000001151205	0.000405747399	0.000000000000	0.000000000000	-0.000000000000	0.000000000000	0.000000000000	-0.000000000000	0.000000000000	0.000000000000
7839.464882943143	0.000000000000	0.000405747399	0.003093241280	0.002999628307	0.000138748418	0.000127230790	0.000001151205	0.002999628307	0.000138748418	0.000127230790	0.000001151205	0.000405747399	0.000000000000	0.000000000000	-0.000000000000	0.000000000000	0.000000000000	-0.000000000000	0.000000000000	0.000000000000
7846.153846153846	0.000000000000	0.000405747399	0.003093241280	0.002999628307	0.000138748418	0.000127230790	0.000001151205	0.002999628307	0.000138748418	0.000127230790	0.000001151205	0.000405747399	0.000000000000	0.000000000000	-0.000000000000	0.000000000000	0.000000000000	-0.000000000000	0.000000000000	0.000000000000
7852.842809364549	0.000000000000	0.000405747399	0.003093241280	0.002999628307	0.000138748418	0.000127230790	0.000001151205	0.002999628307	0.000138748418	0.000127230790	0.000001151205	0.000405747399	0.000000000000	0.000000000000	-0.000000000000	0.000000000000	0.000000000000	-0.000000000000	0.000000000000	0.000000000000
7859.531772575251	0.000000000000	0.000405747399	0.003093241280	0.002999628307	0.000138748418	0.000127230790	0.000001151205	0.002999628307	0.000138748418	0.000127230790	0.000001151205	0.000405747399	0.000000000000	0.000000000000	-0.000000000000	0.000000000000	0.000000000000	-0.000000000000	0.000000000000	0.000000000000
7866.220735785953	0.000000000000	0.000405747399	0.003093241280	0.002999628307	0.000138748418	0.000127230790	0.000001151205	0.002999628307	0.000138748418	0.000127230790	0.000001151205	0.000405747399	0.000000000000	0.000000000000	-0.000000000000	0.000000000000	0.000000000000	-0.000000000000	0.000000000000	0.000000000000
7872.909698996656	0.000000000000	0.000405747399	0.003093241280	0.002999628307	0.000138748418	0.000127230790	0.000001151205	0.002999628307	0.000138748418	0.000127230790	0.000001151205	0.000405747399	0.000000000000	0.000000000000	-0.000000000000	0.000000000000	0.000000000000	-0.000000000000	0.000000000000	0.000000000000
7879.598662207358	0.000000000000	0.000405747399	0.003093241280	0.002999628307	0.000138748418	0.000127230790	0.000001151205	0.002999628307	0.000138748418	0.000127230790	0.000001151205	0.000405747399	0.000000000000	0.000000000000	-0.000000000000	0.000000000000	0.000000000000	-0.000000000000	0.000000000000	0.000000000000
7886.287625418060	0.000000000000	0.000405747399	0.003093241280	0.002999628307	0.000138748418	0.000127230790	0.000001151205	0.002999628307	0.000138748418	0.000127230790	0.000001151205	0.000405747399	0.000000000000	0.000000000000	-0.000000000000	0.000000000000	0.000000000000	-0.000000000000	0.000000000000	0.000000000000
7892.976588628762	0.000000000000	0.000405747399	0.003093241280	0.002999628307	0.000138748418	0.000127230790	0.000001151205	0.002999628307	0.000138748418	0.000127230790	0.000001151205	0.000405747399	0.000000000000	0.000000000000	-0.000000000000	0.000000000000	0.000000000000	-0.000000000000	0.000000000000	0.000000000000
7899.665551839465	0.000000000000	0.000405747399	0.003093241280	0.002999628307	0.000138748418	0.000127230790	0.000001151205	0.002999628307	0.000138748418	0.000127230790	0.000001151205	0.000405747399	0.000000000000	0.000000000000	-0.000000000000	0.000000000000	0.000000000000	-0.000000000000	0.000000000000	0.000000000000
7906.354515050167	0.000000000000	0.000405747399	0.003093241280	0.002999628307	0.000138748418	0.000127230790	0.000001151205	0.002999628307	0.000138748418	0.000127230790	0.000001151205	0.000405747399	0.000000000000	0.000000000000	-0.000000000000	0.000000000000	0.000000000000	-0.000000000000	0.000000000000	0.000000000000
7913.043478260870	0.000000000000	0.000405747399	0.003093241280	0.002999628307	0.000138748418	0.000127230790	0.000001151205	0.002999628307	0.000138748418	0.000127230790	0.000001151205	0.000405747399	0.000000000000	0.000000000000	-0.000000000000	0.000000000000	0.000000000000	-0.000000000000	0.000000000000	0.000000000000
7919.732441471572	0.000000000000	0.000405747399	0.003093241280	0.002999628307	0.000138748418	0.000127230790	0.000001151205	0.002999628307	0.000138748418	0.000127230790	0.000001151205	0.000405747399	0.000000000000	0.000000000000	-0.000000000000	0.000000000000	0.000000000000	-0.000000000000	0.000000000000	0.000000000000
7926.421404682274	0.000000000000	0.000405747399	0.003093241280	0.002999628307	0.000138748418	0.000127230790	0.000001151205	0.002999628307	0.000138748418	0.000127230790	0.000001151205	0.000405747399	0.000000000000	0.000000000000	-0.000000000000	0.000000000000	0.000000000000	-0.000000000000	0.000000000000	0.000000000000
7933.110367892977	0.000000000000	0.000405747399	0.003093241280	0.002999628307	0.000138748418	0.000127230790	0.000001151205	0.002999628307	0.000138748418	0.000127230790	0.000001151205	0.000405747399	0.000000000000	0.000000000000	-0.000000000000	0.000000000000	0.000000000000	-0.000000000000	0.000000000000	0.000000000000
7939.799331103679	0.000000000000	0.000405747399	0.003093241280	0.002999628307	0.000138748418	0.000127230790	0.000001151205	0.002999628307	0.000138748418	0.000127230790	0.000001151205	0.000405747399	0.000000000000	0.000000000000	-0.000000000000	0.000000000000	0.000000000000	-0.000000000000	0.000000000000	0.000000000000
7946.488294314381	0.000000000000	0.000405747399	0.003093241280	0.002999628307	0.000138748418	0.000127230790	0.000001151205	0.002999628307	0.000138748418	0.000127230790	0.000001151205	0.000405747399	0.000000000000	0.000000000000	-0.000000000000	0.000000000000	0.000000000000	-0.000000000000	0.000000000000	0.000000000000
7953.177257525083	0.000000000000	0.000405747399	0.003093241280	0.002999628307	0.000138748418	0.000127230790	0.000001151205	0.002999628307	0.000138748418	0.000127230790	0.000001151205	0.000405747399	0.000000000000	0.000000000000	-0.000000000000	0.000000000000	0.000000000000	-0.000000000000	0.000000000000	0.000000000000
7959.866220735786	0.000000000000	0.000405747399	0.003093241280	0.002999628307	0.000138748418	0.000127230790	0.000001151205	0.002999628307	0.000138748418	0.000127230790	0.000001151205	0.000405747399	0.000000000000	0.000000000000	-0.000000000000	0.000000000000	0.000000000000	-0.000000000000	0.000000000000	0.000000000000
7966.555183946488	0.000000000000	0.000405747399	0.003093241280	0.002999628307	0.000138748418	0.000127230790	0.000001151205	0.002999628307	0.000138748418	0.000127230790	0.000001151205	0.000405747399	0.000000000000	0.000000000000	-0.000000000000	0.000000000000	0.000000000000	-0.000000000000	0.000000000000	0.000000000000
7973.244147157191	0.000000000000	0.000405747399	0.003093241280	0.002999628307	0.000138748418	0.000127230790	0.000001151205	0.002999628307	0.000138748418	0.000127230790	0.000001151205	0.000405747399	0.000000000000	0.000000000000	-0.000000000000	0.000000000000	0.000000000000	-0.000000000000	0.000000000000	0.000000000000
7979.933110367893	0.000000000000	0.000405747399	0.003093241280	0.002999628307	0.000138748418	0.000127230790	0.000001151205	0.002999628307	0.000138748418	0.000127230790	0.000001151205	0.000405747399	0.000000000000	0.000000000000	-0.000000000000	0.000000000000	0.000000000000	-0.000000000000	0.000000000000	0.000000000000
7986.622073578596	0.000000000000	0.000405747399	0.003093241280	0.002999628307	0.000138748418	0.000127230790	0.000001151205	0.002999628307	0.000138748418	0.000127230790	0.000001151205	0.000405747399	0.000000000000	0.000000000000	-0.000000000000	0.000000000000	0.000000000000	-0.000000000000	0.000000000000	0.000000000000
7993.311036789298	0.000000000000	0.000405747399	0.003093241280	0.002999628307	0.000138748418	0.000127230790	0.000001151205	0.002999628307	0.000138748418	0.000127230790	0.000001151205	0.000405747399	0.000000000000	0.000000000000	-0.000000000000	0.000000000000	0.000000000000	-0.000000000000	0.000000000000	0.000000000000
8000.000000000000	0.000000000000	0.000405747399	0.003093241280	0.002999628307	0.000138748418	0.000127230790	0.000001151205	0.002999628307	0.000138748418	0.000127230790	0.000001151205	0.000405747399	0.000000000000	0.000000000000	-0.000000000000	0.000000000000	0.000000000000	-0.000000000000	0.000000000000	0.000000000000
8006.688963210702	0.000000000000	0.000405747399	0.003093241280	0.002999628307	0.000138748418	0.000127230790	0.000001151205	0.002999628307	0.000138748418	0.000127230790	0.000001151205	0.000405747399	0.000000000000	0.000000000000	-0.000000000000	0.000000000000	0.000000000000	-0.000000000000	0.000000000000	0.000000000000
8013.377926421404	0.000000000000	0.000405747399	0.003093241280	0.002999628307	0.000138748418	0.000127230790	0.000001151205	0.002999628307	0.000138748418	0.000127230790	0.000001151205	0.000405747399	0.000000000000	0.000000000000	-0.000000000000	0.000000000000	0.000000000000	-0.000000000000	0.000000000000	0.000000000000
8020.066889632107	0.000000000000	0.000405747399	0.003093241280	0.002999628307	0.000138748418	0.000127230790	0.000001151205	0.002999628307	0.000138748418	0.000127230790	0.000001151205	0.000405747399	0.000000000000	0.000000000000	-0.000000000000	0.000000000000	0.000000000000	-0.000000000000	0.000000000000	0.000000000000
8026.755852842809	0.000000000000	0.000405747399	0.003093241280	0.002999628307	0.000138748418	0.000127230790	0.000001151205	0.002999628307	0.000138748418	0.000127230790	0.000001151205	0.000405747399	0.000000000000	0.000000000000	-0.000000000000	0.000000000000	0.000000000000	-0.000000000000	0.000000000000	0.000000000000
8033.444816053512	0.000000000000	0.000572370336	0.002471641322	0.003382826573	0.000219268999	0.000282677492	0.000003585614	0.003375073738	0.000204776508	0.000254836073	0.000003096007	0.000566916490	0.001186940106	-0.000023964886	-0.000023143430	0.000057589675	0.000132158959	-0.000000637076	0.000000000000	0.000165968128
8040.133779264214	0.000000000000	0.000571299743	0.002474129145	0.003378209918	0.000220001075	0.000284041420	0.000003618442	0.003378264235	0.000218301273	0.000280784282	0.000003559454	0.000570919025	0.000000000000	0.000000000000	-0.000000196670	0.000011796294	0.000026874188	-0.000000151816	0.000000000000	0.000038321996
8046.822742474917	-0.000000000000	0.000571288357	0.002474155633	0.003378160765	0.000220008880	0.000284055928	0.000003618793	0.003378176064	0.000219824538	0.000283702780	0.000003612381	0.000571249595	0.000000000000	0.000000000000	0.000000005435	0.000001328591	0.000003022647	-0.000000017338	0.000000000000	0.000004339336
8053.511705685619	0.000000000000	0.000571288236	0.002474155915	0.003378160242	0.000220008963	0.000284056082	0.000003618797	0.003378161988	0.000219989118	0.000284018066	0.000003618107	0.000571284089	0.000000000000	0.000000000000	0.000000000868	0.000000143547	0.000000326537	-0.000000001876	0.000000000000	0.000000469075
8060.200668896321	-0.000000000000	0.000571288234	0.002474155918	0.003378160236	0.000220008964	0.000284056084	0.000003618797	0.003378160425	0.000220006830	0.000284051995	0.000003618723	0.000571287789	0.000000000000	0.000000000000	0.000000000096	0.000000015448	0.000000035140	-0.000000000202	0.000000000000	0.000000050482
8066.889632107023	-0.000000000000	0.000571288234	0.002474155918	0.003378160236	0.000220008964	0.000284056084	0.000003618797	0.003378160257	0.000220008735	0.000284055644	0.000003618789	0.000571288186	0.000000000000	0.000000000000	0.000000000010	0.000000001661	0.000000003779	-0.000000000022	0.000000000000	0.000000005430
8073.578595317726	0.000000000000	0.000571288234	0.002474155918	0.003378160236	0.000220008964	0.000284056084	0.000003618797	0.003378160238	0.000220008940	0.000284056037	0.000003618796	0.000571288229	0.000000000000	0.000000000000	0.000000000001	0.000000000179	0.000000000407	-0.000000000002	0.000000000000	0.000000000584
8080.267558528428	0.000000000000	0.000571288234	0.002474155918	0.003378160236	0.000220008964	0.000284056084	0.000003618797	0.003378160236	0.000220008962	0.000284056079	0.000003618797	0.000571288234	0.000000000000	0.000000000000	0.000000000000	0.000000000019	0.000000000044	-0.000000000000	0.000000000000	0.000000000063
8086.956521739130	0.000000000000	0.000571288234	0.002474155918	0.003378160236	0.000220008964	0.000284056084	0.000003618797	0.003378160236	0.000220008964	0.000284056083	0.000003618797	0.000571288234	0.000000000000	0.000000000000	0.000000000000	0.000000000002	0.000000000005	-0.000000000000	0.000000000000	0.000000000007
8093.645484949833	0.000000000000	0.000571288234	0.002474155918	0.003378160236	0.000220008964	0.000284056084	0.000003618797	0.003378160236	0.000220008964	0.000284056084	0.000003618797	0.000571288234	0.000000000000	0.000000000000	0.000000000000	0.000000000000	0.000000000001	-0.000000000000	0.000000000000	0.000000000001
8100.334448160535	0.000000000000	0.000571288234	0.002474155918	0.003378160236	0.000220008964	0.000284056084	0.000003618797	0.003378160236	0.000220008964	0.000284056084	0.000003618797	0.000571288234	0.000000000000	0.000000000000	0.000000000000	0.000000000000	0.000000000000	-0.000000000000	0.000000000000	0.000000000000
8107.023411371238	0.000000000000	0.000571288234	0.002474155918	0.003378160236	0.000220008964	0.000284056084	0.000003618797	0.003378160236	0.000220008964	0.000284056084	0.000003618797	0.000571288234	0.000000000000	0.000000000000	0.000000000000	0.000000000000	0.000000000000	-0.000000000000	0.000000000000	0.000000000000
8113.712374581940	0.000000000000	0.000571288234	0.002474155918	0.003378160236	0.000220008964	0.000284056084	0.000003618797	0.003378160236	0.000220008964	0.000284056084	0.000003618797	0.000571288234	0.000000000000	0.000000000000	0.000000000000	0.000000000000	0.000000000000	-0.000000000000	0.000000000000	0.000000000000
8120.401337792642	0.000000000000	0.000571288234	0.002474155918	0.003378160236	0.000220008964	0.000284056084	0.000003618797	0.003378160236	0.000220008964	0.000284056084	0.000003618797	0.000571288234	0.000000000000	0.000000000000	0.000000000000	0.000000000000	0.000000000000	-0.000000000000	0.000000000000	0.000000000000
8127.090301003344	0.000000000000	0.000571288234	0.002474155918	0.003378160236	0.000220008964	0.000284056084	0.000003618797	0.003378160236	0.000220008964	0.000284056084	0.000003618797	0.000571288234	0.000000000000	0.000000000000	-0.000000000000	0.000000000000	0.000000000000	-0.000000000000	0.000000000000	0.000000000000
8133.779264214047	0.000000000000	0.000571288234	0.002474155918	0.003378160236	0.000220008964	0.000284056084	0.000003618797	0.003378160236	0.000220008964	0.000284056084	0.000003618797	0.000571288234	0.000000000000	0.000000000000	-0.000000000000	0.000000000000	0.000000000000	-0.000000000000	0.000000000000	0.000000000000
8140.468227424749	0.000000000000	0.000571288234	0.002474155918	0.003378160236	0.000220008964	0.000284056084	0.000003618797	0.003378160236	0.000220008964	0.000284056084	0.000003618797	0.000571288234	0.000000000000	0.000000000000	-0.000000000000	0.000000000000	0.000000000000	-0.000000000000	0.000000000000	0.000000000000
8147.157190635451	0.000000000000	0.000571288234	0.002474155918	0.003378160236	0.000220008964	0.000284056084	0.000003618797	0.003378160236	0.000220008964	0.000284056084	0.000003618797	0.000571288234	0.000000000000	0.000000000000	-0.000000000000	0.000000000000	0.000000000000	-0.000000000000	0.000000000000	0.000000000000
8153.846153846154	0.000000000000	0.000571288234	0.002474155918	0.003378160236	0.000220008964	0.000284056084	0.000003618797	0.003378160236	0.000220008964	0.000284056084	0.000003618797	0.000571288234	0.000000000000	0.000000000000	-0.000000000000	0.000000000000	0.000000000000	-0.000000000000	0.000000000000	0.000000000000
8160.535117056857	0.000000000000	0.000571288234	0.002474155918	0.003378160236	0.000220008964	0.000284056084	0.000003618797	0.003378160236	0.000220008964	0.000284056084	0.000003618797	0.000571288234	0.000000000000	0.000000000000	-0.000000000000	0.000000000000	0.000000000000	-0.000000000000	0.000000000000	0.000000000000
8167.224080267559	0.000000000000	0.000571288234	0.002474155918	0.003378160236	0.000220008964	0.000284056084	0.000003618797	0.003378160236	0.000220008964	0.000284056084	0.000003618797	0.000571288234	0.000000000000	0.000000000000	-0.000000000000	0.000000000000	0.000000000000	-0.000000000000	0.000000000000	0.000000000000
8173.913043478261	0.000000000000	0.000571288234	0.002474155918	0.003378160236	0.000220008964	0.000284056084	0.000003618797	0.003378160236	0.000220008964	0.000284056084	0.000003618797	0.000571288234	0.000000000000	0.000000000000	-0.000000000000	0.000000000000	0.000000000000	-0.000000000000	0.000000000000	0.000000000000
8180.602006688963	0.000000000000	0.000571288234	0.002474155918	0.003378160236	0.000220008964	0.000284056084	0.000003618797	0.003378160236	0.000220008964	0.000284056084	0.000003618797	0.000571288234	0.000000000000	0.000000000000	-0.000000000000	0.000000000000	0.000000000000	-0.000000000000	0.000000000000	0.000000000000
8187.290969899665	0.000000000000	0.000571288234	0.002474155918	0.003378160236	0.000220008964	0.000284056084	0.000003618797	0.003378160236	0.000220008964	0.000284056084	0.000003618797	0.000571288234	0.000000000000	0.000000000000	-0.000000000000	0.000000000000	0.000000000000	-0.000000000000	0.000000000000	0.000000000000
8193.979933110368	0.000000000000	0.000571288234	0.002474155918	0.003378160236	0.000220008964	0.000284056084	0.000003618797	0.003378160236	0.000220008964	0.000284056084	0.000003618797	0.000571288234	0.000000000000	0.000000000000	-0.000000000000	0.000000000000	0.000000000000	-0.000000000000	0.000000000000	0.000000000000
8200.668896321071	0.000000000000	0.000571288234	0.002474155918	0.003378160236	0.000220008964	0.000284056084	0.000003618797	0.003378160236	0.000220008964	0.000284056084	0.000003618797	0.000571288234	0.000000000000	0.000000000000	-0.000000000000	0.000000000000	0.000000000000	-0.000000000000	0.000000000000	0.000000000000
8207.357859531772	0.000000000000	0.000571288234	0.002474155918	0.003378160236	0.000220008964	0.000284056084	0.000003618797	0.003378160236	0.000220008964	0.000284056084	0.000003618797	0.000571288234	0.000000000000	0.000000000000	-0.000000000000	0.000000000000	0.000000000000	-0.000000000000	0.000000000000	0.000000000000
8214.046822742475	0.000000000000	0.000571288234	0.002474155918	0.003378160236	0.000220008964	0.000284056084	0.000003618797	0.003378160236	0.000220008964	0.000284056084	0.000003618797	0.000571288234	0.000000000000	0.000000000000	-0.000000000000	0.000000000000	0.000000000000	-0.000000000000	0.000000000000	0.000000000000
8220.735785953177	0.000000000000	0.000571288234	0.002474155918	0.003378160236	0.000220008964	0.000284056084	0.000003618797	0.003378160236	0.000220008964	0.000284056084	0.000003618797	0.000571288234	0.000000000000	0.000000000000	-0.000000000000	0.000000000000	0.000000000000	-0.000000000000	0.000000000000	0.000000000000
8227.424749163880	0.000000000000	0.000571288234	0.002474155918	0.003378160236	0.000220008964	0.000284056084	0.000003618797	0.003378160236	0.000220008964	0.000284056084	0.000003618797	0.000571288234	0.000000000000	0.000000000000	-0.000000000000	0.000000000000	0.000000000000	-0.000000000000	0.000000000000	0.000000000000
8234.113712374581	0.000000000000	0.000571288234	0.002474155918	0.003378160236	0.000220008964	0.000284056084	0.000003618797	0.003378160236	0.000220008964	0.000284056084	0.000003618797	0.000571288234	0.000000000000	0.000000000000	-0.000000000000	0.000000000000	0.000000000000	-0.000000000000	0.000000000000	0.000000000000
8240.802675585284	0.000000000000	0.000571288234	0.002474155918	0.003378160236	0.000220008964	0.000284056084	0.000003618797	0.003378160236	0.000220008964	0.000284056084	0.000003618797	0.000571288234	0.000000000000	0.000000000000	-0.000000000000	0.000000000000	0.000000000000	-0.000000000000	0.000000000000	0.000000000000
8247.491638795987	0.000000000000	0.000571288234	0.002474155918	0.003378160236	0.000220008964	0.000284056084	0.000003618797	0.003378160236	0.000220008964	0.000284056084	0.000003618797	0.000571288234	0.000000000000	0.000000000000	-0.000000000000	0.000000000000	0.000000000000	-0.000000000000	0.000000000000	0.000000000000
8254.180602006689	0.000000000000	0.000571288234	0.002474155918	0.003378160236	0.000220008964	0.000284056084	0.000003618797	0.003378160236	0.000220008964	0.000284056084	0.000003618797	0.000571288234	0.000000000000	0.000000000000	-0.000000000000	0.000000000000	0.000000000000	-0.000000000000	0.000000000000	0.000000000000
8260.869565217392	0.000000000000	0.000571288234	0.002474155918	0.003378160236	0.000220008964	0.000284056084	0.000003618797	0.003378160236	0.000220008964	0.000284056084	0.000003618797	0.000571288234	0.000000000000	0.000000000000	-0.000000000000	0.000000000000	0.000000000000	-0.000000000000	0.000000000000	0.000000000000
8267.558528428093	0.000000000000	0.000571288234	0.002474155918	0.003378160236	0.000220008964	0.000284056084	0.000003618797	0.003378160236	0.000220008964	0.000284056084	0.000003618797	0.000571288234	0.000000000000	0.000000000000	-0.000000000000	0.000000000000	0.000000000000	-0.000000000000	0.000000000000	0.000000000000
[truncated: 14,363 more rows]
