# Supplementary material for: Isothermal titration calorimetry and surface plasmon resonance analysis using the dynamic approach
Source: Biochem Biophys Rep. 2019 Dec 17;21:100712. doi: 10.1016/j.bbrep.2019.100712 (PMC6926116; doi:10.1016/j.bbrep.2019.100712)
Supplement: Multimedia component 2 [file mmc2.zip › Figure_2/MNOS_Five_mixed/Time_domain/Five_state.m]

% Two state simulation

clear;
clc;


% Experimental setup
Total_injection=52; 	% Number of titration/injection
Initial_Prot_conc=6360; 	% uM
Initial_Lig_conc=315000; 	% uM
Total_cell_volume=1309.8;  % uL

Init_inj_vol=2; 	% uL
Second_inj_vol=5; 	% uL
Default_inj_vol=5; 	% uL
Tau_lig=0.00001; % sec
Rate_of_injection=1/Tau_lig; 	% uL/sec =1/Tau_mix for ligand mix


MICRO=power(10,-6);
MILLI=power(10,-3);

MICRO_INV=power(10,6);
MILLI_INV=power(10,3);

V_0=Total_cell_volume*MICRO; 
Rate_of_injection=Rate_of_injection*MICRO;

% Fit parameters
M=1;
N=1;
O=1;
U=1;
K1=2.39*power(10,3);		% Binding equilibrium constant of Lig-Protein interaction
K2=1.14*power(10,2);		% Binding equilibrium constant of Lig-Protein interaction
K3=2.26*power(10,3);		% Binding equilibrium constant of Lig-Protein interaction
K4=2.23*power(10,1);		% Binding equilibrium constant of Lig-Protein interaction


K_on_1=K1;
K_off_1=K_on_1/K1;
K_on_2=K2;
K_off_2=K_on_2/K2;
K_on_3=K3;
K_off_3=K_on_3/K3;
K_on_4=K4;
K_off_4=K_on_4/K4;

Del_H_1=-314.8;		% Enthalpy of Lig-Protein interaction
Del_H_2= 4769;		% Enthalpy of Lig-Protein interaction
Del_H_3= 834.9;		% Enthalpy of Lig-Protein interaction
Del_H_4= -6962;		% Enthalpy of Lig-Protein interaction

%{
K1=4.13*power(10,7);		% Binding equilibrium constant of Lig-Protein interaction
K2=1.40*power(10,5);		% Binding equilibrium constant of Lig-Protein interaction
K_on_1=4.13*power(10,7);
K_off_1=K_on_1/K1;
K_on_2=1.40*power(10,5);
K_off_2=K_on_2/K2;
Del_H_1=-8194;		% Enthalpy of Lig-Protein interaction
Del_H_2=-3121;		% Enthalpy of Lig-Protein interaction
%}


Del_H_Dilution=0;	% Heat of ligand dilution during titration
Tau_heat=3;			% Hz Instrument response for heat mix
Tau_dil=Tau_heat;			% Hz Instrument response for heat mix


		 		% Maximum order of the polynomial obtained for free ligand concentration 
				% Obtained by solving two-state kinetic model
				% [L],[PL] => free ligand, bound ligand => 2 species


% Differential parameters
Diffeq_no=12;

Custom_RelTol=1e-12;
Custom_AbsTol=1e-12;
Max_time=2000; %sec
Time_points=300;
Time_interval=Max_time/(Time_points-1);


K=size(20,1);
Y_init=size(1,Diffeq_no);
Y_tol=zeros(1,Diffeq_no);


for j = 1:Diffeq_no
Y_tol(1,j)=Custom_AbsTol;
end


% Default parameters

P_Correct=zeros(Total_injection,1);
L_Correct=zeros(Total_injection,1);
Inj_Vol=zeros(Total_injection,1);
Cum_Inj_Vol=zeros(Total_injection,1);

L=zeros(Total_injection,1);		% Fraction of bound ligand i.e. [PL]/L_total
P=zeros(Total_injection,1);		% Fraction of bound protein i.e. [PL]/P_total
PL1=zeros(Total_injection,1);		% Fraction of bound protein i.e. [PL]/P_total
PL2=zeros(Total_injection,1);		% Fraction of bound protein i.e. [PL]/P_total
PL3=zeros(Total_injection,1);		% Fraction of bound protein i.e. [PL]/P_total
PL4=zeros(Total_injection,1);		% Fraction of bound protein i.e. [PL]/P_total


% Differential model
Injection_vol_chromatogram_profile=zeros(Total_injection*Time_points,1);
Injection_vol_chromatogram=zeros(Total_injection*Time_points,1);
Injection_cum_vol_chromatogram=zeros(Total_injection*Time_points,1);
Cell_cum_vol_chromatogram=zeros(Total_injection*Time_points,1);


L_T_chromatogram=zeros(Total_injection*Time_points,1);
L_T_cum_chromatogram=zeros(Total_injection*Time_points,1);
P_T_chromatogram=zeros(Total_injection*Time_points,1);		% Fraction of bound protein i.e. [PL]/P_total
P_T_cum_chromatogram=zeros(Total_injection*Time_points,1);


L_chromatogram=zeros(Total_injection*Time_points,1);		% Fraction of bound ligand i.e. [PL]/L_total
L_1_chromatogram=zeros(Total_injection*Time_points,1);		% Fraction of bound ligand i.e. [PL]/L_total
	
P_chromatogram=zeros(Total_injection*Time_points,1);		% Fraction of bound protein i.e. [PL]/P_total
PL1_chromatogram=zeros(Total_injection*Time_points,1);		% Fraction of bound protein i.e. [PL]/P_total
PL2_chromatogram=zeros(Total_injection*Time_points,1);		% Fraction of bound protein i.e. [PL]/P_total
PL3_chromatogram=zeros(Total_injection*Time_points,1);		% Fraction of bound protein i.e. [PL]/P_total
PL4_1_chromatogram=zeros(Total_injection*Time_points,1);

PL1_1_chromatogram=zeros(Total_injection*Time_points,1);
PL2_1_chromatogram=zeros(Total_injection*Time_points,1);
PL3_1_chromatogram=zeros(Total_injection*Time_points,1);
PL4_chromatogram=zeros(Total_injection*Time_points,1);		% Fraction of bound protein i.e. [PL]/P_total
L_1_1_chromatogram=zeros(Total_injection*Time_points,1);

Q1_chromatogram=zeros(Total_injection*Time_points,1);
Q2_chromatogram=zeros(Total_injection*Time_points,1);
Q3_chromatogram=zeros(Total_injection*Time_points,1);
Q4_chromatogram=zeros(Total_injection*Time_points,1);
Q_dil_chromatogram=zeros(Total_injection*Time_points,1);
Q_total_chromatogram=zeros(Total_injection*Time_points,1);
Time_chromatogram=zeros(Total_injection*Time_points,1);


Q_integral=zeros(Total_injection,1);
N_Del_Q_integral=zeros(Total_injection,1);
Q=zeros(Total_injection,1);
Del_Q=zeros(Total_injection,1);
N_Del_Q=zeros(Total_injection,1);
XMt=zeros(Total_injection,1);

% Change 1

	% Insert parameter array generation

	% Create the 'Results' folder 

	% New loop for sim parameters

	% Reassigning of the internal variables

%% Change 1


Injection_vol_chromatogram_profile=zeros(Total_injection*Time_points,1);

% calculate Injection volume for each injection segments

for i=1:Total_injection

	%  Set the injection volume

	if i==1
	Inj_Vol(i,1)=Init_inj_vol*MICRO;
	Cum_Inj_Vol(i,1)=Inj_Vol(i,1);
	elseif i==2
	Inj_Vol(i,1)=Second_inj_vol*MICRO;
	Cum_Inj_Vol(i,1)=Cum_Inj_Vol(i-1,1)+Inj_Vol(i,1);
	else
	Inj_Vol(i,1)=Default_inj_vol*MICRO;
	Cum_Inj_Vol(i,1)=Cum_Inj_Vol(i-1,1)+Inj_Vol(i,1);
	end


	% P_Correct(i,1)=Initial_Prot_conc*MICRO*(1-(Cum_Inj_Vol(i,1)/(2*V_0)))/(1+(Cum_Inj_Vol(i,1)/(2*V_0)));	
					% Total Protein concentration which varies with each titration

	% L_Correct(i,1)=Initial_Lig_conc*MICRO*(1-(Cum_Inj_Vol(i,1)/(2*V_0)))*Cum_Inj_Vol(i,1)/V_0; 	
					% Total Ligand concentration which varies with each titration

	% P_Correct(i,1)=Initial_Prot_conc*MICRO*(V_0/(V_0+Cum_Inj_Vol(i,1)));	
					% Total Protein concentration which varies with each titration

	% L_Correct(i,1)=Initial_Lig_conc*MICRO*(Cum_Inj_Vol(i,1)/(V_0+Cum_Inj_Vol(i,1))); 	
					% Total Ligand concentration which varies with each titration


	if i==1
	P_Correct(i,1)=Initial_Prot_conc*MICRO;	
	L_Correct(i,1)=Initial_Lig_conc*MICRO*(Inj_Vol(i,1)/V_0); 	
	else
	P_Correct(i,1)=P_Correct(i-1,1)*(V_0-Inj_Vol(i,1))/V_0;	
	L_Correct(i,1)=L_Correct(i-1,1)*(V_0-Inj_Vol(i,1))/V_0+Initial_Lig_conc*MICRO*(Inj_Vol(i,1)/V_0);		
	end


end

% calculate Injection volume for each time points


for i=1:Total_injection


			T_m=Inj_Vol(i,1)/Rate_of_injection;

			if T_m < Time_interval
				T_m=T_m+Time_interval;
			end
			Rem_T_m=mod(T_m,Time_interval);
			Quo_T_m=floor(T_m/Time_interval);

			if Rem_T_m <= 0.01
			T_m=Quo_T_m*Time_interval;
			else
			T_m=(Quo_T_m+1)*Time_interval;	

			end

			M_I=(Inj_Vol(i,1))/T_m;

			Inj_Time(i,1)=T_m;

	for j=1:Time_points


			Time_chromatogram((i-1)*Time_points+j,1)=Time_interval*((i-1)*Time_points+(j-1));


			if i==1 && j==1
			Injection_vol_chromatogram_profile((i-1)*Time_points+j,1)=0;
			Injection_vol_chromatogram((i-1)*Time_points+j,1)=0;
			Injection_cum_vol_chromatogram((i-1)*Time_points+j,1)=0;
			Cell_cum_vol_chromatogram((i-1)*Time_points+j,1)=V_0;

			else


			if (Time_interval*(j-1))<=T_m
			Injection_vol_chromatogram_profile((i-1)*Time_points+j,1)=M_I*(Time_interval*(j-1));
			Injection_vol_chromatogram((i-1)*Time_points+j,1)=Injection_vol_chromatogram_profile((i-1)*Time_points+j,1)-Injection_vol_chromatogram_profile((i-1)*Time_points+j-1,1); % Peicewise
			Injection_cum_vol_chromatogram((i-1)*Time_points+j,1)=Injection_cum_vol_chromatogram((i-1)*Time_points+j-1,1)+Injection_vol_chromatogram((i-1)*Time_points+j,1); % Cumulative
			Cell_cum_vol_chromatogram((i-1)*Time_points+j,1)=Cell_cum_vol_chromatogram((i-1)*Time_points+j-1,1)+Injection_vol_chromatogram((i-1)*Time_points+j,1); % Cumulative
			
			else


			Injection_vol_chromatogram_profile((i-1)*Time_points+j,1)=0;
			Injection_vol_chromatogram((i-1)*Time_points+j,1)=0; % Peicewise
			Injection_cum_vol_chromatogram((i-1)*Time_points+j,1)=Injection_cum_vol_chromatogram((i-1)*Time_points+j-1,1)+Injection_vol_chromatogram((i-1)*Time_points+j,1); % Cumulative
			Cell_cum_vol_chromatogram((i-1)*Time_points+j,1)=Cell_cum_vol_chromatogram((i-1)*Time_points+j-1,1)+Injection_vol_chromatogram((i-1)*Time_points+j,1); % Cumulative
			end


		end


end % i
end % j


%{
figure();	
	plot(Time_chromatogram(:,1),Injection_vol_chromatogram(:,1),'r-',Time_chromatogram(:,1),Injection_cum_vol_chromatogram(:,1),'b-','LineWidth',1.5);

figure();	
	plot(Time_chromatogram(:,1),Cell_cum_vol_chromatogram(:,1),'b-','LineWidth',1.5);

figure();	
	plot(Time_chromatogram(:,1),Dil_factor_constant_chromatogram(:,1),'k-',Time_chromatogram(:,1),Dil_factor_variable_chromatogram(:,1),'r-','LineWidth',1.5);

%}


% Injected ligand


for i=1:Total_injection


	for j=1:Time_points


	% L_T_cum_chromatogram((i-1)*Time_points+j,1)=(Initial_Lig_conc*MICRO)*(1-(Injection_cum_vol_chromatogram((i-1)*Time_points+j,1)/(2*V_0)))*Injection_cum_vol_chromatogram((i-1)*Time_points+j,1)/V_0;


	if i==1 && j==1
	L_T_cum_chromatogram((i-1)*Time_points+j,1)=(Initial_Lig_conc*MICRO)*Injection_vol_chromatogram((i-1)*Time_points+j,1)/(V_0);
	else
	L_T_cum_chromatogram((i-1)*Time_points+j,1)=(L_T_cum_chromatogram((i-1)*Time_points+j-1,1)*(V_0-Injection_vol_chromatogram((i-1)*Time_points+j,1))/V_0)+(Initial_Lig_conc*MICRO)*Injection_vol_chromatogram((i-1)*Time_points+j,1)/V_0;
	end


	if i==1 && j==1
	L_T_chromatogram((i-1)*Time_points+j,1)=0;
	else
	L_T_chromatogram((i-1)*Time_points+j,1)=L_T_cum_chromatogram((i-1)*Time_points+j,1)-L_T_cum_chromatogram((i-1)*Time_points+j-1,1);
	end


	% P_T_cum_chromatogram((i-1)*Time_points+j,1)=(Initial_Prot_conc*MICRO)*(1-(Injection_cum_vol_chromatogram((i-1)*Time_points+j,1)/(2*V_0)))/(1+(Injection_cum_vol_chromatogram((i-1)*Time_points+j,1)/(2*V_0)));

	if i==1 && j==1
	P_T_cum_chromatogram((i-1)*Time_points+j,1)=(Initial_Prot_conc*MICRO);
	else
	P_T_cum_chromatogram((i-1)*Time_points+j,1)=P_T_cum_chromatogram((i-1)*Time_points+j-1,1)*(V_0-Injection_vol_chromatogram((i-1)*Time_points+j,1))/V_0;
	end


	if i==1 && j==1
	P_T_chromatogram((i-1)*Time_points+j,1)=0;
	else
	P_T_chromatogram((i-1)*Time_points+j,1)=P_T_cum_chromatogram((i-1)*Time_points+j,1)-P_T_cum_chromatogram((i-1)*Time_points+j-1,1);
	end


	end % j

end % i
	


for i=1:Total_injection

	for j=1:Time_points


		% Differential model

		K(1,1)=K_on_1;				% 1
		K(2,1)=K_off_1;				%n;
		K(3,1)=K_on_2;				%n;
		K(4,1)=K_off_2;				%n;
		K(5,1)=K_on_3;				% 1
		K(6,1)=K_off_3;				%n;
		K(7,1)=K_on_4;				%n;
		K(8,1)=K_off_4;				%n;

		K(9,1)=M;			%n;
		K(10,1)=N;			%n;
		K(11,1)=O;			%n;
		K(12,1)=U;			%n;
		K(13,1)=Del_H_1;				%n;
		K(14,1)=Del_H_2;		% Lig mix rate
		K(15,1)=Del_H_3;				%n;
		K(16,1)=Del_H_4;		% Lig mix rate
		K(17,1)=Del_H_Dilution;			% Heat mix rate

		K(18,1)=V_0;			% Heat of dil mix rate
		K(19,1)=1.0/Tau_lig;		% Lig mix rate
		K(20,1)=1.0/Tau_heat;			% Heat mix rate


	options = odeset('RelTol',Custom_RelTol,'AbsTol',Y_tol);

	if i==1 && j==1

		L_chromatogram((i-1)*Time_points+j,1)=L_T_chromatogram((i-1)*Time_points+j,1);
		L_1_chromatogram((i-1)*Time_points+j,1)=0;
		P_chromatogram((i-1)*Time_points+j,1)=P_T_cum_chromatogram((i-1)*Time_points+j,1);
		PL1_chromatogram((i-1)*Time_points+j,1)=0;
		PL2_chromatogram((i-1)*Time_points+j,1)=0;
		PL3_chromatogram((i-1)*Time_points+j,1)=0;
		PL4_chromatogram((i-1)*Time_points+j,1)=0;
		PL1_1_chromatogram((i-1)*Time_points+j,1)=0;
		PL2_1_chromatogram((i-1)*Time_points+j,1)=0;
		PL3_1_chromatogram((i-1)*Time_points+j,1)=0;
		PL4_1_chromatogram((i-1)*Time_points+j,1)=0;
		L_1_1_chromatogram((i-1)*Time_points+j,1)=0;
		Q1_chromatogram((i-1)*Time_points+j,1)=0;
		Q2_chromatogram((i-1)*Time_points+j,1)=0;
		Q3_chromatogram((i-1)*Time_points+j,1)=0;
		Q4_chromatogram((i-1)*Time_points+j,1)=0;
		Q_dil_chromatogram((i-1)*Time_points+j,1)=0;

		% fprintf('Pre:P_T:%0.12f L_T:%0.12f L:%0.12f P:%0.12f PL1:%0.12f PL2:%0.12f PL3:%0.12f PL4:%0.12f\n',P_chromatogram((i-1)*Time_points+j,1),L_chromatogram((i-1)*Time_points+j,1),L(i,1),P(i,1),PL1(i,1),PL2(i,1),PL3(i,1),PL4(i,1));
% pause

		Q_total_chromatogram((i-1)*Time_points+j,1)=Q1_chromatogram((i-1)*Time_points+j,1)+Q2_chromatogram((i-1)*Time_points+j,1)+Q3_chromatogram((i-1)*Time_points+j,1)+Q4_chromatogram((i-1)*Time_points+j,1)+Q_dil_chromatogram((i-1)*Time_points+j,1);

		else


		Y_init(1,1)=L_chromatogram((i-1)*Time_points+j-1,1)+L_T_chromatogram((i-1)*Time_points+j,1);
 		Y_init(1,2)=L_1_chromatogram((i-1)*Time_points+j-1,1);

		% Y_init(1,3)=P_chromatogram((i-1)*Time_points+j-1,1)+P_T_chromatogram((i-1)*Time_points+j,1);

		% Y_init(1,3)=P_chromatogram((i-1)*Time_points+j-1,1)*(V_0-Injection_vol_chromatogram((i-1)*Time_points+j,1))/V_0; % use this for including dilution effect 

		Y_init(1,3)=P_chromatogram((i-1)*Time_points+j-1,1);
		Y_init(1,4)=PL1_chromatogram((i-1)*Time_points+j-1,1);
		Y_init(1,5)=PL2_chromatogram((i-1)*Time_points+j-1,1);
		Y_init(1,6)=PL3_chromatogram((i-1)*Time_points+j-1,1);
		Y_init(1,7)=PL4_chromatogram((i-1)*Time_points+j-1,1);

		Y_init(1,8)= PL1_1_chromatogram((i-1)*Time_points+j-1,1);
		Y_init(1,9)= PL2_1_chromatogram((i-1)*Time_points+j-1,1);
		Y_init(1,10)= PL3_1_chromatogram((i-1)*Time_points+j-1,1);
		Y_init(1,11)= PL4_1_chromatogram((i-1)*Time_points+j-1,1);

		Y_init(1,12)= L_1_1_chromatogram((i-1)*Time_points+j-1,1);


		if (i==1 && j==2 ) || j==1
		% fprintf('Pre:P_T:%0.12f L_T:%0.12f L:%0.12f P:%0.12f PL1:%0.12f PL2:%0.12f PL3:%0.12f PL4:%0.12f\n',Y_init(1,3),Y_init(1,2),L(i,1),P(i,1),PL1(i,1),PL2(i,1),PL3(i,1),PL4(i,1));
	% pause
		end

		[T,Y] = ode15s(@Fivestate_ODE,[Time_interval*(j-2) Time_interval*(j-1)],Y_init(1,:),options,K);


		L_chromatogram((i-1)*Time_points+j,1)=Y(end,1);
		L_1_chromatogram((i-1)*Time_points+j,1)=Y(end,2);
		P_chromatogram((i-1)*Time_points+j,1)=Y(end,3);
		PL1_chromatogram((i-1)*Time_points+j,1)=Y(end,4);
		PL2_chromatogram((i-1)*Time_points+j,1)=Y(end,5);
		PL3_chromatogram((i-1)*Time_points+j,1)=Y(end,6);
		PL4_chromatogram((i-1)*Time_points+j,1)=Y(end,7);
		PL1_1_chromatogram((i-1)*Time_points+j,1)=Y(end,8);
		PL2_1_chromatogram((i-1)*Time_points+j,1)=Y(end,9);
		PL3_1_chromatogram((i-1)*Time_points+j,1)=Y(end,10);
		PL4_1_chromatogram((i-1)*Time_points+j,1)=Y(end,11);
		L_1_1_chromatogram((i-1)*Time_points+j,1)=Y(end,12);

		Q1_chromatogram((i-1)*Time_points+j,1)=K(9,1)*K(13,1)*V_0*(PL1_1_chromatogram((i-1)*Time_points+j,1)-PL1_1_chromatogram((i-1)*Time_points+j-1,1))/(Time_chromatogram((i-1)*Time_points+j,1)-Time_chromatogram((i-1)*Time_points+j-1,1));

		Q2_chromatogram((i-1)*Time_points+j,1)=K(9,1)*K(10,1)*(K(13,1)+K(14,1))*V_0*(PL2_1_chromatogram((i-1)*Time_points+j,1)-PL2_1_chromatogram((i-1)*Time_points+j-1,1))/(Time_chromatogram((i-1)*Time_points+j,1)-Time_chromatogram((i-1)*Time_points+j-1,1));

		Q3_chromatogram((i-1)*Time_points+j,1)=K(9,1)*K(10,1)*K(11,1)*(K(13,1)+K(14,1)+K(15,1))*V_0*(PL3_1_chromatogram((i-1)*Time_points+j,1)-PL3_1_chromatogram((i-1)*Time_points+j-1,1))/(Time_chromatogram((i-1)*Time_points+j,1)-Time_chromatogram((i-1)*Time_points+j-1,1));

		Q4_chromatogram((i-1)*Time_points+j,1)=K(9,1)*K(10,1)*K(11,1)*K(12,1)*(K(13,1)+K(14,1)+K(15,1)+K(16,1))*V_0*(PL4_1_chromatogram((i-1)*Time_points+j,1)-PL4_1_chromatogram((i-1)*Time_points+j-1,1))/(Time_chromatogram((i-1)*Time_points+j,1)-Time_chromatogram((i-1)*Time_points+j-1,1));

		Q_dil_chromatogram((i-1)*Time_points+j,1)=K(17,1)*V_0*(L_1_1_chromatogram((i-1)*Time_points+j,1)-L_1_1_chromatogram((i-1)*Time_points+j-1,1))/(Time_chromatogram((i-1)*Time_points+j,1)-Time_chromatogram((i-1)*Time_points+j-1,1));

		Q_total_chromatogram((i-1)*Time_points+j,1)=Q1_chromatogram((i-1)*Time_points+j,1)+Q2_chromatogram((i-1)*Time_points+j,1)+Q3_chromatogram((i-1)*Time_points+j,1)+Q4_chromatogram((i-1)*Time_points+j,1)+Q_dil_chromatogram((i-1)*Time_points+j,1);

		end


	end % For time_pts


	L(i,1)=L_1_chromatogram((i-1)*Time_points+j,1);		% Fraction of bound ligand i.e. [PL]/L_total
	P(i,1)=P_chromatogram((i-1)*Time_points+j,1);		% Fraction of bound protein i.e. [PL]/P_total
	PL1(i,1)=PL1_chromatogram((i-1)*Time_points+j,1);		% Fraction of bound protein i.e. [PL]/P_total
	PL2(i,1)=PL2_chromatogram((i-1)*Time_points+j,1);		% Fraction of bound protein i.e. [PL]/P_total
	PL3(i,1)=PL3_chromatogram((i-1)*Time_points+j,1);		% Fraction of bound protein i.e. [PL]/P_total
	PL4(i,1)=PL4_chromatogram((i-1)*Time_points+j,1);		% Fraction of bound protein i.e. [PL]/P_total


%fprintf('%0.3f %0.3f %0.3f %0.3f %d %d %d %d\n',K(1,1),K(3,1),K(5,1),K(7,1),K(9,1),K(10,1),K(11,1),K(12,1));
%pause

%fprintf('Post:P_T:%0.12f L_T:%0.12f L:%0.12f P:%0.12f PL1:%0.12f PL2:%0.12f PL3:%0.12f PL4:%0.12f\n',P_Correct(i,1),L_Correct(i,1),L(i,1),P(i,1),PL1(i,1),PL2(i,1),PL3(i,1),PL4(i,1));
% pause


	Q_integral(i,1) = trapz(Time_chromatogram((i-1)*Time_points+1:i*Time_points,1),Q_total_chromatogram((i-1)*Time_points+1:i*Time_points,1));
	N_Del_Q_integral(i,1) = Q_integral(i,1)/(Inj_Vol(i,1)*Initial_Lig_conc)*power(10,6); 

	XMt(i,1)=L_Correct(i,1)/P_Correct(i,1);


	
end % For total injection


% Change 2

% reset the file path for plots and the output files

% close the loop for sim parameters

%% Change 2


figure();	
	plot(Time_chromatogram(:,1),L_T_cum_chromatogram(:,1),'r-',Time_chromatogram(:,1),L_chromatogram(:,1),'g-',Time_chromatogram(:,1),L_1_chromatogram(:,1),'c-',Time_chromatogram(:,1),P_chromatogram(:,1),'b-',Time_chromatogram(:,1),PL1_chromatogram(:,1),Time_chromatogram(:,1),PL2_chromatogram(:,1),'r-',Time_chromatogram(:,1),P_T_chromatogram(:,1),'y-','LineWidth',1.5);

saveas(gcf, sprintf('Kinetics(P,PL,L)'), 'pdf');


figure();	
plot(Time_chromatogram(:,1),Q_total_chromatogram(:,1),'b-','LineWidth',1.5);


title(sprintf('Five state \n\n \\tau_{L}: %.f (s)  \\tau_{{\\Delta}H}: %.f (s)  \\tau_{{\\Delta}H_{Dil}}: %.f (s) \n\n  {K_{eq}}^{1}: %1.1e   {k_{on}}^{1}: %1.1e {k_{off}}^{1}: %1.1e \n\n {K_{eq}}^{2}: %1.1e   {k_{on}}^{2}: %1.1e {k_{off}}^{2}: %1.1e \n\n {K_{eq}}^{3}: %1.1e   {k_{on}}^{3}: %1.1e {k_{off}}^{3}: %1.1e \n\n {K_{eq}}^{4}: %1.1e   {k_{on}}^{4}: %1.1e {k_{off}}^{4}: %1.1e \n\n {\\Delta}H_{1}: %1.1e  {\\Delta}H_{2}: %1.1e   \n\n {\\Delta}H_{3}: %1.1e  {\\Delta}H_{4}: %1.1e   {\\Delta}H_{Dil}: %1.1e',Tau_lig,Tau_heat,Tau_dil,K1,K_on_1,K_off_1,K2,K_on_2,K_off_2,K3,K_on_3,K_off_3,K4,K_on_4,K_off_4,Del_H_1,Del_H_2,Del_H_3,Del_H_4,Del_H_Dilution));

saveas(gcf, sprintf('Chromatogram'), 'pdf');


% Plot the data
figure();
plot(XMt,N_Del_Q_integral,'b-',XMt,N_Del_Q_integral,'bo','LineWidth',1.5);
xlabel('L/P ratio (M)');
ylabel('Normalized Delta-H (K cals/mol)');

title(sprintf('Five state \n\n \\tau_{L}: %.f (s)  \\tau_{{\\Delta}H}: %.f (s)  \\tau_{{\\Delta}H_{Dil}}: %.f (s) \n\n  {K_{eq}}^{1}: %1.1e   {k_{on}}^{1}: %1.1e {k_{off}}^{1}: %1.1e \n\n {K_{eq}}^{2}: %1.1e   {k_{on}}^{2}: %1.1e {k_{off}}^{2}: %1.1e \n\n {K_{eq}}^{3}: %1.1e   {k_{on}}^{3}: %1.1e {k_{off}}^{3}: %1.1e \n\n {K_{eq}}^{4}: %1.1e   {k_{on}}^{4}: %1.1e {k_{off}}^{4}: %1.1e \n\n {\\Delta}H_{1}: %1.1e  {\\Delta}H_{2}: %1.1e   \n\n {\\Delta}H_{3}: %1.1e  {\\Delta}H_{4}: %1.1e   {\\Delta}H_{Dil}: %1.1e',Tau_lig,Tau_heat,Tau_dil,K1,K_on_1,K_off_1,K2,K_on_2,K_off_2,K3,K_on_3,K_off_3,K4,K_on_4,K_off_4,Del_H_1,Del_H_2,Del_H_3,Del_H_4,Del_H_Dilution));

saveas(gcf, sprintf('Processed_data'), 'pdf')


% write the output files
outfile=fopen('Data_NDH','w');
fprintf(outfile,'Mt(uM)\tXt(uM)\tVt(uL)\tVi(uL)\tV_cum(uL)\tM_0(uM)\tX_0(uM)\tNDH(cal/mol)\n');
for i=1:Total_injection
fprintf(outfile,'%.10f\t%.10f\t%.3f\t%.1f\t%.1f\t%.3f\t%.3f\t%.10f\n',P_Correct(i,1)*MICRO_INV,L_Correct(i,1)*MICRO_INV,Total_cell_volume,Inj_Vol(i,1)*MICRO_INV,Cum_Inj_Vol(i,1)*MICRO_INV, Initial_Prot_conc,Initial_Lig_conc,N_Del_Q_integral(i,1));
end

fclose(outfile);


outfile=fopen('All_results','w');
fprintf(outfile,'P_T(uM)\tL_T(uM)\tXMt\tL(uM)\tP(uM)\tPL1(uM)\tPL2(uM)\tPL3(uM)\tPL4(uM)\tQ(cals)\tNDH(cal/mol)\n');
for i=1:Total_injection
fprintf(outfile,'%.12f\t%.12f\t%.12f\t%.12f\t%.12f\t%.12f\t%.12f\t%.12f\t%.12f\t%.12f\t%.12f\n',P_Correct(i,1)*MICRO_INV,L_Correct(i,1)*MICRO_INV,XMt(i,1),L(i,1)*MICRO_INV,P(i,1)*MICRO_INV,PL1(i,1)*MICRO_INV,PL2(i,1)*MICRO_INV,PL3(i,1)*MICRO_INV,PL4(i,1)*MICRO_INV,Q_integral(i,1),N_Del_Q_integral(i,1));

end
fclose(outfile);

outfile=fopen('Chromatogram_results','w');
fprintf(outfile,'Time\tL(uM)\tL_1\tP\tPL1\tPL2\tPL3\tPL4\tPL1_1\tPL2_1\tPL3_1\tPL4_1\tL_1_1\tL_T(injected:non-cumulative)\tP_T(non-cumulative)\tQ1\tQ2\tQ3\tQ4\tQ_dil(cals)\tQ_total(cals)\n');
for i=1:Total_injection*Time_points
fprintf(outfile,'%.12f\t%.12f\t%.12f\t%.12f\t%.12f\t%.12f\t%.12f\t%.12f\t%.12f\t%.12f\t%.12f\t%.12f\t%.12f\t%.12f\t%.12f\t%.12f\t%.12f\t%.12f\t%.12f\t%.12f\t%.12f\n',Time_chromatogram(i,1),L_chromatogram(i,1),L_1_chromatogram(i,1),P_chromatogram(i,1),PL1_chromatogram(i,1),PL2_chromatogram(i,1),PL3_chromatogram(i,1),PL4_chromatogram(i,1),PL1_1_chromatogram(i,1),PL2_1_chromatogram(i,1),PL3_1_chromatogram(i,1),PL4_1_chromatogram(i,1),L_1_1_chromatogram(i,1),L_T_chromatogram(i,1),P_T_chromatogram(i,1),Q1_chromatogram(i,1),Q2_chromatogram(i,1),Q3_chromatogram(i,1),Q4_chromatogram(i,1),Q_dil_chromatogram(i,1),Q_total_chromatogram(i,1));
end
fclose(outfile);


X_DQ=XMt(:,1);
Y_DQ=N_Del_Q_integral(:,1);
Resolution=100;
XX_DQ_1=XMt(1,1);
XX_DQ_N=XMt(end,1);
XX_Del_DQ=(XX_DQ_N-XX_DQ_1)/(Resolution-1);

XX_DQ=[XX_DQ_1:XX_Del_DQ:XX_DQ_N]';

YY_DQ = pchip(X_DQ,Y_DQ,XX_DQ);

figure();
plot(X_DQ,Y_DQ,'bo',XX_DQ,YY_DQ,'b-','LineWidth',1.5);

outfile=fopen('CSplines','w');
fprintf(outfile,'XMt\tNDH(cals)\tXMt_interpolated(uM)\tNDH_interpolated(cals)\n');

for i=1:Resolution
	if i<=Total_injection
	fprintf(outfile,'%0.12f\t%0.12f\t%0.12f\t%0.12f\n',X_DQ(i,1),Y_DQ(i,1),XX_DQ(i,1),YY_DQ(i,1));
	else
	fprintf(outfile,'?\t?\t%0.12f\t%0.12f\n',XX_DQ(i,1),YY_DQ(i,1));
	end

end

fclose(outfile);


		
