# Supplementary material for: Isothermal titration calorimetry and surface plasmon resonance analysis using the dynamic approach
Source: Biochem Biophys Rep. 2019 Dec 17;21:100712. doi: 10.1016/j.bbrep.2019.100712 (PMC6926116; doi:10.1016/j.bbrep.2019.100712)
Supplement: Multimedia component 2 [file mmc2.zip › Figure_2/MNOS_Five_mixed/Time_domain/Fivestate_ODE.m]

function dy = Fivestate_ODE(t,y,K)

dy = zeros(12,1);    % a column vector

%{
		K(1,1)=K_on_1;				% 1
		K(2,1)=K_off_1;				%n;
		K(3,1)=K_on_2;				%n;
		K(4,1)=K_off_2;				%n;
		K(5,1)=K_on_3;				%n;
		K(6,1)=K_off_3;				%n;
		K(7,1)=K_on_4;				%n;
		K(8,1)=K_off_4;				%n;
		K(9,1)=M;			%n;
		K(10,1)=N;			%n;
		K(11,1)=O;			%n;
		K(12,1)=Q;			%n;
		K(13,1)=Del_H_M;			%n;
		K(14,1)=Del_H_N;			%n;
		K(15,1)=Del_H_O;			%n;
		K(16,1)=Del_H_Q;			%n;
		K(17,1)=Del_H_DIL;			%n;
		K(18,1)=V_0;			%n;
		K(19,1)=1/Tau_lig;		% Lig mix rate
		K(20,1)=1.0/Tau_heat;		% Heat mix rate

Y1: L
Y2: L1
Y3: P
Y4: PLM
Y5: PLN
Y6: PLO
Y7: PLP
Y8: PLM'
Y9: PLN'
Y10: PLO'
Y11: PLP'
Y12: L1'

%}


dy(1) = -K(19)*y(1);
dy(2) = +K(19)*y(1)-K(9)*K(1)*y(3)*y(2)+K(2)*y(4)-K(9)*K(10)*K(3)*y(4)*y(2)+K(4)*y(5)-K(9)*K(10)*K(11)*K(5)*y(5)*y(2)+K(6)*y(6)-K(9)*K(10)*K(11)*K(12)*K(7)*y(6)*y(2)+K(8)*y(7);
dy(3) = -K(9)*K(1)*y(3)*y(2)+K(2)*y(4);
dy(4) = +K(9)*K(1)*y(3)*y(2)-K(2)*y(4)-K(9)*K(10)*K(3)*y(4)*y(2)+K(4)*y(5);
dy(5) =+K(9)*K(10)*K(3)*y(4)*y(2)-K(4)*y(5)-K(9)*K(10)*K(11)*K(5)*y(5)*y(2)+K(6)*y(6);
dy(6) =+K(9)*K(10)*K(11)*K(5)*y(5)*y(2)-K(6)*y(6)-K(9)*K(10)*K(11)*K(12)*K(7)*y(6)*y(2)+K(8)*y(7);
dy(7) =+K(9)*K(10)*K(11)*K(12)*K(7)*y(6)*y(2)-K(8)*y(7);
dy(8) = K(20)*y(4)-K(20)*y(8);
dy(9) = K(20)*y(5)-K(20)*y(9);
dy(10) = K(20)*y(6)-K(20)*y(10);
dy(11) = K(20)*y(7)-K(20)*y(11);
dy(12) = K(20)*y(2)-K(20)*y(12);
