# Supplementary material for: Isothermal titration calorimetry and surface plasmon resonance analysis using the dynamic approach
Source: Biochem Biophys Rep. 2019 Dec 17;21:100712. doi: 10.1016/j.bbrep.2019.100712 (PMC6926116; doi:10.1016/j.bbrep.2019.100712)
Supplement: Multimedia component 2 [file mmc2.zip › Figure_2/MNOS_Five_mixed/Untitled 1.ods]

## Sheet: Sheet1
Mt(uM)	Xt(uM)	Vt(uL)	Vi(uL)	V_cum(uL)	M_0(uM)	X_0(uM)	NDH(Kcal/mol)
6360	480.9894640403	1309.8	2	2	6360	315000	-275.7131332346		0.0756272742	-275.7131332346	-275.6538064714
6335.7214841961	1681.6270061687	1309.8	5	7	6360	315000	-170.7992873367		0.26541997	-170.7992873367	-169.8215997039
6311.5356486326	2877.6812625202	1309.8	5	12	6360	315000	89.941600402		0.4559399523	89.941600402	95.2169552958
6287.4421395143	4069.1697292231	1309.8	5	17	6360	315000	477.8358966538		0.6471900081	477.8358966538	490.6282505908
6263.4406043963	5256.1098356163	1309.8	5	22	6360	315000	888.2735126927		0.8391729351	888.2735126927	906.4597312422
6239.5306921792	6438.5189445046	1309.8	5	27	6360	315000	1216.0899837787		1.0318915416	1216.0899837787	1234.5253017621
6215.7120531038	7616.4143524123	1309.8	5	32	6360	315000	1437.0287232012		1.2253486467	1437.0287232012	1452.3270443535
6191.9843387463	8789.8132898363	1309.8	5	37	6360	315000	1572.0150416996		1.4195470804	1572.0150416996	1582.8467347248
6168.3472020126	9958.7329214982	1309.8	5	42	6360	315000	1645.9845810946		1.6144896834	1645.9845810946	1651.9136206793
6144.800297134	11123.1903465956	1309.8	5	47	6360	315000	1676.3920527887		1.8101793075	1676.3920527887	1677.1771893494
6121.3432796613	12283.2025990517	1309.8	5	52	6360	315000	1673.6435743024		2.0066188152	1673.6435743024	1668.9559035946
6097.9758064606	13438.786647765	1309.8	5	57	6360	315000	1643.2879173005		2.20381108	1643.2879173005	1632.6057868822
6074.6975357076	14589.9593968574	1309.8	5	62	6360	315000	1587.6932548966		2.4017589865	1587.6932548966	1570.2703214608
6051.5081268829	15736.7376859212	1309.8	5	67	6360	315000	1507.151033263		2.6004654304	1507.151033263	1482.0412823186
6028.4072407672	16879.1382902656	1309.8	5	72	6360	315000	1400.718054828		2.7999333184	1400.718054828	1366.8925104723
6005.3945394358	18017.1779211625	1309.8	5	77	6360	315000	1267.1257403351		3.0001655683	1267.1257403351	1223.7496127213
5982.4696862543	19150.8732260901	1309.8	5	82	6360	315000	1106.0413182274		3.2011651091	1106.0413182274	1052.9762096738
5959.6323458731	20280.2407889772	1309.8	5	87	6360	315000	919.7786083137		3.4029348812	919.7786083137	858.2631071652
5936.8821842229	21405.2971304455	1309.8	5	92	6360	315000	715.0434794231		3.605477836	715.0434794231	648.2349744569
5914.2188685098	22526.058708051	1309.8	5	97	6360	315000	503.5428945407		3.8087969365	503.5428945407	436.3486434449
5891.6420672099	23642.5419165254	1309.8	5	102	6360	315000	300.1311562413		4.0128951567	300.1311562413	238.0022865429
5869.1514500653	24754.7630880152	1309.8	5	107	6360	315000	118.6611383755		4.2177754823	118.6611383755	65.8971283952
5846.7466880785	25862.7384923212	1309.8	5	112	6360	315000	-32.0614507506		4.4234409103	-32.0614507506	-73.3886577207
5824.427453508	26966.4843371359	1309.8	5	117	6360	315000	-149.6771241657		4.6298944493	-149.6771241657	-179.6463793033
5802.1934198635	28066.0167682814	1309.8	5	122	6360	315000	-236.8432717173		4.8371391192	-236.8432717173	-256.8791722358
5780.044261901	29161.3518699447	1309.8	5	127	6360	315000	-298.7150511866		5.0451779517	-298.7150511866	-310.7394025356
5757.979655618	30252.5056649136	1309.8	5	132	6360	315000	-340.9019395614		5.25401399	-340.9019395614	-346.7872831733
5735.9992782488	31339.4941148109	1309.8	5	137	6360	315000	-368.3757579478		5.4636502891	-368.3757579478	-369.7054615257
5714.1028082601	32422.3331203277	1309.8	5	142	6360	315000	-385.1132362839		5.6740899155	-385.1132362839	-383.1309762588
5692.2899253457	33501.0385214564	1309.8	5	147	6360	315000	-394.123587863		5.8853359475	-394.123587863	-389.7682001623
5670.5603104222	34575.626097722	1309.8	5	152	6360	315000	-397.6174230888		6.0973914754	-397.6174230888	-391.5831085297
5648.9136456245	35646.1115684133	1309.8	5	157	6360	315000	-397.1951702009		6.3102596012	-397.1951702009	-389.9902980099
5627.3496143005	36712.5105928124	1309.8	5	162	6360	315000	-394.0089161449		6.5239434386	-394.0089161449	-386.0045366275
5605.8679010073	37774.8387704242	1309.8	5	167	6360	315000	-388.887556156		6.7384461135	-388.887556156	-380.3545386742
5584.4681915058	38833.1116412044	1309.8	5	172	6360	315000	-382.428814724		6.9537707638	-382.428814724	-373.5652545312
5563.1501727567	39887.3446857867	1309.8	5	177	6360	315000	-375.0652560958		7.1699205391	-375.0652560958	-366.0163472179
5541.9135329157	40937.5533257097	1309.8	5	182	6360	315000	-367.111122406		7.3868986015	-367.111122406	-357.9834667644
5520.7579613287	41983.7529236418	1309.8	5	187	6360	315000	-358.7954687946		7.6047081248	-358.7954687946	-349.6673703598
5499.6831485278	43025.9587836065	1309.8	5	192	6360	315000	-350.28564455		7.8233522953	-350.28564455	-341.2145359016
5478.6887862262	44064.1861512061	1309.8	5	197	6360	315000	-341.7040080392		8.0428343114	-341.7040080392	-332.7318349004
5457.7745673141	45098.4502138447	1309.8	5	202	6360	315000	-333.1398981891		8.2631573836	-333.1398981891	-324.2970477565
5436.9401858539	46128.7661009502	1309.8	5	207	6360	315000	-324.6582688134		8.4843247349	-324.6582688134	-315.9664553961
5416.185337076	47155.1488841959	1309.8	5	212	6360	315000	-316.30596218		8.7063396006	-316.30596218	-307.7803620033
5395.5097173742	48177.6135777209	1309.8	5	217	6360	315000	-308.1163013573		8.9292052283	-308.1163013573	-299.7671430693
5374.9130243013	49196.1751383495	1309.8	5	222	6360	315000	-300.1124764917		9.1529248782	-300.1124764917	-291.9462343037
5354.3949565646	50210.8484658104	1309.8	5	227	6360	315000	-292.3100592902		9.3775018229	-292.3100592902	-284.3303538857
5333.9552140216	51221.6484029542	1309.8	5	232	6360	315000	-284.7188824969		9.6029393476	-284.7188824969	-276.9271654328
5313.5934976756	52228.5897359709	1309.8	5	237	6360	315000	-277.3444533422		9.8292407499	-277.3444533422	-269.7405298995
5293.309509671	53231.6871946059	1309.8	5	242	6360	315000	-270.1890224618		10.0564093404	-270.1890224618	-262.771453114
5273.1029532896	54230.9554523758	1309.8	5	247	6360	315000	-263.2523963107		10.284448442	-263.2523963107	-256.0188063547
5252.9735329457	55226.4091267827	1309.8	5	252	6360	315000	-256.5325573234		10.5133613905	-256.5325573234	-249.4798766096
5232.920954182	56218.0627795282	1309.8	5	257	6360	315000	-250.0261390632		10.7431515346	-250.0261390632	-243.1507881889
Mt(uM)	Xt(uM)	Vt(uL)	Vi(uL)	V_cum(uL)	M_0(uM)	X_0(uM)	NDH(cal/mol)
6360	480.9894640403	1309.8	2	2	6360	315000	-275.6538064714		0.0756272742	-275.6538064714
6335.7214841961	1681.6270061687	1309.8	5	7	6360	315000	-169.8215997039		0.26541997	-169.8215997039
6311.5356486326	2877.6812625202	1309.8	5	12	6360	315000	95.2169552958		0.4559399523	95.2169552958
6287.4421395143	4069.1697292231	1309.8	5	17	6360	315000	490.6282505908		0.6471900081	490.6282505908
6263.4406043963	5256.1098356163	1309.8	5	22	6360	315000	906.4597312422		0.8391729351	906.4597312422
6239.5306921792	6438.5189445046	1309.8	5	27	6360	315000	1234.5253017621		1.0318915416	1234.5253017621
6215.7120531038	7616.4143524123	1309.8	5	32	6360	315000	1452.3270443535		1.2253486467	1452.3270443535
6191.9843387463	8789.8132898363	1309.8	5	37	6360	315000	1582.8467347248		1.4195470804	1582.8467347248
6168.3472020126	9958.7329214982	1309.8	5	42	6360	315000	1651.9136206793		1.6144896834	1651.9136206793
6144.800297134	11123.1903465956	1309.8	5	47	6360	315000	1677.1771893494		1.8101793075	1677.1771893494
6121.3432796613	12283.2025990517	1309.8	5	52	6360	315000	1668.9559035946		2.0066188152	1668.9559035946
6097.9758064606	13438.786647765	1309.8	5	57	6360	315000	1632.6057868822		2.20381108	1632.6057868822
6074.6975357076	14589.9593968574	1309.8	5	62	6360	315000	1570.2703214608		2.4017589865	1570.2703214608
6051.5081268829	15736.7376859212	1309.8	5	67	6360	315000	1482.0412823186		2.6004654304	1482.0412823186
6028.4072407672	16879.1382902656	1309.8	5	72	6360	315000	1366.8925104723		2.7999333184	1366.8925104723
6005.3945394358	18017.1779211625	1309.8	5	77	6360	315000	1223.7496127213		3.0001655683	1223.7496127213
5982.4696862543	19150.8732260901	1309.8	5	82	6360	315000	1052.9762096738		3.2011651091	1052.9762096738
5959.6323458731	20280.2407889772	1309.8	5	87	6360	315000	858.2631071652		3.4029348812	858.2631071652
5936.8821842229	21405.2971304455	1309.8	5	92	6360	315000	648.2349744569		3.605477836	648.2349744569
5914.2188685098	22526.058708051	1309.8	5	97	6360	315000	436.3486434449		3.8087969365	436.3486434449
5891.6420672099	23642.5419165254	1309.8	5	102	6360	315000	238.0022865429		4.0128951567	238.0022865429
5869.1514500653	24754.7630880152	1309.8	5	107	6360	315000	65.8971283952		4.2177754823	65.8971283952
5846.7466880785	25862.7384923212	1309.8	5	112	6360	315000	-73.3886577207		4.4234409103	-73.3886577207
5824.427453508	26966.4843371359	1309.8	5	117	6360	315000	-179.6463793033		4.6298944493	-179.6463793033
5802.1934198635	28066.0167682814	1309.8	5	122	6360	315000	-256.8791722358		4.8371391192	-256.8791722358
5780.044261901	29161.3518699447	1309.8	5	127	6360	315000	-310.7394025356		5.0451779517	-310.7394025356
5757.979655618	30252.5056649136	1309.8	5	132	6360	315000	-346.7872831733		5.25401399	-346.7872831733
5735.9992782488	31339.4941148109	1309.8	5	137	6360	315000	-369.7054615257		5.4636502891	-369.7054615257
5714.1028082601	32422.3331203277	1309.8	5	142	6360	315000	-383.1309762588		5.6740899155	-383.1309762588
5692.2899253457	33501.0385214564	1309.8	5	147	6360	315000	-389.7682001623		5.8853359475	-389.7682001623
5670.5603104222	34575.626097722	1309.8	5	152	6360	315000	-391.5831085297		6.0973914754	-391.5831085297
5648.9136456245	35646.1115684133	1309.8	5	157	6360	315000	-389.9902980099		6.3102596012	-389.9902980099
5627.3496143005	36712.5105928124	1309.8	5	162	6360	315000	-386.0045366275		6.5239434386	-386.0045366275
5605.8679010073	37774.8387704242	1309.8	5	167	6360	315000	-380.3545386742		6.7384461135	-380.3545386742
5584.4681915058	38833.1116412044	1309.8	5	172	6360	315000	-373.5652545312		6.9537707638	-373.5652545312
5563.1501727567	39887.3446857867	1309.8	5	177	6360	315000	-366.0163472179		7.1699205391	-366.0163472179
5541.9135329157	40937.5533257097	1309.8	5	182	6360	315000	-357.9834667644		7.3868986015	-357.9834667644
5520.7579613287	41983.7529236418	1309.8	5	187	6360	315000	-349.6673703598		7.6047081248	-349.6673703598
5499.6831485278	43025.9587836065	1309.8	5	192	6360	315000	-341.2145359016		7.8233522953	-341.2145359016
5478.6887862262	44064.1861512061	1309.8	5	197	6360	315000	-332.7318349004		8.0428343114	-332.7318349004
5457.7745673141	45098.4502138447	1309.8	5	202	6360	315000	-324.2970477565		8.2631573836	-324.2970477565
5436.9401858539	46128.7661009502	1309.8	5	207	6360	315000	-315.9664553961		8.4843247349	-315.9664553961
5416.185337076	47155.1488841959	1309.8	5	212	6360	315000	-307.7803620033		8.7063396006	-307.7803620033
5395.5097173742	48177.6135777209	1309.8	5	217	6360	315000	-299.7671430693		8.9292052283	-299.7671430693
5374.9130243013	49196.1751383495	1309.8	5	222	6360	315000	-291.9462343037		9.1529248782	-291.9462343037
5354.3949565646	50210.8484658104	1309.8	5	227	6360	315000	-284.3303538857		9.3775018229	-284.3303538857
5333.9552140216	51221.6484029542	1309.8	5	232	6360	315000	-276.9271654328		9.6029393476	-276.9271654328
5313.5934976756	52228.5897359709	1309.8	5	237	6360	315000	-269.7405298995		9.8292407499	-269.7405298995
5293.309509671	53231.6871946059	1309.8	5	242	6360	315000	-262.771453114		10.0564093404	-262.771453114
5273.1029532896	54230.9554523758	1309.8	5	247	6360	315000	-256.0188063547		10.284448442	-256.0188063547
5252.9735329457	55226.4091267827	1309.8	5	252	6360	315000	-249.4798766096		10.5133613905	-249.4798766096
5232.920954182	56218.0627795282	1309.8	5	257	6360	315000	-243.1507881889		10.7431515346	-243.1507881889
