# Supplementary material for: Isothermal titration calorimetry and surface plasmon resonance analysis using the dynamic approach
Source: Biochem Biophys Rep. 2019 Dec 17;21:100712. doi: 10.1016/j.bbrep.2019.100712 (PMC6926116; doi:10.1016/j.bbrep.2019.100712)
Supplement: Multimedia component 2 [file mmc2.zip › Figure_2/MN_Independent/NDH/Analytical/Symbolic_calc.m]

%%%%%%%%%%%%%%%%%%%%%%%%
% Two-equal site model %
%%%%%%%%%%%%%%%%%%%%%%%%

% first index: lig stoichiometry, second: conformation index at bind site 1, third: conformation index at bind site 2
%-------------------------------------------------------------------------------------------------------------------

%{
	   K1
P + L <=========> PL110

	   K1
P + L <=========> PL120
.
.
	   K1
P + L <=========> PL1m0


	   K2
P + L <=========> PL101

	   K2
P + L <=========> PL102
.
.
	   K2
P + L <=========> PL10n


mK1=[PL1]/[P][L];

nK2=[PL2]/[P][L];

P_T=[P]+[PL110]+[PL120]+..+[PL1m0]+[PL101]+[PL102]+..+[PL10n];
L_T=[L]+[PL110]+[PL120]+..+[PL1m0]+[PL101]+[PL102]+..+[PL10n];

PL110=PL120=...=PL1m0=PLI
PL101=PL102=...=PL10n=PLII
%}

% polynomial in terms of L

clc;
clear;
syms P P1 P2 L PLI PLII L_T P_T K1 K2 M N
[fP1,fP2,fPLI,fPLII]=solve(PLI/(P1 * L) == M*K1, PLII/(P2 * L) == N*K2, P1+PLI== P_T, P2+PLII== P_T,P1,P2,PLI,PLII)

% Get expressions for complexes in terms of L
EQN_1= fPLI==PLI
EQN_2= fPLII==PLII

% Get the RHS and LHS of all complexes except PLI
EQN_2_term=children(EQN_2)

% Express the L poly in terms of first complex PLI
EXPR_1=solve(L+PLI+PLII== L_T,PLI)

% Subs the LHS of all complexes PLI-I to PLI-n (> PLI) in sequential manner 

SUBS_1=subs(EXPR_1,PLII,EQN_2_term(1))

% Finally subs expression of PL1 into eqn for fPLI 

EXPR_2=subs(EQN_1,PLI,SUBS_1)

% Get the RHS and LHS and bring it to one side to form a proper EQN
EXPR_3=children(EXPR_2)
EXPR_4=EXPR_3(1)-EXPR_3(2)

% Simplify
EXPR_5=simplifyFraction(EXPR_4,'Expand', true)

% remove denominator
[EXPR_6,EXPR_7]=numden(EXPR_5)

% Express in terms of L
EXPR_8=collect(EXPR_6,L)

% Solve for L
[fL]=solve(EXPR_8 == 0, L)

% Solutions
%----------

 
fP1 =
 
P_T/(K1*L*M + 1)
 
 
fP2 =
 
P_T/(K2*L*N + 1)
 
 
fPLI =
 
(K1*L*M*P_T)/(K1*L*M + 1)
 
 
fPLII =
 
(K2*L*N*P_T)/(K2*L*N + 1)
 
 
EQN_1 =
 
(K1*L*M*P_T)/(K1*L*M + 1) == PLI
 
 
EQN_2 =
 
(K2*L*N*P_T)/(K2*L*N + 1) == PLII
 
 
EQN_2_term =
 
[ (K2*L*N*P_T)/(K2*L*N + 1), PLII]
 
 
EXPR_1 =
 
L_T - L - PLII
 
 
SUBS_1 =
 
L_T - L - (K2*L*N*P_T)/(K2*L*N + 1)
 
 
EXPR_2 =
 
(K1*L*M*P_T)/(K1*L*M + 1) == L_T - L - (K2*L*N*P_T)/(K2*L*N + 1)
 
 
EXPR_3 =
 
[ (K1*L*M*P_T)/(K1*L*M + 1), L_T - L - (K2*L*N*P_T)/(K2*L*N + 1)]
 
 
EXPR_4 =
 
L - L_T + (K1*L*M*P_T)/(K1*L*M + 1) + (K2*L*N*P_T)/(K2*L*N + 1)
 
 
EXPR_5 =
 
(L - L_T + K1*L^2*M + K2*L^2*N - K1*L*L_T*M - K2*L*L_T*N + K1*L*M*P_T + K2*L*N*P_T + K1*K2*L^3*M*N - K1*K2*L^2*L_T*M*N + 2*K1*K2*L^2*M*N*P_T)/(K1*L*M + K2*L*N + K1*K2*L^2*M*N + 1)
 
 
EXPR_6 =
 
L - L_T + K1*L^2*M + K2*L^2*N - K1*L*L_T*M - K2*L*L_T*N + K1*L*M*P_T + K2*L*N*P_T + K1*K2*L^3*M*N - K1*K2*L^2*L_T*M*N + 2*K1*K2*L^2*M*N*P_T
 
 
EXPR_7 =
 
K1*L*M + K2*L*N + K1*K2*L^2*M*N + 1
 
 
EXPR_8 =
 
K1*K2*M*N*L^3 + (K1*M + K2*N - K1*K2*L_T*M*N + 2*K1*K2*M*N*P_T)*L^2 + (K1*M*P_T - K2*L_T*N - K1*L_T*M + K2*N*P_T + 1)*L - L_T
 
 
fL =
 
                                                                                                                                                                                                                                                                                                                                                                                                                                                                                                                                                                                                                                                                                                                                                                                                                                                                                                                                                                                                                                                                                                                                                                                                                                                                                                                                                                                                           (((L_T/(2*K1*K2*M*N) - (K1*M + K2*N - K1*K2*L_T*M*N + 2*K1*K2*M*N*P_T)^3/(27*K1^3*K2^3*M^3*N^3) + ((K1*M + K2*N - K1*K2*L_T*M*N + 2*K1*K2*M*N*P_T)*(K1*M*P_T - K2*L_T*N - K1*L_T*M + K2*N*P_T + 1))/(6*K1^2*K2^2*M^2*N^2))^2 - ((K1*M + K2*N - K1*K2*L_T*M*N + 2*K1*K2*M*N*P_T)^2/(9*K1^2*K2^2*M^2*N^2) - (K1*M*P_T - K2*L_T*N - K1*L_T*M + K2*N*P_T + 1)/(3*K1*K2*M*N))^3)^(1/2) + L_T/(2*K1*K2*M*N) - (K1*M + K2*N - K1*K2*L_T*M*N + 2*K1*K2*M*N*P_T)^3/(27*K1^3*K2^3*M^3*N^3) + ((K1*M + K2*N - K1*K2*L_T*M*N + 2*K1*K2*M*N*P_T)*(K1*M*P_T - K2*L_T*N - K1*L_T*M + K2*N*P_T + 1))/(6*K1^2*K2^2*M^2*N^2))^(1/3) + ((K1*M + K2*N - K1*K2*L_T*M*N + 2*K1*K2*M*N*P_T)^2/(9*K1^2*K2^2*M^2*N^2) - (K1*M*P_T - K2*L_T*N - K1*L_T*M + K2*N*P_T + 1)/(3*K1*K2*M*N))/(((L_T/(2*K1*K2*M*N) - (K1*M + K2*N - K1*K2*L_T*M*N + 2*K1*K2*M*N*P_T)^3/(27*K1^3*K2^3*M^3*N^3) + ((K1*M + K2*N - K1*K2*L_T*M*N + 2*K1*K2*M*N*P_T)*(K1*M*P_T - K2*L_T*N - K1*L_T*M + K2*N*P_T + 1))/(6*K1^2*K2^2*M^2*N^2))^2 - ((K1*M + K2*N - K1*K2*L_T*M*N + 2*K1*K2*M*N*P_T)^2/(9*K1^2*K2^2*M^2*N^2) - (K1*M*P_T - K2*L_T*N - K1*L_T*M + K2*N*P_T + 1)/(3*K1*K2*M*N))^3)^(1/2) + L_T/(2*K1*K2*M*N) - (K1*M + K2*N - K1*K2*L_T*M*N + 2*K1*K2*M*N*P_T)^3/(27*K1^3*K2^3*M^3*N^3) + ((K1*M + K2*N - K1*K2*L_T*M*N + 2*K1*K2*M*N*P_T)*(K1*M*P_T - K2*L_T*N - K1*L_T*M + K2*N*P_T + 1))/(6*K1^2*K2^2*M^2*N^2))^(1/3) - (K1*M + K2*N - K1*K2*L_T*M*N + 2*K1*K2*M*N*P_T)/(3*K1*K2*M*N)
   (3^(1/2)*((((L_T/(2*K1*K2*M*N) - (K1*M + K2*N - K1*K2*L_T*M*N + 2*K1*K2*M*N*P_T)^3/(27*K1^3*K2^3*M^3*N^3) + ((K1*M + K2*N - K1*K2*L_T*M*N + 2*K1*K2*M*N*P_T)*(K1*M*P_T - K2*L_T*N - K1*L_T*M + K2*N*P_T + 1))/(6*K1^2*K2^2*M^2*N^2))^2 - ((K1*M + K2*N - K1*K2*L_T*M*N + 2*K1*K2*M*N*P_T)^2/(9*K1^2*K2^2*M^2*N^2) - (K1*M*P_T - K2*L_T*N - K1*L_T*M + K2*N*P_T + 1)/(3*K1*K2*M*N))^3)^(1/2) + L_T/(2*K1*K2*M*N) - (K1*M + K2*N - K1*K2*L_T*M*N + 2*K1*K2*M*N*P_T)^3/(27*K1^3*K2^3*M^3*N^3) + ((K1*M + K2*N - K1*K2*L_T*M*N + 2*K1*K2*M*N*P_T)*(K1*M*P_T - K2*L_T*N - K1*L_T*M + K2*N*P_T + 1))/(6*K1^2*K2^2*M^2*N^2))^(1/3) - ((K1*M + K2*N - K1*K2*L_T*M*N + 2*K1*K2*M*N*P_T)^2/(9*K1^2*K2^2*M^2*N^2) - (K1*M*P_T - K2*L_T*N - K1*L_T*M + K2*N*P_T + 1)/(3*K1*K2*M*N))/(((L_T/(2*K1*K2*M*N) - (K1*M + K2*N - K1*K2*L_T*M*N + 2*K1*K2*M*N*P_T)^3/(27*K1^3*K2^3*M^3*N^3) + ((K1*M + K2*N - K1*K2*L_T*M*N + 2*K1*K2*M*N*P_T)*(K1*M*P_T - K2*L_T*N - K1*L_T*M + K2*N*P_T + 1))/(6*K1^2*K2^2*M^2*N^2))^2 - ((K1*M + K2*N - K1*K2*L_T*M*N + 2*K1*K2*M*N*P_T)^2/(9*K1^2*K2^2*M^2*N^2) - (K1*M*P_T - K2*L_T*N - K1*L_T*M + K2*N*P_T + 1)/(3*K1*K2*M*N))^3)^(1/2) + L_T/(2*K1*K2*M*N) - (K1*M + K2*N - K1*K2*L_T*M*N + 2*K1*K2*M*N*P_T)^3/(27*K1^3*K2^3*M^3*N^3) + ((K1*M + K2*N - K1*K2*L_T*M*N + 2*K1*K2*M*N*P_T)*(K1*M*P_T - K2*L_T*N - K1*L_T*M + K2*N*P_T + 1))/(6*K1^2*K2^2*M^2*N^2))^(1/3))*i)/2 - (((L_T/(2*K1*K2*M*N) - (K1*M + K2*N - K1*K2*L_T*M*N + 2*K1*K2*M*N*P_T)^3/(27*K1^3*K2^3*M^3*N^3) + ((K1*M + K2*N - K1*K2*L_T*M*N + 2*K1*K2*M*N*P_T)*(K1*M*P_T - K2*L_T*N - K1*L_T*M + K2*N*P_T + 1))/(6*K1^2*K2^2*M^2*N^2))^2 - ((K1*M + K2*N - K1*K2*L_T*M*N + 2*K1*K2*M*N*P_T)^2/(9*K1^2*K2^2*M^2*N^2) - (K1*M*P_T - K2*L_T*N - K1*L_T*M + K2*N*P_T + 1)/(3*K1*K2*M*N))^3)^(1/2) + L_T/(2*K1*K2*M*N) - (K1*M + K2*N - K1*K2*L_T*M*N + 2*K1*K2*M*N*P_T)^3/(27*K1^3*K2^3*M^3*N^3) + ((K1*M + K2*N - K1*K2*L_T*M*N + 2*K1*K2*M*N*P_T)*(K1*M*P_T - K2*L_T*N - K1*L_T*M + K2*N*P_T + 1))/(6*K1^2*K2^2*M^2*N^2))^(1/3)/2 - ((K1*M + K2*N - K1*K2*L_T*M*N + 2*K1*K2*M*N*P_T)^2/(9*K1^2*K2^2*M^2*N^2) - (K1*M*P_T - K2*L_T*N - K1*L_T*M + K2*N*P_T + 1)/(3*K1*K2*M*N))/(2*(((L_T/(2*K1*K2*M*N) - (K1*M + K2*N - K1*K2*L_T*M*N + 2*K1*K2*M*N*P_T)^3/(27*K1^3*K2^3*M^3*N^3) + ((K1*M + K2*N - K1*K2*L_T*M*N + 2*K1*K2*M*N*P_T)*(K1*M*P_T - K2*L_T*N - K1*L_T*M + K2*N*P_T + 1))/(6*K1^2*K2^2*M^2*N^2))^2 - ((K1*M + K2*N - K1*K2*L_T*M*N + 2*K1*K2*M*N*P_T)^2/(9*K1^2*K2^2*M^2*N^2) - (K1*M*P_T - K2*L_T*N - K1*L_T*M + K2*N*P_T + 1)/(3*K1*K2*M*N))^3)^(1/2) + L_T/(2*K1*K2*M*N) - (K1*M + K2*N - K1*K2*L_T*M*N + 2*K1*K2*M*N*P_T)^3/(27*K1^3*K2^3*M^3*N^3) + ((K1*M + K2*N - K1*K2*L_T*M*N + 2*K1*K2*M*N*P_T)*(K1*M*P_T - K2*L_T*N - K1*L_T*M + K2*N*P_T + 1))/(6*K1^2*K2^2*M^2*N^2))^(1/3)) - (K1*M + K2*N - K1*K2*L_T*M*N + 2*K1*K2*M*N*P_T)/(3*K1*K2*M*N)
 - (((L_T/(2*K1*K2*M*N) - (K1*M + K2*N - K1*K2*L_T*M*N + 2*K1*K2*M*N*P_T)^3/(27*K1^3*K2^3*M^3*N^3) + ((K1*M + K2*N - K1*K2*L_T*M*N + 2*K1*K2*M*N*P_T)*(K1*M*P_T - K2*L_T*N - K1*L_T*M + K2*N*P_T + 1))/(6*K1^2*K2^2*M^2*N^2))^2 - ((K1*M + K2*N - K1*K2*L_T*M*N + 2*K1*K2*M*N*P_T)^2/(9*K1^2*K2^2*M^2*N^2) - (K1*M*P_T - K2*L_T*N - K1*L_T*M + K2*N*P_T + 1)/(3*K1*K2*M*N))^3)^(1/2) + L_T/(2*K1*K2*M*N) - (K1*M + K2*N - K1*K2*L_T*M*N + 2*K1*K2*M*N*P_T)^3/(27*K1^3*K2^3*M^3*N^3) + ((K1*M + K2*N - K1*K2*L_T*M*N + 2*K1*K2*M*N*P_T)*(K1*M*P_T - K2*L_T*N - K1*L_T*M + K2*N*P_T + 1))/(6*K1^2*K2^2*M^2*N^2))^(1/3)/2 - (3^(1/2)*((((L_T/(2*K1*K2*M*N) - (K1*M + K2*N - K1*K2*L_T*M*N + 2*K1*K2*M*N*P_T)^3/(27*K1^3*K2^3*M^3*N^3) + ((K1*M + K2*N - K1*K2*L_T*M*N + 2*K1*K2*M*N*P_T)*(K1*M*P_T - K2*L_T*N - K1*L_T*M + K2*N*P_T + 1))/(6*K1^2*K2^2*M^2*N^2))^2 - ((K1*M + K2*N - K1*K2*L_T*M*N + 2*K1*K2*M*N*P_T)^2/(9*K1^2*K2^2*M^2*N^2) - (K1*M*P_T - K2*L_T*N - K1*L_T*M + K2*N*P_T + 1)/(3*K1*K2*M*N))^3)^(1/2) + L_T/(2*K1*K2*M*N) - (K1*M + K2*N - K1*K2*L_T*M*N + 2*K1*K2*M*N*P_T)^3/(27*K1^3*K2^3*M^3*N^3) + ((K1*M + K2*N - K1*K2*L_T*M*N + 2*K1*K2*M*N*P_T)*(K1*M*P_T - K2*L_T*N - K1*L_T*M + K2*N*P_T + 1))/(6*K1^2*K2^2*M^2*N^2))^(1/3) - ((K1*M + K2*N - K1*K2*L_T*M*N + 2*K1*K2*M*N*P_T)^2/(9*K1^2*K2^2*M^2*N^2) - (K1*M*P_T - K2*L_T*N - K1*L_T*M + K2*N*P_T + 1)/(3*K1*K2*M*N))/(((L_T/(2*K1*K2*M*N) - (K1*M + K2*N - K1*K2*L_T*M*N + 2*K1*K2*M*N*P_T)^3/(27*K1^3*K2^3*M^3*N^3) + ((K1*M + K2*N - K1*K2*L_T*M*N + 2*K1*K2*M*N*P_T)*(K1*M*P_T - K2*L_T*N - K1*L_T*M + K2*N*P_T + 1))/(6*K1^2*K2^2*M^2*N^2))^2 - ((K1*M + K2*N - K1*K2*L_T*M*N + 2*K1*K2*M*N*P_T)^2/(9*K1^2*K2^2*M^2*N^2) - (K1*M*P_T - K2*L_T*N - K1*L_T*M + K2*N*P_T + 1)/(3*K1*K2*M*N))^3)^(1/2) + L_T/(2*K1*K2*M*N) - (K1*M + K2*N - K1*K2*L_T*M*N + 2*K1*K2*M*N*P_T)^3/(27*K1^3*K2^3*M^3*N^3) + ((K1*M + K2*N - K1*K2*L_T*M*N + 2*K1*K2*M*N*P_T)*(K1*M*P_T - K2*L_T*N - K1*L_T*M + K2*N*P_T + 1))/(6*K1^2*K2^2*M^2*N^2))^(1/3))*i)/2 - ((K1*M + K2*N - K1*K2*L_T*M*N + 2*K1*K2*M*N*P_T)^2/(9*K1^2*K2^2*M^2*N^2) - (K1*M*P_T - K2*L_T*N - K1*L_T*M + K2*N*P_T + 1)/(3*K1*K2*M*N))/(2*(((L_T/(2*K1*K2*M*N) - (K1*M + K2*N - K1*K2*L_T*M*N + 2*K1*K2*M*N*P_T)^3/(27*K1^3*K2^3*M^3*N^3) + ((K1*M + K2*N - K1*K2*L_T*M*N + 2*K1*K2*M*N*P_T)*(K1*M*P_T - K2*L_T*N - K1*L_T*M + K2*N*P_T + 1))/(6*K1^2*K2^2*M^2*N^2))^2 - ((K1*M + K2*N - K1*K2*L_T*M*N + 2*K1*K2*M*N*P_T)^2/(9*K1^2*K2^2*M^2*N^2) - (K1*M*P_T - K2*L_T*N - K1*L_T*M + K2*N*P_T + 1)/(3*K1*K2*M*N))^3)^(1/2) + L_T/(2*K1*K2*M*N) - (K1*M + K2*N - K1*K2*L_T*M*N + 2*K1*K2*M*N*P_T)^3/(27*K1^3*K2^3*M^3*N^3) + ((K1*M + K2*N - K1*K2*L_T*M*N + 2*K1*K2*M*N*P_T)*(K1*M*P_T - K2*L_T*N - K1*L_T*M + K2*N*P_T + 1))/(6*K1^2*K2^2*M^2*N^2))^(1/3)) - (K1*M + K2*N - K1*K2*L_T*M*N + 2*K1*K2*M*N*P_T)/(3*K1*K2*M*N)
 
>> 
