# Supplementary material for: Isothermal titration calorimetry and surface plasmon resonance analysis using the dynamic approach
Source: Biochem Biophys Rep. 2019 Dec 17;21:100712. doi: 10.1016/j.bbrep.2019.100712 (PMC6926116; doi:10.1016/j.bbrep.2019.100712)
Supplement: Multimedia component 2 [file mmc2.zip › Figure_2/MN_Independent/NDH/Numerical/All_results]

P_T(uM)	L_T(uM)	L_T/P_T	L(uM)	P(uM)	PL1(uM)	PL2(uM)	Q1(Kcals)	Q2(Kcals)	NDH(Kcal/mol)
31.40000000	5.52799433	0.17605078	0.00001803	25.89159949	31.38042420	5.50840051	0.01957580	0.00000596	-0.00000033	721.97954431
31.28873140	11.03639974	0.35147770	0.00004561	20.41312291	31.35052296	10.98687709	0.04947704	0.00000593	-0.00000051	695.35584897
31.17785708	16.52528563	0.52628298	0.00009295	14.97546388	31.29934343	16.42453612	0.10065657	0.00000589	-0.00000087	643.38451517
31.06737566	21.99472119	0.70046883	0.00019208	9.61277142	31.19269946	21.78722858	0.20730054	0.00000581	-0.00000181	512.27749048
30.95728574	27.44477533	0.87403743	0.00050698	4.49704020	30.85869145	26.90295980	0.54130855	0.00000554	-0.00000567	-16.79015639
30.84758593	32.87551674	1.04699098	0.00250202	1.02870484	28.89828044	30.37129516	2.50171956	0.00000376	-0.00003328	-3784.82491582
30.73827486	38.28701384	1.21933165	0.00857666	0.30722687	24.21433594	31.09277313	7.18566406	0.00000078	-0.00007951	-10093.03899360
30.62935113	43.67933484	1.39106162	0.01886445	0.14042905	18.99910055	31.25957095	12.40089945	0.00000018	-0.00008853	-11326.22322709
30.52081339	49.05254769	1.56218305	0.03727498	0.07122688	13.71350041	31.32877312	17.68649959	0.00000007	-0.00008972	-11492.89724558
30.41266026	54.40672009	1.73269809	0.07864752	0.03379830	8.43812911	31.36620170	22.96187089	0.00000004	-0.00008955	-11475.04754608
30.30489038	59.74191953	1.90260890	0.24661148	0.01078661	3.29390534	31.38921339	28.10609466	0.00000002	-0.00008732	-11191.64591158
30.19750239	65.05821322	2.07191762	2.60392692	0.00102189	0.34469180	31.39897811	31.05530820	0.00000001	-0.00005006	-6416.71178196
30.09049494	70.35566817	2.24062638	7.67383213	0.00034676	0.11781719	31.39965324	31.28218281	0.00000000	-0.00000385	-493.62994894
29.98386668	75.63435113	2.40873730	12.90472440	0.00020620	0.07016705	31.39979380	31.32983295	0.00000000	-0.00000081	-103.67652939
29.87761627	80.89432863	2.57625250	18.14441194	0.00014666	0.04993665	31.39985334	31.35006335	0.00000000	-0.00000034	-44.01705790
29.77174236	86.13566694	2.74317411	23.37455772	0.00011384	0.03877694	31.39988616	31.36122306	0.00000000	-0.00000019	-24.28117733
29.66624363	91.35843212	2.90950421	28.59023525	0.00009307	0.03171006	31.39990693	31.36828994	0.00000000	-0.00000012	-15.37603346
