# Supplementary material for: Isothermal titration calorimetry and surface plasmon resonance analysis using the dynamic approach
Source: Biochem Biophys Rep. 2019 Dec 17;21:100712. doi: 10.1016/j.bbrep.2019.100712 (PMC6926116; doi:10.1016/j.bbrep.2019.100712)
Supplement: Multimedia component 2 [file mmc2.zip › Figure_2/MN_Independent/NDH/Numerical/Data_NDH]

Mt(uM)	Xt(uM)	Vt(uL)	Vi(uL)	V_cum(uL)	M_0(uM)	X_0(uM)	NDH(Kcal/mol)
31.4000000000	5.5279943303	1411.000	5.0	5.0	31.400	1560.000	721.9795443099
31.2887313962	11.0363997366	1411.000	5.0	10.0	31.400	1560.000	695.3558489738
31.1778570822	16.5252856341	1411.000	5.0	15.0	31.400	1560.000	643.3845151738
31.0673756610	21.9947211917	1411.000	5.0	20.0	31.400	1560.000	512.2774904832
30.9572857401	27.4447753335	1411.000	5.0	25.0	31.400	1560.000	-16.7901563910
30.8475859324	32.8755167391	1411.000	5.0	30.0	31.400	1560.000	-3784.8249158180
30.7382748554	38.2870138449	1411.000	5.0	35.0	31.400	1560.000	-10093.0389935984
30.6293511316	43.6793348448	1411.000	5.0	40.0	31.400	1560.000	-11326.2232270890
30.5208133884	49.0525476908	1411.000	5.0	45.0	31.400	1560.000	-11492.8972455833
30.4126602580	54.4067200945	1411.000	5.0	50.0	31.400	1560.000	-11475.0475460822
30.3048903776	59.7419195271	1411.000	5.0	55.0	31.400	1560.000	-11191.6459115753
30.1975023890	65.0582132212	1411.000	5.0	60.0	31.400	1560.000	-6416.7117819590
30.0904949390	70.3556681708	1411.000	5.0	65.0	31.400	1560.000	-493.6299489414
29.9838666791	75.6343511327	1411.000	5.0	70.0	31.400	1560.000	-103.6765293880
29.8776162657	80.8943286269	1411.000	5.0	75.0	31.400	1560.000	-44.0170579043
29.7717423597	86.1356669379	1411.000	5.0	80.0	31.400	1560.000	-24.2811773270
29.6662436270	91.3584321153	1411.000	5.0	85.0	31.400	1560.000	-15.3760334602
