# Supplementary material for: Isothermal titration calorimetry and surface plasmon resonance analysis using the dynamic approach
Source: Biochem Biophys Rep. 2019 Dec 17;21:100712. doi: 10.1016/j.bbrep.2019.100712 (PMC6926116; doi:10.1016/j.bbrep.2019.100712)
Supplement: Multimedia component 2 [file mmc2.zip › Figure_2/MN_Independent/NDH/Numerical/MN_Independent.m]

% Two state simulation

clear;
clc;


% Experimental setup
Total_injection=17; 	% Number of titration/injection
Initial_Prot_conc=31.4; 	% uM
Initial_Lig_conc=1560; 	% uM
Total_cell_volume=1411;  % uL

Init_inj_vol=5; 	% uL
Second_inj_vol=5; 	% uL
Default_inj_vol=5; 	% uL


MICRO=power(10,-6);
MILLI=power(10,-3);

MICRO_INV=power(10,6);
MILLI_INV=power(10,3);

V_0=Total_cell_volume*MICRO; 


% Fit parameters
M=1;
N=1;
K1=1.18*power(10,10);		% Binding equilibrium constant of Lig-Protein interaction
K2=3.46*power(10,7);		% Binding equilibrium constant of Lig-Protein interaction
K_on_1=K1;
K_off_1=K_on_1/K1;
K_on_2=K2;
K_off_2=K_on_2/K2;
Del_H1=767.3;		% Enthalpy of Lig-Protein interaction
Del_H2=-1.203*power(10,4);		% Enthalpy of Lig-Protein interaction
Del_H_Dilution=0;


% Differential parameters
Diffeq_no=5;

Custom_RelTol=1e-12;
Custom_AbsTol=1e-12;
Max_time=500; %sec
K=zeros(20,1);

Y_init=size(1,Diffeq_no);
Y_tol=zeros(Diffeq_no,1);


for j = 1:Diffeq_no
Y_tol(j,1)=Custom_AbsTol;
end

options = odeset('RelTol',Custom_RelTol,'AbsTol',Y_tol);


% Default parameters

P_Correct=zeros(Total_injection,1);
L_Correct=zeros(Total_injection,1);

PL1_Correct=zeros(Total_injection,1);
PL2_Correct=zeros(Total_injection,1);
Inj_Vol=zeros(Total_injection,1);
Cum_Inj_Vol=zeros(Total_injection,1);


% Modify for mechanism [I]

L_T=zeros(Total_injection,1);		% Fraction of bound ligand i.e. [PL]/L_total
P_T=zeros(Total_injection,1);		% Fraction of bound protein i.e. [PL]/P_total

L_T_1=zeros(Total_injection,1);		% Fraction of bound ligand i.e. [PL]/L_total
P_T_1=zeros(Total_injection,1);		% Fraction of bound protein i.e. [PL]/P_total

L=zeros(Total_injection,1);		% Fraction of bound ligand i.e. [PL]/L_total
P1=zeros(Total_injection,1);		% Fraction of bound protein i.e. [PL]/P_total
P2=zeros(Total_injection,1);		% Fraction of bound protein i.e. [PL]/P_total
PL1=zeros(Total_injection,1);		% Fraction of bound protein i.e. [PL]/P_total
PL2=zeros(Total_injection,1);		% Fraction of bound protein i.e. [PL]/P_total

% Modify end [I]


Q1=zeros(Total_injection,1);
Del_Q1=zeros(Total_injection,1);
Q2=zeros(Total_injection,1);
Del_Q2=zeros(Total_injection,1);
Del_Q_dil=zeros(Total_injection,1);

N_Del_Q=zeros(Total_injection,1);
XMt=zeros(Total_injection,1);


% calculate L,P value
for i=1:Total_injection

	% Set the injection volume

	if i==1
	Inj_Vol(i,1)=Init_inj_vol*MICRO;
	Cum_Inj_Vol(i,1)=Inj_Vol(i,1);
	elseif i==2
	Inj_Vol(i,1)=Second_inj_vol*MICRO;
	Cum_Inj_Vol(i,1)=Cum_Inj_Vol(i-1,1)+Inj_Vol(i,1);
	else
	Inj_Vol(i,1)=Default_inj_vol*MICRO;
	Cum_Inj_Vol(i,1)=Cum_Inj_Vol(i-1,1)+Inj_Vol(i,1);
	end


	% Known Parameters


	if i==1
	P_Correct(i,1)=Initial_Prot_conc*MICRO;
	L_Correct(i,1)=Initial_Lig_conc*MICRO*Inj_Vol(i,1)/V_0; 

	else
	P_Correct(i,1)=P_Correct(i-1,1)*(V_0-Inj_Vol(i,1))/V_0;
	L_Correct(i,1)=L_Correct(i-1,1)*(V_0-Inj_Vol(i,1))/V_0+Initial_Lig_conc*MICRO*Inj_Vol(i,1)/V_0; 
	end


end


	% Kinetic parameters
	K(1)=K1;			% k1/k_1
	K(2)=power(10,0);		% 1
	K(3)=K2;			%n;
	K(4)=power(10,0);			%n;
	K(5)=M;			%n;
	K(6)=N;			%n;


% calculate Q value
for i=1:Total_injection


	if i==1
	Y_init(1,1)=L_Correct(i,1);
	Y_init(1,2)=P_Correct(i,1);
	Y_init(1,3)=P_Correct(i,1);
	Y_init(1,4)=0;
	Y_init(1,5)=0;
	else

	Y_init(1,1)=L_Correct(i,1)-L_Correct(i-1,1)+L(i-1,1);
	Y_init(1,2)=P1(i-1,1);
	Y_init(1,3)=P2(i-1,1);
	Y_init(1,4)=PL1(i-1,1);
	Y_init(1,5)=PL2(i-1,1);
	end


	[T,Y] = ode15s(@MN_Independent_ODE,[0,Max_time],Y_init(1,:),options,K);
	S=size(Y);


	% Modify for mechanism [II]

	L(i,1)=Y(S(1),1);			% Free Ligand conc
	P1(i,1)=Y(S(1),2);		% Free Prot conc
	P2(i,1)=Y(S(1),3);		% Free Prot conc
	PL1(i,1)=Y(S(1),4); 		% Bound Ligand conc
	PL2(i,1)=Y(S(1),5); 		% Bound Ligand conc
 

	P_T(i,1)=P1(i,1)+PL1(i,1); % or 	P_T(i,1)=P2(i,1)+PL2(i,1);
	L_T(i,1)=L(i,1)+PL1(i,1)+PL2(i,1);

	
%{


	if i==1
	L_T=L_Correct(i,1);
	P_T=P_Correct(i,1);
	else

	L_T=L_Correct(i,1)-L_Correct(i-1,1)+L(i-1,1);
	P_T=P(i-1,1)*(V_0-Inj_Vol(i,1))/V_0;
	end


%}

end

PL1(:,1)=PL1(:,1).*M;
PL2(:,1)=PL2(:,1).*N;

for i=1:Total_injection


	% Modify for mechanism [III]

	Q1(i,1)=Del_H1*V_0*PL1(i,1);
	Q2(i,1)=Del_H2*V_0*PL2(i,1);
	Q_dil(i,1)=Del_H_Dilution*V_0*L(i,1);

	% Modify for mechanism [III]


	XMt(i,1)=L_T(i,1)/P_T(i,1);
end


% Calculate Del_Q and NDH

for i=1:Total_injection

	Lig_conc=Initial_Lig_conc*MICRO;


	if Inj_Vol(i,1)==0

		Del_Q1(i,1)=0;
		Del_Q2(i,1)=0;
		N_Del_Q(i,1)=0;

	else


		if i==1
		Del_V=Cum_Inj_Vol(i,1);

		Del_Q1(i,1)= Q1(i,1);
		Del_Q2(i,1)= Q2(i,1);
		Del_Q_dil(i,1)= Q_dil(i,1);


		N_Del_Q(i,1)=(Del_Q1(i,1)+Del_Q2(i,1)+Del_Q_dil(i,1))/(Lig_conc*Del_V);


		else
		Del_V=(Cum_Inj_Vol(i,1)-Cum_Inj_Vol(i-1,1));


		Del_Q1(i,1)= Q1(i,1)-Q1(i-1,1);
		Del_Q2(i,1)= Q2(i,1)-Q2(i-1,1);
		Del_Q_dil(i,1)= Q_dil(i,1)-Q_dil(i-1,1);

		N_Del_Q(i,1)=(Del_Q1(i,1)+Del_Q2(i,1)+Del_Q_dil(i,1))/(Lig_conc*Del_V);

		end
	end

end


% Plot the data
figure();
plot(XMt,N_Del_Q,'b-','LineWidth',1.5);
hold on
plot(XMt,N_Del_Q,'bo','LineWidth',1.5);
xlabel('L/P ratio (M)');
ylabel('Normalized Delta-H (K cals/mol)');

% write the output files
outfile=fopen('Data_NDH','w');
fprintf(outfile,'Mt(uM)\tXt(uM)\tVt(uL)\tVi(uL)\tV_cum(uL)\tM_0(uM)\tX_0(uM)\tNDH(Kcal/mol)\n');
for i=1:Total_injection
fprintf(outfile,'%.10f\t%.10f\t%.3f\t%.1f\t%.1f\t%.3f\t%.3f\t%.10f\n',P_Correct(i,1)*MICRO_INV,L_Correct(i,1)*MICRO_INV,Total_cell_volume,Inj_Vol(i,1)*MICRO_INV,Cum_Inj_Vol(i,1)*MICRO_INV, Initial_Prot_conc,Initial_Lig_conc,N_Del_Q(i,1));
end

fclose(outfile);


outfile=fopen('All_results','w');
fprintf(outfile,'P_T(uM)\tL_T(uM)\tL_T/P_T\tL(uM)\tP(uM)\tPL1(uM)\tPL2(uM)\tQ1(Kcals)\tQ2(Kcals)\tNDH(Kcal/mol)\n');
for i=1:Total_injection
fprintf(outfile,'%.8f\t%.8f\t%.8f\t%.8f\t%.8f\t%.8f\t%.8f\t%.8f\t%.8f\t%.8f\t%.8f\n',P_Correct(i,1)*MICRO_INV,L_Correct(i,1)*MICRO_INV,XMt(i,1),L(i,1)*MICRO_INV,P1(i,1)*MICRO_INV,P2(i,1)*MICRO_INV,PL1(i,1)*MICRO_INV,PL2(i,1)*MICRO_INV,Del_Q1(i,1),Del_Q2(i,1),N_Del_Q(i,1));

end
fclose(outfile);
