# Supplementary material for: Isothermal titration calorimetry and surface plasmon resonance analysis using the dynamic approach
Source: Biochem Biophys Rep. 2019 Dec 17;21:100712. doi: 10.1016/j.bbrep.2019.100712 (PMC6926116; doi:10.1016/j.bbrep.2019.100712)
Supplement: Multimedia component 2 [file mmc2.zip › Figure_2/MN_Independent/Time_domain/All_results]

P_T(uM)	L_T(uM)	XMt(uM)	L(uM)	P1(uM)	P2(uM)	PL1(uM)	PL2(uM)	Q(cals)	NDH(cal/mol)
31.400000000000	5.527994330262	0.176050774849	0.000018029538	25.891599703000	31.380424200392	5.508400297000	0.019575799608	0.000005631440	721.979517373389
31.288731396173	11.036399736604	0.352727619310	0.000045612386	20.413123218102	31.350522963605	10.986876781898	0.049477036395	0.000005423776	695.355837699715
31.177857082225	16.525285634065	0.530032759804	0.000092946023	14.975464089958	31.299343427998	16.424535910042	0.100656572002	0.000005018399	643.384530299103
31.067375660955	21.994721191705	0.707968430669	0.000192075228	9.612771555780	31.192699467367	21.787228444220	0.207300532633	0.000003995765	512.277503537389
30.957285740116	27.444775333478	0.886536874191	0.000506980519	4.497040324258	30.858691462843	26.902959675742	0.541308537158	-0.000000130963	-16.790125845836
30.847585932390	32.875516739100	1.065740340627	0.002502018433	1.028704879049	28.898280541296	30.371295120950	2.501719458704	-0.000029521633	-3784.824721067216
30.738274855380	38.287013844914	1.245581088238	0.008576660847	0.307226882307	24.214336074101	31.092773117693	7.185663925899	-0.000078725704	-10093.038910699357
30.629351131583	43.679334844755	1.426061383315	0.018864445242	0.140429053067	18.999100687880	31.259570946933	12.400899312120	-0.000088344541	-11326.223216094497
30.520813388381	49.052547690805	1.607183500210	0.037274983312	0.071226880254	13.713500552718	31.328773119746	17.686499447282	-0.000089644598	-11492.897243219977
30.412660258018	54.406720094452	1.788949721362	0.078647513315	0.033798305553	8.438129253771	31.366201694447	22.961870746229	-0.000089505371	-11475.047547303840
30.304890377586	59.741919527143	1.971362337325	0.246611470309	0.010786614369	3.293905469252	31.389213385631	28.106094530748	-0.000087294838	-11191.645931768046
30.197502389005	65.058213221236	2.154423646802	2.603926790284	0.001021891383	0.344691818119	31.398978108617	31.055308181881	-0.000050050354	-6416.712035501200
30.090494939008	70.355668170842	2.338135956668	7.673831982847	0.000346761249	0.117817191171	31.399653238751	31.282182808829	-0.000003850314	-493.629980750883
29.983866679125	75.634351132674	2.522501582003	12.904724251507	0.000206203513	0.070167055385	31.399793796487	31.329832944615	-0.000000808677	-103.676532446593
29.877616265663	80.894328626889	2.707522846120	18.144411524221	0.000146656976	0.049936653706	31.399853343024	31.350063346294	-0.000000343333	-44.017057111810
29.771742359690	86.135666937920	2.893202080593	23.374557552960	0.000113842039	0.038776936338	31.399886157961	31.361223063662	-0.000000189393	-24.281179214634
29.666243627019	91.358432115320	3.079541625287	28.590235054077	0.000093074053	0.031710056721	31.399906925947	31.368289943279	-0.000000119933	-15.376033591596
