# Supplementary material for: Isothermal titration calorimetry and surface plasmon resonance analysis using the dynamic approach
Source: Biochem Biophys Rep. 2019 Dec 17;21:100712. doi: 10.1016/j.bbrep.2019.100712 (PMC6926116; doi:10.1016/j.bbrep.2019.100712)
Supplement: Multimedia component 2 [file mmc2.zip › Figure_2/MN_Independent/Time_domain/CSplines]

XMt	NDH(cals)	XMt_interpolated(uM)	NDH_interpolated(cals)
0.176050774849	721.979517373389	0.176050774849	721.979517373389
0.352727619310	695.355837699715	0.205378965258	719.206344531996
0.530032759804	643.384530299103	0.234707155666	715.629731541781
0.707968430669	512.277503537389	0.264035346075	711.360064850610
0.886536874191	-16.790125845836	0.293363536483	706.507730906349
1.065740340627	-3784.824721067216	0.322691726891	701.183116156865
1.245581088238	-10093.038910699357	0.352019917300	695.496607050024
1.426061383315	-11326.223216094497	0.381348107708	689.349454538435
1.607183500210	-11492.897243219977	0.410676298117	682.449816541446
1.788949721362	-11475.047547303840	0.440004488525	674.643207007495
1.971362337325	-11191.645931768046	0.469332678934	665.775242061764
2.154423646802	-6416.712035501200	0.498660869342	655.691537829431
2.338135956668	-493.629980750883	0.527989059751	644.237710435676
2.522501582003	-103.676532446593	0.557317250159	631.060091165550
2.707522846120	-44.017057111810	0.586645440568	615.467836732169
2.893202080593	-24.281179214634	0.615973630976	596.860814772448
3.079541625287	-15.376033591596	0.645301821385	574.639650880298
?	?	0.674630011793	548.204970649632
?	?	0.703958202202	516.957399674359
?	?	0.733286392610	477.381013432183
?	?	0.762614583018	423.161866636949
?	?	0.791942773427	352.116499900567
?	?	0.821270963835	262.129903796492
?	?	0.850599154244	151.087068898181
?	?	0.879927344652	16.872985779091
?	?	0.909255535061	-206.933769888963
?	?	0.938583725469	-639.764845433104
?	?	0.967911915878	-1237.669307331108
?	?	0.997240106286	-1950.813590373033
?	?	1.026568296695	-2729.364129348937
?	?	1.055896487103	-3523.487359048875
?	?	1.085224677512	-4376.617280638417
?	?	1.114552867920	-5497.431151089895
?	?	1.143881058329	-6759.915149048422
?	?	1.173209248737	-8012.335982313009
?	?	1.202537439145	-9102.960358682640
?	?	1.231865629554	-9880.054985956313
?	?	1.261193819962	-10266.197833188684
?	?	1.290522010371	-10560.726375403145
?	?	1.319850200779	-10812.768308876757
?	?	1.349178391188	-11019.532385498578
?	?	1.378506581596	-11178.227357157657
?	?	1.407834772005	-11286.061975743052
?	?	1.437162962413	-11343.899260099526
?	?	1.466491152822	-11387.016626855848
?	?	1.495819343230	-11424.144689038321
?	?	1.525147533639	-11454.278928291165
?	?	1.554475724047	-11476.414826258595
?	?	1.583803914456	-11489.547864584829
?	?	1.613132104864	-11492.875908738450
?	?	1.642460295272	-11492.159956304320
?	?	1.671788485681	-11490.468052509877
?	?	1.701116676089	-11487.854129247657
?	?	1.730444866498	-11484.372118410191
?	?	1.759773056906	-11480.075951890012
?	?	1.789101247315	-11475.019399752728
?	?	1.818429437723	-11463.116106468553
?	?	1.847757628132	-11438.343038451872
?	?	1.877085818540	-11400.661905695411
?	?	1.906414008949	-11350.034418191890
?	?	1.935742199357	-11286.422285934035
?	?	1.965070389766	-11209.787218914569
?	?	1.994398580174	-11005.311828912692
?	?	2.023726770583	-10473.193755054932
?	?	2.053054960991	-9696.306481534039
?	?	2.082383151399	-8766.793291293625
?	?	2.111711341808	-7776.797467277305
?	?	2.141039532216	-6818.462292428680
?	?	2.170367722625	-5912.216139084009
?	?	2.199695913033	-4806.970921435161
?	?	2.229024103442	-3592.510070593971
?	?	2.258352293850	-2410.884049286549
?	?	2.287680484259	-1404.143320238989
?	?	2.317008674667	-714.338346177435
?	?	2.346336865076	-461.839607781586
?	?	2.375665055484	-360.588506265497
?	?	2.404993245893	-277.757464971603
?	?	2.434321436301	-212.004102839402
?	?	2.463649626710	-161.986038808397
?	?	2.492977817118	-126.360891818085
?	?	2.522306007526	-103.786280807966
?	?	2.551634197935	-88.745482657535
?	?	2.580962388343	-76.279260433928
?	?	2.610290578752	-66.056422446113
?	?	2.639618769160	-57.745972626869
?	?	2.668946959569	-51.016914908977
?	?	2.698275149977	-45.538253225216
?	?	2.727603340386	-40.947886512109
?	?	2.756931530794	-36.948777440523
?	?	2.786259721203	-33.471443214582
?	?	2.815587911611	-30.457515751381
?	?	2.844916102020	-27.848626968016
?	?	2.874244292428	-25.586408781583
?	?	2.903572482837	-23.601665987691
?	?	2.932900673245	-21.742506613013
?	?	2.962228863653	-20.013872964229
?	?	2.991557054062	-18.464336939517
?	?	3.020885244470	-17.142470437056
?	?	3.050213434879	-16.096845355023
?	?	3.079541625287	-15.376033591596
