# Supplementary material for: Isothermal titration calorimetry and surface plasmon resonance analysis using the dynamic approach
Source: Biochem Biophys Rep. 2019 Dec 17;21:100712. doi: 10.1016/j.bbrep.2019.100712 (PMC6926116; doi:10.1016/j.bbrep.2019.100712)
Supplement: Multimedia component 2 [file mmc2.zip › Figure_2/MN_Independent/Time_domain/Chromatogram_results]

Time	L	L_1	P_1	P_2	PL_1	PL_2	PL1_1	PL2_1	L_1_1	L_T(injected:non-cumulative)	P_T(non-cumulative)	Q_1	Q_2	Q_dil(cals)	Q_total(cals)
0.000000000000	0.000000000000	0.000000000000	0.000031400000	0.000031400000	0.000000000000	0.000000000000	0.000000000000	0.000000000000	0.000000000000	0.000000000000	0.000000000000	0.000000000000	0.000000000000	0.000000000000	0.000000000000
1.002004008016	-0.000000000000	0.000000000018	0.000025890934	0.000031381090	0.000005509066	0.000000018910	0.000003486671	0.000000011721	0.000000000017	0.000005527994	-0.000000111269	0.000003767331	-0.000000198565	0.000000000000	0.000003568766
2.004008016032	-0.000000000000	0.000000000018	0.000025891356	0.000031380668	0.000005508644	0.000000019332	0.000004766383	0.000000016447	0.000000000018	0.000000000000	0.000000000000	0.000001382722	-0.000000080062	0.000000000000	0.000001302659
3.006012024048	-0.000000000000	0.000000000018	0.000025891510	0.000031380514	0.000005508490	0.000000019486	0.000005236065	0.000000018338	0.000000000018	0.000000000000	0.000000000000	0.000000507489	-0.000000032019	0.000000000000	0.000000475470
4.008016032064	0.000000000000	0.000000000018	0.000025891567	0.000031380457	0.000005508433	0.000000019543	0.000005408448	0.000000019088	0.000000000018	0.000000000000	0.000000000000	0.000000186259	-0.000000012718	0.000000000000	0.000000173542
5.010020040080	0.000000000000	0.000000000018	0.000025891588	0.000031380436	0.000005508412	0.000000019564	0.000005471714	0.000000019385	0.000000000018	0.000000000000	0.000000000000	0.000000068359	-0.000000005022	0.000000000000	0.000000063337
6.012024048096	-0.000000000000	0.000000000018	0.000025891595	0.000031380429	0.000005508405	0.000000019571	0.000005494936	0.000000019501	0.000000000018	0.000000000000	0.000000000000	0.000000025091	-0.000000001973	0.000000000000	0.000000023117
7.014028056112	-0.000000000000	0.000000000018	0.000025891598	0.000031380426	0.000005508402	0.000000019574	0.000005503458	0.000000019547	0.000000000018	0.000000000000	0.000000000000	0.000000009208	-0.000000000772	0.000000000000	0.000000008436
8.016032064128	0.000000000000	0.000000000018	0.000025891599	0.000031380425	0.000005508401	0.000000019575	0.000005506587	0.000000019565	0.000000000018	0.000000000000	0.000000000000	0.000000003380	-0.000000000301	0.000000000000	0.000000003080
9.018036072144	-0.000000000000	0.000000000018	0.000025891599	0.000031380424	0.000005508401	0.000000019576	0.000005507734	0.000000019571	0.000000000018	0.000000000000	0.000000000000	0.000000001240	-0.000000000117	0.000000000000	0.000000001123
10.020040080160	-0.000000000000	0.000000000018	0.000025891600	0.000031380424	0.000005508400	0.000000019576	0.000005508155	0.000000019574	0.000000000018	0.000000000000	0.000000000000	0.000000000455	-0.000000000045	0.000000000000	0.000000000410
11.022044088176	0.000000000000	0.000000000018	0.000025891600	0.000031380424	0.000005508400	0.000000019576	0.000005508310	0.000000019575	0.000000000018	0.000000000000	0.000000000000	0.000000000167	-0.000000000017	0.000000000000	0.000000000150
12.024048096192	-0.000000000000	0.000000000018	0.000025891600	0.000031380424	0.000005508400	0.000000019576	0.000005508367	0.000000019576	0.000000000018	0.000000000000	0.000000000000	0.000000000061	-0.000000000007	0.000000000000	0.000000000055
13.026052104208	0.000000000000	0.000000000018	0.000025891600	0.000031380424	0.000005508400	0.000000019576	0.000005508388	0.000000019576	0.000000000018	0.000000000000	0.000000000000	0.000000000023	-0.000000000003	0.000000000000	0.000000000020
14.028056112224	-0.000000000000	0.000000000018	0.000025891600	0.000031380424	0.000005508400	0.000000019576	0.000005508396	0.000000019576	0.000000000018	0.000000000000	0.000000000000	0.000000000008	-0.000000000001	0.000000000000	0.000000000007
15.030060120240	0.000000000000	0.000000000018	0.000025891600	0.000031380424	0.000005508400	0.000000019576	0.000005508399	0.000000019576	0.000000000018	0.000000000000	0.000000000000	0.000000000003	-0.000000000000	0.000000000000	0.000000000003
16.032064128257	-0.000000000000	0.000000000018	0.000025891600	0.000031380424	0.000005508400	0.000000019576	0.000005508400	0.000000019576	0.000000000018	0.000000000000	0.000000000000	0.000000000001	-0.000000000000	0.000000000000	0.000000000001
17.034068136273	0.000000000000	0.000000000018	0.000025891600	0.000031380424	0.000005508400	0.000000019576	0.000005508400	0.000000019576	0.000000000018	0.000000000000	0.000000000000	0.000000000000	-0.000000000000	0.000000000000	0.000000000000
18.036072144289	0.000000000000	0.000000000018	0.000025891600	0.000031380424	0.000005508400	0.000000019576	0.000005508400	0.000000019576	0.000000000018	0.000000000000	0.000000000000	0.000000000000	-0.000000000000	0.000000000000	0.000000000000
19.038076152305	0.000000000000	0.000000000018	0.000025891600	0.000031380424	0.000005508400	0.000000019576	0.000005508400	0.000000019576	0.000000000018	0.000000000000	0.000000000000	0.000000000000	-0.000000000000	0.000000000000	0.000000000000
20.040080160321	0.000000000000	0.000000000018	0.000025891600	0.000031380424	0.000005508400	0.000000019576	0.000005508400	0.000000019576	0.000000000018	0.000000000000	0.000000000000	0.000000000000	-0.000000000000	0.000000000000	0.000000000000
21.042084168337	0.000000000000	0.000000000018	0.000025891600	0.000031380424	0.000005508400	0.000000019576	0.000005508400	0.000000019576	0.000000000018	0.000000000000	0.000000000000	0.000000000000	-0.000000000000	0.000000000000	0.000000000000
22.044088176353	0.000000000000	0.000000000018	0.000025891600	0.000031380424	0.000005508400	0.000000019576	0.000005508400	0.000000019576	0.000000000018	0.000000000000	0.000000000000	0.000000000000	-0.000000000000	0.000000000000	0.000000000000
23.046092184369	0.000000000000	0.000000000018	0.000025891600	0.000031380424	0.000005508400	0.000000019576	0.000005508400	0.000000019576	0.000000000018	0.000000000000	0.000000000000	0.000000000000	-0.000000000000	0.000000000000	0.000000000000
24.048096192385	0.000000000000	0.000000000018	0.000025891600	0.000031380424	0.000005508400	0.000000019576	0.000005508400	0.000000019576	0.000000000018	0.000000000000	0.000000000000	0.000000000000	-0.000000000000	0.000000000000	0.000000000000
25.050100200401	0.000000000000	0.000000000018	0.000025891600	0.000031380424	0.000005508400	0.000000019576	0.000005508400	0.000000019576	0.000000000018	0.000000000000	0.000000000000	0.000000000000	-0.000000000000	0.000000000000	0.000000000000
26.052104208417	0.000000000000	0.000000000018	0.000025891600	0.000031380424	0.000005508400	0.000000019576	0.000005508400	0.000000019576	0.000000000018	0.000000000000	0.000000000000	0.000000000000	-0.000000000000	0.000000000000	0.000000000000
27.054108216433	0.000000000000	0.000000000018	0.000025891600	0.000031380424	0.000005508400	0.000000019576	0.000005508400	0.000000019576	0.000000000018	0.000000000000	0.000000000000	0.000000000000	-0.000000000000	0.000000000000	0.000000000000
28.056112224449	0.000000000000	0.000000000018	0.000025891600	0.000031380424	0.000005508400	0.000000019576	0.000005508400	0.000000019576	0.000000000018	0.000000000000	0.000000000000	0.000000000000	-0.000000000000	0.000000000000	0.000000000000
29.058116232465	0.000000000000	0.000000000018	0.000025891600	0.000031380424	0.000005508400	0.000000019576	0.000005508400	0.000000019576	0.000000000018	0.000000000000	0.000000000000	0.000000000000	-0.000000000000	0.000000000000	0.000000000000
30.060120240481	0.000000000000	0.000000000018	0.000025891600	0.000031380424	0.000005508400	0.000000019576	0.000005508400	0.000000019576	0.000000000018	0.000000000000	0.000000000000	0.000000000000	-0.000000000000	0.000000000000	0.000000000000
31.062124248497	0.000000000000	0.000000000018	0.000025891600	0.000031380424	0.000005508400	0.000000019576	0.000005508400	0.000000019576	0.000000000018	0.000000000000	0.000000000000	0.000000000000	-0.000000000000	0.000000000000	0.000000000000
32.064128256513	0.000000000000	0.000000000018	0.000025891600	0.000031380424	0.000005508400	0.000000019576	0.000005508400	0.000000019576	0.000000000018	0.000000000000	0.000000000000	0.000000000000	-0.000000000000	0.000000000000	0.000000000000
33.066132264529	0.000000000000	0.000000000018	0.000025891600	0.000031380424	0.000005508400	0.000000019576	0.000005508400	0.000000019576	0.000000000018	0.000000000000	0.000000000000	0.000000000000	-0.000000000000	0.000000000000	0.000000000000
34.068136272545	0.000000000000	0.000000000018	0.000025891600	0.000031380424	0.000005508400	0.000000019576	0.000005508400	0.000000019576	0.000000000018	0.000000000000	0.000000000000	0.000000000000	-0.000000000000	0.000000000000	0.000000000000
35.070140280561	0.000000000000	0.000000000018	0.000025891600	0.000031380424	0.000005508400	0.000000019576	0.000005508400	0.000000019576	0.000000000018	0.000000000000	0.000000000000	0.000000000000	-0.000000000000	0.000000000000	0.000000000000
36.072144288577	0.000000000000	0.000000000018	0.000025891600	0.000031380424	0.000005508400	0.000000019576	0.000005508400	0.000000019576	0.000000000018	0.000000000000	0.000000000000	0.000000000000	-0.000000000000	0.000000000000	0.000000000000
37.074148296593	0.000000000000	0.000000000018	0.000025891600	0.000031380424	0.000005508400	0.000000019576	0.000005508400	0.000000019576	0.000000000018	0.000000000000	0.000000000000	0.000000000000	-0.000000000000	0.000000000000	-0.000000000000
38.076152304609	0.000000000000	0.000000000018	0.000025891600	0.000031380424	0.000005508400	0.000000019576	0.000005508400	0.000000019576	0.000000000018	0.000000000000	0.000000000000	0.000000000000	-0.000000000000	0.000000000000	0.000000000000
39.078156312625	0.000000000000	0.000000000018	0.000025891600	0.000031380424	0.000005508400	0.000000019576	0.000005508400	0.000000019576	0.000000000018	0.000000000000	0.000000000000	0.000000000000	-0.000000000000	0.000000000000	0.000000000000
40.080160320641	0.000000000000	0.000000000018	0.000025891600	0.000031380424	0.000005508400	0.000000019576	0.000005508400	0.000000019576	0.000000000018	0.000000000000	0.000000000000	0.000000000000	-0.000000000000	0.000000000000	0.000000000000
41.082164328657	0.000000000000	0.000000000018	0.000025891600	0.000031380424	0.000005508400	0.000000019576	0.000005508400	0.000000019576	0.000000000018	0.000000000000	0.000000000000	0.000000000000	-0.000000000000	0.000000000000	0.000000000000
42.084168336673	0.000000000000	0.000000000018	0.000025891600	0.000031380424	0.000005508400	0.000000019576	0.000005508400	0.000000019576	0.000000000018	0.000000000000	0.000000000000	0.000000000000	-0.000000000000	0.000000000000	0.000000000000
43.086172344689	0.000000000000	0.000000000018	0.000025891600	0.000031380424	0.000005508400	0.000000019576	0.000005508400	0.000000019576	0.000000000018	0.000000000000	0.000000000000	0.000000000000	-0.000000000000	0.000000000000	0.000000000000
44.088176352705	0.000000000000	0.000000000018	0.000025891600	0.000031380424	0.000005508400	0.000000019576	0.000005508400	0.000000019576	0.000000000018	0.000000000000	0.000000000000	0.000000000000	-0.000000000000	0.000000000000	0.000000000000
45.090180360721	0.000000000000	0.000000000018	0.000025891600	0.000031380424	0.000005508400	0.000000019576	0.000005508400	0.000000019576	0.000000000018	0.000000000000	0.000000000000	0.000000000000	-0.000000000000	0.000000000000	0.000000000000
46.092184368737	0.000000000000	0.000000000018	0.000025891600	0.000031380424	0.000005508400	0.000000019576	0.000005508400	0.000000019576	0.000000000018	0.000000000000	0.000000000000	0.000000000000	-0.000000000000	0.000000000000	0.000000000000
47.094188376754	0.000000000000	0.000000000018	0.000025891600	0.000031380424	0.000005508400	0.000000019576	0.000005508400	0.000000019576	0.000000000018	0.000000000000	0.000000000000	0.000000000000	-0.000000000000	0.000000000000	0.000000000000
48.096192384770	0.000000000000	0.000000000018	0.000025891600	0.000031380424	0.000005508400	0.000000019576	0.000005508400	0.000000019576	0.000000000018	0.000000000000	0.000000000000	0.000000000000	-0.000000000000	0.000000000000	0.000000000000
49.098196392786	0.000000000000	0.000000000018	0.000025891600	0.000031380424	0.000005508400	0.000000019576	0.000005508400	0.000000019576	0.000000000018	0.000000000000	0.000000000000	0.000000000000	-0.000000000000	0.000000000000	0.000000000000
50.100200400802	0.000000000000	0.000000000018	0.000025891600	0.000031380424	0.000005508400	0.000000019576	0.000005508400	0.000000019576	0.000000000018	0.000000000000	0.000000000000	0.000000000000	-0.000000000000	0.000000000000	0.000000000000
51.102204408818	0.000000000000	0.000000000018	0.000025891600	0.000031380424	0.000005508400	0.000000019576	0.000005508400	0.000000019576	0.000000000018	0.000000000000	0.000000000000	0.000000000000	-0.000000000000	0.000000000000	0.000000000000
52.104208416834	0.000000000000	0.000000000018	0.000025891600	0.000031380424	0.000005508400	0.000000019576	0.000005508400	0.000000019576	0.000000000018	0.000000000000	0.000000000000	0.000000000000	-0.000000000000	0.000000000000	0.000000000000
53.106212424850	0.000000000000	0.000000000018	0.000025891600	0.000031380424	0.000005508400	0.000000019576	0.000005508400	0.000000019576	0.000000000018	0.000000000000	0.000000000000	0.000000000000	-0.000000000000	0.000000000000	0.000000000000
54.108216432866	0.000000000000	0.000000000018	0.000025891600	0.000031380424	0.000005508400	0.000000019576	0.000005508400	0.000000019576	0.000000000018	0.000000000000	0.000000000000	0.000000000000	-0.000000000000	0.000000000000	0.000000000000
55.110220440882	0.000000000000	0.000000000018	0.000025891600	0.000031380424	0.000005508400	0.000000019576	0.000005508400	0.000000019576	0.000000000018	0.000000000000	0.000000000000	0.000000000000	-0.000000000000	0.000000000000	0.000000000000
56.112224448898	0.000000000000	0.000000000018	0.000025891600	0.000031380424	0.000005508400	0.000000019576	0.000005508400	0.000000019576	0.000000000018	0.000000000000	0.000000000000	0.000000000000	-0.000000000000	0.000000000000	0.000000000000
57.114228456914	0.000000000000	0.000000000018	0.000025891600	0.000031380424	0.000005508400	0.000000019576	0.000005508400	0.000000019576	0.000000000018	0.000000000000	0.000000000000	0.000000000000	-0.000000000000	0.000000000000	0.000000000000
58.116232464930	0.000000000000	0.000000000018	0.000025891600	0.000031380424	0.000005508400	0.000000019576	0.000005508400	0.000000019576	0.000000000018	0.000000000000	0.000000000000	0.000000000000	-0.000000000000	0.000000000000	0.000000000000
59.118236472946	0.000000000000	0.000000000018	0.000025891600	0.000031380424	0.000005508400	0.000000019576	0.000005508400	0.000000019576	0.000000000018	0.000000000000	0.000000000000	0.000000000000	-0.000000000000	0.000000000000	0.000000000000
60.120240480962	0.000000000000	0.000000000018	0.000025891600	0.000031380424	0.000005508400	0.000000019576	0.000005508400	0.000000019576	0.000000000018	0.000000000000	0.000000000000	0.000000000000	-0.000000000000	0.000000000000	0.000000000000
61.122244488978	0.000000000000	0.000000000018	0.000025891600	0.000031380424	0.000005508400	0.000000019576	0.000005508400	0.000000019576	0.000000000018	0.000000000000	0.000000000000	0.000000000000	-0.000000000000	0.000000000000	0.000000000000
62.124248496994	0.000000000000	0.000000000018	0.000025891600	0.000031380424	0.000005508400	0.000000019576	0.000005508400	0.000000019576	0.000000000018	0.000000000000	0.000000000000	0.000000000000	-0.000000000000	0.000000000000	0.000000000000
63.126252505010	0.000000000000	0.000000000018	0.000025891600	0.000031380424	0.000005508400	0.000000019576	0.000005508400	0.000000019576	0.000000000018	0.000000000000	0.000000000000	0.000000000000	-0.000000000000	0.000000000000	0.000000000000
64.128256513026	0.000000000000	0.000000000018	0.000025891600	0.000031380424	0.000005508400	0.000000019576	0.000005508400	0.000000019576	0.000000000018	0.000000000000	0.000000000000	0.000000000000	-0.000000000000	0.000000000000	0.000000000000
65.130260521042	0.000000000000	0.000000000018	0.000025891600	0.000031380424	0.000005508400	0.000000019576	0.000005508400	0.000000019576	0.000000000018	0.000000000000	0.000000000000	0.000000000000	-0.000000000000	0.000000000000	0.000000000000
66.132264529058	0.000000000000	0.000000000018	0.000025891600	0.000031380424	0.000005508400	0.000000019576	0.000005508400	0.000000019576	0.000000000018	0.000000000000	0.000000000000	0.000000000000	-0.000000000000	0.000000000000	0.000000000000
67.134268537074	0.000000000000	0.000000000018	0.000025891600	0.000031380424	0.000005508400	0.000000019576	0.000005508400	0.000000019576	0.000000000018	0.000000000000	0.000000000000	0.000000000000	-0.000000000000	0.000000000000	0.000000000000
68.136272545090	0.000000000000	0.000000000018	0.000025891600	0.000031380424	0.000005508400	0.000000019576	0.000005508400	0.000000019576	0.000000000018	0.000000000000	0.000000000000	0.000000000000	-0.000000000000	0.000000000000	0.000000000000
69.138276553106	0.000000000000	0.000000000018	0.000025891600	0.000031380424	0.000005508400	0.000000019576	0.000005508400	0.000000019576	0.000000000018	0.000000000000	0.000000000000	0.000000000000	-0.000000000000	0.000000000000	0.000000000000
70.140280561122	0.000000000000	0.000000000018	0.000025891600	0.000031380424	0.000005508400	0.000000019576	0.000005508400	0.000000019576	0.000000000018	0.000000000000	0.000000000000	0.000000000000	-0.000000000000	0.000000000000	0.000000000000
71.142284569138	0.000000000000	0.000000000018	0.000025891600	0.000031380424	0.000005508400	0.000000019576	0.000005508400	0.000000019576	0.000000000018	0.000000000000	0.000000000000	0.000000000000	-0.000000000000	0.000000000000	0.000000000000
72.144288577154	0.000000000000	0.000000000018	0.000025891600	0.000031380424	0.000005508400	0.000000019576	0.000005508400	0.000000019576	0.000000000018	0.000000000000	0.000000000000	0.000000000000	-0.000000000000	0.000000000000	0.000000000000
73.146292585170	0.000000000000	0.000000000018	0.000025891600	0.000031380424	0.000005508400	0.000000019576	0.000005508400	0.000000019576	0.000000000018	0.000000000000	0.000000000000	0.000000000000	-0.000000000000	0.000000000000	0.000000000000
74.148296593186	0.000000000000	0.000000000018	0.000025891600	0.000031380424	0.000005508400	0.000000019576	0.000005508400	0.000000019576	0.000000000018	0.000000000000	0.000000000000	0.000000000000	-0.000000000000	0.000000000000	0.000000000000
75.150300601202	0.000000000000	0.000000000018	0.000025891600	0.000031380424	0.000005508400	0.000000019576	0.000005508400	0.000000019576	0.000000000018	0.000000000000	0.000000000000	0.000000000000	-0.000000000000	0.000000000000	0.000000000000
76.152304609218	0.000000000000	0.000000000018	0.000025891600	0.000031380424	0.000005508400	0.000000019576	0.000005508400	0.000000019576	0.000000000018	0.000000000000	0.000000000000	0.000000000000	-0.000000000000	0.000000000000	0.000000000000
77.154308617234	0.000000000000	0.000000000018	0.000025891600	0.000031380424	0.000005508400	0.000000019576	0.000005508400	0.000000019576	0.000000000018	0.000000000000	0.000000000000	0.000000000000	-0.000000000000	0.000000000000	0.000000000000
78.156312625250	0.000000000000	0.000000000018	0.000025891600	0.000031380424	0.000005508400	0.000000019576	0.000005508400	0.000000019576	0.000000000018	0.000000000000	0.000000000000	0.000000000000	-0.000000000000	0.000000000000	0.000000000000
79.158316633267	0.000000000000	0.000000000018	0.000025891600	0.000031380424	0.000005508400	0.000000019576	0.000005508400	0.000000019576	0.000000000018	0.000000000000	0.000000000000	0.000000000000	-0.000000000000	0.000000000000	0.000000000000
80.160320641283	0.000000000000	0.000000000018	0.000025891600	0.000031380424	0.000005508400	0.000000019576	0.000005508400	0.000000019576	0.000000000018	0.000000000000	0.000000000000	0.000000000000	-0.000000000000	0.000000000000	0.000000000000
81.162324649299	0.000000000000	0.000000000018	0.000025891600	0.000031380424	0.000005508400	0.000000019576	0.000005508400	0.000000019576	0.000000000018	0.000000000000	0.000000000000	0.000000000000	-0.000000000000	0.000000000000	0.000000000000
82.164328657315	0.000000000000	0.000000000018	0.000025891600	0.000031380424	0.000005508400	0.000000019576	0.000005508400	0.000000019576	0.000000000018	0.000000000000	0.000000000000	0.000000000000	-0.000000000000	0.000000000000	0.000000000000
83.166332665331	0.000000000000	0.000000000018	0.000025891600	0.000031380424	0.000005508400	0.000000019576	0.000005508400	0.000000019576	0.000000000018	0.000000000000	0.000000000000	0.000000000000	-0.000000000000	0.000000000000	0.000000000000
84.168336673347	0.000000000000	0.000000000018	0.000025891600	0.000031380424	0.000005508400	0.000000019576	0.000005508400	0.000000019576	0.000000000018	0.000000000000	0.000000000000	0.000000000000	-0.000000000000	0.000000000000	0.000000000000
85.170340681363	0.000000000000	0.000000000018	0.000025891600	0.000031380424	0.000005508400	0.000000019576	0.000005508400	0.000000019576	0.000000000018	0.000000000000	0.000000000000	0.000000000000	-0.000000000000	0.000000000000	0.000000000000
86.172344689379	0.000000000000	0.000000000018	0.000025891600	0.000031380424	0.000005508400	0.000000019576	0.000005508400	0.000000019576	0.000000000018	0.000000000000	0.000000000000	0.000000000000	-0.000000000000	0.000000000000	0.000000000000
87.174348697395	0.000000000000	0.000000000018	0.000025891600	0.000031380424	0.000005508400	0.000000019576	0.000005508400	0.000000019576	0.000000000018	0.000000000000	0.000000000000	0.000000000000	-0.000000000000	0.000000000000	0.000000000000
88.176352705411	0.000000000000	0.000000000018	0.000025891600	0.000031380424	0.000005508400	0.000000019576	0.000005508400	0.000000019576	0.000000000018	0.000000000000	0.000000000000	0.000000000000	-0.000000000000	0.000000000000	0.000000000000
89.178356713427	0.000000000000	0.000000000018	0.000025891600	0.000031380424	0.000005508400	0.000000019576	0.000005508400	0.000000019576	0.000000000018	0.000000000000	0.000000000000	0.000000000000	-0.000000000000	0.000000000000	0.000000000000
90.180360721443	0.000000000000	0.000000000018	0.000025891600	0.000031380424	0.000005508400	0.000000019576	0.000005508400	0.000000019576	0.000000000018	0.000000000000	0.000000000000	0.000000000000	-0.000000000000	0.000000000000	0.000000000000
91.182364729459	0.000000000000	0.000000000018	0.000025891600	0.000031380424	0.000005508400	0.000000019576	0.000005508400	0.000000019576	0.000000000018	0.000000000000	0.000000000000	0.000000000000	-0.000000000000	0.000000000000	0.000000000000
92.184368737475	0.000000000000	0.000000000018	0.000025891600	0.000031380424	0.000005508400	0.000000019576	0.000005508400	0.000000019576	0.000000000018	0.000000000000	0.000000000000	0.000000000000	-0.000000000000	0.000000000000	0.000000000000
93.186372745491	0.000000000000	0.000000000018	0.000025891600	0.000031380424	0.000005508400	0.000000019576	0.000005508400	0.000000019576	0.000000000018	0.000000000000	0.000000000000	0.000000000000	-0.000000000000	0.000000000000	0.000000000000
94.188376753507	0.000000000000	0.000000000018	0.000025891600	0.000031380424	0.000005508400	0.000000019576	0.000005508400	0.000000019576	0.000000000018	0.000000000000	0.000000000000	0.000000000000	-0.000000000000	0.000000000000	0.000000000000
95.190380761523	0.000000000000	0.000000000018	0.000025891600	0.000031380424	0.000005508400	0.000000019576	0.000005508400	0.000000019576	0.000000000018	0.000000000000	0.000000000000	0.000000000000	-0.000000000000	0.000000000000	0.000000000000
96.192384769539	0.000000000000	0.000000000018	0.000025891600	0.000031380424	0.000005508400	0.000000019576	0.000005508400	0.000000019576	0.000000000018	0.000000000000	0.000000000000	0.000000000000	-0.000000000000	0.000000000000	0.000000000000
97.194388777555	0.000000000000	0.000000000018	0.000025891600	0.000031380424	0.000005508400	0.000000019576	0.000005508400	0.000000019576	0.000000000018	0.000000000000	0.000000000000	0.000000000000	-0.000000000000	0.000000000000	0.000000000000
98.196392785571	0.000000000000	0.000000000018	0.000025891600	0.000031380424	0.000005508400	0.000000019576	0.000005508400	0.000000019576	0.000000000018	0.000000000000	0.000000000000	0.000000000000	-0.000000000000	0.000000000000	0.000000000000
99.198396793587	0.000000000000	0.000000000018	0.000025891600	0.000031380424	0.000005508400	0.000000019576	0.000005508400	0.000000019576	0.000000000018	0.000000000000	0.000000000000	0.000000000000	-0.000000000000	0.000000000000	0.000000000000
100.200400801603	0.000000000000	0.000000000018	0.000025891600	0.000031380424	0.000005508400	0.000000019576	0.000005508400	0.000000019576	0.000000000018	0.000000000000	0.000000000000	0.000000000000	-0.000000000000	0.000000000000	0.000000000000
101.202404809619	0.000000000000	0.000000000018	0.000025891600	0.000031380424	0.000005508400	0.000000019576	0.000005508400	0.000000019576	0.000000000018	0.000000000000	0.000000000000	0.000000000000	-0.000000000000	0.000000000000	0.000000000000
102.204408817635	0.000000000000	0.000000000018	0.000025891600	0.000031380424	0.000005508400	0.000000019576	0.000005508400	0.000000019576	0.000000000018	0.000000000000	0.000000000000	0.000000000000	-0.000000000000	0.000000000000	0.000000000000
103.206412825651	0.000000000000	0.000000000018	0.000025891600	0.000031380424	0.000005508400	0.000000019576	0.000005508400	0.000000019576	0.000000000018	0.000000000000	0.000000000000	0.000000000000	-0.000000000000	0.000000000000	0.000000000000
104.208416833667	0.000000000000	0.000000000018	0.000025891600	0.000031380424	0.000005508400	0.000000019576	0.000005508400	0.000000019576	0.000000000018	0.000000000000	0.000000000000	0.000000000000	-0.000000000000	0.000000000000	0.000000000000
105.210420841683	0.000000000000	0.000000000018	0.000025891600	0.000031380424	0.000005508400	0.000000019576	0.000005508400	0.000000019576	0.000000000018	0.000000000000	0.000000000000	0.000000000000	-0.000000000000	0.000000000000	0.000000000000
106.212424849699	0.000000000000	0.000000000018	0.000025891600	0.000031380424	0.000005508400	0.000000019576	0.000005508400	0.000000019576	0.000000000018	0.000000000000	0.000000000000	0.000000000000	-0.000000000000	0.000000000000	0.000000000000
107.214428857715	0.000000000000	0.000000000018	0.000025891600	0.000031380424	0.000005508400	0.000000019576	0.000005508400	0.000000019576	0.000000000018	0.000000000000	0.000000000000	0.000000000000	-0.000000000000	0.000000000000	0.000000000000
108.216432865731	0.000000000000	0.000000000018	0.000025891600	0.000031380424	0.000005508400	0.000000019576	0.000005508400	0.000000019576	0.000000000018	0.000000000000	0.000000000000	0.000000000000	-0.000000000000	0.000000000000	0.000000000000
109.218436873747	0.000000000000	0.000000000018	0.000025891600	0.000031380424	0.000005508400	0.000000019576	0.000005508400	0.000000019576	0.000000000018	0.000000000000	0.000000000000	0.000000000000	-0.000000000000	0.000000000000	0.000000000000
110.220440881764	0.000000000000	0.000000000018	0.000025891600	0.000031380424	0.000005508400	0.000000019576	0.000005508400	0.000000019576	0.000000000018	0.000000000000	0.000000000000	0.000000000000	-0.000000000000	0.000000000000	0.000000000000
111.222444889780	0.000000000000	0.000000000018	0.000025891600	0.000031380424	0.000005508400	0.000000019576	0.000005508400	0.000000019576	0.000000000018	0.000000000000	0.000000000000	0.000000000000	-0.000000000000	0.000000000000	0.000000000000
112.224448897796	0.000000000000	0.000000000018	0.000025891600	0.000031380424	0.000005508400	0.000000019576	0.000005508400	0.000000019576	0.000000000018	0.000000000000	0.000000000000	0.000000000000	-0.000000000000	0.000000000000	0.000000000000
113.226452905812	0.000000000000	0.000000000018	0.000025891600	0.000031380424	0.000005508400	0.000000019576	0.000005508400	0.000000019576	0.000000000018	0.000000000000	0.000000000000	0.000000000000	-0.000000000000	0.000000000000	0.000000000000
114.228456913828	0.000000000000	0.000000000018	0.000025891600	0.000031380424	0.000005508400	0.000000019576	0.000005508400	0.000000019576	0.000000000018	0.000000000000	0.000000000000	0.000000000000	-0.000000000000	0.000000000000	0.000000000000
115.230460921844	0.000000000000	0.000000000018	0.000025891600	0.000031380424	0.000005508400	0.000000019576	0.000005508400	0.000000019576	0.000000000018	0.000000000000	0.000000000000	0.000000000000	-0.000000000000	0.000000000000	0.000000000000
116.232464929860	0.000000000000	0.000000000018	0.000025891600	0.000031380424	0.000005508400	0.000000019576	0.000005508400	0.000000019576	0.000000000018	0.000000000000	0.000000000000	0.000000000000	-0.000000000000	0.000000000000	0.000000000000
117.234468937876	0.000000000000	0.000000000018	0.000025891600	0.000031380424	0.000005508400	0.000000019576	0.000005508400	0.000000019576	0.000000000018	0.000000000000	0.000000000000	0.000000000000	-0.000000000000	0.000000000000	0.000000000000
118.236472945892	0.000000000000	0.000000000018	0.000025891600	0.000031380424	0.000005508400	0.000000019576	0.000005508400	0.000000019576	0.000000000018	0.000000000000	0.000000000000	0.000000000000	-0.000000000000	0.000000000000	0.000000000000
119.238476953908	0.000000000000	0.000000000018	0.000025891600	0.000031380424	0.000005508400	0.000000019576	0.000005508400	0.000000019576	0.000000000018	0.000000000000	0.000000000000	0.000000000000	-0.000000000000	0.000000000000	0.000000000000
120.240480961924	0.000000000000	0.000000000018	0.000025891600	0.000031380424	0.000005508400	0.000000019576	0.000005508400	0.000000019576	0.000000000018	0.000000000000	0.000000000000	0.000000000000	-0.000000000000	0.000000000000	0.000000000000
121.242484969940	0.000000000000	0.000000000018	0.000025891600	0.000031380424	0.000005508400	0.000000019576	0.000005508400	0.000000019576	0.000000000018	0.000000000000	0.000000000000	0.000000000000	-0.000000000000	0.000000000000	0.000000000000
122.244488977956	0.000000000000	0.000000000018	0.000025891600	0.000031380424	0.000005508400	0.000000019576	0.000005508400	0.000000019576	0.000000000018	0.000000000000	0.000000000000	0.000000000000	-0.000000000000	0.000000000000	0.000000000000
123.246492985972	0.000000000000	0.000000000018	0.000025891600	0.000031380424	0.000005508400	0.000000019576	0.000005508400	0.000000019576	0.000000000018	0.000000000000	0.000000000000	0.000000000000	-0.000000000000	0.000000000000	0.000000000000
124.248496993988	0.000000000000	0.000000000018	0.000025891600	0.000031380424	0.000005508400	0.000000019576	0.000005508400	0.000000019576	0.000000000018	0.000000000000	0.000000000000	0.000000000000	-0.000000000000	0.000000000000	0.000000000000
125.250501002004	0.000000000000	0.000000000018	0.000025891600	0.000031380424	0.000005508400	0.000000019576	0.000005508400	0.000000019576	0.000000000018	0.000000000000	0.000000000000	0.000000000000	-0.000000000000	0.000000000000	0.000000000000
126.252505010020	0.000000000000	0.000000000018	0.000025891600	0.000031380424	0.000005508400	0.000000019576	0.000005508400	0.000000019576	0.000000000018	0.000000000000	0.000000000000	0.000000000000	-0.000000000000	0.000000000000	0.000000000000
127.254509018036	0.000000000000	0.000000000018	0.000025891600	0.000031380424	0.000005508400	0.000000019576	0.000005508400	0.000000019576	0.000000000018	0.000000000000	0.000000000000	0.000000000000	-0.000000000000	0.000000000000	0.000000000000
128.256513026052	0.000000000000	0.000000000018	0.000025891600	0.000031380424	0.000005508400	0.000000019576	0.000005508400	0.000000019576	0.000000000018	0.000000000000	0.000000000000	0.000000000000	-0.000000000000	0.000000000000	0.000000000000
129.258517034068	0.000000000000	0.000000000018	0.000025891600	0.000031380424	0.000005508400	0.000000019576	0.000005508400	0.000000019576	0.000000000018	0.000000000000	0.000000000000	0.000000000000	-0.000000000000	0.000000000000	0.000000000000
130.260521042084	0.000000000000	0.000000000018	0.000025891600	0.000031380424	0.000005508400	0.000000019576	0.000005508400	0.000000019576	0.000000000018	0.000000000000	0.000000000000	0.000000000000	-0.000000000000	0.000000000000	0.000000000000
131.262525050100	0.000000000000	0.000000000018	0.000025891600	0.000031380424	0.000005508400	0.000000019576	0.000005508400	0.000000019576	0.000000000018	0.000000000000	0.000000000000	0.000000000000	-0.000000000000	0.000000000000	0.000000000000
132.264529058116	0.000000000000	0.000000000018	0.000025891600	0.000031380424	0.000005508400	0.000000019576	0.000005508400	0.000000019576	0.000000000018	0.000000000000	0.000000000000	0.000000000000	-0.000000000000	0.000000000000	0.000000000000
133.266533066132	0.000000000000	0.000000000018	0.000025891600	0.000031380424	0.000005508400	0.000000019576	0.000005508400	0.000000019576	0.000000000018	0.000000000000	0.000000000000	0.000000000000	-0.000000000000	0.000000000000	0.000000000000
134.268537074148	0.000000000000	0.000000000018	0.000025891600	0.000031380424	0.000005508400	0.000000019576	0.000005508400	0.000000019576	0.000000000018	0.000000000000	0.000000000000	0.000000000000	-0.000000000000	0.000000000000	0.000000000000
135.270541082164	0.000000000000	0.000000000018	0.000025891600	0.000031380424	0.000005508400	0.000000019576	0.000005508400	0.000000019576	0.000000000018	0.000000000000	0.000000000000	0.000000000000	-0.000000000000	0.000000000000	0.000000000000
136.272545090180	0.000000000000	0.000000000018	0.000025891600	0.000031380424	0.000005508400	0.000000019576	0.000005508400	0.000000019576	0.000000000018	0.000000000000	0.000000000000	0.000000000000	-0.000000000000	0.000000000000	0.000000000000
137.274549098196	0.000000000000	0.000000000018	0.000025891600	0.000031380424	0.000005508400	0.000000019576	0.000005508400	0.000000019576	0.000000000018	0.000000000000	0.000000000000	0.000000000000	-0.000000000000	0.000000000000	0.000000000000
138.276553106212	0.000000000000	0.000000000018	0.000025891600	0.000031380424	0.000005508400	0.000000019576	0.000005508400	0.000000019576	0.000000000018	0.000000000000	0.000000000000	0.000000000000	-0.000000000000	0.000000000000	0.000000000000
139.278557114228	0.000000000000	0.000000000018	0.000025891600	0.000031380424	0.000005508400	0.000000019576	0.000005508400	0.000000019576	0.000000000018	0.000000000000	0.000000000000	0.000000000000	-0.000000000000	0.000000000000	0.000000000000
140.280561122244	0.000000000000	0.000000000018	0.000025891600	0.000031380424	0.000005508400	0.000000019576	0.000005508400	0.000000019576	0.000000000018	0.000000000000	0.000000000000	0.000000000000	-0.000000000000	0.000000000000	0.000000000000
141.282565130261	0.000000000000	0.000000000018	0.000025891600	0.000031380424	0.000005508400	0.000000019576	0.000005508400	0.000000019576	0.000000000018	0.000000000000	0.000000000000	0.000000000000	-0.000000000000	0.000000000000	0.000000000000
142.284569138277	0.000000000000	0.000000000018	0.000025891600	0.000031380424	0.000005508400	0.000000019576	0.000005508400	0.000000019576	0.000000000018	0.000000000000	0.000000000000	0.000000000000	-0.000000000000	0.000000000000	0.000000000000
143.286573146293	0.000000000000	0.000000000018	0.000025891600	0.000031380424	0.000005508400	0.000000019576	0.000005508400	0.000000019576	0.000000000018	0.000000000000	0.000000000000	0.000000000000	-0.000000000000	0.000000000000	0.000000000000
144.288577154309	0.000000000000	0.000000000018	0.000025891600	0.000031380424	0.000005508400	0.000000019576	0.000005508400	0.000000019576	0.000000000018	0.000000000000	0.000000000000	0.000000000000	-0.000000000000	0.000000000000	0.000000000000
145.290581162325	0.000000000000	0.000000000018	0.000025891600	0.000031380424	0.000005508400	0.000000019576	0.000005508400	0.000000019576	0.000000000018	0.000000000000	0.000000000000	0.000000000000	-0.000000000000	0.000000000000	0.000000000000
146.292585170341	0.000000000000	0.000000000018	0.000025891600	0.000031380424	0.000005508400	0.000000019576	0.000005508400	0.000000019576	0.000000000018	0.000000000000	0.000000000000	0.000000000000	-0.000000000000	0.000000000000	0.000000000000
147.294589178357	0.000000000000	0.000000000018	0.000025891600	0.000031380424	0.000005508400	0.000000019576	0.000005508400	0.000000019576	0.000000000018	0.000000000000	0.000000000000	0.000000000000	-0.000000000000	0.000000000000	0.000000000000
148.296593186373	0.000000000000	0.000000000018	0.000025891600	0.000031380424	0.000005508400	0.000000019576	0.000005508400	0.000000019576	0.000000000018	0.000000000000	0.000000000000	0.000000000000	-0.000000000000	0.000000000000	0.000000000000
149.298597194389	0.000000000000	0.000000000018	0.000025891600	0.000031380424	0.000005508400	0.000000019576	0.000005508400	0.000000019576	0.000000000018	0.000000000000	0.000000000000	0.000000000000	-0.000000000000	0.000000000000	0.000000000000
150.300601202405	0.000000000000	0.000000000018	0.000025891600	0.000031380424	0.000005508400	0.000000019576	0.000005508400	0.000000019576	0.000000000018	0.000000000000	0.000000000000	0.000000000000	-0.000000000000	0.000000000000	0.000000000000
151.302605210421	0.000000000000	0.000000000018	0.000025891600	0.000031380424	0.000005508400	0.000000019576	0.000005508400	0.000000019576	0.000000000018	0.000000000000	0.000000000000	0.000000000000	-0.000000000000	0.000000000000	0.000000000000
152.304609218437	0.000000000000	0.000000000018	0.000025891600	0.000031380424	0.000005508400	0.000000019576	0.000005508400	0.000000019576	0.000000000018	0.000000000000	0.000000000000	0.000000000000	-0.000000000000	0.000000000000	0.000000000000
153.306613226453	0.000000000000	0.000000000018	0.000025891600	0.000031380424	0.000005508400	0.000000019576	0.000005508400	0.000000019576	0.000000000018	0.000000000000	0.000000000000	0.000000000000	-0.000000000000	0.000000000000	0.000000000000
154.308617234469	0.000000000000	0.000000000018	0.000025891600	0.000031380424	0.000005508400	0.000000019576	0.000005508400	0.000000019576	0.000000000018	0.000000000000	0.000000000000	0.000000000000	-0.000000000000	0.000000000000	0.000000000000
155.310621242485	0.000000000000	0.000000000018	0.000025891600	0.000031380424	0.000005508400	0.000000019576	0.000005508400	0.000000019576	0.000000000018	0.000000000000	0.000000000000	0.000000000000	-0.000000000000	0.000000000000	0.000000000000
156.312625250501	0.000000000000	0.000000000018	0.000025891600	0.000031380424	0.000005508400	0.000000019576	0.000005508400	0.000000019576	0.000000000018	0.000000000000	0.000000000000	0.000000000000	-0.000000000000	0.000000000000	0.000000000000
157.314629258517	0.000000000000	0.000000000018	0.000025891600	0.000031380424	0.000005508400	0.000000019576	0.000005508400	0.000000019576	0.000000000018	0.000000000000	0.000000000000	0.000000000000	-0.000000000000	0.000000000000	0.000000000000
158.316633266533	0.000000000000	0.000000000018	0.000025891600	0.000031380424	0.000005508400	0.000000019576	0.000005508400	0.000000019576	0.000000000018	0.000000000000	0.000000000000	0.000000000000	-0.000000000000	0.000000000000	0.000000000000
159.318637274549	0.000000000000	0.000000000018	0.000025891600	0.000031380424	0.000005508400	0.000000019576	0.000005508400	0.000000019576	0.000000000018	0.000000000000	0.000000000000	0.000000000000	-0.000000000000	0.000000000000	0.000000000000
160.320641282565	0.000000000000	0.000000000018	0.000025891600	0.000031380424	0.000005508400	0.000000019576	0.000005508400	0.000000019576	0.000000000018	0.000000000000	0.000000000000	0.000000000000	-0.000000000000	0.000000000000	0.000000000000
161.322645290581	0.000000000000	0.000000000018	0.000025891600	0.000031380424	0.000005508400	0.000000019576	0.000005508400	0.000000019576	0.000000000018	0.000000000000	0.000000000000	0.000000000000	-0.000000000000	0.000000000000	0.000000000000
162.324649298597	0.000000000000	0.000000000018	0.000025891600	0.000031380424	0.000005508400	0.000000019576	0.000005508400	0.000000019576	0.000000000018	0.000000000000	0.000000000000	0.000000000000	-0.000000000000	0.000000000000	0.000000000000
163.326653306613	0.000000000000	0.000000000018	0.000025891600	0.000031380424	0.000005508400	0.000000019576	0.000005508400	0.000000019576	0.000000000018	0.000000000000	0.000000000000	0.000000000000	-0.000000000000	0.000000000000	0.000000000000
164.328657314629	0.000000000000	0.000000000018	0.000025891600	0.000031380424	0.000005508400	0.000000019576	0.000005508400	0.000000019576	0.000000000018	0.000000000000	0.000000000000	0.000000000000	-0.000000000000	0.000000000000	0.000000000000
165.330661322645	0.000000000000	0.000000000018	0.000025891600	0.000031380424	0.000005508400	0.000000019576	0.000005508400	0.000000019576	0.000000000018	0.000000000000	0.000000000000	0.000000000000	-0.000000000000	0.000000000000	0.000000000000
166.332665330661	0.000000000000	0.000000000018	0.000025891600	0.000031380424	0.000005508400	0.000000019576	0.000005508400	0.000000019576	0.000000000018	0.000000000000	0.000000000000	0.000000000000	-0.000000000000	0.000000000000	0.000000000000
167.334669338677	0.000000000000	0.000000000018	0.000025891600	0.000031380424	0.000005508400	0.000000019576	0.000005508400	0.000000019576	0.000000000018	0.000000000000	0.000000000000	0.000000000000	-0.000000000000	0.000000000000	0.000000000000
168.336673346693	0.000000000000	0.000000000018	0.000025891600	0.000031380424	0.000005508400	0.000000019576	0.000005508400	0.000000019576	0.000000000018	0.000000000000	0.000000000000	0.000000000000	-0.000000000000	0.000000000000	0.000000000000
169.338677354709	0.000000000000	0.000000000018	0.000025891600	0.000031380424	0.000005508400	0.000000019576	0.000005508400	0.000000019576	0.000000000018	0.000000000000	0.000000000000	0.000000000000	-0.000000000000	0.000000000000	0.000000000000
170.340681362725	0.000000000000	0.000000000018	0.000025891600	0.000031380424	0.000005508400	0.000000019576	0.000005508400	0.000000019576	0.000000000018	0.000000000000	0.000000000000	0.000000000000	-0.000000000000	0.000000000000	0.000000000000
171.342685370741	0.000000000000	0.000000000018	0.000025891600	0.000031380424	0.000005508400	0.000000019576	0.000005508400	0.000000019576	0.000000000018	0.000000000000	0.000000000000	0.000000000000	-0.000000000000	0.000000000000	0.000000000000
172.344689378757	0.000000000000	0.000000000018	0.000025891600	0.000031380424	0.000005508400	0.000000019576	0.000005508400	0.000000019576	0.000000000018	0.000000000000	0.000000000000	0.000000000000	-0.000000000000	0.000000000000	0.000000000000
173.346693386774	0.000000000000	0.000000000018	0.000025891600	0.000031380424	0.000005508400	0.000000019576	0.000005508400	0.000000019576	0.000000000018	0.000000000000	0.000000000000	0.000000000000	-0.000000000000	0.000000000000	0.000000000000
174.348697394790	0.000000000000	0.000000000018	0.000025891600	0.000031380424	0.000005508400	0.000000019576	0.000005508400	0.000000019576	0.000000000018	0.000000000000	0.000000000000	0.000000000000	-0.000000000000	0.000000000000	0.000000000000
175.350701402806	0.000000000000	0.000000000018	0.000025891600	0.000031380424	0.000005508400	0.000000019576	0.000005508400	0.000000019576	0.000000000018	0.000000000000	0.000000000000	0.000000000000	-0.000000000000	0.000000000000	0.000000000000
176.352705410822	0.000000000000	0.000000000018	0.000025891600	0.000031380424	0.000005508400	0.000000019576	0.000005508400	0.000000019576	0.000000000018	0.000000000000	0.000000000000	0.000000000000	-0.000000000000	0.000000000000	0.000000000000
177.354709418838	0.000000000000	0.000000000018	0.000025891600	0.000031380424	0.000005508400	0.000000019576	0.000005508400	0.000000019576	0.000000000018	0.000000000000	0.000000000000	0.000000000000	-0.000000000000	0.000000000000	0.000000000000
178.356713426854	0.000000000000	0.000000000018	0.000025891600	0.000031380424	0.000005508400	0.000000019576	0.000005508400	0.000000019576	0.000000000018	0.000000000000	0.000000000000	0.000000000000	-0.000000000000	0.000000000000	0.000000000000
179.358717434870	0.000000000000	0.000000000018	0.000025891600	0.000031380424	0.000005508400	0.000000019576	0.000005508400	0.000000019576	0.000000000018	0.000000000000	0.000000000000	0.000000000000	-0.000000000000	0.000000000000	0.000000000000
180.360721442886	0.000000000000	0.000000000018	0.000025891600	0.000031380424	0.000005508400	0.000000019576	0.000005508400	0.000000019576	0.000000000018	0.000000000000	0.000000000000	0.000000000000	-0.000000000000	0.000000000000	0.000000000000
181.362725450902	0.000000000000	0.000000000018	0.000025891600	0.000031380424	0.000005508400	0.000000019576	0.000005508400	0.000000019576	0.000000000018	0.000000000000	0.000000000000	0.000000000000	-0.000000000000	0.000000000000	0.000000000000
182.364729458918	0.000000000000	0.000000000018	0.000025891600	0.000031380424	0.000005508400	0.000000019576	0.000005508400	0.000000019576	0.000000000018	0.000000000000	0.000000000000	0.000000000000	-0.000000000000	0.000000000000	0.000000000000
183.366733466934	0.000000000000	0.000000000018	0.000025891600	0.000031380424	0.000005508400	0.000000019576	0.000005508400	0.000000019576	0.000000000018	0.000000000000	0.000000000000	0.000000000000	-0.000000000000	0.000000000000	0.000000000000
184.368737474950	0.000000000000	0.000000000018	0.000025891600	0.000031380424	0.000005508400	0.000000019576	0.000005508400	0.000000019576	0.000000000018	0.000000000000	0.000000000000	0.000000000000	-0.000000000000	0.000000000000	0.000000000000
185.370741482966	0.000000000000	0.000000000018	0.000025891600	0.000031380424	0.000005508400	0.000000019576	0.000005508400	0.000000019576	0.000000000018	0.000000000000	0.000000000000	0.000000000000	-0.000000000000	0.000000000000	0.000000000000
186.372745490982	0.000000000000	0.000000000018	0.000025891600	0.000031380424	0.000005508400	0.000000019576	0.000005508400	0.000000019576	0.000000000018	0.000000000000	0.000000000000	0.000000000000	-0.000000000000	0.000000000000	0.000000000000
187.374749498998	0.000000000000	0.000000000018	0.000025891600	0.000031380424	0.000005508400	0.000000019576	0.000005508400	0.000000019576	0.000000000018	0.000000000000	0.000000000000	0.000000000000	-0.000000000000	0.000000000000	0.000000000000
188.376753507014	0.000000000000	0.000000000018	0.000025891600	0.000031380424	0.000005508400	0.000000019576	0.000005508400	0.000000019576	0.000000000018	0.000000000000	0.000000000000	0.000000000000	-0.000000000000	0.000000000000	0.000000000000
189.378757515030	0.000000000000	0.000000000018	0.000025891600	0.000031380424	0.000005508400	0.000000019576	0.000005508400	0.000000019576	0.000000000018	0.000000000000	0.000000000000	0.000000000000	-0.000000000000	0.000000000000	0.000000000000
190.380761523046	0.000000000000	0.000000000018	0.000025891600	0.000031380424	0.000005508400	0.000000019576	0.000005508400	0.000000019576	0.000000000018	0.000000000000	0.000000000000	0.000000000000	-0.000000000000	0.000000000000	0.000000000000
191.382765531062	0.000000000000	0.000000000018	0.000025891600	0.000031380424	0.000005508400	0.000000019576	0.000005508400	0.000000019576	0.000000000018	0.000000000000	0.000000000000	0.000000000000	-0.000000000000	0.000000000000	0.000000000000
192.384769539078	0.000000000000	0.000000000018	0.000025891600	0.000031380424	0.000005508400	0.000000019576	0.000005508400	0.000000019576	0.000000000018	0.000000000000	0.000000000000	0.000000000000	-0.000000000000	0.000000000000	0.000000000000
193.386773547094	0.000000000000	0.000000000018	0.000025891600	0.000031380424	0.000005508400	0.000000019576	0.000005508400	0.000000019576	0.000000000018	0.000000000000	0.000000000000	0.000000000000	-0.000000000000	0.000000000000	0.000000000000
194.388777555110	0.000000000000	0.000000000018	0.000025891600	0.000031380424	0.000005508400	0.000000019576	0.000005508400	0.000000019576	0.000000000018	0.000000000000	0.000000000000	0.000000000000	-0.000000000000	0.000000000000	0.000000000000
195.390781563126	0.000000000000	0.000000000018	0.000025891600	0.000031380424	0.000005508400	0.000000019576	0.000005508400	0.000000019576	0.000000000018	0.000000000000	0.000000000000	0.000000000000	-0.000000000000	0.000000000000	0.000000000000
196.392785571142	0.000000000000	0.000000000018	0.000025891600	0.000031380424	0.000005508400	0.000000019576	0.000005508400	0.000000019576	0.000000000018	0.000000000000	0.000000000000	0.000000000000	-0.000000000000	0.000000000000	0.000000000000
197.394789579158	0.000000000000	0.000000000018	0.000025891600	0.000031380424	0.000005508400	0.000000019576	0.000005508400	0.000000019576	0.000000000018	0.000000000000	0.000000000000	0.000000000000	-0.000000000000	0.000000000000	0.000000000000
198.396793587174	0.000000000000	0.000000000018	0.000025891600	0.000031380424	0.000005508400	0.000000019576	0.000005508400	0.000000019576	0.000000000018	0.000000000000	0.000000000000	0.000000000000	-0.000000000000	0.000000000000	0.000000000000
199.398797595190	0.000000000000	0.000000000018	0.000025891600	0.000031380424	0.000005508400	0.000000019576	0.000005508400	0.000000019576	0.000000000018	0.000000000000	0.000000000000	0.000000000000	-0.000000000000	0.000000000000	0.000000000000
200.400801603206	0.000000000000	0.000000000018	0.000025891600	0.000031380424	0.000005508400	0.000000019576	0.000005508400	0.000000019576	0.000000000018	0.000000000000	0.000000000000	0.000000000000	-0.000000000000	0.000000000000	0.000000000000
201.402805611222	0.000000000000	0.000000000018	0.000025891600	0.000031380424	0.000005508400	0.000000019576	0.000005508400	0.000000019576	0.000000000018	0.000000000000	0.000000000000	0.000000000000	-0.000000000000	0.000000000000	0.000000000000
202.404809619238	0.000000000000	0.000000000018	0.000025891600	0.000031380424	0.000005508400	0.000000019576	0.000005508400	0.000000019576	0.000000000018	0.000000000000	0.000000000000	0.000000000000	-0.000000000000	0.000000000000	0.000000000000
203.406813627254	0.000000000000	0.000000000018	0.000025891600	0.000031380424	0.000005508400	0.000000019576	0.000005508400	0.000000019576	0.000000000018	0.000000000000	0.000000000000	0.000000000000	-0.000000000000	0.000000000000	0.000000000000
204.408817635271	0.000000000000	0.000000000018	0.000025891600	0.000031380424	0.000005508400	0.000000019576	0.000005508400	0.000000019576	0.000000000018	0.000000000000	0.000000000000	0.000000000000	-0.000000000000	0.000000000000	0.000000000000
205.410821643287	0.000000000000	0.000000000018	0.000025891600	0.000031380424	0.000005508400	0.000000019576	0.000005508400	0.000000019576	0.000000000018	0.000000000000	0.000000000000	0.000000000000	-0.000000000000	0.000000000000	0.000000000000
206.412825651303	0.000000000000	0.000000000018	0.000025891600	0.000031380424	0.000005508400	0.000000019576	0.000005508400	0.000000019576	0.000000000018	0.000000000000	0.000000000000	0.000000000000	-0.000000000000	0.000000000000	0.000000000000
207.414829659319	0.000000000000	0.000000000018	0.000025891600	0.000031380424	0.000005508400	0.000000019576	0.000005508400	0.000000019576	0.000000000018	0.000000000000	0.000000000000	0.000000000000	-0.000000000000	0.000000000000	0.000000000000
208.416833667335	0.000000000000	0.000000000018	0.000025891600	0.000031380424	0.000005508400	0.000000019576	0.000005508400	0.000000019576	0.000000000018	0.000000000000	0.000000000000	0.000000000000	-0.000000000000	0.000000000000	0.000000000000
209.418837675351	0.000000000000	0.000000000018	0.000025891600	0.000031380424	0.000005508400	0.000000019576	0.000005508400	0.000000019576	0.000000000018	0.000000000000	0.000000000000	0.000000000000	-0.000000000000	0.000000000000	0.000000000000
210.420841683367	0.000000000000	0.000000000018	0.000025891600	0.000031380424	0.000005508400	0.000000019576	0.000005508400	0.000000019576	0.000000000018	0.000000000000	0.000000000000	0.000000000000	-0.000000000000	0.000000000000	0.000000000000
211.422845691383	0.000000000000	0.000000000018	0.000025891600	0.000031380424	0.000005508400	0.000000019576	0.000005508400	0.000000019576	0.000000000018	0.000000000000	0.000000000000	0.000000000000	-0.000000000000	0.000000000000	0.000000000000
212.424849699399	0.000000000000	0.000000000018	0.000025891600	0.000031380424	0.000005508400	0.000000019576	0.000005508400	0.000000019576	0.000000000018	0.000000000000	0.000000000000	0.000000000000	-0.000000000000	0.000000000000	0.000000000000
213.426853707415	0.000000000000	0.000000000018	0.000025891600	0.000031380424	0.000005508400	0.000000019576	0.000005508400	0.000000019576	0.000000000018	0.000000000000	0.000000000000	0.000000000000	-0.000000000000	0.000000000000	0.000000000000
214.428857715431	0.000000000000	0.000000000018	0.000025891600	0.000031380424	0.000005508400	0.000000019576	0.000005508400	0.000000019576	0.000000000018	0.000000000000	0.000000000000	0.000000000000	-0.000000000000	0.000000000000	0.000000000000
215.430861723447	0.000000000000	0.000000000018	0.000025891600	0.000031380424	0.000005508400	0.000000019576	0.000005508400	0.000000019576	0.000000000018	0.000000000000	0.000000000000	0.000000000000	-0.000000000000	0.000000000000	0.000000000000
216.432865731463	0.000000000000	0.000000000018	0.000025891600	0.000031380424	0.000005508400	0.000000019576	0.000005508400	0.000000019576	0.000000000018	0.000000000000	0.000000000000	0.000000000000	-0.000000000000	0.000000000000	0.000000000000
217.434869739479	0.000000000000	0.000000000018	0.000025891600	0.000031380424	0.000005508400	0.000000019576	0.000005508400	0.000000019576	0.000000000018	0.000000000000	0.000000000000	0.000000000000	-0.000000000000	0.000000000000	0.000000000000
218.436873747495	0.000000000000	0.000000000018	0.000025891600	0.000031380424	0.000005508400	0.000000019576	0.000005508400	0.000000019576	0.000000000018	0.000000000000	0.000000000000	0.000000000000	-0.000000000000	0.000000000000	0.000000000000
219.438877755511	0.000000000000	0.000000000018	0.000025891600	0.000031380424	0.000005508400	0.000000019576	0.000005508400	0.000000019576	0.000000000018	0.000000000000	0.000000000000	0.000000000000	-0.000000000000	0.000000000000	0.000000000000
220.440881763527	0.000000000000	0.000000000018	0.000025891600	0.000031380424	0.000005508400	0.000000019576	0.000005508400	0.000000019576	0.000000000018	0.000000000000	0.000000000000	0.000000000000	-0.000000000000	0.000000000000	0.000000000000
221.442885771543	0.000000000000	0.000000000018	0.000025891600	0.000031380424	0.000005508400	0.000000019576	0.000005508400	0.000000019576	0.000000000018	0.000000000000	0.000000000000	0.000000000000	-0.000000000000	0.000000000000	0.000000000000
222.444889779559	0.000000000000	0.000000000018	0.000025891600	0.000031380424	0.000005508400	0.000000019576	0.000005508400	0.000000019576	0.000000000018	0.000000000000	0.000000000000	0.000000000000	-0.000000000000	0.000000000000	0.000000000000
223.446893787575	0.000000000000	0.000000000018	0.000025891600	0.000031380424	0.000005508400	0.000000019576	0.000005508400	0.000000019576	0.000000000018	0.000000000000	0.000000000000	0.000000000000	-0.000000000000	0.000000000000	0.000000000000
224.448897795591	0.000000000000	0.000000000018	0.000025891600	0.000031380424	0.000005508400	0.000000019576	0.000005508400	0.000000019576	0.000000000018	0.000000000000	0.000000000000	0.000000000000	-0.000000000000	0.000000000000	0.000000000000
225.450901803607	0.000000000000	0.000000000018	0.000025891600	0.000031380424	0.000005508400	0.000000019576	0.000005508400	0.000000019576	0.000000000018	0.000000000000	0.000000000000	0.000000000000	-0.000000000000	0.000000000000	0.000000000000
226.452905811623	0.000000000000	0.000000000018	0.000025891600	0.000031380424	0.000005508400	0.000000019576	0.000005508400	0.000000019576	0.000000000018	0.000000000000	0.000000000000	0.000000000000	-0.000000000000	0.000000000000	0.000000000000
227.454909819639	0.000000000000	0.000000000018	0.000025891600	0.000031380424	0.000005508400	0.000000019576	0.000005508400	0.000000019576	0.000000000018	0.000000000000	0.000000000000	0.000000000000	-0.000000000000	0.000000000000	0.000000000000
228.456913827655	0.000000000000	0.000000000018	0.000025891600	0.000031380424	0.000005508400	0.000000019576	0.000005508400	0.000000019576	0.000000000018	0.000000000000	0.000000000000	0.000000000000	-0.000000000000	0.000000000000	0.000000000000
229.458917835671	0.000000000000	0.000000000018	0.000025891600	0.000031380424	0.000005508400	0.000000019576	0.000005508400	0.000000019576	0.000000000018	0.000000000000	0.000000000000	0.000000000000	-0.000000000000	0.000000000000	0.000000000000
230.460921843687	0.000000000000	0.000000000018	0.000025891600	0.000031380424	0.000005508400	0.000000019576	0.000005508400	0.000000019576	0.000000000018	0.000000000000	0.000000000000	0.000000000000	-0.000000000000	0.000000000000	0.000000000000
231.462925851703	0.000000000000	0.000000000018	0.000025891600	0.000031380424	0.000005508400	0.000000019576	0.000005508400	0.000000019576	0.000000000018	0.000000000000	0.000000000000	0.000000000000	-0.000000000000	0.000000000000	0.000000000000
232.464929859719	0.000000000000	0.000000000018	0.000025891600	0.000031380424	0.000005508400	0.000000019576	0.000005508400	0.000000019576	0.000000000018	0.000000000000	0.000000000000	0.000000000000	-0.000000000000	0.000000000000	0.000000000000
233.466933867735	0.000000000000	0.000000000018	0.000025891600	0.000031380424	0.000005508400	0.000000019576	0.000005508400	0.000000019576	0.000000000018	0.000000000000	0.000000000000	0.000000000000	-0.000000000000	0.000000000000	0.000000000000
234.468937875751	0.000000000000	0.000000000018	0.000025891600	0.000031380424	0.000005508400	0.000000019576	0.000005508400	0.000000019576	0.000000000018	0.000000000000	0.000000000000	0.000000000000	-0.000000000000	0.000000000000	0.000000000000
235.470941883768	0.000000000000	0.000000000018	0.000025891600	0.000031380424	0.000005508400	0.000000019576	0.000005508400	0.000000019576	0.000000000018	0.000000000000	0.000000000000	0.000000000000	-0.000000000000	0.000000000000	0.000000000000
236.472945891784	0.000000000000	0.000000000018	0.000025891600	0.000031380424	0.000005508400	0.000000019576	0.000005508400	0.000000019576	0.000000000018	0.000000000000	0.000000000000	0.000000000000	-0.000000000000	0.000000000000	0.000000000000
237.474949899800	0.000000000000	0.000000000018	0.000025891600	0.000031380424	0.000005508400	0.000000019576	0.000005508400	0.000000019576	0.000000000018	0.000000000000	0.000000000000	0.000000000000	-0.000000000000	0.000000000000	0.000000000000
238.476953907816	0.000000000000	0.000000000018	0.000025891600	0.000031380424	0.000005508400	0.000000019576	0.000005508400	0.000000019576	0.000000000018	0.000000000000	0.000000000000	0.000000000000	-0.000000000000	0.000000000000	0.000000000000
239.478957915832	0.000000000000	0.000000000018	0.000025891600	0.000031380424	0.000005508400	0.000000019576	0.000005508400	0.000000019576	0.000000000018	0.000000000000	0.000000000000	0.000000000000	-0.000000000000	0.000000000000	0.000000000000
240.480961923848	0.000000000000	0.000000000018	0.000025891600	0.000031380424	0.000005508400	0.000000019576	0.000005508400	0.000000019576	0.000000000018	0.000000000000	0.000000000000	0.000000000000	-0.000000000000	0.000000000000	0.000000000000
241.482965931864	0.000000000000	0.000000000018	0.000025891600	0.000031380424	0.000005508400	0.000000019576	0.000005508400	0.000000019576	0.000000000018	0.000000000000	0.000000000000	0.000000000000	-0.000000000000	0.000000000000	0.000000000000
242.484969939880	0.000000000000	0.000000000018	0.000025891600	0.000031380424	0.000005508400	0.000000019576	0.000005508400	0.000000019576	0.000000000018	0.000000000000	0.000000000000	0.000000000000	-0.000000000000	0.000000000000	0.000000000000
243.486973947896	0.000000000000	0.000000000018	0.000025891600	0.000031380424	0.000005508400	0.000000019576	0.000005508400	0.000000019576	0.000000000018	0.000000000000	0.000000000000	0.000000000000	-0.000000000000	0.000000000000	0.000000000000
244.488977955912	0.000000000000	0.000000000018	0.000025891600	0.000031380424	0.000005508400	0.000000019576	0.000005508400	0.000000019576	0.000000000018	0.000000000000	0.000000000000	0.000000000000	-0.000000000000	0.000000000000	0.000000000000
245.490981963928	0.000000000000	0.000000000018	0.000025891600	0.000031380424	0.000005508400	0.000000019576	0.000005508400	0.000000019576	0.000000000018	0.000000000000	0.000000000000	0.000000000000	-0.000000000000	0.000000000000	0.000000000000
246.492985971944	0.000000000000	0.000000000018	0.000025891600	0.000031380424	0.000005508400	0.000000019576	0.000005508400	0.000000019576	0.000000000018	0.000000000000	0.000000000000	0.000000000000	-0.000000000000	0.000000000000	0.000000000000
247.494989979960	0.000000000000	0.000000000018	0.000025891600	0.000031380424	0.000005508400	0.000000019576	0.000005508400	0.000000019576	0.000000000018	0.000000000000	0.000000000000	0.000000000000	-0.000000000000	0.000000000000	0.000000000000
248.496993987976	0.000000000000	0.000000000018	0.000025891600	0.000031380424	0.000005508400	0.000000019576	0.000005508400	0.000000019576	0.000000000018	0.000000000000	0.000000000000	0.000000000000	-0.000000000000	0.000000000000	0.000000000000
249.498997995992	0.000000000000	0.000000000018	0.000025891600	0.000031380424	0.000005508400	0.000000019576	0.000005508400	0.000000019576	0.000000000018	0.000000000000	0.000000000000	0.000000000000	-0.000000000000	0.000000000000	0.000000000000
250.501002004008	0.000000000000	0.000000000018	0.000025891600	0.000031380424	0.000005508400	0.000000019576	0.000005508400	0.000000019576	0.000000000018	0.000000000000	0.000000000000	0.000000000000	-0.000000000000	0.000000000000	0.000000000000
251.503006012024	0.000000000000	0.000000000018	0.000025891600	0.000031380424	0.000005508400	0.000000019576	0.000005508400	0.000000019576	0.000000000018	0.000000000000	0.000000000000	0.000000000000	-0.000000000000	0.000000000000	0.000000000000
252.505010020040	0.000000000000	0.000000000018	0.000025891600	0.000031380424	0.000005508400	0.000000019576	0.000005508400	0.000000019576	0.000000000018	0.000000000000	0.000000000000	0.000000000000	-0.000000000000	0.000000000000	0.000000000000
253.507014028056	0.000000000000	0.000000000018	0.000025891600	0.000031380424	0.000005508400	0.000000019576	0.000005508400	0.000000019576	0.000000000018	0.000000000000	0.000000000000	0.000000000000	-0.000000000000	0.000000000000	0.000000000000
254.509018036072	0.000000000000	0.000000000018	0.000025891600	0.000031380424	0.000005508400	0.000000019576	0.000005508400	0.000000019576	0.000000000018	0.000000000000	0.000000000000	0.000000000000	-0.000000000000	0.000000000000	0.000000000000
255.511022044088	0.000000000000	0.000000000018	0.000025891600	0.000031380424	0.000005508400	0.000000019576	0.000005508400	0.000000019576	0.000000000018	0.000000000000	0.000000000000	0.000000000000	-0.000000000000	0.000000000000	0.000000000000
256.513026052104	0.000000000000	0.000000000018	0.000025891600	0.000031380424	0.000005508400	0.000000019576	0.000005508400	0.000000019576	0.000000000018	0.000000000000	0.000000000000	0.000000000000	-0.000000000000	0.000000000000	0.000000000000
257.515030060120	0.000000000000	0.000000000018	0.000025891600	0.000031380424	0.000005508400	0.000000019576	0.000005508400	0.000000019576	0.000000000018	0.000000000000	0.000000000000	0.000000000000	-0.000000000000	0.000000000000	0.000000000000
258.517034068136	0.000000000000	0.000000000018	0.000025891600	0.000031380424	0.000005508400	0.000000019576	0.000005508400	0.000000019576	0.000000000018	0.000000000000	0.000000000000	0.000000000000	-0.000000000000	0.000000000000	0.000000000000
259.519038076152	0.000000000000	0.000000000018	0.000025891600	0.000031380424	0.000005508400	0.000000019576	0.000005508400	0.000000019576	0.000000000018	0.000000000000	0.000000000000	0.000000000000	-0.000000000000	0.000000000000	0.000000000000
260.521042084168	0.000000000000	0.000000000018	0.000025891600	0.000031380424	0.000005508400	0.000000019576	0.000005508400	0.000000019576	0.000000000018	0.000000000000	0.000000000000	0.000000000000	-0.000000000000	0.000000000000	0.000000000000
261.523046092184	0.000000000000	0.000000000018	0.000025891600	0.000031380424	0.000005508400	0.000000019576	0.000005508400	0.000000019576	0.000000000018	0.000000000000	0.000000000000	0.000000000000	-0.000000000000	0.000000000000	0.000000000000
262.525050100200	0.000000000000	0.000000000018	0.000025891600	0.000031380424	0.000005508400	0.000000019576	0.000005508400	0.000000019576	0.000000000018	0.000000000000	0.000000000000	0.000000000000	-0.000000000000	0.000000000000	0.000000000000
263.527054108216	0.000000000000	0.000000000018	0.000025891600	0.000031380424	0.000005508400	0.000000019576	0.000005508400	0.000000019576	0.000000000018	0.000000000000	0.000000000000	0.000000000000	-0.000000000000	0.000000000000	0.000000000000
264.529058116232	0.000000000000	0.000000000018	0.000025891600	0.000031380424	0.000005508400	0.000000019576	0.000005508400	0.000000019576	0.000000000018	0.000000000000	0.000000000000	0.000000000000	-0.000000000000	0.000000000000	0.000000000000
265.531062124248	0.000000000000	0.000000000018	0.000025891600	0.000031380424	0.000005508400	0.000000019576	0.000005508400	0.000000019576	0.000000000018	0.000000000000	0.000000000000	0.000000000000	-0.000000000000	0.000000000000	0.000000000000
266.533066132264	0.000000000000	0.000000000018	0.000025891600	0.000031380424	0.000005508400	0.000000019576	0.000005508400	0.000000019576	0.000000000018	0.000000000000	0.000000000000	0.000000000000	-0.000000000000	0.000000000000	0.000000000000
267.535070140281	0.000000000000	0.000000000018	0.000025891600	0.000031380424	0.000005508400	0.000000019576	0.000005508400	0.000000019576	0.000000000018	0.000000000000	0.000000000000	0.000000000000	-0.000000000000	0.000000000000	0.000000000000
268.537074148297	0.000000000000	0.000000000018	0.000025891600	0.000031380424	0.000005508400	0.000000019576	0.000005508400	0.000000019576	0.000000000018	0.000000000000	0.000000000000	0.000000000000	-0.000000000000	0.000000000000	0.000000000000
269.539078156313	0.000000000000	0.000000000018	0.000025891600	0.000031380424	0.000005508400	0.000000019576	0.000005508400	0.000000019576	0.000000000018	0.000000000000	0.000000000000	0.000000000000	-0.000000000000	0.000000000000	0.000000000000
270.541082164329	0.000000000000	0.000000000018	0.000025891600	0.000031380424	0.000005508400	0.000000019576	0.000005508400	0.000000019576	0.000000000018	0.000000000000	0.000000000000	0.000000000000	-0.000000000000	0.000000000000	0.000000000000
271.543086172345	0.000000000000	0.000000000018	0.000025891600	0.000031380424	0.000005508400	0.000000019576	0.000005508400	0.000000019576	0.000000000018	0.000000000000	0.000000000000	0.000000000000	-0.000000000000	0.000000000000	0.000000000000
272.545090180361	0.000000000000	0.000000000018	0.000025891600	0.000031380424	0.000005508400	0.000000019576	0.000005508400	0.000000019576	0.000000000018	0.000000000000	0.000000000000	0.000000000000	-0.000000000000	0.000000000000	0.000000000000
273.547094188377	0.000000000000	0.000000000018	0.000025891600	0.000031380424	0.000005508400	0.000000019576	0.000005508400	0.000000019576	0.000000000018	0.000000000000	0.000000000000	0.000000000000	-0.000000000000	0.000000000000	0.000000000000
274.549098196393	0.000000000000	0.000000000018	0.000025891600	0.000031380424	0.000005508400	0.000000019576	0.000005508400	0.000000019576	0.000000000018	0.000000000000	0.000000000000	0.000000000000	-0.000000000000	0.000000000000	0.000000000000
275.551102204409	0.000000000000	0.000000000018	0.000025891600	0.000031380424	0.000005508400	0.000000019576	0.000005508400	0.000000019576	0.000000000018	0.000000000000	0.000000000000	0.000000000000	-0.000000000000	0.000000000000	0.000000000000
276.553106212425	0.000000000000	0.000000000018	0.000025891600	0.000031380424	0.000005508400	0.000000019576	0.000005508400	0.000000019576	0.000000000018	0.000000000000	0.000000000000	0.000000000000	-0.000000000000	0.000000000000	0.000000000000
277.555110220441	0.000000000000	0.000000000018	0.000025891600	0.000031380424	0.000005508400	0.000000019576	0.000005508400	0.000000019576	0.000000000018	0.000000000000	0.000000000000	0.000000000000	-0.000000000000	0.000000000000	0.000000000000
278.557114228457	0.000000000000	0.000000000018	0.000025891600	0.000031380424	0.000005508400	0.000000019576	0.000005508400	0.000000019576	0.000000000018	0.000000000000	0.000000000000	0.000000000000	-0.000000000000	0.000000000000	0.000000000000
279.559118236473	0.000000000000	0.000000000018	0.000025891600	0.000031380424	0.000005508400	0.000000019576	0.000005508400	0.000000019576	0.000000000018	0.000000000000	0.000000000000	0.000000000000	-0.000000000000	0.000000000000	0.000000000000
280.561122244489	0.000000000000	0.000000000018	0.000025891600	0.000031380424	0.000005508400	0.000000019576	0.000005508400	0.000000019576	0.000000000018	0.000000000000	0.000000000000	0.000000000000	-0.000000000000	0.000000000000	0.000000000000
281.563126252505	0.000000000000	0.000000000018	0.000025891600	0.000031380424	0.000005508400	0.000000019576	0.000005508400	0.000000019576	0.000000000018	0.000000000000	0.000000000000	0.000000000000	-0.000000000000	0.000000000000	0.000000000000
282.565130260521	0.000000000000	0.000000000018	0.000025891600	0.000031380424	0.000005508400	0.000000019576	0.000005508400	0.000000019576	0.000000000018	0.000000000000	0.000000000000	0.000000000000	-0.000000000000	0.000000000000	0.000000000000
283.567134268537	0.000000000000	0.000000000018	0.000025891600	0.000031380424	0.000005508400	0.000000019576	0.000005508400	0.000000019576	0.000000000018	0.000000000000	0.000000000000	0.000000000000	-0.000000000000	0.000000000000	0.000000000000
284.569138276553	0.000000000000	0.000000000018	0.000025891600	0.000031380424	0.000005508400	0.000000019576	0.000005508400	0.000000019576	0.000000000018	0.000000000000	0.000000000000	0.000000000000	-0.000000000000	0.000000000000	0.000000000000
285.571142284569	0.000000000000	0.000000000018	0.000025891600	0.000031380424	0.000005508400	0.000000019576	0.000005508400	0.000000019576	0.000000000018	0.000000000000	0.000000000000	0.000000000000	-0.000000000000	0.000000000000	0.000000000000
286.573146292585	0.000000000000	0.000000000018	0.000025891600	0.000031380424	0.000005508400	0.000000019576	0.000005508400	0.000000019576	0.000000000018	0.000000000000	0.000000000000	0.000000000000	-0.000000000000	0.000000000000	0.000000000000
287.575150300601	0.000000000000	0.000000000018	0.000025891600	0.000031380424	0.000005508400	0.000000019576	0.000005508400	0.000000019576	0.000000000018	0.000000000000	0.000000000000	0.000000000000	-0.000000000000	0.000000000000	0.000000000000
288.577154308617	0.000000000000	0.000000000018	0.000025891600	0.000031380424	0.000005508400	0.000000019576	0.000005508400	0.000000019576	0.000000000018	0.000000000000	0.000000000000	0.000000000000	-0.000000000000	0.000000000000	0.000000000000
289.579158316633	0.000000000000	0.000000000018	0.000025891600	0.000031380424	0.000005508400	0.000000019576	0.000005508400	0.000000019576	0.000000000018	0.000000000000	0.000000000000	0.000000000000	-0.000000000000	0.000000000000	0.000000000000
290.581162324649	0.000000000000	0.000000000018	0.000025891600	0.000031380424	0.000005508400	0.000000019576	0.000005508400	0.000000019576	0.000000000018	0.000000000000	0.000000000000	0.000000000000	-0.000000000000	0.000000000000	0.000000000000
291.583166332665	0.000000000000	0.000000000018	0.000025891600	0.000031380424	0.000005508400	0.000000019576	0.000005508400	0.000000019576	0.000000000018	0.000000000000	0.000000000000	0.000000000000	-0.000000000000	0.000000000000	0.000000000000
292.585170340681	0.000000000000	0.000000000018	0.000025891600	0.000031380424	0.000005508400	0.000000019576	0.000005508400	0.000000019576	0.000000000018	0.000000000000	0.000000000000	0.000000000000	-0.000000000000	0.000000000000	0.000000000000
293.587174348697	0.000000000000	0.000000000018	0.000025891600	0.000031380424	0.000005508400	0.000000019576	0.000005508400	0.000000019576	0.000000000018	0.000000000000	0.000000000000	0.000000000000	-0.000000000000	0.000000000000	0.000000000000
294.589178356713	0.000000000000	0.000000000018	0.000025891600	0.000031380424	0.000005508400	0.000000019576	0.000005508400	0.000000019576	0.000000000018	0.000000000000	0.000000000000	0.000000000000	-0.000000000000	0.000000000000	0.000000000000
295.591182364729	0.000000000000	0.000000000018	0.000025891600	0.000031380424	0.000005508400	0.000000019576	0.000005508400	0.000000019576	0.000000000018	0.000000000000	0.000000000000	0.000000000000	-0.000000000000	0.000000000000	0.000000000000
296.593186372745	0.000000000000	0.000000000018	0.000025891600	0.000031380424	0.000005508400	0.000000019576	0.000005508400	0.000000019576	0.000000000018	0.000000000000	0.000000000000	0.000000000000	-0.000000000000	0.000000000000	0.000000000000
297.595190380761	0.000000000000	0.000000000018	0.000025891600	0.000031380424	0.000005508400	0.000000019576	0.000005508400	0.000000019576	0.000000000018	0.000000000000	0.000000000000	0.000000000000	-0.000000000000	0.000000000000	0.000000000000
298.597194388777	0.000000000000	0.000000000018	0.000025891600	0.000031380424	0.000005508400	0.000000019576	0.000005508400	0.000000019576	0.000000000018	0.000000000000	0.000000000000	0.000000000000	-0.000000000000	0.000000000000	0.000000000000
299.599198396794	0.000000000000	0.000000000018	0.000025891600	0.000031380424	0.000005508400	0.000000019576	0.000005508400	0.000000019576	0.000000000018	0.000000000000	0.000000000000	0.000000000000	-0.000000000000	0.000000000000	0.000000000000
300.601202404810	0.000000000000	0.000000000018	0.000025891600	0.000031380424	0.000005508400	0.000000019576	0.000005508400	0.000000019576	0.000000000018	0.000000000000	0.000000000000	0.000000000000	-0.000000000000	0.000000000000	0.000000000000
301.603206412826	0.000000000000	0.000000000018	0.000025891600	0.000031380424	0.000005508400	0.000000019576	0.000005508400	0.000000019576	0.000000000018	0.000000000000	0.000000000000	0.000000000000	-0.000000000000	0.000000000000	0.000000000000
302.605210420842	0.000000000000	0.000000000018	0.000025891600	0.000031380424	0.000005508400	0.000000019576	0.000005508400	0.000000019576	0.000000000018	0.000000000000	0.000000000000	0.000000000000	-0.000000000000	0.000000000000	0.000000000000
303.607214428858	0.000000000000	0.000000000018	0.000025891600	0.000031380424	0.000005508400	0.000000019576	0.000005508400	0.000000019576	0.000000000018	0.000000000000	0.000000000000	0.000000000000	-0.000000000000	0.000000000000	0.000000000000
304.609218436874	0.000000000000	0.000000000018	0.000025891600	0.000031380424	0.000005508400	0.000000019576	0.000005508400	0.000000019576	0.000000000018	0.000000000000	0.000000000000	0.000000000000	-0.000000000000	0.000000000000	0.000000000000
305.611222444890	0.000000000000	0.000000000018	0.000025891600	0.000031380424	0.000005508400	0.000000019576	0.000005508400	0.000000019576	0.000000000018	0.000000000000	0.000000000000	0.000000000000	-0.000000000000	0.000000000000	0.000000000000
306.613226452906	0.000000000000	0.000000000018	0.000025891600	0.000031380424	0.000005508400	0.000000019576	0.000005508400	0.000000019576	0.000000000018	0.000000000000	0.000000000000	0.000000000000	-0.000000000000	0.000000000000	0.000000000000
307.615230460922	0.000000000000	0.000000000018	0.000025891600	0.000031380424	0.000005508400	0.000000019576	0.000005508400	0.000000019576	0.000000000018	0.000000000000	0.000000000000	0.000000000000	-0.000000000000	0.000000000000	0.000000000000
308.617234468938	0.000000000000	0.000000000018	0.000025891600	0.000031380424	0.000005508400	0.000000019576	0.000005508400	0.000000019576	0.000000000018	0.000000000000	0.000000000000	0.000000000000	-0.000000000000	0.000000000000	0.000000000000
309.619238476954	0.000000000000	0.000000000018	0.000025891600	0.000031380424	0.000005508400	0.000000019576	0.000005508400	0.000000019576	0.000000000018	0.000000000000	0.000000000000	0.000000000000	-0.000000000000	0.000000000000	0.000000000000
310.621242484970	0.000000000000	0.000000000018	0.000025891600	0.000031380424	0.000005508400	0.000000019576	0.000005508400	0.000000019576	0.000000000018	0.000000000000	0.000000000000	0.000000000000	-0.000000000000	0.000000000000	0.000000000000
311.623246492986	0.000000000000	0.000000000018	0.000025891600	0.000031380424	0.000005508400	0.000000019576	0.000005508400	0.000000019576	0.000000000018	0.000000000000	0.000000000000	0.000000000000	-0.000000000000	0.000000000000	0.000000000000
312.625250501002	0.000000000000	0.000000000018	0.000025891600	0.000031380424	0.000005508400	0.000000019576	0.000005508400	0.000000019576	0.000000000018	0.000000000000	0.000000000000	0.000000000000	-0.000000000000	0.000000000000	0.000000000000
313.627254509018	0.000000000000	0.000000000018	0.000025891600	0.000031380424	0.000005508400	0.000000019576	0.000005508400	0.000000019576	0.000000000018	0.000000000000	0.000000000000	0.000000000000	-0.000000000000	0.000000000000	0.000000000000
314.629258517034	0.000000000000	0.000000000018	0.000025891600	0.000031380424	0.000005508400	0.000000019576	0.000005508400	0.000000019576	0.000000000018	0.000000000000	0.000000000000	0.000000000000	-0.000000000000	0.000000000000	0.000000000000
315.631262525050	0.000000000000	0.000000000018	0.000025891600	0.000031380424	0.000005508400	0.000000019576	0.000005508400	0.000000019576	0.000000000018	0.000000000000	0.000000000000	0.000000000000	-0.000000000000	0.000000000000	0.000000000000
316.633266533066	0.000000000000	0.000000000018	0.000025891600	0.000031380424	0.000005508400	0.000000019576	0.000005508400	0.000000019576	0.000000000018	0.000000000000	0.000000000000	0.000000000000	-0.000000000000	0.000000000000	0.000000000000
317.635270541082	0.000000000000	0.000000000018	0.000025891600	0.000031380424	0.000005508400	0.000000019576	0.000005508400	0.000000019576	0.000000000018	0.000000000000	0.000000000000	0.000000000000	-0.000000000000	0.000000000000	0.000000000000
318.637274549098	0.000000000000	0.000000000018	0.000025891600	0.000031380424	0.000005508400	0.000000019576	0.000005508400	0.000000019576	0.000000000018	0.000000000000	0.000000000000	0.000000000000	-0.000000000000	0.000000000000	0.000000000000
319.639278557114	0.000000000000	0.000000000018	0.000025891600	0.000031380424	0.000005508400	0.000000019576	0.000005508400	0.000000019576	0.000000000018	0.000000000000	0.000000000000	0.000000000000	-0.000000000000	0.000000000000	0.000000000000
320.641282565130	0.000000000000	0.000000000018	0.000025891600	0.000031380424	0.000005508400	0.000000019576	0.000005508400	0.000000019576	0.000000000018	0.000000000000	0.000000000000	0.000000000000	-0.000000000000	0.000000000000	0.000000000000
321.643286573146	0.000000000000	0.000000000018	0.000025891600	0.000031380424	0.000005508400	0.000000019576	0.000005508400	0.000000019576	0.000000000018	0.000000000000	0.000000000000	0.000000000000	-0.000000000000	0.000000000000	0.000000000000
322.645290581162	0.000000000000	0.000000000018	0.000025891600	0.000031380424	0.000005508400	0.000000019576	0.000005508400	0.000000019576	0.000000000018	0.000000000000	0.000000000000	0.000000000000	-0.000000000000	0.000000000000	0.000000000000
323.647294589178	0.000000000000	0.000000000018	0.000025891600	0.000031380424	0.000005508400	0.000000019576	0.000005508400	0.000000019576	0.000000000018	0.000000000000	0.000000000000	0.000000000000	-0.000000000000	0.000000000000	0.000000000000
324.649298597194	0.000000000000	0.000000000018	0.000025891600	0.000031380424	0.000005508400	0.000000019576	0.000005508400	0.000000019576	0.000000000018	0.000000000000	0.000000000000	0.000000000000	-0.000000000000	0.000000000000	0.000000000000
325.651302605210	0.000000000000	0.000000000018	0.000025891600	0.000031380424	0.000005508400	0.000000019576	0.000005508400	0.000000019576	0.000000000018	0.000000000000	0.000000000000	0.000000000000	-0.000000000000	0.000000000000	0.000000000000
326.653306613226	0.000000000000	0.000000000018	0.000025891600	0.000031380424	0.000005508400	0.000000019576	0.000005508400	0.000000019576	0.000000000018	0.000000000000	0.000000000000	0.000000000000	-0.000000000000	0.000000000000	0.000000000000
327.655310621242	0.000000000000	0.000000000018	0.000025891600	0.000031380424	0.000005508400	0.000000019576	0.000005508400	0.000000019576	0.000000000018	0.000000000000	0.000000000000	0.000000000000	-0.000000000000	0.000000000000	0.000000000000
328.657314629259	0.000000000000	0.000000000018	0.000025891600	0.000031380424	0.000005508400	0.000000019576	0.000005508400	0.000000019576	0.000000000018	0.000000000000	0.000000000000	0.000000000000	-0.000000000000	0.000000000000	0.000000000000
329.659318637275	0.000000000000	0.000000000018	0.000025891600	0.000031380424	0.000005508400	0.000000019576	0.000005508400	0.000000019576	0.000000000018	0.000000000000	0.000000000000	0.000000000000	-0.000000000000	0.000000000000	0.000000000000
330.661322645291	0.000000000000	0.000000000018	0.000025891600	0.000031380424	0.000005508400	0.000000019576	0.000005508400	0.000000019576	0.000000000018	0.000000000000	0.000000000000	0.000000000000	-0.000000000000	0.000000000000	0.000000000000
331.663326653307	0.000000000000	0.000000000018	0.000025891600	0.000031380424	0.000005508400	0.000000019576	0.000005508400	0.000000019576	0.000000000018	0.000000000000	0.000000000000	0.000000000000	-0.000000000000	0.000000000000	0.000000000000
332.665330661323	0.000000000000	0.000000000018	0.000025891600	0.000031380424	0.000005508400	0.000000019576	0.000005508400	0.000000019576	0.000000000018	0.000000000000	0.000000000000	0.000000000000	-0.000000000000	0.000000000000	0.000000000000
333.667334669339	0.000000000000	0.000000000018	0.000025891600	0.000031380424	0.000005508400	0.000000019576	0.000005508400	0.000000019576	0.000000000018	0.000000000000	0.000000000000	0.000000000000	-0.000000000000	0.000000000000	0.000000000000
334.669338677355	0.000000000000	0.000000000018	0.000025891600	0.000031380424	0.000005508400	0.000000019576	0.000005508400	0.000000019576	0.000000000018	0.000000000000	0.000000000000	0.000000000000	-0.000000000000	0.000000000000	0.000000000000
335.671342685371	0.000000000000	0.000000000018	0.000025891600	0.000031380424	0.000005508400	0.000000019576	0.000005508400	0.000000019576	0.000000000018	0.000000000000	0.000000000000	0.000000000000	-0.000000000000	0.000000000000	0.000000000000
336.673346693387	0.000000000000	0.000000000018	0.000025891600	0.000031380424	0.000005508400	0.000000019576	0.000005508400	0.000000019576	0.000000000018	0.000000000000	0.000000000000	0.000000000000	-0.000000000000	0.000000000000	0.000000000000
337.675350701403	0.000000000000	0.000000000018	0.000025891600	0.000031380424	0.000005508400	0.000000019576	0.000005508400	0.000000019576	0.000000000018	0.000000000000	0.000000000000	0.000000000000	-0.000000000000	0.000000000000	0.000000000000
338.677354709419	0.000000000000	0.000000000018	0.000025891600	0.000031380424	0.000005508400	0.000000019576	0.000005508400	0.000000019576	0.000000000018	0.000000000000	0.000000000000	0.000000000000	-0.000000000000	0.000000000000	0.000000000000
339.679358717435	0.000000000000	0.000000000018	0.000025891600	0.000031380424	0.000005508400	0.000000019576	0.000005508400	0.000000019576	0.000000000018	0.000000000000	0.000000000000	0.000000000000	-0.000000000000	0.000000000000	0.000000000000
340.681362725451	0.000000000000	0.000000000018	0.000025891600	0.000031380424	0.000005508400	0.000000019576	0.000005508400	0.000000019576	0.000000000018	0.000000000000	0.000000000000	0.000000000000	-0.000000000000	0.000000000000	0.000000000000
341.683366733467	0.000000000000	0.000000000018	0.000025891600	0.000031380424	0.000005508400	0.000000019576	0.000005508400	0.000000019576	0.000000000018	0.000000000000	0.000000000000	0.000000000000	-0.000000000000	0.000000000000	0.000000000000
342.685370741483	0.000000000000	0.000000000018	0.000025891600	0.000031380424	0.000005508400	0.000000019576	0.000005508400	0.000000019576	0.000000000018	0.000000000000	0.000000000000	0.000000000000	-0.000000000000	0.000000000000	0.000000000000
343.687374749499	0.000000000000	0.000000000018	0.000025891600	0.000031380424	0.000005508400	0.000000019576	0.000005508400	0.000000019576	0.000000000018	0.000000000000	0.000000000000	0.000000000000	-0.000000000000	0.000000000000	0.000000000000
344.689378757515	0.000000000000	0.000000000018	0.000025891600	0.000031380424	0.000005508400	0.000000019576	0.000005508400	0.000000019576	0.000000000018	0.000000000000	0.000000000000	0.000000000000	-0.000000000000	0.000000000000	0.000000000000
345.691382765531	0.000000000000	0.000000000018	0.000025891600	0.000031380424	0.000005508400	0.000000019576	0.000005508400	0.000000019576	0.000000000018	0.000000000000	0.000000000000	0.000000000000	-0.000000000000	0.000000000000	0.000000000000
346.693386773547	0.000000000000	0.000000000018	0.000025891600	0.000031380424	0.000005508400	0.000000019576	0.000005508400	0.000000019576	0.000000000018	0.000000000000	0.000000000000	0.000000000000	-0.000000000000	0.000000000000	0.000000000000
347.695390781563	0.000000000000	0.000000000018	0.000025891600	0.000031380424	0.000005508400	0.000000019576	0.000005508400	0.000000019576	0.000000000018	0.000000000000	0.000000000000	0.000000000000	-0.000000000000	0.000000000000	0.000000000000
348.697394789579	0.000000000000	0.000000000018	0.000025891600	0.000031380424	0.000005508400	0.000000019576	0.000005508400	0.000000019576	0.000000000018	0.000000000000	0.000000000000	0.000000000000	-0.000000000000	0.000000000000	0.000000000000
349.699398797595	0.000000000000	0.000000000018	0.000025891600	0.000031380424	0.000005508400	0.000000019576	0.000005508400	0.000000019576	0.000000000018	0.000000000000	0.000000000000	0.000000000000	-0.000000000000	0.000000000000	0.000000000000
350.701402805611	0.000000000000	0.000000000018	0.000025891600	0.000031380424	0.000005508400	0.000000019576	0.000005508400	0.000000019576	0.000000000018	0.000000000000	0.000000000000	0.000000000000	-0.000000000000	0.000000000000	0.000000000000
351.703406813627	0.000000000000	0.000000000018	0.000025891600	0.000031380424	0.000005508400	0.000000019576	0.000005508400	0.000000019576	0.000000000018	0.000000000000	0.000000000000	0.000000000000	-0.000000000000	0.000000000000	0.000000000000
352.705410821643	0.000000000000	0.000000000018	0.000025891600	0.000031380424	0.000005508400	0.000000019576	0.000005508400	0.000000019576	0.000000000018	0.000000000000	0.000000000000	0.000000000000	-0.000000000000	0.000000000000	0.000000000000
353.707414829659	0.000000000000	0.000000000018	0.000025891600	0.000031380424	0.000005508400	0.000000019576	0.000005508400	0.000000019576	0.000000000018	0.000000000000	0.000000000000	0.000000000000	-0.000000000000	0.000000000000	0.000000000000
354.709418837675	0.000000000000	0.000000000018	0.000025891600	0.000031380424	0.000005508400	0.000000019576	0.000005508400	0.000000019576	0.000000000018	0.000000000000	0.000000000000	0.000000000000	-0.000000000000	0.000000000000	0.000000000000
355.711422845691	0.000000000000	0.000000000018	0.000025891600	0.000031380424	0.000005508400	0.000000019576	0.000005508400	0.000000019576	0.000000000018	0.000000000000	0.000000000000	0.000000000000	-0.000000000000	0.000000000000	0.000000000000
356.713426853707	0.000000000000	0.000000000018	0.000025891600	0.000031380424	0.000005508400	0.000000019576	0.000005508400	0.000000019576	0.000000000018	0.000000000000	0.000000000000	0.000000000000	-0.000000000000	0.000000000000	0.000000000000
357.715430861723	0.000000000000	0.000000000018	0.000025891600	0.000031380424	0.000005508400	0.000000019576	0.000005508400	0.000000019576	0.000000000018	0.000000000000	0.000000000000	0.000000000000	-0.000000000000	0.000000000000	0.000000000000
358.717434869739	0.000000000000	0.000000000018	0.000025891600	0.000031380424	0.000005508400	0.000000019576	0.000005508400	0.000000019576	0.000000000018	0.000000000000	0.000000000000	0.000000000000	-0.000000000000	0.000000000000	0.000000000000
359.719438877755	0.000000000000	0.000000000018	0.000025891600	0.000031380424	0.000005508400	0.000000019576	0.000005508400	0.000000019576	0.000000000018	0.000000000000	0.000000000000	0.000000000000	-0.000000000000	0.000000000000	0.000000000000
360.721442885772	0.000000000000	0.000000000018	0.000025891600	0.000031380424	0.000005508400	0.000000019576	0.000005508400	0.000000019576	0.000000000018	0.000000000000	0.000000000000	0.000000000000	-0.000000000000	0.000000000000	0.000000000000
361.723446893788	0.000000000000	0.000000000018	0.000025891600	0.000031380424	0.000005508400	0.000000019576	0.000005508400	0.000000019576	0.000000000018	0.000000000000	0.000000000000	0.000000000000	-0.000000000000	0.000000000000	0.000000000000
362.725450901804	0.000000000000	0.000000000018	0.000025891600	0.000031380424	0.000005508400	0.000000019576	0.000005508400	0.000000019576	0.000000000018	0.000000000000	0.000000000000	0.000000000000	-0.000000000000	0.000000000000	0.000000000000
363.727454909820	0.000000000000	0.000000000018	0.000025891600	0.000031380424	0.000005508400	0.000000019576	0.000005508400	0.000000019576	0.000000000018	0.000000000000	0.000000000000	0.000000000000	-0.000000000000	0.000000000000	0.000000000000
364.729458917836	0.000000000000	0.000000000018	0.000025891600	0.000031380424	0.000005508400	0.000000019576	0.000005508400	0.000000019576	0.000000000018	0.000000000000	0.000000000000	0.000000000000	-0.000000000000	0.000000000000	0.000000000000
365.731462925852	0.000000000000	0.000000000018	0.000025891600	0.000031380424	0.000005508400	0.000000019576	0.000005508400	0.000000019576	0.000000000018	0.000000000000	0.000000000000	0.000000000000	-0.000000000000	0.000000000000	0.000000000000
366.733466933868	0.000000000000	0.000000000018	0.000025891600	0.000031380424	0.000005508400	0.000000019576	0.000005508400	0.000000019576	0.000000000018	0.000000000000	0.000000000000	0.000000000000	-0.000000000000	0.000000000000	0.000000000000
367.735470941884	0.000000000000	0.000000000018	0.000025891600	0.000031380424	0.000005508400	0.000000019576	0.000005508400	0.000000019576	0.000000000018	0.000000000000	0.000000000000	0.000000000000	-0.000000000000	0.000000000000	0.000000000000
368.737474949900	0.000000000000	0.000000000018	0.000025891600	0.000031380424	0.000005508400	0.000000019576	0.000005508400	0.000000019576	0.000000000018	0.000000000000	0.000000000000	0.000000000000	-0.000000000000	0.000000000000	0.000000000000
369.739478957916	0.000000000000	0.000000000018	0.000025891600	0.000031380424	0.000005508400	0.000000019576	0.000005508400	0.000000019576	0.000000000018	0.000000000000	0.000000000000	0.000000000000	-0.000000000000	0.000000000000	0.000000000000
370.741482965932	0.000000000000	0.000000000018	0.000025891600	0.000031380424	0.000005508400	0.000000019576	0.000005508400	0.000000019576	0.000000000018	0.000000000000	0.000000000000	0.000000000000	-0.000000000000	0.000000000000	0.000000000000
371.743486973948	0.000000000000	0.000000000018	0.000025891600	0.000031380424	0.000005508400	0.000000019576	0.000005508400	0.000000019576	0.000000000018	0.000000000000	0.000000000000	0.000000000000	-0.000000000000	0.000000000000	0.000000000000
372.745490981964	0.000000000000	0.000000000018	0.000025891600	0.000031380424	0.000005508400	0.000000019576	0.000005508400	0.000000019576	0.000000000018	0.000000000000	0.000000000000	0.000000000000	-0.000000000000	0.000000000000	0.000000000000
373.747494989980	0.000000000000	0.000000000018	0.000025891600	0.000031380424	0.000005508400	0.000000019576	0.000005508400	0.000000019576	0.000000000018	0.000000000000	0.000000000000	0.000000000000	-0.000000000000	0.000000000000	0.000000000000
374.749498997996	0.000000000000	0.000000000018	0.000025891600	0.000031380424	0.000005508400	0.000000019576	0.000005508400	0.000000019576	0.000000000018	0.000000000000	0.000000000000	0.000000000000	-0.000000000000	0.000000000000	0.000000000000
375.751503006012	0.000000000000	0.000000000018	0.000025891600	0.000031380424	0.000005508400	0.000000019576	0.000005508400	0.000000019576	0.000000000018	0.000000000000	0.000000000000	0.000000000000	-0.000000000000	0.000000000000	0.000000000000
376.753507014028	0.000000000000	0.000000000018	0.000025891600	0.000031380424	0.000005508400	0.000000019576	0.000005508400	0.000000019576	0.000000000018	0.000000000000	0.000000000000	0.000000000000	-0.000000000000	0.000000000000	0.000000000000
377.755511022044	0.000000000000	0.000000000018	0.000025891600	0.000031380424	0.000005508400	0.000000019576	0.000005508400	0.000000019576	0.000000000018	0.000000000000	0.000000000000	0.000000000000	-0.000000000000	0.000000000000	0.000000000000
378.757515030060	0.000000000000	0.000000000018	0.000025891600	0.000031380424	0.000005508400	0.000000019576	0.000005508400	0.000000019576	0.000000000018	0.000000000000	0.000000000000	0.000000000000	-0.000000000000	0.000000000000	0.000000000000
379.759519038076	0.000000000000	0.000000000018	0.000025891600	0.000031380424	0.000005508400	0.000000019576	0.000005508400	0.000000019576	0.000000000018	0.000000000000	0.000000000000	0.000000000000	-0.000000000000	0.000000000000	0.000000000000
380.761523046092	0.000000000000	0.000000000018	0.000025891600	0.000031380424	0.000005508400	0.000000019576	0.000005508400	0.000000019576	0.000000000018	0.000000000000	0.000000000000	0.000000000000	-0.000000000000	0.000000000000	0.000000000000
381.763527054108	0.000000000000	0.000000000018	0.000025891600	0.000031380424	0.000005508400	0.000000019576	0.000005508400	0.000000019576	0.000000000018	0.000000000000	0.000000000000	0.000000000000	-0.000000000000	0.000000000000	0.000000000000
382.765531062124	0.000000000000	0.000000000018	0.000025891600	0.000031380424	0.000005508400	0.000000019576	0.000005508400	0.000000019576	0.000000000018	0.000000000000	0.000000000000	0.000000000000	-0.000000000000	0.000000000000	0.000000000000
383.767535070140	0.000000000000	0.000000000018	0.000025891600	0.000031380424	0.000005508400	0.000000019576	0.000005508400	0.000000019576	0.000000000018	0.000000000000	0.000000000000	0.000000000000	-0.000000000000	0.000000000000	0.000000000000
384.769539078156	0.000000000000	0.000000000018	0.000025891600	0.000031380424	0.000005508400	0.000000019576	0.000005508400	0.000000019576	0.000000000018	0.000000000000	0.000000000000	0.000000000000	-0.000000000000	0.000000000000	0.000000000000
385.771543086172	0.000000000000	0.000000000018	0.000025891600	0.000031380424	0.000005508400	0.000000019576	0.000005508400	0.000000019576	0.000000000018	0.000000000000	0.000000000000	0.000000000000	-0.000000000000	0.000000000000	0.000000000000
386.773547094188	0.000000000000	0.000000000018	0.000025891600	0.000031380424	0.000005508400	0.000000019576	0.000005508400	0.000000019576	0.000000000018	0.000000000000	0.000000000000	0.000000000000	-0.000000000000	0.000000000000	0.000000000000
387.775551102204	0.000000000000	0.000000000018	0.000025891600	0.000031380424	0.000005508400	0.000000019576	0.000005508400	0.000000019576	0.000000000018	0.000000000000	0.000000000000	0.000000000000	-0.000000000000	0.000000000000	0.000000000000
388.777555110220	0.000000000000	0.000000000018	0.000025891600	0.000031380424	0.000005508400	0.000000019576	0.000005508400	0.000000019576	0.000000000018	0.000000000000	0.000000000000	0.000000000000	-0.000000000000	0.000000000000	0.000000000000
389.779559118236	0.000000000000	0.000000000018	0.000025891600	0.000031380424	0.000005508400	0.000000019576	0.000005508400	0.000000019576	0.000000000018	0.000000000000	0.000000000000	0.000000000000	-0.000000000000	0.000000000000	0.000000000000
390.781563126252	0.000000000000	0.000000000018	0.000025891600	0.000031380424	0.000005508400	0.000000019576	0.000005508400	0.000000019576	0.000000000018	0.000000000000	0.000000000000	0.000000000000	-0.000000000000	0.000000000000	0.000000000000
391.783567134268	0.000000000000	0.000000000018	0.000025891600	0.000031380424	0.000005508400	0.000000019576	0.000005508400	0.000000019576	0.000000000018	0.000000000000	0.000000000000	0.000000000000	-0.000000000000	0.000000000000	0.000000000000
392.785571142285	0.000000000000	0.000000000018	0.000025891600	0.000031380424	0.000005508400	0.000000019576	0.000005508400	0.000000019576	0.000000000018	0.000000000000	0.000000000000	0.000000000000	-0.000000000000	0.000000000000	0.000000000000
393.787575150301	0.000000000000	0.000000000018	0.000025891600	0.000031380424	0.000005508400	0.000000019576	0.000005508400	0.000000019576	0.000000000018	0.000000000000	0.000000000000	0.000000000000	-0.000000000000	0.000000000000	0.000000000000
394.789579158317	0.000000000000	0.000000000018	0.000025891600	0.000031380424	0.000005508400	0.000000019576	0.000005508400	0.000000019576	0.000000000018	0.000000000000	0.000000000000	0.000000000000	-0.000000000000	0.000000000000	0.000000000000
395.791583166333	0.000000000000	0.000000000018	0.000025891600	0.000031380424	0.000005508400	0.000000019576	0.000005508400	0.000000019576	0.000000000018	0.000000000000	0.000000000000	0.000000000000	-0.000000000000	0.000000000000	0.000000000000
396.793587174349	0.000000000000	0.000000000018	0.000025891600	0.000031380424	0.000005508400	0.000000019576	0.000005508400	0.000000019576	0.000000000018	0.000000000000	0.000000000000	0.000000000000	-0.000000000000	0.000000000000	0.000000000000
397.795591182365	0.000000000000	0.000000000018	0.000025891600	0.000031380424	0.000005508400	0.000000019576	0.000005508400	0.000000019576	0.000000000018	0.000000000000	0.000000000000	0.000000000000	-0.000000000000	0.000000000000	0.000000000000
398.797595190381	0.000000000000	0.000000000018	0.000025891600	0.000031380424	0.000005508400	0.000000019576	0.000005508400	0.000000019576	0.000000000018	0.000000000000	0.000000000000	0.000000000000	-0.000000000000	0.000000000000	0.000000000000
399.799599198397	0.000000000000	0.000000000018	0.000025891600	0.000031380424	0.000005508400	0.000000019576	0.000005508400	0.000000019576	0.000000000018	0.000000000000	0.000000000000	0.000000000000	-0.000000000000	0.000000000000	0.000000000000
400.801603206413	0.000000000000	0.000000000018	0.000025891600	0.000031380424	0.000005508400	0.000000019576	0.000005508400	0.000000019576	0.000000000018	0.000000000000	0.000000000000	0.000000000000	-0.000000000000	0.000000000000	0.000000000000
401.803607214429	0.000000000000	0.000000000018	0.000025891600	0.000031380424	0.000005508400	0.000000019576	0.000005508400	0.000000019576	0.000000000018	0.000000000000	0.000000000000	0.000000000000	-0.000000000000	0.000000000000	0.000000000000
402.805611222445	0.000000000000	0.000000000018	0.000025891600	0.000031380424	0.000005508400	0.000000019576	0.000005508400	0.000000019576	0.000000000018	0.000000000000	0.000000000000	0.000000000000	-0.000000000000	0.000000000000	0.000000000000
403.807615230461	0.000000000000	0.000000000018	0.000025891600	0.000031380424	0.000005508400	0.000000019576	0.000005508400	0.000000019576	0.000000000018	0.000000000000	0.000000000000	0.000000000000	-0.000000000000	0.000000000000	0.000000000000
404.809619238477	0.000000000000	0.000000000018	0.000025891600	0.000031380424	0.000005508400	0.000000019576	0.000005508400	0.000000019576	0.000000000018	0.000000000000	0.000000000000	0.000000000000	-0.000000000000	0.000000000000	0.000000000000
405.811623246493	0.000000000000	0.000000000018	0.000025891600	0.000031380424	0.000005508400	0.000000019576	0.000005508400	0.000000019576	0.000000000018	0.000000000000	0.000000000000	0.000000000000	-0.000000000000	0.000000000000	0.000000000000
406.813627254509	0.000000000000	0.000000000018	0.000025891600	0.000031380424	0.000005508400	0.000000019576	0.000005508400	0.000000019576	0.000000000018	0.000000000000	0.000000000000	0.000000000000	-0.000000000000	0.000000000000	0.000000000000
407.815631262525	0.000000000000	0.000000000018	0.000025891600	0.000031380424	0.000005508400	0.000000019576	0.000005508400	0.000000019576	0.000000000018	0.000000000000	0.000000000000	0.000000000000	-0.000000000000	0.000000000000	0.000000000000
408.817635270541	0.000000000000	0.000000000018	0.000025891600	0.000031380424	0.000005508400	0.000000019576	0.000005508400	0.000000019576	0.000000000018	0.000000000000	0.000000000000	0.000000000000	-0.000000000000	0.000000000000	0.000000000000
409.819639278557	0.000000000000	0.000000000018	0.000025891600	0.000031380424	0.000005508400	0.000000019576	0.000005508400	0.000000019576	0.000000000018	0.000000000000	0.000000000000	0.000000000000	-0.000000000000	0.000000000000	0.000000000000
410.821643286573	0.000000000000	0.000000000018	0.000025891600	0.000031380424	0.000005508400	0.000000019576	0.000005508400	0.000000019576	0.000000000018	0.000000000000	0.000000000000	0.000000000000	-0.000000000000	0.000000000000	0.000000000000
411.823647294589	0.000000000000	0.000000000018	0.000025891600	0.000031380424	0.000005508400	0.000000019576	0.000005508400	0.000000019576	0.000000000018	0.000000000000	0.000000000000	0.000000000000	-0.000000000000	0.000000000000	0.000000000000
412.825651302605	0.000000000000	0.000000000018	0.000025891600	0.000031380424	0.000005508400	0.000000019576	0.000005508400	0.000000019576	0.000000000018	0.000000000000	0.000000000000	0.000000000000	-0.000000000000	0.000000000000	0.000000000000
413.827655310621	0.000000000000	0.000000000018	0.000025891600	0.000031380424	0.000005508400	0.000000019576	0.000005508400	0.000000019576	0.000000000018	0.000000000000	0.000000000000	0.000000000000	-0.000000000000	0.000000000000	0.000000000000
414.829659318637	0.000000000000	0.000000000018	0.000025891600	0.000031380424	0.000005508400	0.000000019576	0.000005508400	0.000000019576	0.000000000018	0.000000000000	0.000000000000	0.000000000000	-0.000000000000	0.000000000000	0.000000000000
415.831663326653	0.000000000000	0.000000000018	0.000025891600	0.000031380424	0.000005508400	0.000000019576	0.000005508400	0.000000019576	0.000000000018	0.000000000000	0.000000000000	0.000000000000	-0.000000000000	0.000000000000	0.000000000000
416.833667334669	0.000000000000	0.000000000018	0.000025891600	0.000031380424	0.000005508400	0.000000019576	0.000005508400	0.000000019576	0.000000000018	0.000000000000	0.000000000000	0.000000000000	-0.000000000000	0.000000000000	0.000000000000
417.835671342685	0.000000000000	0.000000000018	0.000025891600	0.000031380424	0.000005508400	0.000000019576	0.000005508400	0.000000019576	0.000000000018	0.000000000000	0.000000000000	0.000000000000	-0.000000000000	0.000000000000	0.000000000000
418.837675350701	0.000000000000	0.000000000018	0.000025891600	0.000031380424	0.000005508400	0.000000019576	0.000005508400	0.000000019576	0.000000000018	0.000000000000	0.000000000000	0.000000000000	-0.000000000000	0.000000000000	0.000000000000
419.839679358717	0.000000000000	0.000000000018	0.000025891600	0.000031380424	0.000005508400	0.000000019576	0.000005508400	0.000000019576	0.000000000018	0.000000000000	0.000000000000	0.000000000000	-0.000000000000	0.000000000000	0.000000000000
420.841683366733	0.000000000000	0.000000000018	0.000025891600	0.000031380424	0.000005508400	0.000000019576	0.000005508400	0.000000019576	0.000000000018	0.000000000000	0.000000000000	0.000000000000	-0.000000000000	0.000000000000	0.000000000000
421.843687374749	0.000000000000	0.000000000018	0.000025891600	0.000031380424	0.000005508400	0.000000019576	0.000005508400	0.000000019576	0.000000000018	0.000000000000	0.000000000000	0.000000000000	-0.000000000000	0.000000000000	0.000000000000
422.845691382765	0.000000000000	0.000000000018	0.000025891600	0.000031380424	0.000005508400	0.000000019576	0.000005508400	0.000000019576	0.000000000018	0.000000000000	0.000000000000	0.000000000000	-0.000000000000	0.000000000000	0.000000000000
423.847695390781	0.000000000000	0.000000000018	0.000025891600	0.000031380424	0.000005508400	0.000000019576	0.000005508400	0.000000019576	0.000000000018	0.000000000000	0.000000000000	0.000000000000	-0.000000000000	0.000000000000	0.000000000000
424.849699398798	0.000000000000	0.000000000018	0.000025891600	0.000031380424	0.000005508400	0.000000019576	0.000005508400	0.000000019576	0.000000000018	0.000000000000	0.000000000000	0.000000000000	-0.000000000000	0.000000000000	0.000000000000
425.851703406814	0.000000000000	0.000000000018	0.000025891600	0.000031380424	0.000005508400	0.000000019576	0.000005508400	0.000000019576	0.000000000018	0.000000000000	0.000000000000	0.000000000000	-0.000000000000	0.000000000000	0.000000000000
426.853707414830	0.000000000000	0.000000000018	0.000025891600	0.000031380424	0.000005508400	0.000000019576	0.000005508400	0.000000019576	0.000000000018	0.000000000000	0.000000000000	0.000000000000	-0.000000000000	0.000000000000	0.000000000000
427.855711422846	0.000000000000	0.000000000018	0.000025891600	0.000031380424	0.000005508400	0.000000019576	0.000005508400	0.000000019576	0.000000000018	0.000000000000	0.000000000000	0.000000000000	-0.000000000000	0.000000000000	0.000000000000
428.857715430862	0.000000000000	0.000000000018	0.000025891600	0.000031380424	0.000005508400	0.000000019576	0.000005508400	0.000000019576	0.000000000018	0.000000000000	0.000000000000	0.000000000000	-0.000000000000	0.000000000000	0.000000000000
429.859719438878	0.000000000000	0.000000000018	0.000025891600	0.000031380424	0.000005508400	0.000000019576	0.000005508400	0.000000019576	0.000000000018	0.000000000000	0.000000000000	0.000000000000	-0.000000000000	0.000000000000	0.000000000000
430.861723446894	0.000000000000	0.000000000018	0.000025891600	0.000031380424	0.000005508400	0.000000019576	0.000005508400	0.000000019576	0.000000000018	0.000000000000	0.000000000000	0.000000000000	-0.000000000000	0.000000000000	0.000000000000
431.863727454910	0.000000000000	0.000000000018	0.000025891600	0.000031380424	0.000005508400	0.000000019576	0.000005508400	0.000000019576	0.000000000018	0.000000000000	0.000000000000	0.000000000000	-0.000000000000	0.000000000000	0.000000000000
432.865731462926	0.000000000000	0.000000000018	0.000025891600	0.000031380424	0.000005508400	0.000000019576	0.000005508400	0.000000019576	0.000000000018	0.000000000000	0.000000000000	0.000000000000	-0.000000000000	0.000000000000	0.000000000000
433.867735470942	0.000000000000	0.000000000018	0.000025891600	0.000031380424	0.000005508400	0.000000019576	0.000005508400	0.000000019576	0.000000000018	0.000000000000	0.000000000000	0.000000000000	-0.000000000000	0.000000000000	0.000000000000
434.869739478958	0.000000000000	0.000000000018	0.000025891600	0.000031380424	0.000005508400	0.000000019576	0.000005508400	0.000000019576	0.000000000018	0.000000000000	0.000000000000	0.000000000000	-0.000000000000	0.000000000000	0.000000000000
435.871743486974	0.000000000000	0.000000000018	0.000025891600	0.000031380424	0.000005508400	0.000000019576	0.000005508400	0.000000019576	0.000000000018	0.000000000000	0.000000000000	0.000000000000	-0.000000000000	0.000000000000	0.000000000000
436.873747494990	0.000000000000	0.000000000018	0.000025891600	0.000031380424	0.000005508400	0.000000019576	0.000005508400	0.000000019576	0.000000000018	0.000000000000	0.000000000000	0.000000000000	-0.000000000000	0.000000000000	0.000000000000
437.875751503006	0.000000000000	0.000000000018	0.000025891600	0.000031380424	0.000005508400	0.000000019576	0.000005508400	0.000000019576	0.000000000018	0.000000000000	0.000000000000	0.000000000000	-0.000000000000	0.000000000000	0.000000000000
438.877755511022	0.000000000000	0.000000000018	0.000025891600	0.000031380424	0.000005508400	0.000000019576	0.000005508400	0.000000019576	0.000000000018	0.000000000000	0.000000000000	0.000000000000	-0.000000000000	0.000000000000	0.000000000000
439.879759519038	0.000000000000	0.000000000018	0.000025891600	0.000031380424	0.000005508400	0.000000019576	0.000005508400	0.000000019576	0.000000000018	0.000000000000	0.000000000000	0.000000000000	-0.000000000000	0.000000000000	0.000000000000
440.881763527054	0.000000000000	0.000000000018	0.000025891600	0.000031380424	0.000005508400	0.000000019576	0.000005508400	0.000000019576	0.000000000018	0.000000000000	0.000000000000	0.000000000000	-0.000000000000	0.000000000000	0.000000000000
441.883767535070	0.000000000000	0.000000000018	0.000025891600	0.000031380424	0.000005508400	0.000000019576	0.000005508400	0.000000019576	0.000000000018	0.000000000000	0.000000000000	0.000000000000	-0.000000000000	0.000000000000	0.000000000000
442.885771543086	0.000000000000	0.000000000018	0.000025891600	0.000031380424	0.000005508400	0.000000019576	0.000005508400	0.000000019576	0.000000000018	0.000000000000	0.000000000000	0.000000000000	-0.000000000000	0.000000000000	0.000000000000
443.887775551102	0.000000000000	0.000000000018	0.000025891600	0.000031380424	0.000005508400	0.000000019576	0.000005508400	0.000000019576	0.000000000018	0.000000000000	0.000000000000	0.000000000000	-0.000000000000	0.000000000000	0.000000000000
444.889779559118	0.000000000000	0.000000000018	0.000025891600	0.000031380424	0.000005508400	0.000000019576	0.000005508400	0.000000019576	0.000000000018	0.000000000000	0.000000000000	0.000000000000	-0.000000000000	0.000000000000	0.000000000000
445.891783567134	0.000000000000	0.000000000018	0.000025891600	0.000031380424	0.000005508400	0.000000019576	0.000005508400	0.000000019576	0.000000000018	0.000000000000	0.000000000000	0.000000000000	-0.000000000000	0.000000000000	0.000000000000
446.893787575150	0.000000000000	0.000000000018	0.000025891600	0.000031380424	0.000005508400	0.000000019576	0.000005508400	0.000000019576	0.000000000018	0.000000000000	0.000000000000	0.000000000000	-0.000000000000	0.000000000000	0.000000000000
447.895791583166	0.000000000000	0.000000000018	0.000025891600	0.000031380424	0.000005508400	0.000000019576	0.000005508400	0.000000019576	0.000000000018	0.000000000000	0.000000000000	0.000000000000	-0.000000000000	0.000000000000	0.000000000000
448.897795591182	0.000000000000	0.000000000018	0.000025891600	0.000031380424	0.000005508400	0.000000019576	0.000005508400	0.000000019576	0.000000000018	0.000000000000	0.000000000000	0.000000000000	-0.000000000000	0.000000000000	0.000000000000
449.899799599198	0.000000000000	0.000000000018	0.000025891600	0.000031380424	0.000005508400	0.000000019576	0.000005508400	0.000000019576	0.000000000018	0.000000000000	0.000000000000	0.000000000000	-0.000000000000	0.000000000000	0.000000000000
450.901803607214	0.000000000000	0.000000000018	0.000025891600	0.000031380424	0.000005508400	0.000000019576	0.000005508400	0.000000019576	0.000000000018	0.000000000000	0.000000000000	0.000000000000	-0.000000000000	0.000000000000	0.000000000000
451.903807615230	0.000000000000	0.000000000018	0.000025891600	0.000031380424	0.000005508400	0.000000019576	0.000005508400	0.000000019576	0.000000000018	0.000000000000	0.000000000000	0.000000000000	-0.000000000000	0.000000000000	0.000000000000
452.905811623246	0.000000000000	0.000000000018	0.000025891600	0.000031380424	0.000005508400	0.000000019576	0.000005508400	0.000000019576	0.000000000018	0.000000000000	0.000000000000	0.000000000000	-0.000000000000	0.000000000000	0.000000000000
453.907815631262	0.000000000000	0.000000000018	0.000025891600	0.000031380424	0.000005508400	0.000000019576	0.000005508400	0.000000019576	0.000000000018	0.000000000000	0.000000000000	0.000000000000	-0.000000000000	0.000000000000	0.000000000000
454.909819639279	0.000000000000	0.000000000018	0.000025891600	0.000031380424	0.000005508400	0.000000019576	0.000005508400	0.000000019576	0.000000000018	0.000000000000	0.000000000000	0.000000000000	-0.000000000000	0.000000000000	0.000000000000
455.911823647295	0.000000000000	0.000000000018	0.000025891600	0.000031380424	0.000005508400	0.000000019576	0.000005508400	0.000000019576	0.000000000018	0.000000000000	0.000000000000	0.000000000000	-0.000000000000	0.000000000000	0.000000000000
456.913827655311	0.000000000000	0.000000000018	0.000025891600	0.000031380424	0.000005508400	0.000000019576	0.000005508400	0.000000019576	0.000000000018	0.000000000000	0.000000000000	0.000000000000	-0.000000000000	0.000000000000	0.000000000000
457.915831663327	0.000000000000	0.000000000018	0.000025891600	0.000031380424	0.000005508400	0.000000019576	0.000005508400	0.000000019576	0.000000000018	0.000000000000	0.000000000000	0.000000000000	-0.000000000000	0.000000000000	0.000000000000
458.917835671343	0.000000000000	0.000000000018	0.000025891600	0.000031380424	0.000005508400	0.000000019576	0.000005508400	0.000000019576	0.000000000018	0.000000000000	0.000000000000	0.000000000000	-0.000000000000	0.000000000000	0.000000000000
459.919839679359	0.000000000000	0.000000000018	0.000025891600	0.000031380424	0.000005508400	0.000000019576	0.000005508400	0.000000019576	0.000000000018	0.000000000000	0.000000000000	0.000000000000	-0.000000000000	0.000000000000	0.000000000000
460.921843687375	0.000000000000	0.000000000018	0.000025891600	0.000031380424	0.000005508400	0.000000019576	0.000005508400	0.000000019576	0.000000000018	0.000000000000	0.000000000000	0.000000000000	-0.000000000000	0.000000000000	0.000000000000
461.923847695391	0.000000000000	0.000000000018	0.000025891600	0.000031380424	0.000005508400	0.000000019576	0.000005508400	0.000000019576	0.000000000018	0.000000000000	0.000000000000	0.000000000000	-0.000000000000	0.000000000000	0.000000000000
462.925851703407	0.000000000000	0.000000000018	0.000025891600	0.000031380424	0.000005508400	0.000000019576	0.000005508400	0.000000019576	0.000000000018	0.000000000000	0.000000000000	0.000000000000	-0.000000000000	0.000000000000	0.000000000000
463.927855711423	0.000000000000	0.000000000018	0.000025891600	0.000031380424	0.000005508400	0.000000019576	0.000005508400	0.000000019576	0.000000000018	0.000000000000	0.000000000000	0.000000000000	-0.000000000000	0.000000000000	0.000000000000
464.929859719439	0.000000000000	0.000000000018	0.000025891600	0.000031380424	0.000005508400	0.000000019576	0.000005508400	0.000000019576	0.000000000018	0.000000000000	0.000000000000	0.000000000000	-0.000000000000	0.000000000000	0.000000000000
465.931863727455	0.000000000000	0.000000000018	0.000025891600	0.000031380424	0.000005508400	0.000000019576	0.000005508400	0.000000019576	0.000000000018	0.000000000000	0.000000000000	0.000000000000	-0.000000000000	0.000000000000	0.000000000000
466.933867735471	0.000000000000	0.000000000018	0.000025891600	0.000031380424	0.000005508400	0.000000019576	0.000005508400	0.000000019576	0.000000000018	0.000000000000	0.000000000000	0.000000000000	-0.000000000000	0.000000000000	0.000000000000
467.935871743487	0.000000000000	0.000000000018	0.000025891600	0.000031380424	0.000005508400	0.000000019576	0.000005508400	0.000000019576	0.000000000018	0.000000000000	0.000000000000	0.000000000000	-0.000000000000	0.000000000000	0.000000000000
468.937875751503	0.000000000000	0.000000000018	0.000025891600	0.000031380424	0.000005508400	0.000000019576	0.000005508400	0.000000019576	0.000000000018	0.000000000000	0.000000000000	0.000000000000	-0.000000000000	0.000000000000	0.000000000000
469.939879759519	0.000000000000	0.000000000018	0.000025891600	0.000031380424	0.000005508400	0.000000019576	0.000005508400	0.000000019576	0.000000000018	0.000000000000	0.000000000000	0.000000000000	-0.000000000000	0.000000000000	0.000000000000
470.941883767535	0.000000000000	0.000000000018	0.000025891600	0.000031380424	0.000005508400	0.000000019576	0.000005508400	0.000000019576	0.000000000018	0.000000000000	0.000000000000	0.000000000000	-0.000000000000	0.000000000000	0.000000000000
471.943887775551	0.000000000000	0.000000000018	0.000025891600	0.000031380424	0.000005508400	0.000000019576	0.000005508400	0.000000019576	0.000000000018	0.000000000000	0.000000000000	0.000000000000	-0.000000000000	0.000000000000	0.000000000000
472.945891783567	0.000000000000	0.000000000018	0.000025891600	0.000031380424	0.000005508400	0.000000019576	0.000005508400	0.000000019576	0.000000000018	0.000000000000	0.000000000000	0.000000000000	-0.000000000000	0.000000000000	0.000000000000
473.947895791583	0.000000000000	0.000000000018	0.000025891600	0.000031380424	0.000005508400	0.000000019576	0.000005508400	0.000000019576	0.000000000018	0.000000000000	0.000000000000	0.000000000000	-0.000000000000	0.000000000000	0.000000000000
474.949899799599	0.000000000000	0.000000000018	0.000025891600	0.000031380424	0.000005508400	0.000000019576	0.000005508400	0.000000019576	0.000000000018	0.000000000000	0.000000000000	0.000000000000	-0.000000000000	0.000000000000	0.000000000000
475.951903807615	0.000000000000	0.000000000018	0.000025891600	0.000031380424	0.000005508400	0.000000019576	0.000005508400	0.000000019576	0.000000000018	0.000000000000	0.000000000000	0.000000000000	-0.000000000000	0.000000000000	0.000000000000
476.953907815631	0.000000000000	0.000000000018	0.000025891600	0.000031380424	0.000005508400	0.000000019576	0.000005508400	0.000000019576	0.000000000018	0.000000000000	0.000000000000	0.000000000000	-0.000000000000	0.000000000000	0.000000000000
477.955911823647	0.000000000000	0.000000000018	0.000025891600	0.000031380424	0.000005508400	0.000000019576	0.000005508400	0.000000019576	0.000000000018	0.000000000000	0.000000000000	0.000000000000	-0.000000000000	0.000000000000	0.000000000000
478.957915831663	0.000000000000	0.000000000018	0.000025891600	0.000031380424	0.000005508400	0.000000019576	0.000005508400	0.000000019576	0.000000000018	0.000000000000	0.000000000000	0.000000000000	-0.000000000000	0.000000000000	0.000000000000
479.959919839679	0.000000000000	0.000000000018	0.000025891600	0.000031380424	0.000005508400	0.000000019576	0.000005508400	0.000000019576	0.000000000018	0.000000000000	0.000000000000	0.000000000000	-0.000000000000	0.000000000000	0.000000000000
480.961923847695	0.000000000000	0.000000000018	0.000025891600	0.000031380424	0.000005508400	0.000000019576	0.000005508400	0.000000019576	0.000000000018	0.000000000000	0.000000000000	0.000000000000	-0.000000000000	0.000000000000	0.000000000000
481.963927855711	0.000000000000	0.000000000018	0.000025891600	0.000031380424	0.000005508400	0.000000019576	0.000005508400	0.000000019576	0.000000000018	0.000000000000	0.000000000000	0.000000000000	-0.000000000000	0.000000000000	0.000000000000
482.965931863727	0.000000000000	0.000000000018	0.000025891600	0.000031380424	0.000005508400	0.000000019576	0.000005508400	0.000000019576	0.000000000018	0.000000000000	0.000000000000	0.000000000000	-0.000000000000	0.000000000000	0.000000000000
483.967935871743	0.000000000000	0.000000000018	0.000025891600	0.000031380424	0.000005508400	0.000000019576	0.000005508400	0.000000019576	0.000000000018	0.000000000000	0.000000000000	0.000000000000	-0.000000000000	0.000000000000	0.000000000000
484.969939879759	0.000000000000	0.000000000018	0.000025891600	0.000031380424	0.000005508400	0.000000019576	0.000005508400	0.000000019576	0.000000000018	0.000000000000	0.000000000000	0.000000000000	-0.000000000000	0.000000000000	0.000000000000
485.971943887776	0.000000000000	0.000000000018	0.000025891600	0.000031380424	0.000005508400	0.000000019576	0.000005508400	0.000000019576	0.000000000018	0.000000000000	0.000000000000	0.000000000000	-0.000000000000	0.000000000000	0.000000000000
486.973947895792	0.000000000000	0.000000000018	0.000025891600	0.000031380424	0.000005508400	0.000000019576	0.000005508400	0.000000019576	0.000000000018	0.000000000000	0.000000000000	0.000000000000	-0.000000000000	0.000000000000	0.000000000000
487.975951903808	0.000000000000	0.000000000018	0.000025891600	0.000031380424	0.000005508400	0.000000019576	0.000005508400	0.000000019576	0.000000000018	0.000000000000	0.000000000000	0.000000000000	-0.000000000000	0.000000000000	0.000000000000
488.977955911824	0.000000000000	0.000000000018	0.000025891600	0.000031380424	0.000005508400	0.000000019576	0.000005508400	0.000000019576	0.000000000018	0.000000000000	0.000000000000	0.000000000000	-0.000000000000	0.000000000000	0.000000000000
489.979959919840	0.000000000000	0.000000000018	0.000025891600	0.000031380424	0.000005508400	0.000000019576	0.000005508400	0.000000019576	0.000000000018	0.000000000000	0.000000000000	0.000000000000	-0.000000000000	0.000000000000	0.000000000000
490.981963927856	0.000000000000	0.000000000018	0.000025891600	0.000031380424	0.000005508400	0.000000019576	0.000005508400	0.000000019576	0.000000000018	0.000000000000	0.000000000000	0.000000000000	-0.000000000000	0.000000000000	0.000000000000
491.983967935872	0.000000000000	0.000000000018	0.000025891600	0.000031380424	0.000005508400	0.000000019576	0.000005508400	0.000000019576	0.000000000018	0.000000000000	0.000000000000	0.000000000000	-0.000000000000	0.000000000000	0.000000000000
492.985971943888	0.000000000000	0.000000000018	0.000025891600	0.000031380424	0.000005508400	0.000000019576	0.000005508400	0.000000019576	0.000000000018	0.000000000000	0.000000000000	0.000000000000	-0.000000000000	0.000000000000	0.000000000000
493.987975951904	0.000000000000	0.000000000018	0.000025891600	0.000031380424	0.000005508400	0.000000019576	0.000005508400	0.000000019576	0.000000000018	0.000000000000	0.000000000000	0.000000000000	-0.000000000000	0.000000000000	0.000000000000
494.989979959920	0.000000000000	0.000000000018	0.000025891600	0.000031380424	0.000005508400	0.000000019576	0.000005508400	0.000000019576	0.000000000018	0.000000000000	0.000000000000	0.000000000000	-0.000000000000	0.000000000000	0.000000000000
495.991983967936	0.000000000000	0.000000000018	0.000025891600	0.000031380424	0.000005508400	0.000000019576	0.000005508400	0.000000019576	0.000000000018	0.000000000000	0.000000000000	0.000000000000	-0.000000000000	0.000000000000	0.000000000000
496.993987975952	0.000000000000	0.000000000018	0.000025891600	0.000031380424	0.000005508400	0.000000019576	0.000005508400	0.000000019576	0.000000000018	0.000000000000	0.000000000000	0.000000000000	-0.000000000000	0.000000000000	0.000000000000
497.995991983968	0.000000000000	0.000000000018	0.000025891600	0.000031380424	0.000005508400	0.000000019576	0.000005508400	0.000000019576	0.000000000018	0.000000000000	0.000000000000	0.000000000000	-0.000000000000	0.000000000000	0.000000000000
498.997995991984	0.000000000000	0.000000000018	0.000025891600	0.000031380424	0.000005508400	0.000000019576	0.000005508400	0.000000019576	0.000000000018	0.000000000000	0.000000000000	0.000000000000	-0.000000000000	0.000000000000	0.000000000000
500.000000000000	0.000000000000	0.000000000018	0.000025891600	0.000031380424	0.000005508400	0.000000019576	0.000005508400	0.000000019576	0.000000000018	0.000000000000	0.000000000000	0.000000000000	-0.000000000000	0.000000000000	0.000000000000
501.002004008016	0.000000000000	0.000000000018	0.000025891600	0.000031380424	0.000005508400	0.000000019576	0.000005508400	0.000000019576	0.000000000018	0.000000000000	0.000000000000	0.000000000000	-0.000000000000	0.000000000000	0.000000000000
502.004008016032	-0.000000000000	0.000000000046	0.000020410199	0.000031353447	0.000010989801	0.000000046553	0.000008978404	0.000000035563	0.000000000043	0.000005508405	-0.000000110874	0.000003749322	-0.000000270823	0.000000000000	0.000003478498
503.006012024048	-0.000000000000	0.000000000046	0.000020412054	0.000031351592	0.000010987946	0.000000048408	0.000010250555	0.000000043295	0.000000000045	0.000000000000	0.000000000000	0.000001374553	-0.000000130985	0.000000000000	0.000001243568
504.008016032064	-0.000000000000	0.000000000046	0.000020412732	0.000031350914	0.000010987268	0.000000049086	0.000010716935	0.000000046815	0.000000000045	0.000000000000	0.000000000000	0.000000503921	-0.000000059628	0.000000000000	0.000000444293
505.010020040080	0.000000000000	0.000000000046	0.000020412980	0.000031350666	0.000010987020	0.000000049334	0.000010887914	0.000000048356	0.000000000045	0.000000000000	0.000000000000	0.000000184742	-0.000000026111	0.000000000000	0.000000158631
506.012024048096	0.000000000000	0.000000000046	0.000020413071	0.000031350575	0.000010986929	0.000000049425	0.000010950595	0.000000049013	0.000000000046	0.000000000000	0.000000000000	0.000000067726	-0.000000011129	0.000000000000	0.000000056597
507.014028056112	-0.000000000000	0.000000000046	0.000020413104	0.000031350542	0.000010986896	0.000000049458	0.000010973575	0.000000049287	0.000000000046	0.000000000000	0.000000000000	0.000000024830	-0.000000004650	0.000000000000	0.000000020180
508.016032064128	-0.000000000000	0.000000000046	0.000020413116	0.000031350530	0.000010986884	0.000000049470	0.000010982000	0.000000049400	0.000000000046	0.000000000000	0.000000000000	0.000000009103	-0.000000001914	0.000000000000	0.000000007189
509.018036072144	0.000000000000	0.000000000046	0.000020413121	0.000031350526	0.000010986879	0.000000049474	0.000010985089	0.000000049446	0.000000000046	0.000000000000	0.000000000000	0.000000003338	-0.000000000778	0.000000000000	0.000000002560
510.020040080160	-0.000000000000	0.000000000046	0.000020413122	0.000031350524	0.000010986878	0.000000049476	0.000010986221	0.000000049465	0.000000000046	0.000000000000	0.000000000000	0.000000001223	-0.000000000313	0.000000000000	0.000000000910
511.022044088176	-0.000000000000	0.000000000046	0.000020413123	0.000031350523	0.000010986877	0.000000049477	0.000010986636	0.000000049472	0.000000000046	0.000000000000	0.000000000000	0.000000000448	-0.000000000125	0.000000000000	0.000000000323
512.024048096192	0.000000000000	0.000000000046	0.000020413123	0.000031350523	0.000010986877	0.000000049477	0.000010986788	0.000000049475	0.000000000046	0.000000000000	0.000000000000	0.000000000164	-0.000000000050	0.000000000000	0.000000000115
513.026052104208	-0.000000000000	0.000000000046	0.000020413123	0.000031350523	0.000010986877	0.000000049477	0.000010986844	0.000000049476	0.000000000046	0.000000000000	0.000000000000	0.000000000060	-0.000000000020	0.000000000000	0.000000000041
514.028056112224	0.000000000000	0.000000000046	0.000020413123	0.000031350523	0.000010986877	0.000000049477	0.000010986865	0.000000049477	0.000000000046	0.000000000000	0.000000000000	0.000000000022	-0.000000000008	0.000000000000	0.000000000015
515.030060120240	-0.000000000000	0.000000000046	0.000020413123	0.000031350523	0.000010986877	0.000000049477	0.000010986872	0.000000049477	0.000000000046	0.000000000000	0.000000000000	0.000000000008	-0.000000000003	0.000000000000	0.000000000005
516.032064128256	0.000000000000	0.000000000046	0.000020413123	0.000031350523	0.000010986877	0.000000049477	0.000010986875	0.000000049477	0.000000000046	0.000000000000	0.000000000000	0.000000000003	-0.000000000001	0.000000000000	0.000000000002
517.034068136272	-0.000000000000	0.000000000046	0.000020413123	0.000031350523	0.000010986877	0.000000049477	0.000010986876	0.000000049477	0.000000000046	0.000000000000	0.000000000000	0.000000000001	-0.000000000000	0.000000000000	0.000000000001
518.036072144288	0.000000000000	0.000000000046	0.000020413123	0.000031350523	0.000010986877	0.000000049477	0.000010986877	0.000000049477	0.000000000046	0.000000000000	0.000000000000	0.000000000000	-0.000000000000	0.000000000000	0.000000000000
519.038076152305	-0.000000000000	0.000000000046	0.000020413123	0.000031350523	0.000010986877	0.000000049477	0.000010986877	0.000000049477	0.000000000046	0.000000000000	0.000000000000	0.000000000000	-0.000000000000	0.000000000000	0.000000000000
520.040080160321	0.000000000000	0.000000000046	0.000020413123	0.000031350523	0.000010986877	0.000000049477	0.000010986877	0.000000049477	0.000000000046	0.000000000000	0.000000000000	0.000000000000	-0.000000000000	0.000000000000	0.000000000000
521.042084168337	0.000000000000	0.000000000046	0.000020413123	0.000031350523	0.000010986877	0.000000049477	0.000010986877	0.000000049477	0.000000000046	0.000000000000	0.000000000000	0.000000000000	-0.000000000000	0.000000000000	0.000000000000
522.044088176353	0.000000000000	0.000000000046	0.000020413123	0.000031350523	0.000010986877	0.000000049477	0.000010986877	0.000000049477	0.000000000046	0.000000000000	0.000000000000	0.000000000000	-0.000000000000	0.000000000000	0.000000000000
523.046092184369	0.000000000000	0.000000000046	0.000020413123	0.000031350523	0.000010986877	0.000000049477	0.000010986877	0.000000049477	0.000000000046	0.000000000000	0.000000000000	0.000000000000	-0.000000000000	0.000000000000	0.000000000000
524.048096192385	0.000000000000	0.000000000046	0.000020413123	0.000031350523	0.000010986877	0.000000049477	0.000010986877	0.000000049477	0.000000000046	0.000000000000	0.000000000000	0.000000000000	-0.000000000000	0.000000000000	0.000000000000
525.050100200401	0.000000000000	0.000000000046	0.000020413123	0.000031350523	0.000010986877	0.000000049477	0.000010986877	0.000000049477	0.000000000046	0.000000000000	0.000000000000	0.000000000000	-0.000000000000	0.000000000000	0.000000000000
526.052104208417	0.000000000000	0.000000000046	0.000020413123	0.000031350523	0.000010986877	0.000000049477	0.000010986877	0.000000049477	0.000000000046	0.000000000000	0.000000000000	0.000000000000	-0.000000000000	0.000000000000	0.000000000000
527.054108216433	0.000000000000	0.000000000046	0.000020413123	0.000031350523	0.000010986877	0.000000049477	0.000010986877	0.000000049477	0.000000000046	0.000000000000	0.000000000000	0.000000000000	-0.000000000000	0.000000000000	0.000000000000
528.056112224449	0.000000000000	0.000000000046	0.000020413123	0.000031350523	0.000010986877	0.000000049477	0.000010986877	0.000000049477	0.000000000046	0.000000000000	0.000000000000	0.000000000000	-0.000000000000	0.000000000000	0.000000000000
529.058116232465	0.000000000000	0.000000000046	0.000020413123	0.000031350523	0.000010986877	0.000000049477	0.000010986877	0.000000049477	0.000000000046	0.000000000000	0.000000000000	0.000000000000	-0.000000000000	0.000000000000	0.000000000000
530.060120240481	0.000000000000	0.000000000046	0.000020413123	0.000031350523	0.000010986877	0.000000049477	0.000010986877	0.000000049477	0.000000000046	0.000000000000	0.000000000000	0.000000000000	-0.000000000000	0.000000000000	0.000000000000
531.062124248497	0.000000000000	0.000000000046	0.000020413123	0.000031350523	0.000010986877	0.000000049477	0.000010986877	0.000000049477	0.000000000046	0.000000000000	0.000000000000	0.000000000000	-0.000000000000	0.000000000000	0.000000000000
532.064128256513	0.000000000000	0.000000000046	0.000020413123	0.000031350523	0.000010986877	0.000000049477	0.000010986877	0.000000049477	0.000000000046	0.000000000000	0.000000000000	0.000000000000	-0.000000000000	0.000000000000	0.000000000000
533.066132264529	0.000000000000	0.000000000046	0.000020413123	0.000031350523	0.000010986877	0.000000049477	0.000010986877	0.000000049477	0.000000000046	0.000000000000	0.000000000000	0.000000000000	-0.000000000000	0.000000000000	0.000000000000
534.068136272545	0.000000000000	0.000000000046	0.000020413123	0.000031350523	0.000010986877	0.000000049477	0.000010986877	0.000000049477	0.000000000046	0.000000000000	0.000000000000	0.000000000000	-0.000000000000	0.000000000000	0.000000000000
535.070140280561	0.000000000000	0.000000000046	0.000020413123	0.000031350523	0.000010986877	0.000000049477	0.000010986877	0.000000049477	0.000000000046	0.000000000000	0.000000000000	0.000000000000	-0.000000000000	0.000000000000	0.000000000000
536.072144288577	0.000000000000	0.000000000046	0.000020413123	0.000031350523	0.000010986877	0.000000049477	0.000010986877	0.000000049477	0.000000000046	0.000000000000	0.000000000000	0.000000000000	-0.000000000000	0.000000000000	-0.000000000000
537.074148296593	0.000000000000	0.000000000046	0.000020413123	0.000031350523	0.000010986877	0.000000049477	0.000010986877	0.000000049477	0.000000000046	0.000000000000	0.000000000000	0.000000000000	-0.000000000000	0.000000000000	-0.000000000000
538.076152304609	0.000000000000	0.000000000046	0.000020413123	0.000031350523	0.000010986877	0.000000049477	0.000010986877	0.000000049477	0.000000000046	0.000000000000	0.000000000000	0.000000000000	-0.000000000000	0.000000000000	-0.000000000000
539.078156312625	0.000000000000	0.000000000046	0.000020413123	0.000031350523	0.000010986877	0.000000049477	0.000010986877	0.000000049477	0.000000000046	0.000000000000	0.000000000000	0.000000000000	-0.000000000000	0.000000000000	-0.000000000000
540.080160320641	0.000000000000	0.000000000046	0.000020413123	0.000031350523	0.000010986877	0.000000049477	0.000010986877	0.000000049477	0.000000000046	0.000000000000	0.000000000000	0.000000000000	-0.000000000000	0.000000000000	0.000000000000
541.082164328657	0.000000000000	0.000000000046	0.000020413123	0.000031350523	0.000010986877	0.000000049477	0.000010986877	0.000000049477	0.000000000046	0.000000000000	0.000000000000	0.000000000000	-0.000000000000	0.000000000000	0.000000000000
542.084168336673	0.000000000000	0.000000000046	0.000020413123	0.000031350523	0.000010986877	0.000000049477	0.000010986877	0.000000049477	0.000000000046	0.000000000000	0.000000000000	0.000000000000	-0.000000000000	0.000000000000	0.000000000000
543.086172344689	0.000000000000	0.000000000046	0.000020413123	0.000031350523	0.000010986877	0.000000049477	0.000010986877	0.000000049477	0.000000000046	0.000000000000	0.000000000000	0.000000000000	-0.000000000000	0.000000000000	0.000000000000
544.088176352705	0.000000000000	0.000000000046	0.000020413123	0.000031350523	0.000010986877	0.000000049477	0.000010986877	0.000000049477	0.000000000046	0.000000000000	0.000000000000	0.000000000000	-0.000000000000	0.000000000000	0.000000000000
545.090180360721	0.000000000000	0.000000000046	0.000020413123	0.000031350523	0.000010986877	0.000000049477	0.000010986877	0.000000049477	0.000000000046	0.000000000000	0.000000000000	0.000000000000	-0.000000000000	0.000000000000	0.000000000000
546.092184368737	0.000000000000	0.000000000046	0.000020413123	0.000031350523	0.000010986877	0.000000049477	0.000010986877	0.000000049477	0.000000000046	0.000000000000	0.000000000000	0.000000000000	-0.000000000000	0.000000000000	0.000000000000
547.094188376753	0.000000000000	0.000000000046	0.000020413123	0.000031350523	0.000010986877	0.000000049477	0.000010986877	0.000000049477	0.000000000046	0.000000000000	0.000000000000	0.000000000000	-0.000000000000	0.000000000000	0.000000000000
548.096192384769	0.000000000000	0.000000000046	0.000020413123	0.000031350523	0.000010986877	0.000000049477	0.000010986877	0.000000049477	0.000000000046	0.000000000000	0.000000000000	0.000000000000	-0.000000000000	0.000000000000	0.000000000000
549.098196392786	0.000000000000	0.000000000046	0.000020413123	0.000031350523	0.000010986877	0.000000049477	0.000010986877	0.000000049477	0.000000000046	0.000000000000	0.000000000000	0.000000000000	-0.000000000000	0.000000000000	0.000000000000
550.100200400802	0.000000000000	0.000000000046	0.000020413123	0.000031350523	0.000010986877	0.000000049477	0.000010986877	0.000000049477	0.000000000046	0.000000000000	0.000000000000	0.000000000000	-0.000000000000	0.000000000000	0.000000000000
551.102204408818	0.000000000000	0.000000000046	0.000020413123	0.000031350523	0.000010986877	0.000000049477	0.000010986877	0.000000049477	0.000000000046	0.000000000000	0.000000000000	0.000000000000	-0.000000000000	0.000000000000	0.000000000000
552.104208416834	0.000000000000	0.000000000046	0.000020413123	0.000031350523	0.000010986877	0.000000049477	0.000010986877	0.000000049477	0.000000000046	0.000000000000	0.000000000000	0.000000000000	-0.000000000000	0.000000000000	0.000000000000
553.106212424850	0.000000000000	0.000000000046	0.000020413123	0.000031350523	0.000010986877	0.000000049477	0.000010986877	0.000000049477	0.000000000046	0.000000000000	0.000000000000	0.000000000000	-0.000000000000	0.000000000000	0.000000000000
554.108216432866	0.000000000000	0.000000000046	0.000020413123	0.000031350523	0.000010986877	0.000000049477	0.000010986877	0.000000049477	0.000000000046	0.000000000000	0.000000000000	0.000000000000	-0.000000000000	0.000000000000	0.000000000000
555.110220440882	0.000000000000	0.000000000046	0.000020413123	0.000031350523	0.000010986877	0.000000049477	0.000010986877	0.000000049477	0.000000000046	0.000000000000	0.000000000000	0.000000000000	-0.000000000000	0.000000000000	0.000000000000
556.112224448898	0.000000000000	0.000000000046	0.000020413123	0.000031350523	0.000010986877	0.000000049477	0.000010986877	0.000000049477	0.000000000046	0.000000000000	0.000000000000	0.000000000000	-0.000000000000	0.000000000000	0.000000000000
557.114228456914	0.000000000000	0.000000000046	0.000020413123	0.000031350523	0.000010986877	0.000000049477	0.000010986877	0.000000049477	0.000000000046	0.000000000000	0.000000000000	0.000000000000	-0.000000000000	0.000000000000	0.000000000000
558.116232464930	0.000000000000	0.000000000046	0.000020413123	0.000031350523	0.000010986877	0.000000049477	0.000010986877	0.000000049477	0.000000000046	0.000000000000	0.000000000000	0.000000000000	-0.000000000000	0.000000000000	0.000000000000
559.118236472946	0.000000000000	0.000000000046	0.000020413123	0.000031350523	0.000010986877	0.000000049477	0.000010986877	0.000000049477	0.000000000046	0.000000000000	0.000000000000	0.000000000000	-0.000000000000	0.000000000000	0.000000000000
560.120240480962	0.000000000000	0.000000000046	0.000020413123	0.000031350523	0.000010986877	0.000000049477	0.000010986877	0.000000049477	0.000000000046	0.000000000000	0.000000000000	0.000000000000	-0.000000000000	0.000000000000	0.000000000000
561.122244488978	0.000000000000	0.000000000046	0.000020413123	0.000031350523	0.000010986877	0.000000049477	0.000010986877	0.000000049477	0.000000000046	0.000000000000	0.000000000000	0.000000000000	-0.000000000000	0.000000000000	0.000000000000
562.124248496994	0.000000000000	0.000000000046	0.000020413123	0.000031350523	0.000010986877	0.000000049477	0.000010986877	0.000000049477	0.000000000046	0.000000000000	0.000000000000	0.000000000000	-0.000000000000	0.000000000000	0.000000000000
563.126252505010	0.000000000000	0.000000000046	0.000020413123	0.000031350523	0.000010986877	0.000000049477	0.000010986877	0.000000049477	0.000000000046	0.000000000000	0.000000000000	0.000000000000	-0.000000000000	0.000000000000	0.000000000000
564.128256513026	0.000000000000	0.000000000046	0.000020413123	0.000031350523	0.000010986877	0.000000049477	0.000010986877	0.000000049477	0.000000000046	0.000000000000	0.000000000000	0.000000000000	-0.000000000000	0.000000000000	0.000000000000
565.130260521042	0.000000000000	0.000000000046	0.000020413123	0.000031350523	0.000010986877	0.000000049477	0.000010986877	0.000000049477	0.000000000046	0.000000000000	0.000000000000	0.000000000000	-0.000000000000	0.000000000000	0.000000000000
566.132264529058	0.000000000000	0.000000000046	0.000020413123	0.000031350523	0.000010986877	0.000000049477	0.000010986877	0.000000049477	0.000000000046	0.000000000000	0.000000000000	0.000000000000	-0.000000000000	0.000000000000	0.000000000000
567.134268537074	0.000000000000	0.000000000046	0.000020413123	0.000031350523	0.000010986877	0.000000049477	0.000010986877	0.000000049477	0.000000000046	0.000000000000	0.000000000000	0.000000000000	-0.000000000000	0.000000000000	0.000000000000
568.136272545090	0.000000000000	0.000000000046	0.000020413123	0.000031350523	0.000010986877	0.000000049477	0.000010986877	0.000000049477	0.000000000046	0.000000000000	0.000000000000	0.000000000000	-0.000000000000	0.000000000000	0.000000000000
569.138276553106	0.000000000000	0.000000000046	0.000020413123	0.000031350523	0.000010986877	0.000000049477	0.000010986877	0.000000049477	0.000000000046	0.000000000000	0.000000000000	0.000000000000	-0.000000000000	0.000000000000	0.000000000000
570.140280561122	0.000000000000	0.000000000046	0.000020413123	0.000031350523	0.000010986877	0.000000049477	0.000010986877	0.000000049477	0.000000000046	0.000000000000	0.000000000000	0.000000000000	-0.000000000000	0.000000000000	0.000000000000
571.142284569138	0.000000000000	0.000000000046	0.000020413123	0.000031350523	0.000010986877	0.000000049477	0.000010986877	0.000000049477	0.000000000046	0.000000000000	0.000000000000	0.000000000000	-0.000000000000	0.000000000000	0.000000000000
572.144288577154	0.000000000000	0.000000000046	0.000020413123	0.000031350523	0.000010986877	0.000000049477	0.000010986877	0.000000049477	0.000000000046	0.000000000000	0.000000000000	0.000000000000	-0.000000000000	0.000000000000	0.000000000000
573.146292585170	0.000000000000	0.000000000046	0.000020413123	0.000031350523	0.000010986877	0.000000049477	0.000010986877	0.000000049477	0.000000000046	0.000000000000	0.000000000000	0.000000000000	-0.000000000000	0.000000000000	0.000000000000
574.148296593186	0.000000000000	0.000000000046	0.000020413123	0.000031350523	0.000010986877	0.000000049477	0.000010986877	0.000000049477	0.000000000046	0.000000000000	0.000000000000	0.000000000000	-0.000000000000	0.000000000000	0.000000000000
575.150300601202	0.000000000000	0.000000000046	0.000020413123	0.000031350523	0.000010986877	0.000000049477	0.000010986877	0.000000049477	0.000000000046	0.000000000000	0.000000000000	0.000000000000	-0.000000000000	0.000000000000	0.000000000000
576.152304609218	0.000000000000	0.000000000046	0.000020413123	0.000031350523	0.000010986877	0.000000049477	0.000010986877	0.000000049477	0.000000000046	0.000000000000	0.000000000000	0.000000000000	-0.000000000000	0.000000000000	0.000000000000
577.154308617234	0.000000000000	0.000000000046	0.000020413123	0.000031350523	0.000010986877	0.000000049477	0.000010986877	0.000000049477	0.000000000046	0.000000000000	0.000000000000	0.000000000000	-0.000000000000	0.000000000000	0.000000000000
578.156312625250	0.000000000000	0.000000000046	0.000020413123	0.000031350523	0.000010986877	0.000000049477	0.000010986877	0.000000049477	0.000000000046	0.000000000000	0.000000000000	0.000000000000	-0.000000000000	0.000000000000	0.000000000000
579.158316633267	0.000000000000	0.000000000046	0.000020413123	0.000031350523	0.000010986877	0.000000049477	0.000010986877	0.000000049477	0.000000000046	0.000000000000	0.000000000000	0.000000000000	-0.000000000000	0.000000000000	0.000000000000
580.160320641283	0.000000000000	0.000000000046	0.000020413123	0.000031350523	0.000010986877	0.000000049477	0.000010986877	0.000000049477	0.000000000046	0.000000000000	0.000000000000	0.000000000000	-0.000000000000	0.000000000000	0.000000000000
581.162324649299	0.000000000000	0.000000000046	0.000020413123	0.000031350523	0.000010986877	0.000000049477	0.000010986877	0.000000049477	0.000000000046	0.000000000000	0.000000000000	0.000000000000	-0.000000000000	0.000000000000	0.000000000000
582.164328657315	0.000000000000	0.000000000046	0.000020413123	0.000031350523	0.000010986877	0.000000049477	0.000010986877	0.000000049477	0.000000000046	0.000000000000	0.000000000000	0.000000000000	-0.000000000000	0.000000000000	0.000000000000
583.166332665331	0.000000000000	0.000000000046	0.000020413123	0.000031350523	0.000010986877	0.000000049477	0.000010986877	0.000000049477	0.000000000046	0.000000000000	0.000000000000	0.000000000000	-0.000000000000	0.000000000000	0.000000000000
584.168336673347	0.000000000000	0.000000000046	0.000020413123	0.000031350523	0.000010986877	0.000000049477	0.000010986877	0.000000049477	0.000000000046	0.000000000000	0.000000000000	0.000000000000	-0.000000000000	0.000000000000	0.000000000000
585.170340681363	0.000000000000	0.000000000046	0.000020413123	0.000031350523	0.000010986877	0.000000049477	0.000010986877	0.000000049477	0.000000000046	0.000000000000	0.000000000000	0.000000000000	-0.000000000000	0.000000000000	0.000000000000
586.172344689379	0.000000000000	0.000000000046	0.000020413123	0.000031350523	0.000010986877	0.000000049477	0.000010986877	0.000000049477	0.000000000046	0.000000000000	0.000000000000	0.000000000000	-0.000000000000	0.000000000000	0.000000000000
587.174348697395	0.000000000000	0.000000000046	0.000020413123	0.000031350523	0.000010986877	0.000000049477	0.000010986877	0.000000049477	0.000000000046	0.000000000000	0.000000000000	0.000000000000	-0.000000000000	0.000000000000	0.000000000000
588.176352705411	0.000000000000	0.000000000046	0.000020413123	0.000031350523	0.000010986877	0.000000049477	0.000010986877	0.000000049477	0.000000000046	0.000000000000	0.000000000000	0.000000000000	-0.000000000000	0.000000000000	0.000000000000
589.178356713427	0.000000000000	0.000000000046	0.000020413123	0.000031350523	0.000010986877	0.000000049477	0.000010986877	0.000000049477	0.000000000046	0.000000000000	0.000000000000	0.000000000000	-0.000000000000	0.000000000000	0.000000000000
590.180360721443	0.000000000000	0.000000000046	0.000020413123	0.000031350523	0.000010986877	0.000000049477	0.000010986877	0.000000049477	0.000000000046	0.000000000000	0.000000000000	0.000000000000	-0.000000000000	0.000000000000	0.000000000000
591.182364729459	0.000000000000	0.000000000046	0.000020413123	0.000031350523	0.000010986877	0.000000049477	0.000010986877	0.000000049477	0.000000000046	0.000000000000	0.000000000000	0.000000000000	-0.000000000000	0.000000000000	0.000000000000
592.184368737475	0.000000000000	0.000000000046	0.000020413123	0.000031350523	0.000010986877	0.000000049477	0.000010986877	0.000000049477	0.000000000046	0.000000000000	0.000000000000	0.000000000000	-0.000000000000	0.000000000000	0.000000000000
593.186372745491	0.000000000000	0.000000000046	0.000020413123	0.000031350523	0.000010986877	0.000000049477	0.000010986877	0.000000049477	0.000000000046	0.000000000000	0.000000000000	0.000000000000	-0.000000000000	0.000000000000	0.000000000000
594.188376753507	0.000000000000	0.000000000046	0.000020413123	0.000031350523	0.000010986877	0.000000049477	0.000010986877	0.000000049477	0.000000000046	0.000000000000	0.000000000000	0.000000000000	-0.000000000000	0.000000000000	0.000000000000
595.190380761523	0.000000000000	0.000000000046	0.000020413123	0.000031350523	0.000010986877	0.000000049477	0.000010986877	0.000000049477	0.000000000046	0.000000000000	0.000000000000	0.000000000000	-0.000000000000	0.000000000000	0.000000000000
596.192384769539	0.000000000000	0.000000000046	0.000020413123	0.000031350523	0.000010986877	0.000000049477	0.000010986877	0.000000049477	0.000000000046	0.000000000000	0.000000000000	0.000000000000	-0.000000000000	0.000000000000	0.000000000000
597.194388777555	0.000000000000	0.000000000046	0.000020413123	0.000031350523	0.000010986877	0.000000049477	0.000010986877	0.000000049477	0.000000000046	0.000000000000	0.000000000000	0.000000000000	-0.000000000000	0.000000000000	0.000000000000
598.196392785571	0.000000000000	0.000000000046	0.000020413123	0.000031350523	0.000010986877	0.000000049477	0.000010986877	0.000000049477	0.000000000046	0.000000000000	0.000000000000	0.000000000000	-0.000000000000	0.000000000000	0.000000000000
599.198396793587	0.000000000000	0.000000000046	0.000020413123	0.000031350523	0.000010986877	0.000000049477	0.000010986877	0.000000049477	0.000000000046	0.000000000000	0.000000000000	0.000000000000	-0.000000000000	0.000000000000	0.000000000000
600.200400801603	0.000000000000	0.000000000046	0.000020413123	0.000031350523	0.000010986877	0.000000049477	0.000010986877	0.000000049477	0.000000000046	0.000000000000	0.000000000000	0.000000000000	-0.000000000000	0.000000000000	0.000000000000
601.202404809619	0.000000000000	0.000000000046	0.000020413123	0.000031350523	0.000010986877	0.000000049477	0.000010986877	0.000000049477	0.000000000046	0.000000000000	0.000000000000	0.000000000000	-0.000000000000	0.000000000000	0.000000000000
602.204408817635	0.000000000000	0.000000000046	0.000020413123	0.000031350523	0.000010986877	0.000000049477	0.000010986877	0.000000049477	0.000000000046	0.000000000000	0.000000000000	0.000000000000	-0.000000000000	0.000000000000	0.000000000000
603.206412825651	0.000000000000	0.000000000046	0.000020413123	0.000031350523	0.000010986877	0.000000049477	0.000010986877	0.000000049477	0.000000000046	0.000000000000	0.000000000000	0.000000000000	-0.000000000000	0.000000000000	0.000000000000
604.208416833667	0.000000000000	0.000000000046	0.000020413123	0.000031350523	0.000010986877	0.000000049477	0.000010986877	0.000000049477	0.000000000046	0.000000000000	0.000000000000	0.000000000000	-0.000000000000	0.000000000000	0.000000000000
605.210420841683	0.000000000000	0.000000000046	0.000020413123	0.000031350523	0.000010986877	0.000000049477	0.000010986877	0.000000049477	0.000000000046	0.000000000000	0.000000000000	0.000000000000	-0.000000000000	0.000000000000	0.000000000000
606.212424849699	0.000000000000	0.000000000046	0.000020413123	0.000031350523	0.000010986877	0.000000049477	0.000010986877	0.000000049477	0.000000000046	0.000000000000	0.000000000000	0.000000000000	-0.000000000000	0.000000000000	0.000000000000
607.214428857715	0.000000000000	0.000000000046	0.000020413123	0.000031350523	0.000010986877	0.000000049477	0.000010986877	0.000000049477	0.000000000046	0.000000000000	0.000000000000	0.000000000000	-0.000000000000	0.000000000000	0.000000000000
608.216432865731	0.000000000000	0.000000000046	0.000020413123	0.000031350523	0.000010986877	0.000000049477	0.000010986877	0.000000049477	0.000000000046	0.000000000000	0.000000000000	0.000000000000	-0.000000000000	0.000000000000	0.000000000000
609.218436873747	0.000000000000	0.000000000046	0.000020413123	0.000031350523	0.000010986877	0.000000049477	0.000010986877	0.000000049477	0.000000000046	0.000000000000	0.000000000000	0.000000000000	-0.000000000000	0.000000000000	0.000000000000
610.220440881763	0.000000000000	0.000000000046	0.000020413123	0.000031350523	0.000010986877	0.000000049477	0.000010986877	0.000000049477	0.000000000046	0.000000000000	0.000000000000	0.000000000000	-0.000000000000	0.000000000000	0.000000000000
611.222444889779	0.000000000000	0.000000000046	0.000020413123	0.000031350523	0.000010986877	0.000000049477	0.000010986877	0.000000049477	0.000000000046	0.000000000000	0.000000000000	0.000000000000	-0.000000000000	0.000000000000	0.000000000000
612.224448897795	0.000000000000	0.000000000046	0.000020413123	0.000031350523	0.000010986877	0.000000049477	0.000010986877	0.000000049477	0.000000000046	0.000000000000	0.000000000000	0.000000000000	-0.000000000000	0.000000000000	0.000000000000
613.226452905812	0.000000000000	0.000000000046	0.000020413123	0.000031350523	0.000010986877	0.000000049477	0.000010986877	0.000000049477	0.000000000046	0.000000000000	0.000000000000	0.000000000000	-0.000000000000	0.000000000000	0.000000000000
614.228456913828	0.000000000000	0.000000000046	0.000020413123	0.000031350523	0.000010986877	0.000000049477	0.000010986877	0.000000049477	0.000000000046	0.000000000000	0.000000000000	0.000000000000	-0.000000000000	0.000000000000	0.000000000000
615.230460921844	0.000000000000	0.000000000046	0.000020413123	0.000031350523	0.000010986877	0.000000049477	0.000010986877	0.000000049477	0.000000000046	0.000000000000	0.000000000000	0.000000000000	-0.000000000000	0.000000000000	0.000000000000
616.232464929860	0.000000000000	0.000000000046	0.000020413123	0.000031350523	0.000010986877	0.000000049477	0.000010986877	0.000000049477	0.000000000046	0.000000000000	0.000000000000	0.000000000000	-0.000000000000	0.000000000000	0.000000000000
617.234468937876	0.000000000000	0.000000000046	0.000020413123	0.000031350523	0.000010986877	0.000000049477	0.000010986877	0.000000049477	0.000000000046	0.000000000000	0.000000000000	0.000000000000	-0.000000000000	0.000000000000	0.000000000000
618.236472945892	0.000000000000	0.000000000046	0.000020413123	0.000031350523	0.000010986877	0.000000049477	0.000010986877	0.000000049477	0.000000000046	0.000000000000	0.000000000000	0.000000000000	-0.000000000000	0.000000000000	0.000000000000
619.238476953908	0.000000000000	0.000000000046	0.000020413123	0.000031350523	0.000010986877	0.000000049477	0.000010986877	0.000000049477	0.000000000046	0.000000000000	0.000000000000	0.000000000000	-0.000000000000	0.000000000000	0.000000000000
620.240480961924	0.000000000000	0.000000000046	0.000020413123	0.000031350523	0.000010986877	0.000000049477	0.000010986877	0.000000049477	0.000000000046	0.000000000000	0.000000000000	0.000000000000	-0.000000000000	0.000000000000	0.000000000000
621.242484969940	0.000000000000	0.000000000046	0.000020413123	0.000031350523	0.000010986877	0.000000049477	0.000010986877	0.000000049477	0.000000000046	0.000000000000	0.000000000000	0.000000000000	-0.000000000000	0.000000000000	0.000000000000
622.244488977956	0.000000000000	0.000000000046	0.000020413123	0.000031350523	0.000010986877	0.000000049477	0.000010986877	0.000000049477	0.000000000046	0.000000000000	0.000000000000	0.000000000000	-0.000000000000	0.000000000000	0.000000000000
623.246492985972	0.000000000000	0.000000000046	0.000020413123	0.000031350523	0.000010986877	0.000000049477	0.000010986877	0.000000049477	0.000000000046	0.000000000000	0.000000000000	0.000000000000	-0.000000000000	0.000000000000	0.000000000000
624.248496993988	0.000000000000	0.000000000046	0.000020413123	0.000031350523	0.000010986877	0.000000049477	0.000010986877	0.000000049477	0.000000000046	0.000000000000	0.000000000000	0.000000000000	-0.000000000000	0.000000000000	0.000000000000
625.250501002004	0.000000000000	0.000000000046	0.000020413123	0.000031350523	0.000010986877	0.000000049477	0.000010986877	0.000000049477	0.000000000046	0.000000000000	0.000000000000	0.000000000000	-0.000000000000	0.000000000000	0.000000000000
626.252505010020	0.000000000000	0.000000000046	0.000020413123	0.000031350523	0.000010986877	0.000000049477	0.000010986877	0.000000049477	0.000000000046	0.000000000000	0.000000000000	0.000000000000	-0.000000000000	0.000000000000	0.000000000000
627.254509018036	0.000000000000	0.000000000046	0.000020413123	0.000031350523	0.000010986877	0.000000049477	0.000010986877	0.000000049477	0.000000000046	0.000000000000	0.000000000000	0.000000000000	-0.000000000000	0.000000000000	0.000000000000
628.256513026052	0.000000000000	0.000000000046	0.000020413123	0.000031350523	0.000010986877	0.000000049477	0.000010986877	0.000000049477	0.000000000046	0.000000000000	0.000000000000	0.000000000000	-0.000000000000	0.000000000000	0.000000000000
629.258517034068	0.000000000000	0.000000000046	0.000020413123	0.000031350523	0.000010986877	0.000000049477	0.000010986877	0.000000049477	0.000000000046	0.000000000000	0.000000000000	0.000000000000	-0.000000000000	0.000000000000	0.000000000000
630.260521042084	0.000000000000	0.000000000046	0.000020413123	0.000031350523	0.000010986877	0.000000049477	0.000010986877	0.000000049477	0.000000000046	0.000000000000	0.000000000000	0.000000000000	-0.000000000000	0.000000000000	0.000000000000
631.262525050100	0.000000000000	0.000000000046	0.000020413123	0.000031350523	0.000010986877	0.000000049477	0.000010986877	0.000000049477	0.000000000046	0.000000000000	0.000000000000	0.000000000000	-0.000000000000	0.000000000000	0.000000000000
632.264529058116	0.000000000000	0.000000000046	0.000020413123	0.000031350523	0.000010986877	0.000000049477	0.000010986877	0.000000049477	0.000000000046	0.000000000000	0.000000000000	0.000000000000	-0.000000000000	0.000000000000	0.000000000000
633.266533066132	0.000000000000	0.000000000046	0.000020413123	0.000031350523	0.000010986877	0.000000049477	0.000010986877	0.000000049477	0.000000000046	0.000000000000	0.000000000000	0.000000000000	-0.000000000000	0.000000000000	0.000000000000
634.268537074148	0.000000000000	0.000000000046	0.000020413123	0.000031350523	0.000010986877	0.000000049477	0.000010986877	0.000000049477	0.000000000046	0.000000000000	0.000000000000	0.000000000000	-0.000000000000	0.000000000000	0.000000000000
635.270541082164	0.000000000000	0.000000000046	0.000020413123	0.000031350523	0.000010986877	0.000000049477	0.000010986877	0.000000049477	0.000000000046	0.000000000000	0.000000000000	0.000000000000	-0.000000000000	0.000000000000	0.000000000000
636.272545090180	0.000000000000	0.000000000046	0.000020413123	0.000031350523	0.000010986877	0.000000049477	0.000010986877	0.000000049477	0.000000000046	0.000000000000	0.000000000000	0.000000000000	-0.000000000000	0.000000000000	0.000000000000
637.274549098196	0.000000000000	0.000000000046	0.000020413123	0.000031350523	0.000010986877	0.000000049477	0.000010986877	0.000000049477	0.000000000046	0.000000000000	0.000000000000	0.000000000000	-0.000000000000	0.000000000000	0.000000000000
638.276553106212	0.000000000000	0.000000000046	0.000020413123	0.000031350523	0.000010986877	0.000000049477	0.000010986877	0.000000049477	0.000000000046	0.000000000000	0.000000000000	0.000000000000	-0.000000000000	0.000000000000	0.000000000000
639.278557114228	0.000000000000	0.000000000046	0.000020413123	0.000031350523	0.000010986877	0.000000049477	0.000010986877	0.000000049477	0.000000000046	0.000000000000	0.000000000000	0.000000000000	-0.000000000000	0.000000000000	0.000000000000
640.280561122244	0.000000000000	0.000000000046	0.000020413123	0.000031350523	0.000010986877	0.000000049477	0.000010986877	0.000000049477	0.000000000046	0.000000000000	0.000000000000	0.000000000000	-0.000000000000	0.000000000000	0.000000000000
641.282565130260	0.000000000000	0.000000000046	0.000020413123	0.000031350523	0.000010986877	0.000000049477	0.000010986877	0.000000049477	0.000000000046	0.000000000000	0.000000000000	0.000000000000	-0.000000000000	0.000000000000	0.000000000000
642.284569138277	0.000000000000	0.000000000046	0.000020413123	0.000031350523	0.000010986877	0.000000049477	0.000010986877	0.000000049477	0.000000000046	0.000000000000	0.000000000000	0.000000000000	-0.000000000000	0.000000000000	0.000000000000
643.286573146293	0.000000000000	0.000000000046	0.000020413123	0.000031350523	0.000010986877	0.000000049477	0.000010986877	0.000000049477	0.000000000046	0.000000000000	0.000000000000	0.000000000000	-0.000000000000	0.000000000000	0.000000000000
644.288577154309	0.000000000000	0.000000000046	0.000020413123	0.000031350523	0.000010986877	0.000000049477	0.000010986877	0.000000049477	0.000000000046	0.000000000000	0.000000000000	0.000000000000	-0.000000000000	0.000000000000	0.000000000000
645.290581162325	0.000000000000	0.000000000046	0.000020413123	0.000031350523	0.000010986877	0.000000049477	0.000010986877	0.000000049477	0.000000000046	0.000000000000	0.000000000000	0.000000000000	-0.000000000000	0.000000000000	0.000000000000
646.292585170341	0.000000000000	0.000000000046	0.000020413123	0.000031350523	0.000010986877	0.000000049477	0.000010986877	0.000000049477	0.000000000046	0.000000000000	0.000000000000	0.000000000000	-0.000000000000	0.000000000000	0.000000000000
647.294589178357	0.000000000000	0.000000000046	0.000020413123	0.000031350523	0.000010986877	0.000000049477	0.000010986877	0.000000049477	0.000000000046	0.000000000000	0.000000000000	0.000000000000	-0.000000000000	0.000000000000	0.000000000000
648.296593186373	0.000000000000	0.000000000046	0.000020413123	0.000031350523	0.000010986877	0.000000049477	0.000010986877	0.000000049477	0.000000000046	0.000000000000	0.000000000000	0.000000000000	-0.000000000000	0.000000000000	0.000000000000
649.298597194389	0.000000000000	0.000000000046	0.000020413123	0.000031350523	0.000010986877	0.000000049477	0.000010986877	0.000000049477	0.000000000046	0.000000000000	0.000000000000	0.000000000000	-0.000000000000	0.000000000000	0.000000000000
650.300601202405	0.000000000000	0.000000000046	0.000020413123	0.000031350523	0.000010986877	0.000000049477	0.000010986877	0.000000049477	0.000000000046	0.000000000000	0.000000000000	0.000000000000	-0.000000000000	0.000000000000	0.000000000000
651.302605210421	0.000000000000	0.000000000046	0.000020413123	0.000031350523	0.000010986877	0.000000049477	0.000010986877	0.000000049477	0.000000000046	0.000000000000	0.000000000000	0.000000000000	-0.000000000000	0.000000000000	0.000000000000
652.304609218437	0.000000000000	0.000000000046	0.000020413123	0.000031350523	0.000010986877	0.000000049477	0.000010986877	0.000000049477	0.000000000046	0.000000000000	0.000000000000	0.000000000000	-0.000000000000	0.000000000000	0.000000000000
653.306613226453	0.000000000000	0.000000000046	0.000020413123	0.000031350523	0.000010986877	0.000000049477	0.000010986877	0.000000049477	0.000000000046	0.000000000000	0.000000000000	0.000000000000	-0.000000000000	0.000000000000	0.000000000000
654.308617234469	0.000000000000	0.000000000046	0.000020413123	0.000031350523	0.000010986877	0.000000049477	0.000010986877	0.000000049477	0.000000000046	0.000000000000	0.000000000000	0.000000000000	-0.000000000000	0.000000000000	0.000000000000
655.310621242485	0.000000000000	0.000000000046	0.000020413123	0.000031350523	0.000010986877	0.000000049477	0.000010986877	0.000000049477	0.000000000046	0.000000000000	0.000000000000	0.000000000000	-0.000000000000	0.000000000000	0.000000000000
656.312625250501	0.000000000000	0.000000000046	0.000020413123	0.000031350523	0.000010986877	0.000000049477	0.000010986877	0.000000049477	0.000000000046	0.000000000000	0.000000000000	0.000000000000	-0.000000000000	0.000000000000	0.000000000000
657.314629258517	0.000000000000	0.000000000046	0.000020413123	0.000031350523	0.000010986877	0.000000049477	0.000010986877	0.000000049477	0.000000000046	0.000000000000	0.000000000000	0.000000000000	-0.000000000000	0.000000000000	0.000000000000
658.316633266533	0.000000000000	0.000000000046	0.000020413123	0.000031350523	0.000010986877	0.000000049477	0.000010986877	0.000000049477	0.000000000046	0.000000000000	0.000000000000	0.000000000000	-0.000000000000	0.000000000000	0.000000000000
659.318637274549	0.000000000000	0.000000000046	0.000020413123	0.000031350523	0.000010986877	0.000000049477	0.000010986877	0.000000049477	0.000000000046	0.000000000000	0.000000000000	0.000000000000	-0.000000000000	0.000000000000	0.000000000000
660.320641282565	0.000000000000	0.000000000046	0.000020413123	0.000031350523	0.000010986877	0.000000049477	0.000010986877	0.000000049477	0.000000000046	0.000000000000	0.000000000000	0.000000000000	-0.000000000000	0.000000000000	0.000000000000
661.322645290581	0.000000000000	0.000000000046	0.000020413123	0.000031350523	0.000010986877	0.000000049477	0.000010986877	0.000000049477	0.000000000046	0.000000000000	0.000000000000	0.000000000000	-0.000000000000	0.000000000000	0.000000000000
662.324649298597	0.000000000000	0.000000000046	0.000020413123	0.000031350523	0.000010986877	0.000000049477	0.000010986877	0.000000049477	0.000000000046	0.000000000000	0.000000000000	0.000000000000	-0.000000000000	0.000000000000	0.000000000000
663.326653306613	0.000000000000	0.000000000046	0.000020413123	0.000031350523	0.000010986877	0.000000049477	0.000010986877	0.000000049477	0.000000000046	0.000000000000	0.000000000000	0.000000000000	-0.000000000000	0.000000000000	0.000000000000
664.328657314629	0.000000000000	0.000000000046	0.000020413123	0.000031350523	0.000010986877	0.000000049477	0.000010986877	0.000000049477	0.000000000046	0.000000000000	0.000000000000	0.000000000000	-0.000000000000	0.000000000000	0.000000000000
665.330661322645	0.000000000000	0.000000000046	0.000020413123	0.000031350523	0.000010986877	0.000000049477	0.000010986877	0.000000049477	0.000000000046	0.000000000000	0.000000000000	0.000000000000	-0.000000000000	0.000000000000	0.000000000000
666.332665330661	0.000000000000	0.000000000046	0.000020413123	0.000031350523	0.000010986877	0.000000049477	0.000010986877	0.000000049477	0.000000000046	0.000000000000	0.000000000000	0.000000000000	-0.000000000000	0.000000000000	0.000000000000
667.334669338677	0.000000000000	0.000000000046	0.000020413123	0.000031350523	0.000010986877	0.000000049477	0.000010986877	0.000000049477	0.000000000046	0.000000000000	0.000000000000	0.000000000000	-0.000000000000	0.000000000000	0.000000000000
668.336673346693	0.000000000000	0.000000000046	0.000020413123	0.000031350523	0.000010986877	0.000000049477	0.000010986877	0.000000049477	0.000000000046	0.000000000000	0.000000000000	0.000000000000	-0.000000000000	0.000000000000	0.000000000000
669.338677354709	0.000000000000	0.000000000046	0.000020413123	0.000031350523	0.000010986877	0.000000049477	0.000010986877	0.000000049477	0.000000000046	0.000000000000	0.000000000000	0.000000000000	-0.000000000000	0.000000000000	0.000000000000
670.340681362725	0.000000000000	0.000000000046	0.000020413123	0.000031350523	0.000010986877	0.000000049477	0.000010986877	0.000000049477	0.000000000046	0.000000000000	0.000000000000	0.000000000000	-0.000000000000	0.000000000000	0.000000000000
671.342685370741	0.000000000000	0.000000000046	0.000020413123	0.000031350523	0.000010986877	0.000000049477	0.000010986877	0.000000049477	0.000000000046	0.000000000000	0.000000000000	0.000000000000	-0.000000000000	0.000000000000	0.000000000000
672.344689378757	0.000000000000	0.000000000046	0.000020413123	0.000031350523	0.000010986877	0.000000049477	0.000010986877	0.000000049477	0.000000000046	0.000000000000	0.000000000000	0.000000000000	-0.000000000000	0.000000000000	0.000000000000
673.346693386773	0.000000000000	0.000000000046	0.000020413123	0.000031350523	0.000010986877	0.000000049477	0.000010986877	0.000000049477	0.000000000046	0.000000000000	0.000000000000	0.000000000000	-0.000000000000	0.000000000000	0.000000000000
674.348697394789	0.000000000000	0.000000000046	0.000020413123	0.000031350523	0.000010986877	0.000000049477	0.000010986877	0.000000049477	0.000000000046	0.000000000000	0.000000000000	0.000000000000	-0.000000000000	0.000000000000	0.000000000000
675.350701402805	0.000000000000	0.000000000046	0.000020413123	0.000031350523	0.000010986877	0.000000049477	0.000010986877	0.000000049477	0.000000000046	0.000000000000	0.000000000000	0.000000000000	-0.000000000000	0.000000000000	0.000000000000
676.352705410822	0.000000000000	0.000000000046	0.000020413123	0.000031350523	0.000010986877	0.000000049477	0.000010986877	0.000000049477	0.000000000046	0.000000000000	0.000000000000	0.000000000000	-0.000000000000	0.000000000000	0.000000000000
677.354709418838	0.000000000000	0.000000000046	0.000020413123	0.000031350523	0.000010986877	0.000000049477	0.000010986877	0.000000049477	0.000000000046	0.000000000000	0.000000000000	0.000000000000	-0.000000000000	0.000000000000	0.000000000000
678.356713426854	0.000000000000	0.000000000046	0.000020413123	0.000031350523	0.000010986877	0.000000049477	0.000010986877	0.000000049477	0.000000000046	0.000000000000	0.000000000000	0.000000000000	-0.000000000000	0.000000000000	0.000000000000
679.358717434870	0.000000000000	0.000000000046	0.000020413123	0.000031350523	0.000010986877	0.000000049477	0.000010986877	0.000000049477	0.000000000046	0.000000000000	0.000000000000	0.000000000000	-0.000000000000	0.000000000000	0.000000000000
680.360721442886	0.000000000000	0.000000000046	0.000020413123	0.000031350523	0.000010986877	0.000000049477	0.000010986877	0.000000049477	0.000000000046	0.000000000000	0.000000000000	0.000000000000	-0.000000000000	0.000000000000	0.000000000000
681.362725450902	0.000000000000	0.000000000046	0.000020413123	0.000031350523	0.000010986877	0.000000049477	0.000010986877	0.000000049477	0.000000000046	0.000000000000	0.000000000000	0.000000000000	-0.000000000000	0.000000000000	0.000000000000
682.364729458918	0.000000000000	0.000000000046	0.000020413123	0.000031350523	0.000010986877	0.000000049477	0.000010986877	0.000000049477	0.000000000046	0.000000000000	0.000000000000	0.000000000000	-0.000000000000	0.000000000000	0.000000000000
683.366733466934	0.000000000000	0.000000000046	0.000020413123	0.000031350523	0.000010986877	0.000000049477	0.000010986877	0.000000049477	0.000000000046	0.000000000000	0.000000000000	0.000000000000	-0.000000000000	0.000000000000	0.000000000000
684.368737474950	0.000000000000	0.000000000046	0.000020413123	0.000031350523	0.000010986877	0.000000049477	0.000010986877	0.000000049477	0.000000000046	0.000000000000	0.000000000000	0.000000000000	-0.000000000000	0.000000000000	0.000000000000
685.370741482966	0.000000000000	0.000000000046	0.000020413123	0.000031350523	0.000010986877	0.000000049477	0.000010986877	0.000000049477	0.000000000046	0.000000000000	0.000000000000	0.000000000000	-0.000000000000	0.000000000000	0.000000000000
686.372745490982	0.000000000000	0.000000000046	0.000020413123	0.000031350523	0.000010986877	0.000000049477	0.000010986877	0.000000049477	0.000000000046	0.000000000000	0.000000000000	0.000000000000	-0.000000000000	0.000000000000	0.000000000000
687.374749498998	0.000000000000	0.000000000046	0.000020413123	0.000031350523	0.000010986877	0.000000049477	0.000010986877	0.000000049477	0.000000000046	0.000000000000	0.000000000000	0.000000000000	-0.000000000000	0.000000000000	0.000000000000
688.376753507014	0.000000000000	0.000000000046	0.000020413123	0.000031350523	0.000010986877	0.000000049477	0.000010986877	0.000000049477	0.000000000046	0.000000000000	0.000000000000	0.000000000000	-0.000000000000	0.000000000000	0.000000000000
689.378757515030	0.000000000000	0.000000000046	0.000020413123	0.000031350523	0.000010986877	0.000000049477	0.000010986877	0.000000049477	0.000000000046	0.000000000000	0.000000000000	0.000000000000	-0.000000000000	0.000000000000	0.000000000000
690.380761523046	0.000000000000	0.000000000046	0.000020413123	0.000031350523	0.000010986877	0.000000049477	0.000010986877	0.000000049477	0.000000000046	0.000000000000	0.000000000000	0.000000000000	-0.000000000000	0.000000000000	0.000000000000
691.382765531062	0.000000000000	0.000000000046	0.000020413123	0.000031350523	0.000010986877	0.000000049477	0.000010986877	0.000000049477	0.000000000046	0.000000000000	0.000000000000	0.000000000000	-0.000000000000	0.000000000000	0.000000000000
692.384769539078	0.000000000000	0.000000000046	0.000020413123	0.000031350523	0.000010986877	0.000000049477	0.000010986877	0.000000049477	0.000000000046	0.000000000000	0.000000000000	0.000000000000	-0.000000000000	0.000000000000	0.000000000000
693.386773547094	0.000000000000	0.000000000046	0.000020413123	0.000031350523	0.000010986877	0.000000049477	0.000010986877	0.000000049477	0.000000000046	0.000000000000	0.000000000000	0.000000000000	-0.000000000000	0.000000000000	0.000000000000
694.388777555110	0.000000000000	0.000000000046	0.000020413123	0.000031350523	0.000010986877	0.000000049477	0.000010986877	0.000000049477	0.000000000046	0.000000000000	0.000000000000	0.000000000000	-0.000000000000	0.000000000000	0.000000000000
695.390781563126	0.000000000000	0.000000000046	0.000020413123	0.000031350523	0.000010986877	0.000000049477	0.000010986877	0.000000049477	0.000000000046	0.000000000000	0.000000000000	0.000000000000	-0.000000000000	0.000000000000	0.000000000000
696.392785571142	0.000000000000	0.000000000046	0.000020413123	0.000031350523	0.000010986877	0.000000049477	0.000010986877	0.000000049477	0.000000000046	0.000000000000	0.000000000000	0.000000000000	-0.000000000000	0.000000000000	0.000000000000
697.394789579158	0.000000000000	0.000000000046	0.000020413123	0.000031350523	0.000010986877	0.000000049477	0.000010986877	0.000000049477	0.000000000046	0.000000000000	0.000000000000	0.000000000000	-0.000000000000	0.000000000000	0.000000000000
698.396793587174	0.000000000000	0.000000000046	0.000020413123	0.000031350523	0.000010986877	0.000000049477	0.000010986877	0.000000049477	0.000000000046	0.000000000000	0.000000000000	0.000000000000	-0.000000000000	0.000000000000	0.000000000000
699.398797595190	0.000000000000	0.000000000046	0.000020413123	0.000031350523	0.000010986877	0.000000049477	0.000010986877	0.000000049477	0.000000000046	0.000000000000	0.000000000000	0.000000000000	-0.000000000000	0.000000000000	0.000000000000
700.400801603206	0.000000000000	0.000000000046	0.000020413123	0.000031350523	0.000010986877	0.000000049477	0.000010986877	0.000000049477	0.000000000046	0.000000000000	0.000000000000	0.000000000000	-0.000000000000	0.000000000000	0.000000000000
701.402805611222	0.000000000000	0.000000000046	0.000020413123	0.000031350523	0.000010986877	0.000000049477	0.000010986877	0.000000049477	0.000000000046	0.000000000000	0.000000000000	0.000000000000	-0.000000000000	0.000000000000	0.000000000000
702.404809619238	0.000000000000	0.000000000046	0.000020413123	0.000031350523	0.000010986877	0.000000049477	0.000010986877	0.000000049477	0.000000000046	0.000000000000	0.000000000000	0.000000000000	-0.000000000000	0.000000000000	0.000000000000
703.406813627254	0.000000000000	0.000000000046	0.000020413123	0.000031350523	0.000010986877	0.000000049477	0.000010986877	0.000000049477	0.000000000046	0.000000000000	0.000000000000	0.000000000000	-0.000000000000	0.000000000000	0.000000000000
704.408817635270	0.000000000000	0.000000000046	0.000020413123	0.000031350523	0.000010986877	0.000000049477	0.000010986877	0.000000049477	0.000000000046	0.000000000000	0.000000000000	0.000000000000	-0.000000000000	0.000000000000	0.000000000000
705.410821643286	0.000000000000	0.000000000046	0.000020413123	0.000031350523	0.000010986877	0.000000049477	0.000010986877	0.000000049477	0.000000000046	0.000000000000	0.000000000000	0.000000000000	-0.000000000000	0.000000000000	0.000000000000
706.412825651303	0.000000000000	0.000000000046	0.000020413123	0.000031350523	0.000010986877	0.000000049477	0.000010986877	0.000000049477	0.000000000046	0.000000000000	0.000000000000	0.000000000000	-0.000000000000	0.000000000000	0.000000000000
707.414829659319	0.000000000000	0.000000000046	0.000020413123	0.000031350523	0.000010986877	0.000000049477	0.000010986877	0.000000049477	0.000000000046	0.000000000000	0.000000000000	0.000000000000	-0.000000000000	0.000000000000	0.000000000000
708.416833667335	0.000000000000	0.000000000046	0.000020413123	0.000031350523	0.000010986877	0.000000049477	0.000010986877	0.000000049477	0.000000000046	0.000000000000	0.000000000000	0.000000000000	-0.000000000000	0.000000000000	0.000000000000
709.418837675351	0.000000000000	0.000000000046	0.000020413123	0.000031350523	0.000010986877	0.000000049477	0.000010986877	0.000000049477	0.000000000046	0.000000000000	0.000000000000	0.000000000000	-0.000000000000	0.000000000000	0.000000000000
710.420841683367	0.000000000000	0.000000000046	0.000020413123	0.000031350523	0.000010986877	0.000000049477	0.000010986877	0.000000049477	0.000000000046	0.000000000000	0.000000000000	0.000000000000	-0.000000000000	0.000000000000	0.000000000000
711.422845691383	0.000000000000	0.000000000046	0.000020413123	0.000031350523	0.000010986877	0.000000049477	0.000010986877	0.000000049477	0.000000000046	0.000000000000	0.000000000000	0.000000000000	-0.000000000000	0.000000000000	0.000000000000
712.424849699399	0.000000000000	0.000000000046	0.000020413123	0.000031350523	0.000010986877	0.000000049477	0.000010986877	0.000000049477	0.000000000046	0.000000000000	0.000000000000	0.000000000000	-0.000000000000	0.000000000000	0.000000000000
713.426853707415	0.000000000000	0.000000000046	0.000020413123	0.000031350523	0.000010986877	0.000000049477	0.000010986877	0.000000049477	0.000000000046	0.000000000000	0.000000000000	0.000000000000	-0.000000000000	0.000000000000	0.000000000000
714.428857715431	0.000000000000	0.000000000046	0.000020413123	0.000031350523	0.000010986877	0.000000049477	0.000010986877	0.000000049477	0.000000000046	0.000000000000	0.000000000000	0.000000000000	-0.000000000000	0.000000000000	0.000000000000
715.430861723447	0.000000000000	0.000000000046	0.000020413123	0.000031350523	0.000010986877	0.000000049477	0.000010986877	0.000000049477	0.000000000046	0.000000000000	0.000000000000	0.000000000000	-0.000000000000	0.000000000000	0.000000000000
716.432865731463	0.000000000000	0.000000000046	0.000020413123	0.000031350523	0.000010986877	0.000000049477	0.000010986877	0.000000049477	0.000000000046	0.000000000000	0.000000000000	0.000000000000	-0.000000000000	0.000000000000	0.000000000000
717.434869739479	0.000000000000	0.000000000046	0.000020413123	0.000031350523	0.000010986877	0.000000049477	0.000010986877	0.000000049477	0.000000000046	0.000000000000	0.000000000000	0.000000000000	-0.000000000000	0.000000000000	0.000000000000
718.436873747495	0.000000000000	0.000000000046	0.000020413123	0.000031350523	0.000010986877	0.000000049477	0.000010986877	0.000000049477	0.000000000046	0.000000000000	0.000000000000	0.000000000000	-0.000000000000	0.000000000000	0.000000000000
719.438877755511	0.000000000000	0.000000000046	0.000020413123	0.000031350523	0.000010986877	0.000000049477	0.000010986877	0.000000049477	0.000000000046	0.000000000000	0.000000000000	0.000000000000	-0.000000000000	0.000000000000	0.000000000000
720.440881763527	0.000000000000	0.000000000046	0.000020413123	0.000031350523	0.000010986877	0.000000049477	0.000010986877	0.000000049477	0.000000000046	0.000000000000	0.000000000000	0.000000000000	-0.000000000000	0.000000000000	0.000000000000
721.442885771543	0.000000000000	0.000000000046	0.000020413123	0.000031350523	0.000010986877	0.000000049477	0.000010986877	0.000000049477	0.000000000046	0.000000000000	0.000000000000	0.000000000000	-0.000000000000	0.000000000000	0.000000000000
722.444889779559	0.000000000000	0.000000000046	0.000020413123	0.000031350523	0.000010986877	0.000000049477	0.000010986877	0.000000049477	0.000000000046	0.000000000000	0.000000000000	0.000000000000	-0.000000000000	0.000000000000	0.000000000000
723.446893787575	0.000000000000	0.000000000046	0.000020413123	0.000031350523	0.000010986877	0.000000049477	0.000010986877	0.000000049477	0.000000000046	0.000000000000	0.000000000000	0.000000000000	-0.000000000000	0.000000000000	0.000000000000
724.448897795591	0.000000000000	0.000000000046	0.000020413123	0.000031350523	0.000010986877	0.000000049477	0.000010986877	0.000000049477	0.000000000046	0.000000000000	0.000000000000	0.000000000000	-0.000000000000	0.000000000000	0.000000000000
725.450901803607	0.000000000000	0.000000000046	0.000020413123	0.000031350523	0.000010986877	0.000000049477	0.000010986877	0.000000049477	0.000000000046	0.000000000000	0.000000000000	0.000000000000	-0.000000000000	0.000000000000	0.000000000000
726.452905811623	0.000000000000	0.000000000046	0.000020413123	0.000031350523	0.000010986877	0.000000049477	0.000010986877	0.000000049477	0.000000000046	0.000000000000	0.000000000000	0.000000000000	-0.000000000000	0.000000000000	0.000000000000
727.454909819639	0.000000000000	0.000000000046	0.000020413123	0.000031350523	0.000010986877	0.000000049477	0.000010986877	0.000000049477	0.000000000046	0.000000000000	0.000000000000	0.000000000000	-0.000000000000	0.000000000000	0.000000000000
728.456913827655	0.000000000000	0.000000000046	0.000020413123	0.000031350523	0.000010986877	0.000000049477	0.000010986877	0.000000049477	0.000000000046	0.000000000000	0.000000000000	0.000000000000	-0.000000000000	0.000000000000	0.000000000000
729.458917835671	0.000000000000	0.000000000046	0.000020413123	0.000031350523	0.000010986877	0.000000049477	0.000010986877	0.000000049477	0.000000000046	0.000000000000	0.000000000000	0.000000000000	-0.000000000000	0.000000000000	0.000000000000
730.460921843687	0.000000000000	0.000000000046	0.000020413123	0.000031350523	0.000010986877	0.000000049477	0.000010986877	0.000000049477	0.000000000046	0.000000000000	0.000000000000	0.000000000000	-0.000000000000	0.000000000000	0.000000000000
731.462925851703	0.000000000000	0.000000000046	0.000020413123	0.000031350523	0.000010986877	0.000000049477	0.000010986877	0.000000049477	0.000000000046	0.000000000000	0.000000000000	0.000000000000	-0.000000000000	0.000000000000	0.000000000000
732.464929859719	0.000000000000	0.000000000046	0.000020413123	0.000031350523	0.000010986877	0.000000049477	0.000010986877	0.000000049477	0.000000000046	0.000000000000	0.000000000000	0.000000000000	-0.000000000000	0.000000000000	0.000000000000
733.466933867735	0.000000000000	0.000000000046	0.000020413123	0.000031350523	0.000010986877	0.000000049477	0.000010986877	0.000000049477	0.000000000046	0.000000000000	0.000000000000	0.000000000000	-0.000000000000	0.000000000000	0.000000000000
734.468937875751	0.000000000000	0.000000000046	0.000020413123	0.000031350523	0.000010986877	0.000000049477	0.000010986877	0.000000049477	0.000000000046	0.000000000000	0.000000000000	0.000000000000	-0.000000000000	0.000000000000	0.000000000000
735.470941883767	0.000000000000	0.000000000046	0.000020413123	0.000031350523	0.000010986877	0.000000049477	0.000010986877	0.000000049477	0.000000000046	0.000000000000	0.000000000000	0.000000000000	-0.000000000000	0.000000000000	0.000000000000
736.472945891784	0.000000000000	0.000000000046	0.000020413123	0.000031350523	0.000010986877	0.000000049477	0.000010986877	0.000000049477	0.000000000046	0.000000000000	0.000000000000	0.000000000000	-0.000000000000	0.000000000000	0.000000000000
737.474949899800	0.000000000000	0.000000000046	0.000020413123	0.000031350523	0.000010986877	0.000000049477	0.000010986877	0.000000049477	0.000000000046	0.000000000000	0.000000000000	0.000000000000	-0.000000000000	0.000000000000	0.000000000000
738.476953907816	0.000000000000	0.000000000046	0.000020413123	0.000031350523	0.000010986877	0.000000049477	0.000010986877	0.000000049477	0.000000000046	0.000000000000	0.000000000000	0.000000000000	-0.000000000000	0.000000000000	0.000000000000
739.478957915832	0.000000000000	0.000000000046	0.000020413123	0.000031350523	0.000010986877	0.000000049477	0.000010986877	0.000000049477	0.000000000046	0.000000000000	0.000000000000	0.000000000000	-0.000000000000	0.000000000000	0.000000000000
740.480961923848	0.000000000000	0.000000000046	0.000020413123	0.000031350523	0.000010986877	0.000000049477	0.000010986877	0.000000049477	0.000000000046	0.000000000000	0.000000000000	0.000000000000	-0.000000000000	0.000000000000	0.000000000000
741.482965931864	0.000000000000	0.000000000046	0.000020413123	0.000031350523	0.000010986877	0.000000049477	0.000010986877	0.000000049477	0.000000000046	0.000000000000	0.000000000000	0.000000000000	-0.000000000000	0.000000000000	0.000000000000
742.484969939880	0.000000000000	0.000000000046	0.000020413123	0.000031350523	0.000010986877	0.000000049477	0.000010986877	0.000000049477	0.000000000046	0.000000000000	0.000000000000	0.000000000000	-0.000000000000	0.000000000000	0.000000000000
743.486973947896	0.000000000000	0.000000000046	0.000020413123	0.000031350523	0.000010986877	0.000000049477	0.000010986877	0.000000049477	0.000000000046	0.000000000000	0.000000000000	0.000000000000	-0.000000000000	0.000000000000	0.000000000000
744.488977955912	0.000000000000	0.000000000046	0.000020413123	0.000031350523	0.000010986877	0.000000049477	0.000010986877	0.000000049477	0.000000000046	0.000000000000	0.000000000000	0.000000000000	-0.000000000000	0.000000000000	0.000000000000
745.490981963928	0.000000000000	0.000000000046	0.000020413123	0.000031350523	0.000010986877	0.000000049477	0.000010986877	0.000000049477	0.000000000046	0.000000000000	0.000000000000	0.000000000000	-0.000000000000	0.000000000000	0.000000000000
746.492985971944	0.000000000000	0.000000000046	0.000020413123	0.000031350523	0.000010986877	0.000000049477	0.000010986877	0.000000049477	0.000000000046	0.000000000000	0.000000000000	0.000000000000	-0.000000000000	0.000000000000	0.000000000000
747.494989979960	0.000000000000	0.000000000046	0.000020413123	0.000031350523	0.000010986877	0.000000049477	0.000010986877	0.000000049477	0.000000000046	0.000000000000	0.000000000000	0.000000000000	-0.000000000000	0.000000000000	0.000000000000
748.496993987976	0.000000000000	0.000000000046	0.000020413123	0.000031350523	0.000010986877	0.000000049477	0.000010986877	0.000000049477	0.000000000046	0.000000000000	0.000000000000	0.000000000000	-0.000000000000	0.000000000000	0.000000000000
749.498997995992	0.000000000000	0.000000000046	0.000020413123	0.000031350523	0.000010986877	0.000000049477	0.000010986877	0.000000049477	0.000000000046	0.000000000000	0.000000000000	0.000000000000	-0.000000000000	0.000000000000	0.000000000000
750.501002004008	0.000000000000	0.000000000046	0.000020413123	0.000031350523	0.000010986877	0.000000049477	0.000010986877	0.000000049477	0.000000000046	0.000000000000	0.000000000000	0.000000000000	-0.000000000000	0.000000000000	0.000000000000
751.503006012024	0.000000000000	0.000000000046	0.000020413123	0.000031350523	0.000010986877	0.000000049477	0.000010986877	0.000000049477	0.000000000046	0.000000000000	0.000000000000	0.000000000000	-0.000000000000	0.000000000000	0.000000000000
752.505010020040	0.000000000000	0.000000000046	0.000020413123	0.000031350523	0.000010986877	0.000000049477	0.000010986877	0.000000049477	0.000000000046	0.000000000000	0.000000000000	0.000000000000	-0.000000000000	0.000000000000	0.000000000000
753.507014028056	0.000000000000	0.000000000046	0.000020413123	0.000031350523	0.000010986877	0.000000049477	0.000010986877	0.000000049477	0.000000000046	0.000000000000	0.000000000000	0.000000000000	-0.000000000000	0.000000000000	0.000000000000
754.509018036072	0.000000000000	0.000000000046	0.000020413123	0.000031350523	0.000010986877	0.000000049477	0.000010986877	0.000000049477	0.000000000046	0.000000000000	0.000000000000	0.000000000000	-0.000000000000	0.000000000000	0.000000000000
755.511022044088	0.000000000000	0.000000000046	0.000020413123	0.000031350523	0.000010986877	0.000000049477	0.000010986877	0.000000049477	0.000000000046	0.000000000000	0.000000000000	0.000000000000	-0.000000000000	0.000000000000	0.000000000000
756.513026052104	0.000000000000	0.000000000046	0.000020413123	0.000031350523	0.000010986877	0.000000049477	0.000010986877	0.000000049477	0.000000000046	0.000000000000	0.000000000000	0.000000000000	-0.000000000000	0.000000000000	0.000000000000
757.515030060120	0.000000000000	0.000000000046	0.000020413123	0.000031350523	0.000010986877	0.000000049477	0.000010986877	0.000000049477	0.000000000046	0.000000000000	0.000000000000	0.000000000000	-0.000000000000	0.000000000000	0.000000000000
758.517034068136	0.000000000000	0.000000000046	0.000020413123	0.000031350523	0.000010986877	0.000000049477	0.000010986877	0.000000049477	0.000000000046	0.000000000000	0.000000000000	0.000000000000	-0.000000000000	0.000000000000	0.000000000000
759.519038076152	0.000000000000	0.000000000046	0.000020413123	0.000031350523	0.000010986877	0.000000049477	0.000010986877	0.000000049477	0.000000000046	0.000000000000	0.000000000000	0.000000000000	-0.000000000000	0.000000000000	0.000000000000
760.521042084168	0.000000000000	0.000000000046	0.000020413123	0.000031350523	0.000010986877	0.000000049477	0.000010986877	0.000000049477	0.000000000046	0.000000000000	0.000000000000	0.000000000000	-0.000000000000	0.000000000000	0.000000000000
761.523046092184	0.000000000000	0.000000000046	0.000020413123	0.000031350523	0.000010986877	0.000000049477	0.000010986877	0.000000049477	0.000000000046	0.000000000000	0.000000000000	0.000000000000	-0.000000000000	0.000000000000	0.000000000000
762.525050100200	0.000000000000	0.000000000046	0.000020413123	0.000031350523	0.000010986877	0.000000049477	0.000010986877	0.000000049477	0.000000000046	0.000000000000	0.000000000000	0.000000000000	-0.000000000000	0.000000000000	0.000000000000
763.527054108216	0.000000000000	0.000000000046	0.000020413123	0.000031350523	0.000010986877	0.000000049477	0.000010986877	0.000000049477	0.000000000046	0.000000000000	0.000000000000	0.000000000000	-0.000000000000	0.000000000000	0.000000000000
764.529058116232	0.000000000000	0.000000000046	0.000020413123	0.000031350523	0.000010986877	0.000000049477	0.000010986877	0.000000049477	0.000000000046	0.000000000000	0.000000000000	0.000000000000	-0.000000000000	0.000000000000	0.000000000000
765.531062124248	0.000000000000	0.000000000046	0.000020413123	0.000031350523	0.000010986877	0.000000049477	0.000010986877	0.000000049477	0.000000000046	0.000000000000	0.000000000000	0.000000000000	-0.000000000000	0.000000000000	0.000000000000
766.533066132264	0.000000000000	0.000000000046	0.000020413123	0.000031350523	0.000010986877	0.000000049477	0.000010986877	0.000000049477	0.000000000046	0.000000000000	0.000000000000	0.000000000000	-0.000000000000	0.000000000000	0.000000000000
767.535070140280	0.000000000000	0.000000000046	0.000020413123	0.000031350523	0.000010986877	0.000000049477	0.000010986877	0.000000049477	0.000000000046	0.000000000000	0.000000000000	0.000000000000	-0.000000000000	0.000000000000	0.000000000000
768.537074148296	0.000000000000	0.000000000046	0.000020413123	0.000031350523	0.000010986877	0.000000049477	0.000010986877	0.000000049477	0.000000000046	0.000000000000	0.000000000000	0.000000000000	-0.000000000000	0.000000000000	0.000000000000
769.539078156313	0.000000000000	0.000000000046	0.000020413123	0.000031350523	0.000010986877	0.000000049477	0.000010986877	0.000000049477	0.000000000046	0.000000000000	0.000000000000	0.000000000000	-0.000000000000	0.000000000000	0.000000000000
770.541082164329	0.000000000000	0.000000000046	0.000020413123	0.000031350523	0.000010986877	0.000000049477	0.000010986877	0.000000049477	0.000000000046	0.000000000000	0.000000000000	0.000000000000	-0.000000000000	0.000000000000	0.000000000000
771.543086172345	0.000000000000	0.000000000046	0.000020413123	0.000031350523	0.000010986877	0.000000049477	0.000010986877	0.000000049477	0.000000000046	0.000000000000	0.000000000000	0.000000000000	-0.000000000000	0.000000000000	0.000000000000
772.545090180361	0.000000000000	0.000000000046	0.000020413123	0.000031350523	0.000010986877	0.000000049477	0.000010986877	0.000000049477	0.000000000046	0.000000000000	0.000000000000	0.000000000000	-0.000000000000	0.000000000000	0.000000000000
773.547094188377	0.000000000000	0.000000000046	0.000020413123	0.000031350523	0.000010986877	0.000000049477	0.000010986877	0.000000049477	0.000000000046	0.000000000000	0.000000000000	0.000000000000	-0.000000000000	0.000000000000	0.000000000000
774.549098196393	0.000000000000	0.000000000046	0.000020413123	0.000031350523	0.000010986877	0.000000049477	0.000010986877	0.000000049477	0.000000000046	0.000000000000	0.000000000000	0.000000000000	-0.000000000000	0.000000000000	0.000000000000
775.551102204409	0.000000000000	0.000000000046	0.000020413123	0.000031350523	0.000010986877	0.000000049477	0.000010986877	0.000000049477	0.000000000046	0.000000000000	0.000000000000	0.000000000000	-0.000000000000	0.000000000000	0.000000000000
776.553106212425	0.000000000000	0.000000000046	0.000020413123	0.000031350523	0.000010986877	0.000000049477	0.000010986877	0.000000049477	0.000000000046	0.000000000000	0.000000000000	0.000000000000	-0.000000000000	0.000000000000	0.000000000000
777.555110220441	0.000000000000	0.000000000046	0.000020413123	0.000031350523	0.000010986877	0.000000049477	0.000010986877	0.000000049477	0.000000000046	0.000000000000	0.000000000000	0.000000000000	-0.000000000000	0.000000000000	0.000000000000
778.557114228457	0.000000000000	0.000000000046	0.000020413123	0.000031350523	0.000010986877	0.000000049477	0.000010986877	0.000000049477	0.000000000046	0.000000000000	0.000000000000	0.000000000000	-0.000000000000	0.000000000000	0.000000000000
779.559118236473	0.000000000000	0.000000000046	0.000020413123	0.000031350523	0.000010986877	0.000000049477	0.000010986877	0.000000049477	0.000000000046	0.000000000000	0.000000000000	0.000000000000	-0.000000000000	0.000000000000	0.000000000000
780.561122244489	0.000000000000	0.000000000046	0.000020413123	0.000031350523	0.000010986877	0.000000049477	0.000010986877	0.000000049477	0.000000000046	0.000000000000	0.000000000000	0.000000000000	-0.000000000000	0.000000000000	0.000000000000
781.563126252505	0.000000000000	0.000000000046	0.000020413123	0.000031350523	0.000010986877	0.000000049477	0.000010986877	0.000000049477	0.000000000046	0.000000000000	0.000000000000	0.000000000000	-0.000000000000	0.000000000000	0.000000000000
782.565130260521	0.000000000000	0.000000000046	0.000020413123	0.000031350523	0.000010986877	0.000000049477	0.000010986877	0.000000049477	0.000000000046	0.000000000000	0.000000000000	0.000000000000	-0.000000000000	0.000000000000	0.000000000000
783.567134268537	0.000000000000	0.000000000046	0.000020413123	0.000031350523	0.000010986877	0.000000049477	0.000010986877	0.000000049477	0.000000000046	0.000000000000	0.000000000000	0.000000000000	-0.000000000000	0.000000000000	0.000000000000
784.569138276553	0.000000000000	0.000000000046	0.000020413123	0.000031350523	0.000010986877	0.000000049477	0.000010986877	0.000000049477	0.000000000046	0.000000000000	0.000000000000	0.000000000000	-0.000000000000	0.000000000000	0.000000000000
785.571142284569	0.000000000000	0.000000000046	0.000020413123	0.000031350523	0.000010986877	0.000000049477	0.000010986877	0.000000049477	0.000000000046	0.000000000000	0.000000000000	0.000000000000	-0.000000000000	0.000000000000	0.000000000000
786.573146292585	0.000000000000	0.000000000046	0.000020413123	0.000031350523	0.000010986877	0.000000049477	0.000010986877	0.000000049477	0.000000000046	0.000000000000	0.000000000000	0.000000000000	-0.000000000000	0.000000000000	0.000000000000
787.575150300601	0.000000000000	0.000000000046	0.000020413123	0.000031350523	0.000010986877	0.000000049477	0.000010986877	0.000000049477	0.000000000046	0.000000000000	0.000000000000	0.000000000000	-0.000000000000	0.000000000000	0.000000000000
788.577154308617	0.000000000000	0.000000000046	0.000020413123	0.000031350523	0.000010986877	0.000000049477	0.000010986877	0.000000049477	0.000000000046	0.000000000000	0.000000000000	0.000000000000	-0.000000000000	0.000000000000	0.000000000000
789.579158316633	0.000000000000	0.000000000046	0.000020413123	0.000031350523	0.000010986877	0.000000049477	0.000010986877	0.000000049477	0.000000000046	0.000000000000	0.000000000000	0.000000000000	-0.000000000000	0.000000000000	0.000000000000
790.581162324649	0.000000000000	0.000000000046	0.000020413123	0.000031350523	0.000010986877	0.000000049477	0.000010986877	0.000000049477	0.000000000046	0.000000000000	0.000000000000	0.000000000000	-0.000000000000	0.000000000000	0.000000000000
791.583166332665	0.000000000000	0.000000000046	0.000020413123	0.000031350523	0.000010986877	0.000000049477	0.000010986877	0.000000049477	0.000000000046	0.000000000000	0.000000000000	0.000000000000	-0.000000000000	0.000000000000	0.000000000000
792.585170340681	0.000000000000	0.000000000046	0.000020413123	0.000031350523	0.000010986877	0.000000049477	0.000010986877	0.000000049477	0.000000000046	0.000000000000	0.000000000000	0.000000000000	-0.000000000000	0.000000000000	0.000000000000
793.587174348697	0.000000000000	0.000000000046	0.000020413123	0.000031350523	0.000010986877	0.000000049477	0.000010986877	0.000000049477	0.000000000046	0.000000000000	0.000000000000	0.000000000000	-0.000000000000	0.000000000000	0.000000000000
794.589178356713	0.000000000000	0.000000000046	0.000020413123	0.000031350523	0.000010986877	0.000000049477	0.000010986877	0.000000049477	0.000000000046	0.000000000000	0.000000000000	0.000000000000	-0.000000000000	0.000000000000	0.000000000000
795.591182364729	0.000000000000	0.000000000046	0.000020413123	0.000031350523	0.000010986877	0.000000049477	0.000010986877	0.000000049477	0.000000000046	0.000000000000	0.000000000000	0.000000000000	-0.000000000000	0.000000000000	0.000000000000
796.593186372745	0.000000000000	0.000000000046	0.000020413123	0.000031350523	0.000010986877	0.000000049477	0.000010986877	0.000000049477	0.000000000046	0.000000000000	0.000000000000	0.000000000000	-0.000000000000	0.000000000000	0.000000000000
797.595190380761	0.000000000000	0.000000000046	0.000020413123	0.000031350523	0.000010986877	0.000000049477	0.000010986877	0.000000049477	0.000000000046	0.000000000000	0.000000000000	0.000000000000	-0.000000000000	0.000000000000	0.000000000000
798.597194388777	0.000000000000	0.000000000046	0.000020413123	0.000031350523	0.000010986877	0.000000049477	0.000010986877	0.000000049477	0.000000000046	0.000000000000	0.000000000000	0.000000000000	-0.000000000000	0.000000000000	0.000000000000
799.599198396794	0.000000000000	0.000000000046	0.000020413123	0.000031350523	0.000010986877	0.000000049477	0.000010986877	0.000000049477	0.000000000046	0.000000000000	0.000000000000	0.000000000000	-0.000000000000	0.000000000000	0.000000000000
800.601202404810	0.000000000000	0.000000000046	0.000020413123	0.000031350523	0.000010986877	0.000000049477	0.000010986877	0.000000049477	0.000000000046	0.000000000000	0.000000000000	0.000000000000	-0.000000000000	0.000000000000	0.000000000000
801.603206412826	0.000000000000	0.000000000046	0.000020413123	0.000031350523	0.000010986877	0.000000049477	0.000010986877	0.000000049477	0.000000000046	0.000000000000	0.000000000000	0.000000000000	-0.000000000000	0.000000000000	0.000000000000
802.605210420842	0.000000000000	0.000000000046	0.000020413123	0.000031350523	0.000010986877	0.000000049477	0.000010986877	0.000000049477	0.000000000046	0.000000000000	0.000000000000	0.000000000000	-0.000000000000	0.000000000000	0.000000000000
803.607214428858	0.000000000000	0.000000000046	0.000020413123	0.000031350523	0.000010986877	0.000000049477	0.000010986877	0.000000049477	0.000000000046	0.000000000000	0.000000000000	0.000000000000	-0.000000000000	0.000000000000	0.000000000000
804.609218436874	0.000000000000	0.000000000046	0.000020413123	0.000031350523	0.000010986877	0.000000049477	0.000010986877	0.000000049477	0.000000000046	0.000000000000	0.000000000000	0.000000000000	-0.000000000000	0.000000000000	0.000000000000
805.611222444890	0.000000000000	0.000000000046	0.000020413123	0.000031350523	0.000010986877	0.000000049477	0.000010986877	0.000000049477	0.000000000046	0.000000000000	0.000000000000	0.000000000000	-0.000000000000	0.000000000000	0.000000000000
806.613226452906	0.000000000000	0.000000000046	0.000020413123	0.000031350523	0.000010986877	0.000000049477	0.000010986877	0.000000049477	0.000000000046	0.000000000000	0.000000000000	0.000000000000	-0.000000000000	0.000000000000	0.000000000000
807.615230460922	0.000000000000	0.000000000046	0.000020413123	0.000031350523	0.000010986877	0.000000049477	0.000010986877	0.000000049477	0.000000000046	0.000000000000	0.000000000000	0.000000000000	-0.000000000000	0.000000000000	0.000000000000
808.617234468938	0.000000000000	0.000000000046	0.000020413123	0.000031350523	0.000010986877	0.000000049477	0.000010986877	0.000000049477	0.000000000046	0.000000000000	0.000000000000	0.000000000000	-0.000000000000	0.000000000000	0.000000000000
809.619238476954	0.000000000000	0.000000000046	0.000020413123	0.000031350523	0.000010986877	0.000000049477	0.000010986877	0.000000049477	0.000000000046	0.000000000000	0.000000000000	0.000000000000	-0.000000000000	0.000000000000	0.000000000000
810.621242484970	0.000000000000	0.000000000046	0.000020413123	0.000031350523	0.000010986877	0.000000049477	0.000010986877	0.000000049477	0.000000000046	0.000000000000	0.000000000000	0.000000000000	-0.000000000000	0.000000000000	0.000000000000
811.623246492986	0.000000000000	0.000000000046	0.000020413123	0.000031350523	0.000010986877	0.000000049477	0.000010986877	0.000000049477	0.000000000046	0.000000000000	0.000000000000	0.000000000000	-0.000000000000	0.000000000000	0.000000000000
812.625250501002	0.000000000000	0.000000000046	0.000020413123	0.000031350523	0.000010986877	0.000000049477	0.000010986877	0.000000049477	0.000000000046	0.000000000000	0.000000000000	0.000000000000	-0.000000000000	0.000000000000	0.000000000000
813.627254509018	0.000000000000	0.000000000046	0.000020413123	0.000031350523	0.000010986877	0.000000049477	0.000010986877	0.000000049477	0.000000000046	0.000000000000	0.000000000000	0.000000000000	-0.000000000000	0.000000000000	0.000000000000
814.629258517034	0.000000000000	0.000000000046	0.000020413123	0.000031350523	0.000010986877	0.000000049477	0.000010986877	0.000000049477	0.000000000046	0.000000000000	0.000000000000	0.000000000000	-0.000000000000	0.000000000000	0.000000000000
815.631262525050	0.000000000000	0.000000000046	0.000020413123	0.000031350523	0.000010986877	0.000000049477	0.000010986877	0.000000049477	0.000000000046	0.000000000000	0.000000000000	0.000000000000	-0.000000000000	0.000000000000	0.000000000000
816.633266533066	0.000000000000	0.000000000046	0.000020413123	0.000031350523	0.000010986877	0.000000049477	0.000010986877	0.000000049477	0.000000000046	0.000000000000	0.000000000000	0.000000000000	-0.000000000000	0.000000000000	0.000000000000
817.635270541082	0.000000000000	0.000000000046	0.000020413123	0.000031350523	0.000010986877	0.000000049477	0.000010986877	0.000000049477	0.000000000046	0.000000000000	0.000000000000	0.000000000000	-0.000000000000	0.000000000000	0.000000000000
818.637274549098	0.000000000000	0.000000000046	0.000020413123	0.000031350523	0.000010986877	0.000000049477	0.000010986877	0.000000049477	0.000000000046	0.000000000000	0.000000000000	0.000000000000	-0.000000000000	0.000000000000	0.000000000000
819.639278557114	0.000000000000	0.000000000046	0.000020413123	0.000031350523	0.000010986877	0.000000049477	0.000010986877	0.000000049477	0.000000000046	0.000000000000	0.000000000000	0.000000000000	-0.000000000000	0.000000000000	0.000000000000
820.641282565130	0.000000000000	0.000000000046	0.000020413123	0.000031350523	0.000010986877	0.000000049477	0.000010986877	0.000000049477	0.000000000046	0.000000000000	0.000000000000	0.000000000000	-0.000000000000	0.000000000000	0.000000000000
821.643286573146	0.000000000000	0.000000000046	0.000020413123	0.000031350523	0.000010986877	0.000000049477	0.000010986877	0.000000049477	0.000000000046	0.000000000000	0.000000000000	0.000000000000	-0.000000000000	0.000000000000	0.000000000000
822.645290581162	0.000000000000	0.000000000046	0.000020413123	0.000031350523	0.000010986877	0.000000049477	0.000010986877	0.000000049477	0.000000000046	0.000000000000	0.000000000000	0.000000000000	-0.000000000000	0.000000000000	0.000000000000
823.647294589178	0.000000000000	0.000000000046	0.000020413123	0.000031350523	0.000010986877	0.000000049477	0.000010986877	0.000000049477	0.000000000046	0.000000000000	0.000000000000	0.000000000000	-0.000000000000	0.000000000000	0.000000000000
824.649298597194	0.000000000000	0.000000000046	0.000020413123	0.000031350523	0.000010986877	0.000000049477	0.000010986877	0.000000049477	0.000000000046	0.000000000000	0.000000000000	0.000000000000	-0.000000000000	0.000000000000	0.000000000000
825.651302605210	0.000000000000	0.000000000046	0.000020413123	0.000031350523	0.000010986877	0.000000049477	0.000010986877	0.000000049477	0.000000000046	0.000000000000	0.000000000000	0.000000000000	-0.000000000000	0.000000000000	0.000000000000
826.653306613226	0.000000000000	0.000000000046	0.000020413123	0.000031350523	0.000010986877	0.000000049477	0.000010986877	0.000000049477	0.000000000046	0.000000000000	0.000000000000	0.000000000000	-0.000000000000	0.000000000000	0.000000000000
827.655310621242	0.000000000000	0.000000000046	0.000020413123	0.000031350523	0.000010986877	0.000000049477	0.000010986877	0.000000049477	0.000000000046	0.000000000000	0.000000000000	0.000000000000	-0.000000000000	0.000000000000	0.000000000000
828.657314629258	0.000000000000	0.000000000046	0.000020413123	0.000031350523	0.000010986877	0.000000049477	0.000010986877	0.000000049477	0.000000000046	0.000000000000	0.000000000000	0.000000000000	-0.000000000000	0.000000000000	0.000000000000
829.659318637275	0.000000000000	0.000000000046	0.000020413123	0.000031350523	0.000010986877	0.000000049477	0.000010986877	0.000000049477	0.000000000046	0.000000000000	0.000000000000	0.000000000000	-0.000000000000	0.000000000000	0.000000000000
830.661322645291	0.000000000000	0.000000000046	0.000020413123	0.000031350523	0.000010986877	0.000000049477	0.000010986877	0.000000049477	0.000000000046	0.000000000000	0.000000000000	0.000000000000	-0.000000000000	0.000000000000	0.000000000000
831.663326653307	0.000000000000	0.000000000046	0.000020413123	0.000031350523	0.000010986877	0.000000049477	0.000010986877	0.000000049477	0.000000000046	0.000000000000	0.000000000000	0.000000000000	-0.000000000000	0.000000000000	0.000000000000
832.665330661323	0.000000000000	0.000000000046	0.000020413123	0.000031350523	0.000010986877	0.000000049477	0.000010986877	0.000000049477	0.000000000046	0.000000000000	0.000000000000	0.000000000000	-0.000000000000	0.000000000000	0.000000000000
833.667334669339	0.000000000000	0.000000000046	0.000020413123	0.000031350523	0.000010986877	0.000000049477	0.000010986877	0.000000049477	0.000000000046	0.000000000000	0.000000000000	0.000000000000	-0.000000000000	0.000000000000	0.000000000000
834.669338677355	0.000000000000	0.000000000046	0.000020413123	0.000031350523	0.000010986877	0.000000049477	0.000010986877	0.000000049477	0.000000000046	0.000000000000	0.000000000000	0.000000000000	-0.000000000000	0.000000000000	0.000000000000
835.671342685371	0.000000000000	0.000000000046	0.000020413123	0.000031350523	0.000010986877	0.000000049477	0.000010986877	0.000000049477	0.000000000046	0.000000000000	0.000000000000	0.000000000000	-0.000000000000	0.000000000000	0.000000000000
836.673346693387	0.000000000000	0.000000000046	0.000020413123	0.000031350523	0.000010986877	0.000000049477	0.000010986877	0.000000049477	0.000000000046	0.000000000000	0.000000000000	0.000000000000	-0.000000000000	0.000000000000	0.000000000000
837.675350701403	0.000000000000	0.000000000046	0.000020413123	0.000031350523	0.000010986877	0.000000049477	0.000010986877	0.000000049477	0.000000000046	0.000000000000	0.000000000000	0.000000000000	-0.000000000000	0.000000000000	0.000000000000
838.677354709419	0.000000000000	0.000000000046	0.000020413123	0.000031350523	0.000010986877	0.000000049477	0.000010986877	0.000000049477	0.000000000046	0.000000000000	0.000000000000	0.000000000000	-0.000000000000	0.000000000000	0.000000000000
839.679358717435	0.000000000000	0.000000000046	0.000020413123	0.000031350523	0.000010986877	0.000000049477	0.000010986877	0.000000049477	0.000000000046	0.000000000000	0.000000000000	0.000000000000	-0.000000000000	0.000000000000	0.000000000000
840.681362725451	0.000000000000	0.000000000046	0.000020413123	0.000031350523	0.000010986877	0.000000049477	0.000010986877	0.000000049477	0.000000000046	0.000000000000	0.000000000000	0.000000000000	-0.000000000000	0.000000000000	0.000000000000
841.683366733467	0.000000000000	0.000000000046	0.000020413123	0.000031350523	0.000010986877	0.000000049477	0.000010986877	0.000000049477	0.000000000046	0.000000000000	0.000000000000	0.000000000000	-0.000000000000	0.000000000000	0.000000000000
842.685370741483	0.000000000000	0.000000000046	0.000020413123	0.000031350523	0.000010986877	0.000000049477	0.000010986877	0.000000049477	0.000000000046	0.000000000000	0.000000000000	0.000000000000	-0.000000000000	0.000000000000	0.000000000000
843.687374749499	0.000000000000	0.000000000046	0.000020413123	0.000031350523	0.000010986877	0.000000049477	0.000010986877	0.000000049477	0.000000000046	0.000000000000	0.000000000000	0.000000000000	-0.000000000000	0.000000000000	0.000000000000
844.689378757515	0.000000000000	0.000000000046	0.000020413123	0.000031350523	0.000010986877	0.000000049477	0.000010986877	0.000000049477	0.000000000046	0.000000000000	0.000000000000	0.000000000000	-0.000000000000	0.000000000000	0.000000000000
845.691382765531	0.000000000000	0.000000000046	0.000020413123	0.000031350523	0.000010986877	0.000000049477	0.000010986877	0.000000049477	0.000000000046	0.000000000000	0.000000000000	0.000000000000	-0.000000000000	0.000000000000	0.000000000000
846.693386773547	0.000000000000	0.000000000046	0.000020413123	0.000031350523	0.000010986877	0.000000049477	0.000010986877	0.000000049477	0.000000000046	0.000000000000	0.000000000000	0.000000000000	-0.000000000000	0.000000000000	0.000000000000
847.695390781563	0.000000000000	0.000000000046	0.000020413123	0.000031350523	0.000010986877	0.000000049477	0.000010986877	0.000000049477	0.000000000046	0.000000000000	0.000000000000	0.000000000000	-0.000000000000	0.000000000000	0.000000000000
848.697394789579	0.000000000000	0.000000000046	0.000020413123	0.000031350523	0.000010986877	0.000000049477	0.000010986877	0.000000049477	0.000000000046	0.000000000000	0.000000000000	0.000000000000	-0.000000000000	0.000000000000	0.000000000000
849.699398797595	0.000000000000	0.000000000046	0.000020413123	0.000031350523	0.000010986877	0.000000049477	0.000010986877	0.000000049477	0.000000000046	0.000000000000	0.000000000000	0.000000000000	-0.000000000000	0.000000000000	0.000000000000
850.701402805611	0.000000000000	0.000000000046	0.000020413123	0.000031350523	0.000010986877	0.000000049477	0.000010986877	0.000000049477	0.000000000046	0.000000000000	0.000000000000	0.000000000000	-0.000000000000	0.000000000000	0.000000000000
851.703406813627	0.000000000000	0.000000000046	0.000020413123	0.000031350523	0.000010986877	0.000000049477	0.000010986877	0.000000049477	0.000000000046	0.000000000000	0.000000000000	0.000000000000	-0.000000000000	0.000000000000	0.000000000000
852.705410821643	0.000000000000	0.000000000046	0.000020413123	0.000031350523	0.000010986877	0.000000049477	0.000010986877	0.000000049477	0.000000000046	0.000000000000	0.000000000000	0.000000000000	-0.000000000000	0.000000000000	0.000000000000
853.707414829659	0.000000000000	0.000000000046	0.000020413123	0.000031350523	0.000010986877	0.000000049477	0.000010986877	0.000000049477	0.000000000046	0.000000000000	0.000000000000	0.000000000000	-0.000000000000	0.000000000000	0.000000000000
854.709418837675	0.000000000000	0.000000000046	0.000020413123	0.000031350523	0.000010986877	0.000000049477	0.000010986877	0.000000049477	0.000000000046	0.000000000000	0.000000000000	0.000000000000	-0.000000000000	0.000000000000	0.000000000000
855.711422845691	0.000000000000	0.000000000046	0.000020413123	0.000031350523	0.000010986877	0.000000049477	0.000010986877	0.000000049477	0.000000000046	0.000000000000	0.000000000000	0.000000000000	-0.000000000000	0.000000000000	0.000000000000
856.713426853707	0.000000000000	0.000000000046	0.000020413123	0.000031350523	0.000010986877	0.000000049477	0.000010986877	0.000000049477	0.000000000046	0.000000000000	0.000000000000	0.000000000000	-0.000000000000	0.000000000000	0.000000000000
857.715430861723	0.000000000000	0.000000000046	0.000020413123	0.000031350523	0.000010986877	0.000000049477	0.000010986877	0.000000049477	0.000000000046	0.000000000000	0.000000000000	0.000000000000	-0.000000000000	0.000000000000	0.000000000000
858.717434869739	0.000000000000	0.000000000046	0.000020413123	0.000031350523	0.000010986877	0.000000049477	0.000010986877	0.000000049477	0.000000000046	0.000000000000	0.000000000000	0.000000000000	-0.000000000000	0.000000000000	0.000000000000
859.719438877755	0.000000000000	0.000000000046	0.000020413123	0.000031350523	0.000010986877	0.000000049477	0.000010986877	0.000000049477	0.000000000046	0.000000000000	0.000000000000	0.000000000000	-0.000000000000	0.000000000000	0.000000000000
860.721442885771	0.000000000000	0.000000000046	0.000020413123	0.000031350523	0.000010986877	0.000000049477	0.000010986877	0.000000049477	0.000000000046	0.000000000000	0.000000000000	0.000000000000	-0.000000000000	0.000000000000	0.000000000000
861.723446893787	0.000000000000	0.000000000046	0.000020413123	0.000031350523	0.000010986877	0.000000049477	0.000010986877	0.000000049477	0.000000000046	0.000000000000	0.000000000000	0.000000000000	-0.000000000000	0.000000000000	0.000000000000
862.725450901803	0.000000000000	0.000000000046	0.000020413123	0.000031350523	0.000010986877	0.000000049477	0.000010986877	0.000000049477	0.000000000046	0.000000000000	0.000000000000	0.000000000000	-0.000000000000	0.000000000000	0.000000000000
863.727454909820	0.000000000000	0.000000000046	0.000020413123	0.000031350523	0.000010986877	0.000000049477	0.000010986877	0.000000049477	0.000000000046	0.000000000000	0.000000000000	0.000000000000	-0.000000000000	0.000000000000	0.000000000000
864.729458917836	0.000000000000	0.000000000046	0.000020413123	0.000031350523	0.000010986877	0.000000049477	0.000010986877	0.000000049477	0.000000000046	0.000000000000	0.000000000000	0.000000000000	-0.000000000000	0.000000000000	0.000000000000
865.731462925852	0.000000000000	0.000000000046	0.000020413123	0.000031350523	0.000010986877	0.000000049477	0.000010986877	0.000000049477	0.000000000046	0.000000000000	0.000000000000	0.000000000000	-0.000000000000	0.000000000000	0.000000000000
866.733466933868	0.000000000000	0.000000000046	0.000020413123	0.000031350523	0.000010986877	0.000000049477	0.000010986877	0.000000049477	0.000000000046	0.000000000000	0.000000000000	0.000000000000	-0.000000000000	0.000000000000	0.000000000000
867.735470941884	0.000000000000	0.000000000046	0.000020413123	0.000031350523	0.000010986877	0.000000049477	0.000010986877	0.000000049477	0.000000000046	0.000000000000	0.000000000000	0.000000000000	-0.000000000000	0.000000000000	0.000000000000
868.737474949900	0.000000000000	0.000000000046	0.000020413123	0.000031350523	0.000010986877	0.000000049477	0.000010986877	0.000000049477	0.000000000046	0.000000000000	0.000000000000	0.000000000000	-0.000000000000	0.000000000000	0.000000000000
869.739478957916	0.000000000000	0.000000000046	0.000020413123	0.000031350523	0.000010986877	0.000000049477	0.000010986877	0.000000049477	0.000000000046	0.000000000000	0.000000000000	0.000000000000	-0.000000000000	0.000000000000	0.000000000000
870.741482965932	0.000000000000	0.000000000046	0.000020413123	0.000031350523	0.000010986877	0.000000049477	0.000010986877	0.000000049477	0.000000000046	0.000000000000	0.000000000000	0.000000000000	-0.000000000000	0.000000000000	0.000000000000
871.743486973948	0.000000000000	0.000000000046	0.000020413123	0.000031350523	0.000010986877	0.000000049477	0.000010986877	0.000000049477	0.000000000046	0.000000000000	0.000000000000	0.000000000000	-0.000000000000	0.000000000000	0.000000000000
872.745490981964	0.000000000000	0.000000000046	0.000020413123	0.000031350523	0.000010986877	0.000000049477	0.000010986877	0.000000049477	0.000000000046	0.000000000000	0.000000000000	0.000000000000	-0.000000000000	0.000000000000	0.000000000000
873.747494989980	0.000000000000	0.000000000046	0.000020413123	0.000031350523	0.000010986877	0.000000049477	0.000010986877	0.000000049477	0.000000000046	0.000000000000	0.000000000000	0.000000000000	-0.000000000000	0.000000000000	0.000000000000
874.749498997996	0.000000000000	0.000000000046	0.000020413123	0.000031350523	0.000010986877	0.000000049477	0.000010986877	0.000000049477	0.000000000046	0.000000000000	0.000000000000	0.000000000000	-0.000000000000	0.000000000000	0.000000000000
875.751503006012	0.000000000000	0.000000000046	0.000020413123	0.000031350523	0.000010986877	0.000000049477	0.000010986877	0.000000049477	0.000000000046	0.000000000000	0.000000000000	0.000000000000	-0.000000000000	0.000000000000	0.000000000000
876.753507014028	0.000000000000	0.000000000046	0.000020413123	0.000031350523	0.000010986877	0.000000049477	0.000010986877	0.000000049477	0.000000000046	0.000000000000	0.000000000000	0.000000000000	-0.000000000000	0.000000000000	0.000000000000
877.755511022044	0.000000000000	0.000000000046	0.000020413123	0.000031350523	0.000010986877	0.000000049477	0.000010986877	0.000000049477	0.000000000046	0.000000000000	0.000000000000	0.000000000000	-0.000000000000	0.000000000000	0.000000000000
878.757515030060	0.000000000000	0.000000000046	0.000020413123	0.000031350523	0.000010986877	0.000000049477	0.000010986877	0.000000049477	0.000000000046	0.000000000000	0.000000000000	0.000000000000	-0.000000000000	0.000000000000	0.000000000000
879.759519038076	0.000000000000	0.000000000046	0.000020413123	0.000031350523	0.000010986877	0.000000049477	0.000010986877	0.000000049477	0.000000000046	0.000000000000	0.000000000000	0.000000000000	-0.000000000000	0.000000000000	0.000000000000
880.761523046092	0.000000000000	0.000000000046	0.000020413123	0.000031350523	0.000010986877	0.000000049477	0.000010986877	0.000000049477	0.000000000046	0.000000000000	0.000000000000	0.000000000000	-0.000000000000	0.000000000000	0.000000000000
881.763527054108	0.000000000000	0.000000000046	0.000020413123	0.000031350523	0.000010986877	0.000000049477	0.000010986877	0.000000049477	0.000000000046	0.000000000000	0.000000000000	0.000000000000	-0.000000000000	0.000000000000	0.000000000000
882.765531062124	0.000000000000	0.000000000046	0.000020413123	0.000031350523	0.000010986877	0.000000049477	0.000010986877	0.000000049477	0.000000000046	0.000000000000	0.000000000000	0.000000000000	-0.000000000000	0.000000000000	0.000000000000
883.767535070140	0.000000000000	0.000000000046	0.000020413123	0.000031350523	0.000010986877	0.000000049477	0.000010986877	0.000000049477	0.000000000046	0.000000000000	0.000000000000	0.000000000000	-0.000000000000	0.000000000000	0.000000000000
884.769539078156	0.000000000000	0.000000000046	0.000020413123	0.000031350523	0.000010986877	0.000000049477	0.000010986877	0.000000049477	0.000000000046	0.000000000000	0.000000000000	0.000000000000	-0.000000000000	0.000000000000	0.000000000000
885.771543086172	0.000000000000	0.000000000046	0.000020413123	0.000031350523	0.000010986877	0.000000049477	0.000010986877	0.000000049477	0.000000000046	0.000000000000	0.000000000000	0.000000000000	-0.000000000000	0.000000000000	0.000000000000
886.773547094188	0.000000000000	0.000000000046	0.000020413123	0.000031350523	0.000010986877	0.000000049477	0.000010986877	0.000000049477	0.000000000046	0.000000000000	0.000000000000	0.000000000000	-0.000000000000	0.000000000000	0.000000000000
887.775551102204	0.000000000000	0.000000000046	0.000020413123	0.000031350523	0.000010986877	0.000000049477	0.000010986877	0.000000049477	0.000000000046	0.000000000000	0.000000000000	0.000000000000	-0.000000000000	0.000000000000	0.000000000000
888.777555110220	0.000000000000	0.000000000046	0.000020413123	0.000031350523	0.000010986877	0.000000049477	0.000010986877	0.000000049477	0.000000000046	0.000000000000	0.000000000000	0.000000000000	-0.000000000000	0.000000000000	0.000000000000
889.779559118236	0.000000000000	0.000000000046	0.000020413123	0.000031350523	0.000010986877	0.000000049477	0.000010986877	0.000000049477	0.000000000046	0.000000000000	0.000000000000	0.000000000000	-0.000000000000	0.000000000000	0.000000000000
890.781563126252	0.000000000000	0.000000000046	0.000020413123	0.000031350523	0.000010986877	0.000000049477	0.000010986877	0.000000049477	0.000000000046	0.000000000000	0.000000000000	0.000000000000	-0.000000000000	0.000000000000	0.000000000000
891.783567134268	0.000000000000	0.000000000046	0.000020413123	0.000031350523	0.000010986877	0.000000049477	0.000010986877	0.000000049477	0.000000000046	0.000000000000	0.000000000000	0.000000000000	-0.000000000000	0.000000000000	0.000000000000
892.785571142284	0.000000000000	0.000000000046	0.000020413123	0.000031350523	0.000010986877	0.000000049477	0.000010986877	0.000000049477	0.000000000046	0.000000000000	0.000000000000	0.000000000000	-0.000000000000	0.000000000000	0.000000000000
893.787575150301	0.000000000000	0.000000000046	0.000020413123	0.000031350523	0.000010986877	0.000000049477	0.000010986877	0.000000049477	0.000000000046	0.000000000000	0.000000000000	0.000000000000	-0.000000000000	0.000000000000	0.000000000000
894.789579158317	0.000000000000	0.000000000046	0.000020413123	0.000031350523	0.000010986877	0.000000049477	0.000010986877	0.000000049477	0.000000000046	0.000000000000	0.000000000000	0.000000000000	-0.000000000000	0.000000000000	0.000000000000
895.791583166333	0.000000000000	0.000000000046	0.000020413123	0.000031350523	0.000010986877	0.000000049477	0.000010986877	0.000000049477	0.000000000046	0.000000000000	0.000000000000	0.000000000000	-0.000000000000	0.000000000000	0.000000000000
896.793587174349	0.000000000000	0.000000000046	0.000020413123	0.000031350523	0.000010986877	0.000000049477	0.000010986877	0.000000049477	0.000000000046	0.000000000000	0.000000000000	0.000000000000	-0.000000000000	0.000000000000	0.000000000000
897.795591182365	0.000000000000	0.000000000046	0.000020413123	0.000031350523	0.000010986877	0.000000049477	0.000010986877	0.000000049477	0.000000000046	0.000000000000	0.000000000000	0.000000000000	-0.000000000000	0.000000000000	0.000000000000
898.797595190381	0.000000000000	0.000000000046	0.000020413123	0.000031350523	0.000010986877	0.000000049477	0.000010986877	0.000000049477	0.000000000046	0.000000000000	0.000000000000	0.000000000000	-0.000000000000	0.000000000000	0.000000000000
899.799599198397	0.000000000000	0.000000000046	0.000020413123	0.000031350523	0.000010986877	0.000000049477	0.000010986877	0.000000049477	0.000000000046	0.000000000000	0.000000000000	0.000000000000	-0.000000000000	0.000000000000	0.000000000000
900.801603206413	0.000000000000	0.000000000046	0.000020413123	0.000031350523	0.000010986877	0.000000049477	0.000010986877	0.000000049477	0.000000000046	0.000000000000	0.000000000000	0.000000000000	-0.000000000000	0.000000000000	0.000000000000
901.803607214429	0.000000000000	0.000000000046	0.000020413123	0.000031350523	0.000010986877	0.000000049477	0.000010986877	0.000000049477	0.000000000046	0.000000000000	0.000000000000	0.000000000000	-0.000000000000	0.000000000000	0.000000000000
902.805611222445	0.000000000000	0.000000000046	0.000020413123	0.000031350523	0.000010986877	0.000000049477	0.000010986877	0.000000049477	0.000000000046	0.000000000000	0.000000000000	0.000000000000	-0.000000000000	0.000000000000	0.000000000000
903.807615230461	0.000000000000	0.000000000046	0.000020413123	0.000031350523	0.000010986877	0.000000049477	0.000010986877	0.000000049477	0.000000000046	0.000000000000	0.000000000000	0.000000000000	-0.000000000000	0.000000000000	0.000000000000
904.809619238477	0.000000000000	0.000000000046	0.000020413123	0.000031350523	0.000010986877	0.000000049477	0.000010986877	0.000000049477	0.000000000046	0.000000000000	0.000000000000	0.000000000000	-0.000000000000	0.000000000000	0.000000000000
905.811623246493	0.000000000000	0.000000000046	0.000020413123	0.000031350523	0.000010986877	0.000000049477	0.000010986877	0.000000049477	0.000000000046	0.000000000000	0.000000000000	0.000000000000	-0.000000000000	0.000000000000	0.000000000000
906.813627254509	0.000000000000	0.000000000046	0.000020413123	0.000031350523	0.000010986877	0.000000049477	0.000010986877	0.000000049477	0.000000000046	0.000000000000	0.000000000000	0.000000000000	-0.000000000000	0.000000000000	0.000000000000
907.815631262525	0.000000000000	0.000000000046	0.000020413123	0.000031350523	0.000010986877	0.000000049477	0.000010986877	0.000000049477	0.000000000046	0.000000000000	0.000000000000	0.000000000000	-0.000000000000	0.000000000000	0.000000000000
908.817635270541	0.000000000000	0.000000000046	0.000020413123	0.000031350523	0.000010986877	0.000000049477	0.000010986877	0.000000049477	0.000000000046	0.000000000000	0.000000000000	0.000000000000	-0.000000000000	0.000000000000	0.000000000000
909.819639278557	0.000000000000	0.000000000046	0.000020413123	0.000031350523	0.000010986877	0.000000049477	0.000010986877	0.000000049477	0.000000000046	0.000000000000	0.000000000000	0.000000000000	-0.000000000000	0.000000000000	0.000000000000
910.821643286573	0.000000000000	0.000000000046	0.000020413123	0.000031350523	0.000010986877	0.000000049477	0.000010986877	0.000000049477	0.000000000046	0.000000000000	0.000000000000	0.000000000000	-0.000000000000	0.000000000000	0.000000000000
911.823647294589	0.000000000000	0.000000000046	0.000020413123	0.000031350523	0.000010986877	0.000000049477	0.000010986877	0.000000049477	0.000000000046	0.000000000000	0.000000000000	0.000000000000	-0.000000000000	0.000000000000	0.000000000000
912.825651302605	0.000000000000	0.000000000046	0.000020413123	0.000031350523	0.000010986877	0.000000049477	0.000010986877	0.000000049477	0.000000000046	0.000000000000	0.000000000000	0.000000000000	-0.000000000000	0.000000000000	0.000000000000
913.827655310621	0.000000000000	0.000000000046	0.000020413123	0.000031350523	0.000010986877	0.000000049477	0.000010986877	0.000000049477	0.000000000046	0.000000000000	0.000000000000	0.000000000000	-0.000000000000	0.000000000000	0.000000000000
914.829659318637	0.000000000000	0.000000000046	0.000020413123	0.000031350523	0.000010986877	0.000000049477	0.000010986877	0.000000049477	0.000000000046	0.000000000000	0.000000000000	0.000000000000	-0.000000000000	0.000000000000	0.000000000000
915.831663326653	0.000000000000	0.000000000046	0.000020413123	0.000031350523	0.000010986877	0.000000049477	0.000010986877	0.000000049477	0.000000000046	0.000000000000	0.000000000000	0.000000000000	-0.000000000000	0.000000000000	0.000000000000
916.833667334669	0.000000000000	0.000000000046	0.000020413123	0.000031350523	0.000010986877	0.000000049477	0.000010986877	0.000000049477	0.000000000046	0.000000000000	0.000000000000	0.000000000000	-0.000000000000	0.000000000000	0.000000000000
917.835671342685	0.000000000000	0.000000000046	0.000020413123	0.000031350523	0.000010986877	0.000000049477	0.000010986877	0.000000049477	0.000000000046	0.000000000000	0.000000000000	0.000000000000	-0.000000000000	0.000000000000	0.000000000000
918.837675350701	0.000000000000	0.000000000046	0.000020413123	0.000031350523	0.000010986877	0.000000049477	0.000010986877	0.000000049477	0.000000000046	0.000000000000	0.000000000000	0.000000000000	-0.000000000000	0.000000000000	0.000000000000
919.839679358717	0.000000000000	0.000000000046	0.000020413123	0.000031350523	0.000010986877	0.000000049477	0.000010986877	0.000000049477	0.000000000046	0.000000000000	0.000000000000	0.000000000000	-0.000000000000	0.000000000000	0.000000000000
920.841683366733	0.000000000000	0.000000000046	0.000020413123	0.000031350523	0.000010986877	0.000000049477	0.000010986877	0.000000049477	0.000000000046	0.000000000000	0.000000000000	0.000000000000	-0.000000000000	0.000000000000	0.000000000000
921.843687374749	0.000000000000	0.000000000046	0.000020413123	0.000031350523	0.000010986877	0.000000049477	0.000010986877	0.000000049477	0.000000000046	0.000000000000	0.000000000000	0.000000000000	-0.000000000000	0.000000000000	0.000000000000
922.845691382765	0.000000000000	0.000000000046	0.000020413123	0.000031350523	0.000010986877	0.000000049477	0.000010986877	0.000000049477	0.000000000046	0.000000000000	0.000000000000	0.000000000000	-0.000000000000	0.000000000000	0.000000000000
923.847695390781	0.000000000000	0.000000000046	0.000020413123	0.000031350523	0.000010986877	0.000000049477	0.000010986877	0.000000049477	0.000000000046	0.000000000000	0.000000000000	0.000000000000	-0.000000000000	0.000000000000	0.000000000000
924.849699398797	0.000000000000	0.000000000046	0.000020413123	0.000031350523	0.000010986877	0.000000049477	0.000010986877	0.000000049477	0.000000000046	0.000000000000	0.000000000000	0.000000000000	-0.000000000000	0.000000000000	0.000000000000
925.851703406813	0.000000000000	0.000000000046	0.000020413123	0.000031350523	0.000010986877	0.000000049477	0.000010986877	0.000000049477	0.000000000046	0.000000000000	0.000000000000	0.000000000000	-0.000000000000	0.000000000000	0.000000000000
926.853707414830	0.000000000000	0.000000000046	0.000020413123	0.000031350523	0.000010986877	0.000000049477	0.000010986877	0.000000049477	0.000000000046	0.000000000000	0.000000000000	0.000000000000	-0.000000000000	0.000000000000	0.000000000000
927.855711422846	0.000000000000	0.000000000046	0.000020413123	0.000031350523	0.000010986877	0.000000049477	0.000010986877	0.000000049477	0.000000000046	0.000000000000	0.000000000000	0.000000000000	-0.000000000000	0.000000000000	0.000000000000
928.857715430862	0.000000000000	0.000000000046	0.000020413123	0.000031350523	0.000010986877	0.000000049477	0.000010986877	0.000000049477	0.000000000046	0.000000000000	0.000000000000	0.000000000000	-0.000000000000	0.000000000000	0.000000000000
929.859719438878	0.000000000000	0.000000000046	0.000020413123	0.000031350523	0.000010986877	0.000000049477	0.000010986877	0.000000049477	0.000000000046	0.000000000000	0.000000000000	0.000000000000	-0.000000000000	0.000000000000	0.000000000000
930.861723446894	0.000000000000	0.000000000046	0.000020413123	0.000031350523	0.000010986877	0.000000049477	0.000010986877	0.000000049477	0.000000000046	0.000000000000	0.000000000000	0.000000000000	-0.000000000000	0.000000000000	0.000000000000
931.863727454910	0.000000000000	0.000000000046	0.000020413123	0.000031350523	0.000010986877	0.000000049477	0.000010986877	0.000000049477	0.000000000046	0.000000000000	0.000000000000	0.000000000000	-0.000000000000	0.000000000000	0.000000000000
932.865731462926	0.000000000000	0.000000000046	0.000020413123	0.000031350523	0.000010986877	0.000000049477	0.000010986877	0.000000049477	0.000000000046	0.000000000000	0.000000000000	0.000000000000	-0.000000000000	0.000000000000	0.000000000000
933.867735470942	0.000000000000	0.000000000046	0.000020413123	0.000031350523	0.000010986877	0.000000049477	0.000010986877	0.000000049477	0.000000000046	0.000000000000	0.000000000000	0.000000000000	-0.000000000000	0.000000000000	0.000000000000
934.869739478958	0.000000000000	0.000000000046	0.000020413123	0.000031350523	0.000010986877	0.000000049477	0.000010986877	0.000000049477	0.000000000046	0.000000000000	0.000000000000	0.000000000000	-0.000000000000	0.000000000000	0.000000000000
935.871743486974	0.000000000000	0.000000000046	0.000020413123	0.000031350523	0.000010986877	0.000000049477	0.000010986877	0.000000049477	0.000000000046	0.000000000000	0.000000000000	0.000000000000	-0.000000000000	0.000000000000	0.000000000000
936.873747494990	0.000000000000	0.000000000046	0.000020413123	0.000031350523	0.000010986877	0.000000049477	0.000010986877	0.000000049477	0.000000000046	0.000000000000	0.000000000000	0.000000000000	-0.000000000000	0.000000000000	0.000000000000
937.875751503006	0.000000000000	0.000000000046	0.000020413123	0.000031350523	0.000010986877	0.000000049477	0.000010986877	0.000000049477	0.000000000046	0.000000000000	0.000000000000	0.000000000000	-0.000000000000	0.000000000000	0.000000000000
938.877755511022	0.000000000000	0.000000000046	0.000020413123	0.000031350523	0.000010986877	0.000000049477	0.000010986877	0.000000049477	0.000000000046	0.000000000000	0.000000000000	0.000000000000	-0.000000000000	0.000000000000	0.000000000000
939.879759519038	0.000000000000	0.000000000046	0.000020413123	0.000031350523	0.000010986877	0.000000049477	0.000010986877	0.000000049477	0.000000000046	0.000000000000	0.000000000000	0.000000000000	-0.000000000000	0.000000000000	0.000000000000
940.881763527054	0.000000000000	0.000000000046	0.000020413123	0.000031350523	0.000010986877	0.000000049477	0.000010986877	0.000000049477	0.000000000046	0.000000000000	0.000000000000	0.000000000000	-0.000000000000	0.000000000000	0.000000000000
941.883767535070	0.000000000000	0.000000000046	0.000020413123	0.000031350523	0.000010986877	0.000000049477	0.000010986877	0.000000049477	0.000000000046	0.000000000000	0.000000000000	0.000000000000	-0.000000000000	0.000000000000	0.000000000000
942.885771543086	0.000000000000	0.000000000046	0.000020413123	0.000031350523	0.000010986877	0.000000049477	0.000010986877	0.000000049477	0.000000000046	0.000000000000	0.000000000000	0.000000000000	-0.000000000000	0.000000000000	0.000000000000
943.887775551102	0.000000000000	0.000000000046	0.000020413123	0.000031350523	0.000010986877	0.000000049477	0.000010986877	0.000000049477	0.000000000046	0.000000000000	0.000000000000	0.000000000000	-0.000000000000	0.000000000000	0.000000000000
944.889779559118	0.000000000000	0.000000000046	0.000020413123	0.000031350523	0.000010986877	0.000000049477	0.000010986877	0.000000049477	0.000000000046	0.000000000000	0.000000000000	0.000000000000	-0.000000000000	0.000000000000	0.000000000000
945.891783567134	0.000000000000	0.000000000046	0.000020413123	0.000031350523	0.000010986877	0.000000049477	0.000010986877	0.000000049477	0.000000000046	0.000000000000	0.000000000000	0.000000000000	-0.000000000000	0.000000000000	0.000000000000
946.893787575150	0.000000000000	0.000000000046	0.000020413123	0.000031350523	0.000010986877	0.000000049477	0.000010986877	0.000000049477	0.000000000046	0.000000000000	0.000000000000	0.000000000000	-0.000000000000	0.000000000000	0.000000000000
947.895791583166	0.000000000000	0.000000000046	0.000020413123	0.000031350523	0.000010986877	0.000000049477	0.000010986877	0.000000049477	0.000000000046	0.000000000000	0.000000000000	0.000000000000	-0.000000000000	0.000000000000	0.000000000000
948.897795591182	0.000000000000	0.000000000046	0.000020413123	0.000031350523	0.000010986877	0.000000049477	0.000010986877	0.000000049477	0.000000000046	0.000000000000	0.000000000000	0.000000000000	-0.000000000000	0.000000000000	0.000000000000
949.899799599198	0.000000000000	0.000000000046	0.000020413123	0.000031350523	0.000010986877	0.000000049477	0.000010986877	0.000000049477	0.000000000046	0.000000000000	0.000000000000	0.000000000000	-0.000000000000	0.000000000000	0.000000000000
950.901803607214	0.000000000000	0.000000000046	0.000020413123	0.000031350523	0.000010986877	0.000000049477	0.000010986877	0.000000049477	0.000000000046	0.000000000000	0.000000000000	0.000000000000	-0.000000000000	0.000000000000	0.000000000000
951.903807615230	0.000000000000	0.000000000046	0.000020413123	0.000031350523	0.000010986877	0.000000049477	0.000010986877	0.000000049477	0.000000000046	0.000000000000	0.000000000000	0.000000000000	-0.000000000000	0.000000000000	0.000000000000
952.905811623246	0.000000000000	0.000000000046	0.000020413123	0.000031350523	0.000010986877	0.000000049477	0.000010986877	0.000000049477	0.000000000046	0.000000000000	0.000000000000	0.000000000000	-0.000000000000	0.000000000000	0.000000000000
953.907815631262	0.000000000000	0.000000000046	0.000020413123	0.000031350523	0.000010986877	0.000000049477	0.000010986877	0.000000049477	0.000000000046	0.000000000000	0.000000000000	0.000000000000	-0.000000000000	0.000000000000	0.000000000000
954.909819639278	0.000000000000	0.000000000046	0.000020413123	0.000031350523	0.000010986877	0.000000049477	0.000010986877	0.000000049477	0.000000000046	0.000000000000	0.000000000000	0.000000000000	-0.000000000000	0.000000000000	0.000000000000
955.911823647294	0.000000000000	0.000000000046	0.000020413123	0.000031350523	0.000010986877	0.000000049477	0.000010986877	0.000000049477	0.000000000046	0.000000000000	0.000000000000	0.000000000000	-0.000000000000	0.000000000000	0.000000000000
956.913827655311	0.000000000000	0.000000000046	0.000020413123	0.000031350523	0.000010986877	0.000000049477	0.000010986877	0.000000049477	0.000000000046	0.000000000000	0.000000000000	0.000000000000	-0.000000000000	0.000000000000	0.000000000000
957.915831663327	0.000000000000	0.000000000046	0.000020413123	0.000031350523	0.000010986877	0.000000049477	0.000010986877	0.000000049477	0.000000000046	0.000000000000	0.000000000000	0.000000000000	-0.000000000000	0.000000000000	0.000000000000
958.917835671343	0.000000000000	0.000000000046	0.000020413123	0.000031350523	0.000010986877	0.000000049477	0.000010986877	0.000000049477	0.000000000046	0.000000000000	0.000000000000	0.000000000000	-0.000000000000	0.000000000000	0.000000000000
959.919839679359	0.000000000000	0.000000000046	0.000020413123	0.000031350523	0.000010986877	0.000000049477	0.000010986877	0.000000049477	0.000000000046	0.000000000000	0.000000000000	0.000000000000	-0.000000000000	0.000000000000	0.000000000000
960.921843687375	0.000000000000	0.000000000046	0.000020413123	0.000031350523	0.000010986877	0.000000049477	0.000010986877	0.000000049477	0.000000000046	0.000000000000	0.000000000000	0.000000000000	-0.000000000000	0.000000000000	0.000000000000
961.923847695391	0.000000000000	0.000000000046	0.000020413123	0.000031350523	0.000010986877	0.000000049477	0.000010986877	0.000000049477	0.000000000046	0.000000000000	0.000000000000	0.000000000000	-0.000000000000	0.000000000000	0.000000000000
962.925851703407	0.000000000000	0.000000000046	0.000020413123	0.000031350523	0.000010986877	0.000000049477	0.000010986877	0.000000049477	0.000000000046	0.000000000000	0.000000000000	0.000000000000	-0.000000000000	0.000000000000	0.000000000000
963.927855711423	0.000000000000	0.000000000046	0.000020413123	0.000031350523	0.000010986877	0.000000049477	0.000010986877	0.000000049477	0.000000000046	0.000000000000	0.000000000000	0.000000000000	-0.000000000000	0.000000000000	0.000000000000
964.929859719439	0.000000000000	0.000000000046	0.000020413123	0.000031350523	0.000010986877	0.000000049477	0.000010986877	0.000000049477	0.000000000046	0.000000000000	0.000000000000	0.000000000000	-0.000000000000	0.000000000000	0.000000000000
965.931863727455	0.000000000000	0.000000000046	0.000020413123	0.000031350523	0.000010986877	0.000000049477	0.000010986877	0.000000049477	0.000000000046	0.000000000000	0.000000000000	0.000000000000	-0.000000000000	0.000000000000	0.000000000000
966.933867735471	0.000000000000	0.000000000046	0.000020413123	0.000031350523	0.000010986877	0.000000049477	0.000010986877	0.000000049477	0.000000000046	0.000000000000	0.000000000000	0.000000000000	-0.000000000000	0.000000000000	0.000000000000
967.935871743487	0.000000000000	0.000000000046	0.000020413123	0.000031350523	0.000010986877	0.000000049477	0.000010986877	0.000000049477	0.000000000046	0.000000000000	0.000000000000	0.000000000000	-0.000000000000	0.000000000000	0.000000000000
968.937875751503	0.000000000000	0.000000000046	0.000020413123	0.000031350523	0.000010986877	0.000000049477	0.000010986877	0.000000049477	0.000000000046	0.000000000000	0.000000000000	0.000000000000	-0.000000000000	0.000000000000	0.000000000000
969.939879759519	0.000000000000	0.000000000046	0.000020413123	0.000031350523	0.000010986877	0.000000049477	0.000010986877	0.000000049477	0.000000000046	0.000000000000	0.000000000000	0.000000000000	-0.000000000000	0.000000000000	0.000000000000
970.941883767535	0.000000000000	0.000000000046	0.000020413123	0.000031350523	0.000010986877	0.000000049477	0.000010986877	0.000000049477	0.000000000046	0.000000000000	0.000000000000	0.000000000000	-0.000000000000	0.000000000000	0.000000000000
971.943887775551	0.000000000000	0.000000000046	0.000020413123	0.000031350523	0.000010986877	0.000000049477	0.000010986877	0.000000049477	0.000000000046	0.000000000000	0.000000000000	0.000000000000	-0.000000000000	0.000000000000	0.000000000000
972.945891783567	0.000000000000	0.000000000046	0.000020413123	0.000031350523	0.000010986877	0.000000049477	0.000010986877	0.000000049477	0.000000000046	0.000000000000	0.000000000000	0.000000000000	-0.000000000000	0.000000000000	0.000000000000
973.947895791583	0.000000000000	0.000000000046	0.000020413123	0.000031350523	0.000010986877	0.000000049477	0.000010986877	0.000000049477	0.000000000046	0.000000000000	0.000000000000	0.000000000000	-0.000000000000	0.000000000000	0.000000000000
974.949899799599	0.000000000000	0.000000000046	0.000020413123	0.000031350523	0.000010986877	0.000000049477	0.000010986877	0.000000049477	0.000000000046	0.000000000000	0.000000000000	0.000000000000	-0.000000000000	0.000000000000	0.000000000000
975.951903807615	0.000000000000	0.000000000046	0.000020413123	0.000031350523	0.000010986877	0.000000049477	0.000010986877	0.000000049477	0.000000000046	0.000000000000	0.000000000000	0.000000000000	-0.000000000000	0.000000000000	0.000000000000
976.953907815631	0.000000000000	0.000000000046	0.000020413123	0.000031350523	0.000010986877	0.000000049477	0.000010986877	0.000000049477	0.000000000046	0.000000000000	0.000000000000	0.000000000000	-0.000000000000	0.000000000000	0.000000000000
977.955911823647	0.000000000000	0.000000000046	0.000020413123	0.000031350523	0.000010986877	0.000000049477	0.000010986877	0.000000049477	0.000000000046	0.000000000000	0.000000000000	0.000000000000	-0.000000000000	0.000000000000	0.000000000000
978.957915831663	0.000000000000	0.000000000046	0.000020413123	0.000031350523	0.000010986877	0.000000049477	0.000010986877	0.000000049477	0.000000000046	0.000000000000	0.000000000000	0.000000000000	-0.000000000000	0.000000000000	0.000000000000
979.959919839679	0.000000000000	0.000000000046	0.000020413123	0.000031350523	0.000010986877	0.000000049477	0.000010986877	0.000000049477	0.000000000046	0.000000000000	0.000000000000	0.000000000000	-0.000000000000	0.000000000000	0.000000000000
980.961923847695	0.000000000000	0.000000000046	0.000020413123	0.000031350523	0.000010986877	0.000000049477	0.000010986877	0.000000049477	0.000000000046	0.000000000000	0.000000000000	0.000000000000	-0.000000000000	0.000000000000	0.000000000000
981.963927855711	0.000000000000	0.000000000046	0.000020413123	0.000031350523	0.000010986877	0.000000049477	0.000010986877	0.000000049477	0.000000000046	0.000000000000	0.000000000000	0.000000000000	-0.000000000000	0.000000000000	0.000000000000
982.965931863727	0.000000000000	0.000000000046	0.000020413123	0.000031350523	0.000010986877	0.000000049477	0.000010986877	0.000000049477	0.000000000046	0.000000000000	0.000000000000	0.000000000000	-0.000000000000	0.000000000000	0.000000000000
983.967935871743	0.000000000000	0.000000000046	0.000020413123	0.000031350523	0.000010986877	0.000000049477	0.000010986877	0.000000049477	0.000000000046	0.000000000000	0.000000000000	0.000000000000	-0.000000000000	0.000000000000	0.000000000000
984.969939879759	0.000000000000	0.000000000046	0.000020413123	0.000031350523	0.000010986877	0.000000049477	0.000010986877	0.000000049477	0.000000000046	0.000000000000	0.000000000000	0.000000000000	-0.000000000000	0.000000000000	0.000000000000
985.971943887775	0.000000000000	0.000000000046	0.000020413123	0.000031350523	0.000010986877	0.000000049477	0.000010986877	0.000000049477	0.000000000046	0.000000000000	0.000000000000	0.000000000000	-0.000000000000	0.000000000000	0.000000000000
986.973947895792	0.000000000000	0.000000000046	0.000020413123	0.000031350523	0.000010986877	0.000000049477	0.000010986877	0.000000049477	0.000000000046	0.000000000000	0.000000000000	0.000000000000	-0.000000000000	0.000000000000	0.000000000000
987.975951903808	0.000000000000	0.000000000046	0.000020413123	0.000031350523	0.000010986877	0.000000049477	0.000010986877	0.000000049477	0.000000000046	0.000000000000	0.000000000000	0.000000000000	-0.000000000000	0.000000000000	0.000000000000
988.977955911824	0.000000000000	0.000000000046	0.000020413123	0.000031350523	0.000010986877	0.000000049477	0.000010986877	0.000000049477	0.000000000046	0.000000000000	0.000000000000	0.000000000000	-0.000000000000	0.000000000000	0.000000000000
989.979959919840	0.000000000000	0.000000000046	0.000020413123	0.000031350523	0.000010986877	0.000000049477	0.000010986877	0.000000049477	0.000000000046	0.000000000000	0.000000000000	0.000000000000	-0.000000000000	0.000000000000	0.000000000000
990.981963927856	0.000000000000	0.000000000046	0.000020413123	0.000031350523	0.000010986877	0.000000049477	0.000010986877	0.000000049477	0.000000000046	0.000000000000	0.000000000000	0.000000000000	-0.000000000000	0.000000000000	0.000000000000
991.983967935872	0.000000000000	0.000000000046	0.000020413123	0.000031350523	0.000010986877	0.000000049477	0.000010986877	0.000000049477	0.000000000046	0.000000000000	0.000000000000	0.000000000000	-0.000000000000	0.000000000000	0.000000000000
992.985971943888	0.000000000000	0.000000000046	0.000020413123	0.000031350523	0.000010986877	0.000000049477	0.000010986877	0.000000049477	0.000000000046	0.000000000000	0.000000000000	0.000000000000	-0.000000000000	0.000000000000	0.000000000000
993.987975951904	0.000000000000	0.000000000046	0.000020413123	0.000031350523	0.000010986877	0.000000049477	0.000010986877	0.000000049477	0.000000000046	0.000000000000	0.000000000000	0.000000000000	-0.000000000000	0.000000000000	0.000000000000
994.989979959920	0.000000000000	0.000000000046	0.000020413123	0.000031350523	0.000010986877	0.000000049477	0.000010986877	0.000000049477	0.000000000046	0.000000000000	0.000000000000	0.000000000000	-0.000000000000	0.000000000000	0.000000000000
995.991983967936	0.000000000000	0.000000000046	0.000020413123	0.000031350523	0.000010986877	0.000000049477	0.000010986877	0.000000049477	0.000000000046	0.000000000000	0.000000000000	0.000000000000	-0.000000000000	0.000000000000	0.000000000000
996.993987975952	0.000000000000	0.000000000046	0.000020413123	0.000031350523	0.000010986877	0.000000049477	0.000010986877	0.000000049477	0.000000000046	0.000000000000	0.000000000000	0.000000000000	-0.000000000000	0.000000000000	0.000000000000
997.995991983968	0.000000000000	0.000000000046	0.000020413123	0.000031350523	0.000010986877	0.000000049477	0.000010986877	0.000000049477	0.000000000046	0.000000000000	0.000000000000	0.000000000000	-0.000000000000	0.000000000000	0.000000000000
998.997995991984	0.000000000000	0.000000000046	0.000020413123	0.000031350523	0.000010986877	0.000000049477	0.000010986877	0.000000049477	0.000000000046	0.000000000000	0.000000000000	0.000000000000	-0.000000000000	0.000000000000	0.000000000000
1000.000000000000	0.000000000000	0.000000000046	0.000020413123	0.000031350523	0.000010986877	0.000000049477	0.000010986877	0.000000049477	0.000000000046	0.000000000000	0.000000000000	0.000000000000	-0.000000000000	0.000000000000	0.000000000000
1001.002004008016	0.000000000000	0.000000000046	0.000020413123	0.000031350523	0.000010986877	0.000000049477	0.000010986877	0.000000049477	0.000000000046	0.000000000000	0.000000000000	0.000000000000	-0.000000000000	0.000000000000	0.000000000000
1002.004008016032	0.000000000000	0.000000000046	0.000020413123	0.000031350523	0.000010986877	0.000000049477	0.000010986877	0.000000049477	0.000000000046	0.000000000000	0.000000000000	0.000000000000	-0.000000000000	0.000000000000	0.000000000000
1003.006012024048	-0.000000000000	0.000000000093	0.000014967256	0.000031307552	0.000016432744	0.000000092448	0.000014436375	0.000000073601	0.000000000085	0.000005488886	-0.000000110481	0.000003727165	-0.000000408662	0.000000000000	0.000003318503
1004.008016032064	-0.000000000000	0.000000000093	0.000014972480	0.000031302327	0.000016427520	0.000000097673	0.000015697602	0.000000087718	0.000000000090	0.000000000000	0.000000000000	0.000001362750	-0.000000239161	0.000000000000	0.000001123589
1005.010020040080	-0.000000000000	0.000000000093	0.000014974379	0.000031300428	0.000016425621	0.000000099572	0.000016158741	0.000000094814	0.000000000092	0.000000000000	0.000000000000	0.000000498258	-0.000000120204	0.000000000000	0.000000378054
1006.012024048096	0.000000000000	0.000000000093	0.000014975070	0.000031299738	0.000016424930	0.000000100262	0.000016327349	0.000000098114	0.000000000093	0.000000000000	0.000000000000	0.000000182181	-0.000000055909	0.000000000000	0.000000126271
1007.014028056112	0.000000000000	0.000000000093	0.000014975321	0.000031299487	0.000016424679	0.000000100513	0.000016388998	0.000000099579	0.000000000093	0.000000000000	0.000000000000	0.000000066611	-0.000000024808	0.000000000000	0.000000041803
1008.016032064128	-0.000000000000	0.000000000093	0.000014975412	0.000031299396	0.000016424588	0.000000100604	0.000016411541	0.000000100208	0.000000000093	0.000000000000	0.000000000000	0.000000024358	-0.000000010665	0.000000000000	0.000000013693
1009.018036072144	0.000000000000	0.000000000093	0.000014975445	0.000031299362	0.000016424555	0.000000100638	0.000016419783	0.000000100473	0.000000000093	0.000000000000	0.000000000000	0.000000008906	-0.000000004481	0.000000000000	0.000000004425
1010.020040080160	-0.000000000000	0.000000000093	0.000014975457	0.000031299350	0.000016424543	0.000000100650	0.000016422798	0.000000100582	0.000000000093	0.000000000000	0.000000000000	0.000000003258	-0.000000001851	0.000000000000	0.000000001406
1011.022044088176	0.000000000000	0.000000000093	0.000014975462	0.000031299346	0.000016424538	0.000000100654	0.000016423900	0.000000100627	0.000000000093	0.000000000000	0.000000000000	0.000000001191	-0.000000000754	0.000000000000	0.000000000436
1012.024048096192	0.000000000000	0.000000000093	0.000014975463	0.000031299344	0.000016424537	0.000000100656	0.000016424303	0.000000100645	0.000000000093	0.000000000000	0.000000000000	0.000000000435	-0.000000000304	0.000000000000	0.000000000131
1013.026052104208	-0.000000000000	0.000000000093	0.000014975464	0.000031299344	0.000016424536	0.000000100656	0.000016424450	0.000000100652	0.000000000093	0.000000000000	0.000000000000	0.000000000159	-0.000000000121	0.000000000000	0.000000000038
1014.028056112224	0.000000000000	0.000000000093	0.000014975464	0.000031299344	0.000016424536	0.000000100656	0.000016424504	0.000000100655	0.000000000093	0.000000000000	0.000000000000	0.000000000058	-0.000000000048	0.000000000000	0.000000000010
1015.030060120240	-0.000000000000	0.000000000093	0.000014975464	0.000031299343	0.000016424536	0.000000100657	0.000016424524	0.000000100656	0.000000000093	0.000000000000	0.000000000000	0.000000000022	-0.000000000019	0.000000000000	0.000000000002
1016.032064128256	0.000000000000	0.000000000093	0.000014975464	0.000031299343	0.000016424536	0.000000100657	0.000016424532	0.000000100656	0.000000000093	0.000000000000	0.000000000000	0.000000000008	-0.000000000008	0.000000000000	0.000000000000
1017.034068136272	-0.000000000000	0.000000000093	0.000014975464	0.000031299343	0.000016424536	0.000000100657	0.000016424534	0.000000100656	0.000000000093	0.000000000000	0.000000000000	0.000000000003	-0.000000000003	0.000000000000	-0.000000000000
1018.036072144288	0.000000000000	0.000000000093	0.000014975464	0.000031299343	0.000016424536	0.000000100657	0.000016424535	0.000000100657	0.000000000093	0.000000000000	0.000000000000	0.000000000001	-0.000000000001	0.000000000000	-0.000000000000
1019.038076152304	-0.000000000000	0.000000000093	0.000014975464	0.000031299343	0.000016424536	0.000000100657	0.000016424536	0.000000100657	0.000000000093	0.000000000000	0.000000000000	0.000000000000	-0.000000000000	0.000000000000	-0.000000000000
1020.040080160320	0.000000000000	0.000000000093	0.000014975464	0.000031299343	0.000016424536	0.000000100657	0.000016424536	0.000000100657	0.000000000093	0.000000000000	0.000000000000	0.000000000000	-0.000000000000	0.000000000000	-0.000000000000
1021.042084168337	0.000000000000	0.000000000093	0.000014975464	0.000031299343	0.000016424536	0.000000100657	0.000016424536	0.000000100657	0.000000000093	0.000000000000	0.000000000000	0.000000000000	-0.000000000000	0.000000000000	-0.000000000000
1022.044088176353	0.000000000000	0.000000000093	0.000014975464	0.000031299343	0.000016424536	0.000000100657	0.000016424536	0.000000100657	0.000000000093	0.000000000000	0.000000000000	0.000000000000	-0.000000000000	0.000000000000	-0.000000000000
1023.046092184369	0.000000000000	0.000000000093	0.000014975464	0.000031299343	0.000016424536	0.000000100657	0.000016424536	0.000000100657	0.000000000093	0.000000000000	0.000000000000	0.000000000000	-0.000000000000	0.000000000000	-0.000000000000
1024.048096192385	0.000000000000	0.000000000093	0.000014975464	0.000031299343	0.000016424536	0.000000100657	0.000016424536	0.000000100657	0.000000000093	0.000000000000	0.000000000000	0.000000000000	-0.000000000000	0.000000000000	-0.000000000000
1025.050100200401	0.000000000000	0.000000000093	0.000014975464	0.000031299343	0.000016424536	0.000000100657	0.000016424536	0.000000100657	0.000000000093	0.000000000000	0.000000000000	0.000000000000	-0.000000000000	0.000000000000	-0.000000000000
1026.052104208417	0.000000000000	0.000000000093	0.000014975464	0.000031299343	0.000016424536	0.000000100657	0.000016424536	0.000000100657	0.000000000093	0.000000000000	0.000000000000	0.000000000000	-0.000000000000	0.000000000000	-0.000000000000
1027.054108216433	0.000000000000	0.000000000093	0.000014975464	0.000031299343	0.000016424536	0.000000100657	0.000016424536	0.000000100657	0.000000000093	0.000000000000	0.000000000000	0.000000000000	-0.000000000000	0.000000000000	-0.000000000000
1028.056112224449	0.000000000000	0.000000000093	0.000014975464	0.000031299343	0.000016424536	0.000000100657	0.000016424536	0.000000100657	0.000000000093	0.000000000000	0.000000000000	0.000000000000	-0.000000000000	0.000000000000	-0.000000000000
1029.058116232465	0.000000000000	0.000000000093	0.000014975464	0.000031299343	0.000016424536	0.000000100657	0.000016424536	0.000000100657	0.000000000093	0.000000000000	0.000000000000	0.000000000000	-0.000000000000	0.000000000000	-0.000000000000
1030.060120240481	0.000000000000	0.000000000093	0.000014975464	0.000031299343	0.000016424536	0.000000100657	0.000016424536	0.000000100657	0.000000000093	0.000000000000	0.000000000000	0.000000000000	-0.000000000000	0.000000000000	-0.000000000000
1031.062124248497	0.000000000000	0.000000000093	0.000014975464	0.000031299343	0.000016424536	0.000000100657	0.000016424536	0.000000100657	0.000000000093	0.000000000000	0.000000000000	0.000000000000	-0.000000000000	0.000000000000	-0.000000000000
1032.064128256513	0.000000000000	0.000000000093	0.000014975464	0.000031299343	0.000016424536	0.000000100657	0.000016424536	0.000000100657	0.000000000093	0.000000000000	0.000000000000	0.000000000000	-0.000000000000	0.000000000000	-0.000000000000
1033.066132264529	0.000000000000	0.000000000093	0.000014975464	0.000031299343	0.000016424536	0.000000100657	0.000016424536	0.000000100657	0.000000000093	0.000000000000	0.000000000000	0.000000000000	-0.000000000000	0.000000000000	-0.000000000000
1034.068136272545	0.000000000000	0.000000000093	0.000014975464	0.000031299343	0.000016424536	0.000000100657	0.000016424536	0.000000100657	0.000000000093	0.000000000000	0.000000000000	0.000000000000	-0.000000000000	0.000000000000	-0.000000000000
1035.070140280561	0.000000000000	0.000000000093	0.000014975464	0.000031299343	0.000016424536	0.000000100657	0.000016424536	0.000000100657	0.000000000093	0.000000000000	0.000000000000	0.000000000000	-0.000000000000	0.000000000000	-0.000000000000
1036.072144288577	0.000000000000	0.000000000093	0.000014975464	0.000031299343	0.000016424536	0.000000100657	0.000016424536	0.000000100657	0.000000000093	0.000000000000	0.000000000000	0.000000000000	-0.000000000000	0.000000000000	-0.000000000000
1037.074148296593	0.000000000000	0.000000000093	0.000014975464	0.000031299343	0.000016424536	0.000000100657	0.000016424536	0.000000100657	0.000000000093	0.000000000000	0.000000000000	0.000000000000	-0.000000000000	0.000000000000	-0.000000000000
1038.076152304609	0.000000000000	0.000000000093	0.000014975464	0.000031299343	0.000016424536	0.000000100657	0.000016424536	0.000000100657	0.000000000093	0.000000000000	0.000000000000	0.000000000000	-0.000000000000	0.000000000000	-0.000000000000
1039.078156312625	0.000000000000	0.000000000093	0.000014975464	0.000031299343	0.000016424536	0.000000100657	0.000016424536	0.000000100657	0.000000000093	0.000000000000	0.000000000000	0.000000000000	-0.000000000000	0.000000000000	-0.000000000000
1040.080160320641	0.000000000000	0.000000000093	0.000014975464	0.000031299343	0.000016424536	0.000000100657	0.000016424536	0.000000100657	0.000000000093	0.000000000000	0.000000000000	0.000000000000	-0.000000000000	0.000000000000	-0.000000000000
1041.082164328657	0.000000000000	0.000000000093	0.000014975464	0.000031299343	0.000016424536	0.000000100657	0.000016424536	0.000000100657	0.000000000093	0.000000000000	0.000000000000	0.000000000000	-0.000000000000	0.000000000000	0.000000000000
1042.084168336673	0.000000000000	0.000000000093	0.000014975464	0.000031299343	0.000016424536	0.000000100657	0.000016424536	0.000000100657	0.000000000093	0.000000000000	0.000000000000	0.000000000000	-0.000000000000	0.000000000000	0.000000000000
1043.086172344689	0.000000000000	0.000000000093	0.000014975464	0.000031299343	0.000016424536	0.000000100657	0.000016424536	0.000000100657	0.000000000093	0.000000000000	0.000000000000	0.000000000000	-0.000000000000	0.000000000000	0.000000000000
1044.088176352705	0.000000000000	0.000000000093	0.000014975464	0.000031299343	0.000016424536	0.000000100657	0.000016424536	0.000000100657	0.000000000093	0.000000000000	0.000000000000	0.000000000000	-0.000000000000	0.000000000000	0.000000000000
1045.090180360721	0.000000000000	0.000000000093	0.000014975464	0.000031299343	0.000016424536	0.000000100657	0.000016424536	0.000000100657	0.000000000093	0.000000000000	0.000000000000	0.000000000000	-0.000000000000	0.000000000000	0.000000000000
1046.092184368737	0.000000000000	0.000000000093	0.000014975464	0.000031299343	0.000016424536	0.000000100657	0.000016424536	0.000000100657	0.000000000093	0.000000000000	0.000000000000	0.000000000000	-0.000000000000	0.000000000000	0.000000000000
1047.094188376753	0.000000000000	0.000000000093	0.000014975464	0.000031299343	0.000016424536	0.000000100657	0.000016424536	0.000000100657	0.000000000093	0.000000000000	0.000000000000	0.000000000000	-0.000000000000	0.000000000000	0.000000000000
1048.096192384769	0.000000000000	0.000000000093	0.000014975464	0.000031299343	0.000016424536	0.000000100657	0.000016424536	0.000000100657	0.000000000093	0.000000000000	0.000000000000	0.000000000000	-0.000000000000	0.000000000000	0.000000000000
1049.098196392785	0.000000000000	0.000000000093	0.000014975464	0.000031299343	0.000016424536	0.000000100657	0.000016424536	0.000000100657	0.000000000093	0.000000000000	0.000000000000	0.000000000000	-0.000000000000	0.000000000000	0.000000000000
1050.100200400801	0.000000000000	0.000000000093	0.000014975464	0.000031299343	0.000016424536	0.000000100657	0.000016424536	0.000000100657	0.000000000093	0.000000000000	0.000000000000	0.000000000000	-0.000000000000	0.000000000000	0.000000000000
1051.102204408817	0.000000000000	0.000000000093	0.000014975464	0.000031299343	0.000016424536	0.000000100657	0.000016424536	0.000000100657	0.000000000093	0.000000000000	0.000000000000	0.000000000000	-0.000000000000	0.000000000000	0.000000000000
1052.104208416833	0.000000000000	0.000000000093	0.000014975464	0.000031299343	0.000016424536	0.000000100657	0.000016424536	0.000000100657	0.000000000093	0.000000000000	0.000000000000	0.000000000000	-0.000000000000	0.000000000000	0.000000000000
1053.106212424850	0.000000000000	0.000000000093	0.000014975464	0.000031299343	0.000016424536	0.000000100657	0.000016424536	0.000000100657	0.000000000093	0.000000000000	0.000000000000	0.000000000000	-0.000000000000	0.000000000000	0.000000000000
1054.108216432866	0.000000000000	0.000000000093	0.000014975464	0.000031299343	0.000016424536	0.000000100657	0.000016424536	0.000000100657	0.000000000093	0.000000000000	0.000000000000	0.000000000000	-0.000000000000	0.000000000000	0.000000000000
1055.110220440882	0.000000000000	0.000000000093	0.000014975464	0.000031299343	0.000016424536	0.000000100657	0.000016424536	0.000000100657	0.000000000093	0.000000000000	0.000000000000	0.000000000000	-0.000000000000	0.000000000000	0.000000000000
1056.112224448898	0.000000000000	0.000000000093	0.000014975464	0.000031299343	0.000016424536	0.000000100657	0.000016424536	0.000000100657	0.000000000093	0.000000000000	0.000000000000	0.000000000000	-0.000000000000	0.000000000000	0.000000000000
1057.114228456914	0.000000000000	0.000000000093	0.000014975464	0.000031299343	0.000016424536	0.000000100657	0.000016424536	0.000000100657	0.000000000093	0.000000000000	0.000000000000	0.000000000000	-0.000000000000	0.000000000000	0.000000000000
1058.116232464930	0.000000000000	0.000000000093	0.000014975464	0.000031299343	0.000016424536	0.000000100657	0.000016424536	0.000000100657	0.000000000093	0.000000000000	0.000000000000	0.000000000000	-0.000000000000	0.000000000000	0.000000000000
1059.118236472946	0.000000000000	0.000000000093	0.000014975464	0.000031299343	0.000016424536	0.000000100657	0.000016424536	0.000000100657	0.000000000093	0.000000000000	0.000000000000	0.000000000000	-0.000000000000	0.000000000000	0.000000000000
1060.120240480962	0.000000000000	0.000000000093	0.000014975464	0.000031299343	0.000016424536	0.000000100657	0.000016424536	0.000000100657	0.000000000093	0.000000000000	0.000000000000	0.000000000000	-0.000000000000	0.000000000000	0.000000000000
1061.122244488978	0.000000000000	0.000000000093	0.000014975464	0.000031299343	0.000016424536	0.000000100657	0.000016424536	0.000000100657	0.000000000093	0.000000000000	0.000000000000	0.000000000000	-0.000000000000	0.000000000000	0.000000000000
1062.124248496994	0.000000000000	0.000000000093	0.000014975464	0.000031299343	0.000016424536	0.000000100657	0.000016424536	0.000000100657	0.000000000093	0.000000000000	0.000000000000	0.000000000000	-0.000000000000	0.000000000000	0.000000000000
1063.126252505010	0.000000000000	0.000000000093	0.000014975464	0.000031299343	0.000016424536	0.000000100657	0.000016424536	0.000000100657	0.000000000093	0.000000000000	0.000000000000	0.000000000000	-0.000000000000	0.000000000000	0.000000000000
1064.128256513026	0.000000000000	0.000000000093	0.000014975464	0.000031299343	0.000016424536	0.000000100657	0.000016424536	0.000000100657	0.000000000093	0.000000000000	0.000000000000	0.000000000000	-0.000000000000	0.000000000000	0.000000000000
1065.130260521042	0.000000000000	0.000000000093	0.000014975464	0.000031299343	0.000016424536	0.000000100657	0.000016424536	0.000000100657	0.000000000093	0.000000000000	0.000000000000	0.000000000000	-0.000000000000	0.000000000000	0.000000000000
1066.132264529058	0.000000000000	0.000000000093	0.000014975464	0.000031299343	0.000016424536	0.000000100657	0.000016424536	0.000000100657	0.000000000093	0.000000000000	0.000000000000	0.000000000000	-0.000000000000	0.000000000000	0.000000000000
1067.134268537074	0.000000000000	0.000000000093	0.000014975464	0.000031299343	0.000016424536	0.000000100657	0.000016424536	0.000000100657	0.000000000093	0.000000000000	0.000000000000	0.000000000000	-0.000000000000	0.000000000000	0.000000000000
1068.136272545090	0.000000000000	0.000000000093	0.000014975464	0.000031299343	0.000016424536	0.000000100657	0.000016424536	0.000000100657	0.000000000093	0.000000000000	0.000000000000	0.000000000000	-0.000000000000	0.000000000000	0.000000000000
1069.138276553106	0.000000000000	0.000000000093	0.000014975464	0.000031299343	0.000016424536	0.000000100657	0.000016424536	0.000000100657	0.000000000093	0.000000000000	0.000000000000	0.000000000000	-0.000000000000	0.000000000000	0.000000000000
1070.140280561122	0.000000000000	0.000000000093	0.000014975464	0.000031299343	0.000016424536	0.000000100657	0.000016424536	0.000000100657	0.000000000093	0.000000000000	0.000000000000	0.000000000000	-0.000000000000	0.000000000000	0.000000000000
1071.142284569138	0.000000000000	0.000000000093	0.000014975464	0.000031299343	0.000016424536	0.000000100657	0.000016424536	0.000000100657	0.000000000093	0.000000000000	0.000000000000	0.000000000000	-0.000000000000	0.000000000000	0.000000000000
1072.144288577154	0.000000000000	0.000000000093	0.000014975464	0.000031299343	0.000016424536	0.000000100657	0.000016424536	0.000000100657	0.000000000093	0.000000000000	0.000000000000	0.000000000000	-0.000000000000	0.000000000000	0.000000000000
1073.146292585170	0.000000000000	0.000000000093	0.000014975464	0.000031299343	0.000016424536	0.000000100657	0.000016424536	0.000000100657	0.000000000093	0.000000000000	0.000000000000	0.000000000000	-0.000000000000	0.000000000000	0.000000000000
1074.148296593186	0.000000000000	0.000000000093	0.000014975464	0.000031299343	0.000016424536	0.000000100657	0.000016424536	0.000000100657	0.000000000093	0.000000000000	0.000000000000	0.000000000000	-0.000000000000	0.000000000000	0.000000000000
1075.150300601202	0.000000000000	0.000000000093	0.000014975464	0.000031299343	0.000016424536	0.000000100657	0.000016424536	0.000000100657	0.000000000093	0.000000000000	0.000000000000	0.000000000000	-0.000000000000	0.000000000000	0.000000000000
1076.152304609218	0.000000000000	0.000000000093	0.000014975464	0.000031299343	0.000016424536	0.000000100657	0.000016424536	0.000000100657	0.000000000093	0.000000000000	0.000000000000	0.000000000000	-0.000000000000	0.000000000000	0.000000000000
1077.154308617234	0.000000000000	0.000000000093	0.000014975464	0.000031299343	0.000016424536	0.000000100657	0.000016424536	0.000000100657	0.000000000093	0.000000000000	0.000000000000	0.000000000000	-0.000000000000	0.000000000000	0.000000000000
1078.156312625250	0.000000000000	0.000000000093	0.000014975464	0.000031299343	0.000016424536	0.000000100657	0.000016424536	0.000000100657	0.000000000093	0.000000000000	0.000000000000	0.000000000000	-0.000000000000	0.000000000000	0.000000000000
1079.158316633266	0.000000000000	0.000000000093	0.000014975464	0.000031299343	0.000016424536	0.000000100657	0.000016424536	0.000000100657	0.000000000093	0.000000000000	0.000000000000	0.000000000000	-0.000000000000	0.000000000000	0.000000000000
1080.160320641282	0.000000000000	0.000000000093	0.000014975464	0.000031299343	0.000016424536	0.000000100657	0.000016424536	0.000000100657	0.000000000093	0.000000000000	0.000000000000	0.000000000000	-0.000000000000	0.000000000000	0.000000000000
1081.162324649298	0.000000000000	0.000000000093	0.000014975464	0.000031299343	0.000016424536	0.000000100657	0.000016424536	0.000000100657	0.000000000093	0.000000000000	0.000000000000	0.000000000000	-0.000000000000	0.000000000000	0.000000000000
1082.164328657314	0.000000000000	0.000000000093	0.000014975464	0.000031299343	0.000016424536	0.000000100657	0.000016424536	0.000000100657	0.000000000093	0.000000000000	0.000000000000	0.000000000000	-0.000000000000	0.000000000000	0.000000000000
1083.166332665331	0.000000000000	0.000000000093	0.000014975464	0.000031299343	0.000016424536	0.000000100657	0.000016424536	0.000000100657	0.000000000093	0.000000000000	0.000000000000	0.000000000000	-0.000000000000	0.000000000000	0.000000000000
1084.168336673347	0.000000000000	0.000000000093	0.000014975464	0.000031299343	0.000016424536	0.000000100657	0.000016424536	0.000000100657	0.000000000093	0.000000000000	0.000000000000	0.000000000000	-0.000000000000	0.000000000000	0.000000000000
1085.170340681363	0.000000000000	0.000000000093	0.000014975464	0.000031299343	0.000016424536	0.000000100657	0.000016424536	0.000000100657	0.000000000093	0.000000000000	0.000000000000	0.000000000000	-0.000000000000	0.000000000000	0.000000000000
1086.172344689379	0.000000000000	0.000000000093	0.000014975464	0.000031299343	0.000016424536	0.000000100657	0.000016424536	0.000000100657	0.000000000093	0.000000000000	0.000000000000	0.000000000000	-0.000000000000	0.000000000000	0.000000000000
1087.174348697395	0.000000000000	0.000000000093	0.000014975464	0.000031299343	0.000016424536	0.000000100657	0.000016424536	0.000000100657	0.000000000093	0.000000000000	0.000000000000	0.000000000000	-0.000000000000	0.000000000000	0.000000000000
1088.176352705411	0.000000000000	0.000000000093	0.000014975464	0.000031299343	0.000016424536	0.000000100657	0.000016424536	0.000000100657	0.000000000093	0.000000000000	0.000000000000	0.000000000000	-0.000000000000	0.000000000000	0.000000000000
1089.178356713427	0.000000000000	0.000000000093	0.000014975464	0.000031299343	0.000016424536	0.000000100657	0.000016424536	0.000000100657	0.000000000093	0.000000000000	0.000000000000	0.000000000000	-0.000000000000	0.000000000000	0.000000000000
1090.180360721443	0.000000000000	0.000000000093	0.000014975464	0.000031299343	0.000016424536	0.000000100657	0.000016424536	0.000000100657	0.000000000093	0.000000000000	0.000000000000	0.000000000000	-0.000000000000	0.000000000000	0.000000000000
1091.182364729459	0.000000000000	0.000000000093	0.000014975464	0.000031299343	0.000016424536	0.000000100657	0.000016424536	0.000000100657	0.000000000093	0.000000000000	0.000000000000	0.000000000000	-0.000000000000	0.000000000000	0.000000000000
1092.184368737475	0.000000000000	0.000000000093	0.000014975464	0.000031299343	0.000016424536	0.000000100657	0.000016424536	0.000000100657	0.000000000093	0.000000000000	0.000000000000	0.000000000000	-0.000000000000	0.000000000000	0.000000000000
1093.186372745491	0.000000000000	0.000000000093	0.000014975464	0.000031299343	0.000016424536	0.000000100657	0.000016424536	0.000000100657	0.000000000093	0.000000000000	0.000000000000	0.000000000000	-0.000000000000	0.000000000000	0.000000000000
1094.188376753507	0.000000000000	0.000000000093	0.000014975464	0.000031299343	0.000016424536	0.000000100657	0.000016424536	0.000000100657	0.000000000093	0.000000000000	0.000000000000	0.000000000000	-0.000000000000	0.000000000000	0.000000000000
1095.190380761523	0.000000000000	0.000000000093	0.000014975464	0.000031299343	0.000016424536	0.000000100657	0.000016424536	0.000000100657	0.000000000093	0.000000000000	0.000000000000	0.000000000000	-0.000000000000	0.000000000000	0.000000000000
1096.192384769539	0.000000000000	0.000000000093	0.000014975464	0.000031299343	0.000016424536	0.000000100657	0.000016424536	0.000000100657	0.000000000093	0.000000000000	0.000000000000	0.000000000000	-0.000000000000	0.000000000000	0.000000000000
1097.194388777555	0.000000000000	0.000000000093	0.000014975464	0.000031299343	0.000016424536	0.000000100657	0.000016424536	0.000000100657	0.000000000093	0.000000000000	0.000000000000	0.000000000000	-0.000000000000	0.000000000000	0.000000000000
1098.196392785571	0.000000000000	0.000000000093	0.000014975464	0.000031299343	0.000016424536	0.000000100657	0.000016424536	0.000000100657	0.000000000093	0.000000000000	0.000000000000	0.000000000000	-0.000000000000	0.000000000000	0.000000000000
1099.198396793587	0.000000000000	0.000000000093	0.000014975464	0.000031299343	0.000016424536	0.000000100657	0.000016424536	0.000000100657	0.000000000093	0.000000000000	0.000000000000	0.000000000000	-0.000000000000	0.000000000000	0.000000000000
1100.200400801603	0.000000000000	0.000000000093	0.000014975464	0.000031299343	0.000016424536	0.000000100657	0.000016424536	0.000000100657	0.000000000093	0.000000000000	0.000000000000	0.000000000000	-0.000000000000	0.000000000000	0.000000000000
1101.202404809619	0.000000000000	0.000000000093	0.000014975464	0.000031299343	0.000016424536	0.000000100657	0.000016424536	0.000000100657	0.000000000093	0.000000000000	0.000000000000	0.000000000000	-0.000000000000	0.000000000000	0.000000000000
1102.204408817635	0.000000000000	0.000000000093	0.000014975464	0.000031299343	0.000016424536	0.000000100657	0.000016424536	0.000000100657	0.000000000093	0.000000000000	0.000000000000	0.000000000000	-0.000000000000	0.000000000000	0.000000000000
1103.206412825651	0.000000000000	0.000000000093	0.000014975464	0.000031299343	0.000016424536	0.000000100657	0.000016424536	0.000000100657	0.000000000093	0.000000000000	0.000000000000	0.000000000000	-0.000000000000	0.000000000000	0.000000000000
1104.208416833667	0.000000000000	0.000000000093	0.000014975464	0.000031299343	0.000016424536	0.000000100657	0.000016424536	0.000000100657	0.000000000093	0.000000000000	0.000000000000	0.000000000000	-0.000000000000	0.000000000000	0.000000000000
1105.210420841683	0.000000000000	0.000000000093	0.000014975464	0.000031299343	0.000016424536	0.000000100657	0.000016424536	0.000000100657	0.000000000093	0.000000000000	0.000000000000	0.000000000000	-0.000000000000	0.000000000000	0.000000000000
1106.212424849699	0.000000000000	0.000000000093	0.000014975464	0.000031299343	0.000016424536	0.000000100657	0.000016424536	0.000000100657	0.000000000093	0.000000000000	0.000000000000	0.000000000000	-0.000000000000	0.000000000000	0.000000000000
1107.214428857715	0.000000000000	0.000000000093	0.000014975464	0.000031299343	0.000016424536	0.000000100657	0.000016424536	0.000000100657	0.000000000093	0.000000000000	0.000000000000	0.000000000000	-0.000000000000	0.000000000000	0.000000000000
1108.216432865731	0.000000000000	0.000000000093	0.000014975464	0.000031299343	0.000016424536	0.000000100657	0.000016424536	0.000000100657	0.000000000093	0.000000000000	0.000000000000	0.000000000000	-0.000000000000	0.000000000000	0.000000000000
1109.218436873747	0.000000000000	0.000000000093	0.000014975464	0.000031299343	0.000016424536	0.000000100657	0.000016424536	0.000000100657	0.000000000093	0.000000000000	0.000000000000	0.000000000000	-0.000000000000	0.000000000000	0.000000000000
1110.220440881763	0.000000000000	0.000000000093	0.000014975464	0.000031299343	0.000016424536	0.000000100657	0.000016424536	0.000000100657	0.000000000093	0.000000000000	0.000000000000	0.000000000000	-0.000000000000	0.000000000000	0.000000000000
1111.222444889779	0.000000000000	0.000000000093	0.000014975464	0.000031299343	0.000016424536	0.000000100657	0.000016424536	0.000000100657	0.000000000093	0.000000000000	0.000000000000	0.000000000000	-0.000000000000	0.000000000000	0.000000000000
1112.224448897796	0.000000000000	0.000000000093	0.000014975464	0.000031299343	0.000016424536	0.000000100657	0.000016424536	0.000000100657	0.000000000093	0.000000000000	0.000000000000	0.000000000000	-0.000000000000	0.000000000000	0.000000000000
1113.226452905812	0.000000000000	0.000000000093	0.000014975464	0.000031299343	0.000016424536	0.000000100657	0.000016424536	0.000000100657	0.000000000093	0.000000000000	0.000000000000	0.000000000000	-0.000000000000	0.000000000000	0.000000000000
1114.228456913828	0.000000000000	0.000000000093	0.000014975464	0.000031299343	0.000016424536	0.000000100657	0.000016424536	0.000000100657	0.000000000093	0.000000000000	0.000000000000	0.000000000000	-0.000000000000	0.000000000000	0.000000000000
1115.230460921844	0.000000000000	0.000000000093	0.000014975464	0.000031299343	0.000016424536	0.000000100657	0.000016424536	0.000000100657	0.000000000093	0.000000000000	0.000000000000	0.000000000000	-0.000000000000	0.000000000000	0.000000000000
1116.232464929860	0.000000000000	0.000000000093	0.000014975464	0.000031299343	0.000016424536	0.000000100657	0.000016424536	0.000000100657	0.000000000093	0.000000000000	0.000000000000	0.000000000000	-0.000000000000	0.000000000000	0.000000000000
1117.234468937876	0.000000000000	0.000000000093	0.000014975464	0.000031299343	0.000016424536	0.000000100657	0.000016424536	0.000000100657	0.000000000093	0.000000000000	0.000000000000	0.000000000000	-0.000000000000	0.000000000000	0.000000000000
1118.236472945892	0.000000000000	0.000000000093	0.000014975464	0.000031299343	0.000016424536	0.000000100657	0.000016424536	0.000000100657	0.000000000093	0.000000000000	0.000000000000	0.000000000000	-0.000000000000	0.000000000000	0.000000000000
1119.238476953908	0.000000000000	0.000000000093	0.000014975464	0.000031299343	0.000016424536	0.000000100657	0.000016424536	0.000000100657	0.000000000093	0.000000000000	0.000000000000	0.000000000000	-0.000000000000	0.000000000000	0.000000000000
1120.240480961924	0.000000000000	0.000000000093	0.000014975464	0.000031299343	0.000016424536	0.000000100657	0.000016424536	0.000000100657	0.000000000093	0.000000000000	0.000000000000	0.000000000000	-0.000000000000	0.000000000000	0.000000000000
1121.242484969940	0.000000000000	0.000000000093	0.000014975464	0.000031299343	0.000016424536	0.000000100657	0.000016424536	0.000000100657	0.000000000093	0.000000000000	0.000000000000	0.000000000000	-0.000000000000	0.000000000000	0.000000000000
1122.244488977956	0.000000000000	0.000000000093	0.000014975464	0.000031299343	0.000016424536	0.000000100657	0.000016424536	0.000000100657	0.000000000093	0.000000000000	0.000000000000	0.000000000000	-0.000000000000	0.000000000000	0.000000000000
1123.246492985972	0.000000000000	0.000000000093	0.000014975464	0.000031299343	0.000016424536	0.000000100657	0.000016424536	0.000000100657	0.000000000093	0.000000000000	0.000000000000	0.000000000000	-0.000000000000	0.000000000000	0.000000000000
1124.248496993988	0.000000000000	0.000000000093	0.000014975464	0.000031299343	0.000016424536	0.000000100657	0.000016424536	0.000000100657	0.000000000093	0.000000000000	0.000000000000	0.000000000000	-0.000000000000	0.000000000000	0.000000000000
1125.250501002004	0.000000000000	0.000000000093	0.000014975464	0.000031299343	0.000016424536	0.000000100657	0.000016424536	0.000000100657	0.000000000093	0.000000000000	0.000000000000	0.000000000000	-0.000000000000	0.000000000000	0.000000000000
1126.252505010020	0.000000000000	0.000000000093	0.000014975464	0.000031299343	0.000016424536	0.000000100657	0.000016424536	0.000000100657	0.000000000093	0.000000000000	0.000000000000	0.000000000000	-0.000000000000	0.000000000000	0.000000000000
1127.254509018036	0.000000000000	0.000000000093	0.000014975464	0.000031299343	0.000016424536	0.000000100657	0.000016424536	0.000000100657	0.000000000093	0.000000000000	0.000000000000	0.000000000000	-0.000000000000	0.000000000000	0.000000000000
1128.256513026052	0.000000000000	0.000000000093	0.000014975464	0.000031299343	0.000016424536	0.000000100657	0.000016424536	0.000000100657	0.000000000093	0.000000000000	0.000000000000	0.000000000000	-0.000000000000	0.000000000000	0.000000000000
1129.258517034068	0.000000000000	0.000000000093	0.000014975464	0.000031299343	0.000016424536	0.000000100657	0.000016424536	0.000000100657	0.000000000093	0.000000000000	0.000000000000	0.000000000000	-0.000000000000	0.000000000000	0.000000000000
1130.260521042084	0.000000000000	0.000000000093	0.000014975464	0.000031299343	0.000016424536	0.000000100657	0.000016424536	0.000000100657	0.000000000093	0.000000000000	0.000000000000	0.000000000000	-0.000000000000	0.000000000000	0.000000000000
1131.262525050100	0.000000000000	0.000000000093	0.000014975464	0.000031299343	0.000016424536	0.000000100657	0.000016424536	0.000000100657	0.000000000093	0.000000000000	0.000000000000	0.000000000000	-0.000000000000	0.000000000000	0.000000000000
1132.264529058116	0.000000000000	0.000000000093	0.000014975464	0.000031299343	0.000016424536	0.000000100657	0.000016424536	0.000000100657	0.000000000093	0.000000000000	0.000000000000	0.000000000000	-0.000000000000	0.000000000000	0.000000000000
1133.266533066132	0.000000000000	0.000000000093	0.000014975464	0.000031299343	0.000016424536	0.000000100657	0.000016424536	0.000000100657	0.000000000093	0.000000000000	0.000000000000	0.000000000000	-0.000000000000	0.000000000000	0.000000000000
1134.268537074148	0.000000000000	0.000000000093	0.000014975464	0.000031299343	0.000016424536	0.000000100657	0.000016424536	0.000000100657	0.000000000093	0.000000000000	0.000000000000	0.000000000000	-0.000000000000	0.000000000000	0.000000000000
1135.270541082164	0.000000000000	0.000000000093	0.000014975464	0.000031299343	0.000016424536	0.000000100657	0.000016424536	0.000000100657	0.000000000093	0.000000000000	0.000000000000	0.000000000000	-0.000000000000	0.000000000000	0.000000000000
1136.272545090180	0.000000000000	0.000000000093	0.000014975464	0.000031299343	0.000016424536	0.000000100657	0.000016424536	0.000000100657	0.000000000093	0.000000000000	0.000000000000	0.000000000000	-0.000000000000	0.000000000000	0.000000000000
1137.274549098196	0.000000000000	0.000000000093	0.000014975464	0.000031299343	0.000016424536	0.000000100657	0.000016424536	0.000000100657	0.000000000093	0.000000000000	0.000000000000	0.000000000000	-0.000000000000	0.000000000000	0.000000000000
1138.276553106212	0.000000000000	0.000000000093	0.000014975464	0.000031299343	0.000016424536	0.000000100657	0.000016424536	0.000000100657	0.000000000093	0.000000000000	0.000000000000	0.000000000000	-0.000000000000	0.000000000000	0.000000000000
1139.278557114228	0.000000000000	0.000000000093	0.000014975464	0.000031299343	0.000016424536	0.000000100657	0.000016424536	0.000000100657	0.000000000093	0.000000000000	0.000000000000	0.000000000000	-0.000000000000	0.000000000000	0.000000000000
1140.280561122244	0.000000000000	0.000000000093	0.000014975464	0.000031299343	0.000016424536	0.000000100657	0.000016424536	0.000000100657	0.000000000093	0.000000000000	0.000000000000	0.000000000000	-0.000000000000	0.000000000000	0.000000000000
1141.282565130260	0.000000000000	0.000000000093	0.000014975464	0.000031299343	0.000016424536	0.000000100657	0.000016424536	0.000000100657	0.000000000093	0.000000000000	0.000000000000	0.000000000000	-0.000000000000	0.000000000000	0.000000000000
1142.284569138277	0.000000000000	0.000000000093	0.000014975464	0.000031299343	0.000016424536	0.000000100657	0.000016424536	0.000000100657	0.000000000093	0.000000000000	0.000000000000	0.000000000000	-0.000000000000	0.000000000000	0.000000000000
1143.286573146293	0.000000000000	0.000000000093	0.000014975464	0.000031299343	0.000016424536	0.000000100657	0.000016424536	0.000000100657	0.000000000093	0.000000000000	0.000000000000	0.000000000000	-0.000000000000	0.000000000000	0.000000000000
1144.288577154309	0.000000000000	0.000000000093	0.000014975464	0.000031299343	0.000016424536	0.000000100657	0.000016424536	0.000000100657	0.000000000093	0.000000000000	0.000000000000	0.000000000000	-0.000000000000	0.000000000000	0.000000000000
1145.290581162325	0.000000000000	0.000000000093	0.000014975464	0.000031299343	0.000016424536	0.000000100657	0.000016424536	0.000000100657	0.000000000093	0.000000000000	0.000000000000	0.000000000000	-0.000000000000	0.000000000000	0.000000000000
1146.292585170341	0.000000000000	0.000000000093	0.000014975464	0.000031299343	0.000016424536	0.000000100657	0.000016424536	0.000000100657	0.000000000093	0.000000000000	0.000000000000	0.000000000000	-0.000000000000	0.000000000000	0.000000000000
1147.294589178357	0.000000000000	0.000000000093	0.000014975464	0.000031299343	0.000016424536	0.000000100657	0.000016424536	0.000000100657	0.000000000093	0.000000000000	0.000000000000	0.000000000000	-0.000000000000	0.000000000000	0.000000000000
1148.296593186373	0.000000000000	0.000000000093	0.000014975464	0.000031299343	0.000016424536	0.000000100657	0.000016424536	0.000000100657	0.000000000093	0.000000000000	0.000000000000	0.000000000000	-0.000000000000	0.000000000000	0.000000000000
1149.298597194389	0.000000000000	0.000000000093	0.000014975464	0.000031299343	0.000016424536	0.000000100657	0.000016424536	0.000000100657	0.000000000093	0.000000000000	0.000000000000	0.000000000000	-0.000000000000	0.000000000000	0.000000000000
1150.300601202405	0.000000000000	0.000000000093	0.000014975464	0.000031299343	0.000016424536	0.000000100657	0.000016424536	0.000000100657	0.000000000093	0.000000000000	0.000000000000	0.000000000000	-0.000000000000	0.000000000000	0.000000000000
1151.302605210421	0.000000000000	0.000000000093	0.000014975464	0.000031299343	0.000016424536	0.000000100657	0.000016424536	0.000000100657	0.000000000093	0.000000000000	0.000000000000	0.000000000000	-0.000000000000	0.000000000000	0.000000000000
1152.304609218437	0.000000000000	0.000000000093	0.000014975464	0.000031299343	0.000016424536	0.000000100657	0.000016424536	0.000000100657	0.000000000093	0.000000000000	0.000000000000	0.000000000000	-0.000000000000	0.000000000000	0.000000000000
1153.306613226453	0.000000000000	0.000000000093	0.000014975464	0.000031299343	0.000016424536	0.000000100657	0.000016424536	0.000000100657	0.000000000093	0.000000000000	0.000000000000	0.000000000000	-0.000000000000	0.000000000000	0.000000000000
1154.308617234469	0.000000000000	0.000000000093	0.000014975464	0.000031299343	0.000016424536	0.000000100657	0.000016424536	0.000000100657	0.000000000093	0.000000000000	0.000000000000	0.000000000000	-0.000000000000	0.000000000000	0.000000000000
1155.310621242485	0.000000000000	0.000000000093	0.000014975464	0.000031299343	0.000016424536	0.000000100657	0.000016424536	0.000000100657	0.000000000093	0.000000000000	0.000000000000	0.000000000000	-0.000000000000	0.000000000000	0.000000000000
1156.312625250501	0.000000000000	0.000000000093	0.000014975464	0.000031299343	0.000016424536	0.000000100657	0.000016424536	0.000000100657	0.000000000093	0.000000000000	0.000000000000	0.000000000000	-0.000000000000	0.000000000000	0.000000000000
1157.314629258517	0.000000000000	0.000000000093	0.000014975464	0.000031299343	0.000016424536	0.000000100657	0.000016424536	0.000000100657	0.000000000093	0.000000000000	0.000000000000	0.000000000000	-0.000000000000	0.000000000000	0.000000000000
1158.316633266533	0.000000000000	0.000000000093	0.000014975464	0.000031299343	0.000016424536	0.000000100657	0.000016424536	0.000000100657	0.000000000093	0.000000000000	0.000000000000	0.000000000000	-0.000000000000	0.000000000000	0.000000000000
1159.318637274549	0.000000000000	0.000000000093	0.000014975464	0.000031299343	0.000016424536	0.000000100657	0.000016424536	0.000000100657	0.000000000093	0.000000000000	0.000000000000	0.000000000000	-0.000000000000	0.000000000000	0.000000000000
1160.320641282565	0.000000000000	0.000000000093	0.000014975464	0.000031299343	0.000016424536	0.000000100657	0.000016424536	0.000000100657	0.000000000093	0.000000000000	0.000000000000	0.000000000000	-0.000000000000	0.000000000000	0.000000000000
1161.322645290581	0.000000000000	0.000000000093	0.000014975464	0.000031299343	0.000016424536	0.000000100657	0.000016424536	0.000000100657	0.000000000093	0.000000000000	0.000000000000	0.000000000000	-0.000000000000	0.000000000000	0.000000000000
1162.324649298597	0.000000000000	0.000000000093	0.000014975464	0.000031299343	0.000016424536	0.000000100657	0.000016424536	0.000000100657	0.000000000093	0.000000000000	0.000000000000	0.000000000000	-0.000000000000	0.000000000000	0.000000000000
1163.326653306613	0.000000000000	0.000000000093	0.000014975464	0.000031299343	0.000016424536	0.000000100657	0.000016424536	0.000000100657	0.000000000093	0.000000000000	0.000000000000	0.000000000000	-0.000000000000	0.000000000000	0.000000000000
1164.328657314629	0.000000000000	0.000000000093	0.000014975464	0.000031299343	0.000016424536	0.000000100657	0.000016424536	0.000000100657	0.000000000093	0.000000000000	0.000000000000	0.000000000000	-0.000000000000	0.000000000000	0.000000000000
1165.330661322645	0.000000000000	0.000000000093	0.000014975464	0.000031299343	0.000016424536	0.000000100657	0.000016424536	0.000000100657	0.000000000093	0.000000000000	0.000000000000	0.000000000000	-0.000000000000	0.000000000000	0.000000000000
1166.332665330661	0.000000000000	0.000000000093	0.000014975464	0.000031299343	0.000016424536	0.000000100657	0.000016424536	0.000000100657	0.000000000093	0.000000000000	0.000000000000	0.000000000000	-0.000000000000	0.000000000000	0.000000000000
1167.334669338677	0.000000000000	0.000000000093	0.000014975464	0.000031299343	0.000016424536	0.000000100657	0.000016424536	0.000000100657	0.000000000093	0.000000000000	0.000000000000	0.000000000000	-0.000000000000	0.000000000000	0.000000000000
1168.336673346693	0.000000000000	0.000000000093	0.000014975464	0.000031299343	0.000016424536	0.000000100657	0.000016424536	0.000000100657	0.000000000093	0.000000000000	0.000000000000	0.000000000000	-0.000000000000	0.000000000000	0.000000000000
1169.338677354709	0.000000000000	0.000000000093	0.000014975464	0.000031299343	0.000016424536	0.000000100657	0.000016424536	0.000000100657	0.000000000093	0.000000000000	0.000000000000	0.000000000000	-0.000000000000	0.000000000000	0.000000000000
1170.340681362725	0.000000000000	0.000000000093	0.000014975464	0.000031299343	0.000016424536	0.000000100657	0.000016424536	0.000000100657	0.000000000093	0.000000000000	0.000000000000	0.000000000000	-0.000000000000	0.000000000000	0.000000000000
1171.342685370741	0.000000000000	0.000000000093	0.000014975464	0.000031299343	0.000016424536	0.000000100657	0.000016424536	0.000000100657	0.000000000093	0.000000000000	0.000000000000	0.000000000000	-0.000000000000	0.000000000000	0.000000000000
1172.344689378757	0.000000000000	0.000000000093	0.000014975464	0.000031299343	0.000016424536	0.000000100657	0.000016424536	0.000000100657	0.000000000093	0.000000000000	0.000000000000	0.000000000000	-0.000000000000	0.000000000000	0.000000000000
1173.346693386773	0.000000000000	0.000000000093	0.000014975464	0.000031299343	0.000016424536	0.000000100657	0.000016424536	0.000000100657	0.000000000093	0.000000000000	0.000000000000	0.000000000000	-0.000000000000	0.000000000000	0.000000000000
1174.348697394789	0.000000000000	0.000000000093	0.000014975464	0.000031299343	0.000016424536	0.000000100657	0.000016424536	0.000000100657	0.000000000093	0.000000000000	0.000000000000	0.000000000000	-0.000000000000	0.000000000000	0.000000000000
1175.350701402805	0.000000000000	0.000000000093	0.000014975464	0.000031299343	0.000016424536	0.000000100657	0.000016424536	0.000000100657	0.000000000093	0.000000000000	0.000000000000	0.000000000000	-0.000000000000	0.000000000000	0.000000000000
1176.352705410821	0.000000000000	0.000000000093	0.000014975464	0.000031299343	0.000016424536	0.000000100657	0.000016424536	0.000000100657	0.000000000093	0.000000000000	0.000000000000	0.000000000000	-0.000000000000	0.000000000000	0.000000000000
1177.354709418838	0.000000000000	0.000000000093	0.000014975464	0.000031299343	0.000016424536	0.000000100657	0.000016424536	0.000000100657	0.000000000093	0.000000000000	0.000000000000	0.000000000000	-0.000000000000	0.000000000000	0.000000000000
1178.356713426854	0.000000000000	0.000000000093	0.000014975464	0.000031299343	0.000016424536	0.000000100657	0.000016424536	0.000000100657	0.000000000093	0.000000000000	0.000000000000	0.000000000000	-0.000000000000	0.000000000000	0.000000000000
1179.358717434870	0.000000000000	0.000000000093	0.000014975464	0.000031299343	0.000016424536	0.000000100657	0.000016424536	0.000000100657	0.000000000093	0.000000000000	0.000000000000	0.000000000000	-0.000000000000	0.000000000000	0.000000000000
1180.360721442886	0.000000000000	0.000000000093	0.000014975464	0.000031299343	0.000016424536	0.000000100657	0.000016424536	0.000000100657	0.000000000093	0.000000000000	0.000000000000	0.000000000000	-0.000000000000	0.000000000000	0.000000000000
1181.362725450902	0.000000000000	0.000000000093	0.000014975464	0.000031299343	0.000016424536	0.000000100657	0.000016424536	0.000000100657	0.000000000093	0.000000000000	0.000000000000	0.000000000000	-0.000000000000	0.000000000000	0.000000000000
1182.364729458918	0.000000000000	0.000000000093	0.000014975464	0.000031299343	0.000016424536	0.000000100657	0.000016424536	0.000000100657	0.000000000093	0.000000000000	0.000000000000	0.000000000000	-0.000000000000	0.000000000000	0.000000000000
1183.366733466934	0.000000000000	0.000000000093	0.000014975464	0.000031299343	0.000016424536	0.000000100657	0.000016424536	0.000000100657	0.000000000093	0.000000000000	0.000000000000	0.000000000000	-0.000000000000	0.000000000000	0.000000000000
1184.368737474950	0.000000000000	0.000000000093	0.000014975464	0.000031299343	0.000016424536	0.000000100657	0.000016424536	0.000000100657	0.000000000093	0.000000000000	0.000000000000	0.000000000000	-0.000000000000	0.000000000000	0.000000000000
1185.370741482966	0.000000000000	0.000000000093	0.000014975464	0.000031299343	0.000016424536	0.000000100657	0.000016424536	0.000000100657	0.000000000093	0.000000000000	0.000000000000	0.000000000000	-0.000000000000	0.000000000000	0.000000000000
1186.372745490982	0.000000000000	0.000000000093	0.000014975464	0.000031299343	0.000016424536	0.000000100657	0.000016424536	0.000000100657	0.000000000093	0.000000000000	0.000000000000	0.000000000000	-0.000000000000	0.000000000000	0.000000000000
1187.374749498998	0.000000000000	0.000000000093	0.000014975464	0.000031299343	0.000016424536	0.000000100657	0.000016424536	0.000000100657	0.000000000093	0.000000000000	0.000000000000	0.000000000000	-0.000000000000	0.000000000000	0.000000000000
1188.376753507014	0.000000000000	0.000000000093	0.000014975464	0.000031299343	0.000016424536	0.000000100657	0.000016424536	0.000000100657	0.000000000093	0.000000000000	0.000000000000	0.000000000000	-0.000000000000	0.000000000000	0.000000000000
1189.378757515030	0.000000000000	0.000000000093	0.000014975464	0.000031299343	0.000016424536	0.000000100657	0.000016424536	0.000000100657	0.000000000093	0.000000000000	0.000000000000	0.000000000000	-0.000000000000	0.000000000000	0.000000000000
1190.380761523046	0.000000000000	0.000000000093	0.000014975464	0.000031299343	0.000016424536	0.000000100657	0.000016424536	0.000000100657	0.000000000093	0.000000000000	0.000000000000	0.000000000000	-0.000000000000	0.000000000000	0.000000000000
1191.382765531062	0.000000000000	0.000000000093	0.000014975464	0.000031299343	0.000016424536	0.000000100657	0.000016424536	0.000000100657	0.000000000093	0.000000000000	0.000000000000	0.000000000000	-0.000000000000	0.000000000000	0.000000000000
1192.384769539078	0.000000000000	0.000000000093	0.000014975464	0.000031299343	0.000016424536	0.000000100657	0.000016424536	0.000000100657	0.000000000093	0.000000000000	0.000000000000	0.000000000000	-0.000000000000	0.000000000000	0.000000000000
1193.386773547094	0.000000000000	0.000000000093	0.000014975464	0.000031299343	0.000016424536	0.000000100657	0.000016424536	0.000000100657	0.000000000093	0.000000000000	0.000000000000	0.000000000000	-0.000000000000	0.000000000000	0.000000000000
1194.388777555110	0.000000000000	0.000000000093	0.000014975464	0.000031299343	0.000016424536	0.000000100657	0.000016424536	0.000000100657	0.000000000093	0.000000000000	0.000000000000	0.000000000000	-0.000000000000	0.000000000000	0.000000000000
1195.390781563126	0.000000000000	0.000000000093	0.000014975464	0.000031299343	0.000016424536	0.000000100657	0.000016424536	0.000000100657	0.000000000093	0.000000000000	0.000000000000	0.000000000000	-0.000000000000	0.000000000000	0.000000000000
1196.392785571142	0.000000000000	0.000000000093	0.000014975464	0.000031299343	0.000016424536	0.000000100657	0.000016424536	0.000000100657	0.000000000093	0.000000000000	0.000000000000	0.000000000000	-0.000000000000	0.000000000000	0.000000000000
1197.394789579158	0.000000000000	0.000000000093	0.000014975464	0.000031299343	0.000016424536	0.000000100657	0.000016424536	0.000000100657	0.000000000093	0.000000000000	0.000000000000	0.000000000000	-0.000000000000	0.000000000000	0.000000000000
1198.396793587174	0.000000000000	0.000000000093	0.000014975464	0.000031299343	0.000016424536	0.000000100657	0.000016424536	0.000000100657	0.000000000093	0.000000000000	0.000000000000	0.000000000000	-0.000000000000	0.000000000000	0.000000000000
1199.398797595190	0.000000000000	0.000000000093	0.000014975464	0.000031299343	0.000016424536	0.000000100657	0.000016424536	0.000000100657	0.000000000093	0.000000000000	0.000000000000	0.000000000000	-0.000000000000	0.000000000000	0.000000000000
1200.400801603206	0.000000000000	0.000000000093	0.000014975464	0.000031299343	0.000016424536	0.000000100657	0.000016424536	0.000000100657	0.000000000093	0.000000000000	0.000000000000	0.000000000000	-0.000000000000	0.000000000000	0.000000000000
1201.402805611222	0.000000000000	0.000000000093	0.000014975464	0.000031299343	0.000016424536	0.000000100657	0.000016424536	0.000000100657	0.000000000093	0.000000000000	0.000000000000	0.000000000000	-0.000000000000	0.000000000000	0.000000000000
1202.404809619238	0.000000000000	0.000000000093	0.000014975464	0.000031299343	0.000016424536	0.000000100657	0.000016424536	0.000000100657	0.000000000093	0.000000000000	0.000000000000	0.000000000000	-0.000000000000	0.000000000000	0.000000000000
1203.406813627254	0.000000000000	0.000000000093	0.000014975464	0.000031299343	0.000016424536	0.000000100657	0.000016424536	0.000000100657	0.000000000093	0.000000000000	0.000000000000	0.000000000000	-0.000000000000	0.000000000000	0.000000000000
1204.408817635270	0.000000000000	0.000000000093	0.000014975464	0.000031299343	0.000016424536	0.000000100657	0.000016424536	0.000000100657	0.000000000093	0.000000000000	0.000000000000	0.000000000000	-0.000000000000	0.000000000000	0.000000000000
1205.410821643286	0.000000000000	0.000000000093	0.000014975464	0.000031299343	0.000016424536	0.000000100657	0.000016424536	0.000000100657	0.000000000093	0.000000000000	0.000000000000	0.000000000000	-0.000000000000	0.000000000000	0.000000000000
1206.412825651302	0.000000000000	0.000000000093	0.000014975464	0.000031299343	0.000016424536	0.000000100657	0.000016424536	0.000000100657	0.000000000093	0.000000000000	0.000000000000	0.000000000000	-0.000000000000	0.000000000000	0.000000000000
1207.414829659318	0.000000000000	0.000000000093	0.000014975464	0.000031299343	0.000016424536	0.000000100657	0.000016424536	0.000000100657	0.000000000093	0.000000000000	0.000000000000	0.000000000000	-0.000000000000	0.000000000000	0.000000000000
1208.416833667334	0.000000000000	0.000000000093	0.000014975464	0.000031299343	0.000016424536	0.000000100657	0.000016424536	0.000000100657	0.000000000093	0.000000000000	0.000000000000	0.000000000000	-0.000000000000	0.000000000000	0.000000000000
1209.418837675350	0.000000000000	0.000000000093	0.000014975464	0.000031299343	0.000016424536	0.000000100657	0.000016424536	0.000000100657	0.000000000093	0.000000000000	0.000000000000	0.000000000000	-0.000000000000	0.000000000000	0.000000000000
1210.420841683367	0.000000000000	0.000000000093	0.000014975464	0.000031299343	0.000016424536	0.000000100657	0.000016424536	0.000000100657	0.000000000093	0.000000000000	0.000000000000	0.000000000000	-0.000000000000	0.000000000000	0.000000000000
1211.422845691383	0.000000000000	0.000000000093	0.000014975464	0.000031299343	0.000016424536	0.000000100657	0.000016424536	0.000000100657	0.000000000093	0.000000000000	0.000000000000	0.000000000000	-0.000000000000	0.000000000000	0.000000000000
1212.424849699399	0.000000000000	0.000000000093	0.000014975464	0.000031299343	0.000016424536	0.000000100657	0.000016424536	0.000000100657	0.000000000093	0.000000000000	0.000000000000	0.000000000000	-0.000000000000	0.000000000000	0.000000000000
1213.426853707415	0.000000000000	0.000000000093	0.000014975464	0.000031299343	0.000016424536	0.000000100657	0.000016424536	0.000000100657	0.000000000093	0.000000000000	0.000000000000	0.000000000000	-0.000000000000	0.000000000000	0.000000000000
1214.428857715431	0.000000000000	0.000000000093	0.000014975464	0.000031299343	0.000016424536	0.000000100657	0.000016424536	0.000000100657	0.000000000093	0.000000000000	0.000000000000	0.000000000000	-0.000000000000	0.000000000000	0.000000000000
1215.430861723447	0.000000000000	0.000000000093	0.000014975464	0.000031299343	0.000016424536	0.000000100657	0.000016424536	0.000000100657	0.000000000093	0.000000000000	0.000000000000	0.000000000000	-0.000000000000	0.000000000000	0.000000000000
1216.432865731463	0.000000000000	0.000000000093	0.000014975464	0.000031299343	0.000016424536	0.000000100657	0.000016424536	0.000000100657	0.000000000093	0.000000000000	0.000000000000	0.000000000000	-0.000000000000	0.000000000000	0.000000000000
1217.434869739479	0.000000000000	0.000000000093	0.000014975464	0.000031299343	0.000016424536	0.000000100657	0.000016424536	0.000000100657	0.000000000093	0.000000000000	0.000000000000	0.000000000000	-0.000000000000	0.000000000000	0.000000000000
1218.436873747495	0.000000000000	0.000000000093	0.000014975464	0.000031299343	0.000016424536	0.000000100657	0.000016424536	0.000000100657	0.000000000093	0.000000000000	0.000000000000	0.000000000000	-0.000000000000	0.000000000000	0.000000000000
1219.438877755511	0.000000000000	0.000000000093	0.000014975464	0.000031299343	0.000016424536	0.000000100657	0.000016424536	0.000000100657	0.000000000093	0.000000000000	0.000000000000	0.000000000000	-0.000000000000	0.000000000000	0.000000000000
1220.440881763527	0.000000000000	0.000000000093	0.000014975464	0.000031299343	0.000016424536	0.000000100657	0.000016424536	0.000000100657	0.000000000093	0.000000000000	0.000000000000	0.000000000000	-0.000000000000	0.000000000000	0.000000000000
1221.442885771543	0.000000000000	0.000000000093	0.000014975464	0.000031299343	0.000016424536	0.000000100657	0.000016424536	0.000000100657	0.000000000093	0.000000000000	0.000000000000	0.000000000000	-0.000000000000	0.000000000000	0.000000000000
1222.444889779559	0.000000000000	0.000000000093	0.000014975464	0.000031299343	0.000016424536	0.000000100657	0.000016424536	0.000000100657	0.000000000093	0.000000000000	0.000000000000	0.000000000000	-0.000000000000	0.000000000000	0.000000000000
1223.446893787575	0.000000000000	0.000000000093	0.000014975464	0.000031299343	0.000016424536	0.000000100657	0.000016424536	0.000000100657	0.000000000093	0.000000000000	0.000000000000	0.000000000000	-0.000000000000	0.000000000000	0.000000000000
1224.448897795591	0.000000000000	0.000000000093	0.000014975464	0.000031299343	0.000016424536	0.000000100657	0.000016424536	0.000000100657	0.000000000093	0.000000000000	0.000000000000	0.000000000000	-0.000000000000	0.000000000000	0.000000000000
1225.450901803607	0.000000000000	0.000000000093	0.000014975464	0.000031299343	0.000016424536	0.000000100657	0.000016424536	0.000000100657	0.000000000093	0.000000000000	0.000000000000	0.000000000000	-0.000000000000	0.000000000000	0.000000000000
1226.452905811623	0.000000000000	0.000000000093	0.000014975464	0.000031299343	0.000016424536	0.000000100657	0.000016424536	0.000000100657	0.000000000093	0.000000000000	0.000000000000	0.000000000000	-0.000000000000	0.000000000000	0.000000000000
1227.454909819639	0.000000000000	0.000000000093	0.000014975464	0.000031299343	0.000016424536	0.000000100657	0.000016424536	0.000000100657	0.000000000093	0.000000000000	0.000000000000	0.000000000000	-0.000000000000	0.000000000000	0.000000000000
1228.456913827655	0.000000000000	0.000000000093	0.000014975464	0.000031299343	0.000016424536	0.000000100657	0.000016424536	0.000000100657	0.000000000093	0.000000000000	0.000000000000	0.000000000000	-0.000000000000	0.000000000000	0.000000000000
1229.458917835671	0.000000000000	0.000000000093	0.000014975464	0.000031299343	0.000016424536	0.000000100657	0.000016424536	0.000000100657	0.000000000093	0.000000000000	0.000000000000	0.000000000000	-0.000000000000	0.000000000000	0.000000000000
1230.460921843687	0.000000000000	0.000000000093	0.000014975464	0.000031299343	0.000016424536	0.000000100657	0.000016424536	0.000000100657	0.000000000093	0.000000000000	0.000000000000	0.000000000000	-0.000000000000	0.000000000000	0.000000000000
1231.462925851703	0.000000000000	0.000000000093	0.000014975464	0.000031299343	0.000016424536	0.000000100657	0.000016424536	0.000000100657	0.000000000093	0.000000000000	0.000000000000	0.000000000000	-0.000000000000	0.000000000000	0.000000000000
1232.464929859719	0.000000000000	0.000000000093	0.000014975464	0.000031299343	0.000016424536	0.000000100657	0.000016424536	0.000000100657	0.000000000093	0.000000000000	0.000000000000	0.000000000000	-0.000000000000	0.000000000000	0.000000000000
1233.466933867735	0.000000000000	0.000000000093	0.000014975464	0.000031299343	0.000016424536	0.000000100657	0.000016424536	0.000000100657	0.000000000093	0.000000000000	0.000000000000	0.000000000000	-0.000000000000	0.000000000000	0.000000000000
1234.468937875751	0.000000000000	0.000000000093	0.000014975464	0.000031299343	0.000016424536	0.000000100657	0.000016424536	0.000000100657	0.000000000093	0.000000000000	0.000000000000	0.000000000000	-0.000000000000	0.000000000000	0.000000000000
1235.470941883767	0.000000000000	0.000000000093	0.000014975464	0.000031299343	0.000016424536	0.000000100657	0.000016424536	0.000000100657	0.000000000093	0.000000000000	0.000000000000	0.000000000000	-0.000000000000	0.000000000000	0.000000000000
1236.472945891783	0.000000000000	0.000000000093	0.000014975464	0.000031299343	0.000016424536	0.000000100657	0.000016424536	0.000000100657	0.000000000093	0.000000000000	0.000000000000	0.000000000000	-0.000000000000	0.000000000000	0.000000000000
1237.474949899799	0.000000000000	0.000000000093	0.000014975464	0.000031299343	0.000016424536	0.000000100657	0.000016424536	0.000000100657	0.000000000093	0.000000000000	0.000000000000	0.000000000000	-0.000000000000	0.000000000000	0.000000000000
1238.476953907815	0.000000000000	0.000000000093	0.000014975464	0.000031299343	0.000016424536	0.000000100657	0.000016424536	0.000000100657	0.000000000093	0.000000000000	0.000000000000	0.000000000000	-0.000000000000	0.000000000000	0.000000000000
1239.478957915831	0.000000000000	0.000000000093	0.000014975464	0.000031299343	0.000016424536	0.000000100657	0.000016424536	0.000000100657	0.000000000093	0.000000000000	0.000000000000	0.000000000000	-0.000000000000	0.000000000000	0.000000000000
1240.480961923848	0.000000000000	0.000000000093	0.000014975464	0.000031299343	0.000016424536	0.000000100657	0.000016424536	0.000000100657	0.000000000093	0.000000000000	0.000000000000	0.000000000000	-0.000000000000	0.000000000000	0.000000000000
1241.482965931864	0.000000000000	0.000000000093	0.000014975464	0.000031299343	0.000016424536	0.000000100657	0.000016424536	0.000000100657	0.000000000093	0.000000000000	0.000000000000	0.000000000000	-0.000000000000	0.000000000000	0.000000000000
1242.484969939880	0.000000000000	0.000000000093	0.000014975464	0.000031299343	0.000016424536	0.000000100657	0.000016424536	0.000000100657	0.000000000093	0.000000000000	0.000000000000	0.000000000000	-0.000000000000	0.000000000000	0.000000000000
1243.486973947896	0.000000000000	0.000000000093	0.000014975464	0.000031299343	0.000016424536	0.000000100657	0.000016424536	0.000000100657	0.000000000093	0.000000000000	0.000000000000	0.000000000000	-0.000000000000	0.000000000000	0.000000000000
1244.488977955912	0.000000000000	0.000000000093	0.000014975464	0.000031299343	0.000016424536	0.000000100657	0.000016424536	0.000000100657	0.000000000093	0.000000000000	0.000000000000	0.000000000000	-0.000000000000	0.000000000000	0.000000000000
1245.490981963928	0.000000000000	0.000000000093	0.000014975464	0.000031299343	0.000016424536	0.000000100657	0.000016424536	0.000000100657	0.000000000093	0.000000000000	0.000000000000	0.000000000000	-0.000000000000	0.000000000000	0.000000000000
1246.492985971944	0.000000000000	0.000000000093	0.000014975464	0.000031299343	0.000016424536	0.000000100657	0.000016424536	0.000000100657	0.000000000093	0.000000000000	0.000000000000	0.000000000000	-0.000000000000	0.000000000000	0.000000000000
1247.494989979960	0.000000000000	0.000000000093	0.000014975464	0.000031299343	0.000016424536	0.000000100657	0.000016424536	0.000000100657	0.000000000093	0.000000000000	0.000000000000	0.000000000000	-0.000000000000	0.000000000000	0.000000000000
1248.496993987976	0.000000000000	0.000000000093	0.000014975464	0.000031299343	0.000016424536	0.000000100657	0.000016424536	0.000000100657	0.000000000093	0.000000000000	0.000000000000	0.000000000000	-0.000000000000	0.000000000000	0.000000000000
1249.498997995992	0.000000000000	0.000000000093	0.000014975464	0.000031299343	0.000016424536	0.000000100657	0.000016424536	0.000000100657	0.000000000093	0.000000000000	0.000000000000	0.000000000000	-0.000000000000	0.000000000000	0.000000000000
1250.501002004008	0.000000000000	0.000000000093	0.000014975464	0.000031299343	0.000016424536	0.000000100657	0.000016424536	0.000000100657	0.000000000093	0.000000000000	0.000000000000	0.000000000000	-0.000000000000	0.000000000000	0.000000000000
1251.503006012024	0.000000000000	0.000000000093	0.000014975464	0.000031299343	0.000016424536	0.000000100657	0.000016424536	0.000000100657	0.000000000093	0.000000000000	0.000000000000	0.000000000000	-0.000000000000	0.000000000000	0.000000000000
1252.505010020040	0.000000000000	0.000000000093	0.000014975464	0.000031299343	0.000016424536	0.000000100657	0.000016424536	0.000000100657	0.000000000093	0.000000000000	0.000000000000	0.000000000000	-0.000000000000	0.000000000000	0.000000000000
1253.507014028056	0.000000000000	0.000000000093	0.000014975464	0.000031299343	0.000016424536	0.000000100657	0.000016424536	0.000000100657	0.000000000093	0.000000000000	0.000000000000	0.000000000000	-0.000000000000	0.000000000000	0.000000000000
1254.509018036072	0.000000000000	0.000000000093	0.000014975464	0.000031299343	0.000016424536	0.000000100657	0.000016424536	0.000000100657	0.000000000093	0.000000000000	0.000000000000	0.000000000000	-0.000000000000	0.000000000000	0.000000000000
1255.511022044088	0.000000000000	0.000000000093	0.000014975464	0.000031299343	0.000016424536	0.000000100657	0.000016424536	0.000000100657	0.000000000093	0.000000000000	0.000000000000	0.000000000000	-0.000000000000	0.000000000000	0.000000000000
1256.513026052104	0.000000000000	0.000000000093	0.000014975464	0.000031299343	0.000016424536	0.000000100657	0.000016424536	0.000000100657	0.000000000093	0.000000000000	0.000000000000	0.000000000000	-0.000000000000	0.000000000000	0.000000000000
1257.515030060120	0.000000000000	0.000000000093	0.000014975464	0.000031299343	0.000016424536	0.000000100657	0.000016424536	0.000000100657	0.000000000093	0.000000000000	0.000000000000	0.000000000000	-0.000000000000	0.000000000000	0.000000000000
1258.517034068136	0.000000000000	0.000000000093	0.000014975464	0.000031299343	0.000016424536	0.000000100657	0.000016424536	0.000000100657	0.000000000093	0.000000000000	0.000000000000	0.000000000000	-0.000000000000	0.000000000000	0.000000000000
1259.519038076152	0.000000000000	0.000000000093	0.000014975464	0.000031299343	0.000016424536	0.000000100657	0.000016424536	0.000000100657	0.000000000093	0.000000000000	0.000000000000	0.000000000000	-0.000000000000	0.000000000000	0.000000000000
1260.521042084168	0.000000000000	0.000000000093	0.000014975464	0.000031299343	0.000016424536	0.000000100657	0.000016424536	0.000000100657	0.000000000093	0.000000000000	0.000000000000	0.000000000000	-0.000000000000	0.000000000000	0.000000000000
1261.523046092184	0.000000000000	0.000000000093	0.000014975464	0.000031299343	0.000016424536	0.000000100657	0.000016424536	0.000000100657	0.000000000093	0.000000000000	0.000000000000	0.000000000000	-0.000000000000	0.000000000000	0.000000000000
1262.525050100200	0.000000000000	0.000000000093	0.000014975464	0.000031299343	0.000016424536	0.000000100657	0.000016424536	0.000000100657	0.000000000093	0.000000000000	0.000000000000	0.000000000000	-0.000000000000	0.000000000000	0.000000000000
1263.527054108216	0.000000000000	0.000000000093	0.000014975464	0.000031299343	0.000016424536	0.000000100657	0.000016424536	0.000000100657	0.000000000093	0.000000000000	0.000000000000	0.000000000000	-0.000000000000	0.000000000000	0.000000000000
1264.529058116232	0.000000000000	0.000000000093	0.000014975464	0.000031299343	0.000016424536	0.000000100657	0.000016424536	0.000000100657	0.000000000093	0.000000000000	0.000000000000	0.000000000000	-0.000000000000	0.000000000000	0.000000000000
1265.531062124248	0.000000000000	0.000000000093	0.000014975464	0.000031299343	0.000016424536	0.000000100657	0.000016424536	0.000000100657	0.000000000093	0.000000000000	0.000000000000	0.000000000000	-0.000000000000	0.000000000000	0.000000000000
1266.533066132264	0.000000000000	0.000000000093	0.000014975464	0.000031299343	0.000016424536	0.000000100657	0.000016424536	0.000000100657	0.000000000093	0.000000000000	0.000000000000	0.000000000000	-0.000000000000	0.000000000000	0.000000000000
1267.535070140280	0.000000000000	0.000000000093	0.000014975464	0.000031299343	0.000016424536	0.000000100657	0.000016424536	0.000000100657	0.000000000093	0.000000000000	0.000000000000	0.000000000000	-0.000000000000	0.000000000000	0.000000000000
1268.537074148296	0.000000000000	0.000000000093	0.000014975464	0.000031299343	0.000016424536	0.000000100657	0.000016424536	0.000000100657	0.000000000093	0.000000000000	0.000000000000	0.000000000000	-0.000000000000	0.000000000000	0.000000000000
1269.539078156313	0.000000000000	0.000000000093	0.000014975464	0.000031299343	0.000016424536	0.000000100657	0.000016424536	0.000000100657	0.000000000093	0.000000000000	0.000000000000	0.000000000000	-0.000000000000	0.000000000000	0.000000000000
1270.541082164329	0.000000000000	0.000000000093	0.000014975464	0.000031299343	0.000016424536	0.000000100657	0.000016424536	0.000000100657	0.000000000093	0.000000000000	0.000000000000	0.000000000000	-0.000000000000	0.000000000000	0.000000000000
1271.543086172345	0.000000000000	0.000000000093	0.000014975464	0.000031299343	0.000016424536	0.000000100657	0.000016424536	0.000000100657	0.000000000093	0.000000000000	0.000000000000	0.000000000000	-0.000000000000	0.000000000000	0.000000000000
1272.545090180361	0.000000000000	0.000000000093	0.000014975464	0.000031299343	0.000016424536	0.000000100657	0.000016424536	0.000000100657	0.000000000093	0.000000000000	0.000000000000	0.000000000000	-0.000000000000	0.000000000000	0.000000000000
1273.547094188377	0.000000000000	0.000000000093	0.000014975464	0.000031299343	0.000016424536	0.000000100657	0.000016424536	0.000000100657	0.000000000093	0.000000000000	0.000000000000	0.000000000000	-0.000000000000	0.000000000000	0.000000000000
1274.549098196393	0.000000000000	0.000000000093	0.000014975464	0.000031299343	0.000016424536	0.000000100657	0.000016424536	0.000000100657	0.000000000093	0.000000000000	0.000000000000	0.000000000000	-0.000000000000	0.000000000000	0.000000000000
1275.551102204409	0.000000000000	0.000000000093	0.000014975464	0.000031299343	0.000016424536	0.000000100657	0.000016424536	0.000000100657	0.000000000093	0.000000000000	0.000000000000	0.000000000000	-0.000000000000	0.000000000000	0.000000000000
1276.553106212425	0.000000000000	0.000000000093	0.000014975464	0.000031299343	0.000016424536	0.000000100657	0.000016424536	0.000000100657	0.000000000093	0.000000000000	0.000000000000	0.000000000000	-0.000000000000	0.000000000000	0.000000000000
1277.555110220441	0.000000000000	0.000000000093	0.000014975464	0.000031299343	0.000016424536	0.000000100657	0.000016424536	0.000000100657	0.000000000093	0.000000000000	0.000000000000	0.000000000000	-0.000000000000	0.000000000000	0.000000000000
1278.557114228457	0.000000000000	0.000000000093	0.000014975464	0.000031299343	0.000016424536	0.000000100657	0.000016424536	0.000000100657	0.000000000093	0.000000000000	0.000000000000	0.000000000000	-0.000000000000	0.000000000000	0.000000000000
1279.559118236473	0.000000000000	0.000000000093	0.000014975464	0.000031299343	0.000016424536	0.000000100657	0.000016424536	0.000000100657	0.000000000093	0.000000000000	0.000000000000	0.000000000000	-0.000000000000	0.000000000000	0.000000000000
1280.561122244489	0.000000000000	0.000000000093	0.000014975464	0.000031299343	0.000016424536	0.000000100657	0.000016424536	0.000000100657	0.000000000093	0.000000000000	0.000000000000	0.000000000000	-0.000000000000	0.000000000000	0.000000000000
1281.563126252505	0.000000000000	0.000000000093	0.000014975464	0.000031299343	0.000016424536	0.000000100657	0.000016424536	0.000000100657	0.000000000093	0.000000000000	0.000000000000	0.000000000000	-0.000000000000	0.000000000000	0.000000000000
1282.565130260521	0.000000000000	0.000000000093	0.000014975464	0.000031299343	0.000016424536	0.000000100657	0.000016424536	0.000000100657	0.000000000093	0.000000000000	0.000000000000	0.000000000000	-0.000000000000	0.000000000000	0.000000000000
1283.567134268537	0.000000000000	0.000000000093	0.000014975464	0.000031299343	0.000016424536	0.000000100657	0.000016424536	0.000000100657	0.000000000093	0.000000000000	0.000000000000	0.000000000000	-0.000000000000	0.000000000000	0.000000000000
1284.569138276553	0.000000000000	0.000000000093	0.000014975464	0.000031299343	0.000016424536	0.000000100657	0.000016424536	0.000000100657	0.000000000093	0.000000000000	0.000000000000	0.000000000000	-0.000000000000	0.000000000000	0.000000000000
1285.571142284569	0.000000000000	0.000000000093	0.000014975464	0.000031299343	0.000016424536	0.000000100657	0.000016424536	0.000000100657	0.000000000093	0.000000000000	0.000000000000	0.000000000000	-0.000000000000	0.000000000000	0.000000000000
1286.573146292585	0.000000000000	0.000000000093	0.000014975464	0.000031299343	0.000016424536	0.000000100657	0.000016424536	0.000000100657	0.000000000093	0.000000000000	0.000000000000	0.000000000000	-0.000000000000	0.000000000000	0.000000000000
1287.575150300601	0.000000000000	0.000000000093	0.000014975464	0.000031299343	0.000016424536	0.000000100657	0.000016424536	0.000000100657	0.000000000093	0.000000000000	0.000000000000	0.000000000000	-0.000000000000	0.000000000000	0.000000000000
1288.577154308617	0.000000000000	0.000000000093	0.000014975464	0.000031299343	0.000016424536	0.000000100657	0.000016424536	0.000000100657	0.000000000093	0.000000000000	0.000000000000	0.000000000000	-0.000000000000	0.000000000000	0.000000000000
1289.579158316633	0.000000000000	0.000000000093	0.000014975464	0.000031299343	0.000016424536	0.000000100657	0.000016424536	0.000000100657	0.000000000093	0.000000000000	0.000000000000	0.000000000000	-0.000000000000	0.000000000000	0.000000000000
1290.581162324649	0.000000000000	0.000000000093	0.000014975464	0.000031299343	0.000016424536	0.000000100657	0.000016424536	0.000000100657	0.000000000093	0.000000000000	0.000000000000	0.000000000000	-0.000000000000	0.000000000000	0.000000000000
1291.583166332665	0.000000000000	0.000000000093	0.000014975464	0.000031299343	0.000016424536	0.000000100657	0.000016424536	0.000000100657	0.000000000093	0.000000000000	0.000000000000	0.000000000000	-0.000000000000	0.000000000000	0.000000000000
1292.585170340681	0.000000000000	0.000000000093	0.000014975464	0.000031299343	0.000016424536	0.000000100657	0.000016424536	0.000000100657	0.000000000093	0.000000000000	0.000000000000	0.000000000000	-0.000000000000	0.000000000000	0.000000000000
1293.587174348697	0.000000000000	0.000000000093	0.000014975464	0.000031299343	0.000016424536	0.000000100657	0.000016424536	0.000000100657	0.000000000093	0.000000000000	0.000000000000	0.000000000000	-0.000000000000	0.000000000000	0.000000000000
1294.589178356713	0.000000000000	0.000000000093	0.000014975464	0.000031299343	0.000016424536	0.000000100657	0.000016424536	0.000000100657	0.000000000093	0.000000000000	0.000000000000	0.000000000000	-0.000000000000	0.000000000000	0.000000000000
1295.591182364729	0.000000000000	0.000000000093	0.000014975464	0.000031299343	0.000016424536	0.000000100657	0.000016424536	0.000000100657	0.000000000093	0.000000000000	0.000000000000	0.000000000000	-0.000000000000	0.000000000000	0.000000000000
1296.593186372745	0.000000000000	0.000000000093	0.000014975464	0.000031299343	0.000016424536	0.000000100657	0.000016424536	0.000000100657	0.000000000093	0.000000000000	0.000000000000	0.000000000000	-0.000000000000	0.000000000000	0.000000000000
1297.595190380761	0.000000000000	0.000000000093	0.000014975464	0.000031299343	0.000016424536	0.000000100657	0.000016424536	0.000000100657	0.000000000093	0.000000000000	0.000000000000	0.000000000000	-0.000000000000	0.000000000000	0.000000000000
1298.597194388777	0.000000000000	0.000000000093	0.000014975464	0.000031299343	0.000016424536	0.000000100657	0.000016424536	0.000000100657	0.000000000093	0.000000000000	0.000000000000	0.000000000000	-0.000000000000	0.000000000000	0.000000000000
1299.599198396794	0.000000000000	0.000000000093	0.000014975464	0.000031299343	0.000016424536	0.000000100657	0.000016424536	0.000000100657	0.000000000093	0.000000000000	0.000000000000	0.000000000000	-0.000000000000	0.000000000000	0.000000000000
1300.601202404810	0.000000000000	0.000000000093	0.000014975464	0.000031299343	0.000016424536	0.000000100657	0.000016424536	0.000000100657	0.000000000093	0.000000000000	0.000000000000	0.000000000000	-0.000000000000	0.000000000000	0.000000000000
1301.603206412826	0.000000000000	0.000000000093	0.000014975464	0.000031299343	0.000016424536	0.000000100657	0.000016424536	0.000000100657	0.000000000093	0.000000000000	0.000000000000	0.000000000000	-0.000000000000	0.000000000000	0.000000000000
1302.605210420842	0.000000000000	0.000000000093	0.000014975464	0.000031299343	0.000016424536	0.000000100657	0.000016424536	0.000000100657	0.000000000093	0.000000000000	0.000000000000	0.000000000000	-0.000000000000	0.000000000000	0.000000000000
1303.607214428858	0.000000000000	0.000000000093	0.000014975464	0.000031299343	0.000016424536	0.000000100657	0.000016424536	0.000000100657	0.000000000093	0.000000000000	0.000000000000	0.000000000000	-0.000000000000	0.000000000000	0.000000000000
1304.609218436874	0.000000000000	0.000000000093	0.000014975464	0.000031299343	0.000016424536	0.000000100657	0.000016424536	0.000000100657	0.000000000093	0.000000000000	0.000000000000	0.000000000000	-0.000000000000	0.000000000000	0.000000000000
1305.611222444890	0.000000000000	0.000000000093	0.000014975464	0.000031299343	0.000016424536	0.000000100657	0.000016424536	0.000000100657	0.000000000093	0.000000000000	0.000000000000	0.000000000000	-0.000000000000	0.000000000000	0.000000000000
1306.613226452906	0.000000000000	0.000000000093	0.000014975464	0.000031299343	0.000016424536	0.000000100657	0.000016424536	0.000000100657	0.000000000093	0.000000000000	0.000000000000	0.000000000000	-0.000000000000	0.000000000000	0.000000000000
1307.615230460922	0.000000000000	0.000000000093	0.000014975464	0.000031299343	0.000016424536	0.000000100657	0.000016424536	0.000000100657	0.000000000093	0.000000000000	0.000000000000	0.000000000000	-0.000000000000	0.000000000000	0.000000000000
1308.617234468938	0.000000000000	0.000000000093	0.000014975464	0.000031299343	0.000016424536	0.000000100657	0.000016424536	0.000000100657	0.000000000093	0.000000000000	0.000000000000	0.000000000000	-0.000000000000	0.000000000000	0.000000000000
1309.619238476954	0.000000000000	0.000000000093	0.000014975464	0.000031299343	0.000016424536	0.000000100657	0.000016424536	0.000000100657	0.000000000093	0.000000000000	0.000000000000	0.000000000000	-0.000000000000	0.000000000000	0.000000000000
1310.621242484970	0.000000000000	0.000000000093	0.000014975464	0.000031299343	0.000016424536	0.000000100657	0.000016424536	0.000000100657	0.000000000093	0.000000000000	0.000000000000	0.000000000000	-0.000000000000	0.000000000000	0.000000000000
1311.623246492986	0.000000000000	0.000000000093	0.000014975464	0.000031299343	0.000016424536	0.000000100657	0.000016424536	0.000000100657	0.000000000093	0.000000000000	0.000000000000	0.000000000000	-0.000000000000	0.000000000000	0.000000000000
1312.625250501002	0.000000000000	0.000000000093	0.000014975464	0.000031299343	0.000016424536	0.000000100657	0.000016424536	0.000000100657	0.000000000093	0.000000000000	0.000000000000	0.000000000000	-0.000000000000	0.000000000000	0.000000000000
1313.627254509018	0.000000000000	0.000000000093	0.000014975464	0.000031299343	0.000016424536	0.000000100657	0.000016424536	0.000000100657	0.000000000093	0.000000000000	0.000000000000	0.000000000000	-0.000000000000	0.000000000000	0.000000000000
1314.629258517034	0.000000000000	0.000000000093	0.000014975464	0.000031299343	0.000016424536	0.000000100657	0.000016424536	0.000000100657	0.000000000093	0.000000000000	0.000000000000	0.000000000000	-0.000000000000	0.000000000000	0.000000000000
1315.631262525050	0.000000000000	0.000000000093	0.000014975464	0.000031299343	0.000016424536	0.000000100657	0.000016424536	0.000000100657	0.000000000093	0.000000000000	0.000000000000	0.000000000000	-0.000000000000	0.000000000000	0.000000000000
1316.633266533066	0.000000000000	0.000000000093	0.000014975464	0.000031299343	0.000016424536	0.000000100657	0.000016424536	0.000000100657	0.000000000093	0.000000000000	0.000000000000	0.000000000000	-0.000000000000	0.000000000000	0.000000000000
1317.635270541082	0.000000000000	0.000000000093	0.000014975464	0.000031299343	0.000016424536	0.000000100657	0.000016424536	0.000000100657	0.000000000093	0.000000000000	0.000000000000	0.000000000000	-0.000000000000	0.000000000000	0.000000000000
1318.637274549098	0.000000000000	0.000000000093	0.000014975464	0.000031299343	0.000016424536	0.000000100657	0.000016424536	0.000000100657	0.000000000093	0.000000000000	0.000000000000	0.000000000000	-0.000000000000	0.000000000000	0.000000000000
1319.639278557114	0.000000000000	0.000000000093	0.000014975464	0.000031299343	0.000016424536	0.000000100657	0.000016424536	0.000000100657	0.000000000093	0.000000000000	0.000000000000	0.000000000000	-0.000000000000	0.000000000000	0.000000000000
1320.641282565130	0.000000000000	0.000000000093	0.000014975464	0.000031299343	0.000016424536	0.000000100657	0.000016424536	0.000000100657	0.000000000093	0.000000000000	0.000000000000	0.000000000000	-0.000000000000	0.000000000000	0.000000000000
1321.643286573146	0.000000000000	0.000000000093	0.000014975464	0.000031299343	0.000016424536	0.000000100657	0.000016424536	0.000000100657	0.000000000093	0.000000000000	0.000000000000	0.000000000000	-0.000000000000	0.000000000000	0.000000000000
1322.645290581162	0.000000000000	0.000000000093	0.000014975464	0.000031299343	0.000016424536	0.000000100657	0.000016424536	0.000000100657	0.000000000093	0.000000000000	0.000000000000	0.000000000000	-0.000000000000	0.000000000000	0.000000000000
1323.647294589178	0.000000000000	0.000000000093	0.000014975464	0.000031299343	0.000016424536	0.000000100657	0.000016424536	0.000000100657	0.000000000093	0.000000000000	0.000000000000	0.000000000000	-0.000000000000	0.000000000000	0.000000000000
1324.649298597194	0.000000000000	0.000000000093	0.000014975464	0.000031299343	0.000016424536	0.000000100657	0.000016424536	0.000000100657	0.000000000093	0.000000000000	0.000000000000	0.000000000000	-0.000000000000	0.000000000000	0.000000000000
1325.651302605210	0.000000000000	0.000000000093	0.000014975464	0.000031299343	0.000016424536	0.000000100657	0.000016424536	0.000000100657	0.000000000093	0.000000000000	0.000000000000	0.000000000000	-0.000000000000	0.000000000000	0.000000000000
1326.653306613226	0.000000000000	0.000000000093	0.000014975464	0.000031299343	0.000016424536	0.000000100657	0.000016424536	0.000000100657	0.000000000093	0.000000000000	0.000000000000	0.000000000000	-0.000000000000	0.000000000000	0.000000000000
1327.655310621242	0.000000000000	0.000000000093	0.000014975464	0.000031299343	0.000016424536	0.000000100657	0.000016424536	0.000000100657	0.000000000093	0.000000000000	0.000000000000	0.000000000000	-0.000000000000	0.000000000000	0.000000000000
1328.657314629258	0.000000000000	0.000000000093	0.000014975464	0.000031299343	0.000016424536	0.000000100657	0.000016424536	0.000000100657	0.000000000093	0.000000000000	0.000000000000	0.000000000000	-0.000000000000	0.000000000000	0.000000000000
1329.659318637275	0.000000000000	0.000000000093	0.000014975464	0.000031299343	0.000016424536	0.000000100657	0.000016424536	0.000000100657	0.000000000093	0.000000000000	0.000000000000	0.000000000000	-0.000000000000	0.000000000000	0.000000000000
1330.661322645291	0.000000000000	0.000000000093	0.000014975464	0.000031299343	0.000016424536	0.000000100657	0.000016424536	0.000000100657	0.000000000093	0.000000000000	0.000000000000	0.000000000000	-0.000000000000	0.000000000000	0.000000000000
1331.663326653307	0.000000000000	0.000000000093	0.000014975464	0.000031299343	0.000016424536	0.000000100657	0.000016424536	0.000000100657	0.000000000093	0.000000000000	0.000000000000	0.000000000000	-0.000000000000	0.000000000000	0.000000000000
1332.665330661323	0.000000000000	0.000000000093	0.000014975464	0.000031299343	0.000016424536	0.000000100657	0.000016424536	0.000000100657	0.000000000093	0.000000000000	0.000000000000	0.000000000000	-0.000000000000	0.000000000000	0.000000000000
1333.667334669339	0.000000000000	0.000000000093	0.000014975464	0.000031299343	0.000016424536	0.000000100657	0.000016424536	0.000000100657	0.000000000093	0.000000000000	0.000000000000	0.000000000000	-0.000000000000	0.000000000000	0.000000000000
1334.669338677355	0.000000000000	0.000000000093	0.000014975464	0.000031299343	0.000016424536	0.000000100657	0.000016424536	0.000000100657	0.000000000093	0.000000000000	0.000000000000	0.000000000000	-0.000000000000	0.000000000000	0.000000000000
1335.671342685371	0.000000000000	0.000000000093	0.000014975464	0.000031299343	0.000016424536	0.000000100657	0.000016424536	0.000000100657	0.000000000093	0.000000000000	0.000000000000	0.000000000000	-0.000000000000	0.000000000000	0.000000000000
1336.673346693387	0.000000000000	0.000000000093	0.000014975464	0.000031299343	0.000016424536	0.000000100657	0.000016424536	0.000000100657	0.000000000093	0.000000000000	0.000000000000	0.000000000000	-0.000000000000	0.000000000000	0.000000000000
1337.675350701403	0.000000000000	0.000000000093	0.000014975464	0.000031299343	0.000016424536	0.000000100657	0.000016424536	0.000000100657	0.000000000093	0.000000000000	0.000000000000	0.000000000000	-0.000000000000	0.000000000000	0.000000000000
1338.677354709419	0.000000000000	0.000000000093	0.000014975464	0.000031299343	0.000016424536	0.000000100657	0.000016424536	0.000000100657	0.000000000093	0.000000000000	0.000000000000	0.000000000000	-0.000000000000	0.000000000000	0.000000000000
1339.679358717435	0.000000000000	0.000000000093	0.000014975464	0.000031299343	0.000016424536	0.000000100657	0.000016424536	0.000000100657	0.000000000093	0.000000000000	0.000000000000	0.000000000000	-0.000000000000	0.000000000000	0.000000000000
1340.681362725451	0.000000000000	0.000000000093	0.000014975464	0.000031299343	0.000016424536	0.000000100657	0.000016424536	0.000000100657	0.000000000093	0.000000000000	0.000000000000	0.000000000000	-0.000000000000	0.000000000000	0.000000000000
1341.683366733467	0.000000000000	0.000000000093	0.000014975464	0.000031299343	0.000016424536	0.000000100657	0.000016424536	0.000000100657	0.000000000093	0.000000000000	0.000000000000	0.000000000000	-0.000000000000	0.000000000000	0.000000000000
1342.685370741483	0.000000000000	0.000000000093	0.000014975464	0.000031299343	0.000016424536	0.000000100657	0.000016424536	0.000000100657	0.000000000093	0.000000000000	0.000000000000	0.000000000000	-0.000000000000	0.000000000000	0.000000000000
1343.687374749499	0.000000000000	0.000000000093	0.000014975464	0.000031299343	0.000016424536	0.000000100657	0.000016424536	0.000000100657	0.000000000093	0.000000000000	0.000000000000	0.000000000000	-0.000000000000	0.000000000000	0.000000000000
1344.689378757515	0.000000000000	0.000000000093	0.000014975464	0.000031299343	0.000016424536	0.000000100657	0.000016424536	0.000000100657	0.000000000093	0.000000000000	0.000000000000	0.000000000000	-0.000000000000	0.000000000000	0.000000000000
1345.691382765531	0.000000000000	0.000000000093	0.000014975464	0.000031299343	0.000016424536	0.000000100657	0.000016424536	0.000000100657	0.000000000093	0.000000000000	0.000000000000	0.000000000000	-0.000000000000	0.000000000000	0.000000000000
1346.693386773547	0.000000000000	0.000000000093	0.000014975464	0.000031299343	0.000016424536	0.000000100657	0.000016424536	0.000000100657	0.000000000093	0.000000000000	0.000000000000	0.000000000000	-0.000000000000	0.000000000000	0.000000000000
1347.695390781563	0.000000000000	0.000000000093	0.000014975464	0.000031299343	0.000016424536	0.000000100657	0.000016424536	0.000000100657	0.000000000093	0.000000000000	0.000000000000	0.000000000000	-0.000000000000	0.000000000000	0.000000000000
1348.697394789579	0.000000000000	0.000000000093	0.000014975464	0.000031299343	0.000016424536	0.000000100657	0.000016424536	0.000000100657	0.000000000093	0.000000000000	0.000000000000	0.000000000000	-0.000000000000	0.000000000000	0.000000000000
1349.699398797595	0.000000000000	0.000000000093	0.000014975464	0.000031299343	0.000016424536	0.000000100657	0.000016424536	0.000000100657	0.000000000093	0.000000000000	0.000000000000	0.000000000000	-0.000000000000	0.000000000000	0.000000000000
1350.701402805611	0.000000000000	0.000000000093	0.000014975464	0.000031299343	0.000016424536	0.000000100657	0.000016424536	0.000000100657	0.000000000093	0.000000000000	0.000000000000	0.000000000000	-0.000000000000	0.000000000000	0.000000000000
1351.703406813627	0.000000000000	0.000000000093	0.000014975464	0.000031299343	0.000016424536	0.000000100657	0.000016424536	0.000000100657	0.000000000093	0.000000000000	0.000000000000	0.000000000000	-0.000000000000	0.000000000000	0.000000000000
1352.705410821643	0.000000000000	0.000000000093	0.000014975464	0.000031299343	0.000016424536	0.000000100657	0.000016424536	0.000000100657	0.000000000093	0.000000000000	0.000000000000	0.000000000000	-0.000000000000	0.000000000000	0.000000000000
1353.707414829659	0.000000000000	0.000000000093	0.000014975464	0.000031299343	0.000016424536	0.000000100657	0.000016424536	0.000000100657	0.000000000093	0.000000000000	0.000000000000	0.000000000000	-0.000000000000	0.000000000000	0.000000000000
1354.709418837675	0.000000000000	0.000000000093	0.000014975464	0.000031299343	0.000016424536	0.000000100657	0.000016424536	0.000000100657	0.000000000093	0.000000000000	0.000000000000	0.000000000000	-0.000000000000	0.000000000000	0.000000000000
1355.711422845691	0.000000000000	0.000000000093	0.000014975464	0.000031299343	0.000016424536	0.000000100657	0.000016424536	0.000000100657	0.000000000093	0.000000000000	0.000000000000	0.000000000000	-0.000000000000	0.000000000000	0.000000000000
1356.713426853707	0.000000000000	0.000000000093	0.000014975464	0.000031299343	0.000016424536	0.000000100657	0.000016424536	0.000000100657	0.000000000093	0.000000000000	0.000000000000	0.000000000000	-0.000000000000	0.000000000000	0.000000000000
1357.715430861723	0.000000000000	0.000000000093	0.000014975464	0.000031299343	0.000016424536	0.000000100657	0.000016424536	0.000000100657	0.000000000093	0.000000000000	0.000000000000	0.000000000000	-0.000000000000	0.000000000000	0.000000000000
1358.717434869739	0.000000000000	0.000000000093	0.000014975464	0.000031299343	0.000016424536	0.000000100657	0.000016424536	0.000000100657	0.000000000093	0.000000000000	0.000000000000	0.000000000000	-0.000000000000	0.000000000000	0.000000000000
1359.719438877755	0.000000000000	0.000000000093	0.000014975464	0.000031299343	0.000016424536	0.000000100657	0.000016424536	0.000000100657	0.000000000093	0.000000000000	0.000000000000	0.000000000000	-0.000000000000	0.000000000000	0.000000000000
1360.721442885771	0.000000000000	0.000000000093	0.000014975464	0.000031299343	0.000016424536	0.000000100657	0.000016424536	0.000000100657	0.000000000093	0.000000000000	0.000000000000	0.000000000000	-0.000000000000	0.000000000000	0.000000000000
1361.723446893787	0.000000000000	0.000000000093	0.000014975464	0.000031299343	0.000016424536	0.000000100657	0.000016424536	0.000000100657	0.000000000093	0.000000000000	0.000000000000	0.000000000000	-0.000000000000	0.000000000000	0.000000000000
1362.725450901803	0.000000000000	0.000000000093	0.000014975464	0.000031299343	0.000016424536	0.000000100657	0.000016424536	0.000000100657	0.000000000093	0.000000000000	0.000000000000	0.000000000000	-0.000000000000	0.000000000000	0.000000000000
1363.727454909819	0.000000000000	0.000000000093	0.000014975464	0.000031299343	0.000016424536	0.000000100657	0.000016424536	0.000000100657	0.000000000093	0.000000000000	0.000000000000	0.000000000000	-0.000000000000	0.000000000000	0.000000000000
1364.729458917835	0.000000000000	0.000000000093	0.000014975464	0.000031299343	0.000016424536	0.000000100657	0.000016424536	0.000000100657	0.000000000093	0.000000000000	0.000000000000	0.000000000000	-0.000000000000	0.000000000000	0.000000000000
1365.731462925851	0.000000000000	0.000000000093	0.000014975464	0.000031299343	0.000016424536	0.000000100657	0.000016424536	0.000000100657	0.000000000093	0.000000000000	0.000000000000	0.000000000000	-0.000000000000	0.000000000000	0.000000000000
1366.733466933867	0.000000000000	0.000000000093	0.000014975464	0.000031299343	0.000016424536	0.000000100657	0.000016424536	0.000000100657	0.000000000093	0.000000000000	0.000000000000	0.000000000000	-0.000000000000	0.000000000000	0.000000000000
1367.735470941884	0.000000000000	0.000000000093	0.000014975464	0.000031299343	0.000016424536	0.000000100657	0.000016424536	0.000000100657	0.000000000093	0.000000000000	0.000000000000	0.000000000000	-0.000000000000	0.000000000000	0.000000000000
1368.737474949900	0.000000000000	0.000000000093	0.000014975464	0.000031299343	0.000016424536	0.000000100657	0.000016424536	0.000000100657	0.000000000093	0.000000000000	0.000000000000	0.000000000000	-0.000000000000	0.000000000000	0.000000000000
1369.739478957916	0.000000000000	0.000000000093	0.000014975464	0.000031299343	0.000016424536	0.000000100657	0.000016424536	0.000000100657	0.000000000093	0.000000000000	0.000000000000	0.000000000000	-0.000000000000	0.000000000000	0.000000000000
1370.741482965932	0.000000000000	0.000000000093	0.000014975464	0.000031299343	0.000016424536	0.000000100657	0.000016424536	0.000000100657	0.000000000093	0.000000000000	0.000000000000	0.000000000000	-0.000000000000	0.000000000000	0.000000000000
1371.743486973948	0.000000000000	0.000000000093	0.000014975464	0.000031299343	0.000016424536	0.000000100657	0.000016424536	0.000000100657	0.000000000093	0.000000000000	0.000000000000	0.000000000000	-0.000000000000	0.000000000000	0.000000000000
1372.745490981964	0.000000000000	0.000000000093	0.000014975464	0.000031299343	0.000016424536	0.000000100657	0.000016424536	0.000000100657	0.000000000093	0.000000000000	0.000000000000	0.000000000000	-0.000000000000	0.000000000000	0.000000000000
1373.747494989980	0.000000000000	0.000000000093	0.000014975464	0.000031299343	0.000016424536	0.000000100657	0.000016424536	0.000000100657	0.000000000093	0.000000000000	0.000000000000	0.000000000000	-0.000000000000	0.000000000000	0.000000000000
1374.749498997996	0.000000000000	0.000000000093	0.000014975464	0.000031299343	0.000016424536	0.000000100657	0.000016424536	0.000000100657	0.000000000093	0.000000000000	0.000000000000	0.000000000000	-0.000000000000	0.000000000000	0.000000000000
1375.751503006012	0.000000000000	0.000000000093	0.000014975464	0.000031299343	0.000016424536	0.000000100657	0.000016424536	0.000000100657	0.000000000093	0.000000000000	0.000000000000	0.000000000000	-0.000000000000	0.000000000000	0.000000000000
1376.753507014028	0.000000000000	0.000000000093	0.000014975464	0.000031299343	0.000016424536	0.000000100657	0.000016424536	0.000000100657	0.000000000093	0.000000000000	0.000000000000	0.000000000000	-0.000000000000	0.000000000000	0.000000000000
1377.755511022044	0.000000000000	0.000000000093	0.000014975464	0.000031299343	0.000016424536	0.000000100657	0.000016424536	0.000000100657	0.000000000093	0.000000000000	0.000000000000	0.000000000000	-0.000000000000	0.000000000000	0.000000000000
1378.757515030060	0.000000000000	0.000000000093	0.000014975464	0.000031299343	0.000016424536	0.000000100657	0.000016424536	0.000000100657	0.000000000093	0.000000000000	0.000000000000	0.000000000000	-0.000000000000	0.000000000000	0.000000000000
1379.759519038076	0.000000000000	0.000000000093	0.000014975464	0.000031299343	0.000016424536	0.000000100657	0.000016424536	0.000000100657	0.000000000093	0.000000000000	0.000000000000	0.000000000000	-0.000000000000	0.000000000000	0.000000000000
1380.761523046092	0.000000000000	0.000000000093	0.000014975464	0.000031299343	0.000016424536	0.000000100657	0.000016424536	0.000000100657	0.000000000093	0.000000000000	0.000000000000	0.000000000000	-0.000000000000	0.000000000000	0.000000000000
1381.763527054108	0.000000000000	0.000000000093	0.000014975464	0.000031299343	0.000016424536	0.000000100657	0.000016424536	0.000000100657	0.000000000093	0.000000000000	0.000000000000	0.000000000000	-0.000000000000	0.000000000000	0.000000000000
1382.765531062124	0.000000000000	0.000000000093	0.000014975464	0.000031299343	0.000016424536	0.000000100657	0.000016424536	0.000000100657	0.000000000093	0.000000000000	0.000000000000	0.000000000000	-0.000000000000	0.000000000000	0.000000000000
1383.767535070140	0.000000000000	0.000000000093	0.000014975464	0.000031299343	0.000016424536	0.000000100657	0.000016424536	0.000000100657	0.000000000093	0.000000000000	0.000000000000	0.000000000000	-0.000000000000	0.000000000000	0.000000000000
1384.769539078156	0.000000000000	0.000000000093	0.000014975464	0.000031299343	0.000016424536	0.000000100657	0.000016424536	0.000000100657	0.000000000093	0.000000000000	0.000000000000	0.000000000000	-0.000000000000	0.000000000000	0.000000000000
1385.771543086172	0.000000000000	0.000000000093	0.000014975464	0.000031299343	0.000016424536	0.000000100657	0.000016424536	0.000000100657	0.000000000093	0.000000000000	0.000000000000	0.000000000000	-0.000000000000	0.000000000000	0.000000000000
1386.773547094188	0.000000000000	0.000000000093	0.000014975464	0.000031299343	0.000016424536	0.000000100657	0.000016424536	0.000000100657	0.000000000093	0.000000000000	0.000000000000	0.000000000000	-0.000000000000	0.000000000000	0.000000000000
1387.775551102204	0.000000000000	0.000000000093	0.000014975464	0.000031299343	0.000016424536	0.000000100657	0.000016424536	0.000000100657	0.000000000093	0.000000000000	0.000000000000	0.000000000000	-0.000000000000	0.000000000000	0.000000000000
1388.777555110220	0.000000000000	0.000000000093	0.000014975464	0.000031299343	0.000016424536	0.000000100657	0.000016424536	0.000000100657	0.000000000093	0.000000000000	0.000000000000	0.000000000000	-0.000000000000	0.000000000000	0.000000000000
1389.779559118236	0.000000000000	0.000000000093	0.000014975464	0.000031299343	0.000016424536	0.000000100657	0.000016424536	0.000000100657	0.000000000093	0.000000000000	0.000000000000	0.000000000000	-0.000000000000	0.000000000000	0.000000000000
1390.781563126252	0.000000000000	0.000000000093	0.000014975464	0.000031299343	0.000016424536	0.000000100657	0.000016424536	0.000000100657	0.000000000093	0.000000000000	0.000000000000	0.000000000000	-0.000000000000	0.000000000000	0.000000000000
1391.783567134268	0.000000000000	0.000000000093	0.000014975464	0.000031299343	0.000016424536	0.000000100657	0.000016424536	0.000000100657	0.000000000093	0.000000000000	0.000000000000	0.000000000000	-0.000000000000	0.000000000000	0.000000000000
1392.785571142284	0.000000000000	0.000000000093	0.000014975464	0.000031299343	0.000016424536	0.000000100657	0.000016424536	0.000000100657	0.000000000093	0.000000000000	0.000000000000	0.000000000000	-0.000000000000	0.000000000000	0.000000000000
1393.787575150300	0.000000000000	0.000000000093	0.000014975464	0.000031299343	0.000016424536	0.000000100657	0.000016424536	0.000000100657	0.000000000093	0.000000000000	0.000000000000	0.000000000000	-0.000000000000	0.000000000000	0.000000000000
1394.789579158316	0.000000000000	0.000000000093	0.000014975464	0.000031299343	0.000016424536	0.000000100657	0.000016424536	0.000000100657	0.000000000093	0.000000000000	0.000000000000	0.000000000000	-0.000000000000	0.000000000000	0.000000000000
1395.791583166332	0.000000000000	0.000000000093	0.000014975464	0.000031299343	0.000016424536	0.000000100657	0.000016424536	0.000000100657	0.000000000093	0.000000000000	0.000000000000	0.000000000000	-0.000000000000	0.000000000000	0.000000000000
1396.793587174349	0.000000000000	0.000000000093	0.000014975464	0.000031299343	0.000016424536	0.000000100657	0.000016424536	0.000000100657	0.000000000093	0.000000000000	0.000000000000	0.000000000000	-0.000000000000	0.000000000000	0.000000000000
1397.795591182365	0.000000000000	0.000000000093	0.000014975464	0.000031299343	0.000016424536	0.000000100657	0.000016424536	0.000000100657	0.000000000093	0.000000000000	0.000000000000	0.000000000000	-0.000000000000	0.000000000000	0.000000000000
1398.797595190381	0.000000000000	0.000000000093	0.000014975464	0.000031299343	0.000016424536	0.000000100657	0.000016424536	0.000000100657	0.000000000093	0.000000000000	0.000000000000	0.000000000000	-0.000000000000	0.000000000000	0.000000000000
1399.799599198397	0.000000000000	0.000000000093	0.000014975464	0.000031299343	0.000016424536	0.000000100657	0.000016424536	0.000000100657	0.000000000093	0.000000000000	0.000000000000	0.000000000000	-0.000000000000	0.000000000000	0.000000000000
1400.801603206413	0.000000000000	0.000000000093	0.000014975464	0.000031299343	0.000016424536	0.000000100657	0.000016424536	0.000000100657	0.000000000093	0.000000000000	0.000000000000	0.000000000000	-0.000000000000	0.000000000000	0.000000000000
1401.803607214429	0.000000000000	0.000000000093	0.000014975464	0.000031299343	0.000016424536	0.000000100657	0.000016424536	0.000000100657	0.000000000093	0.000000000000	0.000000000000	0.000000000000	-0.000000000000	0.000000000000	0.000000000000
1402.805611222445	0.000000000000	0.000000000093	0.000014975464	0.000031299343	0.000016424536	0.000000100657	0.000016424536	0.000000100657	0.000000000093	0.000000000000	0.000000000000	0.000000000000	-0.000000000000	0.000000000000	0.000000000000
1403.807615230461	0.000000000000	0.000000000093	0.000014975464	0.000031299343	0.000016424536	0.000000100657	0.000016424536	0.000000100657	0.000000000093	0.000000000000	0.000000000000	0.000000000000	-0.000000000000	0.000000000000	0.000000000000
1404.809619238477	0.000000000000	0.000000000093	0.000014975464	0.000031299343	0.000016424536	0.000000100657	0.000016424536	0.000000100657	0.000000000093	0.000000000000	0.000000000000	0.000000000000	-0.000000000000	0.000000000000	0.000000000000
1405.811623246493	0.000000000000	0.000000000093	0.000014975464	0.000031299343	0.000016424536	0.000000100657	0.000016424536	0.000000100657	0.000000000093	0.000000000000	0.000000000000	0.000000000000	-0.000000000000	0.000000000000	0.000000000000
1406.813627254509	0.000000000000	0.000000000093	0.000014975464	0.000031299343	0.000016424536	0.000000100657	0.000016424536	0.000000100657	0.000000000093	0.000000000000	0.000000000000	0.000000000000	-0.000000000000	0.000000000000	0.000000000000
1407.815631262525	0.000000000000	0.000000000093	0.000014975464	0.000031299343	0.000016424536	0.000000100657	0.000016424536	0.000000100657	0.000000000093	0.000000000000	0.000000000000	0.000000000000	-0.000000000000	0.000000000000	0.000000000000
1408.817635270541	0.000000000000	0.000000000093	0.000014975464	0.000031299343	0.000016424536	0.000000100657	0.000016424536	0.000000100657	0.000000000093	0.000000000000	0.000000000000	0.000000000000	-0.000000000000	0.000000000000	0.000000000000
1409.819639278557	0.000000000000	0.000000000093	0.000014975464	0.000031299343	0.000016424536	0.000000100657	0.000016424536	0.000000100657	0.000000000093	0.000000000000	0.000000000000	0.000000000000	-0.000000000000	0.000000000000	0.000000000000
1410.821643286573	0.000000000000	0.000000000093	0.000014975464	0.000031299343	0.000016424536	0.000000100657	0.000016424536	0.000000100657	0.000000000093	0.000000000000	0.000000000000	0.000000000000	-0.000000000000	0.000000000000	0.000000000000
1411.823647294589	0.000000000000	0.000000000093	0.000014975464	0.000031299343	0.000016424536	0.000000100657	0.000016424536	0.000000100657	0.000000000093	0.000000000000	0.000000000000	0.000000000000	-0.000000000000	0.000000000000	0.000000000000
1412.825651302605	0.000000000000	0.000000000093	0.000014975464	0.000031299343	0.000016424536	0.000000100657	0.000016424536	0.000000100657	0.000000000093	0.000000000000	0.000000000000	0.000000000000	-0.000000000000	0.000000000000	0.000000000000
1413.827655310621	0.000000000000	0.000000000093	0.000014975464	0.000031299343	0.000016424536	0.000000100657	0.000016424536	0.000000100657	0.000000000093	0.000000000000	0.000000000000	0.000000000000	-0.000000000000	0.000000000000	0.000000000000
1414.829659318637	0.000000000000	0.000000000093	0.000014975464	0.000031299343	0.000016424536	0.000000100657	0.000016424536	0.000000100657	0.000000000093	0.000000000000	0.000000000000	0.000000000000	-0.000000000000	0.000000000000	0.000000000000
1415.831663326653	0.000000000000	0.000000000093	0.000014975464	0.000031299343	0.000016424536	0.000000100657	0.000016424536	0.000000100657	0.000000000093	0.000000000000	0.000000000000	0.000000000000	-0.000000000000	0.000000000000	0.000000000000
1416.833667334669	0.000000000000	0.000000000093	0.000014975464	0.000031299343	0.000016424536	0.000000100657	0.000016424536	0.000000100657	0.000000000093	0.000000000000	0.000000000000	0.000000000000	-0.000000000000	0.000000000000	0.000000000000
1417.835671342685	0.000000000000	0.000000000093	0.000014975464	0.000031299343	0.000016424536	0.000000100657	0.000016424536	0.000000100657	0.000000000093	0.000000000000	0.000000000000	0.000000000000	-0.000000000000	0.000000000000	0.000000000000
1418.837675350701	0.000000000000	0.000000000093	0.000014975464	0.000031299343	0.000016424536	0.000000100657	0.000016424536	0.000000100657	0.000000000093	0.000000000000	0.000000000000	0.000000000000	-0.000000000000	0.000000000000	0.000000000000
1419.839679358717	0.000000000000	0.000000000093	0.000014975464	0.000031299343	0.000016424536	0.000000100657	0.000016424536	0.000000100657	0.000000000093	0.000000000000	0.000000000000	0.000000000000	-0.000000000000	0.000000000000	0.000000000000
1420.841683366733	0.000000000000	0.000000000093	0.000014975464	0.000031299343	0.000016424536	0.000000100657	0.000016424536	0.000000100657	0.000000000093	0.000000000000	0.000000000000	0.000000000000	-0.000000000000	0.000000000000	0.000000000000
1421.843687374749	0.000000000000	0.000000000093	0.000014975464	0.000031299343	0.000016424536	0.000000100657	0.000016424536	0.000000100657	0.000000000093	0.000000000000	0.000000000000	0.000000000000	-0.000000000000	0.000000000000	0.000000000000
1422.845691382765	0.000000000000	0.000000000093	0.000014975464	0.000031299343	0.000016424536	0.000000100657	0.000016424536	0.000000100657	0.000000000093	0.000000000000	0.000000000000	0.000000000000	-0.000000000000	0.000000000000	0.000000000000
1423.847695390781	0.000000000000	0.000000000093	0.000014975464	0.000031299343	0.000016424536	0.000000100657	0.000016424536	0.000000100657	0.000000000093	0.000000000000	0.000000000000	0.000000000000	-0.000000000000	0.000000000000	0.000000000000
1424.849699398797	0.000000000000	0.000000000093	0.000014975464	0.000031299343	0.000016424536	0.000000100657	0.000016424536	0.000000100657	0.000000000093	0.000000000000	0.000000000000	0.000000000000	-0.000000000000	0.000000000000	0.000000000000
1425.851703406813	0.000000000000	0.000000000093	0.000014975464	0.000031299343	0.000016424536	0.000000100657	0.000016424536	0.000000100657	0.000000000093	0.000000000000	0.000000000000	0.000000000000	-0.000000000000	0.000000000000	0.000000000000
1426.853707414830	0.000000000000	0.000000000093	0.000014975464	0.000031299343	0.000016424536	0.000000100657	0.000016424536	0.000000100657	0.000000000093	0.000000000000	0.000000000000	0.000000000000	-0.000000000000	0.000000000000	0.000000000000
1427.855711422846	0.000000000000	0.000000000093	0.000014975464	0.000031299343	0.000016424536	0.000000100657	0.000016424536	0.000000100657	0.000000000093	0.000000000000	0.000000000000	0.000000000000	-0.000000000000	0.000000000000	0.000000000000
1428.857715430862	0.000000000000	0.000000000093	0.000014975464	0.000031299343	0.000016424536	0.000000100657	0.000016424536	0.000000100657	0.000000000093	0.000000000000	0.000000000000	0.000000000000	-0.000000000000	0.000000000000	0.000000000000
1429.859719438878	0.000000000000	0.000000000093	0.000014975464	0.000031299343	0.000016424536	0.000000100657	0.000016424536	0.000000100657	0.000000000093	0.000000000000	0.000000000000	0.000000000000	-0.000000000000	0.000000000000	0.000000000000
1430.861723446894	0.000000000000	0.000000000093	0.000014975464	0.000031299343	0.000016424536	0.000000100657	0.000016424536	0.000000100657	0.000000000093	0.000000000000	0.000000000000	0.000000000000	-0.000000000000	0.000000000000	0.000000000000
1431.863727454910	0.000000000000	0.000000000093	0.000014975464	0.000031299343	0.000016424536	0.000000100657	0.000016424536	0.000000100657	0.000000000093	0.000000000000	0.000000000000	0.000000000000	-0.000000000000	0.000000000000	0.000000000000
1432.865731462926	0.000000000000	0.000000000093	0.000014975464	0.000031299343	0.000016424536	0.000000100657	0.000016424536	0.000000100657	0.000000000093	0.000000000000	0.000000000000	0.000000000000	-0.000000000000	0.000000000000	0.000000000000
1433.867735470942	0.000000000000	0.000000000093	0.000014975464	0.000031299343	0.000016424536	0.000000100657	0.000016424536	0.000000100657	0.000000000093	0.000000000000	0.000000000000	0.000000000000	-0.000000000000	0.000000000000	0.000000000000
1434.869739478958	0.000000000000	0.000000000093	0.000014975464	0.000031299343	0.000016424536	0.000000100657	0.000016424536	0.000000100657	0.000000000093	0.000000000000	0.000000000000	0.000000000000	-0.000000000000	0.000000000000	0.000000000000
1435.871743486974	0.000000000000	0.000000000093	0.000014975464	0.000031299343	0.000016424536	0.000000100657	0.000016424536	0.000000100657	0.000000000093	0.000000000000	0.000000000000	0.000000000000	-0.000000000000	0.000000000000	0.000000000000
1436.873747494990	0.000000000000	0.000000000093	0.000014975464	0.000031299343	0.000016424536	0.000000100657	0.000016424536	0.000000100657	0.000000000093	0.000000000000	0.000000000000	0.000000000000	-0.000000000000	0.000000000000	0.000000000000
1437.875751503006	0.000000000000	0.000000000093	0.000014975464	0.000031299343	0.000016424536	0.000000100657	0.000016424536	0.000000100657	0.000000000093	0.000000000000	0.000000000000	0.000000000000	-0.000000000000	0.000000000000	0.000000000000
1438.877755511022	0.000000000000	0.000000000093	0.000014975464	0.000031299343	0.000016424536	0.000000100657	0.000016424536	0.000000100657	0.000000000093	0.000000000000	0.000000000000	0.000000000000	-0.000000000000	0.000000000000	0.000000000000
1439.879759519038	0.000000000000	0.000000000093	0.000014975464	0.000031299343	0.000016424536	0.000000100657	0.000016424536	0.000000100657	0.000000000093	0.000000000000	0.000000000000	0.000000000000	-0.000000000000	0.000000000000	0.000000000000
1440.881763527054	0.000000000000	0.000000000093	0.000014975464	0.000031299343	0.000016424536	0.000000100657	0.000016424536	0.000000100657	0.000000000093	0.000000000000	0.000000000000	0.000000000000	-0.000000000000	0.000000000000	0.000000000000
1441.883767535070	0.000000000000	0.000000000093	0.000014975464	0.000031299343	0.000016424536	0.000000100657	0.000016424536	0.000000100657	0.000000000093	0.000000000000	0.000000000000	0.000000000000	-0.000000000000	0.000000000000	0.000000000000
1442.885771543086	0.000000000000	0.000000000093	0.000014975464	0.000031299343	0.000016424536	0.000000100657	0.000016424536	0.000000100657	0.000000000093	0.000000000000	0.000000000000	0.000000000000	-0.000000000000	0.000000000000	0.000000000000
1443.887775551102	0.000000000000	0.000000000093	0.000014975464	0.000031299343	0.000016424536	0.000000100657	0.000016424536	0.000000100657	0.000000000093	0.000000000000	0.000000000000	0.000000000000	-0.000000000000	0.000000000000	0.000000000000
1444.889779559118	0.000000000000	0.000000000093	0.000014975464	0.000031299343	0.000016424536	0.000000100657	0.000016424536	0.000000100657	0.000000000093	0.000000000000	0.000000000000	0.000000000000	-0.000000000000	0.000000000000	0.000000000000
1445.891783567134	0.000000000000	0.000000000093	0.000014975464	0.000031299343	0.000016424536	0.000000100657	0.000016424536	0.000000100657	0.000000000093	0.000000000000	0.000000000000	0.000000000000	-0.000000000000	0.000000000000	0.000000000000
1446.893787575150	0.000000000000	0.000000000093	0.000014975464	0.000031299343	0.000016424536	0.000000100657	0.000016424536	0.000000100657	0.000000000093	0.000000000000	0.000000000000	0.000000000000	-0.000000000000	0.000000000000	0.000000000000
1447.895791583166	0.000000000000	0.000000000093	0.000014975464	0.000031299343	0.000016424536	0.000000100657	0.000016424536	0.000000100657	0.000000000093	0.000000000000	0.000000000000	0.000000000000	-0.000000000000	0.000000000000	0.000000000000
1448.897795591182	0.000000000000	0.000000000093	0.000014975464	0.000031299343	0.000016424536	0.000000100657	0.000016424536	0.000000100657	0.000000000093	0.000000000000	0.000000000000	0.000000000000	-0.000000000000	0.000000000000	0.000000000000
1449.899799599198	0.000000000000	0.000000000093	0.000014975464	0.000031299343	0.000016424536	0.000000100657	0.000016424536	0.000000100657	0.000000000093	0.000000000000	0.000000000000	0.000000000000	-0.000000000000	0.000000000000	0.000000000000
1450.901803607214	0.000000000000	0.000000000093	0.000014975464	0.000031299343	0.000016424536	0.000000100657	0.000016424536	0.000000100657	0.000000000093	0.000000000000	0.000000000000	0.000000000000	-0.000000000000	0.000000000000	0.000000000000
1451.903807615230	0.000000000000	0.000000000093	0.000014975464	0.000031299343	0.000016424536	0.000000100657	0.000016424536	0.000000100657	0.000000000093	0.000000000000	0.000000000000	0.000000000000	-0.000000000000	0.000000000000	0.000000000000
1452.905811623246	0.000000000000	0.000000000093	0.000014975464	0.000031299343	0.000016424536	0.000000100657	0.000016424536	0.000000100657	0.000000000093	0.000000000000	0.000000000000	0.000000000000	-0.000000000000	0.000000000000	0.000000000000
1453.907815631262	0.000000000000	0.000000000093	0.000014975464	0.000031299343	0.000016424536	0.000000100657	0.000016424536	0.000000100657	0.000000000093	0.000000000000	0.000000000000	0.000000000000	-0.000000000000	0.000000000000	0.000000000000
1454.909819639278	0.000000000000	0.000000000093	0.000014975464	0.000031299343	0.000016424536	0.000000100657	0.000016424536	0.000000100657	0.000000000093	0.000000000000	0.000000000000	0.000000000000	-0.000000000000	0.000000000000	0.000000000000
1455.911823647294	0.000000000000	0.000000000093	0.000014975464	0.000031299343	0.000016424536	0.000000100657	0.000016424536	0.000000100657	0.000000000093	0.000000000000	0.000000000000	0.000000000000	-0.000000000000	0.000000000000	0.000000000000
1456.913827655311	0.000000000000	0.000000000093	0.000014975464	0.000031299343	0.000016424536	0.000000100657	0.000016424536	0.000000100657	0.000000000093	0.000000000000	0.000000000000	0.000000000000	-0.000000000000	0.000000000000	0.000000000000
1457.915831663327	0.000000000000	0.000000000093	0.000014975464	0.000031299343	0.000016424536	0.000000100657	0.000016424536	0.000000100657	0.000000000093	0.000000000000	0.000000000000	0.000000000000	-0.000000000000	0.000000000000	0.000000000000
1458.917835671343	0.000000000000	0.000000000093	0.000014975464	0.000031299343	0.000016424536	0.000000100657	0.000016424536	0.000000100657	0.000000000093	0.000000000000	0.000000000000	0.000000000000	-0.000000000000	0.000000000000	0.000000000000
1459.919839679359	0.000000000000	0.000000000093	0.000014975464	0.000031299343	0.000016424536	0.000000100657	0.000016424536	0.000000100657	0.000000000093	0.000000000000	0.000000000000	0.000000000000	-0.000000000000	0.000000000000	0.000000000000
1460.921843687375	0.000000000000	0.000000000093	0.000014975464	0.000031299343	0.000016424536	0.000000100657	0.000016424536	0.000000100657	0.000000000093	0.000000000000	0.000000000000	0.000000000000	-0.000000000000	0.000000000000	0.000000000000
1461.923847695391	0.000000000000	0.000000000093	0.000014975464	0.000031299343	0.000016424536	0.000000100657	0.000016424536	0.000000100657	0.000000000093	0.000000000000	0.000000000000	0.000000000000	-0.000000000000	0.000000000000	0.000000000000
1462.925851703407	0.000000000000	0.000000000093	0.000014975464	0.000031299343	0.000016424536	0.000000100657	0.000016424536	0.000000100657	0.000000000093	0.000000000000	0.000000000000	0.000000000000	-0.000000000000	0.000000000000	0.000000000000
1463.927855711423	0.000000000000	0.000000000093	0.000014975464	0.000031299343	0.000016424536	0.000000100657	0.000016424536	0.000000100657	0.000000000093	0.000000000000	0.000000000000	0.000000000000	-0.000000000000	0.000000000000	0.000000000000
1464.929859719439	0.000000000000	0.000000000093	0.000014975464	0.000031299343	0.000016424536	0.000000100657	0.000016424536	0.000000100657	0.000000000093	0.000000000000	0.000000000000	0.000000000000	-0.000000000000	0.000000000000	0.000000000000
1465.931863727455	0.000000000000	0.000000000093	0.000014975464	0.000031299343	0.000016424536	0.000000100657	0.000016424536	0.000000100657	0.000000000093	0.000000000000	0.000000000000	0.000000000000	-0.000000000000	0.000000000000	0.000000000000
1466.933867735471	0.000000000000	0.000000000093	0.000014975464	0.000031299343	0.000016424536	0.000000100657	0.000016424536	0.000000100657	0.000000000093	0.000000000000	0.000000000000	0.000000000000	-0.000000000000	0.000000000000	0.000000000000
1467.935871743487	0.000000000000	0.000000000093	0.000014975464	0.000031299343	0.000016424536	0.000000100657	0.000016424536	0.000000100657	0.000000000093	0.000000000000	0.000000000000	0.000000000000	-0.000000000000	0.000000000000	0.000000000000
1468.937875751503	0.000000000000	0.000000000093	0.000014975464	0.000031299343	0.000016424536	0.000000100657	0.000016424536	0.000000100657	0.000000000093	0.000000000000	0.000000000000	0.000000000000	-0.000000000000	0.000000000000	0.000000000000
1469.939879759519	0.000000000000	0.000000000093	0.000014975464	0.000031299343	0.000016424536	0.000000100657	0.000016424536	0.000000100657	0.000000000093	0.000000000000	0.000000000000	0.000000000000	-0.000000000000	0.000000000000	0.000000000000
1470.941883767535	0.000000000000	0.000000000093	0.000014975464	0.000031299343	0.000016424536	0.000000100657	0.000016424536	0.000000100657	0.000000000093	0.000000000000	0.000000000000	0.000000000000	-0.000000000000	0.000000000000	0.000000000000
1471.943887775551	0.000000000000	0.000000000093	0.000014975464	0.000031299343	0.000016424536	0.000000100657	0.000016424536	0.000000100657	0.000000000093	0.000000000000	0.000000000000	0.000000000000	-0.000000000000	0.000000000000	0.000000000000
1472.945891783567	0.000000000000	0.000000000093	0.000014975464	0.000031299343	0.000016424536	0.000000100657	0.000016424536	0.000000100657	0.000000000093	0.000000000000	0.000000000000	0.000000000000	-0.000000000000	0.000000000000	0.000000000000
1473.947895791583	0.000000000000	0.000000000093	0.000014975464	0.000031299343	0.000016424536	0.000000100657	0.000016424536	0.000000100657	0.000000000093	0.000000000000	0.000000000000	0.000000000000	-0.000000000000	0.000000000000	0.000000000000
1474.949899799599	0.000000000000	0.000000000093	0.000014975464	0.000031299343	0.000016424536	0.000000100657	0.000016424536	0.000000100657	0.000000000093	0.000000000000	0.000000000000	0.000000000000	-0.000000000000	0.000000000000	0.000000000000
1475.951903807615	0.000000000000	0.000000000093	0.000014975464	0.000031299343	0.000016424536	0.000000100657	0.000016424536	0.000000100657	0.000000000093	0.000000000000	0.000000000000	0.000000000000	-0.000000000000	0.000000000000	0.000000000000
1476.953907815631	0.000000000000	0.000000000093	0.000014975464	0.000031299343	0.000016424536	0.000000100657	0.000016424536	0.000000100657	0.000000000093	0.000000000000	0.000000000000	0.000000000000	-0.000000000000	0.000000000000	0.000000000000
1477.955911823647	0.000000000000	0.000000000093	0.000014975464	0.000031299343	0.000016424536	0.000000100657	0.000016424536	0.000000100657	0.000000000093	0.000000000000	0.000000000000	0.000000000000	-0.000000000000	0.000000000000	0.000000000000
1478.957915831663	0.000000000000	0.000000000093	0.000014975464	0.000031299343	0.000016424536	0.000000100657	0.000016424536	0.000000100657	0.000000000093	0.000000000000	0.000000000000	0.000000000000	-0.000000000000	0.000000000000	0.000000000000
1479.959919839679	0.000000000000	0.000000000093	0.000014975464	0.000031299343	0.000016424536	0.000000100657	0.000016424536	0.000000100657	0.000000000093	0.000000000000	0.000000000000	0.000000000000	-0.000000000000	0.000000000000	0.000000000000
1480.961923847695	0.000000000000	0.000000000093	0.000014975464	0.000031299343	0.000016424536	0.000000100657	0.000016424536	0.000000100657	0.000000000093	0.000000000000	0.000000000000	0.000000000000	-0.000000000000	0.000000000000	0.000000000000
1481.963927855711	0.000000000000	0.000000000093	0.000014975464	0.000031299343	0.000016424536	0.000000100657	0.000016424536	0.000000100657	0.000000000093	0.000000000000	0.000000000000	0.000000000000	-0.000000000000	0.000000000000	0.000000000000
1482.965931863727	0.000000000000	0.000000000093	0.000014975464	0.000031299343	0.000016424536	0.000000100657	0.000016424536	0.000000100657	0.000000000093	0.000000000000	0.000000000000	0.000000000000	-0.000000000000	0.000000000000	0.000000000000
1483.967935871743	0.000000000000	0.000000000093	0.000014975464	0.000031299343	0.000016424536	0.000000100657	0.000016424536	0.000000100657	0.000000000093	0.000000000000	0.000000000000	0.000000000000	-0.000000000000	0.000000000000	0.000000000000
1484.969939879759	0.000000000000	0.000000000093	0.000014975464	0.000031299343	0.000016424536	0.000000100657	0.000016424536	0.000000100657	0.000000000093	0.000000000000	0.000000000000	0.000000000000	-0.000000000000	0.000000000000	0.000000000000
1485.971943887775	0.000000000000	0.000000000093	0.000014975464	0.000031299343	0.000016424536	0.000000100657	0.000016424536	0.000000100657	0.000000000093	0.000000000000	0.000000000000	0.000000000000	-0.000000000000	0.000000000000	0.000000000000
1486.973947895792	0.000000000000	0.000000000093	0.000014975464	0.000031299343	0.000016424536	0.000000100657	0.000016424536	0.000000100657	0.000000000093	0.000000000000	0.000000000000	0.000000000000	-0.000000000000	0.000000000000	0.000000000000
1487.975951903808	0.000000000000	0.000000000093	0.000014975464	0.000031299343	0.000016424536	0.000000100657	0.000016424536	0.000000100657	0.000000000093	0.000000000000	0.000000000000	0.000000000000	-0.000000000000	0.000000000000	0.000000000000
1488.977955911824	0.000000000000	0.000000000093	0.000014975464	0.000031299343	0.000016424536	0.000000100657	0.000016424536	0.000000100657	0.000000000093	0.000000000000	0.000000000000	0.000000000000	-0.000000000000	0.000000000000	0.000000000000
1489.979959919840	0.000000000000	0.000000000093	0.000014975464	0.000031299343	0.000016424536	0.000000100657	0.000016424536	0.000000100657	0.000000000093	0.000000000000	0.000000000000	0.000000000000	-0.000000000000	0.000000000000	0.000000000000
1490.981963927856	0.000000000000	0.000000000093	0.000014975464	0.000031299343	0.000016424536	0.000000100657	0.000016424536	0.000000100657	0.000000000093	0.000000000000	0.000000000000	0.000000000000	-0.000000000000	0.000000000000	0.000000000000
1491.983967935872	0.000000000000	0.000000000093	0.000014975464	0.000031299343	0.000016424536	0.000000100657	0.000016424536	0.000000100657	0.000000000093	0.000000000000	0.000000000000	0.000000000000	-0.000000000000	0.000000000000	0.000000000000
1492.985971943888	0.000000000000	0.000000000093	0.000014975464	0.000031299343	0.000016424536	0.000000100657	0.000016424536	0.000000100657	0.000000000093	0.000000000000	0.000000000000	0.000000000000	-0.000000000000	0.000000000000	0.000000000000
1493.987975951904	0.000000000000	0.000000000093	0.000014975464	0.000031299343	0.000016424536	0.000000100657	0.000016424536	0.000000100657	0.000000000093	0.000000000000	0.000000000000	0.000000000000	-0.000000000000	0.000000000000	0.000000000000
1494.989979959920	0.000000000000	0.000000000093	0.000014975464	0.000031299343	0.000016424536	0.000000100657	0.000016424536	0.000000100657	0.000000000093	0.000000000000	0.000000000000	0.000000000000	-0.000000000000	0.000000000000	0.000000000000
1495.991983967936	0.000000000000	0.000000000093	0.000014975464	0.000031299343	0.000016424536	0.000000100657	0.000016424536	0.000000100657	0.000000000093	0.000000000000	0.000000000000	0.000000000000	-0.000000000000	0.000000000000	0.000000000000
1496.993987975952	0.000000000000	0.000000000093	0.000014975464	0.000031299343	0.000016424536	0.000000100657	0.000016424536	0.000000100657	0.000000000093	0.000000000000	0.000000000000	0.000000000000	-0.000000000000	0.000000000000	0.000000000000
1497.995991983968	0.000000000000	0.000000000093	0.000014975464	0.000031299343	0.000016424536	0.000000100657	0.000016424536	0.000000100657	0.000000000093	0.000000000000	0.000000000000	0.000000000000	-0.000000000000	0.000000000000	0.000000000000
1498.997995991984	0.000000000000	0.000000000093	0.000014975464	0.000031299343	0.000016424536	0.000000100657	0.000016424536	0.000000100657	0.000000000093	0.000000000000	0.000000000000	0.000000000000	-0.000000000000	0.000000000000	0.000000000000
1500.000000000000	0.000000000000	0.000000000093	0.000014975464	0.000031299343	0.000016424536	0.000000100657	0.000016424536	0.000000100657	0.000000000093	0.000000000000	0.000000000000	0.000000000000	-0.000000000000	0.000000000000	0.000000000000
1501.002004008016	0.000000000000	0.000000000093	0.000014975464	0.000031299343	0.000016424536	0.000000100657	0.000016424536	0.000000100657	0.000000000093	0.000000000000	0.000000000000	0.000000000000	-0.000000000000	0.000000000000	0.000000000000
1502.004008016032	0.000000000000	0.000000000093	0.000014975464	0.000031299343	0.000016424536	0.000000100657	0.000016424536	0.000000100657	0.000000000093	0.000000000000	0.000000000000	0.000000000000	-0.000000000000	0.000000000000	0.000000000000
1503.006012024048	0.000000000000	0.000000000093	0.000014975464	0.000031299343	0.000016424536	0.000000100657	0.000016424536	0.000000100657	0.000000000093	0.000000000000	0.000000000000	0.000000000000	-0.000000000000	0.000000000000	0.000000000000
1504.008016032064	0.000000000000	0.000000000193	0.000009589441	0.000031216030	0.000021810559	0.000000183970	0.000019842032	0.000000144437	0.000000000170	0.000005469436	-0.000000110090	0.000003692587	-0.000000741662	0.000000000000	0.000002950925
1505.010020040080	0.000000000000	0.000000000192	0.000009604443	0.000031201028	0.000021795557	0.000000198972	0.000021081528	0.000000175757	0.000000000184	0.000000000000	0.000000000000	0.000001339269	-0.000000530568	0.000000000000	0.000000808701
1506.012024048096	0.000000000000	0.000000000192	0.000009609798	0.000031195673	0.000021790202	0.000000204327	0.000021531158	0.000000192698	0.000000000189	0.000000000000	0.000000000000	0.000000485823	-0.000000286988	0.000000000000	0.000000198836
1507.014028056112	-0.000000000000	0.000000000192	0.000009611710	0.000031193761	0.000021788290	0.000000206239	0.000021694294	0.000000200861	0.000000000191	0.000000000000	0.000000000000	0.000000176267	-0.000000138278	0.000000000000	0.000000037989
1508.016032064128	-0.000000000000	0.000000000192	0.000009612393	0.000031193078	0.000021787607	0.000000206922	0.000021753492	0.000000204551	0.000000000192	0.000000000000	0.000000000000	0.000000063964	-0.000000062517	0.000000000000	0.000000001447
1509.018036072144	0.000000000000	0.000000000192	0.000009612636	0.000031192835	0.000021787364	0.000000207165	0.000021774979	0.000000206154	0.000000000192	0.000000000000	0.000000000000	0.000000023217	-0.000000027147	0.000000000000	-0.000000003930
1510.020040080160	-0.000000000000	0.000000000192	0.000009612723	0.000031192748	0.000021787277	0.000000207252	0.000021782780	0.000000206830	0.000000000192	0.000000000000	0.000000000000	0.000000008428	-0.000000011464	0.000000000000	-0.000000003036
1511.022044088176	0.000000000000	0.000000000192	0.000009612754	0.000031192717	0.000021787246	0.000000207283	0.000021785613	0.000000207110	0.000000000192	0.000000000000	0.000000000000	0.000000003061	-0.000000004745	0.000000000000	-0.000000001683
1512.024048096192	-0.000000000000	0.000000000192	0.000009612765	0.000031192706	0.000021787235	0.000000207294	0.000021786641	0.000000207224	0.000000000192	0.000000000000	0.000000000000	0.000000001111	-0.000000001932	0.000000000000	-0.000000000821
1513.026052104208	-0.000000000000	0.000000000192	0.000009612769	0.000031192702	0.000021787231	0.000000207298	0.000021787015	0.000000207270	0.000000000192	0.000000000000	0.000000000000	0.000000000403	-0.000000000777	0.000000000000	-0.000000000374
1514.028056112224	0.000000000000	0.000000000192	0.000009612771	0.000031192700	0.000021787229	0.000000207300	0.000021787150	0.000000207289	0.000000000192	0.000000000000	0.000000000000	0.000000000147	-0.000000000310	0.000000000000	-0.000000000163
1515.030060120240	-0.000000000000	0.000000000192	0.000009612771	0.000031192700	0.000021787229	0.000000207300	0.000021787200	0.000000207296	0.000000000192	0.000000000000	0.000000000000	0.000000000053	-0.000000000123	0.000000000000	-0.000000000069
1516.032064128256	0.000000000000	0.000000000192	0.000009612771	0.000031192700	0.000021787229	0.000000207300	0.000021787218	0.000000207299	0.000000000192	0.000000000000	0.000000000000	0.000000000020	-0.000000000049	0.000000000000	-0.000000000029
1517.034068136272	-0.000000000000	0.000000000192	0.000009612772	0.000031192700	0.000021787228	0.000000207300	0.000021787225	0.000000207300	0.000000000192	0.000000000000	0.000000000000	0.000000000007	-0.000000000019	0.000000000000	-0.000000000012
1518.036072144288	0.000000000000	0.000000000192	0.000009612772	0.000031192699	0.000021787228	0.000000207301	0.000021787227	0.000000207300	0.000000000192	0.000000000000	0.000000000000	0.000000000003	-0.000000000007	0.000000000000	-0.000000000005
1519.038076152304	-0.000000000000	0.000000000192	0.000009612772	0.000031192699	0.000021787228	0.000000207301	0.000021787228	0.000000207300	0.000000000192	0.000000000000	0.000000000000	0.000000000001	-0.000000000003	0.000000000000	-0.000000000002
1520.040080160320	0.000000000000	0.000000000192	0.000009612772	0.000031192699	0.000021787228	0.000000207301	0.000021787228	0.000000207300	0.000000000192	0.000000000000	0.000000000000	0.000000000000	-0.000000000001	0.000000000000	-0.000000000001
1521.042084168336	0.000000000000	0.000000000192	0.000009612772	0.000031192699	0.000021787228	0.000000207301	0.000021787228	0.000000207301	0.000000000192	0.000000000000	0.000000000000	0.000000000000	-0.000000000000	0.000000000000	-0.000000000000
1522.044088176352	0.000000000000	0.000000000192	0.000009612772	0.000031192699	0.000021787228	0.000000207301	0.000021787228	0.000000207301	0.000000000192	0.000000000000	0.000000000000	0.000000000000	-0.000000000000	0.000000000000	-0.000000000000
1523.046092184368	0.000000000000	0.000000000192	0.000009612772	0.000031192699	0.000021787228	0.000000207301	0.000021787228	0.000000207301	0.000000000192	0.000000000000	0.000000000000	0.000000000000	-0.000000000000	0.000000000000	-0.000000000000
1524.048096192384	0.000000000000	0.000000000192	0.000009612772	0.000031192699	0.000021787228	0.000000207301	0.000021787228	0.000000207301	0.000000000192	0.000000000000	0.000000000000	0.000000000000	-0.000000000000	0.000000000000	-0.000000000000
1525.050100200401	0.000000000000	0.000000000192	0.000009612772	0.000031192699	0.000021787228	0.000000207301	0.000021787228	0.000000207301	0.000000000192	0.000000000000	0.000000000000	0.000000000000	-0.000000000000	0.000000000000	-0.000000000000
1526.052104208417	0.000000000000	0.000000000192	0.000009612772	0.000031192699	0.000021787228	0.000000207301	0.000021787228	0.000000207301	0.000000000192	0.000000000000	0.000000000000	0.000000000000	-0.000000000000	0.000000000000	-0.000000000000
1527.054108216433	0.000000000000	0.000000000192	0.000009612772	0.000031192699	0.000021787228	0.000000207301	0.000021787228	0.000000207301	0.000000000192	0.000000000000	0.000000000000	0.000000000000	-0.000000000000	0.000000000000	-0.000000000000
1528.056112224449	0.000000000000	0.000000000192	0.000009612772	0.000031192699	0.000021787228	0.000000207301	0.000021787228	0.000000207301	0.000000000192	0.000000000000	0.000000000000	0.000000000000	-0.000000000000	0.000000000000	-0.000000000000
1529.058116232465	0.000000000000	0.000000000192	0.000009612772	0.000031192699	0.000021787228	0.000000207301	0.000021787228	0.000000207301	0.000000000192	0.000000000000	0.000000000000	0.000000000000	-0.000000000000	0.000000000000	-0.000000000000
1530.060120240481	0.000000000000	0.000000000192	0.000009612772	0.000031192699	0.000021787228	0.000000207301	0.000021787228	0.000000207301	0.000000000192	0.000000000000	0.000000000000	0.000000000000	-0.000000000000	0.000000000000	-0.000000000000
1531.062124248497	0.000000000000	0.000000000192	0.000009612772	0.000031192699	0.000021787228	0.000000207301	0.000021787228	0.000000207301	0.000000000192	0.000000000000	0.000000000000	0.000000000000	-0.000000000000	0.000000000000	-0.000000000000
1532.064128256513	0.000000000000	0.000000000192	0.000009612772	0.000031192699	0.000021787228	0.000000207301	0.000021787228	0.000000207301	0.000000000192	0.000000000000	0.000000000000	0.000000000000	-0.000000000000	0.000000000000	-0.000000000000
1533.066132264529	0.000000000000	0.000000000192	0.000009612772	0.000031192699	0.000021787228	0.000000207301	0.000021787228	0.000000207301	0.000000000192	0.000000000000	0.000000000000	0.000000000000	-0.000000000000	0.000000000000	-0.000000000000
1534.068136272545	0.000000000000	0.000000000192	0.000009612772	0.000031192699	0.000021787228	0.000000207301	0.000021787228	0.000000207301	0.000000000192	0.000000000000	0.000000000000	0.000000000000	-0.000000000000	0.000000000000	-0.000000000000
1535.070140280561	0.000000000000	0.000000000192	0.000009612772	0.000031192699	0.000021787228	0.000000207301	0.000021787228	0.000000207301	0.000000000192	0.000000000000	0.000000000000	0.000000000000	-0.000000000000	0.000000000000	-0.000000000000
1536.072144288577	0.000000000000	0.000000000192	0.000009612772	0.000031192699	0.000021787228	0.000000207301	0.000021787228	0.000000207301	0.000000000192	0.000000000000	0.000000000000	0.000000000000	-0.000000000000	0.000000000000	-0.000000000000
1537.074148296593	0.000000000000	0.000000000192	0.000009612772	0.000031192699	0.000021787228	0.000000207301	0.000021787228	0.000000207301	0.000000000192	0.000000000000	0.000000000000	0.000000000000	-0.000000000000	0.000000000000	-0.000000000000
1538.076152304609	0.000000000000	0.000000000192	0.000009612772	0.000031192699	0.000021787228	0.000000207301	0.000021787228	0.000000207301	0.000000000192	0.000000000000	0.000000000000	0.000000000000	-0.000000000000	0.000000000000	-0.000000000000
1539.078156312625	0.000000000000	0.000000000192	0.000009612772	0.000031192699	0.000021787228	0.000000207301	0.000021787228	0.000000207301	0.000000000192	0.000000000000	0.000000000000	0.000000000000	-0.000000000000	0.000000000000	-0.000000000000
1540.080160320641	0.000000000000	0.000000000192	0.000009612772	0.000031192699	0.000021787228	0.000000207301	0.000021787228	0.000000207301	0.000000000192	0.000000000000	0.000000000000	0.000000000000	-0.000000000000	0.000000000000	-0.000000000000
1541.082164328657	0.000000000000	0.000000000192	0.000009612772	0.000031192699	0.000021787228	0.000000207301	0.000021787228	0.000000207301	0.000000000192	0.000000000000	0.000000000000	0.000000000000	-0.000000000000	0.000000000000	-0.000000000000
1542.084168336673	0.000000000000	0.000000000192	0.000009612772	0.000031192699	0.000021787228	0.000000207301	0.000021787228	0.000000207301	0.000000000192	0.000000000000	0.000000000000	0.000000000000	-0.000000000000	0.000000000000	0.000000000000
1543.086172344689	0.000000000000	0.000000000192	0.000009612772	0.000031192699	0.000021787228	0.000000207301	0.000021787228	0.000000207301	0.000000000192	0.000000000000	0.000000000000	0.000000000000	-0.000000000000	0.000000000000	0.000000000000
1544.088176352705	0.000000000000	0.000000000192	0.000009612772	0.000031192699	0.000021787228	0.000000207301	0.000021787228	0.000000207301	0.000000000192	0.000000000000	0.000000000000	0.000000000000	-0.000000000000	0.000000000000	0.000000000000
1545.090180360721	0.000000000000	0.000000000192	0.000009612772	0.000031192699	0.000021787228	0.000000207301	0.000021787228	0.000000207301	0.000000000192	0.000000000000	0.000000000000	0.000000000000	-0.000000000000	0.000000000000	0.000000000000
1546.092184368737	0.000000000000	0.000000000192	0.000009612772	0.000031192699	0.000021787228	0.000000207301	0.000021787228	0.000000207301	0.000000000192	0.000000000000	0.000000000000	0.000000000000	-0.000000000000	0.000000000000	0.000000000000
1547.094188376753	0.000000000000	0.000000000192	0.000009612772	0.000031192699	0.000021787228	0.000000207301	0.000021787228	0.000000207301	0.000000000192	0.000000000000	0.000000000000	0.000000000000	-0.000000000000	0.000000000000	0.000000000000
1548.096192384769	0.000000000000	0.000000000192	0.000009612772	0.000031192699	0.000021787228	0.000000207301	0.000021787228	0.000000207301	0.000000000192	0.000000000000	0.000000000000	0.000000000000	-0.000000000000	0.000000000000	0.000000000000
1549.098196392785	0.000000000000	0.000000000192	0.000009612772	0.000031192699	0.000021787228	0.000000207301	0.000021787228	0.000000207301	0.000000000192	0.000000000000	0.000000000000	0.000000000000	-0.000000000000	0.000000000000	0.000000000000
1550.100200400801	0.000000000000	0.000000000192	0.000009612772	0.000031192699	0.000021787228	0.000000207301	0.000021787228	0.000000207301	0.000000000192	0.000000000000	0.000000000000	0.000000000000	-0.000000000000	0.000000000000	0.000000000000
1551.102204408817	0.000000000000	0.000000000192	0.000009612772	0.000031192699	0.000021787228	0.000000207301	0.000021787228	0.000000207301	0.000000000192	0.000000000000	0.000000000000	0.000000000000	-0.000000000000	0.000000000000	0.000000000000
1552.104208416833	0.000000000000	0.000000000192	0.000009612772	0.000031192699	0.000021787228	0.000000207301	0.000021787228	0.000000207301	0.000000000192	0.000000000000	0.000000000000	0.000000000000	-0.000000000000	0.000000000000	0.000000000000
1553.106212424849	0.000000000000	0.000000000192	0.000009612772	0.000031192699	0.000021787228	0.000000207301	0.000021787228	0.000000207301	0.000000000192	0.000000000000	0.000000000000	0.000000000000	-0.000000000000	0.000000000000	0.000000000000
1554.108216432866	0.000000000000	0.000000000192	0.000009612772	0.000031192699	0.000021787228	0.000000207301	0.000021787228	0.000000207301	0.000000000192	0.000000000000	0.000000000000	0.000000000000	-0.000000000000	0.000000000000	0.000000000000
1555.110220440882	0.000000000000	0.000000000192	0.000009612772	0.000031192699	0.000021787228	0.000000207301	0.000021787228	0.000000207301	0.000000000192	0.000000000000	0.000000000000	0.000000000000	-0.000000000000	0.000000000000	0.000000000000
1556.112224448898	0.000000000000	0.000000000192	0.000009612772	0.000031192699	0.000021787228	0.000000207301	0.000021787228	0.000000207301	0.000000000192	0.000000000000	0.000000000000	0.000000000000	-0.000000000000	0.000000000000	0.000000000000
1557.114228456914	0.000000000000	0.000000000192	0.000009612772	0.000031192699	0.000021787228	0.000000207301	0.000021787228	0.000000207301	0.000000000192	0.000000000000	0.000000000000	0.000000000000	-0.000000000000	0.000000000000	0.000000000000
1558.116232464930	0.000000000000	0.000000000192	0.000009612772	0.000031192699	0.000021787228	0.000000207301	0.000021787228	0.000000207301	0.000000000192	0.000000000000	0.000000000000	0.000000000000	-0.000000000000	0.000000000000	0.000000000000
1559.118236472946	0.000000000000	0.000000000192	0.000009612772	0.000031192699	0.000021787228	0.000000207301	0.000021787228	0.000000207301	0.000000000192	0.000000000000	0.000000000000	0.000000000000	-0.000000000000	0.000000000000	0.000000000000
1560.120240480962	0.000000000000	0.000000000192	0.000009612772	0.000031192699	0.000021787228	0.000000207301	0.000021787228	0.000000207301	0.000000000192	0.000000000000	0.000000000000	0.000000000000	-0.000000000000	0.000000000000	0.000000000000
1561.122244488978	0.000000000000	0.000000000192	0.000009612772	0.000031192699	0.000021787228	0.000000207301	0.000021787228	0.000000207301	0.000000000192	0.000000000000	0.000000000000	0.000000000000	-0.000000000000	0.000000000000	0.000000000000
1562.124248496994	0.000000000000	0.000000000192	0.000009612772	0.000031192699	0.000021787228	0.000000207301	0.000021787228	0.000000207301	0.000000000192	0.000000000000	0.000000000000	0.000000000000	-0.000000000000	0.000000000000	0.000000000000
1563.126252505010	0.000000000000	0.000000000192	0.000009612772	0.000031192699	0.000021787228	0.000000207301	0.000021787228	0.000000207301	0.000000000192	0.000000000000	0.000000000000	0.000000000000	-0.000000000000	0.000000000000	0.000000000000
1564.128256513026	0.000000000000	0.000000000192	0.000009612772	0.000031192699	0.000021787228	0.000000207301	0.000021787228	0.000000207301	0.000000000192	0.000000000000	0.000000000000	0.000000000000	-0.000000000000	0.000000000000	0.000000000000
1565.130260521042	0.000000000000	0.000000000192	0.000009612772	0.000031192699	0.000021787228	0.000000207301	0.000021787228	0.000000207301	0.000000000192	0.000000000000	0.000000000000	0.000000000000	-0.000000000000	0.000000000000	0.000000000000
1566.132264529058	0.000000000000	0.000000000192	0.000009612772	0.000031192699	0.000021787228	0.000000207301	0.000021787228	0.000000207301	0.000000000192	0.000000000000	0.000000000000	0.000000000000	-0.000000000000	0.000000000000	0.000000000000
1567.134268537074	0.000000000000	0.000000000192	0.000009612772	0.000031192699	0.000021787228	0.000000207301	0.000021787228	0.000000207301	0.000000000192	0.000000000000	0.000000000000	0.000000000000	-0.000000000000	0.000000000000	0.000000000000
1568.136272545090	0.000000000000	0.000000000192	0.000009612772	0.000031192699	0.000021787228	0.000000207301	0.000021787228	0.000000207301	0.000000000192	0.000000000000	0.000000000000	0.000000000000	-0.000000000000	0.000000000000	0.000000000000
1569.138276553106	0.000000000000	0.000000000192	0.000009612772	0.000031192699	0.000021787228	0.000000207301	0.000021787228	0.000000207301	0.000000000192	0.000000000000	0.000000000000	0.000000000000	-0.000000000000	0.000000000000	0.000000000000
1570.140280561122	0.000000000000	0.000000000192	0.000009612772	0.000031192699	0.000021787228	0.000000207301	0.000021787228	0.000000207301	0.000000000192	0.000000000000	0.000000000000	0.000000000000	-0.000000000000	0.000000000000	0.000000000000
1571.142284569138	0.000000000000	0.000000000192	0.000009612772	0.000031192699	0.000021787228	0.000000207301	0.000021787228	0.000000207301	0.000000000192	0.000000000000	0.000000000000	0.000000000000	-0.000000000000	0.000000000000	0.000000000000
1572.144288577154	0.000000000000	0.000000000192	0.000009612772	0.000031192699	0.000021787228	0.000000207301	0.000021787228	0.000000207301	0.000000000192	0.000000000000	0.000000000000	0.000000000000	-0.000000000000	0.000000000000	0.000000000000
1573.146292585170	0.000000000000	0.000000000192	0.000009612772	0.000031192699	0.000021787228	0.000000207301	0.000021787228	0.000000207301	0.000000000192	0.000000000000	0.000000000000	0.000000000000	-0.000000000000	0.000000000000	0.000000000000
1574.148296593186	0.000000000000	0.000000000192	0.000009612772	0.000031192699	0.000021787228	0.000000207301	0.000021787228	0.000000207301	0.000000000192	0.000000000000	0.000000000000	0.000000000000	-0.000000000000	0.000000000000	0.000000000000
1575.150300601202	0.000000000000	0.000000000192	0.000009612772	0.000031192699	0.000021787228	0.000000207301	0.000021787228	0.000000207301	0.000000000192	0.000000000000	0.000000000000	0.000000000000	-0.000000000000	0.000000000000	0.000000000000
1576.152304609218	0.000000000000	0.000000000192	0.000009612772	0.000031192699	0.000021787228	0.000000207301	0.000021787228	0.000000207301	0.000000000192	0.000000000000	0.000000000000	0.000000000000	-0.000000000000	0.000000000000	0.000000000000
1577.154308617234	0.000000000000	0.000000000192	0.000009612772	0.000031192699	0.000021787228	0.000000207301	0.000021787228	0.000000207301	0.000000000192	0.000000000000	0.000000000000	0.000000000000	-0.000000000000	0.000000000000	0.000000000000
1578.156312625250	0.000000000000	0.000000000192	0.000009612772	0.000031192699	0.000021787228	0.000000207301	0.000021787228	0.000000207301	0.000000000192	0.000000000000	0.000000000000	0.000000000000	-0.000000000000	0.000000000000	0.000000000000
1579.158316633266	0.000000000000	0.000000000192	0.000009612772	0.000031192699	0.000021787228	0.000000207301	0.000021787228	0.000000207301	0.000000000192	0.000000000000	0.000000000000	0.000000000000	-0.000000000000	0.000000000000	0.000000000000
1580.160320641282	0.000000000000	0.000000000192	0.000009612772	0.000031192699	0.000021787228	0.000000207301	0.000021787228	0.000000207301	0.000000000192	0.000000000000	0.000000000000	0.000000000000	-0.000000000000	0.000000000000	0.000000000000
1581.162324649298	0.000000000000	0.000000000192	0.000009612772	0.000031192699	0.000021787228	0.000000207301	0.000021787228	0.000000207301	0.000000000192	0.000000000000	0.000000000000	0.000000000000	-0.000000000000	0.000000000000	0.000000000000
1582.164328657314	0.000000000000	0.000000000192	0.000009612772	0.000031192699	0.000021787228	0.000000207301	0.000021787228	0.000000207301	0.000000000192	0.000000000000	0.000000000000	0.000000000000	-0.000000000000	0.000000000000	0.000000000000
1583.166332665330	0.000000000000	0.000000000192	0.000009612772	0.000031192699	0.000021787228	0.000000207301	0.000021787228	0.000000207301	0.000000000192	0.000000000000	0.000000000000	0.000000000000	-0.000000000000	0.000000000000	0.000000000000
1584.168336673347	0.000000000000	0.000000000192	0.000009612772	0.000031192699	0.000021787228	0.000000207301	0.000021787228	0.000000207301	0.000000000192	0.000000000000	0.000000000000	0.000000000000	-0.000000000000	0.000000000000	0.000000000000
1585.170340681363	0.000000000000	0.000000000192	0.000009612772	0.000031192699	0.000021787228	0.000000207301	0.000021787228	0.000000207301	0.000000000192	0.000000000000	0.000000000000	0.000000000000	-0.000000000000	0.000000000000	0.000000000000
1586.172344689379	0.000000000000	0.000000000192	0.000009612772	0.000031192699	0.000021787228	0.000000207301	0.000021787228	0.000000207301	0.000000000192	0.000000000000	0.000000000000	0.000000000000	-0.000000000000	0.000000000000	0.000000000000
1587.174348697395	0.000000000000	0.000000000192	0.000009612772	0.000031192699	0.000021787228	0.000000207301	0.000021787228	0.000000207301	0.000000000192	0.000000000000	0.000000000000	0.000000000000	-0.000000000000	0.000000000000	0.000000000000
1588.176352705411	0.000000000000	0.000000000192	0.000009612772	0.000031192699	0.000021787228	0.000000207301	0.000021787228	0.000000207301	0.000000000192	0.000000000000	0.000000000000	0.000000000000	-0.000000000000	0.000000000000	0.000000000000
1589.178356713427	0.000000000000	0.000000000192	0.000009612772	0.000031192699	0.000021787228	0.000000207301	0.000021787228	0.000000207301	0.000000000192	0.000000000000	0.000000000000	0.000000000000	-0.000000000000	0.000000000000	0.000000000000
1590.180360721443	0.000000000000	0.000000000192	0.000009612772	0.000031192699	0.000021787228	0.000000207301	0.000021787228	0.000000207301	0.000000000192	0.000000000000	0.000000000000	0.000000000000	-0.000000000000	0.000000000000	0.000000000000
1591.182364729459	0.000000000000	0.000000000192	0.000009612772	0.000031192699	0.000021787228	0.000000207301	0.000021787228	0.000000207301	0.000000000192	0.000000000000	0.000000000000	0.000000000000	-0.000000000000	0.000000000000	0.000000000000
1592.184368737475	0.000000000000	0.000000000192	0.000009612772	0.000031192699	0.000021787228	0.000000207301	0.000021787228	0.000000207301	0.000000000192	0.000000000000	0.000000000000	0.000000000000	-0.000000000000	0.000000000000	0.000000000000
1593.186372745491	0.000000000000	0.000000000192	0.000009612772	0.000031192699	0.000021787228	0.000000207301	0.000021787228	0.000000207301	0.000000000192	0.000000000000	0.000000000000	0.000000000000	-0.000000000000	0.000000000000	0.000000000000
1594.188376753507	0.000000000000	0.000000000192	0.000009612772	0.000031192699	0.000021787228	0.000000207301	0.000021787228	0.000000207301	0.000000000192	0.000000000000	0.000000000000	0.000000000000	-0.000000000000	0.000000000000	0.000000000000
1595.190380761523	0.000000000000	0.000000000192	0.000009612772	0.000031192699	0.000021787228	0.000000207301	0.000021787228	0.000000207301	0.000000000192	0.000000000000	0.000000000000	0.000000000000	-0.000000000000	0.000000000000	0.000000000000
1596.192384769539	0.000000000000	0.000000000192	0.000009612772	0.000031192699	0.000021787228	0.000000207301	0.000021787228	0.000000207301	0.000000000192	0.000000000000	0.000000000000	0.000000000000	-0.000000000000	0.000000000000	0.000000000000
1597.194388777555	0.000000000000	0.000000000192	0.000009612772	0.000031192699	0.000021787228	0.000000207301	0.000021787228	0.000000207301	0.000000000192	0.000000000000	0.000000000000	0.000000000000	-0.000000000000	0.000000000000	0.000000000000
1598.196392785571	0.000000000000	0.000000000192	0.000009612772	0.000031192699	0.000021787228	0.000000207301	0.000021787228	0.000000207301	0.000000000192	0.000000000000	0.000000000000	0.000000000000	-0.000000000000	0.000000000000	0.000000000000
1599.198396793587	0.000000000000	0.000000000192	0.000009612772	0.000031192699	0.000021787228	0.000000207301	0.000021787228	0.000000207301	0.000000000192	0.000000000000	0.000000000000	0.000000000000	-0.000000000000	0.000000000000	0.000000000000
1600.200400801603	0.000000000000	0.000000000192	0.000009612772	0.000031192699	0.000021787228	0.000000207301	0.000021787228	0.000000207301	0.000000000192	0.000000000000	0.000000000000	0.000000000000	-0.000000000000	0.000000000000	0.000000000000
1601.202404809619	0.000000000000	0.000000000192	0.000009612772	0.000031192699	0.000021787228	0.000000207301	0.000021787228	0.000000207301	0.000000000192	0.000000000000	0.000000000000	0.000000000000	-0.000000000000	0.000000000000	0.000000000000
1602.204408817635	0.000000000000	0.000000000192	0.000009612772	0.000031192699	0.000021787228	0.000000207301	0.000021787228	0.000000207301	0.000000000192	0.000000000000	0.000000000000	0.000000000000	-0.000000000000	0.000000000000	0.000000000000
1603.206412825651	0.000000000000	0.000000000192	0.000009612772	0.000031192699	0.000021787228	0.000000207301	0.000021787228	0.000000207301	0.000000000192	0.000000000000	0.000000000000	0.000000000000	-0.000000000000	0.000000000000	0.000000000000
1604.208416833667	0.000000000000	0.000000000192	0.000009612772	0.000031192699	0.000021787228	0.000000207301	0.000021787228	0.000000207301	0.000000000192	0.000000000000	0.000000000000	0.000000000000	-0.000000000000	0.000000000000	0.000000000000
1605.210420841683	0.000000000000	0.000000000192	0.000009612772	0.000031192699	0.000021787228	0.000000207301	0.000021787228	0.000000207301	0.000000000192	0.000000000000	0.000000000000	0.000000000000	-0.000000000000	0.000000000000	0.000000000000
1606.212424849699	0.000000000000	0.000000000192	0.000009612772	0.000031192699	0.000021787228	0.000000207301	0.000021787228	0.000000207301	0.000000000192	0.000000000000	0.000000000000	0.000000000000	-0.000000000000	0.000000000000	0.000000000000
1607.214428857715	0.000000000000	0.000000000192	0.000009612772	0.000031192699	0.000021787228	0.000000207301	0.000021787228	0.000000207301	0.000000000192	0.000000000000	0.000000000000	0.000000000000	-0.000000000000	0.000000000000	0.000000000000
1608.216432865731	0.000000000000	0.000000000192	0.000009612772	0.000031192699	0.000021787228	0.000000207301	0.000021787228	0.000000207301	0.000000000192	0.000000000000	0.000000000000	0.000000000000	-0.000000000000	0.000000000000	0.000000000000
1609.218436873747	0.000000000000	0.000000000192	0.000009612772	0.000031192699	0.000021787228	0.000000207301	0.000021787228	0.000000207301	0.000000000192	0.000000000000	0.000000000000	0.000000000000	-0.000000000000	0.000000000000	0.000000000000
1610.220440881763	0.000000000000	0.000000000192	0.000009612772	0.000031192699	0.000021787228	0.000000207301	0.000021787228	0.000000207301	0.000000000192	0.000000000000	0.000000000000	0.000000000000	-0.000000000000	0.000000000000	0.000000000000
1611.222444889779	0.000000000000	0.000000000192	0.000009612772	0.000031192699	0.000021787228	0.000000207301	0.000021787228	0.000000207301	0.000000000192	0.000000000000	0.000000000000	0.000000000000	-0.000000000000	0.000000000000	0.000000000000
1612.224448897795	0.000000000000	0.000000000192	0.000009612772	0.000031192699	0.000021787228	0.000000207301	0.000021787228	0.000000207301	0.000000000192	0.000000000000	0.000000000000	0.000000000000	-0.000000000000	0.000000000000	0.000000000000
1613.226452905811	0.000000000000	0.000000000192	0.000009612772	0.000031192699	0.000021787228	0.000000207301	0.000021787228	0.000000207301	0.000000000192	0.000000000000	0.000000000000	0.000000000000	-0.000000000000	0.000000000000	0.000000000000
1614.228456913828	0.000000000000	0.000000000192	0.000009612772	0.000031192699	0.000021787228	0.000000207301	0.000021787228	0.000000207301	0.000000000192	0.000000000000	0.000000000000	0.000000000000	-0.000000000000	0.000000000000	0.000000000000
1615.230460921844	0.000000000000	0.000000000192	0.000009612772	0.000031192699	0.000021787228	0.000000207301	0.000021787228	0.000000207301	0.000000000192	0.000000000000	0.000000000000	0.000000000000	-0.000000000000	0.000000000000	0.000000000000
1616.232464929860	0.000000000000	0.000000000192	0.000009612772	0.000031192699	0.000021787228	0.000000207301	0.000021787228	0.000000207301	0.000000000192	0.000000000000	0.000000000000	0.000000000000	-0.000000000000	0.000000000000	0.000000000000
1617.234468937876	0.000000000000	0.000000000192	0.000009612772	0.000031192699	0.000021787228	0.000000207301	0.000021787228	0.000000207301	0.000000000192	0.000000000000	0.000000000000	0.000000000000	-0.000000000000	0.000000000000	0.000000000000
1618.236472945892	0.000000000000	0.000000000192	0.000009612772	0.000031192699	0.000021787228	0.000000207301	0.000021787228	0.000000207301	0.000000000192	0.000000000000	0.000000000000	0.000000000000	-0.000000000000	0.000000000000	0.000000000000
1619.238476953908	0.000000000000	0.000000000192	0.000009612772	0.000031192699	0.000021787228	0.000000207301	0.000021787228	0.000000207301	0.000000000192	0.000000000000	0.000000000000	0.000000000000	-0.000000000000	0.000000000000	0.000000000000
1620.240480961924	0.000000000000	0.000000000192	0.000009612772	0.000031192699	0.000021787228	0.000000207301	0.000021787228	0.000000207301	0.000000000192	0.000000000000	0.000000000000	0.000000000000	-0.000000000000	0.000000000000	0.000000000000
1621.242484969940	0.000000000000	0.000000000192	0.000009612772	0.000031192699	0.000021787228	0.000000207301	0.000021787228	0.000000207301	0.000000000192	0.000000000000	0.000000000000	0.000000000000	-0.000000000000	0.000000000000	0.000000000000
1622.244488977956	0.000000000000	0.000000000192	0.000009612772	0.000031192699	0.000021787228	0.000000207301	0.000021787228	0.000000207301	0.000000000192	0.000000000000	0.000000000000	0.000000000000	-0.000000000000	0.000000000000	0.000000000000
1623.246492985972	0.000000000000	0.000000000192	0.000009612772	0.000031192699	0.000021787228	0.000000207301	0.000021787228	0.000000207301	0.000000000192	0.000000000000	0.000000000000	0.000000000000	-0.000000000000	0.000000000000	0.000000000000
1624.248496993988	0.000000000000	0.000000000192	0.000009612772	0.000031192699	0.000021787228	0.000000207301	0.000021787228	0.000000207301	0.000000000192	0.000000000000	0.000000000000	0.000000000000	-0.000000000000	0.000000000000	0.000000000000
1625.250501002004	0.000000000000	0.000000000192	0.000009612772	0.000031192699	0.000021787228	0.000000207301	0.000021787228	0.000000207301	0.000000000192	0.000000000000	0.000000000000	0.000000000000	-0.000000000000	0.000000000000	0.000000000000
1626.252505010020	0.000000000000	0.000000000192	0.000009612772	0.000031192699	0.000021787228	0.000000207301	0.000021787228	0.000000207301	0.000000000192	0.000000000000	0.000000000000	0.000000000000	-0.000000000000	0.000000000000	0.000000000000
1627.254509018036	0.000000000000	0.000000000192	0.000009612772	0.000031192699	0.000021787228	0.000000207301	0.000021787228	0.000000207301	0.000000000192	0.000000000000	0.000000000000	0.000000000000	-0.000000000000	0.000000000000	0.000000000000
1628.256513026052	0.000000000000	0.000000000192	0.000009612772	0.000031192699	0.000021787228	0.000000207301	0.000021787228	0.000000207301	0.000000000192	0.000000000000	0.000000000000	0.000000000000	-0.000000000000	0.000000000000	0.000000000000
[truncated: 6,874 more rows]
