# Supplementary material for: Isothermal titration calorimetry and surface plasmon resonance analysis using the dynamic approach
Source: Biochem Biophys Rep. 2019 Dec 17;21:100712. doi: 10.1016/j.bbrep.2019.100712 (PMC6926116; doi:10.1016/j.bbrep.2019.100712)
Supplement: Multimedia component 2 [file mmc2.zip › Figure_2/MN_Three_mixed/NDH/Analytical/All_results]

P_T(uM)	L_T(uM)	L_T/P_T	L(uM)	P(uM)	PL1(uM)	PL2(uM)	Q1(Kcals)	Q2(Kcals)	NDH(Kcal/mol)
494.00000000	62.72727273	0.12697828	0.00175525	431.36669370	125.08219023	0.55326710	-0.00135290	-0.00000826	-16439.16017806
492.50303030	125.26446281	0.25357179	0.00407986	369.16597258	248.81534377	2.55813318	-0.00133831	-0.00002994	-16524.78220228
491.01059688	187.61214626	0.37978167	0.00729599	307.53098847	370.66634558	6.81503242	-0.00131795	-0.00006358	-16685.14950845
489.52268598	249.77089733	0.50560910	0.01201360	246.71167618	489.63552784	14.82335942	-0.00128678	-0.00011961	-16985.39810658
488.03928390	311.74128855	0.63105524	0.01951681	187.22638997	603.65089665	29.68897025	-0.00123320	-0.00022203	-17575.23116494
486.56037698	373.52389070	0.75612124	0.03288841	130.28690575	707.87037242	58.66744825	-0.00112725	-0.00043282	-18841.33984480
485.08595159	435.11927285	0.88080824	0.06050896	79.01372708	789.82756389	120.43494585	-0.00088646	-0.00092255	-21847.85664470
483.61599416	496.52800233	1.00511741	0.12358447	40.26805878	822.11892917	256.03485982	-0.00034927	-0.00202529	-28678.25102991
482.15049115	557.75064475	1.12904989	0.25019837	18.99286295	785.02765545	494.95985594	0.00040118	-0.00356854	-38253.06489529
480.68942906	618.78776401	1.25260681	0.45355947	9.36716193	701.86294321	802.20819878	0.00089952	-0.00458900	-44558.98089531
479.23279442	679.63992230	1.37578932	0.75402141	4.80870676	598.99337118	1138.16764587	0.00111265	-0.00501782	-47163.98054723
477.78057384	740.30768011	1.49859854	1.20773660	2.44597481	488.01621375	1485.27550989	0.00120034	-0.00518433	-48115.89157437
476.33275391	800.79159623	1.62103562	1.94975453	1.16012559	373.67581424	1836.01180373	0.00123671	-0.00523853	-48331.06557034
474.88932133	861.09222775	1.74310168	3.35259847	0.46700920	258.65270463	2185.23983089	0.00124410	-0.00521600	-47969.81657861
473.45026278	921.21013009	1.86479783	6.82460854	0.13012698	146.70844900	2523.09389116	0.00121080	-0.00504612	-46320.32184558
472.01556501	981.14585697	1.98612522	20.40703839	0.01615361	54.45774839	2800.52983315	0.00099779	-0.00414373	-37994.40561088
470.58521481	1040.89996044	2.10708494	62.18332473	0.00180668	18.55950184	2908.31065438	0.00038828	-0.00160979	-14752.59037653
469.15919901	1100.47299086	2.22767812	117.43172443	0.00051111	9.91542269	2934.25066527	0.00009350	-0.00038743	-3549.99713779
467.73750447	1159.86549695	2.34790586	175.20000923	0.00023039	6.66810302	2943.99430863	0.00003512	-0.00014553	-1333.40385515
466.32011809	1219.07802575	2.46776928	233.58322982	0.00012983	5.00988883	2948.96955453	0.00001794	-0.00007431	-680.84420767
