# Supplementary material for: Isothermal titration calorimetry and surface plasmon resonance analysis using the dynamic approach
Source: Biochem Biophys Rep. 2019 Dec 17;21:100712. doi: 10.1016/j.bbrep.2019.100712 (PMC6926116; doi:10.1016/j.bbrep.2019.100712)
Supplement: Multimedia component 2 [file mmc2.zip › Figure_2/MN_Three_mixed/NDH/MN_Mixed_Three_Symbolic_calc.m]

%%%%%%%%%%%%%%%%%%%%%
% Three-site model  %
%%%%%%%%%%%%%%%%%%%%%

% Model
%-------

% index 1: complex type (Lig-Stoichiometry), 2: conformation index
%{
Complex I:
----------
	   K1	      
P + L <=========> PL11 

	   K1	      
P + L <=========> PL12 

:
:
	   K1	      
P + L <=========> PL1m 


Complex II:
-----------

	   K2	             
PL11 + L <=========> PL211
:
:
	   K2	             
PL11 + L <=========> PL21n

:::

PL1m + L <=========> PL2m1
:
:
	   K2	             
PL1m + L <=========> PL2mn

}


M*K1=[PLI]/[P][L];
M*N*K2=[PLII]/[PLI][L];
P_T=[P]+[PLI]+[PLII];
L_T=[L]+[PLI]+2[PLII];

%}

% Procedure..
1) solve all PL in terms of L
2) substitute all complexes in LT except PL1
3) equate PL1 from 3 with its fPL1
4) Makea proper eqn by subs RHS-LHS==0
5) simplify
6) Collect numerator, denominator
7) Express numerator in poly of L

% polynomial in terms of L

clc;
clear;
syms P L PLI PLII L_T P_T K1 K2 M N
[fP,fPLI,fPLII]=solve(PLI/(P * L) == M*K1, PLII/(PLI * L) == M*N*K2,P+PLI+PLII== P_T, P,PLI,PLII)
% Get expressions for complexes in terms of L
EQN_1= fPLI==PLI
EQN_2= fPLII==PLII

% Get the RHS and LHS of all complexes except PLI
EQN_2_term=children(EQN_2)

% Express the L poly in terms of first complex PLI
EXPR_1=solve(L+PLI+2*PLII== L_T,PLI)

% Subs the LHS of all complexes PLII to PLIn > PLI

SUBS_1=subs(EXPR_1,PLII,EQN_2_term(1))

% Finally subs expression of PL1 into eqn for fPLI 

EXPR_2=subs(EQN_1,PLI,SUBS_1)

% Get the RHS and LHS and bring it to one side to form a proper EQN
EXPR_3=children(EXPR_2)
EXPR_4=EXPR_3(1)-EXPR_3(2)

% Simplify
EXPR_5=simplifyFraction(EXPR_4,'Expand', true)
% remove denominator
[EXPR_6,EXPR_7]=numden(EXPR_5)

% Express in terms of L
EXPR_8=collect(EXPR_6,L)

% on obtaining L,use fP, fPL,fPL2 are calculated from the first expression.


%% Solutions

fP =
 
P_T/(K1*K2*N*L^2*M^2 + K1*L*M + 1)
 
 
fPLI =
 
(K1*L*M*P_T)/(K1*K2*N*L^2*M^2 + K1*L*M + 1)
 
 
fPLII =
 
(K1*K2*L^2*M^2*N*P_T)/(K1*K2*N*L^2*M^2 + K1*L*M + 1)
 
 
EQN_1 =
 
(K1*L*M*P_T)/(K1*K2*N*L^2*M^2 + K1*L*M + 1) == PLI
 
 
EQN_2 =
 
(K1*K2*L^2*M^2*N*P_T)/(K1*K2*N*L^2*M^2 + K1*L*M + 1) == PLII
 
 
EQN_2_term =
 
[ (K1*K2*L^2*M^2*N*P_T)/(K1*K2*N*L^2*M^2 + K1*L*M + 1), PLII]
 
 
SUBS_1 =
 
L_T - L - (2*K1*K2*L^2*M^2*N*P_T)/(K1*K2*N*L^2*M^2 + K1*L*M + 1)
 
 
EXPR_2 =
 
(K1*L*M*P_T)/(K1*K2*N*L^2*M^2 + K1*L*M + 1) == L_T - L - (2*K1*K2*L^2*M^2*N*P_T)/(K1*K2*N*L^2*M^2 + K1*L*M + 1)
 
 
EXPR_3 =
 
[ (K1*L*M*P_T)/(K1*K2*N*L^2*M^2 + K1*L*M + 1), L_T - L - (2*K1*K2*L^2*M^2*N*P_T)/(K1*K2*N*L^2*M^2 + K1*L*M + 1)]
 
 
EXPR_4 =
 
L - L_T + (K1*L*M*P_T)/(K1*K2*N*L^2*M^2 + K1*L*M + 1) + (2*K1*K2*L^2*M^2*N*P_T)/(K1*K2*N*L^2*M^2 + K1*L*M + 1)
 
 
EXPR_5 =
 
(L - L_T + K1*L^2*M - K1*L*L_T*M + K1*L*M*P_T + K1*K2*L^3*M^2*N - K1*K2*L^2*L_T*M^2*N + 2*K1*K2*L^2*M^2*N*P_T)/(K1*K2*N*L^2*M^2 + K1*L*M + 1)
 
 
EXPR_6 =
 
L - L_T + K1*L^2*M - K1*L*L_T*M + K1*L*M*P_T + K1*K2*L^3*M^2*N - K1*K2*L^2*L_T*M^2*N + 2*K1*K2*L^2*M^2*N*P_T
 
 
EXPR_7 =
 
K1*K2*N*L^2*M^2 + K1*L*M + 1
 
 
EXPR_8 =
 
(K1*K2*M^2*N)*L^3 + (K1*M - K1*K2*L_T*M^2*N + 2*K1*K2*M^2*N*P_T)*L^2 + (K1*M*P_T - K1*L_T*M + 1)*L - L_T
 
