# Supplementary material for: Isothermal titration calorimetry and surface plasmon resonance analysis using the dynamic approach
Source: Biochem Biophys Rep. 2019 Dec 17;21:100712. doi: 10.1016/j.bbrep.2019.100712 (PMC6926116; doi:10.1016/j.bbrep.2019.100712)
Supplement: Multimedia component 2 [file mmc2.zip › Figure_2/MN_Three_mixed/NDH/Numerical/All_results]

P_T(uM)	L_T(uM)	L_T/P_T	L(uM)	P(uM)	PL1(uM)	PL2(uM)	Q1(Kcals)	Q2(Kcals)	NDH(Kcal/mol)
494.00000000	62.72727273	0.12697825	0.00175525	431.36670291	125.08215340	0.55326676	-0.00135290	-0.00000826	-16439.15530667
492.50303030	125.26446281	0.25357176	0.00407986	369.16598132	248.81530882	2.55813240	-0.00133831	-0.00002994	-16524.78236657
491.01059688	187.61214626	0.37978164	0.00729599	307.53099755	370.66630928	6.81503089	-0.00131795	-0.00006358	-16685.14919622
489.52268598	249.77089733	0.50560908	0.01201360	246.71168486	489.63549308	14.82335679	-0.00128678	-0.00011961	-16985.39811187
488.03928390	311.74128855	0.63105521	0.01951680	187.22639832	603.65086322	29.68896563	-0.00123320	-0.00022203	-17575.23097914
486.56037698	373.52389070	0.75612121	0.03288841	130.28691345	707.87034162	58.66743968	-0.00112725	-0.00043282	-18841.33947592
485.08595159	435.11927285	0.88080822	0.06050895	79.01373334	789.82753884	120.43492867	-0.00088646	-0.00092255	-21847.85584249
483.61599416	496.52800233	1.00511740	0.12358446	40.26806246	822.11891441	256.03482722	-0.00034927	-0.00202529	-28678.24959265
482.15049115	557.75064475	1.12904987	0.25019835	18.99286442	785.02764953	494.95981013	0.00040118	-0.00356854	-38253.06366431
480.68942906	618.78776401	1.25260680	0.45355945	9.36716247	701.86294099	802.20814742	0.00089952	-0.00458900	-44558.98037938
479.23279442	679.63992230	1.37578930	0.75402138	4.80870697	598.99337028	1138.16759257	0.00111265	-0.00501782	-47163.98036771
477.78057384	740.30768011	1.49859853	1.20773656	2.44597499	488.01621294	1485.27545646	0.00120034	-0.00518433	-48115.89156524
476.33275391	800.79159623	1.62103561	1.94975448	1.16012566	373.67581385	1836.01174975	0.00123671	-0.00523853	-48331.06552575
474.88932133	861.09222775	1.74310167	3.35259839	0.46700921	258.65270443	2185.23977671	0.00124410	-0.00521600	-47969.81656668
473.45026278	921.21013009	1.86479783	6.82460841	0.13012698	146.70844872	2523.09383724	0.00121080	-0.00504612	-46320.32188399
472.01556501	981.14585697	1.98612522	20.40703821	0.01615361	54.45774786	2800.52977977	0.00099779	-0.00414373	-37994.40567543
470.58521481	1040.89996044	2.10708494	62.18332447	0.00180668	18.55950118	2908.31060141	0.00038828	-0.00160979	-14752.59043260
469.15919901	1100.47299086	2.22767812	117.43172441	0.00051111	9.91542251	2934.25061086	0.00009350	-0.00038743	-3549.99694109
467.73750447	1159.86549695	2.34790587	175.20000924	0.00023039	6.66810289	2943.99425405	0.00003512	-0.00014553	-1333.40383096
466.32011809	1219.07802575	2.46776929	233.58322985	0.00012983	5.00988874	2948.96949986	0.00001794	-0.00007431	-680.84419513
