# Supplementary material for: Isothermal titration calorimetry and surface plasmon resonance analysis using the dynamic approach
Source: Biochem Biophys Rep. 2019 Dec 17;21:100712. doi: 10.1016/j.bbrep.2019.100712 (PMC6926116; doi:10.1016/j.bbrep.2019.100712)
Supplement: Multimedia component 2 [file mmc2.zip › Figure_2/MN_Three_mixed/NDH/Numerical/MN_Mixed_Three_state_ODE.m]

function dy = MN_Mixed_Three_state_ODE(t,y,K)

dy = zeros(4,1);    % a column vector

%{

		K(1,1)=K_on_1;				% 1
		K(2,1)=K_off_1;				%n;
		K(3,1)=K_on_2;				%n;
		K(4,1)=K_off_2;				%n;
		K(5,1)=M;			%n;
		K(6,1)=N;			%n;
		K(7,1)=Del_H_1;				%n;
		K(8,1)=Del_H_2;		% Lig mix rate
		K(9,1)=Del_H_Dilution;			% Heat mix rate
		K(10,1)=V_0;			% Heat of dil mix rate
		K(11,1)=1.0/Tau_lig;		% Lig mix rate
		K(12,1)=1.0/Tau_heat;			% Heat mix rate
		K(13,1)=1.0/Tau_heat;			% Heat of dil mix rate
		K(14,1)=1.0/Tau_heat;		% Lig mix rate


Y1: L
Y2: L1
Y3: P
Y4: PL1
Y5: PL2
Y6: PL1'
Y7: PL2'
Y8: L1'

%}

dy(1) = -K(5)*K(1)*y(2)*y(1)+K(2)*y(3)-K(5)*K(6)*K(3)*y(3)*y(1)+K(4)*y(4);
dy(2) = -K(5)*K(1)*y(2)*y(1)+K(2)*y(3);
dy(3) = +K(5)*K(1)*y(2)*y(1)-K(2)*y(3)-K(5)*K(6)*K(3)*y(3)*y(1)+K(4)*y(4);
dy(4) = +K(5)*K(6)*K(3)*y(3)*y(1)-K(4)*y(4);
