# Supplementary material for: Isothermal titration calorimetry and surface plasmon resonance analysis using the dynamic approach
Source: Biochem Biophys Rep. 2019 Dec 17;21:100712. doi: 10.1016/j.bbrep.2019.100712 (PMC6926116; doi:10.1016/j.bbrep.2019.100712)
Supplement: Multimedia component 2 [file mmc2.zip › Figure_2/MN_Three_mixed/Time_domain/With_IR/All_results]

P_T(uM)	L_T(uM)	L(uM)	P(uM)	PL1(uM)	PL2(uM)	Q(cals)	NDH(cal/mol)
494.000000000000	62.727272727273	0.126978284873	0.001755249367	431.366693640653	125.082190352927	0.553267097294	-0.001361162464	-16439.160194978856
492.503030303030	125.264462809917	0.254342521980	0.004079861802	369.165972490701	248.815343955797	2.558133188397	-0.001368251967	-16524.782209956746
491.010596877870	187.612146255948	0.382093884427	0.007295989991	307.530988381249	370.666345760692	6.815032430429	-0.001381530379	-16685.149508467373
489.522685978240	249.770897327900	0.510233548888	0.012013600228	246.711676086815	489.635528014040	14.823359436986	-0.001406390963	-16985.398107381734
488.039283899518	311.741288548118	0.638762695612	0.019516805943	187.226389878867	603.650896817244	29.688970275063	-0.001455229141	-17575.231166188751
486.560376978610	373.523890704033	0.767682508435	0.032888413413	130.286905669268	707.870372558724	58.667448308219	-0.001560062939	-18841.339847652886
485.085951593826	435.119272853415	0.896994174793	0.060508960957	79.013727013167	789.827563979375	120.434945982872	-0.001809002531	-21847.856651571889
483.615994164754	496.528002329616	1.026698885729	0.123584473435	40.268058735919	822.118929160908	256.034860101759	-0.002374559186	-28678.251043588731
482.150491152134	557.750644746799	1.156797835908	0.250198372089	18.992862928101	785.027655355194	494.959856365809	-0.003167353774	-38253.064908400469
480.689429057733	618.787764005142	1.287292223626	0.453559473621	9.367161921998	701.862943066322	802.208199269044	-0.003689483619	-44558.980901465569
479.232794424225	679.639922296036	1.418183250820	0.754021412895	4.808706757289	598.993371021922	1138.167646390503	-0.003905177590	-47163.980549751053
477.780573835060	740.307680107260	1.549472123081	1.207736602618	2.445974806224	488.016213582808	1485.275510414228	-0.003983995822	-48115.891575484973
476.332753914348	800.791596228147	1.681160049666	1.949754534247	1.160125592124	373.675814060798	1836.011804264861	-0.004001812229	-48331.065570454390
474.889321326729	861.092227754728	1.813248243504	3.352598477852	0.467009201150	258.652704458747	2185.239831416859	-0.003971900813	-47969.816577667967
473.450262777254	921.210130094865	1.945737921215	6.824608553581	0.130126975624	146.708448832040	2523.093891650133	-0.003835322648	-46320.321840996512
472.015565011262	981.145856973365	2.078630303113	20.407038435200	0.016153612284	54.457748291582	2800.529833451452	-0.003145936782	-37994.405585186527
470.585214814258	1040.899960437082	2.211926613223	62.183324804861	0.001806684557	18.559501814434	2908.310654449254	-0.001221514481	-14752.590344237051
469.159199011791	1100.472990860000	2.345628079292	117.431724514294	0.000511111615	9.915422680324	2934.250665289197	-0.000293939762	-3549.997131186558
467.737504469331	1159.865496948303	2.479735932795	175.200009441431	0.000230387086	6.668103007007	2943.994308655756	-0.000110405839	-1333.403855339405
466.320118092151	1219.078025745429	2.614251408953	233.583230131500	0.000129830397	5.009888822293	2948.969554551365	-0.000056373900	-680.844207350774
