# Supplementary material for: Isothermal titration calorimetry and surface plasmon resonance analysis using the dynamic approach
Source: Biochem Biophys Rep. 2019 Dec 17;21:100712. doi: 10.1016/j.bbrep.2019.100712 (PMC6926116; doi:10.1016/j.bbrep.2019.100712)
Supplement: Multimedia component 2 [file mmc2.zip › Figure_2/MN_Three_mixed/Time_domain/With_IR/Chromatogram_results]

Time	L(uM)	L_1	P	PL	PL1_1	L_1_1	L_T(injected:non-cumulative)	P_T(non-cumulative)	Q	Q_dil(cals)	Q_total(cals)
0.000000000000	0.000000000000	0.000000000000	0.000494000000	0.000000000000	0.000000000000	0.000000000000	0.000000000000	0.000000000000	0.000000000000	0.000000000000	0.000000000000	0.000000000000	0.000000000000
0.000000000000	10.033444816054	0.000000000000	0.000000001755	0.000431366692	0.000062541099	0.000000092209	0.000060336324	0.000000088118	0.000000001713	0.000062727273	-0.000001496970	-0.000130085433	-0.000000787034	0.000000000000
-0.000130872467	20.066889632107	-0.000000000000	0.000000001755	0.000431366694	0.000062541095	0.000000092211	0.000062463313	0.000000092067	0.000000001754	0.000000000000	0.000000000000	-0.000004585800	-0.000000035270	0.000000000000
-0.000004621070	30.100334448161	-0.000000000000	0.000000001755	0.000431366694	0.000062541095	0.000000092211	0.000062538352	0.000000092206	0.000000001755	0.000000000000	0.000000000000	-0.000000161784	-0.000000001245	0.000000000000
-0.000000163029	40.133779264214	0.000000000000	0.000000001755	0.000431366694	0.000062541095	0.000000092211	0.000062540998	0.000000092211	0.000000001755	0.000000000000	0.000000000000	-0.000000005705	-0.000000000044	0.000000000000
-0.000000005749	50.167224080268	0.000000000000	0.000000001755	0.000431366694	0.000062541095	0.000000092211	0.000062541092	0.000000092211	0.000000001755	0.000000000000	0.000000000000	-0.000000000202	-0.000000000002	0.000000000000
-0.000000000204	60.200668896321	-0.000000000000	0.000000001755	0.000431366694	0.000062541095	0.000000092211	0.000062541095	0.000000092211	0.000000001755	0.000000000000	0.000000000000	-0.000000000007	-0.000000000000	0.000000000000
-0.000000000007	70.234113712375	0.000000000000	0.000000001755	0.000431366694	0.000062541095	0.000000092211	0.000062541095	0.000000092211	0.000000001755	0.000000000000	0.000000000000	-0.000000000000	-0.000000000000	0.000000000000
-0.000000000000	80.267558528428	-0.000000000000	0.000000001755	0.000431366694	0.000062541095	0.000000092211	0.000062541095	0.000000092211	0.000000001755	0.000000000000	0.000000000000	-0.000000000000	-0.000000000000	0.000000000000
-0.000000000000	90.301003344482	0.000000000000	0.000000001755	0.000431366694	0.000062541095	0.000000092211	0.000062541095	0.000000092211	0.000000001755	0.000000000000	0.000000000000	-0.000000000000	-0.000000000000	0.000000000000
-0.000000000000	100.334448160535	-0.000000000000	0.000000001755	0.000431366694	0.000062541095	0.000000092211	0.000062541095	0.000000092211	0.000000001755	0.000000000000	0.000000000000	-0.000000000000	-0.000000000000	0.000000000000
-0.000000000000	110.367892976589	0.000000000000	0.000000001755	0.000431366694	0.000062541095	0.000000092211	0.000062541095	0.000000092211	0.000000001755	0.000000000000	0.000000000000	-0.000000000000	-0.000000000000	0.000000000000
-0.000000000000	120.401337792642	-0.000000000000	0.000000001755	0.000431366694	0.000062541095	0.000000092211	0.000062541095	0.000000092211	0.000000001755	0.000000000000	0.000000000000	-0.000000000000	-0.000000000000	0.000000000000
-0.000000000000	130.434782608696	0.000000000000	0.000000001755	0.000431366694	0.000062541095	0.000000092211	0.000062541095	0.000000092211	0.000000001755	0.000000000000	0.000000000000	-0.000000000000	-0.000000000000	0.000000000000
0.000000000000	140.468227424749	0.000000000000	0.000000001755	0.000431366694	0.000062541095	0.000000092211	0.000062541095	0.000000092211	0.000000001755	0.000000000000	0.000000000000	-0.000000000000	-0.000000000000	0.000000000000
0.000000000000	150.501672240803	0.000000000000	0.000000001755	0.000431366694	0.000062541095	0.000000092211	0.000062541095	0.000000092211	0.000000001755	0.000000000000	0.000000000000	-0.000000000000	-0.000000000000	0.000000000000
0.000000000000	160.535117056856	0.000000000000	0.000000001755	0.000431366694	0.000062541095	0.000000092211	0.000062541095	0.000000092211	0.000000001755	0.000000000000	0.000000000000	-0.000000000000	-0.000000000000	0.000000000000
0.000000000000	170.568561872910	0.000000000000	0.000000001755	0.000431366694	0.000062541095	0.000000092211	0.000062541095	0.000000092211	0.000000001755	0.000000000000	0.000000000000	-0.000000000000	-0.000000000000	0.000000000000
0.000000000000	180.602006688963	0.000000000000	0.000000001755	0.000431366694	0.000062541095	0.000000092211	0.000062541095	0.000000092211	0.000000001755	0.000000000000	0.000000000000	-0.000000000000	-0.000000000000	0.000000000000
0.000000000000	190.635451505017	0.000000000000	0.000000001755	0.000431366694	0.000062541095	0.000000092211	0.000062541095	0.000000092211	0.000000001755	0.000000000000	0.000000000000	-0.000000000000	-0.000000000000	0.000000000000
0.000000000000	200.668896321070	0.000000000000	0.000000001755	0.000431366694	0.000062541095	0.000000092211	0.000062541095	0.000000092211	0.000000001755	0.000000000000	0.000000000000	-0.000000000000	-0.000000000000	0.000000000000
0.000000000000	210.702341137124	0.000000000000	0.000000001755	0.000431366694	0.000062541095	0.000000092211	0.000062541095	0.000000092211	0.000000001755	0.000000000000	0.000000000000	-0.000000000000	-0.000000000000	0.000000000000
0.000000000000	220.735785953177	0.000000000000	0.000000001755	0.000431366694	0.000062541095	0.000000092211	0.000062541095	0.000000092211	0.000000001755	0.000000000000	0.000000000000	-0.000000000000	-0.000000000000	0.000000000000
0.000000000000	230.769230769231	0.000000000000	0.000000001755	0.000431366694	0.000062541095	0.000000092211	0.000062541095	0.000000092211	0.000000001755	0.000000000000	0.000000000000	-0.000000000000	-0.000000000000	0.000000000000
0.000000000000	240.802675585284	0.000000000000	0.000000001755	0.000431366694	0.000062541095	0.000000092211	0.000062541095	0.000000092211	0.000000001755	0.000000000000	0.000000000000	-0.000000000000	-0.000000000000	0.000000000000
0.000000000000	250.836120401338	0.000000000000	0.000000001755	0.000431366694	0.000062541095	0.000000092211	0.000062541095	0.000000092211	0.000000001755	0.000000000000	0.000000000000	-0.000000000000	-0.000000000000	0.000000000000
0.000000000000	260.869565217391	0.000000000000	0.000000001755	0.000431366694	0.000062541095	0.000000092211	0.000062541095	0.000000092211	0.000000001755	0.000000000000	0.000000000000	-0.000000000000	-0.000000000000	0.000000000000
0.000000000000	270.903010033445	0.000000000000	0.000000001755	0.000431366694	0.000062541095	0.000000092211	0.000062541095	0.000000092211	0.000000001755	0.000000000000	0.000000000000	-0.000000000000	-0.000000000000	0.000000000000
0.000000000000	280.936454849498	0.000000000000	0.000000001755	0.000431366694	0.000062541095	0.000000092211	0.000062541095	0.000000092211	0.000000001755	0.000000000000	0.000000000000	-0.000000000000	-0.000000000000	0.000000000000
0.000000000000	290.969899665552	0.000000000000	0.000000001755	0.000431366694	0.000062541095	0.000000092211	0.000062541095	0.000000092211	0.000000001755	0.000000000000	0.000000000000	-0.000000000000	-0.000000000000	0.000000000000
0.000000000000	301.003344481605	0.000000000000	0.000000001755	0.000431366694	0.000062541095	0.000000092211	0.000062541095	0.000000092211	0.000000001755	0.000000000000	0.000000000000	-0.000000000000	-0.000000000000	0.000000000000
0.000000000000	311.036789297659	0.000000000000	0.000000001755	0.000431366694	0.000062541095	0.000000092211	0.000062541095	0.000000092211	0.000000001755	0.000000000000	0.000000000000	-0.000000000000	-0.000000000000	0.000000000000
0.000000000000	321.070234113712	0.000000000000	0.000000001755	0.000431366694	0.000062541095	0.000000092211	0.000062541095	0.000000092211	0.000000001755	0.000000000000	0.000000000000	-0.000000000000	-0.000000000000	0.000000000000
0.000000000000	331.103678929766	0.000000000000	0.000000001755	0.000431366694	0.000062541095	0.000000092211	0.000062541095	0.000000092211	0.000000001755	0.000000000000	0.000000000000	-0.000000000000	-0.000000000000	0.000000000000
0.000000000000	341.137123745819	0.000000000000	0.000000001755	0.000431366694	0.000062541095	0.000000092211	0.000062541095	0.000000092211	0.000000001755	0.000000000000	0.000000000000	-0.000000000000	-0.000000000000	0.000000000000
0.000000000000	351.170568561873	0.000000000000	0.000000001755	0.000431366694	0.000062541095	0.000000092211	0.000062541095	0.000000092211	0.000000001755	0.000000000000	0.000000000000	-0.000000000000	-0.000000000000	0.000000000000
0.000000000000	361.204013377926	0.000000000000	0.000000001755	0.000431366694	0.000062541095	0.000000092211	0.000062541095	0.000000092211	0.000000001755	0.000000000000	0.000000000000	-0.000000000000	-0.000000000000	0.000000000000
0.000000000000	371.237458193980	0.000000000000	0.000000001755	0.000431366694	0.000062541095	0.000000092211	0.000062541095	0.000000092211	0.000000001755	0.000000000000	0.000000000000	-0.000000000000	-0.000000000000	0.000000000000
0.000000000000	381.270903010033	0.000000000000	0.000000001755	0.000431366694	0.000062541095	0.000000092211	0.000062541095	0.000000092211	0.000000001755	0.000000000000	0.000000000000	-0.000000000000	-0.000000000000	0.000000000000
0.000000000000	391.304347826087	0.000000000000	0.000000001755	0.000431366694	0.000062541095	0.000000092211	0.000062541095	0.000000092211	0.000000001755	0.000000000000	0.000000000000	-0.000000000000	-0.000000000000	0.000000000000
0.000000000000	401.337792642140	0.000000000000	0.000000001755	0.000431366694	0.000062541095	0.000000092211	0.000062541095	0.000000092211	0.000000001755	0.000000000000	0.000000000000	-0.000000000000	-0.000000000000	0.000000000000
0.000000000000	411.371237458194	0.000000000000	0.000000001755	0.000431366694	0.000062541095	0.000000092211	0.000062541095	0.000000092211	0.000000001755	0.000000000000	0.000000000000	-0.000000000000	-0.000000000000	0.000000000000
0.000000000000	421.404682274248	0.000000000000	0.000000001755	0.000431366694	0.000062541095	0.000000092211	0.000062541095	0.000000092211	0.000000001755	0.000000000000	0.000000000000	-0.000000000000	-0.000000000000	0.000000000000
0.000000000000	431.438127090301	0.000000000000	0.000000001755	0.000431366694	0.000062541095	0.000000092211	0.000062541095	0.000000092211	0.000000001755	0.000000000000	0.000000000000	-0.000000000000	-0.000000000000	0.000000000000
0.000000000000	441.471571906355	0.000000000000	0.000000001755	0.000431366694	0.000062541095	0.000000092211	0.000062541095	0.000000092211	0.000000001755	0.000000000000	0.000000000000	-0.000000000000	-0.000000000000	0.000000000000
0.000000000000	451.505016722408	0.000000000000	0.000000001755	0.000431366694	0.000062541095	0.000000092211	0.000062541095	0.000000092211	0.000000001755	0.000000000000	0.000000000000	-0.000000000000	-0.000000000000	0.000000000000
0.000000000000	461.538461538462	0.000000000000	0.000000001755	0.000431366694	0.000062541095	0.000000092211	0.000062541095	0.000000092211	0.000000001755	0.000000000000	0.000000000000	-0.000000000000	-0.000000000000	0.000000000000
0.000000000000	471.571906354515	0.000000000000	0.000000001755	0.000431366694	0.000062541095	0.000000092211	0.000062541095	0.000000092211	0.000000001755	0.000000000000	0.000000000000	-0.000000000000	-0.000000000000	0.000000000000
0.000000000000	481.605351170569	0.000000000000	0.000000001755	0.000431366694	0.000062541095	0.000000092211	0.000062541095	0.000000092211	0.000000001755	0.000000000000	0.000000000000	-0.000000000000	-0.000000000000	0.000000000000
0.000000000000	491.638795986622	0.000000000000	0.000000001755	0.000431366694	0.000062541095	0.000000092211	0.000062541095	0.000000092211	0.000000001755	0.000000000000	0.000000000000	-0.000000000000	-0.000000000000	0.000000000000
0.000000000000	501.672240802676	0.000000000000	0.000000001755	0.000431366694	0.000062541095	0.000000092211	0.000062541095	0.000000092211	0.000000001755	0.000000000000	0.000000000000	-0.000000000000	-0.000000000000	0.000000000000
0.000000000000	511.705685618729	0.000000000000	0.000000001755	0.000431366694	0.000062541095	0.000000092211	0.000062541095	0.000000092211	0.000000001755	0.000000000000	0.000000000000	-0.000000000000	-0.000000000000	0.000000000000
0.000000000000	521.739130434783	0.000000000000	0.000000001755	0.000431366694	0.000062541095	0.000000092211	0.000062541095	0.000000092211	0.000000001755	0.000000000000	0.000000000000	-0.000000000000	-0.000000000000	0.000000000000
0.000000000000	531.772575250836	0.000000000000	0.000000001755	0.000431366694	0.000062541095	0.000000092211	0.000062541095	0.000000092211	0.000000001755	0.000000000000	0.000000000000	-0.000000000000	-0.000000000000	0.000000000000
0.000000000000	541.806020066890	0.000000000000	0.000000001755	0.000431366694	0.000062541095	0.000000092211	0.000062541095	0.000000092211	0.000000001755	0.000000000000	0.000000000000	-0.000000000000	-0.000000000000	0.000000000000
0.000000000000	551.839464882943	0.000000000000	0.000000001755	0.000431366694	0.000062541095	0.000000092211	0.000062541095	0.000000092211	0.000000001755	0.000000000000	0.000000000000	-0.000000000000	-0.000000000000	0.000000000000
0.000000000000	561.872909698997	0.000000000000	0.000000001755	0.000431366694	0.000062541095	0.000000092211	0.000062541095	0.000000092211	0.000000001755	0.000000000000	0.000000000000	-0.000000000000	-0.000000000000	0.000000000000
0.000000000000	571.906354515050	0.000000000000	0.000000001755	0.000431366694	0.000062541095	0.000000092211	0.000062541095	0.000000092211	0.000000001755	0.000000000000	0.000000000000	-0.000000000000	-0.000000000000	0.000000000000
0.000000000000	581.939799331104	0.000000000000	0.000000001755	0.000431366694	0.000062541095	0.000000092211	0.000062541095	0.000000092211	0.000000001755	0.000000000000	0.000000000000	-0.000000000000	-0.000000000000	0.000000000000
0.000000000000	591.973244147157	0.000000000000	0.000000001755	0.000431366694	0.000062541095	0.000000092211	0.000062541095	0.000000092211	0.000000001755	0.000000000000	0.000000000000	-0.000000000000	-0.000000000000	0.000000000000
0.000000000000	602.006688963211	0.000000000000	0.000000001755	0.000431366694	0.000062541095	0.000000092211	0.000062541095	0.000000092211	0.000000001755	0.000000000000	0.000000000000	-0.000000000000	-0.000000000000	0.000000000000
0.000000000000	612.040133779264	0.000000000000	0.000000001755	0.000431366694	0.000062541095	0.000000092211	0.000062541095	0.000000092211	0.000000001755	0.000000000000	0.000000000000	-0.000000000000	-0.000000000000	0.000000000000
0.000000000000	622.073578595318	0.000000000000	0.000000001755	0.000431366694	0.000062541095	0.000000092211	0.000062541095	0.000000092211	0.000000001755	0.000000000000	0.000000000000	-0.000000000000	-0.000000000000	0.000000000000
0.000000000000	632.107023411371	0.000000000000	0.000000001755	0.000431366694	0.000062541095	0.000000092211	0.000062541095	0.000000092211	0.000000001755	0.000000000000	0.000000000000	-0.000000000000	-0.000000000000	0.000000000000
0.000000000000	642.140468227425	0.000000000000	0.000000001755	0.000431366694	0.000062541095	0.000000092211	0.000062541095	0.000000092211	0.000000001755	0.000000000000	0.000000000000	-0.000000000000	-0.000000000000	0.000000000000
0.000000000000	652.173913043478	0.000000000000	0.000000001755	0.000431366694	0.000062541095	0.000000092211	0.000062541095	0.000000092211	0.000000001755	0.000000000000	0.000000000000	-0.000000000000	-0.000000000000	0.000000000000
0.000000000000	662.207357859532	0.000000000000	0.000000001755	0.000431366694	0.000062541095	0.000000092211	0.000062541095	0.000000092211	0.000000001755	0.000000000000	0.000000000000	-0.000000000000	-0.000000000000	0.000000000000
0.000000000000	672.240802675585	0.000000000000	0.000000001755	0.000431366694	0.000062541095	0.000000092211	0.000062541095	0.000000092211	0.000000001755	0.000000000000	0.000000000000	-0.000000000000	-0.000000000000	0.000000000000
0.000000000000	682.274247491639	0.000000000000	0.000000001755	0.000431366694	0.000062541095	0.000000092211	0.000062541095	0.000000092211	0.000000001755	0.000000000000	0.000000000000	-0.000000000000	-0.000000000000	0.000000000000
0.000000000000	692.307692307692	0.000000000000	0.000000001755	0.000431366694	0.000062541095	0.000000092211	0.000062541095	0.000000092211	0.000000001755	0.000000000000	0.000000000000	-0.000000000000	-0.000000000000	0.000000000000
0.000000000000	702.341137123746	0.000000000000	0.000000001755	0.000431366694	0.000062541095	0.000000092211	0.000062541095	0.000000092211	0.000000001755	0.000000000000	0.000000000000	-0.000000000000	-0.000000000000	0.000000000000
0.000000000000	712.374581939799	0.000000000000	0.000000001755	0.000431366694	0.000062541095	0.000000092211	0.000062541095	0.000000092211	0.000000001755	0.000000000000	0.000000000000	-0.000000000000	-0.000000000000	0.000000000000
0.000000000000	722.408026755853	0.000000000000	0.000000001755	0.000431366694	0.000062541095	0.000000092211	0.000062541095	0.000000092211	0.000000001755	0.000000000000	0.000000000000	-0.000000000000	-0.000000000000	0.000000000000
0.000000000000	732.441471571906	0.000000000000	0.000000001755	0.000431366694	0.000062541095	0.000000092211	0.000062541095	0.000000092211	0.000000001755	0.000000000000	0.000000000000	-0.000000000000	-0.000000000000	0.000000000000
0.000000000000	742.474916387960	0.000000000000	0.000000001755	0.000431366694	0.000062541095	0.000000092211	0.000062541095	0.000000092211	0.000000001755	0.000000000000	0.000000000000	-0.000000000000	-0.000000000000	0.000000000000
0.000000000000	752.508361204013	0.000000000000	0.000000001755	0.000431366694	0.000062541095	0.000000092211	0.000062541095	0.000000092211	0.000000001755	0.000000000000	0.000000000000	-0.000000000000	-0.000000000000	0.000000000000
0.000000000000	762.541806020067	0.000000000000	0.000000001755	0.000431366694	0.000062541095	0.000000092211	0.000062541095	0.000000092211	0.000000001755	0.000000000000	0.000000000000	-0.000000000000	-0.000000000000	0.000000000000
0.000000000000	772.575250836120	0.000000000000	0.000000001755	0.000431366694	0.000062541095	0.000000092211	0.000062541095	0.000000092211	0.000000001755	0.000000000000	0.000000000000	-0.000000000000	-0.000000000000	0.000000000000
0.000000000000	782.608695652174	0.000000000000	0.000000001755	0.000431366694	0.000062541095	0.000000092211	0.000062541095	0.000000092211	0.000000001755	0.000000000000	0.000000000000	-0.000000000000	-0.000000000000	0.000000000000
0.000000000000	792.642140468227	0.000000000000	0.000000001755	0.000431366694	0.000062541095	0.000000092211	0.000062541095	0.000000092211	0.000000001755	0.000000000000	0.000000000000	-0.000000000000	-0.000000000000	0.000000000000
0.000000000000	802.675585284281	0.000000000000	0.000000001755	0.000431366694	0.000062541095	0.000000092211	0.000062541095	0.000000092211	0.000000001755	0.000000000000	0.000000000000	-0.000000000000	-0.000000000000	0.000000000000
0.000000000000	812.709030100335	0.000000000000	0.000000001755	0.000431366694	0.000062541095	0.000000092211	0.000062541095	0.000000092211	0.000000001755	0.000000000000	0.000000000000	-0.000000000000	-0.000000000000	0.000000000000
0.000000000000	822.742474916388	0.000000000000	0.000000001755	0.000431366694	0.000062541095	0.000000092211	0.000062541095	0.000000092211	0.000000001755	0.000000000000	0.000000000000	-0.000000000000	-0.000000000000	0.000000000000
0.000000000000	832.775919732441	0.000000000000	0.000000001755	0.000431366694	0.000062541095	0.000000092211	0.000062541095	0.000000092211	0.000000001755	0.000000000000	0.000000000000	-0.000000000000	-0.000000000000	0.000000000000
0.000000000000	842.809364548495	0.000000000000	0.000000001755	0.000431366694	0.000062541095	0.000000092211	0.000062541095	0.000000092211	0.000000001755	0.000000000000	0.000000000000	-0.000000000000	-0.000000000000	0.000000000000
0.000000000000	852.842809364549	0.000000000000	0.000000001755	0.000431366694	0.000062541095	0.000000092211	0.000062541095	0.000000092211	0.000000001755	0.000000000000	0.000000000000	-0.000000000000	-0.000000000000	0.000000000000
0.000000000000	862.876254180602	0.000000000000	0.000000001755	0.000431366694	0.000062541095	0.000000092211	0.000062541095	0.000000092211	0.000000001755	0.000000000000	0.000000000000	-0.000000000000	-0.000000000000	0.000000000000
0.000000000000	872.909698996656	0.000000000000	0.000000001755	0.000431366694	0.000062541095	0.000000092211	0.000062541095	0.000000092211	0.000000001755	0.000000000000	0.000000000000	-0.000000000000	-0.000000000000	0.000000000000
0.000000000000	882.943143812709	0.000000000000	0.000000001755	0.000431366694	0.000062541095	0.000000092211	0.000062541095	0.000000092211	0.000000001755	0.000000000000	0.000000000000	-0.000000000000	-0.000000000000	0.000000000000
0.000000000000	892.976588628763	0.000000000000	0.000000001755	0.000431366694	0.000062541095	0.000000092211	0.000062541095	0.000000092211	0.000000001755	0.000000000000	0.000000000000	-0.000000000000	-0.000000000000	0.000000000000
0.000000000000	903.010033444816	0.000000000000	0.000000001755	0.000431366694	0.000062541095	0.000000092211	0.000062541095	0.000000092211	0.000000001755	0.000000000000	0.000000000000	-0.000000000000	-0.000000000000	0.000000000000
0.000000000000	913.043478260870	0.000000000000	0.000000001755	0.000431366694	0.000062541095	0.000000092211	0.000062541095	0.000000092211	0.000000001755	0.000000000000	0.000000000000	-0.000000000000	-0.000000000000	0.000000000000
0.000000000000	923.076923076923	0.000000000000	0.000000001755	0.000431366694	0.000062541095	0.000000092211	0.000062541095	0.000000092211	0.000000001755	0.000000000000	0.000000000000	-0.000000000000	-0.000000000000	0.000000000000
0.000000000000	933.110367892977	0.000000000000	0.000000001755	0.000431366694	0.000062541095	0.000000092211	0.000062541095	0.000000092211	0.000000001755	0.000000000000	0.000000000000	-0.000000000000	-0.000000000000	0.000000000000
0.000000000000	943.143812709030	0.000000000000	0.000000001755	0.000431366694	0.000062541095	0.000000092211	0.000062541095	0.000000092211	0.000000001755	0.000000000000	0.000000000000	-0.000000000000	-0.000000000000	0.000000000000
0.000000000000	953.177257525084	0.000000000000	0.000000001755	0.000431366694	0.000062541095	0.000000092211	0.000062541095	0.000000092211	0.000000001755	0.000000000000	0.000000000000	-0.000000000000	-0.000000000000	0.000000000000
0.000000000000	963.210702341137	0.000000000000	0.000000001755	0.000431366694	0.000062541095	0.000000092211	0.000062541095	0.000000092211	0.000000001755	0.000000000000	0.000000000000	-0.000000000000	-0.000000000000	0.000000000000
0.000000000000	973.244147157191	0.000000000000	0.000000001755	0.000431366694	0.000062541095	0.000000092211	0.000062541095	0.000000092211	0.000000001755	0.000000000000	0.000000000000	-0.000000000000	-0.000000000000	0.000000000000
0.000000000000	983.277591973244	0.000000000000	0.000000001755	0.000431366694	0.000062541095	0.000000092211	0.000062541095	0.000000092211	0.000000001755	0.000000000000	0.000000000000	-0.000000000000	-0.000000000000	0.000000000000
0.000000000000	993.311036789298	0.000000000000	0.000000001755	0.000431366694	0.000062541095	0.000000092211	0.000062541095	0.000000092211	0.000000001755	0.000000000000	0.000000000000	-0.000000000000	-0.000000000000	0.000000000000
0.000000000000	1003.344481605351	0.000000000000	0.000000001755	0.000431366694	0.000062541095	0.000000092211	0.000062541095	0.000000092211	0.000000001755	0.000000000000	0.000000000000	-0.000000000000	-0.000000000000	0.000000000000
0.000000000000	1013.377926421405	0.000000000000	0.000000001755	0.000431366694	0.000062541095	0.000000092211	0.000062541095	0.000000092211	0.000000001755	0.000000000000	0.000000000000	-0.000000000000	-0.000000000000	0.000000000000
0.000000000000	1023.411371237458	0.000000000000	0.000000001755	0.000431366694	0.000062541095	0.000000092211	0.000062541095	0.000000092211	0.000000001755	0.000000000000	0.000000000000	-0.000000000000	-0.000000000000	0.000000000000
0.000000000000	1033.444816053512	0.000000000000	0.000000001755	0.000431366694	0.000062541095	0.000000092211	0.000062541095	0.000000092211	0.000000001755	0.000000000000	0.000000000000	-0.000000000000	-0.000000000000	0.000000000000
0.000000000000	1043.478260869565	0.000000000000	0.000000001755	0.000431366694	0.000062541095	0.000000092211	0.000062541095	0.000000092211	0.000000001755	0.000000000000	0.000000000000	-0.000000000000	-0.000000000000	0.000000000000
0.000000000000	1053.511705685619	0.000000000000	0.000000001755	0.000431366694	0.000062541095	0.000000092211	0.000062541095	0.000000092211	0.000000001755	0.000000000000	0.000000000000	-0.000000000000	-0.000000000000	0.000000000000
0.000000000000	1063.545150501672	0.000000000000	0.000000001755	0.000431366694	0.000062541095	0.000000092211	0.000062541095	0.000000092211	0.000000001755	0.000000000000	0.000000000000	-0.000000000000	-0.000000000000	0.000000000000
0.000000000000	1073.578595317726	0.000000000000	0.000000001755	0.000431366694	0.000062541095	0.000000092211	0.000062541095	0.000000092211	0.000000001755	0.000000000000	0.000000000000	-0.000000000000	-0.000000000000	0.000000000000
0.000000000000	1083.612040133779	0.000000000000	0.000000001755	0.000431366694	0.000062541095	0.000000092211	0.000062541095	0.000000092211	0.000000001755	0.000000000000	0.000000000000	-0.000000000000	-0.000000000000	0.000000000000
0.000000000000	1093.645484949833	0.000000000000	0.000000001755	0.000431366694	0.000062541095	0.000000092211	0.000062541095	0.000000092211	0.000000001755	0.000000000000	0.000000000000	-0.000000000000	-0.000000000000	0.000000000000
0.000000000000	1103.678929765886	0.000000000000	0.000000001755	0.000431366694	0.000062541095	0.000000092211	0.000062541095	0.000000092211	0.000000001755	0.000000000000	0.000000000000	-0.000000000000	-0.000000000000	0.000000000000
0.000000000000	1113.712374581940	0.000000000000	0.000000001755	0.000431366694	0.000062541095	0.000000092211	0.000062541095	0.000000092211	0.000000001755	0.000000000000	0.000000000000	-0.000000000000	-0.000000000000	0.000000000000
0.000000000000	1123.745819397993	0.000000000000	0.000000001755	0.000431366694	0.000062541095	0.000000092211	0.000062541095	0.000000092211	0.000000001755	0.000000000000	0.000000000000	-0.000000000000	-0.000000000000	0.000000000000
0.000000000000	1133.779264214047	0.000000000000	0.000000001755	0.000431366694	0.000062541095	0.000000092211	0.000062541095	0.000000092211	0.000000001755	0.000000000000	0.000000000000	-0.000000000000	-0.000000000000	0.000000000000
0.000000000000	1143.812709030100	0.000000000000	0.000000001755	0.000431366694	0.000062541095	0.000000092211	0.000062541095	0.000000092211	0.000000001755	0.000000000000	0.000000000000	-0.000000000000	-0.000000000000	0.000000000000
0.000000000000	1153.846153846154	0.000000000000	0.000000001755	0.000431366694	0.000062541095	0.000000092211	0.000062541095	0.000000092211	0.000000001755	0.000000000000	0.000000000000	-0.000000000000	-0.000000000000	0.000000000000
0.000000000000	1163.879598662207	0.000000000000	0.000000001755	0.000431366694	0.000062541095	0.000000092211	0.000062541095	0.000000092211	0.000000001755	0.000000000000	0.000000000000	-0.000000000000	-0.000000000000	0.000000000000
0.000000000000	1173.913043478261	0.000000000000	0.000000001755	0.000431366694	0.000062541095	0.000000092211	0.000062541095	0.000000092211	0.000000001755	0.000000000000	0.000000000000	-0.000000000000	-0.000000000000	0.000000000000
0.000000000000	1183.946488294314	0.000000000000	0.000000001755	0.000431366694	0.000062541095	0.000000092211	0.000062541095	0.000000092211	0.000000001755	0.000000000000	0.000000000000	-0.000000000000	-0.000000000000	0.000000000000
0.000000000000	1193.979933110368	0.000000000000	0.000000001755	0.000431366694	0.000062541095	0.000000092211	0.000062541095	0.000000092211	0.000000001755	0.000000000000	0.000000000000	-0.000000000000	-0.000000000000	0.000000000000
0.000000000000	1204.013377926422	0.000000000000	0.000000001755	0.000431366694	0.000062541095	0.000000092211	0.000062541095	0.000000092211	0.000000001755	0.000000000000	0.000000000000	-0.000000000000	-0.000000000000	0.000000000000
0.000000000000	1214.046822742475	0.000000000000	0.000000001755	0.000431366694	0.000062541095	0.000000092211	0.000062541095	0.000000092211	0.000000001755	0.000000000000	0.000000000000	-0.000000000000	-0.000000000000	0.000000000000
0.000000000000	1224.080267558528	0.000000000000	0.000000001755	0.000431366694	0.000062541095	0.000000092211	0.000062541095	0.000000092211	0.000000001755	0.000000000000	0.000000000000	-0.000000000000	-0.000000000000	0.000000000000
0.000000000000	1234.113712374582	0.000000000000	0.000000001755	0.000431366694	0.000062541095	0.000000092211	0.000062541095	0.000000092211	0.000000001755	0.000000000000	0.000000000000	-0.000000000000	-0.000000000000	0.000000000000
0.000000000000	1244.147157190635	0.000000000000	0.000000001755	0.000431366694	0.000062541095	0.000000092211	0.000062541095	0.000000092211	0.000000001755	0.000000000000	0.000000000000	-0.000000000000	-0.000000000000	0.000000000000
0.000000000000	1254.180602006689	0.000000000000	0.000000001755	0.000431366694	0.000062541095	0.000000092211	0.000062541095	0.000000092211	0.000000001755	0.000000000000	0.000000000000	-0.000000000000	-0.000000000000	0.000000000000
0.000000000000	1264.214046822743	0.000000000000	0.000000001755	0.000431366694	0.000062541095	0.000000092211	0.000062541095	0.000000092211	0.000000001755	0.000000000000	0.000000000000	-0.000000000000	-0.000000000000	0.000000000000
0.000000000000	1274.247491638796	0.000000000000	0.000000001755	0.000431366694	0.000062541095	0.000000092211	0.000062541095	0.000000092211	0.000000001755	0.000000000000	0.000000000000	-0.000000000000	-0.000000000000	0.000000000000
0.000000000000	1284.280936454850	0.000000000000	0.000000001755	0.000431366694	0.000062541095	0.000000092211	0.000062541095	0.000000092211	0.000000001755	0.000000000000	0.000000000000	-0.000000000000	-0.000000000000	0.000000000000
0.000000000000	1294.314381270903	0.000000000000	0.000000001755	0.000431366694	0.000062541095	0.000000092211	0.000062541095	0.000000092211	0.000000001755	0.000000000000	0.000000000000	-0.000000000000	-0.000000000000	0.000000000000
0.000000000000	1304.347826086957	0.000000000000	0.000000001755	0.000431366694	0.000062541095	0.000000092211	0.000062541095	0.000000092211	0.000000001755	0.000000000000	0.000000000000	-0.000000000000	-0.000000000000	0.000000000000
0.000000000000	1314.381270903010	0.000000000000	0.000000001755	0.000431366694	0.000062541095	0.000000092211	0.000062541095	0.000000092211	0.000000001755	0.000000000000	0.000000000000	-0.000000000000	-0.000000000000	0.000000000000
0.000000000000	1324.414715719064	0.000000000000	0.000000001755	0.000431366694	0.000062541095	0.000000092211	0.000062541095	0.000000092211	0.000000001755	0.000000000000	0.000000000000	-0.000000000000	-0.000000000000	0.000000000000
0.000000000000	1334.448160535117	0.000000000000	0.000000001755	0.000431366694	0.000062541095	0.000000092211	0.000062541095	0.000000092211	0.000000001755	0.000000000000	0.000000000000	-0.000000000000	-0.000000000000	0.000000000000
0.000000000000	1344.481605351171	0.000000000000	0.000000001755	0.000431366694	0.000062541095	0.000000092211	0.000062541095	0.000000092211	0.000000001755	0.000000000000	0.000000000000	-0.000000000000	-0.000000000000	0.000000000000
0.000000000000	1354.515050167224	0.000000000000	0.000000001755	0.000431366694	0.000062541095	0.000000092211	0.000062541095	0.000000092211	0.000000001755	0.000000000000	0.000000000000	-0.000000000000	-0.000000000000	0.000000000000
0.000000000000	1364.548494983278	0.000000000000	0.000000001755	0.000431366694	0.000062541095	0.000000092211	0.000062541095	0.000000092211	0.000000001755	0.000000000000	0.000000000000	-0.000000000000	-0.000000000000	0.000000000000
0.000000000000	1374.581939799331	0.000000000000	0.000000001755	0.000431366694	0.000062541095	0.000000092211	0.000062541095	0.000000092211	0.000000001755	0.000000000000	0.000000000000	-0.000000000000	-0.000000000000	0.000000000000
0.000000000000	1384.615384615385	0.000000000000	0.000000001755	0.000431366694	0.000062541095	0.000000092211	0.000062541095	0.000000092211	0.000000001755	0.000000000000	0.000000000000	-0.000000000000	-0.000000000000	0.000000000000
0.000000000000	1394.648829431438	0.000000000000	0.000000001755	0.000431366694	0.000062541095	0.000000092211	0.000062541095	0.000000092211	0.000000001755	0.000000000000	0.000000000000	-0.000000000000	-0.000000000000	0.000000000000
0.000000000000	1404.682274247492	0.000000000000	0.000000001755	0.000431366694	0.000062541095	0.000000092211	0.000062541095	0.000000092211	0.000000001755	0.000000000000	0.000000000000	-0.000000000000	-0.000000000000	0.000000000000
0.000000000000	1414.715719063545	0.000000000000	0.000000001755	0.000431366694	0.000062541095	0.000000092211	0.000062541095	0.000000092211	0.000000001755	0.000000000000	0.000000000000	-0.000000000000	-0.000000000000	0.000000000000
0.000000000000	1424.749163879599	0.000000000000	0.000000001755	0.000431366694	0.000062541095	0.000000092211	0.000062541095	0.000000092211	0.000000001755	0.000000000000	0.000000000000	-0.000000000000	-0.000000000000	0.000000000000
0.000000000000	1434.782608695652	0.000000000000	0.000000001755	0.000431366694	0.000062541095	0.000000092211	0.000062541095	0.000000092211	0.000000001755	0.000000000000	0.000000000000	-0.000000000000	-0.000000000000	0.000000000000
0.000000000000	1444.816053511706	0.000000000000	0.000000001755	0.000431366694	0.000062541095	0.000000092211	0.000062541095	0.000000092211	0.000000001755	0.000000000000	0.000000000000	-0.000000000000	-0.000000000000	0.000000000000
0.000000000000	1454.849498327759	0.000000000000	0.000000001755	0.000431366694	0.000062541095	0.000000092211	0.000062541095	0.000000092211	0.000000001755	0.000000000000	0.000000000000	-0.000000000000	-0.000000000000	0.000000000000
0.000000000000	1464.882943143813	0.000000000000	0.000000001755	0.000431366694	0.000062541095	0.000000092211	0.000062541095	0.000000092211	0.000000001755	0.000000000000	0.000000000000	-0.000000000000	-0.000000000000	0.000000000000
0.000000000000	1474.916387959866	0.000000000000	0.000000001755	0.000431366694	0.000062541095	0.000000092211	0.000062541095	0.000000092211	0.000000001755	0.000000000000	0.000000000000	-0.000000000000	-0.000000000000	0.000000000000
0.000000000000	1484.949832775920	0.000000000000	0.000000001755	0.000431366694	0.000062541095	0.000000092211	0.000062541095	0.000000092211	0.000000001755	0.000000000000	0.000000000000	-0.000000000000	-0.000000000000	0.000000000000
0.000000000000	1494.983277591973	0.000000000000	0.000000001755	0.000431366694	0.000062541095	0.000000092211	0.000062541095	0.000000092211	0.000000001755	0.000000000000	0.000000000000	-0.000000000000	-0.000000000000	0.000000000000
0.000000000000	1505.016722408027	0.000000000000	0.000000001755	0.000431366694	0.000062541095	0.000000092211	0.000062541095	0.000000092211	0.000000001755	0.000000000000	0.000000000000	-0.000000000000	-0.000000000000	0.000000000000
0.000000000000	1515.050167224080	0.000000000000	0.000000001755	0.000431366694	0.000062541095	0.000000092211	0.000062541095	0.000000092211	0.000000001755	0.000000000000	0.000000000000	-0.000000000000	-0.000000000000	0.000000000000
0.000000000000	1525.083612040134	0.000000000000	0.000000001755	0.000431366694	0.000062541095	0.000000092211	0.000062541095	0.000000092211	0.000000001755	0.000000000000	0.000000000000	-0.000000000000	-0.000000000000	0.000000000000
0.000000000000	1535.117056856187	0.000000000000	0.000000001755	0.000431366694	0.000062541095	0.000000092211	0.000062541095	0.000000092211	0.000000001755	0.000000000000	0.000000000000	-0.000000000000	-0.000000000000	0.000000000000
0.000000000000	1545.150501672241	0.000000000000	0.000000001755	0.000431366694	0.000062541095	0.000000092211	0.000062541095	0.000000092211	0.000000001755	0.000000000000	0.000000000000	-0.000000000000	-0.000000000000	0.000000000000
0.000000000000	1555.183946488294	0.000000000000	0.000000001755	0.000431366694	0.000062541095	0.000000092211	0.000062541095	0.000000092211	0.000000001755	0.000000000000	0.000000000000	-0.000000000000	-0.000000000000	0.000000000000
0.000000000000	1565.217391304348	0.000000000000	0.000000001755	0.000431366694	0.000062541095	0.000000092211	0.000062541095	0.000000092211	0.000000001755	0.000000000000	0.000000000000	-0.000000000000	-0.000000000000	0.000000000000
0.000000000000	1575.250836120401	0.000000000000	0.000000001755	0.000431366694	0.000062541095	0.000000092211	0.000062541095	0.000000092211	0.000000001755	0.000000000000	0.000000000000	-0.000000000000	-0.000000000000	0.000000000000
0.000000000000	1585.284280936455	0.000000000000	0.000000001755	0.000431366694	0.000062541095	0.000000092211	0.000062541095	0.000000092211	0.000000001755	0.000000000000	0.000000000000	-0.000000000000	-0.000000000000	0.000000000000
0.000000000000	1595.317725752509	0.000000000000	0.000000001755	0.000431366694	0.000062541095	0.000000092211	0.000062541095	0.000000092211	0.000000001755	0.000000000000	0.000000000000	-0.000000000000	-0.000000000000	0.000000000000
0.000000000000	1605.351170568562	0.000000000000	0.000000001755	0.000431366694	0.000062541095	0.000000092211	0.000062541095	0.000000092211	0.000000001755	0.000000000000	0.000000000000	-0.000000000000	-0.000000000000	0.000000000000
0.000000000000	1615.384615384615	0.000000000000	0.000000001755	0.000431366694	0.000062541095	0.000000092211	0.000062541095	0.000000092211	0.000000001755	0.000000000000	0.000000000000	-0.000000000000	-0.000000000000	0.000000000000
0.000000000000	1625.418060200669	0.000000000000	0.000000001755	0.000431366694	0.000062541095	0.000000092211	0.000062541095	0.000000092211	0.000000001755	0.000000000000	0.000000000000	-0.000000000000	-0.000000000000	0.000000000000
0.000000000000	1635.451505016722	0.000000000000	0.000000001755	0.000431366694	0.000062541095	0.000000092211	0.000062541095	0.000000092211	0.000000001755	0.000000000000	0.000000000000	-0.000000000000	-0.000000000000	0.000000000000
0.000000000000	1645.484949832776	0.000000000000	0.000000001755	0.000431366694	0.000062541095	0.000000092211	0.000062541095	0.000000092211	0.000000001755	0.000000000000	0.000000000000	-0.000000000000	-0.000000000000	0.000000000000
0.000000000000	1655.518394648830	0.000000000000	0.000000001755	0.000431366694	0.000062541095	0.000000092211	0.000062541095	0.000000092211	0.000000001755	0.000000000000	0.000000000000	-0.000000000000	-0.000000000000	0.000000000000
0.000000000000	1665.551839464883	0.000000000000	0.000000001755	0.000431366694	0.000062541095	0.000000092211	0.000062541095	0.000000092211	0.000000001755	0.000000000000	0.000000000000	-0.000000000000	-0.000000000000	0.000000000000
0.000000000000	1675.585284280937	0.000000000000	0.000000001755	0.000431366694	0.000062541095	0.000000092211	0.000062541095	0.000000092211	0.000000001755	0.000000000000	0.000000000000	-0.000000000000	-0.000000000000	0.000000000000
0.000000000000	1685.618729096990	0.000000000000	0.000000001755	0.000431366694	0.000062541095	0.000000092211	0.000062541095	0.000000092211	0.000000001755	0.000000000000	0.000000000000	-0.000000000000	-0.000000000000	0.000000000000
0.000000000000	1695.652173913043	0.000000000000	0.000000001755	0.000431366694	0.000062541095	0.000000092211	0.000062541095	0.000000092211	0.000000001755	0.000000000000	0.000000000000	-0.000000000000	-0.000000000000	0.000000000000
0.000000000000	1705.685618729097	0.000000000000	0.000000001755	0.000431366694	0.000062541095	0.000000092211	0.000062541095	0.000000092211	0.000000001755	0.000000000000	0.000000000000	-0.000000000000	-0.000000000000	0.000000000000
0.000000000000	1715.719063545151	0.000000000000	0.000000001755	0.000431366694	0.000062541095	0.000000092211	0.000062541095	0.000000092211	0.000000001755	0.000000000000	0.000000000000	-0.000000000000	-0.000000000000	0.000000000000
0.000000000000	1725.752508361204	0.000000000000	0.000000001755	0.000431366694	0.000062541095	0.000000092211	0.000062541095	0.000000092211	0.000000001755	0.000000000000	0.000000000000	-0.000000000000	-0.000000000000	0.000000000000
0.000000000000	1735.785953177258	0.000000000000	0.000000001755	0.000431366694	0.000062541095	0.000000092211	0.000062541095	0.000000092211	0.000000001755	0.000000000000	0.000000000000	-0.000000000000	-0.000000000000	0.000000000000
0.000000000000	1745.819397993311	0.000000000000	0.000000001755	0.000431366694	0.000062541095	0.000000092211	0.000062541095	0.000000092211	0.000000001755	0.000000000000	0.000000000000	-0.000000000000	-0.000000000000	0.000000000000
0.000000000000	1755.852842809365	0.000000000000	0.000000001755	0.000431366694	0.000062541095	0.000000092211	0.000062541095	0.000000092211	0.000000001755	0.000000000000	0.000000000000	-0.000000000000	-0.000000000000	0.000000000000
0.000000000000	1765.886287625418	0.000000000000	0.000000001755	0.000431366694	0.000062541095	0.000000092211	0.000062541095	0.000000092211	0.000000001755	0.000000000000	0.000000000000	-0.000000000000	-0.000000000000	0.000000000000
0.000000000000	1775.919732441472	0.000000000000	0.000000001755	0.000431366694	0.000062541095	0.000000092211	0.000062541095	0.000000092211	0.000000001755	0.000000000000	0.000000000000	-0.000000000000	-0.000000000000	0.000000000000
0.000000000000	1785.953177257525	0.000000000000	0.000000001755	0.000431366694	0.000062541095	0.000000092211	0.000062541095	0.000000092211	0.000000001755	0.000000000000	0.000000000000	-0.000000000000	-0.000000000000	0.000000000000
0.000000000000	1795.986622073579	0.000000000000	0.000000001755	0.000431366694	0.000062541095	0.000000092211	0.000062541095	0.000000092211	0.000000001755	0.000000000000	0.000000000000	-0.000000000000	-0.000000000000	0.000000000000
0.000000000000	1806.020066889632	0.000000000000	0.000000001755	0.000431366694	0.000062541095	0.000000092211	0.000062541095	0.000000092211	0.000000001755	0.000000000000	0.000000000000	-0.000000000000	-0.000000000000	0.000000000000
0.000000000000	1816.053511705686	0.000000000000	0.000000001755	0.000431366694	0.000062541095	0.000000092211	0.000062541095	0.000000092211	0.000000001755	0.000000000000	0.000000000000	-0.000000000000	-0.000000000000	0.000000000000
0.000000000000	1826.086956521739	0.000000000000	0.000000001755	0.000431366694	0.000062541095	0.000000092211	0.000062541095	0.000000092211	0.000000001755	0.000000000000	0.000000000000	-0.000000000000	-0.000000000000	0.000000000000
0.000000000000	1836.120401337793	0.000000000000	0.000000001755	0.000431366694	0.000062541095	0.000000092211	0.000062541095	0.000000092211	0.000000001755	0.000000000000	0.000000000000	-0.000000000000	-0.000000000000	0.000000000000
0.000000000000	1846.153846153846	0.000000000000	0.000000001755	0.000431366694	0.000062541095	0.000000092211	0.000062541095	0.000000092211	0.000000001755	0.000000000000	0.000000000000	-0.000000000000	-0.000000000000	0.000000000000
0.000000000000	1856.187290969900	0.000000000000	0.000000001755	0.000431366694	0.000062541095	0.000000092211	0.000062541095	0.000000092211	0.000000001755	0.000000000000	0.000000000000	-0.000000000000	-0.000000000000	0.000000000000
0.000000000000	1866.220735785953	0.000000000000	0.000000001755	0.000431366694	0.000062541095	0.000000092211	0.000062541095	0.000000092211	0.000000001755	0.000000000000	0.000000000000	-0.000000000000	-0.000000000000	0.000000000000
0.000000000000	1876.254180602007	0.000000000000	0.000000001755	0.000431366694	0.000062541095	0.000000092211	0.000062541095	0.000000092211	0.000000001755	0.000000000000	0.000000000000	-0.000000000000	-0.000000000000	0.000000000000
0.000000000000	1886.287625418060	0.000000000000	0.000000001755	0.000431366694	0.000062541095	0.000000092211	0.000062541095	0.000000092211	0.000000001755	0.000000000000	0.000000000000	-0.000000000000	-0.000000000000	0.000000000000
0.000000000000	1896.321070234114	0.000000000000	0.000000001755	0.000431366694	0.000062541095	0.000000092211	0.000062541095	0.000000092211	0.000000001755	0.000000000000	0.000000000000	-0.000000000000	-0.000000000000	0.000000000000
0.000000000000	1906.354515050167	0.000000000000	0.000000001755	0.000431366694	0.000062541095	0.000000092211	0.000062541095	0.000000092211	0.000000001755	0.000000000000	0.000000000000	-0.000000000000	-0.000000000000	0.000000000000
0.000000000000	1916.387959866221	0.000000000000	0.000000001755	0.000431366694	0.000062541095	0.000000092211	0.000062541095	0.000000092211	0.000000001755	0.000000000000	0.000000000000	-0.000000000000	-0.000000000000	0.000000000000
0.000000000000	1926.421404682274	0.000000000000	0.000000001755	0.000431366694	0.000062541095	0.000000092211	0.000062541095	0.000000092211	0.000000001755	0.000000000000	0.000000000000	-0.000000000000	-0.000000000000	0.000000000000
0.000000000000	1936.454849498328	0.000000000000	0.000000001755	0.000431366694	0.000062541095	0.000000092211	0.000062541095	0.000000092211	0.000000001755	0.000000000000	0.000000000000	-0.000000000000	-0.000000000000	0.000000000000
0.000000000000	1946.488294314381	0.000000000000	0.000000001755	0.000431366694	0.000062541095	0.000000092211	0.000062541095	0.000000092211	0.000000001755	0.000000000000	0.000000000000	-0.000000000000	-0.000000000000	0.000000000000
0.000000000000	1956.521739130435	0.000000000000	0.000000001755	0.000431366694	0.000062541095	0.000000092211	0.000062541095	0.000000092211	0.000000001755	0.000000000000	0.000000000000	-0.000000000000	-0.000000000000	0.000000000000
0.000000000000	1966.555183946488	0.000000000000	0.000000001755	0.000431366694	0.000062541095	0.000000092211	0.000062541095	0.000000092211	0.000000001755	0.000000000000	0.000000000000	-0.000000000000	-0.000000000000	0.000000000000
0.000000000000	1976.588628762542	0.000000000000	0.000000001755	0.000431366694	0.000062541095	0.000000092211	0.000062541095	0.000000092211	0.000000001755	0.000000000000	0.000000000000	-0.000000000000	-0.000000000000	0.000000000000
0.000000000000	1986.622073578595	0.000000000000	0.000000001755	0.000431366694	0.000062541095	0.000000092211	0.000062541095	0.000000092211	0.000000001755	0.000000000000	0.000000000000	-0.000000000000	-0.000000000000	0.000000000000
0.000000000000	1996.655518394649	0.000000000000	0.000000001755	0.000431366694	0.000062541095	0.000000092211	0.000062541095	0.000000092211	0.000000001755	0.000000000000	0.000000000000	-0.000000000000	-0.000000000000	0.000000000000
0.000000000000	2006.688963210702	0.000000000000	0.000000001755	0.000431366694	0.000062541095	0.000000092211	0.000062541095	0.000000092211	0.000000001755	0.000000000000	0.000000000000	-0.000000000000	-0.000000000000	0.000000000000
0.000000000000	2016.722408026756	0.000000000000	0.000000001755	0.000431366694	0.000062541095	0.000000092211	0.000062541095	0.000000092211	0.000000001755	0.000000000000	0.000000000000	-0.000000000000	-0.000000000000	0.000000000000
0.000000000000	2026.755852842809	0.000000000000	0.000000001755	0.000431366694	0.000062541095	0.000000092211	0.000062541095	0.000000092211	0.000000001755	0.000000000000	0.000000000000	-0.000000000000	-0.000000000000	0.000000000000
0.000000000000	2036.789297658863	0.000000000000	0.000000001755	0.000431366694	0.000062541095	0.000000092211	0.000062541095	0.000000092211	0.000000001755	0.000000000000	0.000000000000	-0.000000000000	-0.000000000000	0.000000000000
0.000000000000	2046.822742474916	0.000000000000	0.000000001755	0.000431366694	0.000062541095	0.000000092211	0.000062541095	0.000000092211	0.000000001755	0.000000000000	0.000000000000	-0.000000000000	-0.000000000000	0.000000000000
0.000000000000	2056.856187290970	0.000000000000	0.000000001755	0.000431366694	0.000062541095	0.000000092211	0.000062541095	0.000000092211	0.000000001755	0.000000000000	0.000000000000	-0.000000000000	-0.000000000000	0.000000000000
0.000000000000	2066.889632107023	0.000000000000	0.000000001755	0.000431366694	0.000062541095	0.000000092211	0.000062541095	0.000000092211	0.000000001755	0.000000000000	0.000000000000	-0.000000000000	-0.000000000000	0.000000000000
0.000000000000	2076.923076923077	0.000000000000	0.000000001755	0.000431366694	0.000062541095	0.000000092211	0.000062541095	0.000000092211	0.000000001755	0.000000000000	0.000000000000	-0.000000000000	-0.000000000000	0.000000000000
0.000000000000	2086.956521739130	0.000000000000	0.000000001755	0.000431366694	0.000062541095	0.000000092211	0.000062541095	0.000000092211	0.000000001755	0.000000000000	0.000000000000	-0.000000000000	-0.000000000000	0.000000000000
0.000000000000	2096.989966555184	0.000000000000	0.000000001755	0.000431366694	0.000062541095	0.000000092211	0.000062541095	0.000000092211	0.000000001755	0.000000000000	0.000000000000	-0.000000000000	-0.000000000000	0.000000000000
0.000000000000	2107.023411371238	0.000000000000	0.000000001755	0.000431366694	0.000062541095	0.000000092211	0.000062541095	0.000000092211	0.000000001755	0.000000000000	0.000000000000	-0.000000000000	-0.000000000000	0.000000000000
0.000000000000	2117.056856187291	0.000000000000	0.000000001755	0.000431366694	0.000062541095	0.000000092211	0.000062541095	0.000000092211	0.000000001755	0.000000000000	0.000000000000	-0.000000000000	-0.000000000000	0.000000000000
0.000000000000	2127.090301003344	0.000000000000	0.000000001755	0.000431366694	0.000062541095	0.000000092211	0.000062541095	0.000000092211	0.000000001755	0.000000000000	0.000000000000	-0.000000000000	-0.000000000000	0.000000000000
0.000000000000	2137.123745819398	0.000000000000	0.000000001755	0.000431366694	0.000062541095	0.000000092211	0.000062541095	0.000000092211	0.000000001755	0.000000000000	0.000000000000	-0.000000000000	-0.000000000000	0.000000000000
0.000000000000	2147.157190635452	0.000000000000	0.000000001755	0.000431366694	0.000062541095	0.000000092211	0.000062541095	0.000000092211	0.000000001755	0.000000000000	0.000000000000	-0.000000000000	-0.000000000000	0.000000000000
0.000000000000	2157.190635451505	0.000000000000	0.000000001755	0.000431366694	0.000062541095	0.000000092211	0.000062541095	0.000000092211	0.000000001755	0.000000000000	0.000000000000	-0.000000000000	-0.000000000000	0.000000000000
0.000000000000	2167.224080267559	0.000000000000	0.000000001755	0.000431366694	0.000062541095	0.000000092211	0.000062541095	0.000000092211	0.000000001755	0.000000000000	0.000000000000	-0.000000000000	-0.000000000000	0.000000000000
0.000000000000	2177.257525083612	0.000000000000	0.000000001755	0.000431366694	0.000062541095	0.000000092211	0.000062541095	0.000000092211	0.000000001755	0.000000000000	0.000000000000	-0.000000000000	-0.000000000000	0.000000000000
0.000000000000	2187.290969899665	0.000000000000	0.000000001755	0.000431366694	0.000062541095	0.000000092211	0.000062541095	0.000000092211	0.000000001755	0.000000000000	0.000000000000	-0.000000000000	-0.000000000000	0.000000000000
0.000000000000	2197.324414715719	0.000000000000	0.000000001755	0.000431366694	0.000062541095	0.000000092211	0.000062541095	0.000000092211	0.000000001755	0.000000000000	0.000000000000	-0.000000000000	-0.000000000000	0.000000000000
0.000000000000	2207.357859531773	0.000000000000	0.000000001755	0.000431366694	0.000062541095	0.000000092211	0.000062541095	0.000000092211	0.000000001755	0.000000000000	0.000000000000	-0.000000000000	-0.000000000000	0.000000000000
0.000000000000	2217.391304347826	0.000000000000	0.000000001755	0.000431366694	0.000062541095	0.000000092211	0.000062541095	0.000000092211	0.000000001755	0.000000000000	0.000000000000	-0.000000000000	-0.000000000000	0.000000000000
0.000000000000	2227.424749163880	0.000000000000	0.000000001755	0.000431366694	0.000062541095	0.000000092211	0.000062541095	0.000000092211	0.000000001755	0.000000000000	0.000000000000	-0.000000000000	-0.000000000000	0.000000000000
0.000000000000	2237.458193979933	0.000000000000	0.000000001755	0.000431366694	0.000062541095	0.000000092211	0.000062541095	0.000000092211	0.000000001755	0.000000000000	0.000000000000	-0.000000000000	-0.000000000000	0.000000000000
0.000000000000	2247.491638795987	0.000000000000	0.000000001755	0.000431366694	0.000062541095	0.000000092211	0.000062541095	0.000000092211	0.000000001755	0.000000000000	0.000000000000	-0.000000000000	-0.000000000000	0.000000000000
0.000000000000	2257.525083612040	0.000000000000	0.000000001755	0.000431366694	0.000062541095	0.000000092211	0.000062541095	0.000000092211	0.000000001755	0.000000000000	0.000000000000	-0.000000000000	-0.000000000000	0.000000000000
0.000000000000	2267.558528428094	0.000000000000	0.000000001755	0.000431366694	0.000062541095	0.000000092211	0.000062541095	0.000000092211	0.000000001755	0.000000000000	0.000000000000	-0.000000000000	-0.000000000000	0.000000000000
0.000000000000	2277.591973244147	0.000000000000	0.000000001755	0.000431366694	0.000062541095	0.000000092211	0.000062541095	0.000000092211	0.000000001755	0.000000000000	0.000000000000	-0.000000000000	-0.000000000000	0.000000000000
0.000000000000	2287.625418060201	0.000000000000	0.000000001755	0.000431366694	0.000062541095	0.000000092211	0.000062541095	0.000000092211	0.000000001755	0.000000000000	0.000000000000	-0.000000000000	-0.000000000000	0.000000000000
0.000000000000	2297.658862876254	0.000000000000	0.000000001755	0.000431366694	0.000062541095	0.000000092211	0.000062541095	0.000000092211	0.000000001755	0.000000000000	0.000000000000	-0.000000000000	-0.000000000000	0.000000000000
0.000000000000	2307.692307692308	0.000000000000	0.000000001755	0.000431366694	0.000062541095	0.000000092211	0.000062541095	0.000000092211	0.000000001755	0.000000000000	0.000000000000	-0.000000000000	-0.000000000000	0.000000000000
0.000000000000	2317.725752508361	0.000000000000	0.000000001755	0.000431366694	0.000062541095	0.000000092211	0.000062541095	0.000000092211	0.000000001755	0.000000000000	0.000000000000	-0.000000000000	-0.000000000000	0.000000000000
0.000000000000	2327.759197324415	0.000000000000	0.000000001755	0.000431366694	0.000062541095	0.000000092211	0.000062541095	0.000000092211	0.000000001755	0.000000000000	0.000000000000	-0.000000000000	-0.000000000000	0.000000000000
0.000000000000	2337.792642140468	0.000000000000	0.000000001755	0.000431366694	0.000062541095	0.000000092211	0.000062541095	0.000000092211	0.000000001755	0.000000000000	0.000000000000	-0.000000000000	-0.000000000000	0.000000000000
0.000000000000	2347.826086956522	0.000000000000	0.000000001755	0.000431366694	0.000062541095	0.000000092211	0.000062541095	0.000000092211	0.000000001755	0.000000000000	0.000000000000	-0.000000000000	-0.000000000000	0.000000000000
0.000000000000	2357.859531772575	0.000000000000	0.000000001755	0.000431366694	0.000062541095	0.000000092211	0.000062541095	0.000000092211	0.000000001755	0.000000000000	0.000000000000	-0.000000000000	-0.000000000000	0.000000000000
0.000000000000	2367.892976588629	0.000000000000	0.000000001755	0.000431366694	0.000062541095	0.000000092211	0.000062541095	0.000000092211	0.000000001755	0.000000000000	0.000000000000	-0.000000000000	-0.000000000000	0.000000000000
0.000000000000	2377.926421404683	0.000000000000	0.000000001755	0.000431366694	0.000062541095	0.000000092211	0.000062541095	0.000000092211	0.000000001755	0.000000000000	0.000000000000	-0.000000000000	-0.000000000000	0.000000000000
0.000000000000	2387.959866220736	0.000000000000	0.000000001755	0.000431366694	0.000062541095	0.000000092211	0.000062541095	0.000000092211	0.000000001755	0.000000000000	0.000000000000	-0.000000000000	-0.000000000000	0.000000000000
0.000000000000	2397.993311036789	0.000000000000	0.000000001755	0.000431366694	0.000062541095	0.000000092211	0.000062541095	0.000000092211	0.000000001755	0.000000000000	0.000000000000	-0.000000000000	-0.000000000000	0.000000000000
0.000000000000	2408.026755852843	0.000000000000	0.000000001755	0.000431366694	0.000062541095	0.000000092211	0.000062541095	0.000000092211	0.000000001755	0.000000000000	0.000000000000	-0.000000000000	-0.000000000000	0.000000000000
0.000000000000	2418.060200668896	0.000000000000	0.000000001755	0.000431366694	0.000062541095	0.000000092211	0.000062541095	0.000000092211	0.000000001755	0.000000000000	0.000000000000	-0.000000000000	-0.000000000000	0.000000000000
0.000000000000	2428.093645484950	0.000000000000	0.000000001755	0.000431366694	0.000062541095	0.000000092211	0.000062541095	0.000000092211	0.000000001755	0.000000000000	0.000000000000	-0.000000000000	-0.000000000000	0.000000000000
0.000000000000	2438.127090301004	0.000000000000	0.000000001755	0.000431366694	0.000062541095	0.000000092211	0.000062541095	0.000000092211	0.000000001755	0.000000000000	0.000000000000	-0.000000000000	-0.000000000000	0.000000000000
0.000000000000	2448.160535117057	0.000000000000	0.000000001755	0.000431366694	0.000062541095	0.000000092211	0.000062541095	0.000000092211	0.000000001755	0.000000000000	0.000000000000	-0.000000000000	-0.000000000000	0.000000000000
0.000000000000	2458.193979933110	0.000000000000	0.000000001755	0.000431366694	0.000062541095	0.000000092211	0.000062541095	0.000000092211	0.000000001755	0.000000000000	0.000000000000	-0.000000000000	-0.000000000000	0.000000000000
0.000000000000	2468.227424749164	0.000000000000	0.000000001755	0.000431366694	0.000062541095	0.000000092211	0.000062541095	0.000000092211	0.000000001755	0.000000000000	0.000000000000	-0.000000000000	-0.000000000000	0.000000000000
0.000000000000	2478.260869565217	0.000000000000	0.000000001755	0.000431366694	0.000062541095	0.000000092211	0.000062541095	0.000000092211	0.000000001755	0.000000000000	0.000000000000	-0.000000000000	-0.000000000000	0.000000000000
0.000000000000	2488.294314381271	0.000000000000	0.000000001755	0.000431366694	0.000062541095	0.000000092211	0.000062541095	0.000000092211	0.000000001755	0.000000000000	0.000000000000	-0.000000000000	-0.000000000000	0.000000000000
0.000000000000	2498.327759197325	0.000000000000	0.000000001755	0.000431366694	0.000062541095	0.000000092211	0.000062541095	0.000000092211	0.000000001755	0.000000000000	0.000000000000	-0.000000000000	-0.000000000000	0.000000000000
0.000000000000	2508.361204013378	0.000000000000	0.000000001755	0.000431366694	0.000062541095	0.000000092211	0.000062541095	0.000000092211	0.000000001755	0.000000000000	0.000000000000	-0.000000000000	-0.000000000000	0.000000000000
0.000000000000	2518.394648829431	0.000000000000	0.000000001755	0.000431366694	0.000062541095	0.000000092211	0.000062541095	0.000000092211	0.000000001755	0.000000000000	0.000000000000	-0.000000000000	-0.000000000000	0.000000000000
0.000000000000	2528.428093645485	0.000000000000	0.000000001755	0.000431366694	0.000062541095	0.000000092211	0.000062541095	0.000000092211	0.000000001755	0.000000000000	0.000000000000	-0.000000000000	-0.000000000000	0.000000000000
0.000000000000	2538.461538461539	0.000000000000	0.000000001755	0.000431366694	0.000062541095	0.000000092211	0.000062541095	0.000000092211	0.000000001755	0.000000000000	0.000000000000	-0.000000000000	-0.000000000000	0.000000000000
0.000000000000	2548.494983277592	0.000000000000	0.000000001755	0.000431366694	0.000062541095	0.000000092211	0.000062541095	0.000000092211	0.000000001755	0.000000000000	0.000000000000	-0.000000000000	-0.000000000000	0.000000000000
0.000000000000	2558.528428093646	0.000000000000	0.000000001755	0.000431366694	0.000062541095	0.000000092211	0.000062541095	0.000000092211	0.000000001755	0.000000000000	0.000000000000	-0.000000000000	-0.000000000000	0.000000000000
0.000000000000	2568.561872909699	0.000000000000	0.000000001755	0.000431366694	0.000062541095	0.000000092211	0.000062541095	0.000000092211	0.000000001755	0.000000000000	0.000000000000	-0.000000000000	-0.000000000000	0.000000000000
0.000000000000	2578.595317725752	0.000000000000	0.000000001755	0.000431366694	0.000062541095	0.000000092211	0.000062541095	0.000000092211	0.000000001755	0.000000000000	0.000000000000	-0.000000000000	-0.000000000000	0.000000000000
0.000000000000	2588.628762541806	0.000000000000	0.000000001755	0.000431366694	0.000062541095	0.000000092211	0.000062541095	0.000000092211	0.000000001755	0.000000000000	0.000000000000	-0.000000000000	-0.000000000000	0.000000000000
0.000000000000	2598.662207357860	0.000000000000	0.000000001755	0.000431366694	0.000062541095	0.000000092211	0.000062541095	0.000000092211	0.000000001755	0.000000000000	0.000000000000	-0.000000000000	-0.000000000000	0.000000000000
0.000000000000	2608.695652173913	0.000000000000	0.000000001755	0.000431366694	0.000062541095	0.000000092211	0.000062541095	0.000000092211	0.000000001755	0.000000000000	0.000000000000	-0.000000000000	-0.000000000000	0.000000000000
0.000000000000	2618.729096989967	0.000000000000	0.000000001755	0.000431366694	0.000062541095	0.000000092211	0.000062541095	0.000000092211	0.000000001755	0.000000000000	0.000000000000	-0.000000000000	-0.000000000000	0.000000000000
0.000000000000	2628.762541806020	0.000000000000	0.000000001755	0.000431366694	0.000062541095	0.000000092211	0.000062541095	0.000000092211	0.000000001755	0.000000000000	0.000000000000	-0.000000000000	-0.000000000000	0.000000000000
0.000000000000	2638.795986622074	0.000000000000	0.000000001755	0.000431366694	0.000062541095	0.000000092211	0.000062541095	0.000000092211	0.000000001755	0.000000000000	0.000000000000	-0.000000000000	-0.000000000000	0.000000000000
0.000000000000	2648.829431438127	0.000000000000	0.000000001755	0.000431366694	0.000062541095	0.000000092211	0.000062541095	0.000000092211	0.000000001755	0.000000000000	0.000000000000	-0.000000000000	-0.000000000000	0.000000000000
0.000000000000	2658.862876254181	0.000000000000	0.000000001755	0.000431366694	0.000062541095	0.000000092211	0.000062541095	0.000000092211	0.000000001755	0.000000000000	0.000000000000	-0.000000000000	-0.000000000000	0.000000000000
0.000000000000	2668.896321070234	0.000000000000	0.000000001755	0.000431366694	0.000062541095	0.000000092211	0.000062541095	0.000000092211	0.000000001755	0.000000000000	0.000000000000	-0.000000000000	-0.000000000000	0.000000000000
0.000000000000	2678.929765886288	0.000000000000	0.000000001755	0.000431366694	0.000062541095	0.000000092211	0.000062541095	0.000000092211	0.000000001755	0.000000000000	0.000000000000	-0.000000000000	-0.000000000000	0.000000000000
0.000000000000	2688.963210702341	0.000000000000	0.000000001755	0.000431366694	0.000062541095	0.000000092211	0.000062541095	0.000000092211	0.000000001755	0.000000000000	0.000000000000	-0.000000000000	-0.000000000000	0.000000000000
0.000000000000	2698.996655518395	0.000000000000	0.000000001755	0.000431366694	0.000062541095	0.000000092211	0.000062541095	0.000000092211	0.000000001755	0.000000000000	0.000000000000	-0.000000000000	-0.000000000000	0.000000000000
0.000000000000	2709.030100334448	0.000000000000	0.000000001755	0.000431366694	0.000062541095	0.000000092211	0.000062541095	0.000000092211	0.000000001755	0.000000000000	0.000000000000	-0.000000000000	-0.000000000000	0.000000000000
0.000000000000	2719.063545150502	0.000000000000	0.000000001755	0.000431366694	0.000062541095	0.000000092211	0.000062541095	0.000000092211	0.000000001755	0.000000000000	0.000000000000	-0.000000000000	-0.000000000000	0.000000000000
0.000000000000	2729.096989966555	0.000000000000	0.000000001755	0.000431366694	0.000062541095	0.000000092211	0.000062541095	0.000000092211	0.000000001755	0.000000000000	0.000000000000	-0.000000000000	-0.000000000000	0.000000000000
0.000000000000	2739.130434782609	0.000000000000	0.000000001755	0.000431366694	0.000062541095	0.000000092211	0.000062541095	0.000000092211	0.000000001755	0.000000000000	0.000000000000	-0.000000000000	-0.000000000000	0.000000000000
0.000000000000	2749.163879598662	0.000000000000	0.000000001755	0.000431366694	0.000062541095	0.000000092211	0.000062541095	0.000000092211	0.000000001755	0.000000000000	0.000000000000	-0.000000000000	-0.000000000000	0.000000000000
0.000000000000	2759.197324414716	0.000000000000	0.000000001755	0.000431366694	0.000062541095	0.000000092211	0.000062541095	0.000000092211	0.000000001755	0.000000000000	0.000000000000	-0.000000000000	-0.000000000000	0.000000000000
0.000000000000	2769.230769230770	0.000000000000	0.000000001755	0.000431366694	0.000062541095	0.000000092211	0.000062541095	0.000000092211	0.000000001755	0.000000000000	0.000000000000	-0.000000000000	-0.000000000000	0.000000000000
0.000000000000	2779.264214046823	0.000000000000	0.000000001755	0.000431366694	0.000062541095	0.000000092211	0.000062541095	0.000000092211	0.000000001755	0.000000000000	0.000000000000	-0.000000000000	-0.000000000000	0.000000000000
0.000000000000	2789.297658862876	0.000000000000	0.000000001755	0.000431366694	0.000062541095	0.000000092211	0.000062541095	0.000000092211	0.000000001755	0.000000000000	0.000000000000	-0.000000000000	-0.000000000000	0.000000000000
0.000000000000	2799.331103678930	0.000000000000	0.000000001755	0.000431366694	0.000062541095	0.000000092211	0.000062541095	0.000000092211	0.000000001755	0.000000000000	0.000000000000	-0.000000000000	-0.000000000000	0.000000000000
0.000000000000	2809.364548494983	0.000000000000	0.000000001755	0.000431366694	0.000062541095	0.000000092211	0.000062541095	0.000000092211	0.000000001755	0.000000000000	0.000000000000	-0.000000000000	-0.000000000000	0.000000000000
0.000000000000	2819.397993311037	0.000000000000	0.000000001755	0.000431366694	0.000062541095	0.000000092211	0.000062541095	0.000000092211	0.000000001755	0.000000000000	0.000000000000	-0.000000000000	-0.000000000000	0.000000000000
0.000000000000	2829.431438127091	0.000000000000	0.000000001755	0.000431366694	0.000062541095	0.000000092211	0.000062541095	0.000000092211	0.000000001755	0.000000000000	0.000000000000	-0.000000000000	-0.000000000000	0.000000000000
0.000000000000	2839.464882943144	0.000000000000	0.000000001755	0.000431366694	0.000062541095	0.000000092211	0.000062541095	0.000000092211	0.000000001755	0.000000000000	0.000000000000	-0.000000000000	-0.000000000000	0.000000000000
0.000000000000	2849.498327759197	0.000000000000	0.000000001755	0.000431366694	0.000062541095	0.000000092211	0.000062541095	0.000000092211	0.000000001755	0.000000000000	0.000000000000	-0.000000000000	-0.000000000000	0.000000000000
0.000000000000	2859.531772575251	0.000000000000	0.000000001755	0.000431366694	0.000062541095	0.000000092211	0.000062541095	0.000000092211	0.000000001755	0.000000000000	0.000000000000	-0.000000000000	-0.000000000000	0.000000000000
0.000000000000	2869.565217391304	0.000000000000	0.000000001755	0.000431366694	0.000062541095	0.000000092211	0.000062541095	0.000000092211	0.000000001755	0.000000000000	0.000000000000	-0.000000000000	-0.000000000000	0.000000000000
0.000000000000	2879.598662207358	0.000000000000	0.000000001755	0.000431366694	0.000062541095	0.000000092211	0.000062541095	0.000000092211	0.000000001755	0.000000000000	0.000000000000	-0.000000000000	-0.000000000000	0.000000000000
0.000000000000	2889.632107023412	0.000000000000	0.000000001755	0.000431366694	0.000062541095	0.000000092211	0.000062541095	0.000000092211	0.000000001755	0.000000000000	0.000000000000	-0.000000000000	-0.000000000000	0.000000000000
0.000000000000	2899.665551839465	0.000000000000	0.000000001755	0.000431366694	0.000062541095	0.000000092211	0.000062541095	0.000000092211	0.000000001755	0.000000000000	0.000000000000	-0.000000000000	-0.000000000000	0.000000000000
0.000000000000	2909.698996655518	0.000000000000	0.000000001755	0.000431366694	0.000062541095	0.000000092211	0.000062541095	0.000000092211	0.000000001755	0.000000000000	0.000000000000	-0.000000000000	-0.000000000000	0.000000000000
0.000000000000	2919.732441471572	0.000000000000	0.000000001755	0.000431366694	0.000062541095	0.000000092211	0.000062541095	0.000000092211	0.000000001755	0.000000000000	0.000000000000	-0.000000000000	-0.000000000000	0.000000000000
0.000000000000	2929.765886287626	0.000000000000	0.000000001755	0.000431366694	0.000062541095	0.000000092211	0.000062541095	0.000000092211	0.000000001755	0.000000000000	0.000000000000	-0.000000000000	-0.000000000000	0.000000000000
0.000000000000	2939.799331103679	0.000000000000	0.000000001755	0.000431366694	0.000062541095	0.000000092211	0.000062541095	0.000000092211	0.000000001755	0.000000000000	0.000000000000	-0.000000000000	-0.000000000000	0.000000000000
0.000000000000	2949.832775919733	0.000000000000	0.000000001755	0.000431366694	0.000062541095	0.000000092211	0.000062541095	0.000000092211	0.000000001755	0.000000000000	0.000000000000	-0.000000000000	-0.000000000000	0.000000000000
0.000000000000	2959.866220735786	0.000000000000	0.000000001755	0.000431366694	0.000062541095	0.000000092211	0.000062541095	0.000000092211	0.000000001755	0.000000000000	0.000000000000	-0.000000000000	-0.000000000000	0.000000000000
0.000000000000	2969.899665551839	0.000000000000	0.000000001755	0.000431366694	0.000062541095	0.000000092211	0.000062541095	0.000000092211	0.000000001755	0.000000000000	0.000000000000	-0.000000000000	-0.000000000000	0.000000000000
0.000000000000	2979.933110367893	0.000000000000	0.000000001755	0.000431366694	0.000062541095	0.000000092211	0.000062541095	0.000000092211	0.000000001755	0.000000000000	0.000000000000	-0.000000000000	-0.000000000000	0.000000000000
0.000000000000	2989.966555183947	0.000000000000	0.000000001755	0.000431366694	0.000062541095	0.000000092211	0.000062541095	0.000000092211	0.000000001755	0.000000000000	0.000000000000	-0.000000000000	-0.000000000000	0.000000000000
0.000000000000	3000.000000000000	0.000000000000	0.000000001755	0.000431366694	0.000062541095	0.000000092211	0.000062541095	0.000000092211	0.000000001755	0.000000000000	0.000000000000	-0.000000000000	-0.000000000000	0.000000000000
0.000000000000	3010.033444816054	0.000000000000	0.000000001755	0.000431366694	0.000062541095	0.000000092211	0.000062541095	0.000000092211	0.000000001755	0.000000000000	0.000000000000	-0.000000000000	-0.000000000000	0.000000000000
0.000000000000	3020.066889632107	0.000000000000	0.000000004080	0.000369165965	0.000124407686	0.000000426348	0.000122231394	0.000000411378	0.000000004020	0.000062537190	-0.000001492433	-0.000128692599	-0.000002850673	0.000000000000
-0.000131543272	3030.100334448161	-0.000000000000	0.000000004080	0.000369165972	0.000124407672	0.000000426356	0.000124330895	0.000000425827	0.000000004078	0.000000000000	0.000000000000	-0.000004526537	-0.000000129053	0.000000000000
-0.000004655590	3040.133779264214	-0.000000000000	0.000000004080	0.000369165972	0.000124407672	0.000000426356	0.000124404964	0.000000426337	0.000000004080	0.000000000000	0.000000000000	-0.000000159693	-0.000000004554	0.000000000000
-0.000000164247	3050.167224080268	0.000000000000	0.000000004080	0.000369165972	0.000124407672	0.000000426356	0.000124407576	0.000000426355	0.000000004080	0.000000000000	0.000000000000	-0.000000005631	-0.000000000161	0.000000000000
-0.000000005792	3060.200668896321	0.000000000000	0.000000004080	0.000369165972	0.000124407672	0.000000426356	0.000124407669	0.000000426356	0.000000004080	0.000000000000	0.000000000000	-0.000000000199	-0.000000000006	0.000000000000
-0.000000000205	3070.234113712375	-0.000000000000	0.000000004080	0.000369165972	0.000124407672	0.000000426356	0.000124407672	0.000000426356	0.000000004080	0.000000000000	0.000000000000	-0.000000000007	-0.000000000000	0.000000000000
-0.000000000007	3080.267558528428	0.000000000000	0.000000004080	0.000369165972	0.000124407672	0.000000426356	0.000124407672	0.000000426356	0.000000004080	0.000000000000	0.000000000000	-0.000000000000	-0.000000000000	0.000000000000
-0.000000000000	3090.301003344482	-0.000000000000	0.000000004080	0.000369165972	0.000124407672	0.000000426356	0.000124407672	0.000000426356	0.000000004080	0.000000000000	0.000000000000	-0.000000000000	-0.000000000000	0.000000000000
-0.000000000000	3100.334448160535	0.000000000000	0.000000004080	0.000369165972	0.000124407672	0.000000426356	0.000124407672	0.000000426356	0.000000004080	0.000000000000	0.000000000000	-0.000000000000	-0.000000000000	0.000000000000
-0.000000000000	3110.367892976589	-0.000000000000	0.000000004080	0.000369165972	0.000124407672	0.000000426356	0.000124407672	0.000000426356	0.000000004080	0.000000000000	0.000000000000	-0.000000000000	-0.000000000000	0.000000000000
-0.000000000000	3120.401337792642	0.000000000000	0.000000004080	0.000369165972	0.000124407672	0.000000426356	0.000124407672	0.000000426356	0.000000004080	0.000000000000	0.000000000000	-0.000000000000	-0.000000000000	0.000000000000
-0.000000000000	3130.434782608696	-0.000000000000	0.000000004080	0.000369165972	0.000124407672	0.000000426356	0.000124407672	0.000000426356	0.000000004080	0.000000000000	0.000000000000	-0.000000000000	-0.000000000000	0.000000000000
-0.000000000000	3140.468227424749	0.000000000000	0.000000004080	0.000369165972	0.000124407672	0.000000426356	0.000124407672	0.000000426356	0.000000004080	0.000000000000	0.000000000000	-0.000000000000	-0.000000000000	0.000000000000
0.000000000000	3150.501672240803	0.000000000000	0.000000004080	0.000369165972	0.000124407672	0.000000426356	0.000124407672	0.000000426356	0.000000004080	0.000000000000	0.000000000000	-0.000000000000	-0.000000000000	0.000000000000
0.000000000000	3160.535117056857	0.000000000000	0.000000004080	0.000369165972	0.000124407672	0.000000426356	0.000124407672	0.000000426356	0.000000004080	0.000000000000	0.000000000000	-0.000000000000	-0.000000000000	0.000000000000
0.000000000000	3170.568561872910	0.000000000000	0.000000004080	0.000369165972	0.000124407672	0.000000426356	0.000124407672	0.000000426356	0.000000004080	0.000000000000	0.000000000000	-0.000000000000	-0.000000000000	0.000000000000
0.000000000000	3180.602006688963	0.000000000000	0.000000004080	0.000369165972	0.000124407672	0.000000426356	0.000124407672	0.000000426356	0.000000004080	0.000000000000	0.000000000000	-0.000000000000	-0.000000000000	0.000000000000
0.000000000000	3190.635451505017	0.000000000000	0.000000004080	0.000369165972	0.000124407672	0.000000426356	0.000124407672	0.000000426356	0.000000004080	0.000000000000	0.000000000000	-0.000000000000	-0.000000000000	0.000000000000
0.000000000000	3200.668896321070	0.000000000000	0.000000004080	0.000369165972	0.000124407672	0.000000426356	0.000124407672	0.000000426356	0.000000004080	0.000000000000	0.000000000000	-0.000000000000	-0.000000000000	0.000000000000
0.000000000000	3210.702341137124	0.000000000000	0.000000004080	0.000369165972	0.000124407672	0.000000426356	0.000124407672	0.000000426356	0.000000004080	0.000000000000	0.000000000000	-0.000000000000	-0.000000000000	0.000000000000
0.000000000000	3220.735785953178	0.000000000000	0.000000004080	0.000369165972	0.000124407672	0.000000426356	0.000124407672	0.000000426356	0.000000004080	0.000000000000	0.000000000000	-0.000000000000	-0.000000000000	0.000000000000
0.000000000000	3230.769230769231	0.000000000000	0.000000004080	0.000369165972	0.000124407672	0.000000426356	0.000124407672	0.000000426356	0.000000004080	0.000000000000	0.000000000000	-0.000000000000	-0.000000000000	0.000000000000
0.000000000000	3240.802675585284	0.000000000000	0.000000004080	0.000369165972	0.000124407672	0.000000426356	0.000124407672	0.000000426356	0.000000004080	0.000000000000	0.000000000000	-0.000000000000	-0.000000000000	0.000000000000
0.000000000000	3250.836120401338	0.000000000000	0.000000004080	0.000369165972	0.000124407672	0.000000426356	0.000124407672	0.000000426356	0.000000004080	0.000000000000	0.000000000000	-0.000000000000	-0.000000000000	0.000000000000
0.000000000000	3260.869565217391	0.000000000000	0.000000004080	0.000369165972	0.000124407672	0.000000426356	0.000124407672	0.000000426356	0.000000004080	0.000000000000	0.000000000000	-0.000000000000	-0.000000000000	0.000000000000
0.000000000000	3270.903010033445	0.000000000000	0.000000004080	0.000369165972	0.000124407672	0.000000426356	0.000124407672	0.000000426356	0.000000004080	0.000000000000	0.000000000000	-0.000000000000	-0.000000000000	0.000000000000
0.000000000000	3280.936454849499	0.000000000000	0.000000004080	0.000369165972	0.000124407672	0.000000426356	0.000124407672	0.000000426356	0.000000004080	0.000000000000	0.000000000000	-0.000000000000	-0.000000000000	0.000000000000
0.000000000000	3290.969899665552	0.000000000000	0.000000004080	0.000369165972	0.000124407672	0.000000426356	0.000124407672	0.000000426356	0.000000004080	0.000000000000	0.000000000000	-0.000000000000	-0.000000000000	0.000000000000
0.000000000000	3301.003344481605	0.000000000000	0.000000004080	0.000369165972	0.000124407672	0.000000426356	0.000124407672	0.000000426356	0.000000004080	0.000000000000	0.000000000000	-0.000000000000	-0.000000000000	0.000000000000
0.000000000000	3311.036789297659	0.000000000000	0.000000004080	0.000369165972	0.000124407672	0.000000426356	0.000124407672	0.000000426356	0.000000004080	0.000000000000	0.000000000000	-0.000000000000	-0.000000000000	0.000000000000
0.000000000000	3321.070234113713	0.000000000000	0.000000004080	0.000369165972	0.000124407672	0.000000426356	0.000124407672	0.000000426356	0.000000004080	0.000000000000	0.000000000000	-0.000000000000	-0.000000000000	0.000000000000
0.000000000000	3331.103678929766	0.000000000000	0.000000004080	0.000369165972	0.000124407672	0.000000426356	0.000124407672	0.000000426356	0.000000004080	0.000000000000	0.000000000000	-0.000000000000	-0.000000000000	0.000000000000
0.000000000000	3341.137123745820	0.000000000000	0.000000004080	0.000369165972	0.000124407672	0.000000426356	0.000124407672	0.000000426356	0.000000004080	0.000000000000	0.000000000000	-0.000000000000	-0.000000000000	0.000000000000
0.000000000000	3351.170568561873	0.000000000000	0.000000004080	0.000369165972	0.000124407672	0.000000426356	0.000124407672	0.000000426356	0.000000004080	0.000000000000	0.000000000000	-0.000000000000	-0.000000000000	0.000000000000
0.000000000000	3361.204013377926	0.000000000000	0.000000004080	0.000369165972	0.000124407672	0.000000426356	0.000124407672	0.000000426356	0.000000004080	0.000000000000	0.000000000000	-0.000000000000	-0.000000000000	0.000000000000
0.000000000000	3371.237458193980	0.000000000000	0.000000004080	0.000369165972	0.000124407672	0.000000426356	0.000124407672	0.000000426356	0.000000004080	0.000000000000	0.000000000000	-0.000000000000	-0.000000000000	0.000000000000
0.000000000000	3381.270903010034	0.000000000000	0.000000004080	0.000369165972	0.000124407672	0.000000426356	0.000124407672	0.000000426356	0.000000004080	0.000000000000	0.000000000000	-0.000000000000	-0.000000000000	0.000000000000
0.000000000000	3391.304347826087	0.000000000000	0.000000004080	0.000369165972	0.000124407672	0.000000426356	0.000124407672	0.000000426356	0.000000004080	0.000000000000	0.000000000000	-0.000000000000	-0.000000000000	0.000000000000
0.000000000000	3401.337792642141	0.000000000000	0.000000004080	0.000369165972	0.000124407672	0.000000426356	0.000124407672	0.000000426356	0.000000004080	0.000000000000	0.000000000000	-0.000000000000	-0.000000000000	0.000000000000
0.000000000000	3411.371237458194	0.000000000000	0.000000004080	0.000369165972	0.000124407672	0.000000426356	0.000124407672	0.000000426356	0.000000004080	0.000000000000	0.000000000000	-0.000000000000	-0.000000000000	0.000000000000
0.000000000000	3421.404682274248	0.000000000000	0.000000004080	0.000369165972	0.000124407672	0.000000426356	0.000124407672	0.000000426356	0.000000004080	0.000000000000	0.000000000000	-0.000000000000	-0.000000000000	0.000000000000
0.000000000000	3431.438127090301	0.000000000000	0.000000004080	0.000369165972	0.000124407672	0.000000426356	0.000124407672	0.000000426356	0.000000004080	0.000000000000	0.000000000000	-0.000000000000	-0.000000000000	0.000000000000
0.000000000000	3441.471571906355	0.000000000000	0.000000004080	0.000369165972	0.000124407672	0.000000426356	0.000124407672	0.000000426356	0.000000004080	0.000000000000	0.000000000000	-0.000000000000	-0.000000000000	0.000000000000
0.000000000000	3451.505016722408	0.000000000000	0.000000004080	0.000369165972	0.000124407672	0.000000426356	0.000124407672	0.000000426356	0.000000004080	0.000000000000	0.000000000000	-0.000000000000	-0.000000000000	0.000000000000
0.000000000000	3461.538461538462	0.000000000000	0.000000004080	0.000369165972	0.000124407672	0.000000426356	0.000124407672	0.000000426356	0.000000004080	0.000000000000	0.000000000000	-0.000000000000	-0.000000000000	0.000000000000
0.000000000000	3471.571906354515	0.000000000000	0.000000004080	0.000369165972	0.000124407672	0.000000426356	0.000124407672	0.000000426356	0.000000004080	0.000000000000	0.000000000000	-0.000000000000	-0.000000000000	0.000000000000
0.000000000000	3481.605351170569	0.000000000000	0.000000004080	0.000369165972	0.000124407672	0.000000426356	0.000124407672	0.000000426356	0.000000004080	0.000000000000	0.000000000000	-0.000000000000	-0.000000000000	0.000000000000
0.000000000000	3491.638795986622	0.000000000000	0.000000004080	0.000369165972	0.000124407672	0.000000426356	0.000124407672	0.000000426356	0.000000004080	0.000000000000	0.000000000000	-0.000000000000	-0.000000000000	0.000000000000
0.000000000000	3501.672240802676	0.000000000000	0.000000004080	0.000369165972	0.000124407672	0.000000426356	0.000124407672	0.000000426356	0.000000004080	0.000000000000	0.000000000000	-0.000000000000	-0.000000000000	0.000000000000
0.000000000000	3511.705685618729	0.000000000000	0.000000004080	0.000369165972	0.000124407672	0.000000426356	0.000124407672	0.000000426356	0.000000004080	0.000000000000	0.000000000000	-0.000000000000	-0.000000000000	0.000000000000
0.000000000000	3521.739130434783	0.000000000000	0.000000004080	0.000369165972	0.000124407672	0.000000426356	0.000124407672	0.000000426356	0.000000004080	0.000000000000	0.000000000000	-0.000000000000	-0.000000000000	0.000000000000
0.000000000000	3531.772575250836	0.000000000000	0.000000004080	0.000369165972	0.000124407672	0.000000426356	0.000124407672	0.000000426356	0.000000004080	0.000000000000	0.000000000000	-0.000000000000	-0.000000000000	0.000000000000
0.000000000000	3541.806020066890	0.000000000000	0.000000004080	0.000369165972	0.000124407672	0.000000426356	0.000124407672	0.000000426356	0.000000004080	0.000000000000	0.000000000000	-0.000000000000	-0.000000000000	0.000000000000
0.000000000000	3551.839464882944	0.000000000000	0.000000004080	0.000369165972	0.000124407672	0.000000426356	0.000124407672	0.000000426356	0.000000004080	0.000000000000	0.000000000000	-0.000000000000	-0.000000000000	0.000000000000
0.000000000000	3561.872909698997	0.000000000000	0.000000004080	0.000369165972	0.000124407672	0.000000426356	0.000124407672	0.000000426356	0.000000004080	0.000000000000	0.000000000000	-0.000000000000	-0.000000000000	0.000000000000
0.000000000000	3571.906354515050	0.000000000000	0.000000004080	0.000369165972	0.000124407672	0.000000426356	0.000124407672	0.000000426356	0.000000004080	0.000000000000	0.000000000000	-0.000000000000	-0.000000000000	0.000000000000
0.000000000000	3581.939799331104	0.000000000000	0.000000004080	0.000369165972	0.000124407672	0.000000426356	0.000124407672	0.000000426356	0.000000004080	0.000000000000	0.000000000000	-0.000000000000	-0.000000000000	0.000000000000
0.000000000000	3591.973244147157	0.000000000000	0.000000004080	0.000369165972	0.000124407672	0.000000426356	0.000124407672	0.000000426356	0.000000004080	0.000000000000	0.000000000000	-0.000000000000	-0.000000000000	0.000000000000
0.000000000000	3602.006688963211	0.000000000000	0.000000004080	0.000369165972	0.000124407672	0.000000426356	0.000124407672	0.000000426356	0.000000004080	0.000000000000	0.000000000000	-0.000000000000	-0.000000000000	0.000000000000
0.000000000000	3612.040133779265	0.000000000000	0.000000004080	0.000369165972	0.000124407672	0.000000426356	0.000124407672	0.000000426356	0.000000004080	0.000000000000	0.000000000000	-0.000000000000	-0.000000000000	0.000000000000
0.000000000000	3622.073578595318	0.000000000000	0.000000004080	0.000369165972	0.000124407672	0.000000426356	0.000124407672	0.000000426356	0.000000004080	0.000000000000	0.000000000000	-0.000000000000	-0.000000000000	0.000000000000
0.000000000000	3632.107023411371	0.000000000000	0.000000004080	0.000369165972	0.000124407672	0.000000426356	0.000124407672	0.000000426356	0.000000004080	0.000000000000	0.000000000000	-0.000000000000	-0.000000000000	0.000000000000
0.000000000000	3642.140468227425	0.000000000000	0.000000004080	0.000369165972	0.000124407672	0.000000426356	0.000124407672	0.000000426356	0.000000004080	0.000000000000	0.000000000000	-0.000000000000	-0.000000000000	0.000000000000
0.000000000000	3652.173913043478	0.000000000000	0.000000004080	0.000369165972	0.000124407672	0.000000426356	0.000124407672	0.000000426356	0.000000004080	0.000000000000	0.000000000000	-0.000000000000	-0.000000000000	0.000000000000
0.000000000000	3662.207357859532	0.000000000000	0.000000004080	0.000369165972	0.000124407672	0.000000426356	0.000124407672	0.000000426356	0.000000004080	0.000000000000	0.000000000000	-0.000000000000	-0.000000000000	0.000000000000
0.000000000000	3672.240802675586	0.000000000000	0.000000004080	0.000369165972	0.000124407672	0.000000426356	0.000124407672	0.000000426356	0.000000004080	0.000000000000	0.000000000000	-0.000000000000	-0.000000000000	0.000000000000
0.000000000000	3682.274247491639	0.000000000000	0.000000004080	0.000369165972	0.000124407672	0.000000426356	0.000124407672	0.000000426356	0.000000004080	0.000000000000	0.000000000000	-0.000000000000	-0.000000000000	0.000000000000
0.000000000000	3692.307692307692	0.000000000000	0.000000004080	0.000369165972	0.000124407672	0.000000426356	0.000124407672	0.000000426356	0.000000004080	0.000000000000	0.000000000000	-0.000000000000	-0.000000000000	0.000000000000
0.000000000000	3702.341137123746	0.000000000000	0.000000004080	0.000369165972	0.000124407672	0.000000426356	0.000124407672	0.000000426356	0.000000004080	0.000000000000	0.000000000000	-0.000000000000	-0.000000000000	0.000000000000
0.000000000000	3712.374581939800	0.000000000000	0.000000004080	0.000369165972	0.000124407672	0.000000426356	0.000124407672	0.000000426356	0.000000004080	0.000000000000	0.000000000000	-0.000000000000	-0.000000000000	0.000000000000
0.000000000000	3722.408026755853	0.000000000000	0.000000004080	0.000369165972	0.000124407672	0.000000426356	0.000124407672	0.000000426356	0.000000004080	0.000000000000	0.000000000000	-0.000000000000	-0.000000000000	0.000000000000
0.000000000000	3732.441471571907	0.000000000000	0.000000004080	0.000369165972	0.000124407672	0.000000426356	0.000124407672	0.000000426356	0.000000004080	0.000000000000	0.000000000000	-0.000000000000	-0.000000000000	0.000000000000
0.000000000000	3742.474916387960	0.000000000000	0.000000004080	0.000369165972	0.000124407672	0.000000426356	0.000124407672	0.000000426356	0.000000004080	0.000000000000	0.000000000000	-0.000000000000	-0.000000000000	0.000000000000
0.000000000000	3752.508361204013	0.000000000000	0.000000004080	0.000369165972	0.000124407672	0.000000426356	0.000124407672	0.000000426356	0.000000004080	0.000000000000	0.000000000000	-0.000000000000	-0.000000000000	0.000000000000
0.000000000000	3762.541806020067	0.000000000000	0.000000004080	0.000369165972	0.000124407672	0.000000426356	0.000124407672	0.000000426356	0.000000004080	0.000000000000	0.000000000000	-0.000000000000	-0.000000000000	0.000000000000
0.000000000000	3772.575250836121	0.000000000000	0.000000004080	0.000369165972	0.000124407672	0.000000426356	0.000124407672	0.000000426356	0.000000004080	0.000000000000	0.000000000000	-0.000000000000	-0.000000000000	0.000000000000
0.000000000000	3782.608695652174	0.000000000000	0.000000004080	0.000369165972	0.000124407672	0.000000426356	0.000124407672	0.000000426356	0.000000004080	0.000000000000	0.000000000000	-0.000000000000	-0.000000000000	0.000000000000
0.000000000000	3792.642140468228	0.000000000000	0.000000004080	0.000369165972	0.000124407672	0.000000426356	0.000124407672	0.000000426356	0.000000004080	0.000000000000	0.000000000000	-0.000000000000	-0.000000000000	0.000000000000
0.000000000000	3802.675585284281	0.000000000000	0.000000004080	0.000369165972	0.000124407672	0.000000426356	0.000124407672	0.000000426356	0.000000004080	0.000000000000	0.000000000000	-0.000000000000	-0.000000000000	0.000000000000
0.000000000000	3812.709030100335	0.000000000000	0.000000004080	0.000369165972	0.000124407672	0.000000426356	0.000124407672	0.000000426356	0.000000004080	0.000000000000	0.000000000000	-0.000000000000	-0.000000000000	0.000000000000
0.000000000000	3822.742474916388	0.000000000000	0.000000004080	0.000369165972	0.000124407672	0.000000426356	0.000124407672	0.000000426356	0.000000004080	0.000000000000	0.000000000000	-0.000000000000	-0.000000000000	0.000000000000
0.000000000000	3832.775919732442	0.000000000000	0.000000004080	0.000369165972	0.000124407672	0.000000426356	0.000124407672	0.000000426356	0.000000004080	0.000000000000	0.000000000000	-0.000000000000	-0.000000000000	0.000000000000
0.000000000000	3842.809364548495	0.000000000000	0.000000004080	0.000369165972	0.000124407672	0.000000426356	0.000124407672	0.000000426356	0.000000004080	0.000000000000	0.000000000000	-0.000000000000	-0.000000000000	0.000000000000
0.000000000000	3852.842809364549	0.000000000000	0.000000004080	0.000369165972	0.000124407672	0.000000426356	0.000124407672	0.000000426356	0.000000004080	0.000000000000	0.000000000000	-0.000000000000	-0.000000000000	0.000000000000
0.000000000000	3862.876254180602	0.000000000000	0.000000004080	0.000369165972	0.000124407672	0.000000426356	0.000124407672	0.000000426356	0.000000004080	0.000000000000	0.000000000000	-0.000000000000	-0.000000000000	0.000000000000
0.000000000000	3872.909698996656	0.000000000000	0.000000004080	0.000369165972	0.000124407672	0.000000426356	0.000124407672	0.000000426356	0.000000004080	0.000000000000	0.000000000000	-0.000000000000	-0.000000000000	0.000000000000
0.000000000000	3882.943143812709	0.000000000000	0.000000004080	0.000369165972	0.000124407672	0.000000426356	0.000124407672	0.000000426356	0.000000004080	0.000000000000	0.000000000000	-0.000000000000	-0.000000000000	0.000000000000
0.000000000000	3892.976588628763	0.000000000000	0.000000004080	0.000369165972	0.000124407672	0.000000426356	0.000124407672	0.000000426356	0.000000004080	0.000000000000	0.000000000000	-0.000000000000	-0.000000000000	0.000000000000
0.000000000000	3903.010033444816	0.000000000000	0.000000004080	0.000369165972	0.000124407672	0.000000426356	0.000124407672	0.000000426356	0.000000004080	0.000000000000	0.000000000000	-0.000000000000	-0.000000000000	0.000000000000
0.000000000000	3913.043478260870	0.000000000000	0.000000004080	0.000369165972	0.000124407672	0.000000426356	0.000124407672	0.000000426356	0.000000004080	0.000000000000	0.000000000000	-0.000000000000	-0.000000000000	0.000000000000
0.000000000000	3923.076923076923	0.000000000000	0.000000004080	0.000369165972	0.000124407672	0.000000426356	0.000124407672	0.000000426356	0.000000004080	0.000000000000	0.000000000000	-0.000000000000	-0.000000000000	0.000000000000
0.000000000000	3933.110367892977	0.000000000000	0.000000004080	0.000369165972	0.000124407672	0.000000426356	0.000124407672	0.000000426356	0.000000004080	0.000000000000	0.000000000000	-0.000000000000	-0.000000000000	0.000000000000
0.000000000000	3943.143812709030	0.000000000000	0.000000004080	0.000369165972	0.000124407672	0.000000426356	0.000124407672	0.000000426356	0.000000004080	0.000000000000	0.000000000000	-0.000000000000	-0.000000000000	0.000000000000
0.000000000000	3953.177257525084	0.000000000000	0.000000004080	0.000369165972	0.000124407672	0.000000426356	0.000124407672	0.000000426356	0.000000004080	0.000000000000	0.000000000000	-0.000000000000	-0.000000000000	0.000000000000
0.000000000000	3963.210702341137	0.000000000000	0.000000004080	0.000369165972	0.000124407672	0.000000426356	0.000124407672	0.000000426356	0.000000004080	0.000000000000	0.000000000000	-0.000000000000	-0.000000000000	0.000000000000
0.000000000000	3973.244147157191	0.000000000000	0.000000004080	0.000369165972	0.000124407672	0.000000426356	0.000124407672	0.000000426356	0.000000004080	0.000000000000	0.000000000000	-0.000000000000	-0.000000000000	0.000000000000
0.000000000000	3983.277591973244	0.000000000000	0.000000004080	0.000369165972	0.000124407672	0.000000426356	0.000124407672	0.000000426356	0.000000004080	0.000000000000	0.000000000000	-0.000000000000	-0.000000000000	0.000000000000
0.000000000000	3993.311036789298	0.000000000000	0.000000004080	0.000369165972	0.000124407672	0.000000426356	0.000124407672	0.000000426356	0.000000004080	0.000000000000	0.000000000000	-0.000000000000	-0.000000000000	0.000000000000
0.000000000000	4003.344481605351	0.000000000000	0.000000004080	0.000369165972	0.000124407672	0.000000426356	0.000124407672	0.000000426356	0.000000004080	0.000000000000	0.000000000000	-0.000000000000	-0.000000000000	0.000000000000
0.000000000000	4013.377926421405	0.000000000000	0.000000004080	0.000369165972	0.000124407672	0.000000426356	0.000124407672	0.000000426356	0.000000004080	0.000000000000	0.000000000000	-0.000000000000	-0.000000000000	0.000000000000
0.000000000000	4023.411371237458	0.000000000000	0.000000004080	0.000369165972	0.000124407672	0.000000426356	0.000124407672	0.000000426356	0.000000004080	0.000000000000	0.000000000000	-0.000000000000	-0.000000000000	0.000000000000
0.000000000000	4033.444816053512	0.000000000000	0.000000004080	0.000369165972	0.000124407672	0.000000426356	0.000124407672	0.000000426356	0.000000004080	0.000000000000	0.000000000000	-0.000000000000	-0.000000000000	0.000000000000
0.000000000000	4043.478260869565	0.000000000000	0.000000004080	0.000369165972	0.000124407672	0.000000426356	0.000124407672	0.000000426356	0.000000004080	0.000000000000	0.000000000000	-0.000000000000	-0.000000000000	0.000000000000
0.000000000000	4053.511705685619	0.000000000000	0.000000004080	0.000369165972	0.000124407672	0.000000426356	0.000124407672	0.000000426356	0.000000004080	0.000000000000	0.000000000000	-0.000000000000	-0.000000000000	0.000000000000
0.000000000000	4063.545150501672	0.000000000000	0.000000004080	0.000369165972	0.000124407672	0.000000426356	0.000124407672	0.000000426356	0.000000004080	0.000000000000	0.000000000000	-0.000000000000	-0.000000000000	0.000000000000
0.000000000000	4073.578595317726	0.000000000000	0.000000004080	0.000369165972	0.000124407672	0.000000426356	0.000124407672	0.000000426356	0.000000004080	0.000000000000	0.000000000000	-0.000000000000	-0.000000000000	0.000000000000
0.000000000000	4083.612040133779	0.000000000000	0.000000004080	0.000369165972	0.000124407672	0.000000426356	0.000124407672	0.000000426356	0.000000004080	0.000000000000	0.000000000000	-0.000000000000	-0.000000000000	0.000000000000
0.000000000000	4093.645484949833	0.000000000000	0.000000004080	0.000369165972	0.000124407672	0.000000426356	0.000124407672	0.000000426356	0.000000004080	0.000000000000	0.000000000000	-0.000000000000	-0.000000000000	0.000000000000
0.000000000000	4103.678929765886	0.000000000000	0.000000004080	0.000369165972	0.000124407672	0.000000426356	0.000124407672	0.000000426356	0.000000004080	0.000000000000	0.000000000000	-0.000000000000	-0.000000000000	0.000000000000
0.000000000000	4113.712374581940	0.000000000000	0.000000004080	0.000369165972	0.000124407672	0.000000426356	0.000124407672	0.000000426356	0.000000004080	0.000000000000	0.000000000000	-0.000000000000	-0.000000000000	0.000000000000
0.000000000000	4123.745819397994	0.000000000000	0.000000004080	0.000369165972	0.000124407672	0.000000426356	0.000124407672	0.000000426356	0.000000004080	0.000000000000	0.000000000000	-0.000000000000	-0.000000000000	0.000000000000
0.000000000000	4133.779264214047	0.000000000000	0.000000004080	0.000369165972	0.000124407672	0.000000426356	0.000124407672	0.000000426356	0.000000004080	0.000000000000	0.000000000000	-0.000000000000	-0.000000000000	0.000000000000
0.000000000000	4143.812709030100	0.000000000000	0.000000004080	0.000369165972	0.000124407672	0.000000426356	0.000124407672	0.000000426356	0.000000004080	0.000000000000	0.000000000000	-0.000000000000	-0.000000000000	0.000000000000
0.000000000000	4153.846153846154	0.000000000000	0.000000004080	0.000369165972	0.000124407672	0.000000426356	0.000124407672	0.000000426356	0.000000004080	0.000000000000	0.000000000000	-0.000000000000	-0.000000000000	0.000000000000
0.000000000000	4163.879598662207	0.000000000000	0.000000004080	0.000369165972	0.000124407672	0.000000426356	0.000124407672	0.000000426356	0.000000004080	0.000000000000	0.000000000000	-0.000000000000	-0.000000000000	0.000000000000
0.000000000000	4173.913043478261	0.000000000000	0.000000004080	0.000369165972	0.000124407672	0.000000426356	0.000124407672	0.000000426356	0.000000004080	0.000000000000	0.000000000000	-0.000000000000	-0.000000000000	0.000000000000
0.000000000000	4183.946488294315	0.000000000000	0.000000004080	0.000369165972	0.000124407672	0.000000426356	0.000124407672	0.000000426356	0.000000004080	0.000000000000	0.000000000000	-0.000000000000	-0.000000000000	0.000000000000
0.000000000000	4193.979933110368	0.000000000000	0.000000004080	0.000369165972	0.000124407672	0.000000426356	0.000124407672	0.000000426356	0.000000004080	0.000000000000	0.000000000000	-0.000000000000	-0.000000000000	0.000000000000
0.000000000000	4204.013377926422	0.000000000000	0.000000004080	0.000369165972	0.000124407672	0.000000426356	0.000124407672	0.000000426356	0.000000004080	0.000000000000	0.000000000000	-0.000000000000	-0.000000000000	0.000000000000
0.000000000000	4214.046822742475	0.000000000000	0.000000004080	0.000369165972	0.000124407672	0.000000426356	0.000124407672	0.000000426356	0.000000004080	0.000000000000	0.000000000000	-0.000000000000	-0.000000000000	0.000000000000
0.000000000000	4224.080267558528	0.000000000000	0.000000004080	0.000369165972	0.000124407672	0.000000426356	0.000124407672	0.000000426356	0.000000004080	0.000000000000	0.000000000000	-0.000000000000	-0.000000000000	0.000000000000
0.000000000000	4234.113712374582	0.000000000000	0.000000004080	0.000369165972	0.000124407672	0.000000426356	0.000124407672	0.000000426356	0.000000004080	0.000000000000	0.000000000000	-0.000000000000	-0.000000000000	0.000000000000
0.000000000000	4244.147157190636	0.000000000000	0.000000004080	0.000369165972	0.000124407672	0.000000426356	0.000124407672	0.000000426356	0.000000004080	0.000000000000	0.000000000000	-0.000000000000	-0.000000000000	0.000000000000
0.000000000000	4254.180602006689	0.000000000000	0.000000004080	0.000369165972	0.000124407672	0.000000426356	0.000124407672	0.000000426356	0.000000004080	0.000000000000	0.000000000000	-0.000000000000	-0.000000000000	0.000000000000
0.000000000000	4264.214046822743	0.000000000000	0.000000004080	0.000369165972	0.000124407672	0.000000426356	0.000124407672	0.000000426356	0.000000004080	0.000000000000	0.000000000000	-0.000000000000	-0.000000000000	0.000000000000
0.000000000000	4274.247491638796	0.000000000000	0.000000004080	0.000369165972	0.000124407672	0.000000426356	0.000124407672	0.000000426356	0.000000004080	0.000000000000	0.000000000000	-0.000000000000	-0.000000000000	0.000000000000
0.000000000000	4284.280936454849	0.000000000000	0.000000004080	0.000369165972	0.000124407672	0.000000426356	0.000124407672	0.000000426356	0.000000004080	0.000000000000	0.000000000000	-0.000000000000	-0.000000000000	0.000000000000
0.000000000000	4294.314381270903	0.000000000000	0.000000004080	0.000369165972	0.000124407672	0.000000426356	0.000124407672	0.000000426356	0.000000004080	0.000000000000	0.000000000000	-0.000000000000	-0.000000000000	0.000000000000
0.000000000000	4304.347826086957	0.000000000000	0.000000004080	0.000369165972	0.000124407672	0.000000426356	0.000124407672	0.000000426356	0.000000004080	0.000000000000	0.000000000000	-0.000000000000	-0.000000000000	0.000000000000
0.000000000000	4314.381270903010	0.000000000000	0.000000004080	0.000369165972	0.000124407672	0.000000426356	0.000124407672	0.000000426356	0.000000004080	0.000000000000	0.000000000000	-0.000000000000	-0.000000000000	0.000000000000
0.000000000000	4324.414715719064	0.000000000000	0.000000004080	0.000369165972	0.000124407672	0.000000426356	0.000124407672	0.000000426356	0.000000004080	0.000000000000	0.000000000000	-0.000000000000	-0.000000000000	0.000000000000
0.000000000000	4334.448160535117	0.000000000000	0.000000004080	0.000369165972	0.000124407672	0.000000426356	0.000124407672	0.000000426356	0.000000004080	0.000000000000	0.000000000000	-0.000000000000	-0.000000000000	0.000000000000
0.000000000000	4344.481605351170	0.000000000000	0.000000004080	0.000369165972	0.000124407672	0.000000426356	0.000124407672	0.000000426356	0.000000004080	0.000000000000	0.000000000000	-0.000000000000	-0.000000000000	0.000000000000
0.000000000000	4354.515050167224	0.000000000000	0.000000004080	0.000369165972	0.000124407672	0.000000426356	0.000124407672	0.000000426356	0.000000004080	0.000000000000	0.000000000000	-0.000000000000	-0.000000000000	0.000000000000
0.000000000000	4364.548494983278	0.000000000000	0.000000004080	0.000369165972	0.000124407672	0.000000426356	0.000124407672	0.000000426356	0.000000004080	0.000000000000	0.000000000000	-0.000000000000	-0.000000000000	0.000000000000
0.000000000000	4374.581939799331	0.000000000000	0.000000004080	0.000369165972	0.000124407672	0.000000426356	0.000124407672	0.000000426356	0.000000004080	0.000000000000	0.000000000000	-0.000000000000	-0.000000000000	0.000000000000
0.000000000000	4384.615384615385	0.000000000000	0.000000004080	0.000369165972	0.000124407672	0.000000426356	0.000124407672	0.000000426356	0.000000004080	0.000000000000	0.000000000000	-0.000000000000	-0.000000000000	0.000000000000
0.000000000000	4394.648829431439	0.000000000000	0.000000004080	0.000369165972	0.000124407672	0.000000426356	0.000124407672	0.000000426356	0.000000004080	0.000000000000	0.000000000000	-0.000000000000	-0.000000000000	0.000000000000
0.000000000000	4404.682274247491	0.000000000000	0.000000004080	0.000369165972	0.000124407672	0.000000426356	0.000124407672	0.000000426356	0.000000004080	0.000000000000	0.000000000000	-0.000000000000	-0.000000000000	0.000000000000
0.000000000000	4414.715719063545	0.000000000000	0.000000004080	0.000369165972	0.000124407672	0.000000426356	0.000124407672	0.000000426356	0.000000004080	0.000000000000	0.000000000000	-0.000000000000	-0.000000000000	0.000000000000
0.000000000000	4424.749163879599	0.000000000000	0.000000004080	0.000369165972	0.000124407672	0.000000426356	0.000124407672	0.000000426356	0.000000004080	0.000000000000	0.000000000000	-0.000000000000	-0.000000000000	0.000000000000
0.000000000000	4434.782608695652	0.000000000000	0.000000004080	0.000369165972	0.000124407672	0.000000426356	0.000124407672	0.000000426356	0.000000004080	0.000000000000	0.000000000000	-0.000000000000	-0.000000000000	0.000000000000
0.000000000000	4444.816053511706	0.000000000000	0.000000004080	0.000369165972	0.000124407672	0.000000426356	0.000124407672	0.000000426356	0.000000004080	0.000000000000	0.000000000000	-0.000000000000	-0.000000000000	0.000000000000
0.000000000000	4454.849498327760	0.000000000000	0.000000004080	0.000369165972	0.000124407672	0.000000426356	0.000124407672	0.000000426356	0.000000004080	0.000000000000	0.000000000000	-0.000000000000	-0.000000000000	0.000000000000
0.000000000000	4464.882943143813	0.000000000000	0.000000004080	0.000369165972	0.000124407672	0.000000426356	0.000124407672	0.000000426356	0.000000004080	0.000000000000	0.000000000000	-0.000000000000	-0.000000000000	0.000000000000
0.000000000000	4474.916387959866	0.000000000000	0.000000004080	0.000369165972	0.000124407672	0.000000426356	0.000124407672	0.000000426356	0.000000004080	0.000000000000	0.000000000000	-0.000000000000	-0.000000000000	0.000000000000
0.000000000000	4484.949832775920	0.000000000000	0.000000004080	0.000369165972	0.000124407672	0.000000426356	0.000124407672	0.000000426356	0.000000004080	0.000000000000	0.000000000000	-0.000000000000	-0.000000000000	0.000000000000
0.000000000000	4494.983277591973	0.000000000000	0.000000004080	0.000369165972	0.000124407672	0.000000426356	0.000124407672	0.000000426356	0.000000004080	0.000000000000	0.000000000000	-0.000000000000	-0.000000000000	0.000000000000
0.000000000000	4505.016722408027	0.000000000000	0.000000004080	0.000369165972	0.000124407672	0.000000426356	0.000124407672	0.000000426356	0.000000004080	0.000000000000	0.000000000000	-0.000000000000	-0.000000000000	0.000000000000
0.000000000000	4515.050167224081	0.000000000000	0.000000004080	0.000369165972	0.000124407672	0.000000426356	0.000124407672	0.000000426356	0.000000004080	0.000000000000	0.000000000000	-0.000000000000	-0.000000000000	0.000000000000
0.000000000000	4525.083612040134	0.000000000000	0.000000004080	0.000369165972	0.000124407672	0.000000426356	0.000124407672	0.000000426356	0.000000004080	0.000000000000	0.000000000000	-0.000000000000	-0.000000000000	0.000000000000
0.000000000000	4535.117056856187	0.000000000000	0.000000004080	0.000369165972	0.000124407672	0.000000426356	0.000124407672	0.000000426356	0.000000004080	0.000000000000	0.000000000000	-0.000000000000	-0.000000000000	0.000000000000
0.000000000000	4545.150501672241	0.000000000000	0.000000004080	0.000369165972	0.000124407672	0.000000426356	0.000124407672	0.000000426356	0.000000004080	0.000000000000	0.000000000000	-0.000000000000	-0.000000000000	0.000000000000
0.000000000000	4555.183946488294	0.000000000000	0.000000004080	0.000369165972	0.000124407672	0.000000426356	0.000124407672	0.000000426356	0.000000004080	0.000000000000	0.000000000000	-0.000000000000	-0.000000000000	0.000000000000
0.000000000000	4565.217391304348	0.000000000000	0.000000004080	0.000369165972	0.000124407672	0.000000426356	0.000124407672	0.000000426356	0.000000004080	0.000000000000	0.000000000000	-0.000000000000	-0.000000000000	0.000000000000
0.000000000000	4575.250836120402	0.000000000000	0.000000004080	0.000369165972	0.000124407672	0.000000426356	0.000124407672	0.000000426356	0.000000004080	0.000000000000	0.000000000000	-0.000000000000	-0.000000000000	0.000000000000
0.000000000000	4585.284280936455	0.000000000000	0.000000004080	0.000369165972	0.000124407672	0.000000426356	0.000124407672	0.000000426356	0.000000004080	0.000000000000	0.000000000000	-0.000000000000	-0.000000000000	0.000000000000
0.000000000000	4595.317725752509	0.000000000000	0.000000004080	0.000369165972	0.000124407672	0.000000426356	0.000124407672	0.000000426356	0.000000004080	0.000000000000	0.000000000000	-0.000000000000	-0.000000000000	0.000000000000
0.000000000000	4605.351170568562	0.000000000000	0.000000004080	0.000369165972	0.000124407672	0.000000426356	0.000124407672	0.000000426356	0.000000004080	0.000000000000	0.000000000000	-0.000000000000	-0.000000000000	0.000000000000
0.000000000000	4615.384615384615	0.000000000000	0.000000004080	0.000369165972	0.000124407672	0.000000426356	0.000124407672	0.000000426356	0.000000004080	0.000000000000	0.000000000000	-0.000000000000	-0.000000000000	0.000000000000
0.000000000000	4625.418060200669	0.000000000000	0.000000004080	0.000369165972	0.000124407672	0.000000426356	0.000124407672	0.000000426356	0.000000004080	0.000000000000	0.000000000000	-0.000000000000	-0.000000000000	0.000000000000
0.000000000000	4635.451505016723	0.000000000000	0.000000004080	0.000369165972	0.000124407672	0.000000426356	0.000124407672	0.000000426356	0.000000004080	0.000000000000	0.000000000000	-0.000000000000	-0.000000000000	0.000000000000
0.000000000000	4645.484949832776	0.000000000000	0.000000004080	0.000369165972	0.000124407672	0.000000426356	0.000124407672	0.000000426356	0.000000004080	0.000000000000	0.000000000000	-0.000000000000	-0.000000000000	0.000000000000
0.000000000000	4655.518394648830	0.000000000000	0.000000004080	0.000369165972	0.000124407672	0.000000426356	0.000124407672	0.000000426356	0.000000004080	0.000000000000	0.000000000000	-0.000000000000	-0.000000000000	0.000000000000
0.000000000000	4665.551839464883	0.000000000000	0.000000004080	0.000369165972	0.000124407672	0.000000426356	0.000124407672	0.000000426356	0.000000004080	0.000000000000	0.000000000000	-0.000000000000	-0.000000000000	0.000000000000
0.000000000000	4675.585284280936	0.000000000000	0.000000004080	0.000369165972	0.000124407672	0.000000426356	0.000124407672	0.000000426356	0.000000004080	0.000000000000	0.000000000000	-0.000000000000	-0.000000000000	0.000000000000
0.000000000000	4685.618729096990	0.000000000000	0.000000004080	0.000369165972	0.000124407672	0.000000426356	0.000124407672	0.000000426356	0.000000004080	0.000000000000	0.000000000000	-0.000000000000	-0.000000000000	0.000000000000
0.000000000000	4695.652173913044	0.000000000000	0.000000004080	0.000369165972	0.000124407672	0.000000426356	0.000124407672	0.000000426356	0.000000004080	0.000000000000	0.000000000000	-0.000000000000	-0.000000000000	0.000000000000
0.000000000000	4705.685618729097	0.000000000000	0.000000004080	0.000369165972	0.000124407672	0.000000426356	0.000124407672	0.000000426356	0.000000004080	0.000000000000	0.000000000000	-0.000000000000	-0.000000000000	0.000000000000
0.000000000000	4715.719063545151	0.000000000000	0.000000004080	0.000369165972	0.000124407672	0.000000426356	0.000124407672	0.000000426356	0.000000004080	0.000000000000	0.000000000000	-0.000000000000	-0.000000000000	0.000000000000
0.000000000000	4725.752508361204	0.000000000000	0.000000004080	0.000369165972	0.000124407672	0.000000426356	0.000124407672	0.000000426356	0.000000004080	0.000000000000	0.000000000000	-0.000000000000	-0.000000000000	0.000000000000
0.000000000000	4735.785953177257	0.000000000000	0.000000004080	0.000369165972	0.000124407672	0.000000426356	0.000124407672	0.000000426356	0.000000004080	0.000000000000	0.000000000000	-0.000000000000	-0.000000000000	0.000000000000
0.000000000000	4745.819397993311	0.000000000000	0.000000004080	0.000369165972	0.000124407672	0.000000426356	0.000124407672	0.000000426356	0.000000004080	0.000000000000	0.000000000000	-0.000000000000	-0.000000000000	0.000000000000
0.000000000000	4755.852842809365	0.000000000000	0.000000004080	0.000369165972	0.000124407672	0.000000426356	0.000124407672	0.000000426356	0.000000004080	0.000000000000	0.000000000000	-0.000000000000	-0.000000000000	0.000000000000
0.000000000000	4765.886287625418	0.000000000000	0.000000004080	0.000369165972	0.000124407672	0.000000426356	0.000124407672	0.000000426356	0.000000004080	0.000000000000	0.000000000000	-0.000000000000	-0.000000000000	0.000000000000
0.000000000000	4775.919732441472	0.000000000000	0.000000004080	0.000369165972	0.000124407672	0.000000426356	0.000124407672	0.000000426356	0.000000004080	0.000000000000	0.000000000000	-0.000000000000	-0.000000000000	0.000000000000
0.000000000000	4785.953177257526	0.000000000000	0.000000004080	0.000369165972	0.000124407672	0.000000426356	0.000124407672	0.000000426356	0.000000004080	0.000000000000	0.000000000000	-0.000000000000	-0.000000000000	0.000000000000
0.000000000000	4795.986622073578	0.000000000000	0.000000004080	0.000369165972	0.000124407672	0.000000426356	0.000124407672	0.000000426356	0.000000004080	0.000000000000	0.000000000000	-0.000000000000	-0.000000000000	0.000000000000
0.000000000000	4806.020066889632	0.000000000000	0.000000004080	0.000369165972	0.000124407672	0.000000426356	0.000124407672	0.000000426356	0.000000004080	0.000000000000	0.000000000000	-0.000000000000	-0.000000000000	0.000000000000
0.000000000000	4816.053511705686	0.000000000000	0.000000004080	0.000369165972	0.000124407672	0.000000426356	0.000124407672	0.000000426356	0.000000004080	0.000000000000	0.000000000000	-0.000000000000	-0.000000000000	0.000000000000
0.000000000000	4826.086956521739	0.000000000000	0.000000004080	0.000369165972	0.000124407672	0.000000426356	0.000124407672	0.000000426356	0.000000004080	0.000000000000	0.000000000000	-0.000000000000	-0.000000000000	0.000000000000
0.000000000000	4836.120401337793	0.000000000000	0.000000004080	0.000369165972	0.000124407672	0.000000426356	0.000124407672	0.000000426356	0.000000004080	0.000000000000	0.000000000000	-0.000000000000	-0.000000000000	0.000000000000
0.000000000000	4846.153846153847	0.000000000000	0.000000004080	0.000369165972	0.000124407672	0.000000426356	0.000124407672	0.000000426356	0.000000004080	0.000000000000	0.000000000000	-0.000000000000	-0.000000000000	0.000000000000
0.000000000000	4856.187290969900	0.000000000000	0.000000004080	0.000369165972	0.000124407672	0.000000426356	0.000124407672	0.000000426356	0.000000004080	0.000000000000	0.000000000000	-0.000000000000	-0.000000000000	0.000000000000
0.000000000000	4866.220735785953	0.000000000000	0.000000004080	0.000369165972	0.000124407672	0.000000426356	0.000124407672	0.000000426356	0.000000004080	0.000000000000	0.000000000000	-0.000000000000	-0.000000000000	0.000000000000
0.000000000000	4876.254180602007	0.000000000000	0.000000004080	0.000369165972	0.000124407672	0.000000426356	0.000124407672	0.000000426356	0.000000004080	0.000000000000	0.000000000000	-0.000000000000	-0.000000000000	0.000000000000
0.000000000000	4886.287625418060	0.000000000000	0.000000004080	0.000369165972	0.000124407672	0.000000426356	0.000124407672	0.000000426356	0.000000004080	0.000000000000	0.000000000000	-0.000000000000	-0.000000000000	0.000000000000
0.000000000000	4896.321070234114	0.000000000000	0.000000004080	0.000369165972	0.000124407672	0.000000426356	0.000124407672	0.000000426356	0.000000004080	0.000000000000	0.000000000000	-0.000000000000	-0.000000000000	0.000000000000
0.000000000000	4906.354515050168	0.000000000000	0.000000004080	0.000369165972	0.000124407672	0.000000426356	0.000124407672	0.000000426356	0.000000004080	0.000000000000	0.000000000000	-0.000000000000	-0.000000000000	0.000000000000
0.000000000000	4916.387959866221	0.000000000000	0.000000004080	0.000369165972	0.000124407672	0.000000426356	0.000124407672	0.000000426356	0.000000004080	0.000000000000	0.000000000000	-0.000000000000	-0.000000000000	0.000000000000
0.000000000000	4926.421404682274	0.000000000000	0.000000004080	0.000369165972	0.000124407672	0.000000426356	0.000124407672	0.000000426356	0.000000004080	0.000000000000	0.000000000000	-0.000000000000	-0.000000000000	0.000000000000
0.000000000000	4936.454849498328	0.000000000000	0.000000004080	0.000369165972	0.000124407672	0.000000426356	0.000124407672	0.000000426356	0.000000004080	0.000000000000	0.000000000000	-0.000000000000	-0.000000000000	0.000000000000
0.000000000000	4946.488294314381	0.000000000000	0.000000004080	0.000369165972	0.000124407672	0.000000426356	0.000124407672	0.000000426356	0.000000004080	0.000000000000	0.000000000000	-0.000000000000	-0.000000000000	0.000000000000
0.000000000000	4956.521739130435	0.000000000000	0.000000004080	0.000369165972	0.000124407672	0.000000426356	0.000124407672	0.000000426356	0.000000004080	0.000000000000	0.000000000000	-0.000000000000	-0.000000000000	0.000000000000
0.000000000000	4966.555183946489	0.000000000000	0.000000004080	0.000369165972	0.000124407672	0.000000426356	0.000124407672	0.000000426356	0.000000004080	0.000000000000	0.000000000000	-0.000000000000	-0.000000000000	0.000000000000
0.000000000000	4976.588628762542	0.000000000000	0.000000004080	0.000369165972	0.000124407672	0.000000426356	0.000124407672	0.000000426356	0.000000004080	0.000000000000	0.000000000000	-0.000000000000	-0.000000000000	0.000000000000
0.000000000000	4986.622073578596	0.000000000000	0.000000004080	0.000369165972	0.000124407672	0.000000426356	0.000124407672	0.000000426356	0.000000004080	0.000000000000	0.000000000000	-0.000000000000	-0.000000000000	0.000000000000
0.000000000000	4996.655518394649	0.000000000000	0.000000004080	0.000369165972	0.000124407672	0.000000426356	0.000124407672	0.000000426356	0.000000004080	0.000000000000	0.000000000000	-0.000000000000	-0.000000000000	0.000000000000
0.000000000000	5006.688963210702	0.000000000000	0.000000004080	0.000369165972	0.000124407672	0.000000426356	0.000124407672	0.000000426356	0.000000004080	0.000000000000	0.000000000000	-0.000000000000	-0.000000000000	0.000000000000
0.000000000000	5016.722408026756	0.000000000000	0.000000004080	0.000369165972	0.000124407672	0.000000426356	0.000124407672	0.000000426356	0.000000004080	0.000000000000	0.000000000000	-0.000000000000	-0.000000000000	0.000000000000
0.000000000000	5026.755852842810	0.000000000000	0.000000004080	0.000369165972	0.000124407672	0.000000426356	0.000124407672	0.000000426356	0.000000004080	0.000000000000	0.000000000000	-0.000000000000	-0.000000000000	0.000000000000
0.000000000000	5036.789297658863	0.000000000000	0.000000004080	0.000369165972	0.000124407672	0.000000426356	0.000124407672	0.000000426356	0.000000004080	0.000000000000	0.000000000000	-0.000000000000	-0.000000000000	0.000000000000
0.000000000000	5046.822742474917	0.000000000000	0.000000004080	0.000369165972	0.000124407672	0.000000426356	0.000124407672	0.000000426356	0.000000004080	0.000000000000	0.000000000000	-0.000000000000	-0.000000000000	0.000000000000
0.000000000000	5056.856187290970	0.000000000000	0.000000004080	0.000369165972	0.000124407672	0.000000426356	0.000124407672	0.000000426356	0.000000004080	0.000000000000	0.000000000000	-0.000000000000	-0.000000000000	0.000000000000
0.000000000000	5066.889632107023	0.000000000000	0.000000004080	0.000369165972	0.000124407672	0.000000426356	0.000124407672	0.000000426356	0.000000004080	0.000000000000	0.000000000000	-0.000000000000	-0.000000000000	0.000000000000
0.000000000000	5076.923076923077	0.000000000000	0.000000004080	0.000369165972	0.000124407672	0.000000426356	0.000124407672	0.000000426356	0.000000004080	0.000000000000	0.000000000000	-0.000000000000	-0.000000000000	0.000000000000
0.000000000000	5086.956521739131	0.000000000000	0.000000004080	0.000369165972	0.000124407672	0.000000426356	0.000124407672	0.000000426356	0.000000004080	0.000000000000	0.000000000000	-0.000000000000	-0.000000000000	0.000000000000
0.000000000000	5096.989966555184	0.000000000000	0.000000004080	0.000369165972	0.000124407672	0.000000426356	0.000124407672	0.000000426356	0.000000004080	0.000000000000	0.000000000000	-0.000000000000	-0.000000000000	0.000000000000
0.000000000000	5107.023411371238	0.000000000000	0.000000004080	0.000369165972	0.000124407672	0.000000426356	0.000124407672	0.000000426356	0.000000004080	0.000000000000	0.000000000000	-0.000000000000	-0.000000000000	0.000000000000
0.000000000000	5117.056856187291	0.000000000000	0.000000004080	0.000369165972	0.000124407672	0.000000426356	0.000124407672	0.000000426356	0.000000004080	0.000000000000	0.000000000000	-0.000000000000	-0.000000000000	0.000000000000
0.000000000000	5127.090301003344	0.000000000000	0.000000004080	0.000369165972	0.000124407672	0.000000426356	0.000124407672	0.000000426356	0.000000004080	0.000000000000	0.000000000000	-0.000000000000	-0.000000000000	0.000000000000
0.000000000000	5137.123745819398	0.000000000000	0.000000004080	0.000369165972	0.000124407672	0.000000426356	0.000124407672	0.000000426356	0.000000004080	0.000000000000	0.000000000000	-0.000000000000	-0.000000000000	0.000000000000
0.000000000000	5147.157190635452	0.000000000000	0.000000004080	0.000369165972	0.000124407672	0.000000426356	0.000124407672	0.000000426356	0.000000004080	0.000000000000	0.000000000000	-0.000000000000	-0.000000000000	0.000000000000
0.000000000000	5157.190635451505	0.000000000000	0.000000004080	0.000369165972	0.000124407672	0.000000426356	0.000124407672	0.000000426356	0.000000004080	0.000000000000	0.000000000000	-0.000000000000	-0.000000000000	0.000000000000
0.000000000000	5167.224080267559	0.000000000000	0.000000004080	0.000369165972	0.000124407672	0.000000426356	0.000124407672	0.000000426356	0.000000004080	0.000000000000	0.000000000000	-0.000000000000	-0.000000000000	0.000000000000
0.000000000000	5177.257525083613	0.000000000000	0.000000004080	0.000369165972	0.000124407672	0.000000426356	0.000124407672	0.000000426356	0.000000004080	0.000000000000	0.000000000000	-0.000000000000	-0.000000000000	0.000000000000
0.000000000000	5187.290969899665	0.000000000000	0.000000004080	0.000369165972	0.000124407672	0.000000426356	0.000124407672	0.000000426356	0.000000004080	0.000000000000	0.000000000000	-0.000000000000	-0.000000000000	0.000000000000
0.000000000000	5197.324414715719	0.000000000000	0.000000004080	0.000369165972	0.000124407672	0.000000426356	0.000124407672	0.000000426356	0.000000004080	0.000000000000	0.000000000000	-0.000000000000	-0.000000000000	0.000000000000
0.000000000000	5207.357859531773	0.000000000000	0.000000004080	0.000369165972	0.000124407672	0.000000426356	0.000124407672	0.000000426356	0.000000004080	0.000000000000	0.000000000000	-0.000000000000	-0.000000000000	0.000000000000
0.000000000000	5217.391304347826	0.000000000000	0.000000004080	0.000369165972	0.000124407672	0.000000426356	0.000124407672	0.000000426356	0.000000004080	0.000000000000	0.000000000000	-0.000000000000	-0.000000000000	0.000000000000
0.000000000000	5227.424749163880	0.000000000000	0.000000004080	0.000369165972	0.000124407672	0.000000426356	0.000124407672	0.000000426356	0.000000004080	0.000000000000	0.000000000000	-0.000000000000	-0.000000000000	0.000000000000
0.000000000000	5237.458193979934	0.000000000000	0.000000004080	0.000369165972	0.000124407672	0.000000426356	0.000124407672	0.000000426356	0.000000004080	0.000000000000	0.000000000000	-0.000000000000	-0.000000000000	0.000000000000
0.000000000000	5247.491638795987	0.000000000000	0.000000004080	0.000369165972	0.000124407672	0.000000426356	0.000124407672	0.000000426356	0.000000004080	0.000000000000	0.000000000000	-0.000000000000	-0.000000000000	0.000000000000
0.000000000000	5257.525083612040	0.000000000000	0.000000004080	0.000369165972	0.000124407672	0.000000426356	0.000124407672	0.000000426356	0.000000004080	0.000000000000	0.000000000000	-0.000000000000	-0.000000000000	0.000000000000
0.000000000000	5267.558528428094	0.000000000000	0.000000004080	0.000369165972	0.000124407672	0.000000426356	0.000124407672	0.000000426356	0.000000004080	0.000000000000	0.000000000000	-0.000000000000	-0.000000000000	0.000000000000
0.000000000000	5277.591973244147	0.000000000000	0.000000004080	0.000369165972	0.000124407672	0.000000426356	0.000124407672	0.000000426356	0.000000004080	0.000000000000	0.000000000000	-0.000000000000	-0.000000000000	0.000000000000
0.000000000000	5287.625418060201	0.000000000000	0.000000004080	0.000369165972	0.000124407672	0.000000426356	0.000124407672	0.000000426356	0.000000004080	0.000000000000	0.000000000000	-0.000000000000	-0.000000000000	0.000000000000
0.000000000000	5297.658862876255	0.000000000000	0.000000004080	0.000369165972	0.000124407672	0.000000426356	0.000124407672	0.000000426356	0.000000004080	0.000000000000	0.000000000000	-0.000000000000	-0.000000000000	0.000000000000
0.000000000000	5307.692307692308	0.000000000000	0.000000004080	0.000369165972	0.000124407672	0.000000426356	0.000124407672	0.000000426356	0.000000004080	0.000000000000	0.000000000000	-0.000000000000	-0.000000000000	0.000000000000
0.000000000000	5317.725752508361	0.000000000000	0.000000004080	0.000369165972	0.000124407672	0.000000426356	0.000124407672	0.000000426356	0.000000004080	0.000000000000	0.000000000000	-0.000000000000	-0.000000000000	0.000000000000
0.000000000000	5327.759197324415	0.000000000000	0.000000004080	0.000369165972	0.000124407672	0.000000426356	0.000124407672	0.000000426356	0.000000004080	0.000000000000	0.000000000000	-0.000000000000	-0.000000000000	0.000000000000
0.000000000000	5337.792642140468	0.000000000000	0.000000004080	0.000369165972	0.000124407672	0.000000426356	0.000124407672	0.000000426356	0.000000004080	0.000000000000	0.000000000000	-0.000000000000	-0.000000000000	0.000000000000
0.000000000000	5347.826086956522	0.000000000000	0.000000004080	0.000369165972	0.000124407672	0.000000426356	0.000124407672	0.000000426356	0.000000004080	0.000000000000	0.000000000000	-0.000000000000	-0.000000000000	0.000000000000
0.000000000000	5357.859531772576	0.000000000000	0.000000004080	0.000369165972	0.000124407672	0.000000426356	0.000124407672	0.000000426356	0.000000004080	0.000000000000	0.000000000000	-0.000000000000	-0.000000000000	0.000000000000
0.000000000000	5367.892976588629	0.000000000000	0.000000004080	0.000369165972	0.000124407672	0.000000426356	0.000124407672	0.000000426356	0.000000004080	0.000000000000	0.000000000000	-0.000000000000	-0.000000000000	0.000000000000
0.000000000000	5377.926421404683	0.000000000000	0.000000004080	0.000369165972	0.000124407672	0.000000426356	0.000124407672	0.000000426356	0.000000004080	0.000000000000	0.000000000000	-0.000000000000	-0.000000000000	0.000000000000
0.000000000000	5387.959866220736	0.000000000000	0.000000004080	0.000369165972	0.000124407672	0.000000426356	0.000124407672	0.000000426356	0.000000004080	0.000000000000	0.000000000000	-0.000000000000	-0.000000000000	0.000000000000
0.000000000000	5397.993311036789	0.000000000000	0.000000004080	0.000369165972	0.000124407672	0.000000426356	0.000124407672	0.000000426356	0.000000004080	0.000000000000	0.000000000000	-0.000000000000	-0.000000000000	0.000000000000
0.000000000000	5408.026755852843	0.000000000000	0.000000004080	0.000369165972	0.000124407672	0.000000426356	0.000124407672	0.000000426356	0.000000004080	0.000000000000	0.000000000000	-0.000000000000	-0.000000000000	0.000000000000
0.000000000000	5418.060200668897	0.000000000000	0.000000004080	0.000369165972	0.000124407672	0.000000426356	0.000124407672	0.000000426356	0.000000004080	0.000000000000	0.000000000000	-0.000000000000	-0.000000000000	0.000000000000
0.000000000000	5428.093645484950	0.000000000000	0.000000004080	0.000369165972	0.000124407672	0.000000426356	0.000124407672	0.000000426356	0.000000004080	0.000000000000	0.000000000000	-0.000000000000	-0.000000000000	0.000000000000
0.000000000000	5438.127090301004	0.000000000000	0.000000004080	0.000369165972	0.000124407672	0.000000426356	0.000124407672	0.000000426356	0.000000004080	0.000000000000	0.000000000000	-0.000000000000	-0.000000000000	0.000000000000
0.000000000000	5448.160535117057	0.000000000000	0.000000004080	0.000369165972	0.000124407672	0.000000426356	0.000124407672	0.000000426356	0.000000004080	0.000000000000	0.000000000000	-0.000000000000	-0.000000000000	0.000000000000
0.000000000000	5458.193979933110	0.000000000000	0.000000004080	0.000369165972	0.000124407672	0.000000426356	0.000124407672	0.000000426356	0.000000004080	0.000000000000	0.000000000000	-0.000000000000	-0.000000000000	0.000000000000
0.000000000000	5468.227424749164	0.000000000000	0.000000004080	0.000369165972	0.000124407672	0.000000426356	0.000124407672	0.000000426356	0.000000004080	0.000000000000	0.000000000000	-0.000000000000	-0.000000000000	0.000000000000
0.000000000000	5478.260869565218	0.000000000000	0.000000004080	0.000369165972	0.000124407672	0.000000426356	0.000124407672	0.000000426356	0.000000004080	0.000000000000	0.000000000000	-0.000000000000	-0.000000000000	0.000000000000
0.000000000000	5488.294314381271	0.000000000000	0.000000004080	0.000369165972	0.000124407672	0.000000426356	0.000124407672	0.000000426356	0.000000004080	0.000000000000	0.000000000000	-0.000000000000	-0.000000000000	0.000000000000
0.000000000000	5498.327759197325	0.000000000000	0.000000004080	0.000369165972	0.000124407672	0.000000426356	0.000124407672	0.000000426356	0.000000004080	0.000000000000	0.000000000000	-0.000000000000	-0.000000000000	0.000000000000
0.000000000000	5508.361204013378	0.000000000000	0.000000004080	0.000369165972	0.000124407672	0.000000426356	0.000124407672	0.000000426356	0.000000004080	0.000000000000	0.000000000000	-0.000000000000	-0.000000000000	0.000000000000
0.000000000000	5518.394648829431	0.000000000000	0.000000004080	0.000369165972	0.000124407672	0.000000426356	0.000124407672	0.000000426356	0.000000004080	0.000000000000	0.000000000000	-0.000000000000	-0.000000000000	0.000000000000
0.000000000000	5528.428093645485	0.000000000000	0.000000004080	0.000369165972	0.000124407672	0.000000426356	0.000124407672	0.000000426356	0.000000004080	0.000000000000	0.000000000000	-0.000000000000	-0.000000000000	0.000000000000
0.000000000000	5538.461538461539	0.000000000000	0.000000004080	0.000369165972	0.000124407672	0.000000426356	0.000124407672	0.000000426356	0.000000004080	0.000000000000	0.000000000000	-0.000000000000	-0.000000000000	0.000000000000
0.000000000000	5548.494983277592	0.000000000000	0.000000004080	0.000369165972	0.000124407672	0.000000426356	0.000124407672	0.000000426356	0.000000004080	0.000000000000	0.000000000000	-0.000000000000	-0.000000000000	0.000000000000
0.000000000000	5558.528428093646	0.000000000000	0.000000004080	0.000369165972	0.000124407672	0.000000426356	0.000124407672	0.000000426356	0.000000004080	0.000000000000	0.000000000000	-0.000000000000	-0.000000000000	0.000000000000
0.000000000000	5568.561872909700	0.000000000000	0.000000004080	0.000369165972	0.000124407672	0.000000426356	0.000124407672	0.000000426356	0.000000004080	0.000000000000	0.000000000000	-0.000000000000	-0.000000000000	0.000000000000
0.000000000000	5578.595317725752	0.000000000000	0.000000004080	0.000369165972	0.000124407672	0.000000426356	0.000124407672	0.000000426356	0.000000004080	0.000000000000	0.000000000000	-0.000000000000	-0.000000000000	0.000000000000
0.000000000000	5588.628762541806	0.000000000000	0.000000004080	0.000369165972	0.000124407672	0.000000426356	0.000124407672	0.000000426356	0.000000004080	0.000000000000	0.000000000000	-0.000000000000	-0.000000000000	0.000000000000
0.000000000000	5598.662207357860	0.000000000000	0.000000004080	0.000369165972	0.000124407672	0.000000426356	0.000124407672	0.000000426356	0.000000004080	0.000000000000	0.000000000000	-0.000000000000	-0.000000000000	0.000000000000
0.000000000000	5608.695652173913	0.000000000000	0.000000004080	0.000369165972	0.000124407672	0.000000426356	0.000124407672	0.000000426356	0.000000004080	0.000000000000	0.000000000000	-0.000000000000	-0.000000000000	0.000000000000
0.000000000000	5618.729096989967	0.000000000000	0.000000004080	0.000369165972	0.000124407672	0.000000426356	0.000124407672	0.000000426356	0.000000004080	0.000000000000	0.000000000000	-0.000000000000	-0.000000000000	0.000000000000
0.000000000000	5628.762541806021	0.000000000000	0.000000004080	0.000369165972	0.000124407672	0.000000426356	0.000124407672	0.000000426356	0.000000004080	0.000000000000	0.000000000000	-0.000000000000	-0.000000000000	0.000000000000
0.000000000000	5638.795986622074	0.000000000000	0.000000004080	0.000369165972	0.000124407672	0.000000426356	0.000124407672	0.000000426356	0.000000004080	0.000000000000	0.000000000000	-0.000000000000	-0.000000000000	0.000000000000
0.000000000000	5648.829431438127	0.000000000000	0.000000004080	0.000369165972	0.000124407672	0.000000426356	0.000124407672	0.000000426356	0.000000004080	0.000000000000	0.000000000000	-0.000000000000	-0.000000000000	0.000000000000
0.000000000000	5658.862876254181	0.000000000000	0.000000004080	0.000369165972	0.000124407672	0.000000426356	0.000124407672	0.000000426356	0.000000004080	0.000000000000	0.000000000000	-0.000000000000	-0.000000000000	0.000000000000
0.000000000000	5668.896321070234	0.000000000000	0.000000004080	0.000369165972	0.000124407672	0.000000426356	0.000124407672	0.000000426356	0.000000004080	0.000000000000	0.000000000000	-0.000000000000	-0.000000000000	0.000000000000
0.000000000000	5678.929765886288	0.000000000000	0.000000004080	0.000369165972	0.000124407672	0.000000426356	0.000124407672	0.000000426356	0.000000004080	0.000000000000	0.000000000000	-0.000000000000	-0.000000000000	0.000000000000
0.000000000000	5688.963210702342	0.000000000000	0.000000004080	0.000369165972	0.000124407672	0.000000426356	0.000124407672	0.000000426356	0.000000004080	0.000000000000	0.000000000000	-0.000000000000	-0.000000000000	0.000000000000
0.000000000000	5698.996655518395	0.000000000000	0.000000004080	0.000369165972	0.000124407672	0.000000426356	0.000124407672	0.000000426356	0.000000004080	0.000000000000	0.000000000000	-0.000000000000	-0.000000000000	0.000000000000
0.000000000000	5709.030100334448	0.000000000000	0.000000004080	0.000369165972	0.000124407672	0.000000426356	0.000124407672	0.000000426356	0.000000004080	0.000000000000	0.000000000000	-0.000000000000	-0.000000000000	0.000000000000
0.000000000000	5719.063545150502	0.000000000000	0.000000004080	0.000369165972	0.000124407672	0.000000426356	0.000124407672	0.000000426356	0.000000004080	0.000000000000	0.000000000000	-0.000000000000	-0.000000000000	0.000000000000
0.000000000000	5729.096989966555	0.000000000000	0.000000004080	0.000369165972	0.000124407672	0.000000426356	0.000124407672	0.000000426356	0.000000004080	0.000000000000	0.000000000000	-0.000000000000	-0.000000000000	0.000000000000
0.000000000000	5739.130434782609	0.000000000000	0.000000004080	0.000369165972	0.000124407672	0.000000426356	0.000124407672	0.000000426356	0.000000004080	0.000000000000	0.000000000000	-0.000000000000	-0.000000000000	0.000000000000
0.000000000000	5749.163879598663	0.000000000000	0.000000004080	0.000369165972	0.000124407672	0.000000426356	0.000124407672	0.000000426356	0.000000004080	0.000000000000	0.000000000000	-0.000000000000	-0.000000000000	0.000000000000
0.000000000000	5759.197324414716	0.000000000000	0.000000004080	0.000369165972	0.000124407672	0.000000426356	0.000124407672	0.000000426356	0.000000004080	0.000000000000	0.000000000000	-0.000000000000	-0.000000000000	0.000000000000
0.000000000000	5769.230769230770	0.000000000000	0.000000004080	0.000369165972	0.000124407672	0.000000426356	0.000124407672	0.000000426356	0.000000004080	0.000000000000	0.000000000000	-0.000000000000	-0.000000000000	0.000000000000
0.000000000000	5779.264214046823	0.000000000000	0.000000004080	0.000369165972	0.000124407672	0.000000426356	0.000124407672	0.000000426356	0.000000004080	0.000000000000	0.000000000000	-0.000000000000	-0.000000000000	0.000000000000
0.000000000000	5789.297658862876	0.000000000000	0.000000004080	0.000369165972	0.000124407672	0.000000426356	0.000124407672	0.000000426356	0.000000004080	0.000000000000	0.000000000000	-0.000000000000	-0.000000000000	0.000000000000
0.000000000000	5799.331103678930	0.000000000000	0.000000004080	0.000369165972	0.000124407672	0.000000426356	0.000124407672	0.000000426356	0.000000004080	0.000000000000	0.000000000000	-0.000000000000	-0.000000000000	0.000000000000
0.000000000000	5809.364548494984	0.000000000000	0.000000004080	0.000369165972	0.000124407672	0.000000426356	0.000124407672	0.000000426356	0.000000004080	0.000000000000	0.000000000000	-0.000000000000	-0.000000000000	0.000000000000
0.000000000000	5819.397993311037	0.000000000000	0.000000004080	0.000369165972	0.000124407672	0.000000426356	0.000124407672	0.000000426356	0.000000004080	0.000000000000	0.000000000000	-0.000000000000	-0.000000000000	0.000000000000
0.000000000000	5829.431438127091	0.000000000000	0.000000004080	0.000369165972	0.000124407672	0.000000426356	0.000124407672	0.000000426356	0.000000004080	0.000000000000	0.000000000000	-0.000000000000	-0.000000000000	0.000000000000
0.000000000000	5839.464882943144	0.000000000000	0.000000004080	0.000369165972	0.000124407672	0.000000426356	0.000124407672	0.000000426356	0.000000004080	0.000000000000	0.000000000000	-0.000000000000	-0.000000000000	0.000000000000
0.000000000000	5849.498327759197	0.000000000000	0.000000004080	0.000369165972	0.000124407672	0.000000426356	0.000124407672	0.000000426356	0.000000004080	0.000000000000	0.000000000000	-0.000000000000	-0.000000000000	0.000000000000
0.000000000000	5859.531772575251	0.000000000000	0.000000004080	0.000369165972	0.000124407672	0.000000426356	0.000124407672	0.000000426356	0.000000004080	0.000000000000	0.000000000000	-0.000000000000	-0.000000000000	0.000000000000
0.000000000000	5869.565217391305	0.000000000000	0.000000004080	0.000369165972	0.000124407672	0.000000426356	0.000124407672	0.000000426356	0.000000004080	0.000000000000	0.000000000000	-0.000000000000	-0.000000000000	0.000000000000
0.000000000000	5879.598662207358	0.000000000000	0.000000004080	0.000369165972	0.000124407672	0.000000426356	0.000124407672	0.000000426356	0.000000004080	0.000000000000	0.000000000000	-0.000000000000	-0.000000000000	0.000000000000
0.000000000000	5889.632107023412	0.000000000000	0.000000004080	0.000369165972	0.000124407672	0.000000426356	0.000124407672	0.000000426356	0.000000004080	0.000000000000	0.000000000000	-0.000000000000	-0.000000000000	0.000000000000
0.000000000000	5899.665551839465	0.000000000000	0.000000004080	0.000369165972	0.000124407672	0.000000426356	0.000124407672	0.000000426356	0.000000004080	0.000000000000	0.000000000000	-0.000000000000	-0.000000000000	0.000000000000
0.000000000000	5909.698996655518	0.000000000000	0.000000004080	0.000369165972	0.000124407672	0.000000426356	0.000124407672	0.000000426356	0.000000004080	0.000000000000	0.000000000000	-0.000000000000	-0.000000000000	0.000000000000
0.000000000000	5919.732441471572	0.000000000000	0.000000004080	0.000369165972	0.000124407672	0.000000426356	0.000124407672	0.000000426356	0.000000004080	0.000000000000	0.000000000000	-0.000000000000	-0.000000000000	0.000000000000
0.000000000000	5929.765886287626	0.000000000000	0.000000004080	0.000369165972	0.000124407672	0.000000426356	0.000124407672	0.000000426356	0.000000004080	0.000000000000	0.000000000000	-0.000000000000	-0.000000000000	0.000000000000
0.000000000000	5939.799331103679	0.000000000000	0.000000004080	0.000369165972	0.000124407672	0.000000426356	0.000124407672	0.000000426356	0.000000004080	0.000000000000	0.000000000000	-0.000000000000	-0.000000000000	0.000000000000
0.000000000000	5949.832775919733	0.000000000000	0.000000004080	0.000369165972	0.000124407672	0.000000426356	0.000124407672	0.000000426356	0.000000004080	0.000000000000	0.000000000000	-0.000000000000	-0.000000000000	0.000000000000
0.000000000000	5959.866220735787	0.000000000000	0.000000004080	0.000369165972	0.000124407672	0.000000426356	0.000124407672	0.000000426356	0.000000004080	0.000000000000	0.000000000000	-0.000000000000	-0.000000000000	0.000000000000
0.000000000000	5969.899665551839	0.000000000000	0.000000004080	0.000369165972	0.000124407672	0.000000426356	0.000124407672	0.000000426356	0.000000004080	0.000000000000	0.000000000000	-0.000000000000	-0.000000000000	0.000000000000
0.000000000000	5979.933110367893	0.000000000000	0.000000004080	0.000369165972	0.000124407672	0.000000426356	0.000124407672	0.000000426356	0.000000004080	0.000000000000	0.000000000000	-0.000000000000	-0.000000000000	0.000000000000
0.000000000000	5989.966555183947	0.000000000000	0.000000004080	0.000369165972	0.000124407672	0.000000426356	0.000124407672	0.000000426356	0.000000004080	0.000000000000	0.000000000000	-0.000000000000	-0.000000000000	0.000000000000
0.000000000000	6000.000000000000	0.000000000000	0.000000004080	0.000369165972	0.000124407672	0.000000426356	0.000124407672	0.000000426356	0.000000004080	0.000000000000	0.000000000000	-0.000000000000	-0.000000000000	0.000000000000
0.000000000000	6010.033444816054	0.000000000000	0.000000004080	0.000369165972	0.000124407672	0.000000426356	0.000124407672	0.000000426356	0.000000004080	0.000000000000	0.000000000000	-0.000000000000	-0.000000000000	0.000000000000
0.000000000000	6020.066889632108	0.000000000000	0.000000004080	0.000369165972	0.000124407672	0.000000426356	0.000124407672	0.000000426356	0.000000004080	0.000000000000	0.000000000000	-0.000000000000	-0.000000000000	0.000000000000
0.000000000000	6030.100334448161	-0.000000000000	0.000000007296	0.000307530974	0.000185333202	0.000001135824	0.000183197945	0.000001103692	0.000000007209	0.000062347683	-0.000001487911	-0.000126752138	-0.000006049708	0.000000000000
-0.000132801846	6040.133779264214	0.000000000000	0.000000007296	0.000307530988	0.000185333173	0.000001135839	0.000185257845	0.000001134704	0.000000007293	0.000000000000	0.000000000000	-0.000004441156	-0.000000276987	0.000000000000
-0.000004718143	6050.167224080268	0.000000000000	0.000000007296	0.000307530988	0.000185333173	0.000001135839	0.000185330516	0.000001135799	0.000000007296	0.000000000000	0.000000000000	-0.000000156680	-0.000000009774	0.000000000000
-0.000000166454	6060.200668896321	-0.000000000000	0.000000007296	0.000307530988	0.000185333173	0.000001135839	0.000185333079	0.000001135837	0.000000007296	0.000000000000	0.000000000000	-0.000000005525	-0.000000000345	0.000000000000
-0.000000005870	6070.234113712375	-0.000000000000	0.000000007296	0.000307530988	0.000185333173	0.000001135839	0.000185333170	0.000001135839	0.000000007296	0.000000000000	0.000000000000	-0.000000000196	-0.000000000012	0.000000000000
-0.000000000208	6080.267558528429	0.000000000000	0.000000007296	0.000307530988	0.000185333173	0.000001135839	0.000185333173	0.000001135839	0.000000007296	0.000000000000	0.000000000000	-0.000000000007	-0.000000000000	0.000000000000
-0.000000000007	6090.301003344482	-0.000000000000	0.000000007296	0.000307530988	0.000185333173	0.000001135839	0.000185333173	0.000001135839	0.000000007296	0.000000000000	0.000000000000	-0.000000000000	-0.000000000000	0.000000000000
-0.000000000000	6100.334448160535	0.000000000000	0.000000007296	0.000307530988	0.000185333173	0.000001135839	0.000185333173	0.000001135839	0.000000007296	0.000000000000	0.000000000000	-0.000000000000	-0.000000000000	0.000000000000
-0.000000000000	6110.367892976589	-0.000000000000	0.000000007296	0.000307530988	0.000185333173	0.000001135839	0.000185333173	0.000001135839	0.000000007296	0.000000000000	0.000000000000	-0.000000000000	-0.000000000000	0.000000000000
-0.000000000000	6120.401337792642	0.000000000000	0.000000007296	0.000307530988	0.000185333173	0.000001135839	0.000185333173	0.000001135839	0.000000007296	0.000000000000	0.000000000000	-0.000000000000	-0.000000000000	0.000000000000
-0.000000000000	6130.434782608696	-0.000000000000	0.000000007296	0.000307530988	0.000185333173	0.000001135839	0.000185333173	0.000001135839	0.000000007296	0.000000000000	0.000000000000	-0.000000000000	-0.000000000000	0.000000000000
-0.000000000000	6140.468227424750	0.000000000000	0.000000007296	0.000307530988	0.000185333173	0.000001135839	0.000185333173	0.000001135839	0.000000007296	0.000000000000	0.000000000000	-0.000000000000	-0.000000000000	0.000000000000
-0.000000000000	6150.501672240803	0.000000000000	0.000000007296	0.000307530988	0.000185333173	0.000001135839	0.000185333173	0.000001135839	0.000000007296	0.000000000000	0.000000000000	-0.000000000000	-0.000000000000	0.000000000000
0.000000000000	6160.535117056857	0.000000000000	0.000000007296	0.000307530988	0.000185333173	0.000001135839	0.000185333173	0.000001135839	0.000000007296	0.000000000000	0.000000000000	-0.000000000000	-0.000000000000	0.000000000000
0.000000000000	6170.568561872910	0.000000000000	0.000000007296	0.000307530988	0.000185333173	0.000001135839	0.000185333173	0.000001135839	0.000000007296	0.000000000000	0.000000000000	-0.000000000000	-0.000000000000	0.000000000000
0.000000000000	6180.602006688963	0.000000000000	0.000000007296	0.000307530988	0.000185333173	0.000001135839	0.000185333173	0.000001135839	0.000000007296	0.000000000000	0.000000000000	-0.000000000000	-0.000000000000	0.000000000000
0.000000000000	6190.635451505017	0.000000000000	0.000000007296	0.000307530988	0.000185333173	0.000001135839	0.000185333173	0.000001135839	0.000000007296	0.000000000000	0.000000000000	-0.000000000000	-0.000000000000	0.000000000000
0.000000000000	6200.668896321071	0.000000000000	0.000000007296	0.000307530988	0.000185333173	0.000001135839	0.000185333173	0.000001135839	0.000000007296	0.000000000000	0.000000000000	-0.000000000000	-0.000000000000	0.000000000000
0.000000000000	6210.702341137124	0.000000000000	0.000000007296	0.000307530988	0.000185333173	0.000001135839	0.000185333173	0.000001135839	0.000000007296	0.000000000000	0.000000000000	-0.000000000000	-0.000000000000	0.000000000000
0.000000000000	6220.735785953178	0.000000000000	0.000000007296	0.000307530988	0.000185333173	0.000001135839	0.000185333173	0.000001135839	0.000000007296	0.000000000000	0.000000000000	-0.000000000000	-0.000000000000	0.000000000000
0.000000000000	6230.769230769231	0.000000000000	0.000000007296	0.000307530988	0.000185333173	0.000001135839	0.000185333173	0.000001135839	0.000000007296	0.000000000000	0.000000000000	-0.000000000000	-0.000000000000	0.000000000000
0.000000000000	6240.802675585284	0.000000000000	0.000000007296	0.000307530988	0.000185333173	0.000001135839	0.000185333173	0.000001135839	0.000000007296	0.000000000000	0.000000000000	-0.000000000000	-0.000000000000	0.000000000000
0.000000000000	6250.836120401338	0.000000000000	0.000000007296	0.000307530988	0.000185333173	0.000001135839	0.000185333173	0.000001135839	0.000000007296	0.000000000000	0.000000000000	-0.000000000000	-0.000000000000	0.000000000000
0.000000000000	6260.869565217392	0.000000000000	0.000000007296	0.000307530988	0.000185333173	0.000001135839	0.000185333173	0.000001135839	0.000000007296	0.000000000000	0.000000000000	-0.000000000000	-0.000000000000	0.000000000000
0.000000000000	6270.903010033445	0.000000000000	0.000000007296	0.000307530988	0.000185333173	0.000001135839	0.000185333173	0.000001135839	0.000000007296	0.000000000000	0.000000000000	-0.000000000000	-0.000000000000	0.000000000000
0.000000000000	6280.936454849499	0.000000000000	0.000000007296	0.000307530988	0.000185333173	0.000001135839	0.000185333173	0.000001135839	0.000000007296	0.000000000000	0.000000000000	-0.000000000000	-0.000000000000	0.000000000000
0.000000000000	6290.969899665552	0.000000000000	0.000000007296	0.000307530988	0.000185333173	0.000001135839	0.000185333173	0.000001135839	0.000000007296	0.000000000000	0.000000000000	-0.000000000000	-0.000000000000	0.000000000000
0.000000000000	6301.003344481605	0.000000000000	0.000000007296	0.000307530988	0.000185333173	0.000001135839	0.000185333173	0.000001135839	0.000000007296	0.000000000000	0.000000000000	-0.000000000000	-0.000000000000	0.000000000000
0.000000000000	6311.036789297659	0.000000000000	0.000000007296	0.000307530988	0.000185333173	0.000001135839	0.000185333173	0.000001135839	0.000000007296	0.000000000000	0.000000000000	-0.000000000000	-0.000000000000	0.000000000000
0.000000000000	6321.070234113713	0.000000000000	0.000000007296	0.000307530988	0.000185333173	0.000001135839	0.000185333173	0.000001135839	0.000000007296	0.000000000000	0.000000000000	-0.000000000000	-0.000000000000	0.000000000000
0.000000000000	6331.103678929766	0.000000000000	0.000000007296	0.000307530988	0.000185333173	0.000001135839	0.000185333173	0.000001135839	0.000000007296	0.000000000000	0.000000000000	-0.000000000000	-0.000000000000	0.000000000000
0.000000000000	6341.137123745820	0.000000000000	0.000000007296	0.000307530988	0.000185333173	0.000001135839	0.000185333173	0.000001135839	0.000000007296	0.000000000000	0.000000000000	-0.000000000000	-0.000000000000	0.000000000000
0.000000000000	6351.170568561874	0.000000000000	0.000000007296	0.000307530988	0.000185333173	0.000001135839	0.000185333173	0.000001135839	0.000000007296	0.000000000000	0.000000000000	-0.000000000000	-0.000000000000	0.000000000000
0.000000000000	6361.204013377926	0.000000000000	0.000000007296	0.000307530988	0.000185333173	0.000001135839	0.000185333173	0.000001135839	0.000000007296	0.000000000000	0.000000000000	-0.000000000000	-0.000000000000	0.000000000000
0.000000000000	6371.237458193980	0.000000000000	0.000000007296	0.000307530988	0.000185333173	0.000001135839	0.000185333173	0.000001135839	0.000000007296	0.000000000000	0.000000000000	-0.000000000000	-0.000000000000	0.000000000000
0.000000000000	6381.270903010034	0.000000000000	0.000000007296	0.000307530988	0.000185333173	0.000001135839	0.000185333173	0.000001135839	0.000000007296	0.000000000000	0.000000000000	-0.000000000000	-0.000000000000	0.000000000000
0.000000000000	6391.304347826087	0.000000000000	0.000000007296	0.000307530988	0.000185333173	0.000001135839	0.000185333173	0.000001135839	0.000000007296	0.000000000000	0.000000000000	-0.000000000000	-0.000000000000	0.000000000000
0.000000000000	6401.337792642141	0.000000000000	0.000000007296	0.000307530988	0.000185333173	0.000001135839	0.000185333173	0.000001135839	0.000000007296	0.000000000000	0.000000000000	-0.000000000000	-0.000000000000	0.000000000000
0.000000000000	6411.371237458195	0.000000000000	0.000000007296	0.000307530988	0.000185333173	0.000001135839	0.000185333173	0.000001135839	0.000000007296	0.000000000000	0.000000000000	-0.000000000000	-0.000000000000	0.000000000000
0.000000000000	6421.404682274248	0.000000000000	0.000000007296	0.000307530988	0.000185333173	0.000001135839	0.000185333173	0.000001135839	0.000000007296	0.000000000000	0.000000000000	-0.000000000000	-0.000000000000	0.000000000000
0.000000000000	6431.438127090301	0.000000000000	0.000000007296	0.000307530988	0.000185333173	0.000001135839	0.000185333173	0.000001135839	0.000000007296	0.000000000000	0.000000000000	-0.000000000000	-0.000000000000	0.000000000000
0.000000000000	6441.471571906355	0.000000000000	0.000000007296	0.000307530988	0.000185333173	0.000001135839	0.000185333173	0.000001135839	0.000000007296	0.000000000000	0.000000000000	-0.000000000000	-0.000000000000	0.000000000000
0.000000000000	6451.505016722408	0.000000000000	0.000000007296	0.000307530988	0.000185333173	0.000001135839	0.000185333173	0.000001135839	0.000000007296	0.000000000000	0.000000000000	-0.000000000000	-0.000000000000	0.000000000000
0.000000000000	6461.538461538462	0.000000000000	0.000000007296	0.000307530988	0.000185333173	0.000001135839	0.000185333173	0.000001135839	0.000000007296	0.000000000000	0.000000000000	-0.000000000000	-0.000000000000	0.000000000000
0.000000000000	6471.571906354516	0.000000000000	0.000000007296	0.000307530988	0.000185333173	0.000001135839	0.000185333173	0.000001135839	0.000000007296	0.000000000000	0.000000000000	-0.000000000000	-0.000000000000	0.000000000000
0.000000000000	6481.605351170569	0.000000000000	0.000000007296	0.000307530988	0.000185333173	0.000001135839	0.000185333173	0.000001135839	0.000000007296	0.000000000000	0.000000000000	-0.000000000000	-0.000000000000	0.000000000000
0.000000000000	6491.638795986622	0.000000000000	0.000000007296	0.000307530988	0.000185333173	0.000001135839	0.000185333173	0.000001135839	0.000000007296	0.000000000000	0.000000000000	-0.000000000000	-0.000000000000	0.000000000000
0.000000000000	6501.672240802676	0.000000000000	0.000000007296	0.000307530988	0.000185333173	0.000001135839	0.000185333173	0.000001135839	0.000000007296	0.000000000000	0.000000000000	-0.000000000000	-0.000000000000	0.000000000000
0.000000000000	6511.705685618729	0.000000000000	0.000000007296	0.000307530988	0.000185333173	0.000001135839	0.000185333173	0.000001135839	0.000000007296	0.000000000000	0.000000000000	-0.000000000000	-0.000000000000	0.000000000000
0.000000000000	6521.739130434783	0.000000000000	0.000000007296	0.000307530988	0.000185333173	0.000001135839	0.000185333173	0.000001135839	0.000000007296	0.000000000000	0.000000000000	-0.000000000000	-0.000000000000	0.000000000000
0.000000000000	6531.772575250837	0.000000000000	0.000000007296	0.000307530988	0.000185333173	0.000001135839	0.000185333173	0.000001135839	0.000000007296	0.000000000000	0.000000000000	-0.000000000000	-0.000000000000	0.000000000000
0.000000000000	6541.806020066890	0.000000000000	0.000000007296	0.000307530988	0.000185333173	0.000001135839	0.000185333173	0.000001135839	0.000000007296	0.000000000000	0.000000000000	-0.000000000000	-0.000000000000	0.000000000000
0.000000000000	6551.839464882944	0.000000000000	0.000000007296	0.000307530988	0.000185333173	0.000001135839	0.000185333173	0.000001135839	0.000000007296	0.000000000000	0.000000000000	-0.000000000000	-0.000000000000	0.000000000000
0.000000000000	6561.872909698997	0.000000000000	0.000000007296	0.000307530988	0.000185333173	0.000001135839	0.000185333173	0.000001135839	0.000000007296	0.000000000000	0.000000000000	-0.000000000000	-0.000000000000	0.000000000000
0.000000000000	6571.906354515050	0.000000000000	0.000000007296	0.000307530988	0.000185333173	0.000001135839	0.000185333173	0.000001135839	0.000000007296	0.000000000000	0.000000000000	-0.000000000000	-0.000000000000	0.000000000000
0.000000000000	6581.939799331104	0.000000000000	0.000000007296	0.000307530988	0.000185333173	0.000001135839	0.000185333173	0.000001135839	0.000000007296	0.000000000000	0.000000000000	-0.000000000000	-0.000000000000	0.000000000000
0.000000000000	6591.973244147158	0.000000000000	0.000000007296	0.000307530988	0.000185333173	0.000001135839	0.000185333173	0.000001135839	0.000000007296	0.000000000000	0.000000000000	-0.000000000000	-0.000000000000	0.000000000000
0.000000000000	6602.006688963211	0.000000000000	0.000000007296	0.000307530988	0.000185333173	0.000001135839	0.000185333173	0.000001135839	0.000000007296	0.000000000000	0.000000000000	-0.000000000000	-0.000000000000	0.000000000000
0.000000000000	6612.040133779265	0.000000000000	0.000000007296	0.000307530988	0.000185333173	0.000001135839	0.000185333173	0.000001135839	0.000000007296	0.000000000000	0.000000000000	-0.000000000000	-0.000000000000	0.000000000000
0.000000000000	6622.073578595318	0.000000000000	0.000000007296	0.000307530988	0.000185333173	0.000001135839	0.000185333173	0.000001135839	0.000000007296	0.000000000000	0.000000000000	-0.000000000000	-0.000000000000	0.000000000000
0.000000000000	6632.107023411371	0.000000000000	0.000000007296	0.000307530988	0.000185333173	0.000001135839	0.000185333173	0.000001135839	0.000000007296	0.000000000000	0.000000000000	-0.000000000000	-0.000000000000	0.000000000000
0.000000000000	6642.140468227425	0.000000000000	0.000000007296	0.000307530988	0.000185333173	0.000001135839	0.000185333173	0.000001135839	0.000000007296	0.000000000000	0.000000000000	-0.000000000000	-0.000000000000	0.000000000000
0.000000000000	6652.173913043479	0.000000000000	0.000000007296	0.000307530988	0.000185333173	0.000001135839	0.000185333173	0.000001135839	0.000000007296	0.000000000000	0.000000000000	-0.000000000000	-0.000000000000	0.000000000000
0.000000000000	6662.207357859532	0.000000000000	0.000000007296	0.000307530988	0.000185333173	0.000001135839	0.000185333173	0.000001135839	0.000000007296	0.000000000000	0.000000000000	-0.000000000000	-0.000000000000	0.000000000000
0.000000000000	6672.240802675586	0.000000000000	0.000000007296	0.000307530988	0.000185333173	0.000001135839	0.000185333173	0.000001135839	0.000000007296	0.000000000000	0.000000000000	-0.000000000000	-0.000000000000	0.000000000000
0.000000000000	6682.274247491639	0.000000000000	0.000000007296	0.000307530988	0.000185333173	0.000001135839	0.000185333173	0.000001135839	0.000000007296	0.000000000000	0.000000000000	-0.000000000000	-0.000000000000	0.000000000000
0.000000000000	6692.307692307692	0.000000000000	0.000000007296	0.000307530988	0.000185333173	0.000001135839	0.000185333173	0.000001135839	0.000000007296	0.000000000000	0.000000000000	-0.000000000000	-0.000000000000	0.000000000000
0.000000000000	6702.341137123746	0.000000000000	0.000000007296	0.000307530988	0.000185333173	0.000001135839	0.000185333173	0.000001135839	0.000000007296	0.000000000000	0.000000000000	-0.000000000000	-0.000000000000	0.000000000000
0.000000000000	6712.374581939800	0.000000000000	0.000000007296	0.000307530988	0.000185333173	0.000001135839	0.000185333173	0.000001135839	0.000000007296	0.000000000000	0.000000000000	-0.000000000000	-0.000000000000	0.000000000000
0.000000000000	6722.408026755853	0.000000000000	0.000000007296	0.000307530988	0.000185333173	0.000001135839	0.000185333173	0.000001135839	0.000000007296	0.000000000000	0.000000000000	-0.000000000000	-0.000000000000	0.000000000000
0.000000000000	6732.441471571907	0.000000000000	0.000000007296	0.000307530988	0.000185333173	0.000001135839	0.000185333173	0.000001135839	0.000000007296	0.000000000000	0.000000000000	-0.000000000000	-0.000000000000	0.000000000000
0.000000000000	6742.474916387961	0.000000000000	0.000000007296	0.000307530988	0.000185333173	0.000001135839	0.000185333173	0.000001135839	0.000000007296	0.000000000000	0.000000000000	-0.000000000000	-0.000000000000	0.000000000000
0.000000000000	6752.508361204013	0.000000000000	0.000000007296	0.000307530988	0.000185333173	0.000001135839	0.000185333173	0.000001135839	0.000000007296	0.000000000000	0.000000000000	-0.000000000000	-0.000000000000	0.000000000000
0.000000000000	6762.541806020067	0.000000000000	0.000000007296	0.000307530988	0.000185333173	0.000001135839	0.000185333173	0.000001135839	0.000000007296	0.000000000000	0.000000000000	-0.000000000000	-0.000000000000	0.000000000000
0.000000000000	6772.575250836121	0.000000000000	0.000000007296	0.000307530988	0.000185333173	0.000001135839	0.000185333173	0.000001135839	0.000000007296	0.000000000000	0.000000000000	-0.000000000000	-0.000000000000	0.000000000000
0.000000000000	6782.608695652174	0.000000000000	0.000000007296	0.000307530988	0.000185333173	0.000001135839	0.000185333173	0.000001135839	0.000000007296	0.000000000000	0.000000000000	-0.000000000000	-0.000000000000	0.000000000000
0.000000000000	6792.642140468228	0.000000000000	0.000000007296	0.000307530988	0.000185333173	0.000001135839	0.000185333173	0.000001135839	0.000000007296	0.000000000000	0.000000000000	-0.000000000000	-0.000000000000	0.000000000000
0.000000000000	6802.675585284282	0.000000000000	0.000000007296	0.000307530988	0.000185333173	0.000001135839	0.000185333173	0.000001135839	0.000000007296	0.000000000000	0.000000000000	-0.000000000000	-0.000000000000	0.000000000000
0.000000000000	6812.709030100335	0.000000000000	0.000000007296	0.000307530988	0.000185333173	0.000001135839	0.000185333173	0.000001135839	0.000000007296	0.000000000000	0.000000000000	-0.000000000000	-0.000000000000	0.000000000000
0.000000000000	6822.742474916388	0.000000000000	0.000000007296	0.000307530988	0.000185333173	0.000001135839	0.000185333173	0.000001135839	0.000000007296	0.000000000000	0.000000000000	-0.000000000000	-0.000000000000	0.000000000000
0.000000000000	6832.775919732442	0.000000000000	0.000000007296	0.000307530988	0.000185333173	0.000001135839	0.000185333173	0.000001135839	0.000000007296	0.000000000000	0.000000000000	-0.000000000000	-0.000000000000	0.000000000000
0.000000000000	6842.809364548495	0.000000000000	0.000000007296	0.000307530988	0.000185333173	0.000001135839	0.000185333173	0.000001135839	0.000000007296	0.000000000000	0.000000000000	-0.000000000000	-0.000000000000	0.000000000000
0.000000000000	6852.842809364549	0.000000000000	0.000000007296	0.000307530988	0.000185333173	0.000001135839	0.000185333173	0.000001135839	0.000000007296	0.000000000000	0.000000000000	-0.000000000000	-0.000000000000	0.000000000000
0.000000000000	6862.876254180603	0.000000000000	0.000000007296	0.000307530988	0.000185333173	0.000001135839	0.000185333173	0.000001135839	0.000000007296	0.000000000000	0.000000000000	-0.000000000000	-0.000000000000	0.000000000000
0.000000000000	6872.909698996656	0.000000000000	0.000000007296	0.000307530988	0.000185333173	0.000001135839	0.000185333173	0.000001135839	0.000000007296	0.000000000000	0.000000000000	-0.000000000000	-0.000000000000	0.000000000000
0.000000000000	6882.943143812709	0.000000000000	0.000000007296	0.000307530988	0.000185333173	0.000001135839	0.000185333173	0.000001135839	0.000000007296	0.000000000000	0.000000000000	-0.000000000000	-0.000000000000	0.000000000000
0.000000000000	6892.976588628763	0.000000000000	0.000000007296	0.000307530988	0.000185333173	0.000001135839	0.000185333173	0.000001135839	0.000000007296	0.000000000000	0.000000000000	-0.000000000000	-0.000000000000	0.000000000000
0.000000000000	6903.010033444816	0.000000000000	0.000000007296	0.000307530988	0.000185333173	0.000001135839	0.000185333173	0.000001135839	0.000000007296	0.000000000000	0.000000000000	-0.000000000000	-0.000000000000	0.000000000000
0.000000000000	6913.043478260870	0.000000000000	0.000000007296	0.000307530988	0.000185333173	0.000001135839	0.000185333173	0.000001135839	0.000000007296	0.000000000000	0.000000000000	-0.000000000000	-0.000000000000	0.000000000000
0.000000000000	6923.076923076924	0.000000000000	0.000000007296	0.000307530988	0.000185333173	0.000001135839	0.000185333173	0.000001135839	0.000000007296	0.000000000000	0.000000000000	-0.000000000000	-0.000000000000	0.000000000000
0.000000000000	6933.110367892977	0.000000000000	0.000000007296	0.000307530988	0.000185333173	0.000001135839	0.000185333173	0.000001135839	0.000000007296	0.000000000000	0.000000000000	-0.000000000000	-0.000000000000	0.000000000000
0.000000000000	6943.143812709030	0.000000000000	0.000000007296	0.000307530988	0.000185333173	0.000001135839	0.000185333173	0.000001135839	0.000000007296	0.000000000000	0.000000000000	-0.000000000000	-0.000000000000	0.000000000000
0.000000000000	6953.177257525084	0.000000000000	0.000000007296	0.000307530988	0.000185333173	0.000001135839	0.000185333173	0.000001135839	0.000000007296	0.000000000000	0.000000000000	-0.000000000000	-0.000000000000	0.000000000000
0.000000000000	6963.210702341137	0.000000000000	0.000000007296	0.000307530988	0.000185333173	0.000001135839	0.000185333173	0.000001135839	0.000000007296	0.000000000000	0.000000000000	-0.000000000000	-0.000000000000	0.000000000000
0.000000000000	6973.244147157191	0.000000000000	0.000000007296	0.000307530988	0.000185333173	0.000001135839	0.000185333173	0.000001135839	0.000000007296	0.000000000000	0.000000000000	-0.000000000000	-0.000000000000	0.000000000000
0.000000000000	6983.277591973245	0.000000000000	0.000000007296	0.000307530988	0.000185333173	0.000001135839	0.000185333173	0.000001135839	0.000000007296	0.000000000000	0.000000000000	-0.000000000000	-0.000000000000	0.000000000000
0.000000000000	6993.311036789298	0.000000000000	0.000000007296	0.000307530988	0.000185333173	0.000001135839	0.000185333173	0.000001135839	0.000000007296	0.000000000000	0.000000000000	-0.000000000000	-0.000000000000	0.000000000000
0.000000000000	7003.344481605352	0.000000000000	0.000000007296	0.000307530988	0.000185333173	0.000001135839	0.000185333173	0.000001135839	0.000000007296	0.000000000000	0.000000000000	-0.000000000000	-0.000000000000	0.000000000000
0.000000000000	7013.377926421405	0.000000000000	0.000000007296	0.000307530988	0.000185333173	0.000001135839	0.000185333173	0.000001135839	0.000000007296	0.000000000000	0.000000000000	-0.000000000000	-0.000000000000	0.000000000000
0.000000000000	7023.411371237458	0.000000000000	0.000000007296	0.000307530988	0.000185333173	0.000001135839	0.000185333173	0.000001135839	0.000000007296	0.000000000000	0.000000000000	-0.000000000000	-0.000000000000	0.000000000000
0.000000000000	7033.444816053512	0.000000000000	0.000000007296	0.000307530988	0.000185333173	0.000001135839	0.000185333173	0.000001135839	0.000000007296	0.000000000000	0.000000000000	-0.000000000000	-0.000000000000	0.000000000000
0.000000000000	7043.478260869566	0.000000000000	0.000000007296	0.000307530988	0.000185333173	0.000001135839	0.000185333173	0.000001135839	0.000000007296	0.000000000000	0.000000000000	-0.000000000000	-0.000000000000	0.000000000000
0.000000000000	7053.511705685619	0.000000000000	0.000000007296	0.000307530988	0.000185333173	0.000001135839	0.000185333173	0.000001135839	0.000000007296	0.000000000000	0.000000000000	-0.000000000000	-0.000000000000	0.000000000000
0.000000000000	7063.545150501673	0.000000000000	0.000000007296	0.000307530988	0.000185333173	0.000001135839	0.000185333173	0.000001135839	0.000000007296	0.000000000000	0.000000000000	-0.000000000000	-0.000000000000	0.000000000000
0.000000000000	7073.578595317726	0.000000000000	0.000000007296	0.000307530988	0.000185333173	0.000001135839	0.000185333173	0.000001135839	0.000000007296	0.000000000000	0.000000000000	-0.000000000000	-0.000000000000	0.000000000000
0.000000000000	7083.612040133779	0.000000000000	0.000000007296	0.000307530988	0.000185333173	0.000001135839	0.000185333173	0.000001135839	0.000000007296	0.000000000000	0.000000000000	-0.000000000000	-0.000000000000	0.000000000000
0.000000000000	7093.645484949833	0.000000000000	0.000000007296	0.000307530988	0.000185333173	0.000001135839	0.000185333173	0.000001135839	0.000000007296	0.000000000000	0.000000000000	-0.000000000000	-0.000000000000	0.000000000000
0.000000000000	7103.678929765887	0.000000000000	0.000000007296	0.000307530988	0.000185333173	0.000001135839	0.000185333173	0.000001135839	0.000000007296	0.000000000000	0.000000000000	-0.000000000000	-0.000000000000	0.000000000000
0.000000000000	7113.712374581940	0.000000000000	0.000000007296	0.000307530988	0.000185333173	0.000001135839	0.000185333173	0.000001135839	0.000000007296	0.000000000000	0.000000000000	-0.000000000000	-0.000000000000	0.000000000000
0.000000000000	7123.745819397994	0.000000000000	0.000000007296	0.000307530988	0.000185333173	0.000001135839	0.000185333173	0.000001135839	0.000000007296	0.000000000000	0.000000000000	-0.000000000000	-0.000000000000	0.000000000000
0.000000000000	7133.779264214048	0.000000000000	0.000000007296	0.000307530988	0.000185333173	0.000001135839	0.000185333173	0.000001135839	0.000000007296	0.000000000000	0.000000000000	-0.000000000000	-0.000000000000	0.000000000000
0.000000000000	7143.812709030100	0.000000000000	0.000000007296	0.000307530988	0.000185333173	0.000001135839	0.000185333173	0.000001135839	0.000000007296	0.000000000000	0.000000000000	-0.000000000000	-0.000000000000	0.000000000000
0.000000000000	7153.846153846154	0.000000000000	0.000000007296	0.000307530988	0.000185333173	0.000001135839	0.000185333173	0.000001135839	0.000000007296	0.000000000000	0.000000000000	-0.000000000000	-0.000000000000	0.000000000000
0.000000000000	7163.879598662208	0.000000000000	0.000000007296	0.000307530988	0.000185333173	0.000001135839	0.000185333173	0.000001135839	0.000000007296	0.000000000000	0.000000000000	-0.000000000000	-0.000000000000	0.000000000000
0.000000000000	7173.913043478261	0.000000000000	0.000000007296	0.000307530988	0.000185333173	0.000001135839	0.000185333173	0.000001135839	0.000000007296	0.000000000000	0.000000000000	-0.000000000000	-0.000000000000	0.000000000000
0.000000000000	7183.946488294315	0.000000000000	0.000000007296	0.000307530988	0.000185333173	0.000001135839	0.000185333173	0.000001135839	0.000000007296	0.000000000000	0.000000000000	-0.000000000000	-0.000000000000	0.000000000000
0.000000000000	7193.979933110369	0.000000000000	0.000000007296	0.000307530988	0.000185333173	0.000001135839	0.000185333173	0.000001135839	0.000000007296	0.000000000000	0.000000000000	-0.000000000000	-0.000000000000	0.000000000000
0.000000000000	7204.013377926422	0.000000000000	0.000000007296	0.000307530988	0.000185333173	0.000001135839	0.000185333173	0.000001135839	0.000000007296	0.000000000000	0.000000000000	-0.000000000000	-0.000000000000	0.000000000000
0.000000000000	7214.046822742475	0.000000000000	0.000000007296	0.000307530988	0.000185333173	0.000001135839	0.000185333173	0.000001135839	0.000000007296	0.000000000000	0.000000000000	-0.000000000000	-0.000000000000	0.000000000000
0.000000000000	7224.080267558529	0.000000000000	0.000000007296	0.000307530988	0.000185333173	0.000001135839	0.000185333173	0.000001135839	0.000000007296	0.000000000000	0.000000000000	-0.000000000000	-0.000000000000	0.000000000000
0.000000000000	7234.113712374582	0.000000000000	0.000000007296	0.000307530988	0.000185333173	0.000001135839	0.000185333173	0.000001135839	0.000000007296	0.000000000000	0.000000000000	-0.000000000000	-0.000000000000	0.000000000000
0.000000000000	7244.147157190636	0.000000000000	0.000000007296	0.000307530988	0.000185333173	0.000001135839	0.000185333173	0.000001135839	0.000000007296	0.000000000000	0.000000000000	-0.000000000000	-0.000000000000	0.000000000000
0.000000000000	7254.180602006690	0.000000000000	0.000000007296	0.000307530988	0.000185333173	0.000001135839	0.000185333173	0.000001135839	0.000000007296	0.000000000000	0.000000000000	-0.000000000000	-0.000000000000	0.000000000000
0.000000000000	7264.214046822743	0.000000000000	0.000000007296	0.000307530988	0.000185333173	0.000001135839	0.000185333173	0.000001135839	0.000000007296	0.000000000000	0.000000000000	-0.000000000000	-0.000000000000	0.000000000000
0.000000000000	7274.247491638796	0.000000000000	0.000000007296	0.000307530988	0.000185333173	0.000001135839	0.000185333173	0.000001135839	0.000000007296	0.000000000000	0.000000000000	-0.000000000000	-0.000000000000	0.000000000000
0.000000000000	7284.280936454850	0.000000000000	0.000000007296	0.000307530988	0.000185333173	0.000001135839	0.000185333173	0.000001135839	0.000000007296	0.000000000000	0.000000000000	-0.000000000000	-0.000000000000	0.000000000000
0.000000000000	7294.314381270903	0.000000000000	0.000000007296	0.000307530988	0.000185333173	0.000001135839	0.000185333173	0.000001135839	0.000000007296	0.000000000000	0.000000000000	-0.000000000000	-0.000000000000	0.000000000000
0.000000000000	7304.347826086957	0.000000000000	0.000000007296	0.000307530988	0.000185333173	0.000001135839	0.000185333173	0.000001135839	0.000000007296	0.000000000000	0.000000000000	-0.000000000000	-0.000000000000	0.000000000000
0.000000000000	7314.381270903011	0.000000000000	0.000000007296	0.000307530988	0.000185333173	0.000001135839	0.000185333173	0.000001135839	0.000000007296	0.000000000000	0.000000000000	-0.000000000000	-0.000000000000	0.000000000000
0.000000000000	7324.414715719064	0.000000000000	0.000000007296	0.000307530988	0.000185333173	0.000001135839	0.000185333173	0.000001135839	0.000000007296	0.000000000000	0.000000000000	-0.000000000000	-0.000000000000	0.000000000000
0.000000000000	7334.448160535117	0.000000000000	0.000000007296	0.000307530988	0.000185333173	0.000001135839	0.000185333173	0.000001135839	0.000000007296	0.000000000000	0.000000000000	-0.000000000000	-0.000000000000	0.000000000000
0.000000000000	7344.481605351171	0.000000000000	0.000000007296	0.000307530988	0.000185333173	0.000001135839	0.000185333173	0.000001135839	0.000000007296	0.000000000000	0.000000000000	-0.000000000000	-0.000000000000	0.000000000000
0.000000000000	7354.515050167224	0.000000000000	0.000000007296	0.000307530988	0.000185333173	0.000001135839	0.000185333173	0.000001135839	0.000000007296	0.000000000000	0.000000000000	-0.000000000000	-0.000000000000	0.000000000000
0.000000000000	7364.548494983278	0.000000000000	0.000000007296	0.000307530988	0.000185333173	0.000001135839	0.000185333173	0.000001135839	0.000000007296	0.000000000000	0.000000000000	-0.000000000000	-0.000000000000	0.000000000000
0.000000000000	7374.581939799332	0.000000000000	0.000000007296	0.000307530988	0.000185333173	0.000001135839	0.000185333173	0.000001135839	0.000000007296	0.000000000000	0.000000000000	-0.000000000000	-0.000000000000	0.000000000000
0.000000000000	7384.615384615385	0.000000000000	0.000000007296	0.000307530988	0.000185333173	0.000001135839	0.000185333173	0.000001135839	0.000000007296	0.000000000000	0.000000000000	-0.000000000000	-0.000000000000	0.000000000000
0.000000000000	7394.648829431439	0.000000000000	0.000000007296	0.000307530988	0.000185333173	0.000001135839	0.000185333173	0.000001135839	0.000000007296	0.000000000000	0.000000000000	-0.000000000000	-0.000000000000	0.000000000000
0.000000000000	7404.682274247492	0.000000000000	0.000000007296	0.000307530988	0.000185333173	0.000001135839	0.000185333173	0.000001135839	0.000000007296	0.000000000000	0.000000000000	-0.000000000000	-0.000000000000	0.000000000000
0.000000000000	7414.715719063545	0.000000000000	0.000000007296	0.000307530988	0.000185333173	0.000001135839	0.000185333173	0.000001135839	0.000000007296	0.000000000000	0.000000000000	-0.000000000000	-0.000000000000	0.000000000000
0.000000000000	7424.749163879599	0.000000000000	0.000000007296	0.000307530988	0.000185333173	0.000001135839	0.000185333173	0.000001135839	0.000000007296	0.000000000000	0.000000000000	-0.000000000000	-0.000000000000	0.000000000000
0.000000000000	7434.782608695653	0.000000000000	0.000000007296	0.000307530988	0.000185333173	0.000001135839	0.000185333173	0.000001135839	0.000000007296	0.000000000000	0.000000000000	-0.000000000000	-0.000000000000	0.000000000000
0.000000000000	7444.816053511706	0.000000000000	0.000000007296	0.000307530988	0.000185333173	0.000001135839	0.000185333173	0.000001135839	0.000000007296	0.000000000000	0.000000000000	-0.000000000000	-0.000000000000	0.000000000000
0.000000000000	7454.849498327760	0.000000000000	0.000000007296	0.000307530988	0.000185333173	0.000001135839	0.000185333173	0.000001135839	0.000000007296	0.000000000000	0.000000000000	-0.000000000000	-0.000000000000	0.000000000000
0.000000000000	7464.882943143813	0.000000000000	0.000000007296	0.000307530988	0.000185333173	0.000001135839	0.000185333173	0.000001135839	0.000000007296	0.000000000000	0.000000000000	-0.000000000000	-0.000000000000	0.000000000000
0.000000000000	7474.916387959866	0.000000000000	0.000000007296	0.000307530988	0.000185333173	0.000001135839	0.000185333173	0.000001135839	0.000000007296	0.000000000000	0.000000000000	-0.000000000000	-0.000000000000	0.000000000000
0.000000000000	7484.949832775920	0.000000000000	0.000000007296	0.000307530988	0.000185333173	0.000001135839	0.000185333173	0.000001135839	0.000000007296	0.000000000000	0.000000000000	-0.000000000000	-0.000000000000	0.000000000000
0.000000000000	7494.983277591974	0.000000000000	0.000000007296	0.000307530988	0.000185333173	0.000001135839	0.000185333173	0.000001135839	0.000000007296	0.000000000000	0.000000000000	-0.000000000000	-0.000000000000	0.000000000000
0.000000000000	7505.016722408027	0.000000000000	0.000000007296	0.000307530988	0.000185333173	0.000001135839	0.000185333173	0.000001135839	0.000000007296	0.000000000000	0.000000000000	-0.000000000000	-0.000000000000	0.000000000000
0.000000000000	7515.050167224081	0.000000000000	0.000000007296	0.000307530988	0.000185333173	0.000001135839	0.000185333173	0.000001135839	0.000000007296	0.000000000000	0.000000000000	-0.000000000000	-0.000000000000	0.000000000000
0.000000000000	7525.083612040135	0.000000000000	0.000000007296	0.000307530988	0.000185333173	0.000001135839	0.000185333173	0.000001135839	0.000000007296	0.000000000000	0.000000000000	-0.000000000000	-0.000000000000	0.000000000000
0.000000000000	7535.117056856187	0.000000000000	0.000000007296	0.000307530988	0.000185333173	0.000001135839	0.000185333173	0.000001135839	0.000000007296	0.000000000000	0.000000000000	-0.000000000000	-0.000000000000	0.000000000000
0.000000000000	7545.150501672241	0.000000000000	0.000000007296	0.000307530988	0.000185333173	0.000001135839	0.000185333173	0.000001135839	0.000000007296	0.000000000000	0.000000000000	-0.000000000000	-0.000000000000	0.000000000000
0.000000000000	7555.183946488295	0.000000000000	0.000000007296	0.000307530988	0.000185333173	0.000001135839	0.000185333173	0.000001135839	0.000000007296	0.000000000000	0.000000000000	-0.000000000000	-0.000000000000	0.000000000000
0.000000000000	7565.217391304348	0.000000000000	0.000000007296	0.000307530988	0.000185333173	0.000001135839	0.000185333173	0.000001135839	0.000000007296	0.000000000000	0.000000000000	-0.000000000000	-0.000000000000	0.000000000000
0.000000000000	7575.250836120402	0.000000000000	0.000000007296	0.000307530988	0.000185333173	0.000001135839	0.000185333173	0.000001135839	0.000000007296	0.000000000000	0.000000000000	-0.000000000000	-0.000000000000	0.000000000000
0.000000000000	7585.284280936456	0.000000000000	0.000000007296	0.000307530988	0.000185333173	0.000001135839	0.000185333173	0.000001135839	0.000000007296	0.000000000000	0.000000000000	-0.000000000000	-0.000000000000	0.000000000000
0.000000000000	7595.317725752509	0.000000000000	0.000000007296	0.000307530988	0.000185333173	0.000001135839	0.000185333173	0.000001135839	0.000000007296	0.000000000000	0.000000000000	-0.000000000000	-0.000000000000	0.000000000000
0.000000000000	7605.351170568562	0.000000000000	0.000000007296	0.000307530988	0.000185333173	0.000001135839	0.000185333173	0.000001135839	0.000000007296	0.000000000000	0.000000000000	-0.000000000000	-0.000000000000	0.000000000000
0.000000000000	7615.384615384616	0.000000000000	0.000000007296	0.000307530988	0.000185333173	0.000001135839	0.000185333173	0.000001135839	0.000000007296	0.000000000000	0.000000000000	-0.000000000000	-0.000000000000	0.000000000000
0.000000000000	7625.418060200669	0.000000000000	0.000000007296	0.000307530988	0.000185333173	0.000001135839	0.000185333173	0.000001135839	0.000000007296	0.000000000000	0.000000000000	-0.000000000000	-0.000000000000	0.000000000000
0.000000000000	7635.451505016723	0.000000000000	0.000000007296	0.000307530988	0.000185333173	0.000001135839	0.000185333173	0.000001135839	0.000000007296	0.000000000000	0.000000000000	-0.000000000000	-0.000000000000	0.000000000000
0.000000000000	7645.484949832777	0.000000000000	0.000000007296	0.000307530988	0.000185333173	0.000001135839	0.000185333173	0.000001135839	0.000000007296	0.000000000000	0.000000000000	-0.000000000000	-0.000000000000	0.000000000000
0.000000000000	7655.518394648830	0.000000000000	0.000000007296	0.000307530988	0.000185333173	0.000001135839	0.000185333173	0.000001135839	0.000000007296	0.000000000000	0.000000000000	-0.000000000000	-0.000000000000	0.000000000000
0.000000000000	7665.551839464883	0.000000000000	0.000000007296	0.000307530988	0.000185333173	0.000001135839	0.000185333173	0.000001135839	0.000000007296	0.000000000000	0.000000000000	-0.000000000000	-0.000000000000	0.000000000000
0.000000000000	7675.585284280937	0.000000000000	0.000000007296	0.000307530988	0.000185333173	0.000001135839	0.000185333173	0.000001135839	0.000000007296	0.000000000000	0.000000000000	-0.000000000000	-0.000000000000	0.000000000000
0.000000000000	7685.618729096990	0.000000000000	0.000000007296	0.000307530988	0.000185333173	0.000001135839	0.000185333173	0.000001135839	0.000000007296	0.000000000000	0.000000000000	-0.000000000000	-0.000000000000	0.000000000000
0.000000000000	7695.652173913044	0.000000000000	0.000000007296	0.000307530988	0.000185333173	0.000001135839	0.000185333173	0.000001135839	0.000000007296	0.000000000000	0.000000000000	-0.000000000000	-0.000000000000	0.000000000000
0.000000000000	7705.685618729098	0.000000000000	0.000000007296	0.000307530988	0.000185333173	0.000001135839	0.000185333173	0.000001135839	0.000000007296	0.000000000000	0.000000000000	-0.000000000000	-0.000000000000	0.000000000000
0.000000000000	7715.719063545151	0.000000000000	0.000000007296	0.000307530988	0.000185333173	0.000001135839	0.000185333173	0.000001135839	0.000000007296	0.000000000000	0.000000000000	-0.000000000000	-0.000000000000	0.000000000000
0.000000000000	7725.752508361204	0.000000000000	0.000000007296	0.000307530988	0.000185333173	0.000001135839	0.000185333173	0.000001135839	0.000000007296	0.000000000000	0.000000000000	-0.000000000000	-0.000000000000	0.000000000000
0.000000000000	7735.785953177257	0.000000000000	0.000000007296	0.000307530988	0.000185333173	0.000001135839	0.000185333173	0.000001135839	0.000000007296	0.000000000000	0.000000000000	-0.000000000000	-0.000000000000	0.000000000000
0.000000000000	7745.819397993311	0.000000000000	0.000000007296	0.000307530988	0.000185333173	0.000001135839	0.000185333173	0.000001135839	0.000000007296	0.000000000000	0.000000000000	-0.000000000000	-0.000000000000	0.000000000000
0.000000000000	7755.852842809365	0.000000000000	0.000000007296	0.000307530988	0.000185333173	0.000001135839	0.000185333173	0.000001135839	0.000000007296	0.000000000000	0.000000000000	-0.000000000000	-0.000000000000	0.000000000000
0.000000000000	7765.886287625418	0.000000000000	0.000000007296	0.000307530988	0.000185333173	0.000001135839	0.000185333173	0.000001135839	0.000000007296	0.000000000000	0.000000000000	-0.000000000000	-0.000000000000	0.000000000000
0.000000000000	7775.919732441472	0.000000000000	0.000000007296	0.000307530988	0.000185333173	0.000001135839	0.000185333173	0.000001135839	0.000000007296	0.000000000000	0.000000000000	-0.000000000000	-0.000000000000	0.000000000000
0.000000000000	7785.953177257526	0.000000000000	0.000000007296	0.000307530988	0.000185333173	0.000001135839	0.000185333173	0.000001135839	0.000000007296	0.000000000000	0.000000000000	-0.000000000000	-0.000000000000	0.000000000000
0.000000000000	7795.986622073578	0.000000000000	0.000000007296	0.000307530988	0.000185333173	0.000001135839	0.000185333173	0.000001135839	0.000000007296	0.000000000000	0.000000000000	-0.000000000000	-0.000000000000	0.000000000000
0.000000000000	7806.020066889632	0.000000000000	0.000000007296	0.000307530988	0.000185333173	0.000001135839	0.000185333173	0.000001135839	0.000000007296	0.000000000000	0.000000000000	-0.000000000000	-0.000000000000	0.000000000000
0.000000000000	7816.053511705686	0.000000000000	0.000000007296	0.000307530988	0.000185333173	0.000001135839	0.000185333173	0.000001135839	0.000000007296	0.000000000000	0.000000000000	-0.000000000000	-0.000000000000	0.000000000000
0.000000000000	7826.086956521739	0.000000000000	0.000000007296	0.000307530988	0.000185333173	0.000001135839	0.000185333173	0.000001135839	0.000000007296	0.000000000000	0.000000000000	-0.000000000000	-0.000000000000	0.000000000000
0.000000000000	7836.120401337793	0.000000000000	0.000000007296	0.000307530988	0.000185333173	0.000001135839	0.000185333173	0.000001135839	0.000000007296	0.000000000000	0.000000000000	-0.000000000000	-0.000000000000	0.000000000000
0.000000000000	7846.153846153847	0.000000000000	0.000000007296	0.000307530988	0.000185333173	0.000001135839	0.000185333173	0.000001135839	0.000000007296	0.000000000000	0.000000000000	-0.000000000000	-0.000000000000	0.000000000000
0.000000000000	7856.187290969900	0.000000000000	0.000000007296	0.000307530988	0.000185333173	0.000001135839	0.000185333173	0.000001135839	0.000000007296	0.000000000000	0.000000000000	-0.000000000000	-0.000000000000	0.000000000000
0.000000000000	7866.220735785953	0.000000000000	0.000000007296	0.000307530988	0.000185333173	0.000001135839	0.000185333173	0.000001135839	0.000000007296	0.000000000000	0.000000000000	-0.000000000000	-0.000000000000	0.000000000000
0.000000000000	7876.254180602007	0.000000000000	0.000000007296	0.000307530988	0.000185333173	0.000001135839	0.000185333173	0.000001135839	0.000000007296	0.000000000000	0.000000000000	-0.000000000000	-0.000000000000	0.000000000000
0.000000000000	7886.287625418060	0.000000000000	0.000000007296	0.000307530988	0.000185333173	0.000001135839	0.000185333173	0.000001135839	0.000000007296	0.000000000000	0.000000000000	-0.000000000000	-0.000000000000	0.000000000000
0.000000000000	7896.321070234114	0.000000000000	0.000000007296	0.000307530988	0.000185333173	0.000001135839	0.000185333173	0.000001135839	0.000000007296	0.000000000000	0.000000000000	-0.000000000000	-0.000000000000	0.000000000000
0.000000000000	7906.354515050168	0.000000000000	0.000000007296	0.000307530988	0.000185333173	0.000001135839	0.000185333173	0.000001135839	0.000000007296	0.000000000000	0.000000000000	-0.000000000000	-0.000000000000	0.000000000000
0.000000000000	7916.387959866221	0.000000000000	0.000000007296	0.000307530988	0.000185333173	0.000001135839	0.000185333173	0.000001135839	0.000000007296	0.000000000000	0.000000000000	-0.000000000000	-0.000000000000	0.000000000000
0.000000000000	7926.421404682274	0.000000000000	0.000000007296	0.000307530988	0.000185333173	0.000001135839	0.000185333173	0.000001135839	0.000000007296	0.000000000000	0.000000000000	-0.000000000000	-0.000000000000	0.000000000000
0.000000000000	7936.454849498328	0.000000000000	0.000000007296	0.000307530988	0.000185333173	0.000001135839	0.000185333173	0.000001135839	0.000000007296	0.000000000000	0.000000000000	-0.000000000000	-0.000000000000	0.000000000000
0.000000000000	7946.488294314381	0.000000000000	0.000000007296	0.000307530988	0.000185333173	0.000001135839	0.000185333173	0.000001135839	0.000000007296	0.000000000000	0.000000000000	-0.000000000000	-0.000000000000	0.000000000000
0.000000000000	7956.521739130435	0.000000000000	0.000000007296	0.000307530988	0.000185333173	0.000001135839	0.000185333173	0.000001135839	0.000000007296	0.000000000000	0.000000000000	-0.000000000000	-0.000000000000	0.000000000000
0.000000000000	7966.555183946489	0.000000000000	0.000000007296	0.000307530988	0.000185333173	0.000001135839	0.000185333173	0.000001135839	0.000000007296	0.000000000000	0.000000000000	-0.000000000000	-0.000000000000	0.000000000000
0.000000000000	7976.588628762542	0.000000000000	0.000000007296	0.000307530988	0.000185333173	0.000001135839	0.000185333173	0.000001135839	0.000000007296	0.000000000000	0.000000000000	-0.000000000000	-0.000000000000	0.000000000000
0.000000000000	7986.622073578596	0.000000000000	0.000000007296	0.000307530988	0.000185333173	0.000001135839	0.000185333173	0.000001135839	0.000000007296	0.000000000000	0.000000000000	-0.000000000000	-0.000000000000	0.000000000000
0.000000000000	7996.655518394649	0.000000000000	0.000000007296	0.000307530988	0.000185333173	0.000001135839	0.000185333173	0.000001135839	0.000000007296	0.000000000000	0.000000000000	-0.000000000000	-0.000000000000	0.000000000000
0.000000000000	8006.688963210702	0.000000000000	0.000000007296	0.000307530988	0.000185333173	0.000001135839	0.000185333173	0.000001135839	0.000000007296	0.000000000000	0.000000000000	-0.000000000000	-0.000000000000	0.000000000000
0.000000000000	8016.722408026756	0.000000000000	0.000000007296	0.000307530988	0.000185333173	0.000001135839	0.000185333173	0.000001135839	0.000000007296	0.000000000000	0.000000000000	-0.000000000000	-0.000000000000	0.000000000000
0.000000000000	8026.755852842810	0.000000000000	0.000000007296	0.000307530988	0.000185333173	0.000001135839	0.000185333173	0.000001135839	0.000000007296	0.000000000000	0.000000000000	-0.000000000000	-0.000000000000	0.000000000000
0.000000000000	8036.789297658863	0.000000000000	0.000000007296	0.000307530988	0.000185333173	0.000001135839	0.000185333173	0.000001135839	0.000000007296	0.000000000000	0.000000000000	-0.000000000000	-0.000000000000	0.000000000000
0.000000000000	8046.822742474917	0.000000000000	0.000000007296	0.000307530988	0.000185333173	0.000001135839	0.000185333173	0.000001135839	0.000000007296	0.000000000000	0.000000000000	-0.000000000000	-0.000000000000	0.000000000000
0.000000000000	8056.856187290970	0.000000000000	0.000000007296	0.000307530988	0.000185333173	0.000001135839	0.000185333173	0.000001135839	0.000000007296	0.000000000000	0.000000000000	-0.000000000000	-0.000000000000	0.000000000000
0.000000000000	8066.889632107023	0.000000000000	0.000000007296	0.000307530988	0.000185333173	0.000001135839	0.000185333173	0.000001135839	0.000000007296	0.000000000000	0.000000000000	-0.000000000000	-0.000000000000	0.000000000000
0.000000000000	8076.923076923077	0.000000000000	0.000000007296	0.000307530988	0.000185333173	0.000001135839	0.000185333173	0.000001135839	0.000000007296	0.000000000000	0.000000000000	-0.000000000000	-0.000000000000	0.000000000000
0.000000000000	8086.956521739131	0.000000000000	0.000000007296	0.000307530988	0.000185333173	0.000001135839	0.000185333173	0.000001135839	0.000000007296	0.000000000000	0.000000000000	-0.000000000000	-0.000000000000	0.000000000000
0.000000000000	8096.989966555184	0.000000000000	0.000000007296	0.000307530988	0.000185333173	0.000001135839	0.000185333173	0.000001135839	0.000000007296	0.000000000000	0.000000000000	-0.000000000000	-0.000000000000	0.000000000000
0.000000000000	8107.023411371238	0.000000000000	0.000000007296	0.000307530988	0.000185333173	0.000001135839	0.000185333173	0.000001135839	0.000000007296	0.000000000000	0.000000000000	-0.000000000000	-0.000000000000	0.000000000000
0.000000000000	8117.056856187291	0.000000000000	0.000000007296	0.000307530988	0.000185333173	0.000001135839	0.000185333173	0.000001135839	0.000000007296	0.000000000000	0.000000000000	-0.000000000000	-0.000000000000	0.000000000000
0.000000000000	8127.090301003344	0.000000000000	0.000000007296	0.000307530988	0.000185333173	0.000001135839	0.000185333173	0.000001135839	0.000000007296	0.000000000000	0.000000000000	-0.000000000000	-0.000000000000	0.000000000000
0.000000000000	8137.123745819398	0.000000000000	0.000000007296	0.000307530988	0.000185333173	0.000001135839	0.000185333173	0.000001135839	0.000000007296	0.000000000000	0.000000000000	-0.000000000000	-0.000000000000	0.000000000000
0.000000000000	8147.157190635452	0.000000000000	0.000000007296	0.000307530988	0.000185333173	0.000001135839	0.000185333173	0.000001135839	0.000000007296	0.000000000000	0.000000000000	-0.000000000000	-0.000000000000	0.000000000000
0.000000000000	8157.190635451505	0.000000000000	0.000000007296	0.000307530988	0.000185333173	0.000001135839	0.000185333173	0.000001135839	0.000000007296	0.000000000000	0.000000000000	-0.000000000000	-0.000000000000	0.000000000000
0.000000000000	8167.224080267559	0.000000000000	0.000000007296	0.000307530988	0.000185333173	0.000001135839	0.000185333173	0.000001135839	0.000000007296	0.000000000000	0.000000000000	-0.000000000000	-0.000000000000	0.000000000000
0.000000000000	8177.257525083613	0.000000000000	0.000000007296	0.000307530988	0.000185333173	0.000001135839	0.000185333173	0.000001135839	0.000000007296	0.000000000000	0.000000000000	-0.000000000000	-0.000000000000	0.000000000000
0.000000000000	8187.290969899665	0.000000000000	0.000000007296	0.000307530988	0.000185333173	0.000001135839	0.000185333173	0.000001135839	0.000000007296	0.000000000000	0.000000000000	-0.000000000000	-0.000000000000	0.000000000000
0.000000000000	8197.324414715720	0.000000000000	0.000000007296	0.000307530988	0.000185333173	0.000001135839	0.000185333173	0.000001135839	0.000000007296	0.000000000000	0.000000000000	-0.000000000000	-0.000000000000	0.000000000000
0.000000000000	8207.357859531772	0.000000000000	0.000000007296	0.000307530988	0.000185333173	0.000001135839	0.000185333173	0.000001135839	0.000000007296	0.000000000000	0.000000000000	-0.000000000000	-0.000000000000	0.000000000000
0.000000000000	8217.391304347826	0.000000000000	0.000000007296	0.000307530988	0.000185333173	0.000001135839	0.000185333173	0.000001135839	0.000000007296	0.000000000000	0.000000000000	-0.000000000000	-0.000000000000	0.000000000000
0.000000000000	8227.424749163880	0.000000000000	0.000000007296	0.000307530988	0.000185333173	0.000001135839	0.000185333173	0.000001135839	0.000000007296	0.000000000000	0.000000000000	-0.000000000000	-0.000000000000	0.000000000000
0.000000000000	8237.458193979934	0.000000000000	0.000000007296	0.000307530988	0.000185333173	0.000001135839	0.000185333173	0.000001135839	0.000000007296	0.000000000000	0.000000000000	-0.000000000000	-0.000000000000	0.000000000000
0.000000000000	8247.491638795987	0.000000000000	0.000000007296	0.000307530988	0.000185333173	0.000001135839	0.000185333173	0.000001135839	0.000000007296	0.000000000000	0.000000000000	-0.000000000000	-0.000000000000	0.000000000000
0.000000000000	8257.525083612041	0.000000000000	0.000000007296	0.000307530988	0.000185333173	0.000001135839	0.000185333173	0.000001135839	0.000000007296	0.000000000000	0.000000000000	-0.000000000000	-0.000000000000	0.000000000000
0.000000000000	8267.558528428093	0.000000000000	0.000000007296	0.000307530988	0.000185333173	0.000001135839	0.000185333173	0.000001135839	0.000000007296	0.000000000000	0.000000000000	-0.000000000000	-0.000000000000	0.000000000000
0.000000000000	8277.591973244147	0.000000000000	0.000000007296	0.000307530988	0.000185333173	0.000001135839	0.000185333173	0.000001135839	0.000000007296	0.000000000000	0.000000000000	-0.000000000000	-0.000000000000	0.000000000000
0.000000000000	8287.625418060201	0.000000000000	0.000000007296	0.000307530988	0.000185333173	0.000001135839	0.000185333173	0.000001135839	0.000000007296	0.000000000000	0.000000000000	-0.000000000000	-0.000000000000	0.000000000000
0.000000000000	8297.658862876255	0.000000000000	0.000000007296	0.000307530988	0.000185333173	0.000001135839	0.000185333173	0.000001135839	0.000000007296	0.000000000000	0.000000000000	-0.000000000000	-0.000000000000	0.000000000000
0.000000000000	8307.692307692309	0.000000000000	0.000000007296	0.000307530988	0.000185333173	0.000001135839	0.000185333173	0.000001135839	0.000000007296	0.000000000000	0.000000000000	-0.000000000000	-0.000000000000	0.000000000000
0.000000000000	8317.725752508362	0.000000000000	0.000000007296	0.000307530988	0.000185333173	0.000001135839	0.000185333173	0.000001135839	0.000000007296	0.000000000000	0.000000000000	-0.000000000000	-0.000000000000	0.000000000000
0.000000000000	8327.759197324414	0.000000000000	0.000000007296	0.000307530988	0.000185333173	0.000001135839	0.000185333173	0.000001135839	0.000000007296	0.000000000000	0.000000000000	-0.000000000000	-0.000000000000	0.000000000000
0.000000000000	8337.792642140468	0.000000000000	0.000000007296	0.000307530988	0.000185333173	0.000001135839	0.000185333173	0.000001135839	0.000000007296	0.000000000000	0.000000000000	-0.000000000000	-0.000000000000	0.000000000000
0.000000000000	8347.826086956522	0.000000000000	0.000000007296	0.000307530988	0.000185333173	0.000001135839	0.000185333173	0.000001135839	0.000000007296	0.000000000000	0.000000000000	-0.000000000000	-0.000000000000	0.000000000000
0.000000000000	8357.859531772576	0.000000000000	0.000000007296	0.000307530988	0.000185333173	0.000001135839	0.000185333173	0.000001135839	0.000000007296	0.000000000000	0.000000000000	-0.000000000000	-0.000000000000	0.000000000000
0.000000000000	8367.892976588630	0.000000000000	0.000000007296	0.000307530988	0.000185333173	0.000001135839	0.000185333173	0.000001135839	0.000000007296	0.000000000000	0.000000000000	-0.000000000000	-0.000000000000	0.000000000000
0.000000000000	8377.926421404683	0.000000000000	0.000000007296	0.000307530988	0.000185333173	0.000001135839	0.000185333173	0.000001135839	0.000000007296	0.000000000000	0.000000000000	-0.000000000000	-0.000000000000	0.000000000000
0.000000000000	8387.959866220735	0.000000000000	0.000000007296	0.000307530988	0.000185333173	0.000001135839	0.000185333173	0.000001135839	0.000000007296	0.000000000000	0.000000000000	-0.000000000000	-0.000000000000	0.000000000000
0.000000000000	8397.993311036789	0.000000000000	0.000000007296	0.000307530988	0.000185333173	0.000001135839	0.000185333173	0.000001135839	0.000000007296	0.000000000000	0.000000000000	-0.000000000000	-0.000000000000	0.000000000000
0.000000000000	8408.026755852843	0.000000000000	0.000000007296	0.000307530988	0.000185333173	0.000001135839	0.000185333173	0.000001135839	0.000000007296	0.000000000000	0.000000000000	-0.000000000000	-0.000000000000	0.000000000000
0.000000000000	8418.060200668897	0.000000000000	0.000000007296	0.000307530988	0.000185333173	0.000001135839	0.000185333173	0.000001135839	0.000000007296	0.000000000000	0.000000000000	-0.000000000000	-0.000000000000	0.000000000000
0.000000000000	8428.093645484951	0.000000000000	0.000000007296	0.000307530988	0.000185333173	0.000001135839	0.000185333173	0.000001135839	0.000000007296	0.000000000000	0.000000000000	-0.000000000000	-0.000000000000	0.000000000000
0.000000000000	8438.127090301005	0.000000000000	0.000000007296	0.000307530988	0.000185333173	0.000001135839	0.000185333173	0.000001135839	0.000000007296	0.000000000000	0.000000000000	-0.000000000000	-0.000000000000	0.000000000000
0.000000000000	8448.160535117056	0.000000000000	0.000000007296	0.000307530988	0.000185333173	0.000001135839	0.000185333173	0.000001135839	0.000000007296	0.000000000000	0.000000000000	-0.000000000000	-0.000000000000	0.000000000000
0.000000000000	8458.193979933110	0.000000000000	0.000000007296	0.000307530988	0.000185333173	0.000001135839	0.000185333173	0.000001135839	0.000000007296	0.000000000000	0.000000000000	-0.000000000000	-0.000000000000	0.000000000000
0.000000000000	8468.227424749164	0.000000000000	0.000000007296	0.000307530988	0.000185333173	0.000001135839	0.000185333173	0.000001135839	0.000000007296	0.000000000000	0.000000000000	-0.000000000000	-0.000000000000	0.000000000000
0.000000000000	8478.260869565218	0.000000000000	0.000000007296	0.000307530988	0.000185333173	0.000001135839	0.000185333173	0.000001135839	0.000000007296	0.000000000000	0.000000000000	-0.000000000000	-0.000000000000	0.000000000000
0.000000000000	8488.294314381272	0.000000000000	0.000000007296	0.000307530988	0.000185333173	0.000001135839	0.000185333173	0.000001135839	0.000000007296	0.000000000000	0.000000000000	-0.000000000000	-0.000000000000	0.000000000000
0.000000000000	8498.327759197326	0.000000000000	0.000000007296	0.000307530988	0.000185333173	0.000001135839	0.000185333173	0.000001135839	0.000000007296	0.000000000000	0.000000000000	-0.000000000000	-0.000000000000	0.000000000000
0.000000000000	8508.361204013378	0.000000000000	0.000000007296	0.000307530988	0.000185333173	0.000001135839	0.000185333173	0.000001135839	0.000000007296	0.000000000000	0.000000000000	-0.000000000000	-0.000000000000	0.000000000000
0.000000000000	8518.394648829431	0.000000000000	0.000000007296	0.000307530988	0.000185333173	0.000001135839	0.000185333173	0.000001135839	0.000000007296	0.000000000000	0.000000000000	-0.000000000000	-0.000000000000	0.000000000000
0.000000000000	8528.428093645485	0.000000000000	0.000000007296	0.000307530988	0.000185333173	0.000001135839	0.000185333173	0.000001135839	0.000000007296	0.000000000000	0.000000000000	-0.000000000000	-0.000000000000	0.000000000000
0.000000000000	8538.461538461539	0.000000000000	0.000000007296	0.000307530988	0.000185333173	0.000001135839	0.000185333173	0.000001135839	0.000000007296	0.000000000000	0.000000000000	-0.000000000000	-0.000000000000	0.000000000000
0.000000000000	8548.494983277593	0.000000000000	0.000000007296	0.000307530988	0.000185333173	0.000001135839	0.000185333173	0.000001135839	0.000000007296	0.000000000000	0.000000000000	-0.000000000000	-0.000000000000	0.000000000000
0.000000000000	8558.528428093647	0.000000000000	0.000000007296	0.000307530988	0.000185333173	0.000001135839	0.000185333173	0.000001135839	0.000000007296	0.000000000000	0.000000000000	-0.000000000000	-0.000000000000	0.000000000000
0.000000000000	8568.561872909699	0.000000000000	0.000000007296	0.000307530988	0.000185333173	0.000001135839	0.000185333173	0.000001135839	0.000000007296	0.000000000000	0.000000000000	-0.000000000000	-0.000000000000	0.000000000000
0.000000000000	8578.595317725752	0.000000000000	0.000000007296	0.000307530988	0.000185333173	0.000001135839	0.000185333173	0.000001135839	0.000000007296	0.000000000000	0.000000000000	-0.000000000000	-0.000000000000	0.000000000000
0.000000000000	8588.628762541806	0.000000000000	0.000000007296	0.000307530988	0.000185333173	0.000001135839	0.000185333173	0.000001135839	0.000000007296	0.000000000000	0.000000000000	-0.000000000000	-0.000000000000	0.000000000000
0.000000000000	8598.662207357860	0.000000000000	0.000000007296	0.000307530988	0.000185333173	0.000001135839	0.000185333173	0.000001135839	0.000000007296	0.000000000000	0.000000000000	-0.000000000000	-0.000000000000	0.000000000000
0.000000000000	8608.695652173914	0.000000000000	0.000000007296	0.000307530988	0.000185333173	0.000001135839	0.000185333173	0.000001135839	0.000000007296	0.000000000000	0.000000000000	-0.000000000000	-0.000000000000	0.000000000000
0.000000000000	8618.729096989968	0.000000000000	0.000000007296	0.000307530988	0.000185333173	0.000001135839	0.000185333173	0.000001135839	0.000000007296	0.000000000000	0.000000000000	-0.000000000000	-0.000000000000	0.000000000000
0.000000000000	8628.762541806020	0.000000000000	0.000000007296	0.000307530988	0.000185333173	0.000001135839	0.000185333173	0.000001135839	0.000000007296	0.000000000000	0.000000000000	-0.000000000000	-0.000000000000	0.000000000000
0.000000000000	8638.795986622074	0.000000000000	0.000000007296	0.000307530988	0.000185333173	0.000001135839	0.000185333173	0.000001135839	0.000000007296	0.000000000000	0.000000000000	-0.000000000000	-0.000000000000	0.000000000000
0.000000000000	8648.829431438127	0.000000000000	0.000000007296	0.000307530988	0.000185333173	0.000001135839	0.000185333173	0.000001135839	0.000000007296	0.000000000000	0.000000000000	-0.000000000000	-0.000000000000	0.000000000000
0.000000000000	8658.862876254181	0.000000000000	0.000000007296	0.000307530988	0.000185333173	0.000001135839	0.000185333173	0.000001135839	0.000000007296	0.000000000000	0.000000000000	-0.000000000000	-0.000000000000	0.000000000000
0.000000000000	8668.896321070235	0.000000000000	0.000000007296	0.000307530988	0.000185333173	0.000001135839	0.000185333173	0.000001135839	0.000000007296	0.000000000000	0.000000000000	-0.000000000000	-0.000000000000	0.000000000000
0.000000000000	8678.929765886289	0.000000000000	0.000000007296	0.000307530988	0.000185333173	0.000001135839	0.000185333173	0.000001135839	0.000000007296	0.000000000000	0.000000000000	-0.000000000000	-0.000000000000	0.000000000000
0.000000000000	8688.963210702341	0.000000000000	0.000000007296	0.000307530988	0.000185333173	0.000001135839	0.000185333173	0.000001135839	0.000000007296	0.000000000000	0.000000000000	-0.000000000000	-0.000000000000	0.000000000000
0.000000000000	8698.996655518395	0.000000000000	0.000000007296	0.000307530988	0.000185333173	0.000001135839	0.000185333173	0.000001135839	0.000000007296	0.000000000000	0.000000000000	-0.000000000000	-0.000000000000	0.000000000000
0.000000000000	8709.030100334448	0.000000000000	0.000000007296	0.000307530988	0.000185333173	0.000001135839	0.000185333173	0.000001135839	0.000000007296	0.000000000000	0.000000000000	-0.000000000000	-0.000000000000	0.000000000000
0.000000000000	8719.063545150502	0.000000000000	0.000000007296	0.000307530988	0.000185333173	0.000001135839	0.000185333173	0.000001135839	0.000000007296	0.000000000000	0.000000000000	-0.000000000000	-0.000000000000	0.000000000000
0.000000000000	8729.096989966556	0.000000000000	0.000000007296	0.000307530988	0.000185333173	0.000001135839	0.000185333173	0.000001135839	0.000000007296	0.000000000000	0.000000000000	-0.000000000000	-0.000000000000	0.000000000000
0.000000000000	8739.130434782610	0.000000000000	0.000000007296	0.000307530988	0.000185333173	0.000001135839	0.000185333173	0.000001135839	0.000000007296	0.000000000000	0.000000000000	-0.000000000000	-0.000000000000	0.000000000000
0.000000000000	8749.163879598662	0.000000000000	0.000000007296	0.000307530988	0.000185333173	0.000001135839	0.000185333173	0.000001135839	0.000000007296	0.000000000000	0.000000000000	-0.000000000000	-0.000000000000	0.000000000000
0.000000000000	8759.197324414716	0.000000000000	0.000000007296	0.000307530988	0.000185333173	0.000001135839	0.000185333173	0.000001135839	0.000000007296	0.000000000000	0.000000000000	-0.000000000000	-0.000000000000	0.000000000000
0.000000000000	8769.230769230770	0.000000000000	0.000000007296	0.000307530988	0.000185333173	0.000001135839	0.000185333173	0.000001135839	0.000000007296	0.000000000000	0.000000000000	-0.000000000000	-0.000000000000	0.000000000000
0.000000000000	8779.264214046823	0.000000000000	0.000000007296	0.000307530988	0.000185333173	0.000001135839	0.000185333173	0.000001135839	0.000000007296	0.000000000000	0.000000000000	-0.000000000000	-0.000000000000	0.000000000000
0.000000000000	8789.297658862877	0.000000000000	0.000000007296	0.000307530988	0.000185333173	0.000001135839	0.000185333173	0.000001135839	0.000000007296	0.000000000000	0.000000000000	-0.000000000000	-0.000000000000	0.000000000000
0.000000000000	8799.331103678931	0.000000000000	0.000000007296	0.000307530988	0.000185333173	0.000001135839	0.000185333173	0.000001135839	0.000000007296	0.000000000000	0.000000000000	-0.000000000000	-0.000000000000	0.000000000000
0.000000000000	8809.364548494983	0.000000000000	0.000000007296	0.000307530988	0.000185333173	0.000001135839	0.000185333173	0.000001135839	0.000000007296	0.000000000000	0.000000000000	-0.000000000000	-0.000000000000	0.000000000000
0.000000000000	8819.397993311037	0.000000000000	0.000000007296	0.000307530988	0.000185333173	0.000001135839	0.000185333173	0.000001135839	0.000000007296	0.000000000000	0.000000000000	-0.000000000000	-0.000000000000	0.000000000000
0.000000000000	8829.431438127091	0.000000000000	0.000000007296	0.000307530988	0.000185333173	0.000001135839	0.000185333173	0.000001135839	0.000000007296	0.000000000000	0.000000000000	-0.000000000000	-0.000000000000	0.000000000000
0.000000000000	8839.464882943144	0.000000000000	0.000000007296	0.000307530988	0.000185333173	0.000001135839	0.000185333173	0.000001135839	0.000000007296	0.000000000000	0.000000000000	-0.000000000000	-0.000000000000	0.000000000000
0.000000000000	8849.498327759198	0.000000000000	0.000000007296	0.000307530988	0.000185333173	0.000001135839	0.000185333173	0.000001135839	0.000000007296	0.000000000000	0.000000000000	-0.000000000000	-0.000000000000	0.000000000000
0.000000000000	8859.531772575252	0.000000000000	0.000000007296	0.000307530988	0.000185333173	0.000001135839	0.000185333173	0.000001135839	0.000000007296	0.000000000000	0.000000000000	-0.000000000000	-0.000000000000	0.000000000000
0.000000000000	8869.565217391304	0.000000000000	0.000000007296	0.000307530988	0.000185333173	0.000001135839	0.000185333173	0.000001135839	0.000000007296	0.000000000000	0.000000000000	-0.000000000000	-0.000000000000	0.000000000000
0.000000000000	8879.598662207358	0.000000000000	0.000000007296	0.000307530988	0.000185333173	0.000001135839	0.000185333173	0.000001135839	0.000000007296	0.000000000000	0.000000000000	-0.000000000000	-0.000000000000	0.000000000000
0.000000000000	8889.632107023412	0.000000000000	0.000000007296	0.000307530988	0.000185333173	0.000001135839	0.000185333173	0.000001135839	0.000000007296	0.000000000000	0.000000000000	-0.000000000000	-0.000000000000	0.000000000000
0.000000000000	8899.665551839465	0.000000000000	0.000000007296	0.000307530988	0.000185333173	0.000001135839	0.000185333173	0.000001135839	0.000000007296	0.000000000000	0.000000000000	-0.000000000000	-0.000000000000	0.000000000000
0.000000000000	8909.698996655519	0.000000000000	0.000000007296	0.000307530988	0.000185333173	0.000001135839	0.000185333173	0.000001135839	0.000000007296	0.000000000000	0.000000000000	-0.000000000000	-0.000000000000	0.000000000000
0.000000000000	8919.732441471573	0.000000000000	0.000000007296	0.000307530988	0.000185333173	0.000001135839	0.000185333173	0.000001135839	0.000000007296	0.000000000000	0.000000000000	-0.000000000000	-0.000000000000	0.000000000000
0.000000000000	8929.765886287625	0.000000000000	0.000000007296	0.000307530988	0.000185333173	0.000001135839	0.000185333173	0.000001135839	0.000000007296	0.000000000000	0.000000000000	-0.000000000000	-0.000000000000	0.000000000000
0.000000000000	8939.799331103679	0.000000000000	0.000000007296	0.000307530988	0.000185333173	0.000001135839	0.000185333173	0.000001135839	0.000000007296	0.000000000000	0.000000000000	-0.000000000000	-0.000000000000	0.000000000000
0.000000000000	8949.832775919733	0.000000000000	0.000000007296	0.000307530988	0.000185333173	0.000001135839	0.000185333173	0.000001135839	0.000000007296	0.000000000000	0.000000000000	-0.000000000000	-0.000000000000	0.000000000000
0.000000000000	8959.866220735787	0.000000000000	0.000000007296	0.000307530988	0.000185333173	0.000001135839	0.000185333173	0.000001135839	0.000000007296	0.000000000000	0.000000000000	-0.000000000000	-0.000000000000	0.000000000000
0.000000000000	8969.899665551840	0.000000000000	0.000000007296	0.000307530988	0.000185333173	0.000001135839	0.000185333173	0.000001135839	0.000000007296	0.000000000000	0.000000000000	-0.000000000000	-0.000000000000	0.000000000000
0.000000000000	8979.933110367894	0.000000000000	0.000000007296	0.000307530988	0.000185333173	0.000001135839	0.000185333173	0.000001135839	0.000000007296	0.000000000000	0.000000000000	-0.000000000000	-0.000000000000	0.000000000000
0.000000000000	8989.966555183946	0.000000000000	0.000000007296	0.000307530988	0.000185333173	0.000001135839	0.000185333173	0.000001135839	0.000000007296	0.000000000000	0.000000000000	-0.000000000000	-0.000000000000	0.000000000000
0.000000000000	9000.000000000000	0.000000000000	0.000000007296	0.000307530988	0.000185333173	0.000001135839	0.000185333173	0.000001135839	0.000000007296	0.000000000000	0.000000000000	-0.000000000000	-0.000000000000	0.000000000000
0.000000000000	9010.033444816054	0.000000000000	0.000000007296	0.000307530988	0.000185333173	0.000001135839	0.000185333173	0.000001135839	0.000000007296	0.000000000000	0.000000000000	-0.000000000000	-0.000000000000	0.000000000000
0.000000000000	9020.066889632108	0.000000000000	0.000000007296	0.000307530988	0.000185333173	0.000001135839	0.000185333173	0.000001135839	0.000000007296	0.000000000000	0.000000000000	-0.000000000000	-0.000000000000	0.000000000000
0.000000000000	9030.100334448161	0.000000000000	0.000000007296	0.000307530988	0.000185333173	0.000001135839	0.000185333173	0.000001135839	0.000000007296	0.000000000000	0.000000000000	-0.000000000000	-0.000000000000	0.000000000000
0.000000000000	9040.133779264215	-0.000000000000	0.000000012014	0.000246711651	0.000244817814	0.000002470535	0.000242747094	0.000002409490	0.000000011880	0.000062158751	-0.000001483402	-0.000123784717	-0.000011375754	0.000000000000
-0.000135160472	9050.167224080267	0.000000000000	0.000000012014	0.000246711676	0.000244817764	0.000002470560	0.000244744714	0.000002468405	0.000000012009	0.000000000000	0.000000000000	-0.000004306879	-0.000000526206	0.000000000000
-0.000004833085	9060.200668896321	0.000000000000	0.000000012014	0.000246711676	0.000244817764	0.000002470560	0.000244815188	0.000002470484	0.000000012013	0.000000000000	0.000000000000	-0.000000151942	-0.000000018568	0.000000000000
-0.000000170510	9070.234113712375	-0.000000000000	0.000000012014	0.000246711676	0.000244817764	0.000002470560	0.000244817673	0.000002470557	0.000000012014	0.000000000000	0.000000000000	-0.000000005358	-0.000000000655	0.000000000000
-0.000000006013	9080.267558528429	-0.000000000000	0.000000012014	0.000246711676	0.000244817764	0.000002470560	0.000244817761	0.000002470560	0.000000012014	0.000000000000	0.000000000000	-0.000000000190	-0.000000000023	0.000000000000
-0.000000000213	9090.301003344483	0.000000000000	0.000000012014	0.000246711676	0.000244817764	0.000002470560	0.000244817764	0.000002470560	0.000000012014	0.000000000000	0.000000000000	-0.000000000007	-0.000000000001	0.000000000000
-0.000000000007	9100.334448160536	-0.000000000000	0.000000012014	0.000246711676	0.000244817764	0.000002470560	0.000244817764	0.000002470560	0.000000012014	0.000000000000	0.000000000000	-0.000000000000	-0.000000000000	0.000000000000
-0.000000000000	9110.367892976588	0.000000000000	0.000000012014	0.000246711676	0.000244817764	0.000002470560	0.000244817764	0.000002470560	0.000000012014	0.000000000000	0.000000000000	-0.000000000000	-0.000000000000	0.000000000000
-0.000000000000	9120.401337792642	-0.000000000000	0.000000012014	0.000246711676	0.000244817764	0.000002470560	0.000244817764	0.000002470560	0.000000012014	0.000000000000	0.000000000000	-0.000000000000	-0.000000000000	0.000000000000
-0.000000000000	9130.434782608696	0.000000000000	0.000000012014	0.000246711676	0.000244817764	0.000002470560	0.000244817764	0.000002470560	0.000000012014	0.000000000000	0.000000000000	-0.000000000000	-0.000000000000	0.000000000000
-0.000000000000	9140.468227424750	-0.000000000000	0.000000012014	0.000246711676	0.000244817764	0.000002470560	0.000244817764	0.000002470560	0.000000012014	0.000000000000	0.000000000000	-0.000000000000	-0.000000000000	0.000000000000
-0.000000000000	9150.501672240804	0.000000000000	0.000000012014	0.000246711676	0.000244817764	0.000002470560	0.000244817764	0.000002470560	0.000000012014	0.000000000000	0.000000000000	-0.000000000000	-0.000000000000	0.000000000000
-0.000000000000	9160.535117056857	0.000000000000	0.000000012014	0.000246711676	0.000244817764	0.000002470560	0.000244817764	0.000002470560	0.000000012014	0.000000000000	0.000000000000	-0.000000000000	-0.000000000000	0.000000000000
0.000000000000	9170.568561872909	0.000000000000	0.000000012014	0.000246711676	0.000244817764	0.000002470560	0.000244817764	0.000002470560	0.000000012014	0.000000000000	0.000000000000	-0.000000000000	-0.000000000000	0.000000000000
0.000000000000	9180.602006688963	0.000000000000	0.000000012014	0.000246711676	0.000244817764	0.000002470560	0.000244817764	0.000002470560	0.000000012014	0.000000000000	0.000000000000	-0.000000000000	-0.000000000000	0.000000000000
0.000000000000	9190.635451505017	0.000000000000	0.000000012014	0.000246711676	0.000244817764	0.000002470560	0.000244817764	0.000002470560	0.000000012014	0.000000000000	0.000000000000	-0.000000000000	-0.000000000000	0.000000000000
0.000000000000	9200.668896321071	0.000000000000	0.000000012014	0.000246711676	0.000244817764	0.000002470560	0.000244817764	0.000002470560	0.000000012014	0.000000000000	0.000000000000	-0.000000000000	-0.000000000000	0.000000000000
0.000000000000	9210.702341137125	0.000000000000	0.000000012014	0.000246711676	0.000244817764	0.000002470560	0.000244817764	0.000002470560	0.000000012014	0.000000000000	0.000000000000	-0.000000000000	-0.000000000000	0.000000000000
0.000000000000	9220.735785953178	0.000000000000	0.000000012014	0.000246711676	0.000244817764	0.000002470560	0.000244817764	0.000002470560	0.000000012014	0.000000000000	0.000000000000	-0.000000000000	-0.000000000000	0.000000000000
0.000000000000	9230.769230769230	0.000000000000	0.000000012014	0.000246711676	0.000244817764	0.000002470560	0.000244817764	0.000002470560	0.000000012014	0.000000000000	0.000000000000	-0.000000000000	-0.000000000000	0.000000000000
0.000000000000	9240.802675585284	0.000000000000	0.000000012014	0.000246711676	0.000244817764	0.000002470560	0.000244817764	0.000002470560	0.000000012014	0.000000000000	0.000000000000	-0.000000000000	-0.000000000000	0.000000000000
0.000000000000	9250.836120401338	0.000000000000	0.000000012014	0.000246711676	0.000244817764	0.000002470560	0.000244817764	0.000002470560	0.000000012014	0.000000000000	0.000000000000	-0.000000000000	-0.000000000000	0.000000000000
0.000000000000	9260.869565217392	0.000000000000	0.000000012014	0.000246711676	0.000244817764	0.000002470560	0.000244817764	0.000002470560	0.000000012014	0.000000000000	0.000000000000	-0.000000000000	-0.000000000000	0.000000000000
0.000000000000	9270.903010033446	0.000000000000	0.000000012014	0.000246711676	0.000244817764	0.000002470560	0.000244817764	0.000002470560	0.000000012014	0.000000000000	0.000000000000	-0.000000000000	-0.000000000000	0.000000000000
0.000000000000	9280.936454849500	0.000000000000	0.000000012014	0.000246711676	0.000244817764	0.000002470560	0.000244817764	0.000002470560	0.000000012014	0.000000000000	0.000000000000	-0.000000000000	-0.000000000000	0.000000000000
0.000000000000	9290.969899665552	0.000000000000	0.000000012014	0.000246711676	0.000244817764	0.000002470560	0.000244817764	0.000002470560	0.000000012014	0.000000000000	0.000000000000	-0.000000000000	-0.000000000000	0.000000000000
0.000000000000	9301.003344481605	0.000000000000	0.000000012014	0.000246711676	0.000244817764	0.000002470560	0.000244817764	0.000002470560	0.000000012014	0.000000000000	0.000000000000	-0.000000000000	-0.000000000000	0.000000000000
0.000000000000	9311.036789297659	0.000000000000	0.000000012014	0.000246711676	0.000244817764	0.000002470560	0.000244817764	0.000002470560	0.000000012014	0.000000000000	0.000000000000	-0.000000000000	-0.000000000000	0.000000000000
0.000000000000	9321.070234113713	0.000000000000	0.000000012014	0.000246711676	0.000244817764	0.000002470560	0.000244817764	0.000002470560	0.000000012014	0.000000000000	0.000000000000	-0.000000000000	-0.000000000000	0.000000000000
0.000000000000	9331.103678929767	0.000000000000	0.000000012014	0.000246711676	0.000244817764	0.000002470560	0.000244817764	0.000002470560	0.000000012014	0.000000000000	0.000000000000	-0.000000000000	-0.000000000000	0.000000000000
0.000000000000	9341.137123745821	0.000000000000	0.000000012014	0.000246711676	0.000244817764	0.000002470560	0.000244817764	0.000002470560	0.000000012014	0.000000000000	0.000000000000	-0.000000000000	-0.000000000000	0.000000000000
0.000000000000	9351.170568561873	0.000000000000	0.000000012014	0.000246711676	0.000244817764	0.000002470560	0.000244817764	0.000002470560	0.000000012014	0.000000000000	0.000000000000	-0.000000000000	-0.000000000000	0.000000000000
0.000000000000	9361.204013377926	0.000000000000	0.000000012014	0.000246711676	0.000244817764	0.000002470560	0.000244817764	0.000002470560	0.000000012014	0.000000000000	0.000000000000	-0.000000000000	-0.000000000000	0.000000000000
0.000000000000	9371.237458193980	0.000000000000	0.000000012014	0.000246711676	0.000244817764	0.000002470560	0.000244817764	0.000002470560	0.000000012014	0.000000000000	0.000000000000	-0.000000000000	-0.000000000000	0.000000000000
0.000000000000	9381.270903010034	0.000000000000	0.000000012014	0.000246711676	0.000244817764	0.000002470560	0.000244817764	0.000002470560	0.000000012014	0.000000000000	0.000000000000	-0.000000000000	-0.000000000000	0.000000000000
0.000000000000	9391.304347826088	0.000000000000	0.000000012014	0.000246711676	0.000244817764	0.000002470560	0.000244817764	0.000002470560	0.000000012014	0.000000000000	0.000000000000	-0.000000000000	-0.000000000000	0.000000000000
0.000000000000	9401.337792642142	0.000000000000	0.000000012014	0.000246711676	0.000244817764	0.000002470560	0.000244817764	0.000002470560	0.000000012014	0.000000000000	0.000000000000	-0.000000000000	-0.000000000000	0.000000000000
0.000000000000	9411.371237458194	0.000000000000	0.000000012014	0.000246711676	0.000244817764	0.000002470560	0.000244817764	0.000002470560	0.000000012014	0.000000000000	0.000000000000	-0.000000000000	-0.000000000000	0.000000000000
0.000000000000	9421.404682274248	0.000000000000	0.000000012014	0.000246711676	0.000244817764	0.000002470560	0.000244817764	0.000002470560	0.000000012014	0.000000000000	0.000000000000	-0.000000000000	-0.000000000000	0.000000000000
0.000000000000	9431.438127090301	0.000000000000	0.000000012014	0.000246711676	0.000244817764	0.000002470560	0.000244817764	0.000002470560	0.000000012014	0.000000000000	0.000000000000	-0.000000000000	-0.000000000000	0.000000000000
0.000000000000	9441.471571906355	0.000000000000	0.000000012014	0.000246711676	0.000244817764	0.000002470560	0.000244817764	0.000002470560	0.000000012014	0.000000000000	0.000000000000	-0.000000000000	-0.000000000000	0.000000000000
0.000000000000	9451.505016722409	0.000000000000	0.000000012014	0.000246711676	0.000244817764	0.000002470560	0.000244817764	0.000002470560	0.000000012014	0.000000000000	0.000000000000	-0.000000000000	-0.000000000000	0.000000000000
0.000000000000	9461.538461538463	0.000000000000	0.000000012014	0.000246711676	0.000244817764	0.000002470560	0.000244817764	0.000002470560	0.000000012014	0.000000000000	0.000000000000	-0.000000000000	-0.000000000000	0.000000000000
0.000000000000	9471.571906354515	0.000000000000	0.000000012014	0.000246711676	0.000244817764	0.000002470560	0.000244817764	0.000002470560	0.000000012014	0.000000000000	0.000000000000	-0.000000000000	-0.000000000000	0.000000000000
0.000000000000	9481.605351170569	0.000000000000	0.000000012014	0.000246711676	0.000244817764	0.000002470560	0.000244817764	0.000002470560	0.000000012014	0.000000000000	0.000000000000	-0.000000000000	-0.000000000000	0.000000000000
0.000000000000	9491.638795986622	0.000000000000	0.000000012014	0.000246711676	0.000244817764	0.000002470560	0.000244817764	0.000002470560	0.000000012014	0.000000000000	0.000000000000	-0.000000000000	-0.000000000000	0.000000000000
0.000000000000	9501.672240802676	0.000000000000	0.000000012014	0.000246711676	0.000244817764	0.000002470560	0.000244817764	0.000002470560	0.000000012014	0.000000000000	0.000000000000	-0.000000000000	-0.000000000000	0.000000000000
0.000000000000	9511.705685618730	0.000000000000	0.000000012014	0.000246711676	0.000244817764	0.000002470560	0.000244817764	0.000002470560	0.000000012014	0.000000000000	0.000000000000	-0.000000000000	-0.000000000000	0.000000000000
0.000000000000	9521.739130434784	0.000000000000	0.000000012014	0.000246711676	0.000244817764	0.000002470560	0.000244817764	0.000002470560	0.000000012014	0.000000000000	0.000000000000	-0.000000000000	-0.000000000000	0.000000000000
0.000000000000	9531.772575250836	0.000000000000	0.000000012014	0.000246711676	0.000244817764	0.000002470560	0.000244817764	0.000002470560	0.000000012014	0.000000000000	0.000000000000	-0.000000000000	-0.000000000000	0.000000000000
0.000000000000	9541.806020066890	0.000000000000	0.000000012014	0.000246711676	0.000244817764	0.000002470560	0.000244817764	0.000002470560	0.000000012014	0.000000000000	0.000000000000	-0.000000000000	-0.000000000000	0.000000000000
0.000000000000	9551.839464882944	0.000000000000	0.000000012014	0.000246711676	0.000244817764	0.000002470560	0.000244817764	0.000002470560	0.000000012014	0.000000000000	0.000000000000	-0.000000000000	-0.000000000000	0.000000000000
0.000000000000	9561.872909698997	0.000000000000	0.000000012014	0.000246711676	0.000244817764	0.000002470560	0.000244817764	0.000002470560	0.000000012014	0.000000000000	0.000000000000	-0.000000000000	-0.000000000000	0.000000000000
0.000000000000	9571.906354515051	0.000000000000	0.000000012014	0.000246711676	0.000244817764	0.000002470560	0.000244817764	0.000002470560	0.000000012014	0.000000000000	0.000000000000	-0.000000000000	-0.000000000000	0.000000000000
0.000000000000	9581.939799331105	0.000000000000	0.000000012014	0.000246711676	0.000244817764	0.000002470560	0.000244817764	0.000002470560	0.000000012014	0.000000000000	0.000000000000	-0.000000000000	-0.000000000000	0.000000000000
0.000000000000	9591.973244147157	0.000000000000	0.000000012014	0.000246711676	0.000244817764	0.000002470560	0.000244817764	0.000002470560	0.000000012014	0.000000000000	0.000000000000	-0.000000000000	-0.000000000000	0.000000000000
0.000000000000	9602.006688963211	0.000000000000	0.000000012014	0.000246711676	0.000244817764	0.000002470560	0.000244817764	0.000002470560	0.000000012014	0.000000000000	0.000000000000	-0.000000000000	-0.000000000000	0.000000000000
0.000000000000	9612.040133779265	0.000000000000	0.000000012014	0.000246711676	0.000244817764	0.000002470560	0.000244817764	0.000002470560	0.000000012014	0.000000000000	0.000000000000	-0.000000000000	-0.000000000000	0.000000000000
0.000000000000	9622.073578595318	0.000000000000	0.000000012014	0.000246711676	0.000244817764	0.000002470560	0.000244817764	0.000002470560	0.000000012014	0.000000000000	0.000000000000	-0.000000000000	-0.000000000000	0.000000000000
0.000000000000	9632.107023411372	0.000000000000	0.000000012014	0.000246711676	0.000244817764	0.000002470560	0.000244817764	0.000002470560	0.000000012014	0.000000000000	0.000000000000	-0.000000000000	-0.000000000000	0.000000000000
0.000000000000	9642.140468227426	0.000000000000	0.000000012014	0.000246711676	0.000244817764	0.000002470560	0.000244817764	0.000002470560	0.000000012014	0.000000000000	0.000000000000	-0.000000000000	-0.000000000000	0.000000000000
0.000000000000	9652.173913043478	0.000000000000	0.000000012014	0.000246711676	0.000244817764	0.000002470560	0.000244817764	0.000002470560	0.000000012014	0.000000000000	0.000000000000	-0.000000000000	-0.000000000000	0.000000000000
0.000000000000	9662.207357859532	0.000000000000	0.000000012014	0.000246711676	0.000244817764	0.000002470560	0.000244817764	0.000002470560	0.000000012014	0.000000000000	0.000000000000	-0.000000000000	-0.000000000000	0.000000000000
0.000000000000	9672.240802675586	0.000000000000	0.000000012014	0.000246711676	0.000244817764	0.000002470560	0.000244817764	0.000002470560	0.000000012014	0.000000000000	0.000000000000	-0.000000000000	-0.000000000000	0.000000000000
0.000000000000	9682.274247491639	0.000000000000	0.000000012014	0.000246711676	0.000244817764	0.000002470560	0.000244817764	0.000002470560	0.000000012014	0.000000000000	0.000000000000	-0.000000000000	-0.000000000000	0.000000000000
0.000000000000	9692.307692307693	0.000000000000	0.000000012014	0.000246711676	0.000244817764	0.000002470560	0.000244817764	0.000002470560	0.000000012014	0.000000000000	0.000000000000	-0.000000000000	-0.000000000000	0.000000000000
0.000000000000	9702.341137123747	0.000000000000	0.000000012014	0.000246711676	0.000244817764	0.000002470560	0.000244817764	0.000002470560	0.000000012014	0.000000000000	0.000000000000	-0.000000000000	-0.000000000000	0.000000000000
0.000000000000	9712.374581939799	0.000000000000	0.000000012014	0.000246711676	0.000244817764	0.000002470560	0.000244817764	0.000002470560	0.000000012014	0.000000000000	0.000000000000	-0.000000000000	-0.000000000000	0.000000000000
0.000000000000	9722.408026755853	0.000000000000	0.000000012014	0.000246711676	0.000244817764	0.000002470560	0.000244817764	0.000002470560	0.000000012014	0.000000000000	0.000000000000	-0.000000000000	-0.000000000000	0.000000000000
0.000000000000	9732.441471571907	0.000000000000	0.000000012014	0.000246711676	0.000244817764	0.000002470560	0.000244817764	0.000002470560	0.000000012014	0.000000000000	0.000000000000	-0.000000000000	-0.000000000000	0.000000000000
0.000000000000	9742.474916387961	0.000000000000	0.000000012014	0.000246711676	0.000244817764	0.000002470560	0.000244817764	0.000002470560	0.000000012014	0.000000000000	0.000000000000	-0.000000000000	-0.000000000000	0.000000000000
0.000000000000	9752.508361204014	0.000000000000	0.000000012014	0.000246711676	0.000244817764	0.000002470560	0.000244817764	0.000002470560	0.000000012014	0.000000000000	0.000000000000	-0.000000000000	-0.000000000000	0.000000000000
0.000000000000	9762.541806020068	0.000000000000	0.000000012014	0.000246711676	0.000244817764	0.000002470560	0.000244817764	0.000002470560	0.000000012014	0.000000000000	0.000000000000	-0.000000000000	-0.000000000000	0.000000000000
0.000000000000	9772.575250836120	0.000000000000	0.000000012014	0.000246711676	0.000244817764	0.000002470560	0.000244817764	0.000002470560	0.000000012014	0.000000000000	0.000000000000	-0.000000000000	-0.000000000000	0.000000000000
0.000000000000	9782.608695652174	0.000000000000	0.000000012014	0.000246711676	0.000244817764	0.000002470560	0.000244817764	0.000002470560	0.000000012014	0.000000000000	0.000000000000	-0.000000000000	-0.000000000000	0.000000000000
0.000000000000	9792.642140468228	0.000000000000	0.000000012014	0.000246711676	0.000244817764	0.000002470560	0.000244817764	0.000002470560	0.000000012014	0.000000000000	0.000000000000	-0.000000000000	-0.000000000000	0.000000000000
0.000000000000	9802.675585284282	0.000000000000	0.000000012014	0.000246711676	0.000244817764	0.000002470560	0.000244817764	0.000002470560	0.000000012014	0.000000000000	0.000000000000	-0.000000000000	-0.000000000000	0.000000000000
0.000000000000	9812.709030100335	0.000000000000	0.000000012014	0.000246711676	0.000244817764	0.000002470560	0.000244817764	0.000002470560	0.000000012014	0.000000000000	0.000000000000	-0.000000000000	-0.000000000000	0.000000000000
0.000000000000	9822.742474916389	0.000000000000	0.000000012014	0.000246711676	0.000244817764	0.000002470560	0.000244817764	0.000002470560	0.000000012014	0.000000000000	0.000000000000	-0.000000000000	-0.000000000000	0.000000000000
0.000000000000	9832.775919732441	0.000000000000	0.000000012014	0.000246711676	0.000244817764	0.000002470560	0.000244817764	0.000002470560	0.000000012014	0.000000000000	0.000000000000	-0.000000000000	-0.000000000000	0.000000000000
0.000000000000	9842.809364548495	0.000000000000	0.000000012014	0.000246711676	0.000244817764	0.000002470560	0.000244817764	0.000002470560	0.000000012014	0.000000000000	0.000000000000	-0.000000000000	-0.000000000000	0.000000000000
0.000000000000	9852.842809364549	0.000000000000	0.000000012014	0.000246711676	0.000244817764	0.000002470560	0.000244817764	0.000002470560	0.000000012014	0.000000000000	0.000000000000	-0.000000000000	-0.000000000000	0.000000000000
0.000000000000	9862.876254180603	0.000000000000	0.000000012014	0.000246711676	0.000244817764	0.000002470560	0.000244817764	0.000002470560	0.000000012014	0.000000000000	0.000000000000	-0.000000000000	-0.000000000000	0.000000000000
0.000000000000	9872.909698996657	0.000000000000	0.000000012014	0.000246711676	0.000244817764	0.000002470560	0.000244817764	0.000002470560	0.000000012014	0.000000000000	0.000000000000	-0.000000000000	-0.000000000000	0.000000000000
0.000000000000	9882.943143812710	0.000000000000	0.000000012014	0.000246711676	0.000244817764	0.000002470560	0.000244817764	0.000002470560	0.000000012014	0.000000000000	0.000000000000	-0.000000000000	-0.000000000000	0.000000000000
0.000000000000	9892.976588628762	0.000000000000	0.000000012014	0.000246711676	0.000244817764	0.000002470560	0.000244817764	0.000002470560	0.000000012014	0.000000000000	0.000000000000	-0.000000000000	-0.000000000000	0.000000000000
0.000000000000	9903.010033444816	0.000000000000	0.000000012014	0.000246711676	0.000244817764	0.000002470560	0.000244817764	0.000002470560	0.000000012014	0.000000000000	0.000000000000	-0.000000000000	-0.000000000000	0.000000000000
0.000000000000	9913.043478260870	0.000000000000	0.000000012014	0.000246711676	0.000244817764	0.000002470560	0.000244817764	0.000002470560	0.000000012014	0.000000000000	0.000000000000	-0.000000000000	-0.000000000000	0.000000000000
0.000000000000	9923.076923076924	0.000000000000	0.000000012014	0.000246711676	0.000244817764	0.000002470560	0.000244817764	0.000002470560	0.000000012014	0.000000000000	0.000000000000	-0.000000000000	-0.000000000000	0.000000000000
0.000000000000	9933.110367892978	0.000000000000	0.000000012014	0.000246711676	0.000244817764	0.000002470560	0.000244817764	0.000002470560	0.000000012014	0.000000000000	0.000000000000	-0.000000000000	-0.000000000000	0.000000000000
0.000000000000	9943.143812709031	0.000000000000	0.000000012014	0.000246711676	0.000244817764	0.000002470560	0.000244817764	0.000002470560	0.000000012014	0.000000000000	0.000000000000	-0.000000000000	-0.000000000000	0.000000000000
0.000000000000	9953.177257525083	0.000000000000	0.000000012014	0.000246711676	0.000244817764	0.000002470560	0.000244817764	0.000002470560	0.000000012014	0.000000000000	0.000000000000	-0.000000000000	-0.000000000000	0.000000000000
0.000000000000	9963.210702341137	0.000000000000	0.000000012014	0.000246711676	0.000244817764	0.000002470560	0.000244817764	0.000002470560	0.000000012014	0.000000000000	0.000000000000	-0.000000000000	-0.000000000000	0.000000000000
0.000000000000	9973.244147157191	0.000000000000	0.000000012014	0.000246711676	0.000244817764	0.000002470560	0.000244817764	0.000002470560	0.000000012014	0.000000000000	0.000000000000	-0.000000000000	-0.000000000000	0.000000000000
0.000000000000	9983.277591973245	0.000000000000	0.000000012014	0.000246711676	0.000244817764	0.000002470560	0.000244817764	0.000002470560	0.000000012014	0.000000000000	0.000000000000	-0.000000000000	-0.000000000000	0.000000000000
0.000000000000	9993.311036789299	0.000000000000	0.000000012014	0.000246711676	0.000244817764	0.000002470560	0.000244817764	0.000002470560	0.000000012014	0.000000000000	0.000000000000	-0.000000000000	-0.000000000000	0.000000000000
0.000000000000	10003.344481605352	0.000000000000	0.000000012014	0.000246711676	0.000244817764	0.000002470560	0.000244817764	0.000002470560	0.000000012014	0.000000000000	0.000000000000	-0.000000000000	-0.000000000000	0.000000000000
0.000000000000	10013.377926421404	0.000000000000	0.000000012014	0.000246711676	0.000244817764	0.000002470560	0.000244817764	0.000002470560	0.000000012014	0.000000000000	0.000000000000	-0.000000000000	-0.000000000000	0.000000000000
0.000000000000	10023.411371237458	0.000000000000	0.000000012014	0.000246711676	0.000244817764	0.000002470560	0.000244817764	0.000002470560	0.000000012014	0.000000000000	0.000000000000	-0.000000000000	-0.000000000000	0.000000000000
0.000000000000	10033.444816053512	0.000000000000	0.000000012014	0.000246711676	0.000244817764	0.000002470560	0.000244817764	0.000002470560	0.000000012014	0.000000000000	0.000000000000	-0.000000000000	-0.000000000000	0.000000000000
0.000000000000	10043.478260869566	0.000000000000	0.000000012014	0.000246711676	0.000244817764	0.000002470560	0.000244817764	0.000002470560	0.000000012014	0.000000000000	0.000000000000	-0.000000000000	-0.000000000000	0.000000000000
0.000000000000	10053.511705685620	0.000000000000	0.000000012014	0.000246711676	0.000244817764	0.000002470560	0.000244817764	0.000002470560	0.000000012014	0.000000000000	0.000000000000	-0.000000000000	-0.000000000000	0.000000000000
0.000000000000	10063.545150501674	0.000000000000	0.000000012014	0.000246711676	0.000244817764	0.000002470560	0.000244817764	0.000002470560	0.000000012014	0.000000000000	0.000000000000	-0.000000000000	-0.000000000000	0.000000000000
0.000000000000	10073.578595317726	0.000000000000	0.000000012014	0.000246711676	0.000244817764	0.000002470560	0.000244817764	0.000002470560	0.000000012014	0.000000000000	0.000000000000	-0.000000000000	-0.000000000000	0.000000000000
0.000000000000	10083.612040133779	0.000000000000	0.000000012014	0.000246711676	0.000244817764	0.000002470560	0.000244817764	0.000002470560	0.000000012014	0.000000000000	0.000000000000	-0.000000000000	-0.000000000000	0.000000000000
0.000000000000	10093.645484949833	0.000000000000	0.000000012014	0.000246711676	0.000244817764	0.000002470560	0.000244817764	0.000002470560	0.000000012014	0.000000000000	0.000000000000	-0.000000000000	-0.000000000000	0.000000000000
0.000000000000	10103.678929765887	0.000000000000	0.000000012014	0.000246711676	0.000244817764	0.000002470560	0.000244817764	0.000002470560	0.000000012014	0.000000000000	0.000000000000	-0.000000000000	-0.000000000000	0.000000000000
0.000000000000	10113.712374581941	0.000000000000	0.000000012014	0.000246711676	0.000244817764	0.000002470560	0.000244817764	0.000002470560	0.000000012014	0.000000000000	0.000000000000	-0.000000000000	-0.000000000000	0.000000000000
0.000000000000	10123.745819397995	0.000000000000	0.000000012014	0.000246711676	0.000244817764	0.000002470560	0.000244817764	0.000002470560	0.000000012014	0.000000000000	0.000000000000	-0.000000000000	-0.000000000000	0.000000000000
0.000000000000	10133.779264214047	0.000000000000	0.000000012014	0.000246711676	0.000244817764	0.000002470560	0.000244817764	0.000002470560	0.000000012014	0.000000000000	0.000000000000	-0.000000000000	-0.000000000000	0.000000000000
0.000000000000	10143.812709030100	0.000000000000	0.000000012014	0.000246711676	0.000244817764	0.000002470560	0.000244817764	0.000002470560	0.000000012014	0.000000000000	0.000000000000	-0.000000000000	-0.000000000000	0.000000000000
0.000000000000	10153.846153846154	0.000000000000	0.000000012014	0.000246711676	0.000244817764	0.000002470560	0.000244817764	0.000002470560	0.000000012014	0.000000000000	0.000000000000	-0.000000000000	-0.000000000000	0.000000000000
0.000000000000	10163.879598662208	0.000000000000	0.000000012014	0.000246711676	0.000244817764	0.000002470560	0.000244817764	0.000002470560	0.000000012014	0.000000000000	0.000000000000	-0.000000000000	-0.000000000000	0.000000000000
0.000000000000	10173.913043478262	0.000000000000	0.000000012014	0.000246711676	0.000244817764	0.000002470560	0.000244817764	0.000002470560	0.000000012014	0.000000000000	0.000000000000	-0.000000000000	-0.000000000000	0.000000000000
0.000000000000	10183.946488294316	0.000000000000	0.000000012014	0.000246711676	0.000244817764	0.000002470560	0.000244817764	0.000002470560	0.000000012014	0.000000000000	0.000000000000	-0.000000000000	-0.000000000000	0.000000000000
0.000000000000	10193.979933110368	0.000000000000	0.000000012014	0.000246711676	0.000244817764	0.000002470560	0.000244817764	0.000002470560	0.000000012014	0.000000000000	0.000000000000	-0.000000000000	-0.000000000000	0.000000000000
0.000000000000	10204.013377926422	0.000000000000	0.000000012014	0.000246711676	0.000244817764	0.000002470560	0.000244817764	0.000002470560	0.000000012014	0.000000000000	0.000000000000	-0.000000000000	-0.000000000000	0.000000000000
0.000000000000	10214.046822742475	0.000000000000	0.000000012014	0.000246711676	0.000244817764	0.000002470560	0.000244817764	0.000002470560	0.000000012014	0.000000000000	0.000000000000	-0.000000000000	-0.000000000000	0.000000000000
0.000000000000	10224.080267558529	0.000000000000	0.000000012014	0.000246711676	0.000244817764	0.000002470560	0.000244817764	0.000002470560	0.000000012014	0.000000000000	0.000000000000	-0.000000000000	-0.000000000000	0.000000000000
0.000000000000	10234.113712374583	0.000000000000	0.000000012014	0.000246711676	0.000244817764	0.000002470560	0.000244817764	0.000002470560	0.000000012014	0.000000000000	0.000000000000	-0.000000000000	-0.000000000000	0.000000000000
0.000000000000	10244.147157190637	0.000000000000	0.000000012014	0.000246711676	0.000244817764	0.000002470560	0.000244817764	0.000002470560	0.000000012014	0.000000000000	0.000000000000	-0.000000000000	-0.000000000000	0.000000000000
0.000000000000	10254.180602006689	0.000000000000	0.000000012014	0.000246711676	0.000244817764	0.000002470560	0.000244817764	0.000002470560	0.000000012014	0.000000000000	0.000000000000	-0.000000000000	-0.000000000000	0.000000000000
0.000000000000	10264.214046822743	0.000000000000	0.000000012014	0.000246711676	0.000244817764	0.000002470560	0.000244817764	0.000002470560	0.000000012014	0.000000000000	0.000000000000	-0.000000000000	-0.000000000000	0.000000000000
0.000000000000	10274.247491638796	0.000000000000	0.000000012014	0.000246711676	0.000244817764	0.000002470560	0.000244817764	0.000002470560	0.000000012014	0.000000000000	0.000000000000	-0.000000000000	-0.000000000000	0.000000000000
0.000000000000	10284.280936454850	0.000000000000	0.000000012014	0.000246711676	0.000244817764	0.000002470560	0.000244817764	0.000002470560	0.000000012014	0.000000000000	0.000000000000	-0.000000000000	-0.000000000000	0.000000000000
0.000000000000	10294.314381270904	0.000000000000	0.000000012014	0.000246711676	0.000244817764	0.000002470560	0.000244817764	0.000002470560	0.000000012014	0.000000000000	0.000000000000	-0.000000000000	-0.000000000000	0.000000000000
0.000000000000	10304.347826086956	0.000000000000	0.000000012014	0.000246711676	0.000244817764	0.000002470560	0.000244817764	0.000002470560	0.000000012014	0.000000000000	0.000000000000	-0.000000000000	-0.000000000000	0.000000000000
0.000000000000	10314.381270903010	0.000000000000	0.000000012014	0.000246711676	0.000244817764	0.000002470560	0.000244817764	0.000002470560	0.000000012014	0.000000000000	0.000000000000	-0.000000000000	-0.000000000000	0.000000000000
0.000000000000	10324.414715719064	0.000000000000	0.000000012014	0.000246711676	0.000244817764	0.000002470560	0.000244817764	0.000002470560	0.000000012014	0.000000000000	0.000000000000	-0.000000000000	-0.000000000000	0.000000000000
0.000000000000	10334.448160535117	0.000000000000	0.000000012014	0.000246711676	0.000244817764	0.000002470560	0.000244817764	0.000002470560	0.000000012014	0.000000000000	0.000000000000	-0.000000000000	-0.000000000000	0.000000000000
0.000000000000	10344.481605351171	0.000000000000	0.000000012014	0.000246711676	0.000244817764	0.000002470560	0.000244817764	0.000002470560	0.000000012014	0.000000000000	0.000000000000	-0.000000000000	-0.000000000000	0.000000000000
0.000000000000	10354.515050167225	0.000000000000	0.000000012014	0.000246711676	0.000244817764	0.000002470560	0.000244817764	0.000002470560	0.000000012014	0.000000000000	0.000000000000	-0.000000000000	-0.000000000000	0.000000000000
0.000000000000	10364.548494983277	0.000000000000	0.000000012014	0.000246711676	0.000244817764	0.000002470560	0.000244817764	0.000002470560	0.000000012014	0.000000000000	0.000000000000	-0.000000000000	-0.000000000000	0.000000000000
0.000000000000	10374.581939799331	0.000000000000	0.000000012014	0.000246711676	0.000244817764	0.000002470560	0.000244817764	0.000002470560	0.000000012014	0.000000000000	0.000000000000	-0.000000000000	-0.000000000000	0.000000000000
0.000000000000	10384.615384615385	0.000000000000	0.000000012014	0.000246711676	0.000244817764	0.000002470560	0.000244817764	0.000002470560	0.000000012014	0.000000000000	0.000000000000	-0.000000000000	-0.000000000000	0.000000000000
0.000000000000	10394.648829431439	0.000000000000	0.000000012014	0.000246711676	0.000244817764	0.000002470560	0.000244817764	0.000002470560	0.000000012014	0.000000000000	0.000000000000	-0.000000000000	-0.000000000000	0.000000000000
0.000000000000	10404.682274247492	0.000000000000	0.000000012014	0.000246711676	0.000244817764	0.000002470560	0.000244817764	0.000002470560	0.000000012014	0.000000000000	0.000000000000	-0.000000000000	-0.000000000000	0.000000000000
0.000000000000	10414.715719063546	0.000000000000	0.000000012014	0.000246711676	0.000244817764	0.000002470560	0.000244817764	0.000002470560	0.000000012014	0.000000000000	0.000000000000	-0.000000000000	-0.000000000000	0.000000000000
0.000000000000	10424.749163879598	0.000000000000	0.000000012014	0.000246711676	0.000244817764	0.000002470560	0.000244817764	0.000002470560	0.000000012014	0.000000000000	0.000000000000	-0.000000000000	-0.000000000000	0.000000000000
0.000000000000	10434.782608695652	0.000000000000	0.000000012014	0.000246711676	0.000244817764	0.000002470560	0.000244817764	0.000002470560	0.000000012014	0.000000000000	0.000000000000	-0.000000000000	-0.000000000000	0.000000000000
0.000000000000	10444.816053511706	0.000000000000	0.000000012014	0.000246711676	0.000244817764	0.000002470560	0.000244817764	0.000002470560	0.000000012014	0.000000000000	0.000000000000	-0.000000000000	-0.000000000000	0.000000000000
0.000000000000	10454.849498327760	0.000000000000	0.000000012014	0.000246711676	0.000244817764	0.000002470560	0.000244817764	0.000002470560	0.000000012014	0.000000000000	0.000000000000	-0.000000000000	-0.000000000000	0.000000000000
0.000000000000	10464.882943143813	0.000000000000	0.000000012014	0.000246711676	0.000244817764	0.000002470560	0.000244817764	0.000002470560	0.000000012014	0.000000000000	0.000000000000	-0.000000000000	-0.000000000000	0.000000000000
0.000000000000	10474.916387959867	0.000000000000	0.000000012014	0.000246711676	0.000244817764	0.000002470560	0.000244817764	0.000002470560	0.000000012014	0.000000000000	0.000000000000	-0.000000000000	-0.000000000000	0.000000000000
0.000000000000	10484.949832775919	0.000000000000	0.000000012014	0.000246711676	0.000244817764	0.000002470560	0.000244817764	0.000002470560	0.000000012014	0.000000000000	0.000000000000	-0.000000000000	-0.000000000000	0.000000000000
0.000000000000	10494.983277591973	0.000000000000	0.000000012014	0.000246711676	0.000244817764	0.000002470560	0.000244817764	0.000002470560	0.000000012014	0.000000000000	0.000000000000	-0.000000000000	-0.000000000000	0.000000000000
0.000000000000	10505.016722408027	0.000000000000	0.000000012014	0.000246711676	0.000244817764	0.000002470560	0.000244817764	0.000002470560	0.000000012014	0.000000000000	0.000000000000	-0.000000000000	-0.000000000000	0.000000000000
0.000000000000	10515.050167224081	0.000000000000	0.000000012014	0.000246711676	0.000244817764	0.000002470560	0.000244817764	0.000002470560	0.000000012014	0.000000000000	0.000000000000	-0.000000000000	-0.000000000000	0.000000000000
0.000000000000	10525.083612040135	0.000000000000	0.000000012014	0.000246711676	0.000244817764	0.000002470560	0.000244817764	0.000002470560	0.000000012014	0.000000000000	0.000000000000	-0.000000000000	-0.000000000000	0.000000000000
0.000000000000	10535.117056856188	0.000000000000	0.000000012014	0.000246711676	0.000244817764	0.000002470560	0.000244817764	0.000002470560	0.000000012014	0.000000000000	0.000000000000	-0.000000000000	-0.000000000000	0.000000000000
0.000000000000	10545.150501672240	0.000000000000	0.000000012014	0.000246711676	0.000244817764	0.000002470560	0.000244817764	0.000002470560	0.000000012014	0.000000000000	0.000000000000	-0.000000000000	-0.000000000000	0.000000000000
0.000000000000	10555.183946488294	0.000000000000	0.000000012014	0.000246711676	0.000244817764	0.000002470560	0.000244817764	0.000002470560	0.000000012014	0.000000000000	0.000000000000	-0.000000000000	-0.000000000000	0.000000000000
0.000000000000	10565.217391304348	0.000000000000	0.000000012014	0.000246711676	0.000244817764	0.000002470560	0.000244817764	0.000002470560	0.000000012014	0.000000000000	0.000000000000	-0.000000000000	-0.000000000000	0.000000000000
0.000000000000	10575.250836120402	0.000000000000	0.000000012014	0.000246711676	0.000244817764	0.000002470560	0.000244817764	0.000002470560	0.000000012014	0.000000000000	0.000000000000	-0.000000000000	-0.000000000000	0.000000000000
0.000000000000	10585.284280936456	0.000000000000	0.000000012014	0.000246711676	0.000244817764	0.000002470560	0.000244817764	0.000002470560	0.000000012014	0.000000000000	0.000000000000	-0.000000000000	-0.000000000000	0.000000000000
0.000000000000	10595.317725752509	0.000000000000	0.000000012014	0.000246711676	0.000244817764	0.000002470560	0.000244817764	0.000002470560	0.000000012014	0.000000000000	0.000000000000	-0.000000000000	-0.000000000000	0.000000000000
0.000000000000	10605.351170568561	0.000000000000	0.000000012014	0.000246711676	0.000244817764	0.000002470560	0.000244817764	0.000002470560	0.000000012014	0.000000000000	0.000000000000	-0.000000000000	-0.000000000000	0.000000000000
0.000000000000	10615.384615384615	0.000000000000	0.000000012014	0.000246711676	0.000244817764	0.000002470560	0.000244817764	0.000002470560	0.000000012014	0.000000000000	0.000000000000	-0.000000000000	-0.000000000000	0.000000000000
0.000000000000	10625.418060200669	0.000000000000	0.000000012014	0.000246711676	0.000244817764	0.000002470560	0.000244817764	0.000002470560	0.000000012014	0.000000000000	0.000000000000	-0.000000000000	-0.000000000000	0.000000000000
0.000000000000	10635.451505016723	0.000000000000	0.000000012014	0.000246711676	0.000244817764	0.000002470560	0.000244817764	0.000002470560	0.000000012014	0.000000000000	0.000000000000	-0.000000000000	-0.000000000000	0.000000000000
0.000000000000	10645.484949832777	0.000000000000	0.000000012014	0.000246711676	0.000244817764	0.000002470560	0.000244817764	0.000002470560	0.000000012014	0.000000000000	0.000000000000	-0.000000000000	-0.000000000000	0.000000000000
0.000000000000	10655.518394648831	0.000000000000	0.000000012014	0.000246711676	0.000244817764	0.000002470560	0.000244817764	0.000002470560	0.000000012014	0.000000000000	0.000000000000	-0.000000000000	-0.000000000000	0.000000000000
0.000000000000	10665.551839464883	0.000000000000	0.000000012014	0.000246711676	0.000244817764	0.000002470560	0.000244817764	0.000002470560	0.000000012014	0.000000000000	0.000000000000	-0.000000000000	-0.000000000000	0.000000000000
0.000000000000	10675.585284280936	0.000000000000	0.000000012014	0.000246711676	0.000244817764	0.000002470560	0.000244817764	0.000002470560	0.000000012014	0.000000000000	0.000000000000	-0.000000000000	-0.000000000000	0.000000000000
0.000000000000	10685.618729096990	0.000000000000	0.000000012014	0.000246711676	0.000244817764	0.000002470560	0.000244817764	0.000002470560	0.000000012014	0.000000000000	0.000000000000	-0.000000000000	-0.000000000000	0.000000000000
0.000000000000	10695.652173913044	0.000000000000	0.000000012014	0.000246711676	0.000244817764	0.000002470560	0.000244817764	0.000002470560	0.000000012014	0.000000000000	0.000000000000	-0.000000000000	-0.000000000000	0.000000000000
0.000000000000	10705.685618729098	0.000000000000	0.000000012014	0.000246711676	0.000244817764	0.000002470560	0.000244817764	0.000002470560	0.000000012014	0.000000000000	0.000000000000	-0.000000000000	-0.000000000000	0.000000000000
0.000000000000	10715.719063545152	0.000000000000	0.000000012014	0.000246711676	0.000244817764	0.000002470560	0.000244817764	0.000002470560	0.000000012014	0.000000000000	0.000000000000	-0.000000000000	-0.000000000000	0.000000000000
0.000000000000	10725.752508361204	0.000000000000	0.000000012014	0.000246711676	0.000244817764	0.000002470560	0.000244817764	0.000002470560	0.000000012014	0.000000000000	0.000000000000	-0.000000000000	-0.000000000000	0.000000000000
0.000000000000	10735.785953177257	0.000000000000	0.000000012014	0.000246711676	0.000244817764	0.000002470560	0.000244817764	0.000002470560	0.000000012014	0.000000000000	0.000000000000	-0.000000000000	-0.000000000000	0.000000000000
0.000000000000	10745.819397993311	0.000000000000	0.000000012014	0.000246711676	0.000244817764	0.000002470560	0.000244817764	0.000002470560	0.000000012014	0.000000000000	0.000000000000	-0.000000000000	-0.000000000000	0.000000000000
0.000000000000	10755.852842809365	0.000000000000	0.000000012014	0.000246711676	0.000244817764	0.000002470560	0.000244817764	0.000002470560	0.000000012014	0.000000000000	0.000000000000	-0.000000000000	-0.000000000000	0.000000000000
0.000000000000	10765.886287625419	0.000000000000	0.000000012014	0.000246711676	0.000244817764	0.000002470560	0.000244817764	0.000002470560	0.000000012014	0.000000000000	0.000000000000	-0.000000000000	-0.000000000000	0.000000000000
0.000000000000	10775.919732441473	0.000000000000	0.000000012014	0.000246711676	0.000244817764	0.000002470560	0.000244817764	0.000002470560	0.000000012014	0.000000000000	0.000000000000	-0.000000000000	-0.000000000000	0.000000000000
0.000000000000	10785.953177257525	0.000000000000	0.000000012014	0.000246711676	0.000244817764	0.000002470560	0.000244817764	0.000002470560	0.000000012014	0.000000000000	0.000000000000	-0.000000000000	-0.000000000000	0.000000000000
0.000000000000	10795.986622073578	0.000000000000	0.000000012014	0.000246711676	0.000244817764	0.000002470560	0.000244817764	0.000002470560	0.000000012014	0.000000000000	0.000000000000	-0.000000000000	-0.000000000000	0.000000000000
0.000000000000	10806.020066889632	0.000000000000	0.000000012014	0.000246711676	0.000244817764	0.000002470560	0.000244817764	0.000002470560	0.000000012014	0.000000000000	0.000000000000	-0.000000000000	-0.000000000000	0.000000000000
0.000000000000	10816.053511705686	0.000000000000	0.000000012014	0.000246711676	0.000244817764	0.000002470560	0.000244817764	0.000002470560	0.000000012014	0.000000000000	0.000000000000	-0.000000000000	-0.000000000000	0.000000000000
0.000000000000	10826.086956521740	0.000000000000	0.000000012014	0.000246711676	0.000244817764	0.000002470560	0.000244817764	0.000002470560	0.000000012014	0.000000000000	0.000000000000	-0.000000000000	-0.000000000000	0.000000000000
0.000000000000	10836.120401337794	0.000000000000	0.000000012014	0.000246711676	0.000244817764	0.000002470560	0.000244817764	0.000002470560	0.000000012014	0.000000000000	0.000000000000	-0.000000000000	-0.000000000000	0.000000000000
0.000000000000	10846.153846153846	0.000000000000	0.000000012014	0.000246711676	0.000244817764	0.000002470560	0.000244817764	0.000002470560	0.000000012014	0.000000000000	0.000000000000	-0.000000000000	-0.000000000000	0.000000000000
0.000000000000	10856.187290969900	0.000000000000	0.000000012014	0.000246711676	0.000244817764	0.000002470560	0.000244817764	0.000002470560	0.000000012014	0.000000000000	0.000000000000	-0.000000000000	-0.000000000000	0.000000000000
0.000000000000	10866.220735785953	0.000000000000	0.000000012014	0.000246711676	0.000244817764	0.000002470560	0.000244817764	0.000002470560	0.000000012014	0.000000000000	0.000000000000	-0.000000000000	-0.000000000000	0.000000000000
0.000000000000	10876.254180602007	0.000000000000	0.000000012014	0.000246711676	0.000244817764	0.000002470560	0.000244817764	0.000002470560	0.000000012014	0.000000000000	0.000000000000	-0.000000000000	-0.000000000000	0.000000000000
0.000000000000	10886.287625418061	0.000000000000	0.000000012014	0.000246711676	0.000244817764	0.000002470560	0.000244817764	0.000002470560	0.000000012014	0.000000000000	0.000000000000	-0.000000000000	-0.000000000000	0.000000000000
0.000000000000	10896.321070234115	0.000000000000	0.000000012014	0.000246711676	0.000244817764	0.000002470560	0.000244817764	0.000002470560	0.000000012014	0.000000000000	0.000000000000	-0.000000000000	-0.000000000000	0.000000000000
0.000000000000	10906.354515050167	0.000000000000	0.000000012014	0.000246711676	0.000244817764	0.000002470560	0.000244817764	0.000002470560	0.000000012014	0.000000000000	0.000000000000	-0.000000000000	-0.000000000000	0.000000000000
0.000000000000	10916.387959866221	0.000000000000	0.000000012014	0.000246711676	0.000244817764	0.000002470560	0.000244817764	0.000002470560	0.000000012014	0.000000000000	0.000000000000	-0.000000000000	-0.000000000000	0.000000000000
0.000000000000	10926.421404682274	0.000000000000	0.000000012014	0.000246711676	0.000244817764	0.000002470560	0.000244817764	0.000002470560	0.000000012014	0.000000000000	0.000000000000	-0.000000000000	-0.000000000000	0.000000000000
0.000000000000	10936.454849498328	0.000000000000	0.000000012014	0.000246711676	0.000244817764	0.000002470560	0.000244817764	0.000002470560	0.000000012014	0.000000000000	0.000000000000	-0.000000000000	-0.000000000000	0.000000000000
0.000000000000	10946.488294314382	0.000000000000	0.000000012014	0.000246711676	0.000244817764	0.000002470560	0.000244817764	0.000002470560	0.000000012014	0.000000000000	0.000000000000	-0.000000000000	-0.000000000000	0.000000000000
0.000000000000	10956.521739130436	0.000000000000	0.000000012014	0.000246711676	0.000244817764	0.000002470560	0.000244817764	0.000002470560	0.000000012014	0.000000000000	0.000000000000	-0.000000000000	-0.000000000000	0.000000000000
0.000000000000	10966.555183946488	0.000000000000	0.000000012014	0.000246711676	0.000244817764	0.000002470560	0.000244817764	0.000002470560	0.000000012014	0.000000000000	0.000000000000	-0.000000000000	-0.000000000000	0.000000000000
0.000000000000	10976.588628762542	0.000000000000	0.000000012014	0.000246711676	0.000244817764	0.000002470560	0.000244817764	0.000002470560	0.000000012014	0.000000000000	0.000000000000	-0.000000000000	-0.000000000000	0.000000000000
0.000000000000	10986.622073578596	0.000000000000	0.000000012014	0.000246711676	0.000244817764	0.000002470560	0.000244817764	0.000002470560	0.000000012014	0.000000000000	0.000000000000	-0.000000000000	-0.000000000000	0.000000000000
0.000000000000	10996.655518394649	0.000000000000	0.000000012014	0.000246711676	0.000244817764	0.000002470560	0.000244817764	0.000002470560	0.000000012014	0.000000000000	0.000000000000	-0.000000000000	-0.000000000000	0.000000000000
0.000000000000	11006.688963210703	0.000000000000	0.000000012014	0.000246711676	0.000244817764	0.000002470560	0.000244817764	0.000002470560	0.000000012014	0.000000000000	0.000000000000	-0.000000000000	-0.000000000000	0.000000000000
0.000000000000	11016.722408026757	0.000000000000	0.000000012014	0.000246711676	0.000244817764	0.000002470560	0.000244817764	0.000002470560	0.000000012014	0.000000000000	0.000000000000	-0.000000000000	-0.000000000000	0.000000000000
0.000000000000	11026.755852842809	0.000000000000	0.000000012014	0.000246711676	0.000244817764	0.000002470560	0.000244817764	0.000002470560	0.000000012014	0.000000000000	0.000000000000	-0.000000000000	-0.000000000000	0.000000000000
0.000000000000	11036.789297658863	0.000000000000	0.000000012014	0.000246711676	0.000244817764	0.000002470560	0.000244817764	0.000002470560	0.000000012014	0.000000000000	0.000000000000	-0.000000000000	-0.000000000000	0.000000000000
0.000000000000	11046.822742474917	0.000000000000	0.000000012014	0.000246711676	0.000244817764	0.000002470560	0.000244817764	0.000002470560	0.000000012014	0.000000000000	0.000000000000	-0.000000000000	-0.000000000000	0.000000000000
0.000000000000	11056.856187290970	0.000000000000	0.000000012014	0.000246711676	0.000244817764	0.000002470560	0.000244817764	0.000002470560	0.000000012014	0.000000000000	0.000000000000	-0.000000000000	-0.000000000000	0.000000000000
0.000000000000	11066.889632107024	0.000000000000	0.000000012014	0.000246711676	0.000244817764	0.000002470560	0.000244817764	0.000002470560	0.000000012014	0.000000000000	0.000000000000	-0.000000000000	-0.000000000000	0.000000000000
0.000000000000	11076.923076923078	0.000000000000	0.000000012014	0.000246711676	0.000244817764	0.000002470560	0.000244817764	0.000002470560	0.000000012014	0.000000000000	0.000000000000	-0.000000000000	-0.000000000000	0.000000000000
0.000000000000	11086.956521739130	0.000000000000	0.000000012014	0.000246711676	0.000244817764	0.000002470560	0.000244817764	0.000002470560	0.000000012014	0.000000000000	0.000000000000	-0.000000000000	-0.000000000000	0.000000000000
0.000000000000	11096.989966555184	0.000000000000	0.000000012014	0.000246711676	0.000244817764	0.000002470560	0.000244817764	0.000002470560	0.000000012014	0.000000000000	0.000000000000	-0.000000000000	-0.000000000000	0.000000000000
0.000000000000	11107.023411371238	0.000000000000	0.000000012014	0.000246711676	0.000244817764	0.000002470560	0.000244817764	0.000002470560	0.000000012014	0.000000000000	0.000000000000	-0.000000000000	-0.000000000000	0.000000000000
0.000000000000	11117.056856187291	0.000000000000	0.000000012014	0.000246711676	0.000244817764	0.000002470560	0.000244817764	0.000002470560	0.000000012014	0.000000000000	0.000000000000	-0.000000000000	-0.000000000000	0.000000000000
0.000000000000	11127.090301003345	0.000000000000	0.000000012014	0.000246711676	0.000244817764	0.000002470560	0.000244817764	0.000002470560	0.000000012014	0.000000000000	0.000000000000	-0.000000000000	-0.000000000000	0.000000000000
0.000000000000	11137.123745819399	0.000000000000	0.000000012014	0.000246711676	0.000244817764	0.000002470560	0.000244817764	0.000002470560	0.000000012014	0.000000000000	0.000000000000	-0.000000000000	-0.000000000000	0.000000000000
0.000000000000	11147.157190635451	0.000000000000	0.000000012014	0.000246711676	0.000244817764	0.000002470560	0.000244817764	0.000002470560	0.000000012014	0.000000000000	0.000000000000	-0.000000000000	-0.000000000000	0.000000000000
0.000000000000	11157.190635451505	0.000000000000	0.000000012014	0.000246711676	0.000244817764	0.000002470560	0.000244817764	0.000002470560	0.000000012014	0.000000000000	0.000000000000	-0.000000000000	-0.000000000000	0.000000000000
0.000000000000	11167.224080267559	0.000000000000	0.000000012014	0.000246711676	0.000244817764	0.000002470560	0.000244817764	0.000002470560	0.000000012014	0.000000000000	0.000000000000	-0.000000000000	-0.000000000000	0.000000000000
0.000000000000	11177.257525083613	0.000000000000	0.000000012014	0.000246711676	0.000244817764	0.000002470560	0.000244817764	0.000002470560	0.000000012014	0.000000000000	0.000000000000	-0.000000000000	-0.000000000000	0.000000000000
0.000000000000	11187.290969899666	0.000000000000	0.000000012014	0.000246711676	0.000244817764	0.000002470560	0.000244817764	0.000002470560	0.000000012014	0.000000000000	0.000000000000	-0.000000000000	-0.000000000000	0.000000000000
0.000000000000	11197.324414715720	0.000000000000	0.000000012014	0.000246711676	0.000244817764	0.000002470560	0.000244817764	0.000002470560	0.000000012014	0.000000000000	0.000000000000	-0.000000000000	-0.000000000000	0.000000000000
0.000000000000	11207.357859531772	0.000000000000	0.000000012014	0.000246711676	0.000244817764	0.000002470560	0.000244817764	0.000002470560	0.000000012014	0.000000000000	0.000000000000	-0.000000000000	-0.000000000000	0.000000000000
0.000000000000	11217.391304347826	0.000000000000	0.000000012014	0.000246711676	0.000244817764	0.000002470560	0.000244817764	0.000002470560	0.000000012014	0.000000000000	0.000000000000	-0.000000000000	-0.000000000000	0.000000000000
0.000000000000	11227.424749163880	0.000000000000	0.000000012014	0.000246711676	0.000244817764	0.000002470560	0.000244817764	0.000002470560	0.000000012014	0.000000000000	0.000000000000	-0.000000000000	-0.000000000000	0.000000000000
0.000000000000	11237.458193979934	0.000000000000	0.000000012014	0.000246711676	0.000244817764	0.000002470560	0.000244817764	0.000002470560	0.000000012014	0.000000000000	0.000000000000	-0.000000000000	-0.000000000000	0.000000000000
0.000000000000	11247.491638795987	0.000000000000	0.000000012014	0.000246711676	0.000244817764	0.000002470560	0.000244817764	0.000002470560	0.000000012014	0.000000000000	0.000000000000	-0.000000000000	-0.000000000000	0.000000000000
0.000000000000	11257.525083612041	0.000000000000	0.000000012014	0.000246711676	0.000244817764	0.000002470560	0.000244817764	0.000002470560	0.000000012014	0.000000000000	0.000000000000	-0.000000000000	-0.000000000000	0.000000000000
0.000000000000	11267.558528428093	0.000000000000	0.000000012014	0.000246711676	0.000244817764	0.000002470560	0.000244817764	0.000002470560	0.000000012014	0.000000000000	0.000000000000	-0.000000000000	-0.000000000000	0.000000000000
0.000000000000	11277.591973244147	0.000000000000	0.000000012014	0.000246711676	0.000244817764	0.000002470560	0.000244817764	0.000002470560	0.000000012014	0.000000000000	0.000000000000	-0.000000000000	-0.000000000000	0.000000000000
0.000000000000	11287.625418060201	0.000000000000	0.000000012014	0.000246711676	0.000244817764	0.000002470560	0.000244817764	0.000002470560	0.000000012014	0.000000000000	0.000000000000	-0.000000000000	-0.000000000000	0.000000000000
0.000000000000	11297.658862876255	0.000000000000	0.000000012014	0.000246711676	0.000244817764	0.000002470560	0.000244817764	0.000002470560	0.000000012014	0.000000000000	0.000000000000	-0.000000000000	-0.000000000000	0.000000000000
0.000000000000	11307.692307692309	0.000000000000	0.000000012014	0.000246711676	0.000244817764	0.000002470560	0.000244817764	0.000002470560	0.000000012014	0.000000000000	0.000000000000	-0.000000000000	-0.000000000000	0.000000000000
0.000000000000	11317.725752508362	0.000000000000	0.000000012014	0.000246711676	0.000244817764	0.000002470560	0.000244817764	0.000002470560	0.000000012014	0.000000000000	0.000000000000	-0.000000000000	-0.000000000000	0.000000000000
0.000000000000	11327.759197324414	0.000000000000	0.000000012014	0.000246711676	0.000244817764	0.000002470560	0.000244817764	0.000002470560	0.000000012014	0.000000000000	0.000000000000	-0.000000000000	-0.000000000000	0.000000000000
0.000000000000	11337.792642140468	0.000000000000	0.000000012014	0.000246711676	0.000244817764	0.000002470560	0.000244817764	0.000002470560	0.000000012014	0.000000000000	0.000000000000	-0.000000000000	-0.000000000000	0.000000000000
0.000000000000	11347.826086956522	0.000000000000	0.000000012014	0.000246711676	0.000244817764	0.000002470560	0.000244817764	0.000002470560	0.000000012014	0.000000000000	0.000000000000	-0.000000000000	-0.000000000000	0.000000000000
0.000000000000	11357.859531772576	0.000000000000	0.000000012014	0.000246711676	0.000244817764	0.000002470560	0.000244817764	0.000002470560	0.000000012014	0.000000000000	0.000000000000	-0.000000000000	-0.000000000000	0.000000000000
0.000000000000	11367.892976588630	0.000000000000	0.000000012014	0.000246711676	0.000244817764	0.000002470560	0.000244817764	0.000002470560	0.000000012014	0.000000000000	0.000000000000	-0.000000000000	-0.000000000000	0.000000000000
0.000000000000	11377.926421404683	0.000000000000	0.000000012014	0.000246711676	0.000244817764	0.000002470560	0.000244817764	0.000002470560	0.000000012014	0.000000000000	0.000000000000	-0.000000000000	-0.000000000000	0.000000000000
0.000000000000	11387.959866220735	0.000000000000	0.000000012014	0.000246711676	0.000244817764	0.000002470560	0.000244817764	0.000002470560	0.000000012014	0.000000000000	0.000000000000	-0.000000000000	-0.000000000000	0.000000000000
0.000000000000	11397.993311036789	0.000000000000	0.000000012014	0.000246711676	0.000244817764	0.000002470560	0.000244817764	0.000002470560	0.000000012014	0.000000000000	0.000000000000	-0.000000000000	-0.000000000000	0.000000000000
0.000000000000	11408.026755852843	0.000000000000	0.000000012014	0.000246711676	0.000244817764	0.000002470560	0.000244817764	0.000002470560	0.000000012014	0.000000000000	0.000000000000	-0.000000000000	-0.000000000000	0.000000000000
0.000000000000	11418.060200668897	0.000000000000	0.000000012014	0.000246711676	0.000244817764	0.000002470560	0.000244817764	0.000002470560	0.000000012014	0.000000000000	0.000000000000	-0.000000000000	-0.000000000000	0.000000000000
0.000000000000	11428.093645484951	0.000000000000	0.000000012014	0.000246711676	0.000244817764	0.000002470560	0.000244817764	0.000002470560	0.000000012014	0.000000000000	0.000000000000	-0.000000000000	-0.000000000000	0.000000000000
0.000000000000	11438.127090301005	0.000000000000	0.000000012014	0.000246711676	0.000244817764	0.000002470560	0.000244817764	0.000002470560	0.000000012014	0.000000000000	0.000000000000	-0.000000000000	-0.000000000000	0.000000000000
0.000000000000	11448.160535117056	0.000000000000	0.000000012014	0.000246711676	0.000244817764	0.000002470560	0.000244817764	0.000002470560	0.000000012014	0.000000000000	0.000000000000	-0.000000000000	-0.000000000000	0.000000000000
0.000000000000	11458.193979933110	0.000000000000	0.000000012014	0.000246711676	0.000244817764	0.000002470560	0.000244817764	0.000002470560	0.000000012014	0.000000000000	0.000000000000	-0.000000000000	-0.000000000000	0.000000000000
0.000000000000	11468.227424749164	0.000000000000	0.000000012014	0.000246711676	0.000244817764	0.000002470560	0.000244817764	0.000002470560	0.000000012014	0.000000000000	0.000000000000	-0.000000000000	-0.000000000000	0.000000000000
0.000000000000	11478.260869565218	0.000000000000	0.000000012014	0.000246711676	0.000244817764	0.000002470560	0.000244817764	0.000002470560	0.000000012014	0.000000000000	0.000000000000	-0.000000000000	-0.000000000000	0.000000000000
0.000000000000	11488.294314381272	0.000000000000	0.000000012014	0.000246711676	0.000244817764	0.000002470560	0.000244817764	0.000002470560	0.000000012014	0.000000000000	0.000000000000	-0.000000000000	-0.000000000000	0.000000000000
0.000000000000	11498.327759197326	0.000000000000	0.000000012014	0.000246711676	0.000244817764	0.000002470560	0.000244817764	0.000002470560	0.000000012014	0.000000000000	0.000000000000	-0.000000000000	-0.000000000000	0.000000000000
0.000000000000	11508.361204013378	0.000000000000	0.000000012014	0.000246711676	0.000244817764	0.000002470560	0.000244817764	0.000002470560	0.000000012014	0.000000000000	0.000000000000	-0.000000000000	-0.000000000000	0.000000000000
0.000000000000	11518.394648829431	0.000000000000	0.000000012014	0.000246711676	0.000244817764	0.000002470560	0.000244817764	0.000002470560	0.000000012014	0.000000000000	0.000000000000	-0.000000000000	-0.000000000000	0.000000000000
0.000000000000	11528.428093645485	0.000000000000	0.000000012014	0.000246711676	0.000244817764	0.000002470560	0.000244817764	0.000002470560	0.000000012014	0.000000000000	0.000000000000	-0.000000000000	-0.000000000000	0.000000000000
0.000000000000	11538.461538461539	0.000000000000	0.000000012014	0.000246711676	0.000244817764	0.000002470560	0.000244817764	0.000002470560	0.000000012014	0.000000000000	0.000000000000	-0.000000000000	-0.000000000000	0.000000000000
0.000000000000	11548.494983277593	0.000000000000	0.000000012014	0.000246711676	0.000244817764	0.000002470560	0.000244817764	0.000002470560	0.000000012014	0.000000000000	0.000000000000	-0.000000000000	-0.000000000000	0.000000000000
0.000000000000	11558.528428093647	0.000000000000	0.000000012014	0.000246711676	0.000244817764	0.000002470560	0.000244817764	0.000002470560	0.000000012014	0.000000000000	0.000000000000	-0.000000000000	-0.000000000000	0.000000000000
0.000000000000	11568.561872909699	0.000000000000	0.000000012014	0.000246711676	0.000244817764	0.000002470560	0.000244817764	0.000002470560	0.000000012014	0.000000000000	0.000000000000	-0.000000000000	-0.000000000000	0.000000000000
0.000000000000	11578.595317725752	0.000000000000	0.000000012014	0.000246711676	0.000244817764	0.000002470560	0.000244817764	0.000002470560	0.000000012014	0.000000000000	0.000000000000	-0.000000000000	-0.000000000000	0.000000000000
0.000000000000	11588.628762541806	0.000000000000	0.000000012014	0.000246711676	0.000244817764	0.000002470560	0.000244817764	0.000002470560	0.000000012014	0.000000000000	0.000000000000	-0.000000000000	-0.000000000000	0.000000000000
0.000000000000	11598.662207357860	0.000000000000	0.000000012014	0.000246711676	0.000244817764	0.000002470560	0.000244817764	0.000002470560	0.000000012014	0.000000000000	0.000000000000	-0.000000000000	-0.000000000000	0.000000000000
0.000000000000	11608.695652173914	0.000000000000	0.000000012014	0.000246711676	0.000244817764	0.000002470560	0.000244817764	0.000002470560	0.000000012014	0.000000000000	0.000000000000	-0.000000000000	-0.000000000000	0.000000000000
0.000000000000	11618.729096989968	0.000000000000	0.000000012014	0.000246711676	0.000244817764	0.000002470560	0.000244817764	0.000002470560	0.000000012014	0.000000000000	0.000000000000	-0.000000000000	-0.000000000000	0.000000000000
0.000000000000	11628.762541806020	0.000000000000	0.000000012014	0.000246711676	0.000244817764	0.000002470560	0.000244817764	0.000002470560	0.000000012014	0.000000000000	0.000000000000	-0.000000000000	-0.000000000000	0.000000000000
0.000000000000	11638.795986622074	0.000000000000	0.000000012014	0.000246711676	0.000244817764	0.000002470560	0.000244817764	0.000002470560	0.000000012014	0.000000000000	0.000000000000	-0.000000000000	-0.000000000000	0.000000000000
0.000000000000	11648.829431438127	0.000000000000	0.000000012014	0.000246711676	0.000244817764	0.000002470560	0.000244817764	0.000002470560	0.000000012014	0.000000000000	0.000000000000	-0.000000000000	-0.000000000000	0.000000000000
0.000000000000	11658.862876254181	0.000000000000	0.000000012014	0.000246711676	0.000244817764	0.000002470560	0.000244817764	0.000002470560	0.000000012014	0.000000000000	0.000000000000	-0.000000000000	-0.000000000000	0.000000000000
0.000000000000	11668.896321070235	0.000000000000	0.000000012014	0.000246711676	0.000244817764	0.000002470560	0.000244817764	0.000002470560	0.000000012014	0.000000000000	0.000000000000	-0.000000000000	-0.000000000000	0.000000000000
0.000000000000	11678.929765886289	0.000000000000	0.000000012014	0.000246711676	0.000244817764	0.000002470560	0.000244817764	0.000002470560	0.000000012014	0.000000000000	0.000000000000	-0.000000000000	-0.000000000000	0.000000000000
0.000000000000	11688.963210702341	0.000000000000	0.000000012014	0.000246711676	0.000244817764	0.000002470560	0.000244817764	0.000002470560	0.000000012014	0.000000000000	0.000000000000	-0.000000000000	-0.000000000000	0.000000000000
0.000000000000	11698.996655518395	0.000000000000	0.000000012014	0.000246711676	0.000244817764	0.000002470560	0.000244817764	0.000002470560	0.000000012014	0.000000000000	0.000000000000	-0.000000000000	-0.000000000000	0.000000000000
0.000000000000	11709.030100334448	0.000000000000	0.000000012014	0.000246711676	0.000244817764	0.000002470560	0.000244817764	0.000002470560	0.000000012014	0.000000000000	0.000000000000	-0.000000000000	-0.000000000000	0.000000000000
0.000000000000	11719.063545150502	0.000000000000	0.000000012014	0.000246711676	0.000244817764	0.000002470560	0.000244817764	0.000002470560	0.000000012014	0.000000000000	0.000000000000	-0.000000000000	-0.000000000000	0.000000000000
0.000000000000	11729.096989966556	0.000000000000	0.000000012014	0.000246711676	0.000244817764	0.000002470560	0.000244817764	0.000002470560	0.000000012014	0.000000000000	0.000000000000	-0.000000000000	-0.000000000000	0.000000000000
0.000000000000	11739.130434782610	0.000000000000	0.000000012014	0.000246711676	0.000244817764	0.000002470560	0.000244817764	0.000002470560	0.000000012014	0.000000000000	0.000000000000	-0.000000000000	-0.000000000000	0.000000000000
0.000000000000	11749.163879598662	0.000000000000	0.000000012014	0.000246711676	0.000244817764	0.000002470560	0.000244817764	0.000002470560	0.000000012014	0.000000000000	0.000000000000	-0.000000000000	-0.000000000000	0.000000000000
0.000000000000	11759.197324414716	0.000000000000	0.000000012014	0.000246711676	0.000244817764	0.000002470560	0.000244817764	0.000002470560	0.000000012014	0.000000000000	0.000000000000	-0.000000000000	-0.000000000000	0.000000000000
0.000000000000	11769.230769230770	0.000000000000	0.000000012014	0.000246711676	0.000244817764	0.000002470560	0.000244817764	0.000002470560	0.000000012014	0.000000000000	0.000000000000	-0.000000000000	-0.000000000000	0.000000000000
0.000000000000	11779.264214046823	0.000000000000	0.000000012014	0.000246711676	0.000244817764	0.000002470560	0.000244817764	0.000002470560	0.000000012014	0.000000000000	0.000000000000	-0.000000000000	-0.000000000000	0.000000000000
0.000000000000	11789.297658862877	0.000000000000	0.000000012014	0.000246711676	0.000244817764	0.000002470560	0.000244817764	0.000002470560	0.000000012014	0.000000000000	0.000000000000	-0.000000000000	-0.000000000000	0.000000000000
0.000000000000	11799.331103678931	0.000000000000	0.000000012014	0.000246711676	0.000244817764	0.000002470560	0.000244817764	0.000002470560	0.000000012014	0.000000000000	0.000000000000	-0.000000000000	-0.000000000000	0.000000000000
0.000000000000	11809.364548494983	0.000000000000	0.000000012014	0.000246711676	0.000244817764	0.000002470560	0.000244817764	0.000002470560	0.000000012014	0.000000000000	0.000000000000	-0.000000000000	-0.000000000000	0.000000000000
0.000000000000	11819.397993311037	0.000000000000	0.000000012014	0.000246711676	0.000244817764	0.000002470560	0.000244817764	0.000002470560	0.000000012014	0.000000000000	0.000000000000	-0.000000000000	-0.000000000000	0.000000000000
0.000000000000	11829.431438127091	0.000000000000	0.000000012014	0.000246711676	0.000244817764	0.000002470560	0.000244817764	0.000002470560	0.000000012014	0.000000000000	0.000000000000	-0.000000000000	-0.000000000000	0.000000000000
0.000000000000	11839.464882943144	0.000000000000	0.000000012014	0.000246711676	0.000244817764	0.000002470560	0.000244817764	0.000002470560	0.000000012014	0.000000000000	0.000000000000	-0.000000000000	-0.000000000000	0.000000000000
0.000000000000	11849.498327759198	0.000000000000	0.000000012014	0.000246711676	0.000244817764	0.000002470560	0.000244817764	0.000002470560	0.000000012014	0.000000000000	0.000000000000	-0.000000000000	-0.000000000000	0.000000000000
0.000000000000	11859.531772575252	0.000000000000	0.000000012014	0.000246711676	0.000244817764	0.000002470560	0.000244817764	0.000002470560	0.000000012014	0.000000000000	0.000000000000	-0.000000000000	-0.000000000000	0.000000000000
0.000000000000	11869.565217391304	0.000000000000	0.000000012014	0.000246711676	0.000244817764	0.000002470560	0.000244817764	0.000002470560	0.000000012014	0.000000000000	0.000000000000	-0.000000000000	-0.000000000000	0.000000000000
0.000000000000	11879.598662207358	0.000000000000	0.000000012014	0.000246711676	0.000244817764	0.000002470560	0.000244817764	0.000002470560	0.000000012014	0.000000000000	0.000000000000	-0.000000000000	-0.000000000000	0.000000000000
0.000000000000	11889.632107023412	0.000000000000	0.000000012014	0.000246711676	0.000244817764	0.000002470560	0.000244817764	0.000002470560	0.000000012014	0.000000000000	0.000000000000	-0.000000000000	-0.000000000000	0.000000000000
0.000000000000	11899.665551839465	0.000000000000	0.000000012014	0.000246711676	0.000244817764	0.000002470560	0.000244817764	0.000002470560	0.000000012014	0.000000000000	0.000000000000	-0.000000000000	-0.000000000000	0.000000000000
0.000000000000	11909.698996655519	0.000000000000	0.000000012014	0.000246711676	0.000244817764	0.000002470560	0.000244817764	0.000002470560	0.000000012014	0.000000000000	0.000000000000	-0.000000000000	-0.000000000000	0.000000000000
0.000000000000	11919.732441471573	0.000000000000	0.000000012014	0.000246711676	0.000244817764	0.000002470560	0.000244817764	0.000002470560	0.000000012014	0.000000000000	0.000000000000	-0.000000000000	-0.000000000000	0.000000000000
0.000000000000	11929.765886287625	0.000000000000	0.000000012014	0.000246711676	0.000244817764	0.000002470560	0.000244817764	0.000002470560	0.000000012014	0.000000000000	0.000000000000	-0.000000000000	-0.000000000000	0.000000000000
0.000000000000	11939.799331103679	0.000000000000	0.000000012014	0.000246711676	0.000244817764	0.000002470560	0.000244817764	0.000002470560	0.000000012014	0.000000000000	0.000000000000	-0.000000000000	-0.000000000000	0.000000000000
0.000000000000	11949.832775919733	0.000000000000	0.000000012014	0.000246711676	0.000244817764	0.000002470560	0.000244817764	0.000002470560	0.000000012014	0.000000000000	0.000000000000	-0.000000000000	-0.000000000000	0.000000000000
0.000000000000	11959.866220735787	0.000000000000	0.000000012014	0.000246711676	0.000244817764	0.000002470560	0.000244817764	0.000002470560	0.000000012014	0.000000000000	0.000000000000	-0.000000000000	-0.000000000000	0.000000000000
0.000000000000	11969.899665551840	0.000000000000	0.000000012014	0.000246711676	0.000244817764	0.000002470560	0.000244817764	0.000002470560	0.000000012014	0.000000000000	0.000000000000	-0.000000000000	-0.000000000000	0.000000000000
0.000000000000	11979.933110367894	0.000000000000	0.000000012014	0.000246711676	0.000244817764	0.000002470560	0.000244817764	0.000002470560	0.000000012014	0.000000000000	0.000000000000	-0.000000000000	-0.000000000000	0.000000000000
0.000000000000	11989.966555183946	0.000000000000	0.000000012014	0.000246711676	0.000244817764	0.000002470560	0.000244817764	0.000002470560	0.000000012014	0.000000000000	0.000000000000	-0.000000000000	-0.000000000000	0.000000000000
0.000000000000	12000.000000000000	0.000000000000	0.000000012014	0.000246711676	0.000244817764	0.000002470560	0.000244817764	0.000002470560	0.000000012014	0.000000000000	0.000000000000	-0.000000000000	-0.000000000000	0.000000000000
0.000000000000	12010.033444816054	0.000000000000	0.000000012014	0.000246711676	0.000244817764	0.000002470560	0.000244817764	0.000002470560	0.000000012014	0.000000000000	0.000000000000	-0.000000000000	-0.000000000000	0.000000000000
0.000000000000	12020.066889632108	0.000000000000	0.000000012014	0.000246711676	0.000244817764	0.000002470560	0.000244817764	0.000002470560	0.000000012014	0.000000000000	0.000000000000	-0.000000000000	-0.000000000000	0.000000000000
0.000000000000	12030.100334448161	0.000000000000	0.000000012014	0.000246711676	0.000244817764	0.000002470560	0.000244817764	0.000002470560	0.000000012014	0.000000000000	0.000000000000	-0.000000000000	-0.000000000000	0.000000000000
0.000000000000	12040.133779264215	0.000000000000	0.000000012014	0.000246711676	0.000244817764	0.000002470560	0.000244817764	0.000002470560	0.000000012014	0.000000000000	0.000000000000	-0.000000000000	-0.000000000000	0.000000000000
0.000000000000	12050.167224080267	0.000000000000	0.000000019517	0.000187226355	0.000301825518	0.000004948127	0.000299867353	0.000004834171	0.000000019297	0.000061970391	-0.000001478907	-0.000118687204	-0.000021110847	0.000000000000
-0.000139798051	12060.200668896321	-0.000000000000	0.000000019517	0.000187226390	0.000301825448	0.000004948162	0.000301756370	0.000004944140	0.000000019509	0.000000000000	0.000000000000	-0.000004072730	-0.000000982199	0.000000000000
-0.000005054929	12070.234113712375	-0.000000000000	0.000000019517	0.000187226390	0.000301825448	0.000004948162	0.000301823012	0.000004948020	0.000000019517	0.000000000000	0.000000000000	-0.000000143682	-0.000000034657	0.000000000000
-0.000000178338	12080.267558528429	0.000000000000	0.000000019517	0.000187226390	0.000301825448	0.000004948162	0.000301825362	0.000004948157	0.000000019517	0.000000000000	0.000000000000	-0.000000005066	-0.000000001222	0.000000000000
-0.000000006289	12090.301003344483	0.000000000000	0.000000019517	0.000187226390	0.000301825448	0.000004948162	0.000301825445	0.000004948162	0.000000019517	0.000000000000	0.000000000000	-0.000000000179	-0.000000000043	0.000000000000
-0.000000000222	12100.334448160536	-0.000000000000	0.000000019517	0.000187226390	0.000301825448	0.000004948162	0.000301825448	0.000004948162	0.000000019517	0.000000000000	0.000000000000	-0.000000000006	-0.000000000002	0.000000000000
-0.000000000008	12110.367892976588	0.000000000000	0.000000019517	0.000187226390	0.000301825448	0.000004948162	0.000301825448	0.000004948162	0.000000019517	0.000000000000	0.000000000000	-0.000000000000	-0.000000000000	0.000000000000
-0.000000000000	12120.401337792642	-0.000000000000	0.000000019517	0.000187226390	0.000301825448	0.000004948162	0.000301825448	0.000004948162	0.000000019517	0.000000000000	0.000000000000	-0.000000000000	-0.000000000000	0.000000000000
-0.000000000000	12130.434782608696	0.000000000000	0.000000019517	0.000187226390	0.000301825448	0.000004948162	0.000301825448	0.000004948162	0.000000019517	0.000000000000	0.000000000000	-0.000000000000	-0.000000000000	0.000000000000
-0.000000000000	12140.468227424750	-0.000000000000	0.000000019517	0.000187226390	0.000301825448	0.000004948162	0.000301825448	0.000004948162	0.000000019517	0.000000000000	0.000000000000	-0.000000000000	-0.000000000000	0.000000000000
-0.000000000000	12150.501672240804	0.000000000000	0.000000019517	0.000187226390	0.000301825448	0.000004948162	0.000301825448	0.000004948162	0.000000019517	0.000000000000	0.000000000000	-0.000000000000	-0.000000000000	0.000000000000
-0.000000000000	12160.535117056857	-0.000000000000	0.000000019517	0.000187226390	0.000301825448	0.000004948162	0.000301825448	0.000004948162	0.000000019517	0.000000000000	0.000000000000	-0.000000000000	-0.000000000000	0.000000000000
0.000000000000	12170.568561872909	0.000000000000	0.000000019517	0.000187226390	0.000301825448	0.000004948162	0.000301825448	0.000004948162	0.000000019517	0.000000000000	0.000000000000	-0.000000000000	-0.000000000000	0.000000000000
0.000000000000	12180.602006688963	0.000000000000	0.000000019517	0.000187226390	0.000301825448	0.000004948162	0.000301825448	0.000004948162	0.000000019517	0.000000000000	0.000000000000	-0.000000000000	-0.000000000000	0.000000000000
0.000000000000	12190.635451505017	0.000000000000	0.000000019517	0.000187226390	0.000301825448	0.000004948162	0.000301825448	0.000004948162	0.000000019517	0.000000000000	0.000000000000	-0.000000000000	-0.000000000000	0.000000000000
0.000000000000	12200.668896321071	0.000000000000	0.000000019517	0.000187226390	0.000301825448	0.000004948162	0.000301825448	0.000004948162	0.000000019517	0.000000000000	0.000000000000	-0.000000000000	-0.000000000000	0.000000000000
0.000000000000	12210.702341137125	0.000000000000	0.000000019517	0.000187226390	0.000301825448	0.000004948162	0.000301825448	0.000004948162	0.000000019517	0.000000000000	0.000000000000	-0.000000000000	-0.000000000000	0.000000000000
0.000000000000	12220.735785953178	0.000000000000	0.000000019517	0.000187226390	0.000301825448	0.000004948162	0.000301825448	0.000004948162	0.000000019517	0.000000000000	0.000000000000	-0.000000000000	-0.000000000000	0.000000000000
0.000000000000	12230.769230769230	0.000000000000	0.000000019517	0.000187226390	0.000301825448	0.000004948162	0.000301825448	0.000004948162	0.000000019517	0.000000000000	0.000000000000	-0.000000000000	-0.000000000000	0.000000000000
0.000000000000	12240.802675585284	0.000000000000	0.000000019517	0.000187226390	0.000301825448	0.000004948162	0.000301825448	0.000004948162	0.000000019517	0.000000000000	0.000000000000	-0.000000000000	-0.000000000000	0.000000000000
0.000000000000	12250.836120401338	0.000000000000	0.000000019517	0.000187226390	0.000301825448	0.000004948162	0.000301825448	0.000004948162	0.000000019517	0.000000000000	0.000000000000	-0.000000000000	-0.000000000000	0.000000000000
0.000000000000	12260.869565217392	0.000000000000	0.000000019517	0.000187226390	0.000301825448	0.000004948162	0.000301825448	0.000004948162	0.000000019517	0.000000000000	0.000000000000	-0.000000000000	-0.000000000000	0.000000000000
0.000000000000	12270.903010033446	0.000000000000	0.000000019517	0.000187226390	0.000301825448	0.000004948162	0.000301825448	0.000004948162	0.000000019517	0.000000000000	0.000000000000	-0.000000000000	-0.000000000000	0.000000000000
0.000000000000	12280.936454849500	0.000000000000	0.000000019517	0.000187226390	0.000301825448	0.000004948162	0.000301825448	0.000004948162	0.000000019517	0.000000000000	0.000000000000	-0.000000000000	-0.000000000000	0.000000000000
0.000000000000	12290.969899665552	0.000000000000	0.000000019517	0.000187226390	0.000301825448	0.000004948162	0.000301825448	0.000004948162	0.000000019517	0.000000000000	0.000000000000	-0.000000000000	-0.000000000000	0.000000000000
0.000000000000	12301.003344481605	0.000000000000	0.000000019517	0.000187226390	0.000301825448	0.000004948162	0.000301825448	0.000004948162	0.000000019517	0.000000000000	0.000000000000	-0.000000000000	-0.000000000000	0.000000000000
0.000000000000	12311.036789297659	0.000000000000	0.000000019517	0.000187226390	0.000301825448	0.000004948162	0.000301825448	0.000004948162	0.000000019517	0.000000000000	0.000000000000	-0.000000000000	-0.000000000000	0.000000000000
0.000000000000	12321.070234113713	0.000000000000	0.000000019517	0.000187226390	0.000301825448	0.000004948162	0.000301825448	0.000004948162	0.000000019517	0.000000000000	0.000000000000	-0.000000000000	-0.000000000000	0.000000000000
0.000000000000	12331.103678929767	0.000000000000	0.000000019517	0.000187226390	0.000301825448	0.000004948162	0.000301825448	0.000004948162	0.000000019517	0.000000000000	0.000000000000	-0.000000000000	-0.000000000000	0.000000000000
0.000000000000	12341.137123745821	0.000000000000	0.000000019517	0.000187226390	0.000301825448	0.000004948162	0.000301825448	0.000004948162	0.000000019517	0.000000000000	0.000000000000	-0.000000000000	-0.000000000000	0.000000000000
0.000000000000	12351.170568561873	0.000000000000	0.000000019517	0.000187226390	0.000301825448	0.000004948162	0.000301825448	0.000004948162	0.000000019517	0.000000000000	0.000000000000	-0.000000000000	-0.000000000000	0.000000000000
0.000000000000	12361.204013377926	0.000000000000	0.000000019517	0.000187226390	0.000301825448	0.000004948162	0.000301825448	0.000004948162	0.000000019517	0.000000000000	0.000000000000	-0.000000000000	-0.000000000000	0.000000000000
0.000000000000	12371.237458193980	0.000000000000	0.000000019517	0.000187226390	0.000301825448	0.000004948162	0.000301825448	0.000004948162	0.000000019517	0.000000000000	0.000000000000	-0.000000000000	-0.000000000000	0.000000000000
0.000000000000	12381.270903010034	0.000000000000	0.000000019517	0.000187226390	0.000301825448	0.000004948162	0.000301825448	0.000004948162	0.000000019517	0.000000000000	0.000000000000	-0.000000000000	-0.000000000000	0.000000000000
0.000000000000	12391.304347826088	0.000000000000	0.000000019517	0.000187226390	0.000301825448	0.000004948162	0.000301825448	0.000004948162	0.000000019517	0.000000000000	0.000000000000	-0.000000000000	-0.000000000000	0.000000000000
0.000000000000	12401.337792642142	0.000000000000	0.000000019517	0.000187226390	0.000301825448	0.000004948162	0.000301825448	0.000004948162	0.000000019517	0.000000000000	0.000000000000	-0.000000000000	-0.000000000000	0.000000000000
0.000000000000	12411.371237458194	0.000000000000	0.000000019517	0.000187226390	0.000301825448	0.000004948162	0.000301825448	0.000004948162	0.000000019517	0.000000000000	0.000000000000	-0.000000000000	-0.000000000000	0.000000000000
0.000000000000	12421.404682274248	0.000000000000	0.000000019517	0.000187226390	0.000301825448	0.000004948162	0.000301825448	0.000004948162	0.000000019517	0.000000000000	0.000000000000	-0.000000000000	-0.000000000000	0.000000000000
0.000000000000	12431.438127090301	0.000000000000	0.000000019517	0.000187226390	0.000301825448	0.000004948162	0.000301825448	0.000004948162	0.000000019517	0.000000000000	0.000000000000	-0.000000000000	-0.000000000000	0.000000000000
0.000000000000	12441.471571906355	0.000000000000	0.000000019517	0.000187226390	0.000301825448	0.000004948162	0.000301825448	0.000004948162	0.000000019517	0.000000000000	0.000000000000	-0.000000000000	-0.000000000000	0.000000000000
0.000000000000	12451.505016722409	0.000000000000	0.000000019517	0.000187226390	0.000301825448	0.000004948162	0.000301825448	0.000004948162	0.000000019517	0.000000000000	0.000000000000	-0.000000000000	-0.000000000000	0.000000000000
0.000000000000	12461.538461538463	0.000000000000	0.000000019517	0.000187226390	0.000301825448	0.000004948162	0.000301825448	0.000004948162	0.000000019517	0.000000000000	0.000000000000	-0.000000000000	-0.000000000000	0.000000000000
0.000000000000	12471.571906354515	0.000000000000	0.000000019517	0.000187226390	0.000301825448	0.000004948162	0.000301825448	0.000004948162	0.000000019517	0.000000000000	0.000000000000	-0.000000000000	-0.000000000000	0.000000000000
0.000000000000	12481.605351170569	0.000000000000	0.000000019517	0.000187226390	0.000301825448	0.000004948162	0.000301825448	0.000004948162	0.000000019517	0.000000000000	0.000000000000	-0.000000000000	-0.000000000000	0.000000000000
0.000000000000	12491.638795986622	0.000000000000	0.000000019517	0.000187226390	0.000301825448	0.000004948162	0.000301825448	0.000004948162	0.000000019517	0.000000000000	0.000000000000	-0.000000000000	-0.000000000000	0.000000000000
0.000000000000	12501.672240802676	0.000000000000	0.000000019517	0.000187226390	0.000301825448	0.000004948162	0.000301825448	0.000004948162	0.000000019517	0.000000000000	0.000000000000	-0.000000000000	-0.000000000000	0.000000000000
0.000000000000	12511.705685618730	0.000000000000	0.000000019517	0.000187226390	0.000301825448	0.000004948162	0.000301825448	0.000004948162	0.000000019517	0.000000000000	0.000000000000	-0.000000000000	-0.000000000000	0.000000000000
0.000000000000	12521.739130434784	0.000000000000	0.000000019517	0.000187226390	0.000301825448	0.000004948162	0.000301825448	0.000004948162	0.000000019517	0.000000000000	0.000000000000	-0.000000000000	-0.000000000000	0.000000000000
0.000000000000	12531.772575250836	0.000000000000	0.000000019517	0.000187226390	0.000301825448	0.000004948162	0.000301825448	0.000004948162	0.000000019517	0.000000000000	0.000000000000	-0.000000000000	-0.000000000000	0.000000000000
0.000000000000	12541.806020066890	0.000000000000	0.000000019517	0.000187226390	0.000301825448	0.000004948162	0.000301825448	0.000004948162	0.000000019517	0.000000000000	0.000000000000	-0.000000000000	-0.000000000000	0.000000000000
0.000000000000	12551.839464882944	0.000000000000	0.000000019517	0.000187226390	0.000301825448	0.000004948162	0.000301825448	0.000004948162	0.000000019517	0.000000000000	0.000000000000	-0.000000000000	-0.000000000000	0.000000000000
0.000000000000	12561.872909698997	0.000000000000	0.000000019517	0.000187226390	0.000301825448	0.000004948162	0.000301825448	0.000004948162	0.000000019517	0.000000000000	0.000000000000	-0.000000000000	-0.000000000000	0.000000000000
0.000000000000	12571.906354515051	0.000000000000	0.000000019517	0.000187226390	0.000301825448	0.000004948162	0.000301825448	0.000004948162	0.000000019517	0.000000000000	0.000000000000	-0.000000000000	-0.000000000000	0.000000000000
0.000000000000	12581.939799331105	0.000000000000	0.000000019517	0.000187226390	0.000301825448	0.000004948162	0.000301825448	0.000004948162	0.000000019517	0.000000000000	0.000000000000	-0.000000000000	-0.000000000000	0.000000000000
0.000000000000	12591.973244147157	0.000000000000	0.000000019517	0.000187226390	0.000301825448	0.000004948162	0.000301825448	0.000004948162	0.000000019517	0.000000000000	0.000000000000	-0.000000000000	-0.000000000000	0.000000000000
0.000000000000	12602.006688963211	0.000000000000	0.000000019517	0.000187226390	0.000301825448	0.000004948162	0.000301825448	0.000004948162	0.000000019517	0.000000000000	0.000000000000	-0.000000000000	-0.000000000000	0.000000000000
0.000000000000	12612.040133779265	0.000000000000	0.000000019517	0.000187226390	0.000301825448	0.000004948162	0.000301825448	0.000004948162	0.000000019517	0.000000000000	0.000000000000	-0.000000000000	-0.000000000000	0.000000000000
0.000000000000	12622.073578595318	0.000000000000	0.000000019517	0.000187226390	0.000301825448	0.000004948162	0.000301825448	0.000004948162	0.000000019517	0.000000000000	0.000000000000	-0.000000000000	-0.000000000000	0.000000000000
0.000000000000	12632.107023411372	0.000000000000	0.000000019517	0.000187226390	0.000301825448	0.000004948162	0.000301825448	0.000004948162	0.000000019517	0.000000000000	0.000000000000	-0.000000000000	-0.000000000000	0.000000000000
0.000000000000	12642.140468227426	0.000000000000	0.000000019517	0.000187226390	0.000301825448	0.000004948162	0.000301825448	0.000004948162	0.000000019517	0.000000000000	0.000000000000	-0.000000000000	-0.000000000000	0.000000000000
0.000000000000	12652.173913043478	0.000000000000	0.000000019517	0.000187226390	0.000301825448	0.000004948162	0.000301825448	0.000004948162	0.000000019517	0.000000000000	0.000000000000	-0.000000000000	-0.000000000000	0.000000000000
0.000000000000	12662.207357859532	0.000000000000	0.000000019517	0.000187226390	0.000301825448	0.000004948162	0.000301825448	0.000004948162	0.000000019517	0.000000000000	0.000000000000	-0.000000000000	-0.000000000000	0.000000000000
0.000000000000	12672.240802675586	0.000000000000	0.000000019517	0.000187226390	0.000301825448	0.000004948162	0.000301825448	0.000004948162	0.000000019517	0.000000000000	0.000000000000	-0.000000000000	-0.000000000000	0.000000000000
0.000000000000	12682.274247491639	0.000000000000	0.000000019517	0.000187226390	0.000301825448	0.000004948162	0.000301825448	0.000004948162	0.000000019517	0.000000000000	0.000000000000	-0.000000000000	-0.000000000000	0.000000000000
0.000000000000	12692.307692307693	0.000000000000	0.000000019517	0.000187226390	0.000301825448	0.000004948162	0.000301825448	0.000004948162	0.000000019517	0.000000000000	0.000000000000	-0.000000000000	-0.000000000000	0.000000000000
0.000000000000	12702.341137123747	0.000000000000	0.000000019517	0.000187226390	0.000301825448	0.000004948162	0.000301825448	0.000004948162	0.000000019517	0.000000000000	0.000000000000	-0.000000000000	-0.000000000000	0.000000000000
0.000000000000	12712.374581939799	0.000000000000	0.000000019517	0.000187226390	0.000301825448	0.000004948162	0.000301825448	0.000004948162	0.000000019517	0.000000000000	0.000000000000	-0.000000000000	-0.000000000000	0.000000000000
0.000000000000	12722.408026755853	0.000000000000	0.000000019517	0.000187226390	0.000301825448	0.000004948162	0.000301825448	0.000004948162	0.000000019517	0.000000000000	0.000000000000	-0.000000000000	-0.000000000000	0.000000000000
0.000000000000	12732.441471571907	0.000000000000	0.000000019517	0.000187226390	0.000301825448	0.000004948162	0.000301825448	0.000004948162	0.000000019517	0.000000000000	0.000000000000	-0.000000000000	-0.000000000000	0.000000000000
0.000000000000	12742.474916387961	0.000000000000	0.000000019517	0.000187226390	0.000301825448	0.000004948162	0.000301825448	0.000004948162	0.000000019517	0.000000000000	0.000000000000	-0.000000000000	-0.000000000000	0.000000000000
0.000000000000	12752.508361204014	0.000000000000	0.000000019517	0.000187226390	0.000301825448	0.000004948162	0.000301825448	0.000004948162	0.000000019517	0.000000000000	0.000000000000	-0.000000000000	-0.000000000000	0.000000000000
0.000000000000	12762.541806020068	0.000000000000	0.000000019517	0.000187226390	0.000301825448	0.000004948162	0.000301825448	0.000004948162	0.000000019517	0.000000000000	0.000000000000	-0.000000000000	-0.000000000000	0.000000000000
0.000000000000	12772.575250836120	0.000000000000	0.000000019517	0.000187226390	0.000301825448	0.000004948162	0.000301825448	0.000004948162	0.000000019517	0.000000000000	0.000000000000	-0.000000000000	-0.000000000000	0.000000000000
0.000000000000	12782.608695652174	0.000000000000	0.000000019517	0.000187226390	0.000301825448	0.000004948162	0.000301825448	0.000004948162	0.000000019517	0.000000000000	0.000000000000	-0.000000000000	-0.000000000000	0.000000000000
0.000000000000	12792.642140468228	0.000000000000	0.000000019517	0.000187226390	0.000301825448	0.000004948162	0.000301825448	0.000004948162	0.000000019517	0.000000000000	0.000000000000	-0.000000000000	-0.000000000000	0.000000000000
0.000000000000	12802.675585284282	0.000000000000	0.000000019517	0.000187226390	0.000301825448	0.000004948162	0.000301825448	0.000004948162	0.000000019517	0.000000000000	0.000000000000	-0.000000000000	-0.000000000000	0.000000000000
0.000000000000	12812.709030100335	0.000000000000	0.000000019517	0.000187226390	0.000301825448	0.000004948162	0.000301825448	0.000004948162	0.000000019517	0.000000000000	0.000000000000	-0.000000000000	-0.000000000000	0.000000000000
0.000000000000	12822.742474916389	0.000000000000	0.000000019517	0.000187226390	0.000301825448	0.000004948162	0.000301825448	0.000004948162	0.000000019517	0.000000000000	0.000000000000	-0.000000000000	-0.000000000000	0.000000000000
0.000000000000	12832.775919732441	0.000000000000	0.000000019517	0.000187226390	0.000301825448	0.000004948162	0.000301825448	0.000004948162	0.000000019517	0.000000000000	0.000000000000	-0.000000000000	-0.000000000000	0.000000000000
0.000000000000	12842.809364548495	0.000000000000	0.000000019517	0.000187226390	0.000301825448	0.000004948162	0.000301825448	0.000004948162	0.000000019517	0.000000000000	0.000000000000	-0.000000000000	-0.000000000000	0.000000000000
0.000000000000	12852.842809364549	0.000000000000	0.000000019517	0.000187226390	0.000301825448	0.000004948162	0.000301825448	0.000004948162	0.000000019517	0.000000000000	0.000000000000	-0.000000000000	-0.000000000000	0.000000000000
0.000000000000	12862.876254180603	0.000000000000	0.000000019517	0.000187226390	0.000301825448	0.000004948162	0.000301825448	0.000004948162	0.000000019517	0.000000000000	0.000000000000	-0.000000000000	-0.000000000000	0.000000000000
0.000000000000	12872.909698996657	0.000000000000	0.000000019517	0.000187226390	0.000301825448	0.000004948162	0.000301825448	0.000004948162	0.000000019517	0.000000000000	0.000000000000	-0.000000000000	-0.000000000000	0.000000000000
0.000000000000	12882.943143812710	0.000000000000	0.000000019517	0.000187226390	0.000301825448	0.000004948162	0.000301825448	0.000004948162	0.000000019517	0.000000000000	0.000000000000	-0.000000000000	-0.000000000000	0.000000000000
0.000000000000	12892.976588628762	0.000000000000	0.000000019517	0.000187226390	0.000301825448	0.000004948162	0.000301825448	0.000004948162	0.000000019517	0.000000000000	0.000000000000	-0.000000000000	-0.000000000000	0.000000000000
0.000000000000	12903.010033444816	0.000000000000	0.000000019517	0.000187226390	0.000301825448	0.000004948162	0.000301825448	0.000004948162	0.000000019517	0.000000000000	0.000000000000	-0.000000000000	-0.000000000000	0.000000000000
0.000000000000	12913.043478260870	0.000000000000	0.000000019517	0.000187226390	0.000301825448	0.000004948162	0.000301825448	0.000004948162	0.000000019517	0.000000000000	0.000000000000	-0.000000000000	-0.000000000000	0.000000000000
0.000000000000	12923.076923076924	0.000000000000	0.000000019517	0.000187226390	0.000301825448	0.000004948162	0.000301825448	0.000004948162	0.000000019517	0.000000000000	0.000000000000	-0.000000000000	-0.000000000000	0.000000000000
0.000000000000	12933.110367892978	0.000000000000	0.000000019517	0.000187226390	0.000301825448	0.000004948162	0.000301825448	0.000004948162	0.000000019517	0.000000000000	0.000000000000	-0.000000000000	-0.000000000000	0.000000000000
0.000000000000	12943.143812709031	0.000000000000	0.000000019517	0.000187226390	0.000301825448	0.000004948162	0.000301825448	0.000004948162	0.000000019517	0.000000000000	0.000000000000	-0.000000000000	-0.000000000000	0.000000000000
0.000000000000	12953.177257525083	0.000000000000	0.000000019517	0.000187226390	0.000301825448	0.000004948162	0.000301825448	0.000004948162	0.000000019517	0.000000000000	0.000000000000	-0.000000000000	-0.000000000000	0.000000000000
0.000000000000	12963.210702341137	0.000000000000	0.000000019517	0.000187226390	0.000301825448	0.000004948162	0.000301825448	0.000004948162	0.000000019517	0.000000000000	0.000000000000	-0.000000000000	-0.000000000000	0.000000000000
0.000000000000	12973.244147157191	0.000000000000	0.000000019517	0.000187226390	0.000301825448	0.000004948162	0.000301825448	0.000004948162	0.000000019517	0.000000000000	0.000000000000	-0.000000000000	-0.000000000000	0.000000000000
0.000000000000	12983.277591973245	0.000000000000	0.000000019517	0.000187226390	0.000301825448	0.000004948162	0.000301825448	0.000004948162	0.000000019517	0.000000000000	0.000000000000	-0.000000000000	-0.000000000000	0.000000000000
0.000000000000	12993.311036789299	0.000000000000	0.000000019517	0.000187226390	0.000301825448	0.000004948162	0.000301825448	0.000004948162	0.000000019517	0.000000000000	0.000000000000	-0.000000000000	-0.000000000000	0.000000000000
0.000000000000	13003.344481605352	0.000000000000	0.000000019517	0.000187226390	0.000301825448	0.000004948162	0.000301825448	0.000004948162	0.000000019517	0.000000000000	0.000000000000	-0.000000000000	-0.000000000000	0.000000000000
0.000000000000	13013.377926421404	0.000000000000	0.000000019517	0.000187226390	0.000301825448	0.000004948162	0.000301825448	0.000004948162	0.000000019517	0.000000000000	0.000000000000	-0.000000000000	-0.000000000000	0.000000000000
0.000000000000	13023.411371237458	0.000000000000	0.000000019517	0.000187226390	0.000301825448	0.000004948162	0.000301825448	0.000004948162	0.000000019517	0.000000000000	0.000000000000	-0.000000000000	-0.000000000000	0.000000000000
0.000000000000	13033.444816053512	0.000000000000	0.000000019517	0.000187226390	0.000301825448	0.000004948162	0.000301825448	0.000004948162	0.000000019517	0.000000000000	0.000000000000	-0.000000000000	-0.000000000000	0.000000000000
0.000000000000	13043.478260869566	0.000000000000	0.000000019517	0.000187226390	0.000301825448	0.000004948162	0.000301825448	0.000004948162	0.000000019517	0.000000000000	0.000000000000	-0.000000000000	-0.000000000000	0.000000000000
0.000000000000	13053.511705685620	0.000000000000	0.000000019517	0.000187226390	0.000301825448	0.000004948162	0.000301825448	0.000004948162	0.000000019517	0.000000000000	0.000000000000	-0.000000000000	-0.000000000000	0.000000000000
0.000000000000	13063.545150501674	0.000000000000	0.000000019517	0.000187226390	0.000301825448	0.000004948162	0.000301825448	0.000004948162	0.000000019517	0.000000000000	0.000000000000	-0.000000000000	-0.000000000000	0.000000000000
0.000000000000	13073.578595317726	0.000000000000	0.000000019517	0.000187226390	0.000301825448	0.000004948162	0.000301825448	0.000004948162	0.000000019517	0.000000000000	0.000000000000	-0.000000000000	-0.000000000000	0.000000000000
0.000000000000	13083.612040133779	0.000000000000	0.000000019517	0.000187226390	0.000301825448	0.000004948162	0.000301825448	0.000004948162	0.000000019517	0.000000000000	0.000000000000	-0.000000000000	-0.000000000000	0.000000000000
0.000000000000	13093.645484949833	0.000000000000	0.000000019517	0.000187226390	0.000301825448	0.000004948162	0.000301825448	0.000004948162	0.000000019517	0.000000000000	0.000000000000	-0.000000000000	-0.000000000000	0.000000000000
0.000000000000	13103.678929765887	0.000000000000	0.000000019517	0.000187226390	0.000301825448	0.000004948162	0.000301825448	0.000004948162	0.000000019517	0.000000000000	0.000000000000	-0.000000000000	-0.000000000000	0.000000000000
0.000000000000	13113.712374581941	0.000000000000	0.000000019517	0.000187226390	0.000301825448	0.000004948162	0.000301825448	0.000004948162	0.000000019517	0.000000000000	0.000000000000	-0.000000000000	-0.000000000000	0.000000000000
0.000000000000	13123.745819397995	0.000000000000	0.000000019517	0.000187226390	0.000301825448	0.000004948162	0.000301825448	0.000004948162	0.000000019517	0.000000000000	0.000000000000	-0.000000000000	-0.000000000000	0.000000000000
0.000000000000	13133.779264214047	0.000000000000	0.000000019517	0.000187226390	0.000301825448	0.000004948162	0.000301825448	0.000004948162	0.000000019517	0.000000000000	0.000000000000	-0.000000000000	-0.000000000000	0.000000000000
0.000000000000	13143.812709030100	0.000000000000	0.000000019517	0.000187226390	0.000301825448	0.000004948162	0.000301825448	0.000004948162	0.000000019517	0.000000000000	0.000000000000	-0.000000000000	-0.000000000000	0.000000000000
0.000000000000	13153.846153846154	0.000000000000	0.000000019517	0.000187226390	0.000301825448	0.000004948162	0.000301825448	0.000004948162	0.000000019517	0.000000000000	0.000000000000	-0.000000000000	-0.000000000000	0.000000000000
0.000000000000	13163.879598662208	0.000000000000	0.000000019517	0.000187226390	0.000301825448	0.000004948162	0.000301825448	0.000004948162	0.000000019517	0.000000000000	0.000000000000	-0.000000000000	-0.000000000000	0.000000000000
0.000000000000	13173.913043478262	0.000000000000	0.000000019517	0.000187226390	0.000301825448	0.000004948162	0.000301825448	0.000004948162	0.000000019517	0.000000000000	0.000000000000	-0.000000000000	-0.000000000000	0.000000000000
0.000000000000	13183.946488294316	0.000000000000	0.000000019517	0.000187226390	0.000301825448	0.000004948162	0.000301825448	0.000004948162	0.000000019517	0.000000000000	0.000000000000	-0.000000000000	-0.000000000000	0.000000000000
0.000000000000	13193.979933110368	0.000000000000	0.000000019517	0.000187226390	0.000301825448	0.000004948162	0.000301825448	0.000004948162	0.000000019517	0.000000000000	0.000000000000	-0.000000000000	-0.000000000000	0.000000000000
0.000000000000	13204.013377926422	0.000000000000	0.000000019517	0.000187226390	0.000301825448	0.000004948162	0.000301825448	0.000004948162	0.000000019517	0.000000000000	0.000000000000	-0.000000000000	-0.000000000000	0.000000000000
0.000000000000	13214.046822742475	0.000000000000	0.000000019517	0.000187226390	0.000301825448	0.000004948162	0.000301825448	0.000004948162	0.000000019517	0.000000000000	0.000000000000	-0.000000000000	-0.000000000000	0.000000000000
0.000000000000	13224.080267558529	0.000000000000	0.000000019517	0.000187226390	0.000301825448	0.000004948162	0.000301825448	0.000004948162	0.000000019517	0.000000000000	0.000000000000	-0.000000000000	-0.000000000000	0.000000000000
0.000000000000	13234.113712374583	0.000000000000	0.000000019517	0.000187226390	0.000301825448	0.000004948162	0.000301825448	0.000004948162	0.000000019517	0.000000000000	0.000000000000	-0.000000000000	-0.000000000000	0.000000000000
0.000000000000	13244.147157190637	0.000000000000	0.000000019517	0.000187226390	0.000301825448	0.000004948162	0.000301825448	0.000004948162	0.000000019517	0.000000000000	0.000000000000	-0.000000000000	-0.000000000000	0.000000000000
0.000000000000	13254.180602006689	0.000000000000	0.000000019517	0.000187226390	0.000301825448	0.000004948162	0.000301825448	0.000004948162	0.000000019517	0.000000000000	0.000000000000	-0.000000000000	-0.000000000000	0.000000000000
0.000000000000	13264.214046822743	0.000000000000	0.000000019517	0.000187226390	0.000301825448	0.000004948162	0.000301825448	0.000004948162	0.000000019517	0.000000000000	0.000000000000	-0.000000000000	-0.000000000000	0.000000000000
0.000000000000	13274.247491638796	0.000000000000	0.000000019517	0.000187226390	0.000301825448	0.000004948162	0.000301825448	0.000004948162	0.000000019517	0.000000000000	0.000000000000	-0.000000000000	-0.000000000000	0.000000000000
0.000000000000	13284.280936454850	0.000000000000	0.000000019517	0.000187226390	0.000301825448	0.000004948162	0.000301825448	0.000004948162	0.000000019517	0.000000000000	0.000000000000	-0.000000000000	-0.000000000000	0.000000000000
0.000000000000	13294.314381270904	0.000000000000	0.000000019517	0.000187226390	0.000301825448	0.000004948162	0.000301825448	0.000004948162	0.000000019517	0.000000000000	0.000000000000	-0.000000000000	-0.000000000000	0.000000000000
0.000000000000	13304.347826086958	0.000000000000	0.000000019517	0.000187226390	0.000301825448	0.000004948162	0.000301825448	0.000004948162	0.000000019517	0.000000000000	0.000000000000	-0.000000000000	-0.000000000000	0.000000000000
0.000000000000	13314.381270903010	0.000000000000	0.000000019517	0.000187226390	0.000301825448	0.000004948162	0.000301825448	0.000004948162	0.000000019517	0.000000000000	0.000000000000	-0.000000000000	-0.000000000000	0.000000000000
0.000000000000	13324.414715719064	0.000000000000	0.000000019517	0.000187226390	0.000301825448	0.000004948162	0.000301825448	0.000004948162	0.000000019517	0.000000000000	0.000000000000	-0.000000000000	-0.000000000000	0.000000000000
0.000000000000	13334.448160535117	0.000000000000	0.000000019517	0.000187226390	0.000301825448	0.000004948162	0.000301825448	0.000004948162	0.000000019517	0.000000000000	0.000000000000	-0.000000000000	-0.000000000000	0.000000000000
0.000000000000	13344.481605351171	0.000000000000	0.000000019517	0.000187226390	0.000301825448	0.000004948162	0.000301825448	0.000004948162	0.000000019517	0.000000000000	0.000000000000	-0.000000000000	-0.000000000000	0.000000000000
0.000000000000	13354.515050167225	0.000000000000	0.000000019517	0.000187226390	0.000301825448	0.000004948162	0.000301825448	0.000004948162	0.000000019517	0.000000000000	0.000000000000	-0.000000000000	-0.000000000000	0.000000000000
0.000000000000	13364.548494983279	0.000000000000	0.000000019517	0.000187226390	0.000301825448	0.000004948162	0.000301825448	0.000004948162	0.000000019517	0.000000000000	0.000000000000	-0.000000000000	-0.000000000000	0.000000000000
0.000000000000	13374.581939799331	0.000000000000	0.000000019517	0.000187226390	0.000301825448	0.000004948162	0.000301825448	0.000004948162	0.000000019517	0.000000000000	0.000000000000	-0.000000000000	-0.000000000000	0.000000000000
0.000000000000	13384.615384615385	0.000000000000	0.000000019517	0.000187226390	0.000301825448	0.000004948162	0.000301825448	0.000004948162	0.000000019517	0.000000000000	0.000000000000	-0.000000000000	-0.000000000000	0.000000000000
0.000000000000	13394.648829431439	0.000000000000	0.000000019517	0.000187226390	0.000301825448	0.000004948162	0.000301825448	0.000004948162	0.000000019517	0.000000000000	0.000000000000	-0.000000000000	-0.000000000000	0.000000000000
0.000000000000	13404.682274247492	0.000000000000	0.000000019517	0.000187226390	0.000301825448	0.000004948162	0.000301825448	0.000004948162	0.000000019517	0.000000000000	0.000000000000	-0.000000000000	-0.000000000000	0.000000000000
0.000000000000	13414.715719063546	0.000000000000	0.000000019517	0.000187226390	0.000301825448	0.000004948162	0.000301825448	0.000004948162	0.000000019517	0.000000000000	0.000000000000	-0.000000000000	-0.000000000000	0.000000000000
0.000000000000	13424.749163879600	0.000000000000	0.000000019517	0.000187226390	0.000301825448	0.000004948162	0.000301825448	0.000004948162	0.000000019517	0.000000000000	0.000000000000	-0.000000000000	-0.000000000000	0.000000000000
0.000000000000	13434.782608695652	0.000000000000	0.000000019517	0.000187226390	0.000301825448	0.000004948162	0.000301825448	0.000004948162	0.000000019517	0.000000000000	0.000000000000	-0.000000000000	-0.000000000000	0.000000000000
0.000000000000	13444.816053511706	0.000000000000	0.000000019517	0.000187226390	0.000301825448	0.000004948162	0.000301825448	0.000004948162	0.000000019517	0.000000000000	0.000000000000	-0.000000000000	-0.000000000000	0.000000000000
0.000000000000	13454.849498327760	0.000000000000	0.000000019517	0.000187226390	0.000301825448	0.000004948162	0.000301825448	0.000004948162	0.000000019517	0.000000000000	0.000000000000	-0.000000000000	-0.000000000000	0.000000000000
0.000000000000	13464.882943143813	0.000000000000	0.000000019517	0.000187226390	0.000301825448	0.000004948162	0.000301825448	0.000004948162	0.000000019517	0.000000000000	0.000000000000	-0.000000000000	-0.000000000000	0.000000000000
0.000000000000	13474.916387959867	0.000000000000	0.000000019517	0.000187226390	0.000301825448	0.000004948162	0.000301825448	0.000004948162	0.000000019517	0.000000000000	0.000000000000	-0.000000000000	-0.000000000000	0.000000000000
0.000000000000	13484.949832775921	0.000000000000	0.000000019517	0.000187226390	0.000301825448	0.000004948162	0.000301825448	0.000004948162	0.000000019517	0.000000000000	0.000000000000	-0.000000000000	-0.000000000000	0.000000000000
0.000000000000	13494.983277591973	0.000000000000	0.000000019517	0.000187226390	0.000301825448	0.000004948162	0.000301825448	0.000004948162	0.000000019517	0.000000000000	0.000000000000	-0.000000000000	-0.000000000000	0.000000000000
0.000000000000	13505.016722408027	0.000000000000	0.000000019517	0.000187226390	0.000301825448	0.000004948162	0.000301825448	0.000004948162	0.000000019517	0.000000000000	0.000000000000	-0.000000000000	-0.000000000000	0.000000000000
0.000000000000	13515.050167224081	0.000000000000	0.000000019517	0.000187226390	0.000301825448	0.000004948162	0.000301825448	0.000004948162	0.000000019517	0.000000000000	0.000000000000	-0.000000000000	-0.000000000000	0.000000000000
0.000000000000	13525.083612040135	0.000000000000	0.000000019517	0.000187226390	0.000301825448	0.000004948162	0.000301825448	0.000004948162	0.000000019517	0.000000000000	0.000000000000	-0.000000000000	-0.000000000000	0.000000000000
0.000000000000	13535.117056856188	0.000000000000	0.000000019517	0.000187226390	0.000301825448	0.000004948162	0.000301825448	0.000004948162	0.000000019517	0.000000000000	0.000000000000	-0.000000000000	-0.000000000000	0.000000000000
0.000000000000	13545.150501672242	0.000000000000	0.000000019517	0.000187226390	0.000301825448	0.000004948162	0.000301825448	0.000004948162	0.000000019517	0.000000000000	0.000000000000	-0.000000000000	-0.000000000000	0.000000000000
0.000000000000	13555.183946488294	0.000000000000	0.000000019517	0.000187226390	0.000301825448	0.000004948162	0.000301825448	0.000004948162	0.000000019517	0.000000000000	0.000000000000	-0.000000000000	-0.000000000000	0.000000000000
0.000000000000	13565.217391304348	0.000000000000	0.000000019517	0.000187226390	0.000301825448	0.000004948162	0.000301825448	0.000004948162	0.000000019517	0.000000000000	0.000000000000	-0.000000000000	-0.000000000000	0.000000000000
0.000000000000	13575.250836120402	0.000000000000	0.000000019517	0.000187226390	0.000301825448	0.000004948162	0.000301825448	0.000004948162	0.000000019517	0.000000000000	0.000000000000	-0.000000000000	-0.000000000000	0.000000000000
0.000000000000	13585.284280936456	0.000000000000	0.000000019517	0.000187226390	0.000301825448	0.000004948162	0.000301825448	0.000004948162	0.000000019517	0.000000000000	0.000000000000	-0.000000000000	-0.000000000000	0.000000000000
0.000000000000	13595.317725752509	0.000000000000	0.000000019517	0.000187226390	0.000301825448	0.000004948162	0.000301825448	0.000004948162	0.000000019517	0.000000000000	0.000000000000	-0.000000000000	-0.000000000000	0.000000000000
0.000000000000	13605.351170568563	0.000000000000	0.000000019517	0.000187226390	0.000301825448	0.000004948162	0.000301825448	0.000004948162	0.000000019517	0.000000000000	0.000000000000	-0.000000000000	-0.000000000000	0.000000000000
0.000000000000	13615.384615384615	0.000000000000	0.000000019517	0.000187226390	0.000301825448	0.000004948162	0.000301825448	0.000004948162	0.000000019517	0.000000000000	0.000000000000	-0.000000000000	-0.000000000000	0.000000000000
0.000000000000	13625.418060200669	0.000000000000	0.000000019517	0.000187226390	0.000301825448	0.000004948162	0.000301825448	0.000004948162	0.000000019517	0.000000000000	0.000000000000	-0.000000000000	-0.000000000000	0.000000000000
0.000000000000	13635.451505016723	0.000000000000	0.000000019517	0.000187226390	0.000301825448	0.000004948162	0.000301825448	0.000004948162	0.000000019517	0.000000000000	0.000000000000	-0.000000000000	-0.000000000000	0.000000000000
0.000000000000	13645.484949832777	0.000000000000	0.000000019517	0.000187226390	0.000301825448	0.000004948162	0.000301825448	0.000004948162	0.000000019517	0.000000000000	0.000000000000	-0.000000000000	-0.000000000000	0.000000000000
0.000000000000	13655.518394648831	0.000000000000	0.000000019517	0.000187226390	0.000301825448	0.000004948162	0.000301825448	0.000004948162	0.000000019517	0.000000000000	0.000000000000	-0.000000000000	-0.000000000000	0.000000000000
0.000000000000	13665.551839464884	0.000000000000	0.000000019517	0.000187226390	0.000301825448	0.000004948162	0.000301825448	0.000004948162	0.000000019517	0.000000000000	0.000000000000	-0.000000000000	-0.000000000000	0.000000000000
0.000000000000	13675.585284280936	0.000000000000	0.000000019517	0.000187226390	0.000301825448	0.000004948162	0.000301825448	0.000004948162	0.000000019517	0.000000000000	0.000000000000	-0.000000000000	-0.000000000000	0.000000000000
0.000000000000	13685.618729096990	0.000000000000	0.000000019517	0.000187226390	0.000301825448	0.000004948162	0.000301825448	0.000004948162	0.000000019517	0.000000000000	0.000000000000	-0.000000000000	-0.000000000000	0.000000000000
0.000000000000	13695.652173913044	0.000000000000	0.000000019517	0.000187226390	0.000301825448	0.000004948162	0.000301825448	0.000004948162	0.000000019517	0.000000000000	0.000000000000	-0.000000000000	-0.000000000000	0.000000000000
0.000000000000	13705.685618729098	0.000000000000	0.000000019517	0.000187226390	0.000301825448	0.000004948162	0.000301825448	0.000004948162	0.000000019517	0.000000000000	0.000000000000	-0.000000000000	-0.000000000000	0.000000000000
0.000000000000	13715.719063545152	0.000000000000	0.000000019517	0.000187226390	0.000301825448	0.000004948162	0.000301825448	0.000004948162	0.000000019517	0.000000000000	0.000000000000	-0.000000000000	-0.000000000000	0.000000000000
0.000000000000	13725.752508361205	0.000000000000	0.000000019517	0.000187226390	0.000301825448	0.000004948162	0.000301825448	0.000004948162	0.000000019517	0.000000000000	0.000000000000	-0.000000000000	-0.000000000000	0.000000000000
0.000000000000	13735.785953177257	0.000000000000	0.000000019517	0.000187226390	0.000301825448	0.000004948162	0.000301825448	0.000004948162	0.000000019517	0.000000000000	0.000000000000	-0.000000000000	-0.000000000000	0.000000000000
0.000000000000	13745.819397993311	0.000000000000	0.000000019517	0.000187226390	0.000301825448	0.000004948162	0.000301825448	0.000004948162	0.000000019517	0.000000000000	0.000000000000	-0.000000000000	-0.000000000000	0.000000000000
0.000000000000	13755.852842809365	0.000000000000	0.000000019517	0.000187226390	0.000301825448	0.000004948162	0.000301825448	0.000004948162	0.000000019517	0.000000000000	0.000000000000	-0.000000000000	-0.000000000000	0.000000000000
0.000000000000	13765.886287625419	0.000000000000	0.000000019517	0.000187226390	0.000301825448	0.000004948162	0.000301825448	0.000004948162	0.000000019517	0.000000000000	0.000000000000	-0.000000000000	-0.000000000000	0.000000000000
0.000000000000	13775.919732441473	0.000000000000	0.000000019517	0.000187226390	0.000301825448	0.000004948162	0.000301825448	0.000004948162	0.000000019517	0.000000000000	0.000000000000	-0.000000000000	-0.000000000000	0.000000000000
0.000000000000	13785.953177257526	0.000000000000	0.000000019517	0.000187226390	0.000301825448	0.000004948162	0.000301825448	0.000004948162	0.000000019517	0.000000000000	0.000000000000	-0.000000000000	-0.000000000000	0.000000000000
0.000000000000	13795.986622073578	0.000000000000	0.000000019517	0.000187226390	0.000301825448	0.000004948162	0.000301825448	0.000004948162	0.000000019517	0.000000000000	0.000000000000	-0.000000000000	-0.000000000000	0.000000000000
0.000000000000	13806.020066889632	0.000000000000	0.000000019517	0.000187226390	0.000301825448	0.000004948162	0.000301825448	0.000004948162	0.000000019517	0.000000000000	0.000000000000	-0.000000000000	-0.000000000000	0.000000000000
0.000000000000	13816.053511705686	0.000000000000	0.000000019517	0.000187226390	0.000301825448	0.000004948162	0.000301825448	0.000004948162	0.000000019517	0.000000000000	0.000000000000	-0.000000000000	-0.000000000000	0.000000000000
0.000000000000	13826.086956521740	0.000000000000	0.000000019517	0.000187226390	0.000301825448	0.000004948162	0.000301825448	0.000004948162	0.000000019517	0.000000000000	0.000000000000	-0.000000000000	-0.000000000000	0.000000000000
0.000000000000	13836.120401337794	0.000000000000	0.000000019517	0.000187226390	0.000301825448	0.000004948162	0.000301825448	0.000004948162	0.000000019517	0.000000000000	0.000000000000	-0.000000000000	-0.000000000000	0.000000000000
0.000000000000	13846.153846153848	0.000000000000	0.000000019517	0.000187226390	0.000301825448	0.000004948162	0.000301825448	0.000004948162	0.000000019517	0.000000000000	0.000000000000	-0.000000000000	-0.000000000000	0.000000000000
0.000000000000	13856.187290969900	0.000000000000	0.000000019517	0.000187226390	0.000301825448	0.000004948162	0.000301825448	0.000004948162	0.000000019517	0.000000000000	0.000000000000	-0.000000000000	-0.000000000000	0.000000000000
0.000000000000	13866.220735785953	0.000000000000	0.000000019517	0.000187226390	0.000301825448	0.000004948162	0.000301825448	0.000004948162	0.000000019517	0.000000000000	0.000000000000	-0.000000000000	-0.000000000000	0.000000000000
0.000000000000	13876.254180602007	0.000000000000	0.000000019517	0.000187226390	0.000301825448	0.000004948162	0.000301825448	0.000004948162	0.000000019517	0.000000000000	0.000000000000	-0.000000000000	-0.000000000000	0.000000000000
0.000000000000	13886.287625418061	0.000000000000	0.000000019517	0.000187226390	0.000301825448	0.000004948162	0.000301825448	0.000004948162	0.000000019517	0.000000000000	0.000000000000	-0.000000000000	-0.000000000000	0.000000000000
0.000000000000	13896.321070234115	0.000000000000	0.000000019517	0.000187226390	0.000301825448	0.000004948162	0.000301825448	0.000004948162	0.000000019517	0.000000000000	0.000000000000	-0.000000000000	-0.000000000000	0.000000000000
0.000000000000	13906.354515050169	0.000000000000	0.000000019517	0.000187226390	0.000301825448	0.000004948162	0.000301825448	0.000004948162	0.000000019517	0.000000000000	0.000000000000	-0.000000000000	-0.000000000000	0.000000000000
0.000000000000	13916.387959866221	0.000000000000	0.000000019517	0.000187226390	0.000301825448	0.000004948162	0.000301825448	0.000004948162	0.000000019517	0.000000000000	0.000000000000	-0.000000000000	-0.000000000000	0.000000000000
0.000000000000	13926.421404682274	0.000000000000	0.000000019517	0.000187226390	0.000301825448	0.000004948162	0.000301825448	0.000004948162	0.000000019517	0.000000000000	0.000000000000	-0.000000000000	-0.000000000000	0.000000000000
0.000000000000	13936.454849498328	0.000000000000	0.000000019517	0.000187226390	0.000301825448	0.000004948162	0.000301825448	0.000004948162	0.000000019517	0.000000000000	0.000000000000	-0.000000000000	-0.000000000000	0.000000000000
0.000000000000	13946.488294314382	0.000000000000	0.000000019517	0.000187226390	0.000301825448	0.000004948162	0.000301825448	0.000004948162	0.000000019517	0.000000000000	0.000000000000	-0.000000000000	-0.000000000000	0.000000000000
0.000000000000	13956.521739130436	0.000000000000	0.000000019517	0.000187226390	0.000301825448	0.000004948162	0.000301825448	0.000004948162	0.000000019517	0.000000000000	0.000000000000	-0.000000000000	-0.000000000000	0.000000000000
0.000000000000	13966.555183946490	0.000000000000	0.000000019517	0.000187226390	0.000301825448	0.000004948162	0.000301825448	0.000004948162	0.000000019517	0.000000000000	0.000000000000	-0.000000000000	-0.000000000000	0.000000000000
0.000000000000	13976.588628762542	0.000000000000	0.000000019517	0.000187226390	0.000301825448	0.000004948162	0.000301825448	0.000004948162	0.000000019517	0.000000000000	0.000000000000	-0.000000000000	-0.000000000000	0.000000000000
0.000000000000	13986.622073578596	0.000000000000	0.000000019517	0.000187226390	0.000301825448	0.000004948162	0.000301825448	0.000004948162	0.000000019517	0.000000000000	0.000000000000	-0.000000000000	-0.000000000000	0.000000000000
0.000000000000	13996.655518394649	0.000000000000	0.000000019517	0.000187226390	0.000301825448	0.000004948162	0.000301825448	0.000004948162	0.000000019517	0.000000000000	0.000000000000	-0.000000000000	-0.000000000000	0.000000000000
0.000000000000	14006.688963210703	0.000000000000	0.000000019517	0.000187226390	0.000301825448	0.000004948162	0.000301825448	0.000004948162	0.000000019517	0.000000000000	0.000000000000	-0.000000000000	-0.000000000000	0.000000000000
0.000000000000	14016.722408026757	0.000000000000	0.000000019517	0.000187226390	0.000301825448	0.000004948162	0.000301825448	0.000004948162	0.000000019517	0.000000000000	0.000000000000	-0.000000000000	-0.000000000000	0.000000000000
0.000000000000	14026.755852842811	0.000000000000	0.000000019517	0.000187226390	0.000301825448	0.000004948162	0.000301825448	0.000004948162	0.000000019517	0.000000000000	0.000000000000	-0.000000000000	-0.000000000000	0.000000000000
0.000000000000	14036.789297658863	0.000000000000	0.000000019517	0.000187226390	0.000301825448	0.000004948162	0.000301825448	0.000004948162	0.000000019517	0.000000000000	0.000000000000	-0.000000000000	-0.000000000000	0.000000000000
0.000000000000	14046.822742474917	0.000000000000	0.000000019517	0.000187226390	0.000301825448	0.000004948162	0.000301825448	0.000004948162	0.000000019517	0.000000000000	0.000000000000	-0.000000000000	-0.000000000000	0.000000000000
0.000000000000	14056.856187290970	0.000000000000	0.000000019517	0.000187226390	0.000301825448	0.000004948162	0.000301825448	0.000004948162	0.000000019517	0.000000000000	0.000000000000	-0.000000000000	-0.000000000000	0.000000000000
0.000000000000	14066.889632107024	0.000000000000	0.000000019517	0.000187226390	0.000301825448	0.000004948162	0.000301825448	0.000004948162	0.000000019517	0.000000000000	0.000000000000	-0.000000000000	-0.000000000000	0.000000000000
0.000000000000	14076.923076923078	0.000000000000	0.000000019517	0.000187226390	0.000301825448	0.000004948162	0.000301825448	0.000004948162	0.000000019517	0.000000000000	0.000000000000	-0.000000000000	-0.000000000000	0.000000000000
0.000000000000	14086.956521739132	0.000000000000	0.000000019517	0.000187226390	0.000301825448	0.000004948162	0.000301825448	0.000004948162	0.000000019517	0.000000000000	0.000000000000	-0.000000000000	-0.000000000000	0.000000000000
0.000000000000	14096.989966555184	0.000000000000	0.000000019517	0.000187226390	0.000301825448	0.000004948162	0.000301825448	0.000004948162	0.000000019517	0.000000000000	0.000000000000	-0.000000000000	-0.000000000000	0.000000000000
0.000000000000	14107.023411371238	0.000000000000	0.000000019517	0.000187226390	0.000301825448	0.000004948162	0.000301825448	0.000004948162	0.000000019517	0.000000000000	0.000000000000	-0.000000000000	-0.000000000000	0.000000000000
0.000000000000	14117.056856187291	0.000000000000	0.000000019517	0.000187226390	0.000301825448	0.000004948162	0.000301825448	0.000004948162	0.000000019517	0.000000000000	0.000000000000	-0.000000000000	-0.000000000000	0.000000000000
0.000000000000	14127.090301003345	0.000000000000	0.000000019517	0.000187226390	0.000301825448	0.000004948162	0.000301825448	0.000004948162	0.000000019517	0.000000000000	0.000000000000	-0.000000000000	-0.000000000000	0.000000000000
0.000000000000	14137.123745819399	0.000000000000	0.000000019517	0.000187226390	0.000301825448	0.000004948162	0.000301825448	0.000004948162	0.000000019517	0.000000000000	0.000000000000	-0.000000000000	-0.000000000000	0.000000000000
0.000000000000	14147.157190635453	0.000000000000	0.000000019517	0.000187226390	0.000301825448	0.000004948162	0.000301825448	0.000004948162	0.000000019517	0.000000000000	0.000000000000	-0.000000000000	-0.000000000000	0.000000000000
0.000000000000	14157.190635451505	0.000000000000	0.000000019517	0.000187226390	0.000301825448	0.000004948162	0.000301825448	0.000004948162	0.000000019517	0.000000000000	0.000000000000	-0.000000000000	-0.000000000000	0.000000000000
0.000000000000	14167.224080267559	0.000000000000	0.000000019517	0.000187226390	0.000301825448	0.000004948162	0.000301825448	0.000004948162	0.000000019517	0.000000000000	0.000000000000	-0.000000000000	-0.000000000000	0.000000000000
0.000000000000	14177.257525083613	0.000000000000	0.000000019517	0.000187226390	0.000301825448	0.000004948162	0.000301825448	0.000004948162	0.000000019517	0.000000000000	0.000000000000	-0.000000000000	-0.000000000000	0.000000000000
0.000000000000	14187.290969899666	0.000000000000	0.000000019517	0.000187226390	0.000301825448	0.000004948162	0.000301825448	0.000004948162	0.000000019517	0.000000000000	0.000000000000	-0.000000000000	-0.000000000000	0.000000000000
0.000000000000	14197.324414715720	0.000000000000	0.000000019517	0.000187226390	0.000301825448	0.000004948162	0.000301825448	0.000004948162	0.000000019517	0.000000000000	0.000000000000	-0.000000000000	-0.000000000000	0.000000000000
0.000000000000	14207.357859531774	0.000000000000	0.000000019517	0.000187226390	0.000301825448	0.000004948162	0.000301825448	0.000004948162	0.000000019517	0.000000000000	0.000000000000	-0.000000000000	-0.000000000000	0.000000000000
0.000000000000	14217.391304347826	0.000000000000	0.000000019517	0.000187226390	0.000301825448	0.000004948162	0.000301825448	0.000004948162	0.000000019517	0.000000000000	0.000000000000	-0.000000000000	-0.000000000000	0.000000000000
0.000000000000	14227.424749163880	0.000000000000	0.000000019517	0.000187226390	0.000301825448	0.000004948162	0.000301825448	0.000004948162	0.000000019517	0.000000000000	0.000000000000	-0.000000000000	-0.000000000000	0.000000000000
0.000000000000	14237.458193979934	0.000000000000	0.000000019517	0.000187226390	0.000301825448	0.000004948162	0.000301825448	0.000004948162	0.000000019517	0.000000000000	0.000000000000	-0.000000000000	-0.000000000000	0.000000000000
0.000000000000	14247.491638795987	0.000000000000	0.000000019517	0.000187226390	0.000301825448	0.000004948162	0.000301825448	0.000004948162	0.000000019517	0.000000000000	0.000000000000	-0.000000000000	-0.000000000000	0.000000000000
0.000000000000	14257.525083612041	0.000000000000	0.000000019517	0.000187226390	0.000301825448	0.000004948162	0.000301825448	0.000004948162	0.000000019517	0.000000000000	0.000000000000	-0.000000000000	-0.000000000000	0.000000000000
0.000000000000	14267.558528428095	0.000000000000	0.000000019517	0.000187226390	0.000301825448	0.000004948162	0.000301825448	0.000004948162	0.000000019517	0.000000000000	0.000000000000	-0.000000000000	-0.000000000000	0.000000000000
0.000000000000	14277.591973244147	0.000000000000	0.000000019517	0.000187226390	0.000301825448	0.000004948162	0.000301825448	0.000004948162	0.000000019517	0.000000000000	0.000000000000	-0.000000000000	-0.000000000000	0.000000000000
0.000000000000	14287.625418060201	0.000000000000	0.000000019517	0.000187226390	0.000301825448	0.000004948162	0.000301825448	0.000004948162	0.000000019517	0.000000000000	0.000000000000	-0.000000000000	-0.000000000000	0.000000000000
0.000000000000	14297.658862876255	0.000000000000	0.000000019517	0.000187226390	0.000301825448	0.000004948162	0.000301825448	0.000004948162	0.000000019517	0.000000000000	0.000000000000	-0.000000000000	-0.000000000000	0.000000000000
0.000000000000	14307.692307692309	0.000000000000	0.000000019517	0.000187226390	0.000301825448	0.000004948162	0.000301825448	0.000004948162	0.000000019517	0.000000000000	0.000000000000	-0.000000000000	-0.000000000000	0.000000000000
0.000000000000	14317.725752508362	0.000000000000	0.000000019517	0.000187226390	0.000301825448	0.000004948162	0.000301825448	0.000004948162	0.000000019517	0.000000000000	0.000000000000	-0.000000000000	-0.000000000000	0.000000000000
0.000000000000	14327.759197324416	0.000000000000	0.000000019517	0.000187226390	0.000301825448	0.000004948162	0.000301825448	0.000004948162	0.000000019517	0.000000000000	0.000000000000	-0.000000000000	-0.000000000000	0.000000000000
0.000000000000	14337.792642140468	0.000000000000	0.000000019517	0.000187226390	0.000301825448	0.000004948162	0.000301825448	0.000004948162	0.000000019517	0.000000000000	0.000000000000	-0.000000000000	-0.000000000000	0.000000000000
0.000000000000	14347.826086956522	0.000000000000	0.000000019517	0.000187226390	0.000301825448	0.000004948162	0.000301825448	0.000004948162	0.000000019517	0.000000000000	0.000000000000	-0.000000000000	-0.000000000000	0.000000000000
0.000000000000	14357.859531772576	0.000000000000	0.000000019517	0.000187226390	0.000301825448	0.000004948162	0.000301825448	0.000004948162	0.000000019517	0.000000000000	0.000000000000	-0.000000000000	-0.000000000000	0.000000000000
0.000000000000	14367.892976588630	0.000000000000	0.000000019517	0.000187226390	0.000301825448	0.000004948162	0.000301825448	0.000004948162	0.000000019517	0.000000000000	0.000000000000	-0.000000000000	-0.000000000000	0.000000000000
0.000000000000	14377.926421404683	0.000000000000	0.000000019517	0.000187226390	0.000301825448	0.000004948162	0.000301825448	0.000004948162	0.000000019517	0.000000000000	0.000000000000	-0.000000000000	-0.000000000000	0.000000000000
0.000000000000	14387.959866220737	0.000000000000	0.000000019517	0.000187226390	0.000301825448	0.000004948162	0.000301825448	0.000004948162	0.000000019517	0.000000000000	0.000000000000	-0.000000000000	-0.000000000000	0.000000000000
0.000000000000	14397.993311036789	0.000000000000	0.000000019517	0.000187226390	0.000301825448	0.000004948162	0.000301825448	0.000004948162	0.000000019517	0.000000000000	0.000000000000	-0.000000000000	-0.000000000000	0.000000000000
0.000000000000	14408.026755852843	0.000000000000	0.000000019517	0.000187226390	0.000301825448	0.000004948162	0.000301825448	0.000004948162	0.000000019517	0.000000000000	0.000000000000	-0.000000000000	-0.000000000000	0.000000000000
0.000000000000	14418.060200668897	0.000000000000	0.000000019517	0.000187226390	0.000301825448	0.000004948162	0.000301825448	0.000004948162	0.000000019517	0.000000000000	0.000000000000	-0.000000000000	-0.000000000000	0.000000000000
0.000000000000	14428.093645484951	0.000000000000	0.000000019517	0.000187226390	0.000301825448	0.000004948162	0.000301825448	0.000004948162	0.000000019517	0.000000000000	0.000000000000	-0.000000000000	-0.000000000000	0.000000000000
0.000000000000	14438.127090301005	0.000000000000	0.000000019517	0.000187226390	0.000301825448	0.000004948162	0.000301825448	0.000004948162	0.000000019517	0.000000000000	0.000000000000	-0.000000000000	-0.000000000000	0.000000000000
0.000000000000	14448.160535117058	0.000000000000	0.000000019517	0.000187226390	0.000301825448	0.000004948162	0.000301825448	0.000004948162	0.000000019517	0.000000000000	0.000000000000	-0.000000000000	-0.000000000000	0.000000000000
0.000000000000	14458.193979933110	0.000000000000	0.000000019517	0.000187226390	0.000301825448	0.000004948162	0.000301825448	0.000004948162	0.000000019517	0.000000000000	0.000000000000	-0.000000000000	-0.000000000000	0.000000000000
0.000000000000	14468.227424749164	0.000000000000	0.000000019517	0.000187226390	0.000301825448	0.000004948162	0.000301825448	0.000004948162	0.000000019517	0.000000000000	0.000000000000	-0.000000000000	-0.000000000000	0.000000000000
0.000000000000	14478.260869565218	0.000000000000	0.000000019517	0.000187226390	0.000301825448	0.000004948162	0.000301825448	0.000004948162	0.000000019517	0.000000000000	0.000000000000	-0.000000000000	-0.000000000000	0.000000000000
0.000000000000	14488.294314381272	0.000000000000	0.000000019517	0.000187226390	0.000301825448	0.000004948162	0.000301825448	0.000004948162	0.000000019517	0.000000000000	0.000000000000	-0.000000000000	-0.000000000000	0.000000000000
0.000000000000	14498.327759197326	0.000000000000	0.000000019517	0.000187226390	0.000301825448	0.000004948162	0.000301825448	0.000004948162	0.000000019517	0.000000000000	0.000000000000	-0.000000000000	-0.000000000000	0.000000000000
0.000000000000	14508.361204013379	0.000000000000	0.000000019517	0.000187226390	0.000301825448	0.000004948162	0.000301825448	0.000004948162	0.000000019517	0.000000000000	0.000000000000	-0.000000000000	-0.000000000000	0.000000000000
0.000000000000	14518.394648829431	0.000000000000	0.000000019517	0.000187226390	0.000301825448	0.000004948162	0.000301825448	0.000004948162	0.000000019517	0.000000000000	0.000000000000	-0.000000000000	-0.000000000000	0.000000000000
0.000000000000	14528.428093645485	0.000000000000	0.000000019517	0.000187226390	0.000301825448	0.000004948162	0.000301825448	0.000004948162	0.000000019517	0.000000000000	0.000000000000	-0.000000000000	-0.000000000000	0.000000000000
0.000000000000	14538.461538461539	0.000000000000	0.000000019517	0.000187226390	0.000301825448	0.000004948162	0.000301825448	0.000004948162	0.000000019517	0.000000000000	0.000000000000	-0.000000000000	-0.000000000000	0.000000000000
0.000000000000	14548.494983277593	0.000000000000	0.000000019517	0.000187226390	0.000301825448	0.000004948162	0.000301825448	0.000004948162	0.000000019517	0.000000000000	0.000000000000	-0.000000000000	-0.000000000000	0.000000000000
0.000000000000	14558.528428093647	0.000000000000	0.000000019517	0.000187226390	0.000301825448	0.000004948162	0.000301825448	0.000004948162	0.000000019517	0.000000000000	0.000000000000	-0.000000000000	-0.000000000000	0.000000000000
0.000000000000	14568.561872909700	0.000000000000	0.000000019517	0.000187226390	0.000301825448	0.000004948162	0.000301825448	0.000004948162	0.000000019517	0.000000000000	0.000000000000	-0.000000000000	-0.000000000000	0.000000000000
0.000000000000	14578.595317725752	0.000000000000	0.000000019517	0.000187226390	0.000301825448	0.000004948162	0.000301825448	0.000004948162	0.000000019517	0.000000000000	0.000000000000	-0.000000000000	-0.000000000000	0.000000000000
0.000000000000	14588.628762541806	0.000000000000	0.000000019517	0.000187226390	0.000301825448	0.000004948162	0.000301825448	0.000004948162	0.000000019517	0.000000000000	0.000000000000	-0.000000000000	-0.000000000000	0.000000000000
0.000000000000	14598.662207357860	0.000000000000	0.000000019517	0.000187226390	0.000301825448	0.000004948162	0.000301825448	0.000004948162	0.000000019517	0.000000000000	0.000000000000	-0.000000000000	-0.000000000000	0.000000000000
0.000000000000	14608.695652173914	0.000000000000	0.000000019517	0.000187226390	0.000301825448	0.000004948162	0.000301825448	0.000004948162	0.000000019517	0.000000000000	0.000000000000	-0.000000000000	-0.000000000000	0.000000000000
0.000000000000	14618.729096989968	0.000000000000	0.000000019517	0.000187226390	0.000301825448	0.000004948162	0.000301825448	0.000004948162	0.000000019517	0.000000000000	0.000000000000	-0.000000000000	-0.000000000000	0.000000000000
0.000000000000	14628.762541806022	0.000000000000	0.000000019517	0.000187226390	0.000301825448	0.000004948162	0.000301825448	0.000004948162	0.000000019517	0.000000000000	0.000000000000	-0.000000000000	-0.000000000000	0.000000000000
0.000000000000	14638.795986622074	0.000000000000	0.000000019517	0.000187226390	0.000301825448	0.000004948162	0.000301825448	0.000004948162	0.000000019517	0.000000000000	0.000000000000	-0.000000000000	-0.000000000000	0.000000000000
0.000000000000	14648.829431438127	0.000000000000	0.000000019517	0.000187226390	0.000301825448	0.000004948162	0.000301825448	0.000004948162	0.000000019517	0.000000000000	0.000000000000	-0.000000000000	-0.000000000000	0.000000000000
0.000000000000	14658.862876254181	0.000000000000	0.000000019517	0.000187226390	0.000301825448	0.000004948162	0.000301825448	0.000004948162	0.000000019517	0.000000000000	0.000000000000	-0.000000000000	-0.000000000000	0.000000000000
0.000000000000	14668.896321070235	0.000000000000	0.000000019517	0.000187226390	0.000301825448	0.000004948162	0.000301825448	0.000004948162	0.000000019517	0.000000000000	0.000000000000	-0.000000000000	-0.000000000000	0.000000000000
0.000000000000	14678.929765886289	0.000000000000	0.000000019517	0.000187226390	0.000301825448	0.000004948162	0.000301825448	0.000004948162	0.000000019517	0.000000000000	0.000000000000	-0.000000000000	-0.000000000000	0.000000000000
0.000000000000	14688.963210702343	0.000000000000	0.000000019517	0.000187226390	0.000301825448	0.000004948162	0.000301825448	0.000004948162	0.000000019517	0.000000000000	0.000000000000	-0.000000000000	-0.000000000000	0.000000000000
0.000000000000	14698.996655518395	0.000000000000	0.000000019517	0.000187226390	0.000301825448	0.000004948162	0.000301825448	0.000004948162	0.000000019517	0.000000000000	0.000000000000	-0.000000000000	-0.000000000000	0.000000000000
0.000000000000	14709.030100334448	0.000000000000	0.000000019517	0.000187226390	0.000301825448	0.000004948162	0.000301825448	0.000004948162	0.000000019517	0.000000000000	0.000000000000	-0.000000000000	-0.000000000000	0.000000000000
0.000000000000	14719.063545150502	0.000000000000	0.000000019517	0.000187226390	0.000301825448	0.000004948162	0.000301825448	0.000004948162	0.000000019517	0.000000000000	0.000000000000	-0.000000000000	-0.000000000000	0.000000000000
0.000000000000	14729.096989966556	0.000000000000	0.000000019517	0.000187226390	0.000301825448	0.000004948162	0.000301825448	0.000004948162	0.000000019517	0.000000000000	0.000000000000	-0.000000000000	-0.000000000000	0.000000000000
0.000000000000	14739.130434782610	0.000000000000	0.000000019517	0.000187226390	0.000301825448	0.000004948162	0.000301825448	0.000004948162	0.000000019517	0.000000000000	0.000000000000	-0.000000000000	-0.000000000000	0.000000000000
0.000000000000	14749.163879598664	0.000000000000	0.000000019517	0.000187226390	0.000301825448	0.000004948162	0.000301825448	0.000004948162	0.000000019517	0.000000000000	0.000000000000	-0.000000000000	-0.000000000000	0.000000000000
0.000000000000	14759.197324414716	0.000000000000	0.000000019517	0.000187226390	0.000301825448	0.000004948162	0.000301825448	0.000004948162	0.000000019517	0.000000000000	0.000000000000	-0.000000000000	-0.000000000000	0.000000000000
0.000000000000	14769.230769230770	0.000000000000	0.000000019517	0.000187226390	0.000301825448	0.000004948162	0.000301825448	0.000004948162	0.000000019517	0.000000000000	0.000000000000	-0.000000000000	-0.000000000000	0.000000000000
0.000000000000	14779.264214046823	0.000000000000	0.000000019517	0.000187226390	0.000301825448	0.000004948162	0.000301825448	0.000004948162	0.000000019517	0.000000000000	0.000000000000	-0.000000000000	-0.000000000000	0.000000000000
0.000000000000	14789.297658862877	0.000000000000	0.000000019517	0.000187226390	0.000301825448	0.000004948162	0.000301825448	0.000004948162	0.000000019517	0.000000000000	0.000000000000	-0.000000000000	-0.000000000000	0.000000000000
0.000000000000	14799.331103678931	0.000000000000	0.000000019517	0.000187226390	0.000301825448	0.000004948162	0.000301825448	0.000004948162	0.000000019517	0.000000000000	0.000000000000	-0.000000000000	-0.000000000000	0.000000000000
0.000000000000	14809.364548494985	0.000000000000	0.000000019517	0.000187226390	0.000301825448	0.000004948162	0.000301825448	0.000004948162	0.000000019517	0.000000000000	0.000000000000	-0.000000000000	-0.000000000000	0.000000000000
0.000000000000	14819.397993311037	0.000000000000	0.000000019517	0.000187226390	0.000301825448	0.000004948162	0.000301825448	0.000004948162	0.000000019517	0.000000000000	0.000000000000	-0.000000000000	-0.000000000000	0.000000000000
0.000000000000	14829.431438127091	0.000000000000	0.000000019517	0.000187226390	0.000301825448	0.000004948162	0.000301825448	0.000004948162	0.000000019517	0.000000000000	0.000000000000	-0.000000000000	-0.000000000000	0.000000000000
0.000000000000	14839.464882943144	0.000000000000	0.000000019517	0.000187226390	0.000301825448	0.000004948162	0.000301825448	0.000004948162	0.000000019517	0.000000000000	0.000000000000	-0.000000000000	-0.000000000000	0.000000000000
0.000000000000	14849.498327759198	0.000000000000	0.000000019517	0.000187226390	0.000301825448	0.000004948162	0.000301825448	0.000004948162	0.000000019517	0.000000000000	0.000000000000	-0.000000000000	-0.000000000000	0.000000000000
0.000000000000	14859.531772575252	0.000000000000	0.000000019517	0.000187226390	0.000301825448	0.000004948162	0.000301825448	0.000004948162	0.000000019517	0.000000000000	0.000000000000	-0.000000000000	-0.000000000000	0.000000000000
0.000000000000	14869.565217391306	0.000000000000	0.000000019517	0.000187226390	0.000301825448	0.000004948162	0.000301825448	0.000004948162	0.000000019517	0.000000000000	0.000000000000	-0.000000000000	-0.000000000000	0.000000000000
0.000000000000	14879.598662207358	0.000000000000	0.000000019517	0.000187226390	0.000301825448	0.000004948162	0.000301825448	0.000004948162	0.000000019517	0.000000000000	0.000000000000	-0.000000000000	-0.000000000000	0.000000000000
0.000000000000	14889.632107023412	0.000000000000	0.000000019517	0.000187226390	0.000301825448	0.000004948162	0.000301825448	0.000004948162	0.000000019517	0.000000000000	0.000000000000	-0.000000000000	-0.000000000000	0.000000000000
0.000000000000	14899.665551839465	0.000000000000	0.000000019517	0.000187226390	0.000301825448	0.000004948162	0.000301825448	0.000004948162	0.000000019517	0.000000000000	0.000000000000	-0.000000000000	-0.000000000000	0.000000000000
0.000000000000	14909.698996655519	0.000000000000	0.000000019517	0.000187226390	0.000301825448	0.000004948162	0.000301825448	0.000004948162	0.000000019517	0.000000000000	0.000000000000	-0.000000000000	-0.000000000000	0.000000000000
0.000000000000	14919.732441471573	0.000000000000	0.000000019517	0.000187226390	0.000301825448	0.000004948162	0.000301825448	0.000004948162	0.000000019517	0.000000000000	0.000000000000	-0.000000000000	-0.000000000000	0.000000000000
0.000000000000	14929.765886287627	0.000000000000	0.000000019517	0.000187226390	0.000301825448	0.000004948162	0.000301825448	0.000004948162	0.000000019517	0.000000000000	0.000000000000	-0.000000000000	-0.000000000000	0.000000000000
0.000000000000	14939.799331103679	0.000000000000	0.000000019517	0.000187226390	0.000301825448	0.000004948162	0.000301825448	0.000004948162	0.000000019517	0.000000000000	0.000000000000	-0.000000000000	-0.000000000000	0.000000000000
0.000000000000	14949.832775919733	0.000000000000	0.000000019517	0.000187226390	0.000301825448	0.000004948162	0.000301825448	0.000004948162	0.000000019517	0.000000000000	0.000000000000	-0.000000000000	-0.000000000000	0.000000000000
0.000000000000	14959.866220735787	0.000000000000	0.000000019517	0.000187226390	0.000301825448	0.000004948162	0.000301825448	0.000004948162	0.000000019517	0.000000000000	0.000000000000	-0.000000000000	-0.000000000000	0.000000000000
0.000000000000	14969.899665551840	0.000000000000	0.000000019517	0.000187226390	0.000301825448	0.000004948162	0.000301825448	0.000004948162	0.000000019517	0.000000000000	0.000000000000	-0.000000000000	-0.000000000000	0.000000000000
0.000000000000	14979.933110367894	0.000000000000	0.000000019517	0.000187226390	0.000301825448	0.000004948162	0.000301825448	0.000004948162	0.000000019517	0.000000000000	0.000000000000	-0.000000000000	-0.000000000000	0.000000000000
0.000000000000	14989.966555183948	0.000000000000	0.000000019517	0.000187226390	0.000301825448	0.000004948162	0.000301825448	0.000004948162	0.000000019517	0.000000000000	0.000000000000	-0.000000000000	-0.000000000000	0.000000000000
0.000000000000	15000.000000000000	0.000000000000	0.000000019517	0.000187226390	0.000301825448	0.000004948162	0.000301825448	0.000004948162	0.000000019517	0.000000000000	0.000000000000	-0.000000000000	-0.000000000000	0.000000000000
0.000000000000	15010.033444816054	0.000000000000	0.000000019517	0.000187226390	0.000301825448	0.000004948162	0.000301825448	0.000004948162	0.000000019517	0.000000000000	0.000000000000	-0.000000000000	-0.000000000000	0.000000000000
0.000000000000	15020.066889632108	0.000000000000	0.000000019517	0.000187226390	0.000301825448	0.000004948162	0.000301825448	0.000004948162	0.000000019517	0.000000000000	0.000000000000	-0.000000000000	-0.000000000000	0.000000000000
0.000000000000	15030.100334448161	0.000000000000	0.000000019517	0.000187226390	0.000301825448	0.000004948162	0.000301825448	0.000004948162	0.000000019517	0.000000000000	0.000000000000	-0.000000000000	-0.000000000000	0.000000000000
0.000000000000	15040.133779264215	0.000000000000	0.000000019517	0.000187226390	0.000301825448	0.000004948162	0.000301825448	0.000004948162	0.000000019517	0.000000000000	0.000000000000	-0.000000000000	-0.000000000000	0.000000000000
0.000000000000	15050.167224080269	0.000000000000	0.000000019517	0.000187226390	0.000301825448	0.000004948162	0.000301825448	0.000004948162	0.000000019517	0.000000000000	0.000000000000	-0.000000000000	-0.000000000000	0.000000000000
0.000000000000	15060.200668896321	-0.000000000000	0.000000032888	0.000130286873	0.000353935252	0.000009777875	0.000352197037	0.000009557346	0.000000032489	0.000061782602	-0.000001474425	-0.000108601411	-0.000041167433	0.000000000000
-0.000149768844	15070.234113712375	-0.000000000000	0.000000032888	0.000130286906	0.000353935186	0.000009777908	0.000353873867	0.000009770126	0.000000032874	0.000000000000	0.000000000000	-0.000003615253	-0.000001900467	0.000000000000
-0.000005515720	15080.267558528429	0.000000000000	0.000000032888	0.000130286906	0.000353935186	0.000009777908	0.000353933024	0.000009777634	0.000000032888	0.000000000000	0.000000000000	-0.000000127544	-0.000000067053	0.000000000000
-0.000000194596	15090.301003344483	-0.000000000000	0.000000032888	0.000130286906	0.000353935186	0.000009777908	0.000353935110	0.000009777898	0.000000032888	0.000000000000	0.000000000000	-0.000000004497	-0.000000002364	0.000000000000
-0.000000006861	15100.334448160536	-0.000000000000	0.000000032888	0.000130286906	0.000353935186	0.000009777908	0.000353935184	0.000009777908	0.000000032888	0.000000000000	0.000000000000	-0.000000000159	-0.000000000084	0.000000000000
-0.000000000243	15110.367892976590	0.000000000000	0.000000032888	0.000130286906	0.000353935186	0.000009777908	0.000353935186	0.000009777908	0.000000032888	0.000000000000	0.000000000000	-0.000000000006	-0.000000000003	0.000000000000
-0.000000000008	15120.401337792642	-0.000000000000	0.000000032888	0.000130286906	0.000353935186	0.000009777908	0.000353935186	0.000009777908	0.000000032888	0.000000000000	0.000000000000	-0.000000000000	-0.000000000000	0.000000000000
-0.000000000000	15130.434782608696	0.000000000000	0.000000032888	0.000130286906	0.000353935186	0.000009777908	0.000353935186	0.000009777908	0.000000032888	0.000000000000	0.000000000000	-0.000000000000	-0.000000000000	0.000000000000
-0.000000000000	15140.468227424750	-0.000000000000	0.000000032888	0.000130286906	0.000353935186	0.000009777908	0.000353935186	0.000009777908	0.000000032888	0.000000000000	0.000000000000	-0.000000000000	-0.000000000000	0.000000000000
-0.000000000000	15150.501672240804	0.000000000000	0.000000032888	0.000130286906	0.000353935186	0.000009777908	0.000353935186	0.000009777908	0.000000032888	0.000000000000	0.000000000000	-0.000000000000	-0.000000000000	0.000000000000
-0.000000000000	15160.535117056857	-0.000000000000	0.000000032888	0.000130286906	0.000353935186	0.000009777908	0.000353935186	0.000009777908	0.000000032888	0.000000000000	0.000000000000	-0.000000000000	-0.000000000000	0.000000000000
-0.000000000000	15170.568561872911	0.000000000000	0.000000032888	0.000130286906	0.000353935186	0.000009777908	0.000353935186	0.000009777908	0.000000032888	0.000000000000	0.000000000000	-0.000000000000	-0.000000000000	0.000000000000
-0.000000000000	15180.602006688963	0.000000000000	0.000000032888	0.000130286906	0.000353935186	0.000009777908	0.000353935186	0.000009777908	0.000000032888	0.000000000000	0.000000000000	-0.000000000000	-0.000000000000	0.000000000000
0.000000000000	15190.635451505017	0.000000000000	0.000000032888	0.000130286906	0.000353935186	0.000009777908	0.000353935186	0.000009777908	0.000000032888	0.000000000000	0.000000000000	-0.000000000000	-0.000000000000	0.000000000000
0.000000000000	15200.668896321071	0.000000000000	0.000000032888	0.000130286906	0.000353935186	0.000009777908	0.000353935186	0.000009777908	0.000000032888	0.000000000000	0.000000000000	-0.000000000000	-0.000000000000	0.000000000000
0.000000000000	15210.702341137125	0.000000000000	0.000000032888	0.000130286906	0.000353935186	0.000009777908	0.000353935186	0.000009777908	0.000000032888	0.000000000000	0.000000000000	-0.000000000000	-0.000000000000	0.000000000000
0.000000000000	15220.735785953178	0.000000000000	0.000000032888	0.000130286906	0.000353935186	0.000009777908	0.000353935186	0.000009777908	0.000000032888	0.000000000000	0.000000000000	-0.000000000000	-0.000000000000	0.000000000000
0.000000000000	15230.769230769232	0.000000000000	0.000000032888	0.000130286906	0.000353935186	0.000009777908	0.000353935186	0.000009777908	0.000000032888	0.000000000000	0.000000000000	-0.000000000000	-0.000000000000	0.000000000000
0.000000000000	15240.802675585284	0.000000000000	0.000000032888	0.000130286906	0.000353935186	0.000009777908	0.000353935186	0.000009777908	0.000000032888	0.000000000000	0.000000000000	-0.000000000000	-0.000000000000	0.000000000000
0.000000000000	15250.836120401338	0.000000000000	0.000000032888	0.000130286906	0.000353935186	0.000009777908	0.000353935186	0.000009777908	0.000000032888	0.000000000000	0.000000000000	-0.000000000000	-0.000000000000	0.000000000000
0.000000000000	15260.869565217392	0.000000000000	0.000000032888	0.000130286906	0.000353935186	0.000009777908	0.000353935186	0.000009777908	0.000000032888	0.000000000000	0.000000000000	-0.000000000000	-0.000000000000	0.000000000000
0.000000000000	15270.903010033446	0.000000000000	0.000000032888	0.000130286906	0.000353935186	0.000009777908	0.000353935186	0.000009777908	0.000000032888	0.000000000000	0.000000000000	-0.000000000000	-0.000000000000	0.000000000000
0.000000000000	15280.936454849500	0.000000000000	0.000000032888	0.000130286906	0.000353935186	0.000009777908	0.000353935186	0.000009777908	0.000000032888	0.000000000000	0.000000000000	-0.000000000000	-0.000000000000	0.000000000000
0.000000000000	15290.969899665553	0.000000000000	0.000000032888	0.000130286906	0.000353935186	0.000009777908	0.000353935186	0.000009777908	0.000000032888	0.000000000000	0.000000000000	-0.000000000000	-0.000000000000	0.000000000000
0.000000000000	15301.003344481605	0.000000000000	0.000000032888	0.000130286906	0.000353935186	0.000009777908	0.000353935186	0.000009777908	0.000000032888	0.000000000000	0.000000000000	-0.000000000000	-0.000000000000	0.000000000000
0.000000000000	15311.036789297659	0.000000000000	0.000000032888	0.000130286906	0.000353935186	0.000009777908	0.000353935186	0.000009777908	0.000000032888	0.000000000000	0.000000000000	-0.000000000000	-0.000000000000	0.000000000000
0.000000000000	15321.070234113713	0.000000000000	0.000000032888	0.000130286906	0.000353935186	0.000009777908	0.000353935186	0.000009777908	0.000000032888	0.000000000000	0.000000000000	-0.000000000000	-0.000000000000	0.000000000000
0.000000000000	15331.103678929767	0.000000000000	0.000000032888	0.000130286906	0.000353935186	0.000009777908	0.000353935186	0.000009777908	0.000000032888	0.000000000000	0.000000000000	-0.000000000000	-0.000000000000	0.000000000000
0.000000000000	15341.137123745821	0.000000000000	0.000000032888	0.000130286906	0.000353935186	0.000009777908	0.000353935186	0.000009777908	0.000000032888	0.000000000000	0.000000000000	-0.000000000000	-0.000000000000	0.000000000000
0.000000000000	15351.170568561874	0.000000000000	0.000000032888	0.000130286906	0.000353935186	0.000009777908	0.000353935186	0.000009777908	0.000000032888	0.000000000000	0.000000000000	-0.000000000000	-0.000000000000	0.000000000000
0.000000000000	15361.204013377926	0.000000000000	0.000000032888	0.000130286906	0.000353935186	0.000009777908	0.000353935186	0.000009777908	0.000000032888	0.000000000000	0.000000000000	-0.000000000000	-0.000000000000	0.000000000000
0.000000000000	15371.237458193980	0.000000000000	0.000000032888	0.000130286906	0.000353935186	0.000009777908	0.000353935186	0.000009777908	0.000000032888	0.000000000000	0.000000000000	-0.000000000000	-0.000000000000	0.000000000000
0.000000000000	15381.270903010034	0.000000000000	0.000000032888	0.000130286906	0.000353935186	0.000009777908	0.000353935186	0.000009777908	0.000000032888	0.000000000000	0.000000000000	-0.000000000000	-0.000000000000	0.000000000000
0.000000000000	15391.304347826088	0.000000000000	0.000000032888	0.000130286906	0.000353935186	0.000009777908	0.000353935186	0.000009777908	0.000000032888	0.000000000000	0.000000000000	-0.000000000000	-0.000000000000	0.000000000000
0.000000000000	15401.337792642142	0.000000000000	0.000000032888	0.000130286906	0.000353935186	0.000009777908	0.000353935186	0.000009777908	0.000000032888	0.000000000000	0.000000000000	-0.000000000000	-0.000000000000	0.000000000000
0.000000000000	15411.371237458196	0.000000000000	0.000000032888	0.000130286906	0.000353935186	0.000009777908	0.000353935186	0.000009777908	0.000000032888	0.000000000000	0.000000000000	-0.000000000000	-0.000000000000	0.000000000000
0.000000000000	15421.404682274248	0.000000000000	0.000000032888	0.000130286906	0.000353935186	0.000009777908	0.000353935186	0.000009777908	0.000000032888	0.000000000000	0.000000000000	-0.000000000000	-0.000000000000	0.000000000000
0.000000000000	15431.438127090301	0.000000000000	0.000000032888	0.000130286906	0.000353935186	0.000009777908	0.000353935186	0.000009777908	0.000000032888	0.000000000000	0.000000000000	-0.000000000000	-0.000000000000	0.000000000000
0.000000000000	15441.471571906355	0.000000000000	0.000000032888	0.000130286906	0.000353935186	0.000009777908	0.000353935186	0.000009777908	0.000000032888	0.000000000000	0.000000000000	-0.000000000000	-0.000000000000	0.000000000000
0.000000000000	15451.505016722409	0.000000000000	0.000000032888	0.000130286906	0.000353935186	0.000009777908	0.000353935186	0.000009777908	0.000000032888	0.000000000000	0.000000000000	-0.000000000000	-0.000000000000	0.000000000000
0.000000000000	15461.538461538463	0.000000000000	0.000000032888	0.000130286906	0.000353935186	0.000009777908	0.000353935186	0.000009777908	0.000000032888	0.000000000000	0.000000000000	-0.000000000000	-0.000000000000	0.000000000000
0.000000000000	15471.571906354515	0.000000000000	0.000000032888	0.000130286906	0.000353935186	0.000009777908	0.000353935186	0.000009777908	0.000000032888	0.000000000000	0.000000000000	-0.000000000000	-0.000000000000	0.000000000000
0.000000000000	15481.605351170569	0.000000000000	0.000000032888	0.000130286906	0.000353935186	0.000009777908	0.000353935186	0.000009777908	0.000000032888	0.000000000000	0.000000000000	-0.000000000000	-0.000000000000	0.000000000000
0.000000000000	15491.638795986622	0.000000000000	0.000000032888	0.000130286906	0.000353935186	0.000009777908	0.000353935186	0.000009777908	0.000000032888	0.000000000000	0.000000000000	-0.000000000000	-0.000000000000	0.000000000000
0.000000000000	15501.672240802676	0.000000000000	0.000000032888	0.000130286906	0.000353935186	0.000009777908	0.000353935186	0.000009777908	0.000000032888	0.000000000000	0.000000000000	-0.000000000000	-0.000000000000	0.000000000000
0.000000000000	15511.705685618730	0.000000000000	0.000000032888	0.000130286906	0.000353935186	0.000009777908	0.000353935186	0.000009777908	0.000000032888	0.000000000000	0.000000000000	-0.000000000000	-0.000000000000	0.000000000000
0.000000000000	15521.739130434784	0.000000000000	0.000000032888	0.000130286906	0.000353935186	0.000009777908	0.000353935186	0.000009777908	0.000000032888	0.000000000000	0.000000000000	-0.000000000000	-0.000000000000	0.000000000000
0.000000000000	15531.772575250836	0.000000000000	0.000000032888	0.000130286906	0.000353935186	0.000009777908	0.000353935186	0.000009777908	0.000000032888	0.000000000000	0.000000000000	-0.000000000000	-0.000000000000	0.000000000000
0.000000000000	15541.806020066890	0.000000000000	0.000000032888	0.000130286906	0.000353935186	0.000009777908	0.000353935186	0.000009777908	0.000000032888	0.000000000000	0.000000000000	-0.000000000000	-0.000000000000	0.000000000000
0.000000000000	15551.839464882944	0.000000000000	0.000000032888	0.000130286906	0.000353935186	0.000009777908	0.000353935186	0.000009777908	0.000000032888	0.000000000000	0.000000000000	-0.000000000000	-0.000000000000	0.000000000000
0.000000000000	15561.872909698997	0.000000000000	0.000000032888	0.000130286906	0.000353935186	0.000009777908	0.000353935186	0.000009777908	0.000000032888	0.000000000000	0.000000000000	-0.000000000000	-0.000000000000	0.000000000000
0.000000000000	15571.906354515051	0.000000000000	0.000000032888	0.000130286906	0.000353935186	0.000009777908	0.000353935186	0.000009777908	0.000000032888	0.000000000000	0.000000000000	-0.000000000000	-0.000000000000	0.000000000000
0.000000000000	15581.939799331105	0.000000000000	0.000000032888	0.000130286906	0.000353935186	0.000009777908	0.000353935186	0.000009777908	0.000000032888	0.000000000000	0.000000000000	-0.000000000000	-0.000000000000	0.000000000000
0.000000000000	15591.973244147157	0.000000000000	0.000000032888	0.000130286906	0.000353935186	0.000009777908	0.000353935186	0.000009777908	0.000000032888	0.000000000000	0.000000000000	-0.000000000000	-0.000000000000	0.000000000000
0.000000000000	15602.006688963211	0.000000000000	0.000000032888	0.000130286906	0.000353935186	0.000009777908	0.000353935186	0.000009777908	0.000000032888	0.000000000000	0.000000000000	-0.000000000000	-0.000000000000	0.000000000000
0.000000000000	15612.040133779265	0.000000000000	0.000000032888	0.000130286906	0.000353935186	0.000009777908	0.000353935186	0.000009777908	0.000000032888	0.000000000000	0.000000000000	-0.000000000000	-0.000000000000	0.000000000000
0.000000000000	15622.073578595318	0.000000000000	0.000000032888	0.000130286906	0.000353935186	0.000009777908	0.000353935186	0.000009777908	0.000000032888	0.000000000000	0.000000000000	-0.000000000000	-0.000000000000	0.000000000000
0.000000000000	15632.107023411372	0.000000000000	0.000000032888	0.000130286906	0.000353935186	0.000009777908	0.000353935186	0.000009777908	0.000000032888	0.000000000000	0.000000000000	-0.000000000000	-0.000000000000	0.000000000000
0.000000000000	15642.140468227426	0.000000000000	0.000000032888	0.000130286906	0.000353935186	0.000009777908	0.000353935186	0.000009777908	0.000000032888	0.000000000000	0.000000000000	-0.000000000000	-0.000000000000	0.000000000000
0.000000000000	15652.173913043478	0.000000000000	0.000000032888	0.000130286906	0.000353935186	0.000009777908	0.000353935186	0.000009777908	0.000000032888	0.000000000000	0.000000000000	-0.000000000000	-0.000000000000	0.000000000000
0.000000000000	15662.207357859532	0.000000000000	0.000000032888	0.000130286906	0.000353935186	0.000009777908	0.000353935186	0.000009777908	0.000000032888	0.000000000000	0.000000000000	-0.000000000000	-0.000000000000	0.000000000000
0.000000000000	15672.240802675586	0.000000000000	0.000000032888	0.000130286906	0.000353935186	0.000009777908	0.000353935186	0.000009777908	0.000000032888	0.000000000000	0.000000000000	-0.000000000000	-0.000000000000	0.000000000000
0.000000000000	15682.274247491639	0.000000000000	0.000000032888	0.000130286906	0.000353935186	0.000009777908	0.000353935186	0.000009777908	0.000000032888	0.000000000000	0.000000000000	-0.000000000000	-0.000000000000	0.000000000000
0.000000000000	15692.307692307693	0.000000000000	0.000000032888	0.000130286906	0.000353935186	0.000009777908	0.000353935186	0.000009777908	0.000000032888	0.000000000000	0.000000000000	-0.000000000000	-0.000000000000	0.000000000000
0.000000000000	15702.341137123747	0.000000000000	0.000000032888	0.000130286906	0.000353935186	0.000009777908	0.000353935186	0.000009777908	0.000000032888	0.000000000000	0.000000000000	-0.000000000000	-0.000000000000	0.000000000000
0.000000000000	15712.374581939799	0.000000000000	0.000000032888	0.000130286906	0.000353935186	0.000009777908	0.000353935186	0.000009777908	0.000000032888	0.000000000000	0.000000000000	-0.000000000000	-0.000000000000	0.000000000000
0.000000000000	15722.408026755853	0.000000000000	0.000000032888	0.000130286906	0.000353935186	0.000009777908	0.000353935186	0.000009777908	0.000000032888	0.000000000000	0.000000000000	-0.000000000000	-0.000000000000	0.000000000000
0.000000000000	15732.441471571907	0.000000000000	0.000000032888	0.000130286906	0.000353935186	0.000009777908	0.000353935186	0.000009777908	0.000000032888	0.000000000000	0.000000000000	-0.000000000000	-0.000000000000	0.000000000000
0.000000000000	15742.474916387961	0.000000000000	0.000000032888	0.000130286906	0.000353935186	0.000009777908	0.000353935186	0.000009777908	0.000000032888	0.000000000000	0.000000000000	-0.000000000000	-0.000000000000	0.000000000000
0.000000000000	15752.508361204014	0.000000000000	0.000000032888	0.000130286906	0.000353935186	0.000009777908	0.000353935186	0.000009777908	0.000000032888	0.000000000000	0.000000000000	-0.000000000000	-0.000000000000	0.000000000000
0.000000000000	15762.541806020068	0.000000000000	0.000000032888	0.000130286906	0.000353935186	0.000009777908	0.000353935186	0.000009777908	0.000000032888	0.000000000000	0.000000000000	-0.000000000000	-0.000000000000	0.000000000000
0.000000000000	15772.575250836120	0.000000000000	0.000000032888	0.000130286906	0.000353935186	0.000009777908	0.000353935186	0.000009777908	0.000000032888	0.000000000000	0.000000000000	-0.000000000000	-0.000000000000	0.000000000000
0.000000000000	15782.608695652174	0.000000000000	0.000000032888	0.000130286906	0.000353935186	0.000009777908	0.000353935186	0.000009777908	0.000000032888	0.000000000000	0.000000000000	-0.000000000000	-0.000000000000	0.000000000000
0.000000000000	15792.642140468228	0.000000000000	0.000000032888	0.000130286906	0.000353935186	0.000009777908	0.000353935186	0.000009777908	0.000000032888	0.000000000000	0.000000000000	-0.000000000000	-0.000000000000	0.000000000000
0.000000000000	15802.675585284282	0.000000000000	0.000000032888	0.000130286906	0.000353935186	0.000009777908	0.000353935186	0.000009777908	0.000000032888	0.000000000000	0.000000000000	-0.000000000000	-0.000000000000	0.000000000000
0.000000000000	15812.709030100335	0.000000000000	0.000000032888	0.000130286906	0.000353935186	0.000009777908	0.000353935186	0.000009777908	0.000000032888	0.000000000000	0.000000000000	-0.000000000000	-0.000000000000	0.000000000000
0.000000000000	15822.742474916389	0.000000000000	0.000000032888	0.000130286906	0.000353935186	0.000009777908	0.000353935186	0.000009777908	0.000000032888	0.000000000000	0.000000000000	-0.000000000000	-0.000000000000	0.000000000000
0.000000000000	15832.775919732441	0.000000000000	0.000000032888	0.000130286906	0.000353935186	0.000009777908	0.000353935186	0.000009777908	0.000000032888	0.000000000000	0.000000000000	-0.000000000000	-0.000000000000	0.000000000000
0.000000000000	15842.809364548495	0.000000000000	0.000000032888	0.000130286906	0.000353935186	0.000009777908	0.000353935186	0.000009777908	0.000000032888	0.000000000000	0.000000000000	-0.000000000000	-0.000000000000	0.000000000000
0.000000000000	15852.842809364549	0.000000000000	0.000000032888	0.000130286906	0.000353935186	0.000009777908	0.000353935186	0.000009777908	0.000000032888	0.000000000000	0.000000000000	-0.000000000000	-0.000000000000	0.000000000000
0.000000000000	15862.876254180603	0.000000000000	0.000000032888	0.000130286906	0.000353935186	0.000009777908	0.000353935186	0.000009777908	0.000000032888	0.000000000000	0.000000000000	-0.000000000000	-0.000000000000	0.000000000000
0.000000000000	15872.909698996657	0.000000000000	0.000000032888	0.000130286906	0.000353935186	0.000009777908	0.000353935186	0.000009777908	0.000000032888	0.000000000000	0.000000000000	-0.000000000000	-0.000000000000	0.000000000000
0.000000000000	15882.943143812710	0.000000000000	0.000000032888	0.000130286906	0.000353935186	0.000009777908	0.000353935186	0.000009777908	0.000000032888	0.000000000000	0.000000000000	-0.000000000000	-0.000000000000	0.000000000000
0.000000000000	15892.976588628762	0.000000000000	0.000000032888	0.000130286906	0.000353935186	0.000009777908	0.000353935186	0.000009777908	0.000000032888	0.000000000000	0.000000000000	-0.000000000000	-0.000000000000	0.000000000000
0.000000000000	15903.010033444816	0.000000000000	0.000000032888	0.000130286906	0.000353935186	0.000009777908	0.000353935186	0.000009777908	0.000000032888	0.000000000000	0.000000000000	-0.000000000000	-0.000000000000	0.000000000000
0.000000000000	15913.043478260870	0.000000000000	0.000000032888	0.000130286906	0.000353935186	0.000009777908	0.000353935186	0.000009777908	0.000000032888	0.000000000000	0.000000000000	-0.000000000000	-0.000000000000	0.000000000000
0.000000000000	15923.076923076924	0.000000000000	0.000000032888	0.000130286906	0.000353935186	0.000009777908	0.000353935186	0.000009777908	0.000000032888	0.000000000000	0.000000000000	-0.000000000000	-0.000000000000	0.000000000000
0.000000000000	15933.110367892978	0.000000000000	0.000000032888	0.000130286906	0.000353935186	0.000009777908	0.000353935186	0.000009777908	0.000000032888	0.000000000000	0.000000000000	-0.000000000000	-0.000000000000	0.000000000000
0.000000000000	15943.143812709031	0.000000000000	0.000000032888	0.000130286906	0.000353935186	0.000009777908	0.000353935186	0.000009777908	0.000000032888	0.000000000000	0.000000000000	-0.000000000000	-0.000000000000	0.000000000000
0.000000000000	15953.177257525083	0.000000000000	0.000000032888	0.000130286906	0.000353935186	0.000009777908	0.000353935186	0.000009777908	0.000000032888	0.000000000000	0.000000000000	-0.000000000000	-0.000000000000	0.000000000000
0.000000000000	15963.210702341137	0.000000000000	0.000000032888	0.000130286906	0.000353935186	0.000009777908	0.000353935186	0.000009777908	0.000000032888	0.000000000000	0.000000000000	-0.000000000000	-0.000000000000	0.000000000000
0.000000000000	15973.244147157191	0.000000000000	0.000000032888	0.000130286906	0.000353935186	0.000009777908	0.000353935186	0.000009777908	0.000000032888	0.000000000000	0.000000000000	-0.000000000000	-0.000000000000	0.000000000000
0.000000000000	15983.277591973245	0.000000000000	0.000000032888	0.000130286906	0.000353935186	0.000009777908	0.000353935186	0.000009777908	0.000000032888	0.000000000000	0.000000000000	-0.000000000000	-0.000000000000	0.000000000000
0.000000000000	15993.311036789299	0.000000000000	0.000000032888	0.000130286906	0.000353935186	0.000009777908	0.000353935186	0.000009777908	0.000000032888	0.000000000000	0.000000000000	-0.000000000000	-0.000000000000	0.000000000000
0.000000000000	16003.344481605352	0.000000000000	0.000000032888	0.000130286906	0.000353935186	0.000009777908	0.000353935186	0.000009777908	0.000000032888	0.000000000000	0.000000000000	-0.000000000000	-0.000000000000	0.000000000000
0.000000000000	16013.377926421404	0.000000000000	0.000000032888	0.000130286906	0.000353935186	0.000009777908	0.000353935186	0.000009777908	0.000000032888	0.000000000000	0.000000000000	-0.000000000000	-0.000000000000	0.000000000000
0.000000000000	16023.411371237458	0.000000000000	0.000000032888	0.000130286906	0.000353935186	0.000009777908	0.000353935186	0.000009777908	0.000000032888	0.000000000000	0.000000000000	-0.000000000000	-0.000000000000	0.000000000000
0.000000000000	16033.444816053512	0.000000000000	0.000000032888	0.000130286906	0.000353935186	0.000009777908	0.000353935186	0.000009777908	0.000000032888	0.000000000000	0.000000000000	-0.000000000000	-0.000000000000	0.000000000000
0.000000000000	16043.478260869566	0.000000000000	0.000000032888	0.000130286906	0.000353935186	0.000009777908	0.000353935186	0.000009777908	0.000000032888	0.000000000000	0.000000000000	-0.000000000000	-0.000000000000	0.000000000000
0.000000000000	16053.511705685620	0.000000000000	0.000000032888	0.000130286906	0.000353935186	0.000009777908	0.000353935186	0.000009777908	0.000000032888	0.000000000000	0.000000000000	-0.000000000000	-0.000000000000	0.000000000000
0.000000000000	16063.545150501674	0.000000000000	0.000000032888	0.000130286906	0.000353935186	0.000009777908	0.000353935186	0.000009777908	0.000000032888	0.000000000000	0.000000000000	-0.000000000000	-0.000000000000	0.000000000000
0.000000000000	16073.578595317726	0.000000000000	0.000000032888	0.000130286906	0.000353935186	0.000009777908	0.000353935186	0.000009777908	0.000000032888	0.000000000000	0.000000000000	-0.000000000000	-0.000000000000	0.000000000000
0.000000000000	16083.612040133779	0.000000000000	0.000000032888	0.000130286906	0.000353935186	0.000009777908	0.000353935186	0.000009777908	0.000000032888	0.000000000000	0.000000000000	-0.000000000000	-0.000000000000	0.000000000000
0.000000000000	16093.645484949833	0.000000000000	0.000000032888	0.000130286906	0.000353935186	0.000009777908	0.000353935186	0.000009777908	0.000000032888	0.000000000000	0.000000000000	-0.000000000000	-0.000000000000	0.000000000000
0.000000000000	16103.678929765887	0.000000000000	0.000000032888	0.000130286906	0.000353935186	0.000009777908	0.000353935186	0.000009777908	0.000000032888	0.000000000000	0.000000000000	-0.000000000000	-0.000000000000	0.000000000000
0.000000000000	16113.712374581941	0.000000000000	0.000000032888	0.000130286906	0.000353935186	0.000009777908	0.000353935186	0.000009777908	0.000000032888	0.000000000000	0.000000000000	-0.000000000000	-0.000000000000	0.000000000000
0.000000000000	16123.745819397995	0.000000000000	0.000000032888	0.000130286906	0.000353935186	0.000009777908	0.000353935186	0.000009777908	0.000000032888	0.000000000000	0.000000000000	-0.000000000000	-0.000000000000	0.000000000000
0.000000000000	16133.779264214047	0.000000000000	0.000000032888	0.000130286906	0.000353935186	0.000009777908	0.000353935186	0.000009777908	0.000000032888	0.000000000000	0.000000000000	-0.000000000000	-0.000000000000	0.000000000000
0.000000000000	16143.812709030100	0.000000000000	0.000000032888	0.000130286906	0.000353935186	0.000009777908	0.000353935186	0.000009777908	0.000000032888	0.000000000000	0.000000000000	-0.000000000000	-0.000000000000	0.000000000000
0.000000000000	16153.846153846154	0.000000000000	0.000000032888	0.000130286906	0.000353935186	0.000009777908	0.000353935186	0.000009777908	0.000000032888	0.000000000000	0.000000000000	-0.000000000000	-0.000000000000	0.000000000000
0.000000000000	16163.879598662208	0.000000000000	0.000000032888	0.000130286906	0.000353935186	0.000009777908	0.000353935186	0.000009777908	0.000000032888	0.000000000000	0.000000000000	-0.000000000000	-0.000000000000	0.000000000000
0.000000000000	16173.913043478262	0.000000000000	0.000000032888	0.000130286906	0.000353935186	0.000009777908	0.000353935186	0.000009777908	0.000000032888	0.000000000000	0.000000000000	-0.000000000000	-0.000000000000	0.000000000000
0.000000000000	16183.946488294316	0.000000000000	0.000000032888	0.000130286906	0.000353935186	0.000009777908	0.000353935186	0.000009777908	0.000000032888	0.000000000000	0.000000000000	-0.000000000000	-0.000000000000	0.000000000000
0.000000000000	16193.979933110368	0.000000000000	0.000000032888	0.000130286906	0.000353935186	0.000009777908	0.000353935186	0.000009777908	0.000000032888	0.000000000000	0.000000000000	-0.000000000000	-0.000000000000	0.000000000000
0.000000000000	16204.013377926422	0.000000000000	0.000000032888	0.000130286906	0.000353935186	0.000009777908	0.000353935186	0.000009777908	0.000000032888	0.000000000000	0.000000000000	-0.000000000000	-0.000000000000	0.000000000000
0.000000000000	16214.046822742475	0.000000000000	0.000000032888	0.000130286906	0.000353935186	0.000009777908	0.000353935186	0.000009777908	0.000000032888	0.000000000000	0.000000000000	-0.000000000000	-0.000000000000	0.000000000000
0.000000000000	16224.080267558529	0.000000000000	0.000000032888	0.000130286906	0.000353935186	0.000009777908	0.000353935186	0.000009777908	0.000000032888	0.000000000000	0.000000000000	-0.000000000000	-0.000000000000	0.000000000000
0.000000000000	16234.113712374583	0.000000000000	0.000000032888	0.000130286906	0.000353935186	0.000009777908	0.000353935186	0.000009777908	0.000000032888	0.000000000000	0.000000000000	-0.000000000000	-0.000000000000	0.000000000000
0.000000000000	16244.147157190637	0.000000000000	0.000000032888	0.000130286906	0.000353935186	0.000009777908	0.000353935186	0.000009777908	0.000000032888	0.000000000000	0.000000000000	-0.000000000000	-0.000000000000	0.000000000000
0.000000000000	16254.180602006689	0.000000000000	0.000000032888	0.000130286906	0.000353935186	0.000009777908	0.000353935186	0.000009777908	0.000000032888	0.000000000000	0.000000000000	-0.000000000000	-0.000000000000	0.000000000000
0.000000000000	16264.214046822743	0.000000000000	0.000000032888	0.000130286906	0.000353935186	0.000009777908	0.000353935186	0.000009777908	0.000000032888	0.000000000000	0.000000000000	-0.000000000000	-0.000000000000	0.000000000000
0.000000000000	16274.247491638796	0.000000000000	0.000000032888	0.000130286906	0.000353935186	0.000009777908	0.000353935186	0.000009777908	0.000000032888	0.000000000000	0.000000000000	-0.000000000000	-0.000000000000	0.000000000000
0.000000000000	16284.280936454850	0.000000000000	0.000000032888	0.000130286906	0.000353935186	0.000009777908	0.000353935186	0.000009777908	0.000000032888	0.000000000000	0.000000000000	-0.000000000000	-0.000000000000	0.000000000000
0.000000000000	16294.314381270904	0.000000000000	0.000000032888	0.000130286906	0.000353935186	0.000009777908	0.000353935186	0.000009777908	0.000000032888	0.000000000000	0.000000000000	-0.000000000000	-0.000000000000	0.000000000000
0.000000000000	16304.347826086958	0.000000000000	0.000000032888	0.000130286906	0.000353935186	0.000009777908	0.000353935186	0.000009777908	0.000000032888	0.000000000000	0.000000000000	-0.000000000000	-0.000000000000	0.000000000000
0.000000000000	16314.381270903010	0.000000000000	0.000000032888	0.000130286906	0.000353935186	0.000009777908	0.000353935186	0.000009777908	0.000000032888	0.000000000000	0.000000000000	-0.000000000000	-0.000000000000	0.000000000000
0.000000000000	16324.414715719064	0.000000000000	0.000000032888	0.000130286906	0.000353935186	0.000009777908	0.000353935186	0.000009777908	0.000000032888	0.000000000000	0.000000000000	-0.000000000000	-0.000000000000	0.000000000000
0.000000000000	16334.448160535117	0.000000000000	0.000000032888	0.000130286906	0.000353935186	0.000009777908	0.000353935186	0.000009777908	0.000000032888	0.000000000000	0.000000000000	-0.000000000000	-0.000000000000	0.000000000000
0.000000000000	16344.481605351171	0.000000000000	0.000000032888	0.000130286906	0.000353935186	0.000009777908	0.000353935186	0.000009777908	0.000000032888	0.000000000000	0.000000000000	-0.000000000000	-0.000000000000	0.000000000000
0.000000000000	16354.515050167225	0.000000000000	0.000000032888	0.000130286906	0.000353935186	0.000009777908	0.000353935186	0.000009777908	0.000000032888	0.000000000000	0.000000000000	-0.000000000000	-0.000000000000	0.000000000000
0.000000000000	16364.548494983279	0.000000000000	0.000000032888	0.000130286906	0.000353935186	0.000009777908	0.000353935186	0.000009777908	0.000000032888	0.000000000000	0.000000000000	-0.000000000000	-0.000000000000	0.000000000000
0.000000000000	16374.581939799331	0.000000000000	0.000000032888	0.000130286906	0.000353935186	0.000009777908	0.000353935186	0.000009777908	0.000000032888	0.000000000000	0.000000000000	-0.000000000000	-0.000000000000	0.000000000000
0.000000000000	16384.615384615387	0.000000000000	0.000000032888	0.000130286906	0.000353935186	0.000009777908	0.000353935186	0.000009777908	0.000000032888	0.000000000000	0.000000000000	-0.000000000000	-0.000000000000	0.000000000000
0.000000000000	16394.648829431440	0.000000000000	0.000000032888	0.000130286906	0.000353935186	0.000009777908	0.000353935186	0.000009777908	0.000000032888	0.000000000000	0.000000000000	-0.000000000000	-0.000000000000	0.000000000000
0.000000000000	16404.682274247491	0.000000000000	0.000000032888	0.000130286906	0.000353935186	0.000009777908	0.000353935186	0.000009777908	0.000000032888	0.000000000000	0.000000000000	-0.000000000000	-0.000000000000	0.000000000000
0.000000000000	16414.715719063544	0.000000000000	0.000000032888	0.000130286906	0.000353935186	0.000009777908	0.000353935186	0.000009777908	0.000000032888	0.000000000000	0.000000000000	-0.000000000000	-0.000000000000	0.000000000000
0.000000000000	16424.749163879598	0.000000000000	0.000000032888	0.000130286906	0.000353935186	0.000009777908	0.000353935186	0.000009777908	0.000000032888	0.000000000000	0.000000000000	-0.000000000000	-0.000000000000	0.000000000000
0.000000000000	16434.782608695652	0.000000000000	0.000000032888	0.000130286906	0.000353935186	0.000009777908	0.000353935186	0.000009777908	0.000000032888	0.000000000000	0.000000000000	-0.000000000000	-0.000000000000	0.000000000000
0.000000000000	16444.816053511706	0.000000000000	0.000000032888	0.000130286906	0.000353935186	0.000009777908	0.000353935186	0.000009777908	0.000000032888	0.000000000000	0.000000000000	-0.000000000000	-0.000000000000	0.000000000000
0.000000000000	16454.849498327760	0.000000000000	0.000000032888	0.000130286906	0.000353935186	0.000009777908	0.000353935186	0.000009777908	0.000000032888	0.000000000000	0.000000000000	-0.000000000000	-0.000000000000	0.000000000000
0.000000000000	16464.882943143813	0.000000000000	0.000000032888	0.000130286906	0.000353935186	0.000009777908	0.000353935186	0.000009777908	0.000000032888	0.000000000000	0.000000000000	-0.000000000000	-0.000000000000	0.000000000000
0.000000000000	16474.916387959867	0.000000000000	0.000000032888	0.000130286906	0.000353935186	0.000009777908	0.000353935186	0.000009777908	0.000000032888	0.000000000000	0.000000000000	-0.000000000000	-0.000000000000	0.000000000000
0.000000000000	16484.949832775921	0.000000000000	0.000000032888	0.000130286906	0.000353935186	0.000009777908	0.000353935186	0.000009777908	0.000000032888	0.000000000000	0.000000000000	-0.000000000000	-0.000000000000	0.000000000000
0.000000000000	16494.983277591975	0.000000000000	0.000000032888	0.000130286906	0.000353935186	0.000009777908	0.000353935186	0.000009777908	0.000000032888	0.000000000000	0.000000000000	-0.000000000000	-0.000000000000	0.000000000000
0.000000000000	16505.016722408029	0.000000000000	0.000000032888	0.000130286906	0.000353935186	0.000009777908	0.000353935186	0.000009777908	0.000000032888	0.000000000000	0.000000000000	-0.000000000000	-0.000000000000	0.000000000000
0.000000000000	16515.050167224083	0.000000000000	0.000000032888	0.000130286906	0.000353935186	0.000009777908	0.000353935186	0.000009777908	0.000000032888	0.000000000000	0.000000000000	-0.000000000000	-0.000000000000	0.000000000000
0.000000000000	16525.083612040133	0.000000000000	0.000000032888	0.000130286906	0.000353935186	0.000009777908	0.000353935186	0.000009777908	0.000000032888	0.000000000000	0.000000000000	-0.000000000000	-0.000000000000	0.000000000000
0.000000000000	16535.117056856187	0.000000000000	0.000000032888	0.000130286906	0.000353935186	0.000009777908	0.000353935186	0.000009777908	0.000000032888	0.000000000000	0.000000000000	-0.000000000000	-0.000000000000	0.000000000000
0.000000000000	16545.150501672240	0.000000000000	0.000000032888	0.000130286906	0.000353935186	0.000009777908	0.000353935186	0.000009777908	0.000000032888	0.000000000000	0.000000000000	-0.000000000000	-0.000000000000	0.000000000000
0.000000000000	16555.183946488294	0.000000000000	0.000000032888	0.000130286906	0.000353935186	0.000009777908	0.000353935186	0.000009777908	0.000000032888	0.000000000000	0.000000000000	-0.000000000000	-0.000000000000	0.000000000000
0.000000000000	16565.217391304348	0.000000000000	0.000000032888	0.000130286906	0.000353935186	0.000009777908	0.000353935186	0.000009777908	0.000000032888	0.000000000000	0.000000000000	-0.000000000000	-0.000000000000	0.000000000000
0.000000000000	16575.250836120402	0.000000000000	0.000000032888	0.000130286906	0.000353935186	0.000009777908	0.000353935186	0.000009777908	0.000000032888	0.000000000000	0.000000000000	-0.000000000000	-0.000000000000	0.000000000000
0.000000000000	16585.284280936456	0.000000000000	0.000000032888	0.000130286906	0.000353935186	0.000009777908	0.000353935186	0.000009777908	0.000000032888	0.000000000000	0.000000000000	-0.000000000000	-0.000000000000	0.000000000000
0.000000000000	16595.317725752509	0.000000000000	0.000000032888	0.000130286906	0.000353935186	0.000009777908	0.000353935186	0.000009777908	0.000000032888	0.000000000000	0.000000000000	-0.000000000000	-0.000000000000	0.000000000000
0.000000000000	16605.351170568563	0.000000000000	0.000000032888	0.000130286906	0.000353935186	0.000009777908	0.000353935186	0.000009777908	0.000000032888	0.000000000000	0.000000000000	-0.000000000000	-0.000000000000	0.000000000000
0.000000000000	16615.384615384617	0.000000000000	0.000000032888	0.000130286906	0.000353935186	0.000009777908	0.000353935186	0.000009777908	0.000000032888	0.000000000000	0.000000000000	-0.000000000000	-0.000000000000	0.000000000000
0.000000000000	16625.418060200671	0.000000000000	0.000000032888	0.000130286906	0.000353935186	0.000009777908	0.000353935186	0.000009777908	0.000000032888	0.000000000000	0.000000000000	-0.000000000000	-0.000000000000	0.000000000000
0.000000000000	16635.451505016725	0.000000000000	0.000000032888	0.000130286906	0.000353935186	0.000009777908	0.000353935186	0.000009777908	0.000000032888	0.000000000000	0.000000000000	-0.000000000000	-0.000000000000	0.000000000000
0.000000000000	16645.484949832775	0.000000000000	0.000000032888	0.000130286906	0.000353935186	0.000009777908	0.000353935186	0.000009777908	0.000000032888	0.000000000000	0.000000000000	-0.000000000000	-0.000000000000	0.000000000000
0.000000000000	16655.518394648829	0.000000000000	0.000000032888	0.000130286906	0.000353935186	0.000009777908	0.000353935186	0.000009777908	0.000000032888	0.000000000000	0.000000000000	-0.000000000000	-0.000000000000	0.000000000000
0.000000000000	16665.551839464883	0.000000000000	0.000000032888	0.000130286906	0.000353935186	0.000009777908	0.000353935186	0.000009777908	0.000000032888	0.000000000000	0.000000000000	-0.000000000000	-0.000000000000	0.000000000000
0.000000000000	16675.585284280936	0.000000000000	0.000000032888	0.000130286906	0.000353935186	0.000009777908	0.000353935186	0.000009777908	0.000000032888	0.000000000000	0.000000000000	-0.000000000000	-0.000000000000	0.000000000000
0.000000000000	16685.618729096990	0.000000000000	0.000000032888	0.000130286906	0.000353935186	0.000009777908	0.000353935186	0.000009777908	0.000000032888	0.000000000000	0.000000000000	-0.000000000000	-0.000000000000	0.000000000000
0.000000000000	16695.652173913044	0.000000000000	0.000000032888	0.000130286906	0.000353935186	0.000009777908	0.000353935186	0.000009777908	0.000000032888	0.000000000000	0.000000000000	-0.000000000000	-0.000000000000	0.000000000000
0.000000000000	16705.685618729098	0.000000000000	0.000000032888	0.000130286906	0.000353935186	0.000009777908	0.000353935186	0.000009777908	0.000000032888	0.000000000000	0.000000000000	-0.000000000000	-0.000000000000	0.000000000000
0.000000000000	16715.719063545152	0.000000000000	0.000000032888	0.000130286906	0.000353935186	0.000009777908	0.000353935186	0.000009777908	0.000000032888	0.000000000000	0.000000000000	-0.000000000000	-0.000000000000	0.000000000000
0.000000000000	16725.752508361205	0.000000000000	0.000000032888	0.000130286906	0.000353935186	0.000009777908	0.000353935186	0.000009777908	0.000000032888	0.000000000000	0.000000000000	-0.000000000000	-0.000000000000	0.000000000000
0.000000000000	16735.785953177259	0.000000000000	0.000000032888	0.000130286906	0.000353935186	0.000009777908	0.000353935186	0.000009777908	0.000000032888	0.000000000000	0.000000000000	-0.000000000000	-0.000000000000	0.000000000000
0.000000000000	16745.819397993313	0.000000000000	0.000000032888	0.000130286906	0.000353935186	0.000009777908	0.000353935186	0.000009777908	0.000000032888	0.000000000000	0.000000000000	-0.000000000000	-0.000000000000	0.000000000000
0.000000000000	16755.852842809367	0.000000000000	0.000000032888	0.000130286906	0.000353935186	0.000009777908	0.000353935186	0.000009777908	0.000000032888	0.000000000000	0.000000000000	-0.000000000000	-0.000000000000	0.000000000000
0.000000000000	16765.886287625417	0.000000000000	0.000000032888	0.000130286906	0.000353935186	0.000009777908	0.000353935186	0.000009777908	0.000000032888	0.000000000000	0.000000000000	-0.000000000000	-0.000000000000	0.000000000000
0.000000000000	16775.919732441471	0.000000000000	0.000000032888	0.000130286906	0.000353935186	0.000009777908	0.000353935186	0.000009777908	0.000000032888	0.000000000000	0.000000000000	-0.000000000000	-0.000000000000	0.000000000000
0.000000000000	16785.953177257525	0.000000000000	0.000000032888	0.000130286906	0.000353935186	0.000009777908	0.000353935186	0.000009777908	0.000000032888	0.000000000000	0.000000000000	-0.000000000000	-0.000000000000	0.000000000000
0.000000000000	16795.986622073578	0.000000000000	0.000000032888	0.000130286906	0.000353935186	0.000009777908	0.000353935186	0.000009777908	0.000000032888	0.000000000000	0.000000000000	-0.000000000000	-0.000000000000	0.000000000000
0.000000000000	16806.020066889632	0.000000000000	0.000000032888	0.000130286906	0.000353935186	0.000009777908	0.000353935186	0.000009777908	0.000000032888	0.000000000000	0.000000000000	-0.000000000000	-0.000000000000	0.000000000000
0.000000000000	16816.053511705686	0.000000000000	0.000000032888	0.000130286906	0.000353935186	0.000009777908	0.000353935186	0.000009777908	0.000000032888	0.000000000000	0.000000000000	-0.000000000000	-0.000000000000	0.000000000000
0.000000000000	16826.086956521740	0.000000000000	0.000000032888	0.000130286906	0.000353935186	0.000009777908	0.000353935186	0.000009777908	0.000000032888	0.000000000000	0.000000000000	-0.000000000000	-0.000000000000	0.000000000000
0.000000000000	16836.120401337794	0.000000000000	0.000000032888	0.000130286906	0.000353935186	0.000009777908	0.000353935186	0.000009777908	0.000000032888	0.000000000000	0.000000000000	-0.000000000000	-0.000000000000	0.000000000000
0.000000000000	16846.153846153848	0.000000000000	0.000000032888	0.000130286906	0.000353935186	0.000009777908	0.000353935186	0.000009777908	0.000000032888	0.000000000000	0.000000000000	-0.000000000000	-0.000000000000	0.000000000000
0.000000000000	16856.187290969901	0.000000000000	0.000000032888	0.000130286906	0.000353935186	0.000009777908	0.000353935186	0.000009777908	0.000000032888	0.000000000000	0.000000000000	-0.000000000000	-0.000000000000	0.000000000000
0.000000000000	16866.220735785955	0.000000000000	0.000000032888	0.000130286906	0.000353935186	0.000009777908	0.000353935186	0.000009777908	0.000000032888	0.000000000000	0.000000000000	-0.000000000000	-0.000000000000	0.000000000000
0.000000000000	16876.254180602009	0.000000000000	0.000000032888	0.000130286906	0.000353935186	0.000009777908	0.000353935186	0.000009777908	0.000000032888	0.000000000000	0.000000000000	-0.000000000000	-0.000000000000	0.000000000000
0.000000000000	16886.287625418059	0.000000000000	0.000000032888	0.000130286906	0.000353935186	0.000009777908	0.000353935186	0.000009777908	0.000000032888	0.000000000000	0.000000000000	-0.000000000000	-0.000000000000	0.000000000000
0.000000000000	16896.321070234113	0.000000000000	0.000000032888	0.000130286906	0.000353935186	0.000009777908	0.000353935186	0.000009777908	0.000000032888	0.000000000000	0.000000000000	-0.000000000000	-0.000000000000	0.000000000000
0.000000000000	16906.354515050167	0.000000000000	0.000000032888	0.000130286906	0.000353935186	0.000009777908	0.000353935186	0.000009777908	0.000000032888	0.000000000000	0.000000000000	-0.000000000000	-0.000000000000	0.000000000000
0.000000000000	16916.387959866221	0.000000000000	0.000000032888	0.000130286906	0.000353935186	0.000009777908	0.000353935186	0.000009777908	0.000000032888	0.000000000000	0.000000000000	-0.000000000000	-0.000000000000	0.000000000000
0.000000000000	16926.421404682274	0.000000000000	0.000000032888	0.000130286906	0.000353935186	0.000009777908	0.000353935186	0.000009777908	0.000000032888	0.000000000000	0.000000000000	-0.000000000000	-0.000000000000	0.000000000000
0.000000000000	16936.454849498328	0.000000000000	0.000000032888	0.000130286906	0.000353935186	0.000009777908	0.000353935186	0.000009777908	0.000000032888	0.000000000000	0.000000000000	-0.000000000000	-0.000000000000	0.000000000000
0.000000000000	16946.488294314382	0.000000000000	0.000000032888	0.000130286906	0.000353935186	0.000009777908	0.000353935186	0.000009777908	0.000000032888	0.000000000000	0.000000000000	-0.000000000000	-0.000000000000	0.000000000000
0.000000000000	16956.521739130436	0.000000000000	0.000000032888	0.000130286906	0.000353935186	0.000009777908	0.000353935186	0.000009777908	0.000000032888	0.000000000000	0.000000000000	-0.000000000000	-0.000000000000	0.000000000000
0.000000000000	16966.555183946490	0.000000000000	0.000000032888	0.000130286906	0.000353935186	0.000009777908	0.000353935186	0.000009777908	0.000000032888	0.000000000000	0.000000000000	-0.000000000000	-0.000000000000	0.000000000000
0.000000000000	16976.588628762544	0.000000000000	0.000000032888	0.000130286906	0.000353935186	0.000009777908	0.000353935186	0.000009777908	0.000000032888	0.000000000000	0.000000000000	-0.000000000000	-0.000000000000	0.000000000000
0.000000000000	16986.622073578597	0.000000000000	0.000000032888	0.000130286906	0.000353935186	0.000009777908	0.000353935186	0.000009777908	0.000000032888	0.000000000000	0.000000000000	-0.000000000000	-0.000000000000	0.000000000000
0.000000000000	16996.655518394651	0.000000000000	0.000000032888	0.000130286906	0.000353935186	0.000009777908	0.000353935186	0.000009777908	0.000000032888	0.000000000000	0.000000000000	-0.000000000000	-0.000000000000	0.000000000000
0.000000000000	17006.688963210701	0.000000000000	0.000000032888	0.000130286906	0.000353935186	0.000009777908	0.000353935186	0.000009777908	0.000000032888	0.000000000000	0.000000000000	-0.000000000000	-0.000000000000	0.000000000000
0.000000000000	17016.722408026755	0.000000000000	0.000000032888	0.000130286906	0.000353935186	0.000009777908	0.000353935186	0.000009777908	0.000000032888	0.000000000000	0.000000000000	-0.000000000000	-0.000000000000	0.000000000000
0.000000000000	17026.755852842809	0.000000000000	0.000000032888	0.000130286906	0.000353935186	0.000009777908	0.000353935186	0.000009777908	0.000000032888	0.000000000000	0.000000000000	-0.000000000000	-0.000000000000	0.000000000000
0.000000000000	17036.789297658863	0.000000000000	0.000000032888	0.000130286906	0.000353935186	0.000009777908	0.000353935186	0.000009777908	0.000000032888	0.000000000000	0.000000000000	-0.000000000000	-0.000000000000	0.000000000000
0.000000000000	17046.822742474917	0.000000000000	0.000000032888	0.000130286906	0.000353935186	0.000009777908	0.000353935186	0.000009777908	0.000000032888	0.000000000000	0.000000000000	-0.000000000000	-0.000000000000	0.000000000000
0.000000000000	17056.856187290970	0.000000000000	0.000000032888	0.000130286906	0.000353935186	0.000009777908	0.000353935186	0.000009777908	0.000000032888	0.000000000000	0.000000000000	-0.000000000000	-0.000000000000	0.000000000000
0.000000000000	17066.889632107024	0.000000000000	0.000000032888	0.000130286906	0.000353935186	0.000009777908	0.000353935186	0.000009777908	0.000000032888	0.000000000000	0.000000000000	-0.000000000000	-0.000000000000	0.000000000000
0.000000000000	17076.923076923078	0.000000000000	0.000000032888	0.000130286906	0.000353935186	0.000009777908	0.000353935186	0.000009777908	0.000000032888	0.000000000000	0.000000000000	-0.000000000000	-0.000000000000	0.000000000000
0.000000000000	17086.956521739132	0.000000000000	0.000000032888	0.000130286906	0.000353935186	0.000009777908	0.000353935186	0.000009777908	0.000000032888	0.000000000000	0.000000000000	-0.000000000000	-0.000000000000	0.000000000000
0.000000000000	17096.989966555186	0.000000000000	0.000000032888	0.000130286906	0.000353935186	0.000009777908	0.000353935186	0.000009777908	0.000000032888	0.000000000000	0.000000000000	-0.000000000000	-0.000000000000	0.000000000000
0.000000000000	17107.023411371239	0.000000000000	0.000000032888	0.000130286906	0.000353935186	0.000009777908	0.000353935186	0.000009777908	0.000000032888	0.000000000000	0.000000000000	-0.000000000000	-0.000000000000	0.000000000000
0.000000000000	17117.056856187293	0.000000000000	0.000000032888	0.000130286906	0.000353935186	0.000009777908	0.000353935186	0.000009777908	0.000000032888	0.000000000000	0.000000000000	-0.000000000000	-0.000000000000	0.000000000000
0.000000000000	17127.090301003343	0.000000000000	0.000000032888	0.000130286906	0.000353935186	0.000009777908	0.000353935186	0.000009777908	0.000000032888	0.000000000000	0.000000000000	-0.000000000000	-0.000000000000	0.000000000000
0.000000000000	17137.123745819397	0.000000000000	0.000000032888	0.000130286906	0.000353935186	0.000009777908	0.000353935186	0.000009777908	0.000000032888	0.000000000000	0.000000000000	-0.000000000000	-0.000000000000	0.000000000000
0.000000000000	17147.157190635451	0.000000000000	0.000000032888	0.000130286906	0.000353935186	0.000009777908	0.000353935186	0.000009777908	0.000000032888	0.000000000000	0.000000000000	-0.000000000000	-0.000000000000	0.000000000000
0.000000000000	17157.190635451505	0.000000000000	0.000000032888	0.000130286906	0.000353935186	0.000009777908	0.000353935186	0.000009777908	0.000000032888	0.000000000000	0.000000000000	-0.000000000000	-0.000000000000	0.000000000000
0.000000000000	17167.224080267559	0.000000000000	0.000000032888	0.000130286906	0.000353935186	0.000009777908	0.000353935186	0.000009777908	0.000000032888	0.000000000000	0.000000000000	-0.000000000000	-0.000000000000	0.000000000000
0.000000000000	17177.257525083613	0.000000000000	0.000000032888	0.000130286906	0.000353935186	0.000009777908	0.000353935186	0.000009777908	0.000000032888	0.000000000000	0.000000000000	-0.000000000000	-0.000000000000	0.000000000000
0.000000000000	17187.290969899666	0.000000000000	0.000000032888	0.000130286906	0.000353935186	0.000009777908	0.000353935186	0.000009777908	0.000000032888	0.000000000000	0.000000000000	-0.000000000000	-0.000000000000	0.000000000000
0.000000000000	17197.324414715720	0.000000000000	0.000000032888	0.000130286906	0.000353935186	0.000009777908	0.000353935186	0.000009777908	0.000000032888	0.000000000000	0.000000000000	-0.000000000000	-0.000000000000	0.000000000000
0.000000000000	17207.357859531774	0.000000000000	0.000000032888	0.000130286906	0.000353935186	0.000009777908	0.000353935186	0.000009777908	0.000000032888	0.000000000000	0.000000000000	-0.000000000000	-0.000000000000	0.000000000000
0.000000000000	17217.391304347828	0.000000000000	0.000000032888	0.000130286906	0.000353935186	0.000009777908	0.000353935186	0.000009777908	0.000000032888	0.000000000000	0.000000000000	-0.000000000000	-0.000000000000	0.000000000000
[truncated: 4,284 more rows]
