# Supplementary material for: Isothermal titration calorimetry and surface plasmon resonance analysis using the dynamic approach
Source: Biochem Biophys Rep. 2019 Dec 17;21:100712. doi: 10.1016/j.bbrep.2019.100712 (PMC6926116; doi:10.1016/j.bbrep.2019.100712)
Supplement: Multimedia component 2 [file mmc2.zip › Figure_2/MN_Three_mixed/Time_domain/With_IR_1/All_results]

P_T(uM)	L_T(uM)	L(uM)	P(uM)	PL1(uM)	PL2(uM)	Q(cals)	NDH(cal/mol)
494.000000000000	62.727272727273	0.126978284873	0.001755249366	431.366693671165	125.082190292095	0.553267096717	-0.001361162463	-16439.160186928380
492.503030303030	125.264462809917	0.254342521980	0.004079861800	369.165972549308	248.815343839516	2.558133185600	-0.001368251966	-16524.782202313112
491.010596877870	187.612146255948	0.382093884427	0.007295989987	307.530988442871	370.666345639390	6.815032424603	-0.001381530379	-16685.149507264206
489.522685978240	249.770897327900	0.510233548888	0.012013600222	246.711676147607	489.635527896056	14.823359426190	-0.001406390963	-16985.398106920045
488.039283899518	311.741288548118	0.638762695612	0.019516805934	187.226389937647	603.650896706426	29.688970254841	-0.001455229140	-17575.231165423182
486.560376978610	373.523890704033	0.767682508435	0.032888413395	130.286905724580	707.870372461760	58.667448267240	-0.001560062939	-18841.339845717113
485.085951593826	435.119272853415	0.896994174793	0.060508960916	79.013727060125	789.827563915784	120.434945891905	-0.001809002530	-21847.856646913613
483.615994164754	496.528002329616	1.026698885729	0.123584473342	40.268058766209	822.118929163904	256.034859911035	-0.002374559186	-28678.251034297537
482.150491152134	557.750644746799	1.156797835908	0.250198371923	18.992862942341	785.027655422237	494.959856079239	-0.003167353774	-38253.064899485347
480.689429057733	618.787764005142	1.287292223626	0.453559473371	9.367161928464	701.862943163743	802.208198937977	-0.003689483618	-44558.980897399044
479.232794424225	679.639922296036	1.418183250820	0.754021412525	4.808706760533	598.993371131993	1138.167646040808	-0.003905177589	-47163.980548032108
477.780573835060	740.307680107260	1.549472123081	1.207736602040	2.445974807977	488.016213698789	1485.275510055757	-0.003983995822	-48115.891574689951
476.332753914348	800.791596228147	1.681160049666	1.949754533246	1.160125593087	373.675814179155	1836.011803903998	-0.004001812229	-48331.065570316328
474.889321326729	861.092227754728	1.813248243504	3.352598475774	0.467009201652	258.652704576791	2185.239831059695	-0.003971900813	-47969.816578307677
473.450262777254	921.210130094865	1.945737921215	6.824608547503	0.130126975839	146.708448943235	2523.093891315241	-0.003835322649	-46320.321844107217
472.015565011262	981.145856973365	2.078630303113	20.407038407750	0.016153612327	54.457748360790	2800.529833243505	-0.003145936784	-37994.405602613049
470.585214814258	1040.899960437082	2.211926613223	62.183324750665	0.001806684560	18.559501830305	2908.310654401551	-0.001221514482	-14752.590366169430
469.159199011791	1100.472990860000	2.345628079292	117.431724455696	0.000511111616	9.915422685222	2934.250665274467	-0.000293939763	-3549.997135702052
467.737504469331	1159.865496948303	2.479735932795	175.200009381512	0.000230387086	6.668103009272	2943.994308648923	-0.000110405839	-1333.403856419762
466.320118092151	1219.078025745429	2.614251408953	233.583230071102	0.000129830397	5.009888823582	2948.969554547453	-0.000056373900	-680.844207750003
