# Supplementary material for: Isothermal titration calorimetry and surface plasmon resonance analysis using the dynamic approach
Source: Biochem Biophys Rep. 2019 Dec 17;21:100712. doi: 10.1016/j.bbrep.2019.100712 (PMC6926116; doi:10.1016/j.bbrep.2019.100712)
Supplement: Multimedia component 2 [file mmc2.zip › Figure_2/MN_Three_mixed/Time_domain/With_IR_1/Chromatogram_results]

Time	L(uM)	L_1	P	PL	PL1_1	L_1_1	L_T(injected:non-cumulative)	P_T(non-cumulative)	Q	Q_dil(cals)	Q_total(cals)
0.000000000000	0.000000000000	0.000000000000	0.000494000000	0.000000000000	0.000000000000	0.000000000000	0.000000000000	0.000000000000	0.000000000000	0.000000000000	0.000000000000	0.000000000000	0.000000000000
0.000000000000	5.050505050505	0.000000000000	0.000000001755	0.000431366393	0.000062541696	0.000000091911	0.000050933873	0.000000070806	0.000000001531	0.000062727273	-0.000001496970	-0.000218158320	-0.000001256364	0.000000000000
-0.000219414685	10.101010101010	0.000000000000	0.000000001755	0.000431366692	0.000062541099	0.000000092209	0.000060385426	0.000000088209	0.000000001714	0.000000000000	0.000000000000	-0.000040482584	-0.000000308792	0.000000000000
-0.000040791376	15.151515151515	-0.000000000000	0.000000001755	0.000431366694	0.000062541095	0.000000092211	0.000062140740	0.000000091468	0.000000001748	0.000000000000	0.000000000000	-0.000007518307	-0.000000057822	0.000000000000
-0.000007576129	20.202020202020	-0.000000000000	0.000000001755	0.000431366694	0.000062541095	0.000000092211	0.000062466740	0.000000092073	0.000000001754	0.000000000000	0.000000000000	-0.000001396313	-0.000000010742	0.000000000000
-0.000001407055	25.252525252525	-0.000000000000	0.000000001755	0.000431366694	0.000062541095	0.000000092211	0.000062527286	0.000000092186	0.000000001755	0.000000000000	0.000000000000	-0.000000259326	-0.000000001995	0.000000000000
-0.000000261321	30.303030303030	0.000000000000	0.000000001755	0.000431366694	0.000062541095	0.000000092211	0.000062538531	0.000000092206	0.000000001755	0.000000000000	0.000000000000	-0.000000048163	-0.000000000371	0.000000000000
-0.000000048533	35.353535353535	-0.000000000000	0.000000001755	0.000431366694	0.000062541095	0.000000092211	0.000062540619	0.000000092210	0.000000001755	0.000000000000	0.000000000000	-0.000000008947	-0.000000000069	0.000000000000
-0.000000009016	40.404040404040	-0.000000000000	0.000000001755	0.000431366694	0.000062541095	0.000000092211	0.000062541007	0.000000092211	0.000000001755	0.000000000000	0.000000000000	-0.000000001659	-0.000000000013	0.000000000000
-0.000000001672	45.454545454545	0.000000000000	0.000000001755	0.000431366694	0.000062541095	0.000000092211	0.000062541078	0.000000092211	0.000000001755	0.000000000000	0.000000000000	-0.000000000307	-0.000000000002	0.000000000000
-0.000000000310	50.505050505051	-0.000000000000	0.000000001755	0.000431366694	0.000062541095	0.000000092211	0.000062541092	0.000000092211	0.000000001755	0.000000000000	0.000000000000	-0.000000000058	-0.000000000000	0.000000000000
-0.000000000058	55.555555555556	0.000000000000	0.000000001755	0.000431366694	0.000062541095	0.000000092211	0.000062541095	0.000000092211	0.000000001755	0.000000000000	0.000000000000	-0.000000000011	-0.000000000000	0.000000000000
-0.000000000011	60.606060606061	-0.000000000000	0.000000001755	0.000431366694	0.000062541095	0.000000092211	0.000062541095	0.000000092211	0.000000001755	0.000000000000	0.000000000000	-0.000000000002	-0.000000000000	0.000000000000
-0.000000000002	65.656565656566	0.000000000000	0.000000001755	0.000431366694	0.000062541095	0.000000092211	0.000062541095	0.000000092211	0.000000001755	0.000000000000	0.000000000000	-0.000000000000	-0.000000000000	0.000000000000
-0.000000000000	70.707070707071	-0.000000000000	0.000000001755	0.000431366694	0.000062541095	0.000000092211	0.000062541095	0.000000092211	0.000000001755	0.000000000000	0.000000000000	-0.000000000000	-0.000000000000	0.000000000000
-0.000000000000	75.757575757576	0.000000000000	0.000000001755	0.000431366694	0.000062541095	0.000000092211	0.000062541095	0.000000092211	0.000000001755	0.000000000000	0.000000000000	-0.000000000000	-0.000000000000	0.000000000000
-0.000000000000	80.808080808081	-0.000000000000	0.000000001755	0.000431366694	0.000062541095	0.000000092211	0.000062541095	0.000000092211	0.000000001755	0.000000000000	0.000000000000	-0.000000000000	-0.000000000000	0.000000000000
-0.000000000000	85.858585858586	0.000000000000	0.000000001755	0.000431366694	0.000062541095	0.000000092211	0.000062541095	0.000000092211	0.000000001755	0.000000000000	0.000000000000	-0.000000000000	-0.000000000000	0.000000000000
-0.000000000000	90.909090909091	0.000000000000	0.000000001755	0.000431366694	0.000062541095	0.000000092211	0.000062541095	0.000000092211	0.000000001755	0.000000000000	0.000000000000	-0.000000000000	-0.000000000000	0.000000000000
-0.000000000000	95.959595959596	0.000000000000	0.000000001755	0.000431366694	0.000062541095	0.000000092211	0.000062541095	0.000000092211	0.000000001755	0.000000000000	0.000000000000	-0.000000000000	-0.000000000000	0.000000000000
-0.000000000000	101.010101010101	0.000000000000	0.000000001755	0.000431366694	0.000062541095	0.000000092211	0.000062541095	0.000000092211	0.000000001755	0.000000000000	0.000000000000	-0.000000000000	-0.000000000000	0.000000000000
-0.000000000000	106.060606060606	0.000000000000	0.000000001755	0.000431366694	0.000062541095	0.000000092211	0.000062541095	0.000000092211	0.000000001755	0.000000000000	0.000000000000	-0.000000000000	-0.000000000000	0.000000000000
-0.000000000000	111.111111111111	0.000000000000	0.000000001755	0.000431366694	0.000062541095	0.000000092211	0.000062541095	0.000000092211	0.000000001755	0.000000000000	0.000000000000	-0.000000000000	-0.000000000000	0.000000000000
-0.000000000000	116.161616161616	0.000000000000	0.000000001755	0.000431366694	0.000062541095	0.000000092211	0.000062541095	0.000000092211	0.000000001755	0.000000000000	0.000000000000	-0.000000000000	-0.000000000000	0.000000000000
0.000000000000	121.212121212121	0.000000000000	0.000000001755	0.000431366694	0.000062541095	0.000000092211	0.000062541095	0.000000092211	0.000000001755	0.000000000000	0.000000000000	-0.000000000000	-0.000000000000	0.000000000000
0.000000000000	126.262626262626	0.000000000000	0.000000001755	0.000431366694	0.000062541095	0.000000092211	0.000062541095	0.000000092211	0.000000001755	0.000000000000	0.000000000000	-0.000000000000	-0.000000000000	0.000000000000
0.000000000000	131.313131313131	0.000000000000	0.000000001755	0.000431366694	0.000062541095	0.000000092211	0.000062541095	0.000000092211	0.000000001755	0.000000000000	0.000000000000	-0.000000000000	-0.000000000000	0.000000000000
0.000000000000	136.363636363636	0.000000000000	0.000000001755	0.000431366694	0.000062541095	0.000000092211	0.000062541095	0.000000092211	0.000000001755	0.000000000000	0.000000000000	-0.000000000000	-0.000000000000	0.000000000000
0.000000000000	141.414141414141	0.000000000000	0.000000001755	0.000431366694	0.000062541095	0.000000092211	0.000062541095	0.000000092211	0.000000001755	0.000000000000	0.000000000000	-0.000000000000	-0.000000000000	0.000000000000
0.000000000000	146.464646464646	0.000000000000	0.000000001755	0.000431366694	0.000062541095	0.000000092211	0.000062541095	0.000000092211	0.000000001755	0.000000000000	0.000000000000	-0.000000000000	-0.000000000000	0.000000000000
0.000000000000	151.515151515152	0.000000000000	0.000000001755	0.000431366694	0.000062541095	0.000000092211	0.000062541095	0.000000092211	0.000000001755	0.000000000000	0.000000000000	-0.000000000000	-0.000000000000	0.000000000000
0.000000000000	156.565656565657	0.000000000000	0.000000001755	0.000431366694	0.000062541095	0.000000092211	0.000062541095	0.000000092211	0.000000001755	0.000000000000	0.000000000000	-0.000000000000	-0.000000000000	0.000000000000
0.000000000000	161.616161616162	0.000000000000	0.000000001755	0.000431366694	0.000062541095	0.000000092211	0.000062541095	0.000000092211	0.000000001755	0.000000000000	0.000000000000	-0.000000000000	-0.000000000000	0.000000000000
0.000000000000	166.666666666667	0.000000000000	0.000000001755	0.000431366694	0.000062541095	0.000000092211	0.000062541095	0.000000092211	0.000000001755	0.000000000000	0.000000000000	-0.000000000000	-0.000000000000	0.000000000000
0.000000000000	171.717171717172	0.000000000000	0.000000001755	0.000431366694	0.000062541095	0.000000092211	0.000062541095	0.000000092211	0.000000001755	0.000000000000	0.000000000000	-0.000000000000	-0.000000000000	0.000000000000
0.000000000000	176.767676767677	0.000000000000	0.000000001755	0.000431366694	0.000062541095	0.000000092211	0.000062541095	0.000000092211	0.000000001755	0.000000000000	0.000000000000	-0.000000000000	-0.000000000000	0.000000000000
0.000000000000	181.818181818182	0.000000000000	0.000000001755	0.000431366694	0.000062541095	0.000000092211	0.000062541095	0.000000092211	0.000000001755	0.000000000000	0.000000000000	-0.000000000000	-0.000000000000	0.000000000000
0.000000000000	186.868686868687	0.000000000000	0.000000001755	0.000431366694	0.000062541095	0.000000092211	0.000062541095	0.000000092211	0.000000001755	0.000000000000	0.000000000000	-0.000000000000	-0.000000000000	0.000000000000
0.000000000000	191.919191919192	0.000000000000	0.000000001755	0.000431366694	0.000062541095	0.000000092211	0.000062541095	0.000000092211	0.000000001755	0.000000000000	0.000000000000	-0.000000000000	-0.000000000000	0.000000000000
0.000000000000	196.969696969697	0.000000000000	0.000000001755	0.000431366694	0.000062541095	0.000000092211	0.000062541095	0.000000092211	0.000000001755	0.000000000000	0.000000000000	-0.000000000000	-0.000000000000	0.000000000000
0.000000000000	202.020202020202	0.000000000000	0.000000001755	0.000431366694	0.000062541095	0.000000092211	0.000062541095	0.000000092211	0.000000001755	0.000000000000	0.000000000000	-0.000000000000	-0.000000000000	0.000000000000
0.000000000000	207.070707070707	0.000000000000	0.000000001755	0.000431366694	0.000062541095	0.000000092211	0.000062541095	0.000000092211	0.000000001755	0.000000000000	0.000000000000	-0.000000000000	-0.000000000000	0.000000000000
0.000000000000	212.121212121212	0.000000000000	0.000000001755	0.000431366694	0.000062541095	0.000000092211	0.000062541095	0.000000092211	0.000000001755	0.000000000000	0.000000000000	-0.000000000000	-0.000000000000	0.000000000000
0.000000000000	217.171717171717	0.000000000000	0.000000001755	0.000431366694	0.000062541095	0.000000092211	0.000062541095	0.000000092211	0.000000001755	0.000000000000	0.000000000000	-0.000000000000	-0.000000000000	0.000000000000
0.000000000000	222.222222222222	0.000000000000	0.000000001755	0.000431366694	0.000062541095	0.000000092211	0.000062541095	0.000000092211	0.000000001755	0.000000000000	0.000000000000	-0.000000000000	-0.000000000000	0.000000000000
0.000000000000	227.272727272727	0.000000000000	0.000000001755	0.000431366694	0.000062541095	0.000000092211	0.000062541095	0.000000092211	0.000000001755	0.000000000000	0.000000000000	-0.000000000000	-0.000000000000	0.000000000000
0.000000000000	232.323232323232	0.000000000000	0.000000001755	0.000431366694	0.000062541095	0.000000092211	0.000062541095	0.000000092211	0.000000001755	0.000000000000	0.000000000000	-0.000000000000	-0.000000000000	0.000000000000
0.000000000000	237.373737373737	0.000000000000	0.000000001755	0.000431366694	0.000062541095	0.000000092211	0.000062541095	0.000000092211	0.000000001755	0.000000000000	0.000000000000	-0.000000000000	-0.000000000000	0.000000000000
0.000000000000	242.424242424242	0.000000000000	0.000000001755	0.000431366694	0.000062541095	0.000000092211	0.000062541095	0.000000092211	0.000000001755	0.000000000000	0.000000000000	-0.000000000000	-0.000000000000	0.000000000000
0.000000000000	247.474747474747	0.000000000000	0.000000001755	0.000431366694	0.000062541095	0.000000092211	0.000062541095	0.000000092211	0.000000001755	0.000000000000	0.000000000000	-0.000000000000	-0.000000000000	0.000000000000
0.000000000000	252.525252525253	0.000000000000	0.000000001755	0.000431366694	0.000062541095	0.000000092211	0.000062541095	0.000000092211	0.000000001755	0.000000000000	0.000000000000	-0.000000000000	-0.000000000000	0.000000000000
0.000000000000	257.575757575758	0.000000000000	0.000000001755	0.000431366694	0.000062541095	0.000000092211	0.000062541095	0.000000092211	0.000000001755	0.000000000000	0.000000000000	-0.000000000000	-0.000000000000	0.000000000000
0.000000000000	262.626262626263	0.000000000000	0.000000001755	0.000431366694	0.000062541095	0.000000092211	0.000062541095	0.000000092211	0.000000001755	0.000000000000	0.000000000000	-0.000000000000	-0.000000000000	0.000000000000
0.000000000000	267.676767676768	0.000000000000	0.000000001755	0.000431366694	0.000062541095	0.000000092211	0.000062541095	0.000000092211	0.000000001755	0.000000000000	0.000000000000	-0.000000000000	-0.000000000000	0.000000000000
0.000000000000	272.727272727273	0.000000000000	0.000000001755	0.000431366694	0.000062541095	0.000000092211	0.000062541095	0.000000092211	0.000000001755	0.000000000000	0.000000000000	-0.000000000000	-0.000000000000	0.000000000000
0.000000000000	277.777777777778	0.000000000000	0.000000001755	0.000431366694	0.000062541095	0.000000092211	0.000062541095	0.000000092211	0.000000001755	0.000000000000	0.000000000000	-0.000000000000	-0.000000000000	0.000000000000
0.000000000000	282.828282828283	0.000000000000	0.000000001755	0.000431366694	0.000062541095	0.000000092211	0.000062541095	0.000000092211	0.000000001755	0.000000000000	0.000000000000	-0.000000000000	-0.000000000000	0.000000000000
0.000000000000	287.878787878788	0.000000000000	0.000000001755	0.000431366694	0.000062541095	0.000000092211	0.000062541095	0.000000092211	0.000000001755	0.000000000000	0.000000000000	-0.000000000000	-0.000000000000	0.000000000000
0.000000000000	292.929292929293	0.000000000000	0.000000001755	0.000431366694	0.000062541095	0.000000092211	0.000062541095	0.000000092211	0.000000001755	0.000000000000	0.000000000000	-0.000000000000	-0.000000000000	0.000000000000
0.000000000000	297.979797979798	0.000000000000	0.000000001755	0.000431366694	0.000062541095	0.000000092211	0.000062541095	0.000000092211	0.000000001755	0.000000000000	0.000000000000	-0.000000000000	-0.000000000000	0.000000000000
0.000000000000	303.030303030303	0.000000000000	0.000000001755	0.000431366694	0.000062541095	0.000000092211	0.000062541095	0.000000092211	0.000000001755	0.000000000000	0.000000000000	-0.000000000000	-0.000000000000	0.000000000000
0.000000000000	308.080808080808	0.000000000000	0.000000001755	0.000431366694	0.000062541095	0.000000092211	0.000062541095	0.000000092211	0.000000001755	0.000000000000	0.000000000000	-0.000000000000	-0.000000000000	0.000000000000
0.000000000000	313.131313131313	0.000000000000	0.000000001755	0.000431366694	0.000062541095	0.000000092211	0.000062541095	0.000000092211	0.000000001755	0.000000000000	0.000000000000	-0.000000000000	-0.000000000000	0.000000000000
0.000000000000	318.181818181818	0.000000000000	0.000000001755	0.000431366694	0.000062541095	0.000000092211	0.000062541095	0.000000092211	0.000000001755	0.000000000000	0.000000000000	-0.000000000000	-0.000000000000	0.000000000000
0.000000000000	323.232323232323	0.000000000000	0.000000001755	0.000431366694	0.000062541095	0.000000092211	0.000062541095	0.000000092211	0.000000001755	0.000000000000	0.000000000000	-0.000000000000	-0.000000000000	0.000000000000
0.000000000000	328.282828282828	0.000000000000	0.000000001755	0.000431366694	0.000062541095	0.000000092211	0.000062541095	0.000000092211	0.000000001755	0.000000000000	0.000000000000	-0.000000000000	-0.000000000000	0.000000000000
0.000000000000	333.333333333333	0.000000000000	0.000000001755	0.000431366694	0.000062541095	0.000000092211	0.000062541095	0.000000092211	0.000000001755	0.000000000000	0.000000000000	-0.000000000000	-0.000000000000	0.000000000000
0.000000000000	338.383838383838	0.000000000000	0.000000001755	0.000431366694	0.000062541095	0.000000092211	0.000062541095	0.000000092211	0.000000001755	0.000000000000	0.000000000000	-0.000000000000	-0.000000000000	0.000000000000
0.000000000000	343.434343434343	0.000000000000	0.000000001755	0.000431366694	0.000062541095	0.000000092211	0.000062541095	0.000000092211	0.000000001755	0.000000000000	0.000000000000	-0.000000000000	-0.000000000000	0.000000000000
0.000000000000	348.484848484848	0.000000000000	0.000000001755	0.000431366694	0.000062541095	0.000000092211	0.000062541095	0.000000092211	0.000000001755	0.000000000000	0.000000000000	-0.000000000000	-0.000000000000	0.000000000000
0.000000000000	353.535353535354	0.000000000000	0.000000001755	0.000431366694	0.000062541095	0.000000092211	0.000062541095	0.000000092211	0.000000001755	0.000000000000	0.000000000000	-0.000000000000	-0.000000000000	0.000000000000
0.000000000000	358.585858585859	0.000000000000	0.000000001755	0.000431366694	0.000062541095	0.000000092211	0.000062541095	0.000000092211	0.000000001755	0.000000000000	0.000000000000	-0.000000000000	-0.000000000000	0.000000000000
0.000000000000	363.636363636364	0.000000000000	0.000000001755	0.000431366694	0.000062541095	0.000000092211	0.000062541095	0.000000092211	0.000000001755	0.000000000000	0.000000000000	-0.000000000000	-0.000000000000	0.000000000000
0.000000000000	368.686868686869	0.000000000000	0.000000001755	0.000431366694	0.000062541095	0.000000092211	0.000062541095	0.000000092211	0.000000001755	0.000000000000	0.000000000000	-0.000000000000	-0.000000000000	0.000000000000
0.000000000000	373.737373737374	0.000000000000	0.000000001755	0.000431366694	0.000062541095	0.000000092211	0.000062541095	0.000000092211	0.000000001755	0.000000000000	0.000000000000	-0.000000000000	-0.000000000000	0.000000000000
0.000000000000	378.787878787879	0.000000000000	0.000000001755	0.000431366694	0.000062541095	0.000000092211	0.000062541095	0.000000092211	0.000000001755	0.000000000000	0.000000000000	-0.000000000000	-0.000000000000	0.000000000000
0.000000000000	383.838383838384	0.000000000000	0.000000001755	0.000431366694	0.000062541095	0.000000092211	0.000062541095	0.000000092211	0.000000001755	0.000000000000	0.000000000000	-0.000000000000	-0.000000000000	0.000000000000
0.000000000000	388.888888888889	0.000000000000	0.000000001755	0.000431366694	0.000062541095	0.000000092211	0.000062541095	0.000000092211	0.000000001755	0.000000000000	0.000000000000	-0.000000000000	-0.000000000000	0.000000000000
0.000000000000	393.939393939394	0.000000000000	0.000000001755	0.000431366694	0.000062541095	0.000000092211	0.000062541095	0.000000092211	0.000000001755	0.000000000000	0.000000000000	-0.000000000000	-0.000000000000	0.000000000000
0.000000000000	398.989898989899	0.000000000000	0.000000001755	0.000431366694	0.000062541095	0.000000092211	0.000062541095	0.000000092211	0.000000001755	0.000000000000	0.000000000000	-0.000000000000	-0.000000000000	0.000000000000
0.000000000000	404.040404040404	0.000000000000	0.000000001755	0.000431366694	0.000062541095	0.000000092211	0.000062541095	0.000000092211	0.000000001755	0.000000000000	0.000000000000	-0.000000000000	-0.000000000000	0.000000000000
0.000000000000	409.090909090909	0.000000000000	0.000000001755	0.000431366694	0.000062541095	0.000000092211	0.000062541095	0.000000092211	0.000000001755	0.000000000000	0.000000000000	-0.000000000000	-0.000000000000	0.000000000000
0.000000000000	414.141414141414	0.000000000000	0.000000001755	0.000431366694	0.000062541095	0.000000092211	0.000062541095	0.000000092211	0.000000001755	0.000000000000	0.000000000000	-0.000000000000	-0.000000000000	0.000000000000
0.000000000000	419.191919191919	0.000000000000	0.000000001755	0.000431366694	0.000062541095	0.000000092211	0.000062541095	0.000000092211	0.000000001755	0.000000000000	0.000000000000	-0.000000000000	-0.000000000000	0.000000000000
0.000000000000	424.242424242424	0.000000000000	0.000000001755	0.000431366694	0.000062541095	0.000000092211	0.000062541095	0.000000092211	0.000000001755	0.000000000000	0.000000000000	-0.000000000000	-0.000000000000	0.000000000000
0.000000000000	429.292929292929	0.000000000000	0.000000001755	0.000431366694	0.000062541095	0.000000092211	0.000062541095	0.000000092211	0.000000001755	0.000000000000	0.000000000000	-0.000000000000	-0.000000000000	0.000000000000
0.000000000000	434.343434343434	0.000000000000	0.000000001755	0.000431366694	0.000062541095	0.000000092211	0.000062541095	0.000000092211	0.000000001755	0.000000000000	0.000000000000	-0.000000000000	-0.000000000000	0.000000000000
0.000000000000	439.393939393939	0.000000000000	0.000000001755	0.000431366694	0.000062541095	0.000000092211	0.000062541095	0.000000092211	0.000000001755	0.000000000000	0.000000000000	-0.000000000000	-0.000000000000	0.000000000000
0.000000000000	444.444444444444	0.000000000000	0.000000001755	0.000431366694	0.000062541095	0.000000092211	0.000062541095	0.000000092211	0.000000001755	0.000000000000	0.000000000000	-0.000000000000	-0.000000000000	0.000000000000
0.000000000000	449.494949494949	0.000000000000	0.000000001755	0.000431366694	0.000062541095	0.000000092211	0.000062541095	0.000000092211	0.000000001755	0.000000000000	0.000000000000	-0.000000000000	-0.000000000000	0.000000000000
0.000000000000	454.545454545455	0.000000000000	0.000000001755	0.000431366694	0.000062541095	0.000000092211	0.000062541095	0.000000092211	0.000000001755	0.000000000000	0.000000000000	-0.000000000000	-0.000000000000	0.000000000000
0.000000000000	459.595959595960	0.000000000000	0.000000001755	0.000431366694	0.000062541095	0.000000092211	0.000062541095	0.000000092211	0.000000001755	0.000000000000	0.000000000000	-0.000000000000	-0.000000000000	0.000000000000
0.000000000000	464.646464646465	0.000000000000	0.000000001755	0.000431366694	0.000062541095	0.000000092211	0.000062541095	0.000000092211	0.000000001755	0.000000000000	0.000000000000	-0.000000000000	-0.000000000000	0.000000000000
0.000000000000	469.696969696970	0.000000000000	0.000000001755	0.000431366694	0.000062541095	0.000000092211	0.000062541095	0.000000092211	0.000000001755	0.000000000000	0.000000000000	-0.000000000000	-0.000000000000	0.000000000000
0.000000000000	474.747474747475	0.000000000000	0.000000001755	0.000431366694	0.000062541095	0.000000092211	0.000062541095	0.000000092211	0.000000001755	0.000000000000	0.000000000000	-0.000000000000	-0.000000000000	0.000000000000
0.000000000000	479.797979797980	0.000000000000	0.000000001755	0.000431366694	0.000062541095	0.000000092211	0.000062541095	0.000000092211	0.000000001755	0.000000000000	0.000000000000	-0.000000000000	-0.000000000000	0.000000000000
0.000000000000	484.848484848485	0.000000000000	0.000000001755	0.000431366694	0.000062541095	0.000000092211	0.000062541095	0.000000092211	0.000000001755	0.000000000000	0.000000000000	-0.000000000000	-0.000000000000	0.000000000000
0.000000000000	489.898989898990	0.000000000000	0.000000001755	0.000431366694	0.000062541095	0.000000092211	0.000062541095	0.000000092211	0.000000001755	0.000000000000	0.000000000000	-0.000000000000	-0.000000000000	0.000000000000
0.000000000000	494.949494949495	0.000000000000	0.000000001755	0.000431366694	0.000062541095	0.000000092211	0.000062541095	0.000000092211	0.000000001755	0.000000000000	0.000000000000	-0.000000000000	-0.000000000000	0.000000000000
0.000000000000	500.000000000000	0.000000000000	0.000000001755	0.000431366694	0.000062541095	0.000000092211	0.000062541095	0.000000092211	0.000000001755	0.000000000000	0.000000000000	-0.000000000000	-0.000000000000	0.000000000000
0.000000000000	505.050505050505	0.000000000000	0.000000001755	0.000431366694	0.000062541095	0.000000092211	0.000062541095	0.000000092211	0.000000001755	0.000000000000	0.000000000000	-0.000000000000	-0.000000000000	0.000000000000
0.000000000000	510.101010101010	0.000000000000	0.000000004080	0.000369164859	0.000124409899	0.000000425242	0.000112949673	0.000000348036	0.000000003766	0.000062537190	-0.000001492433	-0.000215908393	-0.000004539293	0.000000000000
-0.000220447686	515.151515151515	0.000000000000	0.000000004080	0.000369165966	0.000124407685	0.000000426349	0.000122279860	0.000000411712	0.000000004022	0.000000000000	0.000000000000	-0.000039962753	-0.000001129835	0.000000000000
-0.000041092588	520.202020202020	-0.000000000000	0.000000004080	0.000369165973	0.000124407672	0.000000426355	0.000124012492	0.000000423635	0.000000004069	0.000000000000	0.000000000000	-0.000007421153	-0.000000211571	0.000000000000
-0.000007632724	525.252525252525	-0.000000000000	0.000000004080	0.000369165973	0.000124407672	0.000000426356	0.000124334278	0.000000425850	0.000000004078	0.000000000000	0.000000000000	-0.000001378265	-0.000000039304	0.000000000000
-0.000001417569	530.303030303030	-0.000000000000	0.000000004080	0.000369165973	0.000124407672	0.000000426356	0.000124394041	0.000000426262	0.000000004079	0.000000000000	0.000000000000	-0.000000255974	-0.000000007300	0.000000000000
-0.000000263274	535.353535353535	0.000000000000	0.000000004080	0.000369165973	0.000124407672	0.000000426356	0.000124405140	0.000000426338	0.000000004080	0.000000000000	0.000000000000	-0.000000047540	-0.000000001356	0.000000000000
-0.000000048896	540.404040404040	-0.000000000000	0.000000004080	0.000369165973	0.000124407672	0.000000426356	0.000124407202	0.000000426352	0.000000004080	0.000000000000	0.000000000000	-0.000000008832	-0.000000000252	0.000000000000
-0.000000009083	545.454545454545	-0.000000000000	0.000000004080	0.000369165973	0.000124407672	0.000000426356	0.000124407585	0.000000426355	0.000000004080	0.000000000000	0.000000000000	-0.000000001637	-0.000000000047	0.000000000000
-0.000000001684	550.505050505050	0.000000000000	0.000000004080	0.000369165973	0.000124407672	0.000000426356	0.000124407655	0.000000426355	0.000000004080	0.000000000000	0.000000000000	-0.000000000304	-0.000000000009	0.000000000000
-0.000000000312	555.555555555556	-0.000000000000	0.000000004080	0.000369165973	0.000124407672	0.000000426356	0.000124407669	0.000000426356	0.000000004080	0.000000000000	0.000000000000	-0.000000000057	-0.000000000002	0.000000000000
-0.000000000059	560.606060606061	0.000000000000	0.000000004080	0.000369165973	0.000124407672	0.000000426356	0.000124407671	0.000000426356	0.000000004080	0.000000000000	0.000000000000	-0.000000000011	-0.000000000000	0.000000000000
-0.000000000011	565.656565656566	-0.000000000000	0.000000004080	0.000369165973	0.000124407672	0.000000426356	0.000124407672	0.000000426356	0.000000004080	0.000000000000	0.000000000000	-0.000000000002	-0.000000000000	0.000000000000
-0.000000000002	570.707070707071	0.000000000000	0.000000004080	0.000369165973	0.000124407672	0.000000426356	0.000124407672	0.000000426356	0.000000004080	0.000000000000	0.000000000000	-0.000000000000	-0.000000000000	0.000000000000
-0.000000000000	575.757575757576	-0.000000000000	0.000000004080	0.000369165973	0.000124407672	0.000000426356	0.000124407672	0.000000426356	0.000000004080	0.000000000000	0.000000000000	-0.000000000000	-0.000000000000	0.000000000000
-0.000000000000	580.808080808081	0.000000000000	0.000000004080	0.000369165973	0.000124407672	0.000000426356	0.000124407672	0.000000426356	0.000000004080	0.000000000000	0.000000000000	-0.000000000000	-0.000000000000	0.000000000000
-0.000000000000	585.858585858586	-0.000000000000	0.000000004080	0.000369165973	0.000124407672	0.000000426356	0.000124407672	0.000000426356	0.000000004080	0.000000000000	0.000000000000	-0.000000000000	-0.000000000000	0.000000000000
-0.000000000000	590.909090909091	0.000000000000	0.000000004080	0.000369165973	0.000124407672	0.000000426356	0.000124407672	0.000000426356	0.000000004080	0.000000000000	0.000000000000	-0.000000000000	-0.000000000000	0.000000000000
-0.000000000000	595.959595959596	0.000000000000	0.000000004080	0.000369165973	0.000124407672	0.000000426356	0.000124407672	0.000000426356	0.000000004080	0.000000000000	0.000000000000	-0.000000000000	-0.000000000000	0.000000000000
-0.000000000000	601.010101010101	0.000000000000	0.000000004080	0.000369165973	0.000124407672	0.000000426356	0.000124407672	0.000000426356	0.000000004080	0.000000000000	0.000000000000	-0.000000000000	-0.000000000000	0.000000000000
-0.000000000000	606.060606060606	0.000000000000	0.000000004080	0.000369165973	0.000124407672	0.000000426356	0.000124407672	0.000000426356	0.000000004080	0.000000000000	0.000000000000	-0.000000000000	-0.000000000000	0.000000000000
-0.000000000000	611.111111111111	0.000000000000	0.000000004080	0.000369165973	0.000124407672	0.000000426356	0.000124407672	0.000000426356	0.000000004080	0.000000000000	0.000000000000	-0.000000000000	-0.000000000000	0.000000000000
-0.000000000000	616.161616161616	0.000000000000	0.000000004080	0.000369165973	0.000124407672	0.000000426356	0.000124407672	0.000000426356	0.000000004080	0.000000000000	0.000000000000	-0.000000000000	-0.000000000000	0.000000000000
-0.000000000000	621.212121212121	0.000000000000	0.000000004080	0.000369165973	0.000124407672	0.000000426356	0.000124407672	0.000000426356	0.000000004080	0.000000000000	0.000000000000	-0.000000000000	-0.000000000000	0.000000000000
0.000000000000	626.262626262626	0.000000000000	0.000000004080	0.000369165973	0.000124407672	0.000000426356	0.000124407672	0.000000426356	0.000000004080	0.000000000000	0.000000000000	-0.000000000000	-0.000000000000	0.000000000000
0.000000000000	631.313131313131	0.000000000000	0.000000004080	0.000369165973	0.000124407672	0.000000426356	0.000124407672	0.000000426356	0.000000004080	0.000000000000	0.000000000000	-0.000000000000	-0.000000000000	0.000000000000
0.000000000000	636.363636363636	0.000000000000	0.000000004080	0.000369165973	0.000124407672	0.000000426356	0.000124407672	0.000000426356	0.000000004080	0.000000000000	0.000000000000	-0.000000000000	-0.000000000000	0.000000000000
0.000000000000	641.414141414141	0.000000000000	0.000000004080	0.000369165973	0.000124407672	0.000000426356	0.000124407672	0.000000426356	0.000000004080	0.000000000000	0.000000000000	-0.000000000000	-0.000000000000	0.000000000000
0.000000000000	646.464646464646	0.000000000000	0.000000004080	0.000369165973	0.000124407672	0.000000426356	0.000124407672	0.000000426356	0.000000004080	0.000000000000	0.000000000000	-0.000000000000	-0.000000000000	0.000000000000
0.000000000000	651.515151515152	0.000000000000	0.000000004080	0.000369165973	0.000124407672	0.000000426356	0.000124407672	0.000000426356	0.000000004080	0.000000000000	0.000000000000	-0.000000000000	-0.000000000000	0.000000000000
0.000000000000	656.565656565656	0.000000000000	0.000000004080	0.000369165973	0.000124407672	0.000000426356	0.000124407672	0.000000426356	0.000000004080	0.000000000000	0.000000000000	-0.000000000000	-0.000000000000	0.000000000000
0.000000000000	661.616161616162	0.000000000000	0.000000004080	0.000369165973	0.000124407672	0.000000426356	0.000124407672	0.000000426356	0.000000004080	0.000000000000	0.000000000000	-0.000000000000	-0.000000000000	0.000000000000
0.000000000000	666.666666666667	0.000000000000	0.000000004080	0.000369165973	0.000124407672	0.000000426356	0.000124407672	0.000000426356	0.000000004080	0.000000000000	0.000000000000	-0.000000000000	-0.000000000000	0.000000000000
0.000000000000	671.717171717172	0.000000000000	0.000000004080	0.000369165973	0.000124407672	0.000000426356	0.000124407672	0.000000426356	0.000000004080	0.000000000000	0.000000000000	-0.000000000000	-0.000000000000	0.000000000000
0.000000000000	676.767676767677	0.000000000000	0.000000004080	0.000369165973	0.000124407672	0.000000426356	0.000124407672	0.000000426356	0.000000004080	0.000000000000	0.000000000000	-0.000000000000	-0.000000000000	0.000000000000
0.000000000000	681.818181818182	0.000000000000	0.000000004080	0.000369165973	0.000124407672	0.000000426356	0.000124407672	0.000000426356	0.000000004080	0.000000000000	0.000000000000	-0.000000000000	-0.000000000000	0.000000000000
0.000000000000	686.868686868687	0.000000000000	0.000000004080	0.000369165973	0.000124407672	0.000000426356	0.000124407672	0.000000426356	0.000000004080	0.000000000000	0.000000000000	-0.000000000000	-0.000000000000	0.000000000000
0.000000000000	691.919191919192	0.000000000000	0.000000004080	0.000369165973	0.000124407672	0.000000426356	0.000124407672	0.000000426356	0.000000004080	0.000000000000	0.000000000000	-0.000000000000	-0.000000000000	0.000000000000
0.000000000000	696.969696969697	0.000000000000	0.000000004080	0.000369165973	0.000124407672	0.000000426356	0.000124407672	0.000000426356	0.000000004080	0.000000000000	0.000000000000	-0.000000000000	-0.000000000000	0.000000000000
0.000000000000	702.020202020202	0.000000000000	0.000000004080	0.000369165973	0.000124407672	0.000000426356	0.000124407672	0.000000426356	0.000000004080	0.000000000000	0.000000000000	-0.000000000000	-0.000000000000	0.000000000000
0.000000000000	707.070707070707	0.000000000000	0.000000004080	0.000369165973	0.000124407672	0.000000426356	0.000124407672	0.000000426356	0.000000004080	0.000000000000	0.000000000000	-0.000000000000	-0.000000000000	0.000000000000
0.000000000000	712.121212121212	0.000000000000	0.000000004080	0.000369165973	0.000124407672	0.000000426356	0.000124407672	0.000000426356	0.000000004080	0.000000000000	0.000000000000	-0.000000000000	-0.000000000000	0.000000000000
0.000000000000	717.171717171717	0.000000000000	0.000000004080	0.000369165973	0.000124407672	0.000000426356	0.000124407672	0.000000426356	0.000000004080	0.000000000000	0.000000000000	-0.000000000000	-0.000000000000	0.000000000000
0.000000000000	722.222222222222	0.000000000000	0.000000004080	0.000369165973	0.000124407672	0.000000426356	0.000124407672	0.000000426356	0.000000004080	0.000000000000	0.000000000000	-0.000000000000	-0.000000000000	0.000000000000
0.000000000000	727.272727272727	0.000000000000	0.000000004080	0.000369165973	0.000124407672	0.000000426356	0.000124407672	0.000000426356	0.000000004080	0.000000000000	0.000000000000	-0.000000000000	-0.000000000000	0.000000000000
0.000000000000	732.323232323232	0.000000000000	0.000000004080	0.000369165973	0.000124407672	0.000000426356	0.000124407672	0.000000426356	0.000000004080	0.000000000000	0.000000000000	-0.000000000000	-0.000000000000	0.000000000000
0.000000000000	737.373737373737	0.000000000000	0.000000004080	0.000369165973	0.000124407672	0.000000426356	0.000124407672	0.000000426356	0.000000004080	0.000000000000	0.000000000000	-0.000000000000	-0.000000000000	0.000000000000
0.000000000000	742.424242424242	0.000000000000	0.000000004080	0.000369165973	0.000124407672	0.000000426356	0.000124407672	0.000000426356	0.000000004080	0.000000000000	0.000000000000	-0.000000000000	-0.000000000000	0.000000000000
0.000000000000	747.474747474747	0.000000000000	0.000000004080	0.000369165973	0.000124407672	0.000000426356	0.000124407672	0.000000426356	0.000000004080	0.000000000000	0.000000000000	-0.000000000000	-0.000000000000	0.000000000000
0.000000000000	752.525252525252	0.000000000000	0.000000004080	0.000369165973	0.000124407672	0.000000426356	0.000124407672	0.000000426356	0.000000004080	0.000000000000	0.000000000000	-0.000000000000	-0.000000000000	0.000000000000
0.000000000000	757.575757575758	0.000000000000	0.000000004080	0.000369165973	0.000124407672	0.000000426356	0.000124407672	0.000000426356	0.000000004080	0.000000000000	0.000000000000	-0.000000000000	-0.000000000000	0.000000000000
0.000000000000	762.626262626263	0.000000000000	0.000000004080	0.000369165973	0.000124407672	0.000000426356	0.000124407672	0.000000426356	0.000000004080	0.000000000000	0.000000000000	-0.000000000000	-0.000000000000	0.000000000000
0.000000000000	767.676767676768	0.000000000000	0.000000004080	0.000369165973	0.000124407672	0.000000426356	0.000124407672	0.000000426356	0.000000004080	0.000000000000	0.000000000000	-0.000000000000	-0.000000000000	0.000000000000
0.000000000000	772.727272727273	0.000000000000	0.000000004080	0.000369165973	0.000124407672	0.000000426356	0.000124407672	0.000000426356	0.000000004080	0.000000000000	0.000000000000	-0.000000000000	-0.000000000000	0.000000000000
0.000000000000	777.777777777778	0.000000000000	0.000000004080	0.000369165973	0.000124407672	0.000000426356	0.000124407672	0.000000426356	0.000000004080	0.000000000000	0.000000000000	-0.000000000000	-0.000000000000	0.000000000000
0.000000000000	782.828282828283	0.000000000000	0.000000004080	0.000369165973	0.000124407672	0.000000426356	0.000124407672	0.000000426356	0.000000004080	0.000000000000	0.000000000000	-0.000000000000	-0.000000000000	0.000000000000
0.000000000000	787.878787878788	0.000000000000	0.000000004080	0.000369165973	0.000124407672	0.000000426356	0.000124407672	0.000000426356	0.000000004080	0.000000000000	0.000000000000	-0.000000000000	-0.000000000000	0.000000000000
0.000000000000	792.929292929293	0.000000000000	0.000000004080	0.000369165973	0.000124407672	0.000000426356	0.000124407672	0.000000426356	0.000000004080	0.000000000000	0.000000000000	-0.000000000000	-0.000000000000	0.000000000000
0.000000000000	797.979797979798	0.000000000000	0.000000004080	0.000369165973	0.000124407672	0.000000426356	0.000124407672	0.000000426356	0.000000004080	0.000000000000	0.000000000000	-0.000000000000	-0.000000000000	0.000000000000
0.000000000000	803.030303030303	0.000000000000	0.000000004080	0.000369165973	0.000124407672	0.000000426356	0.000124407672	0.000000426356	0.000000004080	0.000000000000	0.000000000000	-0.000000000000	-0.000000000000	0.000000000000
0.000000000000	808.080808080808	0.000000000000	0.000000004080	0.000369165973	0.000124407672	0.000000426356	0.000124407672	0.000000426356	0.000000004080	0.000000000000	0.000000000000	-0.000000000000	-0.000000000000	0.000000000000
0.000000000000	813.131313131313	0.000000000000	0.000000004080	0.000369165973	0.000124407672	0.000000426356	0.000124407672	0.000000426356	0.000000004080	0.000000000000	0.000000000000	-0.000000000000	-0.000000000000	0.000000000000
0.000000000000	818.181818181818	0.000000000000	0.000000004080	0.000369165973	0.000124407672	0.000000426356	0.000124407672	0.000000426356	0.000000004080	0.000000000000	0.000000000000	-0.000000000000	-0.000000000000	0.000000000000
0.000000000000	823.232323232323	0.000000000000	0.000000004080	0.000369165973	0.000124407672	0.000000426356	0.000124407672	0.000000426356	0.000000004080	0.000000000000	0.000000000000	-0.000000000000	-0.000000000000	0.000000000000
0.000000000000	828.282828282828	0.000000000000	0.000000004080	0.000369165973	0.000124407672	0.000000426356	0.000124407672	0.000000426356	0.000000004080	0.000000000000	0.000000000000	-0.000000000000	-0.000000000000	0.000000000000
0.000000000000	833.333333333333	0.000000000000	0.000000004080	0.000369165973	0.000124407672	0.000000426356	0.000124407672	0.000000426356	0.000000004080	0.000000000000	0.000000000000	-0.000000000000	-0.000000000000	0.000000000000
0.000000000000	838.383838383838	0.000000000000	0.000000004080	0.000369165973	0.000124407672	0.000000426356	0.000124407672	0.000000426356	0.000000004080	0.000000000000	0.000000000000	-0.000000000000	-0.000000000000	0.000000000000
0.000000000000	843.434343434343	0.000000000000	0.000000004080	0.000369165973	0.000124407672	0.000000426356	0.000124407672	0.000000426356	0.000000004080	0.000000000000	0.000000000000	-0.000000000000	-0.000000000000	0.000000000000
0.000000000000	848.484848484848	0.000000000000	0.000000004080	0.000369165973	0.000124407672	0.000000426356	0.000124407672	0.000000426356	0.000000004080	0.000000000000	0.000000000000	-0.000000000000	-0.000000000000	0.000000000000
0.000000000000	853.535353535353	0.000000000000	0.000000004080	0.000369165973	0.000124407672	0.000000426356	0.000124407672	0.000000426356	0.000000004080	0.000000000000	0.000000000000	-0.000000000000	-0.000000000000	0.000000000000
0.000000000000	858.585858585859	0.000000000000	0.000000004080	0.000369165973	0.000124407672	0.000000426356	0.000124407672	0.000000426356	0.000000004080	0.000000000000	0.000000000000	-0.000000000000	-0.000000000000	0.000000000000
0.000000000000	863.636363636364	0.000000000000	0.000000004080	0.000369165973	0.000124407672	0.000000426356	0.000124407672	0.000000426356	0.000000004080	0.000000000000	0.000000000000	-0.000000000000	-0.000000000000	0.000000000000
0.000000000000	868.686868686869	0.000000000000	0.000000004080	0.000369165973	0.000124407672	0.000000426356	0.000124407672	0.000000426356	0.000000004080	0.000000000000	0.000000000000	-0.000000000000	-0.000000000000	0.000000000000
0.000000000000	873.737373737374	0.000000000000	0.000000004080	0.000369165973	0.000124407672	0.000000426356	0.000124407672	0.000000426356	0.000000004080	0.000000000000	0.000000000000	-0.000000000000	-0.000000000000	0.000000000000
0.000000000000	878.787878787879	0.000000000000	0.000000004080	0.000369165973	0.000124407672	0.000000426356	0.000124407672	0.000000426356	0.000000004080	0.000000000000	0.000000000000	-0.000000000000	-0.000000000000	0.000000000000
0.000000000000	883.838383838384	0.000000000000	0.000000004080	0.000369165973	0.000124407672	0.000000426356	0.000124407672	0.000000426356	0.000000004080	0.000000000000	0.000000000000	-0.000000000000	-0.000000000000	0.000000000000
0.000000000000	888.888888888889	0.000000000000	0.000000004080	0.000369165973	0.000124407672	0.000000426356	0.000124407672	0.000000426356	0.000000004080	0.000000000000	0.000000000000	-0.000000000000	-0.000000000000	0.000000000000
0.000000000000	893.939393939394	0.000000000000	0.000000004080	0.000369165973	0.000124407672	0.000000426356	0.000124407672	0.000000426356	0.000000004080	0.000000000000	0.000000000000	-0.000000000000	-0.000000000000	0.000000000000
0.000000000000	898.989898989899	0.000000000000	0.000000004080	0.000369165973	0.000124407672	0.000000426356	0.000124407672	0.000000426356	0.000000004080	0.000000000000	0.000000000000	-0.000000000000	-0.000000000000	0.000000000000
0.000000000000	904.040404040404	0.000000000000	0.000000004080	0.000369165973	0.000124407672	0.000000426356	0.000124407672	0.000000426356	0.000000004080	0.000000000000	0.000000000000	-0.000000000000	-0.000000000000	0.000000000000
0.000000000000	909.090909090909	0.000000000000	0.000000004080	0.000369165973	0.000124407672	0.000000426356	0.000124407672	0.000000426356	0.000000004080	0.000000000000	0.000000000000	-0.000000000000	-0.000000000000	0.000000000000
0.000000000000	914.141414141414	0.000000000000	0.000000004080	0.000369165973	0.000124407672	0.000000426356	0.000124407672	0.000000426356	0.000000004080	0.000000000000	0.000000000000	-0.000000000000	-0.000000000000	0.000000000000
0.000000000000	919.191919191919	0.000000000000	0.000000004080	0.000369165973	0.000124407672	0.000000426356	0.000124407672	0.000000426356	0.000000004080	0.000000000000	0.000000000000	-0.000000000000	-0.000000000000	0.000000000000
0.000000000000	924.242424242424	0.000000000000	0.000000004080	0.000369165973	0.000124407672	0.000000426356	0.000124407672	0.000000426356	0.000000004080	0.000000000000	0.000000000000	-0.000000000000	-0.000000000000	0.000000000000
0.000000000000	929.292929292929	0.000000000000	0.000000004080	0.000369165973	0.000124407672	0.000000426356	0.000124407672	0.000000426356	0.000000004080	0.000000000000	0.000000000000	-0.000000000000	-0.000000000000	0.000000000000
0.000000000000	934.343434343434	0.000000000000	0.000000004080	0.000369165973	0.000124407672	0.000000426356	0.000124407672	0.000000426356	0.000000004080	0.000000000000	0.000000000000	-0.000000000000	-0.000000000000	0.000000000000
0.000000000000	939.393939393939	0.000000000000	0.000000004080	0.000369165973	0.000124407672	0.000000426356	0.000124407672	0.000000426356	0.000000004080	0.000000000000	0.000000000000	-0.000000000000	-0.000000000000	0.000000000000
0.000000000000	944.444444444444	0.000000000000	0.000000004080	0.000369165973	0.000124407672	0.000000426356	0.000124407672	0.000000426356	0.000000004080	0.000000000000	0.000000000000	-0.000000000000	-0.000000000000	0.000000000000
0.000000000000	949.494949494949	0.000000000000	0.000000004080	0.000369165973	0.000124407672	0.000000426356	0.000124407672	0.000000426356	0.000000004080	0.000000000000	0.000000000000	-0.000000000000	-0.000000000000	0.000000000000
0.000000000000	954.545454545455	0.000000000000	0.000000004080	0.000369165973	0.000124407672	0.000000426356	0.000124407672	0.000000426356	0.000000004080	0.000000000000	0.000000000000	-0.000000000000	-0.000000000000	0.000000000000
0.000000000000	959.595959595960	0.000000000000	0.000000004080	0.000369165973	0.000124407672	0.000000426356	0.000124407672	0.000000426356	0.000000004080	0.000000000000	0.000000000000	-0.000000000000	-0.000000000000	0.000000000000
0.000000000000	964.646464646465	0.000000000000	0.000000004080	0.000369165973	0.000124407672	0.000000426356	0.000124407672	0.000000426356	0.000000004080	0.000000000000	0.000000000000	-0.000000000000	-0.000000000000	0.000000000000
0.000000000000	969.696969696970	0.000000000000	0.000000004080	0.000369165973	0.000124407672	0.000000426356	0.000124407672	0.000000426356	0.000000004080	0.000000000000	0.000000000000	-0.000000000000	-0.000000000000	0.000000000000
0.000000000000	974.747474747475	0.000000000000	0.000000004080	0.000369165973	0.000124407672	0.000000426356	0.000124407672	0.000000426356	0.000000004080	0.000000000000	0.000000000000	-0.000000000000	-0.000000000000	0.000000000000
0.000000000000	979.797979797980	0.000000000000	0.000000004080	0.000369165973	0.000124407672	0.000000426356	0.000124407672	0.000000426356	0.000000004080	0.000000000000	0.000000000000	-0.000000000000	-0.000000000000	0.000000000000
0.000000000000	984.848484848485	0.000000000000	0.000000004080	0.000369165973	0.000124407672	0.000000426356	0.000124407672	0.000000426356	0.000000004080	0.000000000000	0.000000000000	-0.000000000000	-0.000000000000	0.000000000000
0.000000000000	989.898989898990	0.000000000000	0.000000004080	0.000369165973	0.000124407672	0.000000426356	0.000124407672	0.000000426356	0.000000004080	0.000000000000	0.000000000000	-0.000000000000	-0.000000000000	0.000000000000
0.000000000000	994.949494949495	0.000000000000	0.000000004080	0.000369165973	0.000124407672	0.000000426356	0.000124407672	0.000000426356	0.000000004080	0.000000000000	0.000000000000	-0.000000000000	-0.000000000000	0.000000000000
0.000000000000	1000.000000000000	0.000000000000	0.000000004080	0.000369165973	0.000124407672	0.000000426356	0.000124407672	0.000000426356	0.000000004080	0.000000000000	0.000000000000	-0.000000000000	-0.000000000000	0.000000000000
0.000000000000	1005.050505050505	0.000000000000	0.000000004080	0.000369165973	0.000124407672	0.000000426356	0.000124407672	0.000000426356	0.000000004080	0.000000000000	0.000000000000	-0.000000000000	-0.000000000000	0.000000000000
0.000000000000	1010.101010101010	0.000000000000	0.000000004080	0.000369165973	0.000124407672	0.000000426356	0.000124407672	0.000000426356	0.000000004080	0.000000000000	0.000000000000	-0.000000000000	-0.000000000000	0.000000000000
0.000000000000	1015.151515151515	0.000000000000	0.000000007296	0.000307528595	0.000185337960	0.000001133445	0.000174090100	0.000000967727	0.000000006839	0.000062347683	-0.000001487911	-0.000212798170	-0.000009605943	0.000000000000
-0.000222404112	1020.202020202020	0.000000000000	0.000000007296	0.000307530975	0.000185333200	0.000001135825	0.000183245498	0.000001104408	0.000000007211	0.000000000000	0.000000000000	-0.000039214104	-0.000002425237	0.000000000000
-0.000041639341	1025.252525252525	-0.000000000000	0.000000007296	0.000307530988	0.000185333173	0.000001135839	0.000184945448	0.000001130000	0.000000007280	0.000000000000	0.000000000000	-0.000007281173	-0.000000454101	0.000000000000
-0.000007735274	1030.303030303030	-0.000000000000	0.000000007296	0.000307530988	0.000185333173	0.000001135839	0.000185261164	0.000001134754	0.000000007293	0.000000000000	0.000000000000	-0.000001352263	-0.000000084358	0.000000000000
-0.000001436620	1035.353535353535	-0.000000000000	0.000000007296	0.000307530988	0.000185333173	0.000001135839	0.000185319799	0.000001135637	0.000000007295	0.000000000000	0.000000000000	-0.000000251145	-0.000000015667	0.000000000000
-0.000000266812	1040.404040404040	0.000000000000	0.000000007296	0.000307530988	0.000185333173	0.000001135839	0.000185330689	0.000001135801	0.000000007296	0.000000000000	0.000000000000	-0.000000046643	-0.000000002910	0.000000000000
-0.000000049553	1045.454545454545	-0.000000000000	0.000000007296	0.000307530988	0.000185333173	0.000001135839	0.000185332712	0.000001135832	0.000000007296	0.000000000000	0.000000000000	-0.000000008665	-0.000000000541	0.000000000000
-0.000000009206	1050.505050505050	-0.000000000000	0.000000007296	0.000307530988	0.000185333173	0.000001135839	0.000185333087	0.000001135837	0.000000007296	0.000000000000	0.000000000000	-0.000000001606	-0.000000000100	0.000000000000
-0.000000001707	1055.555555555555	0.000000000000	0.000000007296	0.000307530988	0.000185333173	0.000001135839	0.000185333157	0.000001135838	0.000000007296	0.000000000000	0.000000000000	-0.000000000298	-0.000000000019	0.000000000000
-0.000000000316	1060.606060606061	-0.000000000000	0.000000007296	0.000307530988	0.000185333173	0.000001135839	0.000185333170	0.000001135839	0.000000007296	0.000000000000	0.000000000000	-0.000000000056	-0.000000000003	0.000000000000
-0.000000000059	1065.656565656566	0.000000000000	0.000000007296	0.000307530988	0.000185333173	0.000001135839	0.000185333172	0.000001135839	0.000000007296	0.000000000000	0.000000000000	-0.000000000011	-0.000000000001	0.000000000000
-0.000000000011	1070.707070707071	-0.000000000000	0.000000007296	0.000307530988	0.000185333173	0.000001135839	0.000185333173	0.000001135839	0.000000007296	0.000000000000	0.000000000000	-0.000000000002	-0.000000000000	0.000000000000
-0.000000000002	1075.757575757576	0.000000000000	0.000000007296	0.000307530988	0.000185333173	0.000001135839	0.000185333173	0.000001135839	0.000000007296	0.000000000000	0.000000000000	-0.000000000000	-0.000000000000	0.000000000000
-0.000000000000	1080.808080808081	-0.000000000000	0.000000007296	0.000307530988	0.000185333173	0.000001135839	0.000185333173	0.000001135839	0.000000007296	0.000000000000	0.000000000000	-0.000000000000	-0.000000000000	0.000000000000
-0.000000000000	1085.858585858586	0.000000000000	0.000000007296	0.000307530988	0.000185333173	0.000001135839	0.000185333173	0.000001135839	0.000000007296	0.000000000000	0.000000000000	-0.000000000000	-0.000000000000	0.000000000000
-0.000000000000	1090.909090909091	-0.000000000000	0.000000007296	0.000307530988	0.000185333173	0.000001135839	0.000185333173	0.000001135839	0.000000007296	0.000000000000	0.000000000000	-0.000000000000	-0.000000000000	0.000000000000
-0.000000000000	1095.959595959596	0.000000000000	0.000000007296	0.000307530988	0.000185333173	0.000001135839	0.000185333173	0.000001135839	0.000000007296	0.000000000000	0.000000000000	-0.000000000000	-0.000000000000	0.000000000000
-0.000000000000	1101.010101010101	0.000000000000	0.000000007296	0.000307530988	0.000185333173	0.000001135839	0.000185333173	0.000001135839	0.000000007296	0.000000000000	0.000000000000	-0.000000000000	-0.000000000000	0.000000000000
-0.000000000000	1106.060606060606	0.000000000000	0.000000007296	0.000307530988	0.000185333173	0.000001135839	0.000185333173	0.000001135839	0.000000007296	0.000000000000	0.000000000000	-0.000000000000	-0.000000000000	0.000000000000
-0.000000000000	1111.111111111111	0.000000000000	0.000000007296	0.000307530988	0.000185333173	0.000001135839	0.000185333173	0.000001135839	0.000000007296	0.000000000000	0.000000000000	-0.000000000000	-0.000000000000	0.000000000000
-0.000000000000	1116.161616161616	0.000000000000	0.000000007296	0.000307530988	0.000185333173	0.000001135839	0.000185333173	0.000001135839	0.000000007296	0.000000000000	0.000000000000	-0.000000000000	-0.000000000000	0.000000000000
-0.000000000000	1121.212121212121	0.000000000000	0.000000007296	0.000307530988	0.000185333173	0.000001135839	0.000185333173	0.000001135839	0.000000007296	0.000000000000	0.000000000000	-0.000000000000	-0.000000000000	0.000000000000
-0.000000000000	1126.262626262626	0.000000000000	0.000000007296	0.000307530988	0.000185333173	0.000001135839	0.000185333173	0.000001135839	0.000000007296	0.000000000000	0.000000000000	-0.000000000000	-0.000000000000	0.000000000000
0.000000000000	1131.313131313131	0.000000000000	0.000000007296	0.000307530988	0.000185333173	0.000001135839	0.000185333173	0.000001135839	0.000000007296	0.000000000000	0.000000000000	-0.000000000000	-0.000000000000	0.000000000000
0.000000000000	1136.363636363636	0.000000000000	0.000000007296	0.000307530988	0.000185333173	0.000001135839	0.000185333173	0.000001135839	0.000000007296	0.000000000000	0.000000000000	-0.000000000000	-0.000000000000	0.000000000000
0.000000000000	1141.414141414141	0.000000000000	0.000000007296	0.000307530988	0.000185333173	0.000001135839	0.000185333173	0.000001135839	0.000000007296	0.000000000000	0.000000000000	-0.000000000000	-0.000000000000	0.000000000000
0.000000000000	1146.464646464646	0.000000000000	0.000000007296	0.000307530988	0.000185333173	0.000001135839	0.000185333173	0.000001135839	0.000000007296	0.000000000000	0.000000000000	-0.000000000000	-0.000000000000	0.000000000000
0.000000000000	1151.515151515152	0.000000000000	0.000000007296	0.000307530988	0.000185333173	0.000001135839	0.000185333173	0.000001135839	0.000000007296	0.000000000000	0.000000000000	-0.000000000000	-0.000000000000	0.000000000000
0.000000000000	1156.565656565657	0.000000000000	0.000000007296	0.000307530988	0.000185333173	0.000001135839	0.000185333173	0.000001135839	0.000000007296	0.000000000000	0.000000000000	-0.000000000000	-0.000000000000	0.000000000000
0.000000000000	1161.616161616161	0.000000000000	0.000000007296	0.000307530988	0.000185333173	0.000001135839	0.000185333173	0.000001135839	0.000000007296	0.000000000000	0.000000000000	-0.000000000000	-0.000000000000	0.000000000000
0.000000000000	1166.666666666667	0.000000000000	0.000000007296	0.000307530988	0.000185333173	0.000001135839	0.000185333173	0.000001135839	0.000000007296	0.000000000000	0.000000000000	-0.000000000000	-0.000000000000	0.000000000000
0.000000000000	1171.717171717172	0.000000000000	0.000000007296	0.000307530988	0.000185333173	0.000001135839	0.000185333173	0.000001135839	0.000000007296	0.000000000000	0.000000000000	-0.000000000000	-0.000000000000	0.000000000000
0.000000000000	1176.767676767677	0.000000000000	0.000000007296	0.000307530988	0.000185333173	0.000001135839	0.000185333173	0.000001135839	0.000000007296	0.000000000000	0.000000000000	-0.000000000000	-0.000000000000	0.000000000000
0.000000000000	1181.818181818182	0.000000000000	0.000000007296	0.000307530988	0.000185333173	0.000001135839	0.000185333173	0.000001135839	0.000000007296	0.000000000000	0.000000000000	-0.000000000000	-0.000000000000	0.000000000000
0.000000000000	1186.868686868687	0.000000000000	0.000000007296	0.000307530988	0.000185333173	0.000001135839	0.000185333173	0.000001135839	0.000000007296	0.000000000000	0.000000000000	-0.000000000000	-0.000000000000	0.000000000000
0.000000000000	1191.919191919192	0.000000000000	0.000000007296	0.000307530988	0.000185333173	0.000001135839	0.000185333173	0.000001135839	0.000000007296	0.000000000000	0.000000000000	-0.000000000000	-0.000000000000	0.000000000000
0.000000000000	1196.969696969697	0.000000000000	0.000000007296	0.000307530988	0.000185333173	0.000001135839	0.000185333173	0.000001135839	0.000000007296	0.000000000000	0.000000000000	-0.000000000000	-0.000000000000	0.000000000000
0.000000000000	1202.020202020202	0.000000000000	0.000000007296	0.000307530988	0.000185333173	0.000001135839	0.000185333173	0.000001135839	0.000000007296	0.000000000000	0.000000000000	-0.000000000000	-0.000000000000	0.000000000000
0.000000000000	1207.070707070707	0.000000000000	0.000000007296	0.000307530988	0.000185333173	0.000001135839	0.000185333173	0.000001135839	0.000000007296	0.000000000000	0.000000000000	-0.000000000000	-0.000000000000	0.000000000000
0.000000000000	1212.121212121212	0.000000000000	0.000000007296	0.000307530988	0.000185333173	0.000001135839	0.000185333173	0.000001135839	0.000000007296	0.000000000000	0.000000000000	-0.000000000000	-0.000000000000	0.000000000000
0.000000000000	1217.171717171717	0.000000000000	0.000000007296	0.000307530988	0.000185333173	0.000001135839	0.000185333173	0.000001135839	0.000000007296	0.000000000000	0.000000000000	-0.000000000000	-0.000000000000	0.000000000000
0.000000000000	1222.222222222222	0.000000000000	0.000000007296	0.000307530988	0.000185333173	0.000001135839	0.000185333173	0.000001135839	0.000000007296	0.000000000000	0.000000000000	-0.000000000000	-0.000000000000	0.000000000000
0.000000000000	1227.272727272727	0.000000000000	0.000000007296	0.000307530988	0.000185333173	0.000001135839	0.000185333173	0.000001135839	0.000000007296	0.000000000000	0.000000000000	-0.000000000000	-0.000000000000	0.000000000000
0.000000000000	1232.323232323232	0.000000000000	0.000000007296	0.000307530988	0.000185333173	0.000001135839	0.000185333173	0.000001135839	0.000000007296	0.000000000000	0.000000000000	-0.000000000000	-0.000000000000	0.000000000000
0.000000000000	1237.373737373737	0.000000000000	0.000000007296	0.000307530988	0.000185333173	0.000001135839	0.000185333173	0.000001135839	0.000000007296	0.000000000000	0.000000000000	-0.000000000000	-0.000000000000	0.000000000000
0.000000000000	1242.424242424242	0.000000000000	0.000000007296	0.000307530988	0.000185333173	0.000001135839	0.000185333173	0.000001135839	0.000000007296	0.000000000000	0.000000000000	-0.000000000000	-0.000000000000	0.000000000000
0.000000000000	1247.474747474747	0.000000000000	0.000000007296	0.000307530988	0.000185333173	0.000001135839	0.000185333173	0.000001135839	0.000000007296	0.000000000000	0.000000000000	-0.000000000000	-0.000000000000	0.000000000000
0.000000000000	1252.525252525252	0.000000000000	0.000000007296	0.000307530988	0.000185333173	0.000001135839	0.000185333173	0.000001135839	0.000000007296	0.000000000000	0.000000000000	-0.000000000000	-0.000000000000	0.000000000000
0.000000000000	1257.575757575758	0.000000000000	0.000000007296	0.000307530988	0.000185333173	0.000001135839	0.000185333173	0.000001135839	0.000000007296	0.000000000000	0.000000000000	-0.000000000000	-0.000000000000	0.000000000000
0.000000000000	1262.626262626263	0.000000000000	0.000000007296	0.000307530988	0.000185333173	0.000001135839	0.000185333173	0.000001135839	0.000000007296	0.000000000000	0.000000000000	-0.000000000000	-0.000000000000	0.000000000000
0.000000000000	1267.676767676768	0.000000000000	0.000000007296	0.000307530988	0.000185333173	0.000001135839	0.000185333173	0.000001135839	0.000000007296	0.000000000000	0.000000000000	-0.000000000000	-0.000000000000	0.000000000000
0.000000000000	1272.727272727273	0.000000000000	0.000000007296	0.000307530988	0.000185333173	0.000001135839	0.000185333173	0.000001135839	0.000000007296	0.000000000000	0.000000000000	-0.000000000000	-0.000000000000	0.000000000000
0.000000000000	1277.777777777778	0.000000000000	0.000000007296	0.000307530988	0.000185333173	0.000001135839	0.000185333173	0.000001135839	0.000000007296	0.000000000000	0.000000000000	-0.000000000000	-0.000000000000	0.000000000000
0.000000000000	1282.828282828283	0.000000000000	0.000000007296	0.000307530988	0.000185333173	0.000001135839	0.000185333173	0.000001135839	0.000000007296	0.000000000000	0.000000000000	-0.000000000000	-0.000000000000	0.000000000000
0.000000000000	1287.878787878788	0.000000000000	0.000000007296	0.000307530988	0.000185333173	0.000001135839	0.000185333173	0.000001135839	0.000000007296	0.000000000000	0.000000000000	-0.000000000000	-0.000000000000	0.000000000000
0.000000000000	1292.929292929293	0.000000000000	0.000000007296	0.000307530988	0.000185333173	0.000001135839	0.000185333173	0.000001135839	0.000000007296	0.000000000000	0.000000000000	-0.000000000000	-0.000000000000	0.000000000000
0.000000000000	1297.979797979798	0.000000000000	0.000000007296	0.000307530988	0.000185333173	0.000001135839	0.000185333173	0.000001135839	0.000000007296	0.000000000000	0.000000000000	-0.000000000000	-0.000000000000	0.000000000000
0.000000000000	1303.030303030303	0.000000000000	0.000000007296	0.000307530988	0.000185333173	0.000001135839	0.000185333173	0.000001135839	0.000000007296	0.000000000000	0.000000000000	-0.000000000000	-0.000000000000	0.000000000000
0.000000000000	1308.080808080808	0.000000000000	0.000000007296	0.000307530988	0.000185333173	0.000001135839	0.000185333173	0.000001135839	0.000000007296	0.000000000000	0.000000000000	-0.000000000000	-0.000000000000	0.000000000000
0.000000000000	1313.131313131313	0.000000000000	0.000000007296	0.000307530988	0.000185333173	0.000001135839	0.000185333173	0.000001135839	0.000000007296	0.000000000000	0.000000000000	-0.000000000000	-0.000000000000	0.000000000000
0.000000000000	1318.181818181818	0.000000000000	0.000000007296	0.000307530988	0.000185333173	0.000001135839	0.000185333173	0.000001135839	0.000000007296	0.000000000000	0.000000000000	-0.000000000000	-0.000000000000	0.000000000000
0.000000000000	1323.232323232323	0.000000000000	0.000000007296	0.000307530988	0.000185333173	0.000001135839	0.000185333173	0.000001135839	0.000000007296	0.000000000000	0.000000000000	-0.000000000000	-0.000000000000	0.000000000000
0.000000000000	1328.282828282828	0.000000000000	0.000000007296	0.000307530988	0.000185333173	0.000001135839	0.000185333173	0.000001135839	0.000000007296	0.000000000000	0.000000000000	-0.000000000000	-0.000000000000	0.000000000000
0.000000000000	1333.333333333333	0.000000000000	0.000000007296	0.000307530988	0.000185333173	0.000001135839	0.000185333173	0.000001135839	0.000000007296	0.000000000000	0.000000000000	-0.000000000000	-0.000000000000	0.000000000000
0.000000000000	1338.383838383838	0.000000000000	0.000000007296	0.000307530988	0.000185333173	0.000001135839	0.000185333173	0.000001135839	0.000000007296	0.000000000000	0.000000000000	-0.000000000000	-0.000000000000	0.000000000000
0.000000000000	1343.434343434343	0.000000000000	0.000000007296	0.000307530988	0.000185333173	0.000001135839	0.000185333173	0.000001135839	0.000000007296	0.000000000000	0.000000000000	-0.000000000000	-0.000000000000	0.000000000000
0.000000000000	1348.484848484848	0.000000000000	0.000000007296	0.000307530988	0.000185333173	0.000001135839	0.000185333173	0.000001135839	0.000000007296	0.000000000000	0.000000000000	-0.000000000000	-0.000000000000	0.000000000000
0.000000000000	1353.535353535353	0.000000000000	0.000000007296	0.000307530988	0.000185333173	0.000001135839	0.000185333173	0.000001135839	0.000000007296	0.000000000000	0.000000000000	-0.000000000000	-0.000000000000	0.000000000000
0.000000000000	1358.585858585858	0.000000000000	0.000000007296	0.000307530988	0.000185333173	0.000001135839	0.000185333173	0.000001135839	0.000000007296	0.000000000000	0.000000000000	-0.000000000000	-0.000000000000	0.000000000000
0.000000000000	1363.636363636364	0.000000000000	0.000000007296	0.000307530988	0.000185333173	0.000001135839	0.000185333173	0.000001135839	0.000000007296	0.000000000000	0.000000000000	-0.000000000000	-0.000000000000	0.000000000000
0.000000000000	1368.686868686869	0.000000000000	0.000000007296	0.000307530988	0.000185333173	0.000001135839	0.000185333173	0.000001135839	0.000000007296	0.000000000000	0.000000000000	-0.000000000000	-0.000000000000	0.000000000000
0.000000000000	1373.737373737374	0.000000000000	0.000000007296	0.000307530988	0.000185333173	0.000001135839	0.000185333173	0.000001135839	0.000000007296	0.000000000000	0.000000000000	-0.000000000000	-0.000000000000	0.000000000000
0.000000000000	1378.787878787879	0.000000000000	0.000000007296	0.000307530988	0.000185333173	0.000001135839	0.000185333173	0.000001135839	0.000000007296	0.000000000000	0.000000000000	-0.000000000000	-0.000000000000	0.000000000000
0.000000000000	1383.838383838384	0.000000000000	0.000000007296	0.000307530988	0.000185333173	0.000001135839	0.000185333173	0.000001135839	0.000000007296	0.000000000000	0.000000000000	-0.000000000000	-0.000000000000	0.000000000000
0.000000000000	1388.888888888889	0.000000000000	0.000000007296	0.000307530988	0.000185333173	0.000001135839	0.000185333173	0.000001135839	0.000000007296	0.000000000000	0.000000000000	-0.000000000000	-0.000000000000	0.000000000000
0.000000000000	1393.939393939394	0.000000000000	0.000000007296	0.000307530988	0.000185333173	0.000001135839	0.000185333173	0.000001135839	0.000000007296	0.000000000000	0.000000000000	-0.000000000000	-0.000000000000	0.000000000000
0.000000000000	1398.989898989899	0.000000000000	0.000000007296	0.000307530988	0.000185333173	0.000001135839	0.000185333173	0.000001135839	0.000000007296	0.000000000000	0.000000000000	-0.000000000000	-0.000000000000	0.000000000000
0.000000000000	1404.040404040404	0.000000000000	0.000000007296	0.000307530988	0.000185333173	0.000001135839	0.000185333173	0.000001135839	0.000000007296	0.000000000000	0.000000000000	-0.000000000000	-0.000000000000	0.000000000000
0.000000000000	1409.090909090909	0.000000000000	0.000000007296	0.000307530988	0.000185333173	0.000001135839	0.000185333173	0.000001135839	0.000000007296	0.000000000000	0.000000000000	-0.000000000000	-0.000000000000	0.000000000000
0.000000000000	1414.141414141414	0.000000000000	0.000000007296	0.000307530988	0.000185333173	0.000001135839	0.000185333173	0.000001135839	0.000000007296	0.000000000000	0.000000000000	-0.000000000000	-0.000000000000	0.000000000000
0.000000000000	1419.191919191919	0.000000000000	0.000000007296	0.000307530988	0.000185333173	0.000001135839	0.000185333173	0.000001135839	0.000000007296	0.000000000000	0.000000000000	-0.000000000000	-0.000000000000	0.000000000000
0.000000000000	1424.242424242424	0.000000000000	0.000000007296	0.000307530988	0.000185333173	0.000001135839	0.000185333173	0.000001135839	0.000000007296	0.000000000000	0.000000000000	-0.000000000000	-0.000000000000	0.000000000000
0.000000000000	1429.292929292929	0.000000000000	0.000000007296	0.000307530988	0.000185333173	0.000001135839	0.000185333173	0.000001135839	0.000000007296	0.000000000000	0.000000000000	-0.000000000000	-0.000000000000	0.000000000000
0.000000000000	1434.343434343434	0.000000000000	0.000000007296	0.000307530988	0.000185333173	0.000001135839	0.000185333173	0.000001135839	0.000000007296	0.000000000000	0.000000000000	-0.000000000000	-0.000000000000	0.000000000000
0.000000000000	1439.393939393939	0.000000000000	0.000000007296	0.000307530988	0.000185333173	0.000001135839	0.000185333173	0.000001135839	0.000000007296	0.000000000000	0.000000000000	-0.000000000000	-0.000000000000	0.000000000000
0.000000000000	1444.444444444444	0.000000000000	0.000000007296	0.000307530988	0.000185333173	0.000001135839	0.000185333173	0.000001135839	0.000000007296	0.000000000000	0.000000000000	-0.000000000000	-0.000000000000	0.000000000000
0.000000000000	1449.494949494949	0.000000000000	0.000000007296	0.000307530988	0.000185333173	0.000001135839	0.000185333173	0.000001135839	0.000000007296	0.000000000000	0.000000000000	-0.000000000000	-0.000000000000	0.000000000000
0.000000000000	1454.545454545455	0.000000000000	0.000000007296	0.000307530988	0.000185333173	0.000001135839	0.000185333173	0.000001135839	0.000000007296	0.000000000000	0.000000000000	-0.000000000000	-0.000000000000	0.000000000000
0.000000000000	1459.595959595960	0.000000000000	0.000000007296	0.000307530988	0.000185333173	0.000001135839	0.000185333173	0.000001135839	0.000000007296	0.000000000000	0.000000000000	-0.000000000000	-0.000000000000	0.000000000000
0.000000000000	1464.646464646464	0.000000000000	0.000000007296	0.000307530988	0.000185333173	0.000001135839	0.000185333173	0.000001135839	0.000000007296	0.000000000000	0.000000000000	-0.000000000000	-0.000000000000	0.000000000000
0.000000000000	1469.696969696970	0.000000000000	0.000000007296	0.000307530988	0.000185333173	0.000001135839	0.000185333173	0.000001135839	0.000000007296	0.000000000000	0.000000000000	-0.000000000000	-0.000000000000	0.000000000000
0.000000000000	1474.747474747475	0.000000000000	0.000000007296	0.000307530988	0.000185333173	0.000001135839	0.000185333173	0.000001135839	0.000000007296	0.000000000000	0.000000000000	-0.000000000000	-0.000000000000	0.000000000000
0.000000000000	1479.797979797980	0.000000000000	0.000000007296	0.000307530988	0.000185333173	0.000001135839	0.000185333173	0.000001135839	0.000000007296	0.000000000000	0.000000000000	-0.000000000000	-0.000000000000	0.000000000000
0.000000000000	1484.848484848485	0.000000000000	0.000000007296	0.000307530988	0.000185333173	0.000001135839	0.000185333173	0.000001135839	0.000000007296	0.000000000000	0.000000000000	-0.000000000000	-0.000000000000	0.000000000000
0.000000000000	1489.898989898990	0.000000000000	0.000000007296	0.000307530988	0.000185333173	0.000001135839	0.000185333173	0.000001135839	0.000000007296	0.000000000000	0.000000000000	-0.000000000000	-0.000000000000	0.000000000000
0.000000000000	1494.949494949495	0.000000000000	0.000000007296	0.000307530988	0.000185333173	0.000001135839	0.000185333173	0.000001135839	0.000000007296	0.000000000000	0.000000000000	-0.000000000000	-0.000000000000	0.000000000000
0.000000000000	1500.000000000000	0.000000000000	0.000000007296	0.000307530988	0.000185333173	0.000001135839	0.000185333173	0.000001135839	0.000000007296	0.000000000000	0.000000000000	-0.000000000000	-0.000000000000	0.000000000000
0.000000000000	1505.050505050505	0.000000000000	0.000000007296	0.000307530988	0.000185333173	0.000001135839	0.000185333173	0.000001135839	0.000000007296	0.000000000000	0.000000000000	-0.000000000000	-0.000000000000	0.000000000000
0.000000000000	1510.101010101010	0.000000000000	0.000000007296	0.000307530988	0.000185333173	0.000001135839	0.000185333173	0.000001135839	0.000000007296	0.000000000000	0.000000000000	-0.000000000000	-0.000000000000	0.000000000000
0.000000000000	1515.151515151515	0.000000000000	0.000000007296	0.000307530988	0.000185333173	0.000001135839	0.000185333173	0.000001135839	0.000000007296	0.000000000000	0.000000000000	-0.000000000000	-0.000000000000	0.000000000000
0.000000000000	1520.202020202020	0.000000000000	0.000000012014	0.000246707273	0.000244826571	0.000002466156	0.000233912770	0.000002151076	0.000000011312	0.000062158751	-0.000001483402	-0.000208074561	-0.000018014090	0.000000000000
-0.000226088651	1525.252525252525	0.000000000000	0.000000012014	0.000246711653	0.000244817810	0.000002470537	0.000242793210	0.000002410850	0.000000011883	0.000000000000	0.000000000000	-0.000038036415	-0.000004609358	0.000000000000
-0.000042645773	1530.303030303030	0.000000000000	0.000000012014	0.000246711676	0.000244817764	0.000002470560	0.000244441762	0.000002459468	0.000000011989	0.000000000000	0.000000000000	-0.000007061022	-0.000000862679	0.000000000000
-0.000007923701	1535.353535353535	0.000000000000	0.000000012014	0.000246711676	0.000244817764	0.000002470560	0.000244747932	0.000002468500	0.000000012009	0.000000000000	0.000000000000	-0.000001311379	-0.000000160254	0.000000000000
-0.000001471633	1540.404040404040	0.000000000000	0.000000012014	0.000246711676	0.000244817764	0.000002470560	0.000244804795	0.000002470177	0.000000012013	0.000000000000	0.000000000000	-0.000000243552	-0.000000029763	0.000000000000
-0.000000273315	1545.454545454545	-0.000000000000	0.000000012014	0.000246711676	0.000244817764	0.000002470560	0.000244815355	0.000002470489	0.000000012013	0.000000000000	0.000000000000	-0.000000045233	-0.000000005528	0.000000000000
-0.000000050761	1550.505050505050	0.000000000000	0.000000012014	0.000246711676	0.000244817764	0.000002470560	0.000244817317	0.000002470547	0.000000012014	0.000000000000	0.000000000000	-0.000000008403	-0.000000001027	0.000000000000
-0.000000009430	1555.555555555555	0.000000000000	0.000000012014	0.000246711676	0.000244817764	0.000002470560	0.000244817681	0.000002470557	0.000000012014	0.000000000000	0.000000000000	-0.000000001558	-0.000000000190	0.000000000000
-0.000000001748	1560.606060606061	-0.000000000000	0.000000012014	0.000246711676	0.000244817764	0.000002470560	0.000244817748	0.000002470559	0.000000012014	0.000000000000	0.000000000000	-0.000000000289	-0.000000000035	0.000000000000
-0.000000000324	1565.656565656566	0.000000000000	0.000000012014	0.000246711676	0.000244817764	0.000002470560	0.000244817761	0.000002470560	0.000000012014	0.000000000000	0.000000000000	-0.000000000054	-0.000000000007	0.000000000000
-0.000000000061	1570.707070707071	-0.000000000000	0.000000012014	0.000246711676	0.000244817764	0.000002470560	0.000244817763	0.000002470560	0.000000012014	0.000000000000	0.000000000000	-0.000000000010	-0.000000000001	0.000000000000
-0.000000000012	1575.757575757576	0.000000000000	0.000000012014	0.000246711676	0.000244817764	0.000002470560	0.000244817764	0.000002470560	0.000000012014	0.000000000000	0.000000000000	-0.000000000002	-0.000000000000	0.000000000000
-0.000000000002	1580.808080808081	-0.000000000000	0.000000012014	0.000246711676	0.000244817764	0.000002470560	0.000244817764	0.000002470560	0.000000012014	0.000000000000	0.000000000000	-0.000000000000	-0.000000000000	0.000000000000
-0.000000000000	1585.858585858586	0.000000000000	0.000000012014	0.000246711676	0.000244817764	0.000002470560	0.000244817764	0.000002470560	0.000000012014	0.000000000000	0.000000000000	-0.000000000000	-0.000000000000	0.000000000000
-0.000000000000	1590.909090909091	-0.000000000000	0.000000012014	0.000246711676	0.000244817764	0.000002470560	0.000244817764	0.000002470560	0.000000012014	0.000000000000	0.000000000000	-0.000000000000	-0.000000000000	0.000000000000
-0.000000000000	1595.959595959596	0.000000000000	0.000000012014	0.000246711676	0.000244817764	0.000002470560	0.000244817764	0.000002470560	0.000000012014	0.000000000000	0.000000000000	-0.000000000000	-0.000000000000	0.000000000000
-0.000000000000	1601.010101010101	0.000000000000	0.000000012014	0.000246711676	0.000244817764	0.000002470560	0.000244817764	0.000002470560	0.000000012014	0.000000000000	0.000000000000	-0.000000000000	-0.000000000000	0.000000000000
-0.000000000000	1606.060606060606	0.000000000000	0.000000012014	0.000246711676	0.000244817764	0.000002470560	0.000244817764	0.000002470560	0.000000012014	0.000000000000	0.000000000000	-0.000000000000	-0.000000000000	0.000000000000
-0.000000000000	1611.111111111111	0.000000000000	0.000000012014	0.000246711676	0.000244817764	0.000002470560	0.000244817764	0.000002470560	0.000000012014	0.000000000000	0.000000000000	-0.000000000000	-0.000000000000	0.000000000000
-0.000000000000	1616.161616161616	0.000000000000	0.000000012014	0.000246711676	0.000244817764	0.000002470560	0.000244817764	0.000002470560	0.000000012014	0.000000000000	0.000000000000	-0.000000000000	-0.000000000000	0.000000000000
-0.000000000000	1621.212121212121	0.000000000000	0.000000012014	0.000246711676	0.000244817764	0.000002470560	0.000244817764	0.000002470560	0.000000012014	0.000000000000	0.000000000000	-0.000000000000	-0.000000000000	0.000000000000
-0.000000000000	1626.262626262626	0.000000000000	0.000000012014	0.000246711676	0.000244817764	0.000002470560	0.000244817764	0.000002470560	0.000000012014	0.000000000000	0.000000000000	-0.000000000000	-0.000000000000	0.000000000000
-0.000000000000	1631.313131313131	0.000000000000	0.000000012014	0.000246711676	0.000244817764	0.000002470560	0.000244817764	0.000002470560	0.000000012014	0.000000000000	0.000000000000	-0.000000000000	-0.000000000000	0.000000000000
0.000000000000	1636.363636363636	0.000000000000	0.000000012014	0.000246711676	0.000244817764	0.000002470560	0.000244817764	0.000002470560	0.000000012014	0.000000000000	0.000000000000	-0.000000000000	-0.000000000000	0.000000000000
0.000000000000	1641.414141414141	0.000000000000	0.000000012014	0.000246711676	0.000244817764	0.000002470560	0.000244817764	0.000002470560	0.000000012014	0.000000000000	0.000000000000	-0.000000000000	-0.000000000000	0.000000000000
0.000000000000	1646.464646464646	0.000000000000	0.000000012014	0.000246711676	0.000244817764	0.000002470560	0.000244817764	0.000002470560	0.000000012014	0.000000000000	0.000000000000	-0.000000000000	-0.000000000000	0.000000000000
0.000000000000	1651.515151515152	0.000000000000	0.000000012014	0.000246711676	0.000244817764	0.000002470560	0.000244817764	0.000002470560	0.000000012014	0.000000000000	0.000000000000	-0.000000000000	-0.000000000000	0.000000000000
0.000000000000	1656.565656565656	0.000000000000	0.000000012014	0.000246711676	0.000244817764	0.000002470560	0.000244817764	0.000002470560	0.000000012014	0.000000000000	0.000000000000	-0.000000000000	-0.000000000000	0.000000000000
0.000000000000	1661.616161616161	0.000000000000	0.000000012014	0.000246711676	0.000244817764	0.000002470560	0.000244817764	0.000002470560	0.000000012014	0.000000000000	0.000000000000	-0.000000000000	-0.000000000000	0.000000000000
0.000000000000	1666.666666666667	0.000000000000	0.000000012014	0.000246711676	0.000244817764	0.000002470560	0.000244817764	0.000002470560	0.000000012014	0.000000000000	0.000000000000	-0.000000000000	-0.000000000000	0.000000000000
0.000000000000	1671.717171717172	0.000000000000	0.000000012014	0.000246711676	0.000244817764	0.000002470560	0.000244817764	0.000002470560	0.000000012014	0.000000000000	0.000000000000	-0.000000000000	-0.000000000000	0.000000000000
0.000000000000	1676.767676767677	0.000000000000	0.000000012014	0.000246711676	0.000244817764	0.000002470560	0.000244817764	0.000002470560	0.000000012014	0.000000000000	0.000000000000	-0.000000000000	-0.000000000000	0.000000000000
0.000000000000	1681.818181818182	0.000000000000	0.000000012014	0.000246711676	0.000244817764	0.000002470560	0.000244817764	0.000002470560	0.000000012014	0.000000000000	0.000000000000	-0.000000000000	-0.000000000000	0.000000000000
0.000000000000	1686.868686868687	0.000000000000	0.000000012014	0.000246711676	0.000244817764	0.000002470560	0.000244817764	0.000002470560	0.000000012014	0.000000000000	0.000000000000	-0.000000000000	-0.000000000000	0.000000000000
0.000000000000	1691.919191919192	0.000000000000	0.000000012014	0.000246711676	0.000244817764	0.000002470560	0.000244817764	0.000002470560	0.000000012014	0.000000000000	0.000000000000	-0.000000000000	-0.000000000000	0.000000000000
0.000000000000	1696.969696969697	0.000000000000	0.000000012014	0.000246711676	0.000244817764	0.000002470560	0.000244817764	0.000002470560	0.000000012014	0.000000000000	0.000000000000	-0.000000000000	-0.000000000000	0.000000000000
0.000000000000	1702.020202020202	0.000000000000	0.000000012014	0.000246711676	0.000244817764	0.000002470560	0.000244817764	0.000002470560	0.000000012014	0.000000000000	0.000000000000	-0.000000000000	-0.000000000000	0.000000000000
0.000000000000	1707.070707070707	0.000000000000	0.000000012014	0.000246711676	0.000244817764	0.000002470560	0.000244817764	0.000002470560	0.000000012014	0.000000000000	0.000000000000	-0.000000000000	-0.000000000000	0.000000000000
0.000000000000	1712.121212121212	0.000000000000	0.000000012014	0.000246711676	0.000244817764	0.000002470560	0.000244817764	0.000002470560	0.000000012014	0.000000000000	0.000000000000	-0.000000000000	-0.000000000000	0.000000000000
0.000000000000	1717.171717171717	0.000000000000	0.000000012014	0.000246711676	0.000244817764	0.000002470560	0.000244817764	0.000002470560	0.000000012014	0.000000000000	0.000000000000	-0.000000000000	-0.000000000000	0.000000000000
0.000000000000	1722.222222222222	0.000000000000	0.000000012014	0.000246711676	0.000244817764	0.000002470560	0.000244817764	0.000002470560	0.000000012014	0.000000000000	0.000000000000	-0.000000000000	-0.000000000000	0.000000000000
0.000000000000	1727.272727272727	0.000000000000	0.000000012014	0.000246711676	0.000244817764	0.000002470560	0.000244817764	0.000002470560	0.000000012014	0.000000000000	0.000000000000	-0.000000000000	-0.000000000000	0.000000000000
0.000000000000	1732.323232323232	0.000000000000	0.000000012014	0.000246711676	0.000244817764	0.000002470560	0.000244817764	0.000002470560	0.000000012014	0.000000000000	0.000000000000	-0.000000000000	-0.000000000000	0.000000000000
0.000000000000	1737.373737373737	0.000000000000	0.000000012014	0.000246711676	0.000244817764	0.000002470560	0.000244817764	0.000002470560	0.000000012014	0.000000000000	0.000000000000	-0.000000000000	-0.000000000000	0.000000000000
0.000000000000	1742.424242424242	0.000000000000	0.000000012014	0.000246711676	0.000244817764	0.000002470560	0.000244817764	0.000002470560	0.000000012014	0.000000000000	0.000000000000	-0.000000000000	-0.000000000000	0.000000000000
0.000000000000	1747.474747474747	0.000000000000	0.000000012014	0.000246711676	0.000244817764	0.000002470560	0.000244817764	0.000002470560	0.000000012014	0.000000000000	0.000000000000	-0.000000000000	-0.000000000000	0.000000000000
0.000000000000	1752.525252525252	0.000000000000	0.000000012014	0.000246711676	0.000244817764	0.000002470560	0.000244817764	0.000002470560	0.000000012014	0.000000000000	0.000000000000	-0.000000000000	-0.000000000000	0.000000000000
0.000000000000	1757.575757575758	0.000000000000	0.000000012014	0.000246711676	0.000244817764	0.000002470560	0.000244817764	0.000002470560	0.000000012014	0.000000000000	0.000000000000	-0.000000000000	-0.000000000000	0.000000000000
0.000000000000	1762.626262626263	0.000000000000	0.000000012014	0.000246711676	0.000244817764	0.000002470560	0.000244817764	0.000002470560	0.000000012014	0.000000000000	0.000000000000	-0.000000000000	-0.000000000000	0.000000000000
0.000000000000	1767.676767676768	0.000000000000	0.000000012014	0.000246711676	0.000244817764	0.000002470560	0.000244817764	0.000002470560	0.000000012014	0.000000000000	0.000000000000	-0.000000000000	-0.000000000000	0.000000000000
0.000000000000	1772.727272727273	0.000000000000	0.000000012014	0.000246711676	0.000244817764	0.000002470560	0.000244817764	0.000002470560	0.000000012014	0.000000000000	0.000000000000	-0.000000000000	-0.000000000000	0.000000000000
0.000000000000	1777.777777777778	0.000000000000	0.000000012014	0.000246711676	0.000244817764	0.000002470560	0.000244817764	0.000002470560	0.000000012014	0.000000000000	0.000000000000	-0.000000000000	-0.000000000000	0.000000000000
0.000000000000	1782.828282828283	0.000000000000	0.000000012014	0.000246711676	0.000244817764	0.000002470560	0.000244817764	0.000002470560	0.000000012014	0.000000000000	0.000000000000	-0.000000000000	-0.000000000000	0.000000000000
0.000000000000	1787.878787878788	0.000000000000	0.000000012014	0.000246711676	0.000244817764	0.000002470560	0.000244817764	0.000002470560	0.000000012014	0.000000000000	0.000000000000	-0.000000000000	-0.000000000000	0.000000000000
0.000000000000	1792.929292929293	0.000000000000	0.000000012014	0.000246711676	0.000244817764	0.000002470560	0.000244817764	0.000002470560	0.000000012014	0.000000000000	0.000000000000	-0.000000000000	-0.000000000000	0.000000000000
0.000000000000	1797.979797979798	0.000000000000	0.000000012014	0.000246711676	0.000244817764	0.000002470560	0.000244817764	0.000002470560	0.000000012014	0.000000000000	0.000000000000	-0.000000000000	-0.000000000000	0.000000000000
0.000000000000	1803.030303030303	0.000000000000	0.000000012014	0.000246711676	0.000244817764	0.000002470560	0.000244817764	0.000002470560	0.000000012014	0.000000000000	0.000000000000	-0.000000000000	-0.000000000000	0.000000000000
0.000000000000	1808.080808080808	0.000000000000	0.000000012014	0.000246711676	0.000244817764	0.000002470560	0.000244817764	0.000002470560	0.000000012014	0.000000000000	0.000000000000	-0.000000000000	-0.000000000000	0.000000000000
0.000000000000	1813.131313131313	0.000000000000	0.000000012014	0.000246711676	0.000244817764	0.000002470560	0.000244817764	0.000002470560	0.000000012014	0.000000000000	0.000000000000	-0.000000000000	-0.000000000000	0.000000000000
0.000000000000	1818.181818181818	0.000000000000	0.000000012014	0.000246711676	0.000244817764	0.000002470560	0.000244817764	0.000002470560	0.000000012014	0.000000000000	0.000000000000	-0.000000000000	-0.000000000000	0.000000000000
0.000000000000	1823.232323232323	0.000000000000	0.000000012014	0.000246711676	0.000244817764	0.000002470560	0.000244817764	0.000002470560	0.000000012014	0.000000000000	0.000000000000	-0.000000000000	-0.000000000000	0.000000000000
0.000000000000	1828.282828282828	0.000000000000	0.000000012014	0.000246711676	0.000244817764	0.000002470560	0.000244817764	0.000002470560	0.000000012014	0.000000000000	0.000000000000	-0.000000000000	-0.000000000000	0.000000000000
0.000000000000	1833.333333333333	0.000000000000	0.000000012014	0.000246711676	0.000244817764	0.000002470560	0.000244817764	0.000002470560	0.000000012014	0.000000000000	0.000000000000	-0.000000000000	-0.000000000000	0.000000000000
0.000000000000	1838.383838383838	0.000000000000	0.000000012014	0.000246711676	0.000244817764	0.000002470560	0.000244817764	0.000002470560	0.000000012014	0.000000000000	0.000000000000	-0.000000000000	-0.000000000000	0.000000000000
0.000000000000	1843.434343434343	0.000000000000	0.000000012014	0.000246711676	0.000244817764	0.000002470560	0.000244817764	0.000002470560	0.000000012014	0.000000000000	0.000000000000	-0.000000000000	-0.000000000000	0.000000000000
0.000000000000	1848.484848484848	0.000000000000	0.000000012014	0.000246711676	0.000244817764	0.000002470560	0.000244817764	0.000002470560	0.000000012014	0.000000000000	0.000000000000	-0.000000000000	-0.000000000000	0.000000000000
0.000000000000	1853.535353535353	0.000000000000	0.000000012014	0.000246711676	0.000244817764	0.000002470560	0.000244817764	0.000002470560	0.000000012014	0.000000000000	0.000000000000	-0.000000000000	-0.000000000000	0.000000000000
0.000000000000	1858.585858585858	0.000000000000	0.000000012014	0.000246711676	0.000244817764	0.000002470560	0.000244817764	0.000002470560	0.000000012014	0.000000000000	0.000000000000	-0.000000000000	-0.000000000000	0.000000000000
0.000000000000	1863.636363636364	0.000000000000	0.000000012014	0.000246711676	0.000244817764	0.000002470560	0.000244817764	0.000002470560	0.000000012014	0.000000000000	0.000000000000	-0.000000000000	-0.000000000000	0.000000000000
0.000000000000	1868.686868686869	0.000000000000	0.000000012014	0.000246711676	0.000244817764	0.000002470560	0.000244817764	0.000002470560	0.000000012014	0.000000000000	0.000000000000	-0.000000000000	-0.000000000000	0.000000000000
0.000000000000	1873.737373737374	0.000000000000	0.000000012014	0.000246711676	0.000244817764	0.000002470560	0.000244817764	0.000002470560	0.000000012014	0.000000000000	0.000000000000	-0.000000000000	-0.000000000000	0.000000000000
0.000000000000	1878.787878787879	0.000000000000	0.000000012014	0.000246711676	0.000244817764	0.000002470560	0.000244817764	0.000002470560	0.000000012014	0.000000000000	0.000000000000	-0.000000000000	-0.000000000000	0.000000000000
0.000000000000	1883.838383838384	0.000000000000	0.000000012014	0.000246711676	0.000244817764	0.000002470560	0.000244817764	0.000002470560	0.000000012014	0.000000000000	0.000000000000	-0.000000000000	-0.000000000000	0.000000000000
0.000000000000	1888.888888888889	0.000000000000	0.000000012014	0.000246711676	0.000244817764	0.000002470560	0.000244817764	0.000002470560	0.000000012014	0.000000000000	0.000000000000	-0.000000000000	-0.000000000000	0.000000000000
0.000000000000	1893.939393939394	0.000000000000	0.000000012014	0.000246711676	0.000244817764	0.000002470560	0.000244817764	0.000002470560	0.000000012014	0.000000000000	0.000000000000	-0.000000000000	-0.000000000000	0.000000000000
0.000000000000	1898.989898989899	0.000000000000	0.000000012014	0.000246711676	0.000244817764	0.000002470560	0.000244817764	0.000002470560	0.000000012014	0.000000000000	0.000000000000	-0.000000000000	-0.000000000000	0.000000000000
0.000000000000	1904.040404040404	0.000000000000	0.000000012014	0.000246711676	0.000244817764	0.000002470560	0.000244817764	0.000002470560	0.000000012014	0.000000000000	0.000000000000	-0.000000000000	-0.000000000000	0.000000000000
0.000000000000	1909.090909090909	0.000000000000	0.000000012014	0.000246711676	0.000244817764	0.000002470560	0.000244817764	0.000002470560	0.000000012014	0.000000000000	0.000000000000	-0.000000000000	-0.000000000000	0.000000000000
0.000000000000	1914.141414141414	0.000000000000	0.000000012014	0.000246711676	0.000244817764	0.000002470560	0.000244817764	0.000002470560	0.000000012014	0.000000000000	0.000000000000	-0.000000000000	-0.000000000000	0.000000000000
0.000000000000	1919.191919191919	0.000000000000	0.000000012014	0.000246711676	0.000244817764	0.000002470560	0.000244817764	0.000002470560	0.000000012014	0.000000000000	0.000000000000	-0.000000000000	-0.000000000000	0.000000000000
0.000000000000	1924.242424242424	0.000000000000	0.000000012014	0.000246711676	0.000244817764	0.000002470560	0.000244817764	0.000002470560	0.000000012014	0.000000000000	0.000000000000	-0.000000000000	-0.000000000000	0.000000000000
0.000000000000	1929.292929292929	0.000000000000	0.000000012014	0.000246711676	0.000244817764	0.000002470560	0.000244817764	0.000002470560	0.000000012014	0.000000000000	0.000000000000	-0.000000000000	-0.000000000000	0.000000000000
0.000000000000	1934.343434343434	0.000000000000	0.000000012014	0.000246711676	0.000244817764	0.000002470560	0.000244817764	0.000002470560	0.000000012014	0.000000000000	0.000000000000	-0.000000000000	-0.000000000000	0.000000000000
0.000000000000	1939.393939393939	0.000000000000	0.000000012014	0.000246711676	0.000244817764	0.000002470560	0.000244817764	0.000002470560	0.000000012014	0.000000000000	0.000000000000	-0.000000000000	-0.000000000000	0.000000000000
0.000000000000	1944.444444444444	0.000000000000	0.000000012014	0.000246711676	0.000244817764	0.000002470560	0.000244817764	0.000002470560	0.000000012014	0.000000000000	0.000000000000	-0.000000000000	-0.000000000000	0.000000000000
0.000000000000	1949.494949494949	0.000000000000	0.000000012014	0.000246711676	0.000244817764	0.000002470560	0.000244817764	0.000002470560	0.000000012014	0.000000000000	0.000000000000	-0.000000000000	-0.000000000000	0.000000000000
0.000000000000	1954.545454545455	0.000000000000	0.000000012014	0.000246711676	0.000244817764	0.000002470560	0.000244817764	0.000002470560	0.000000012014	0.000000000000	0.000000000000	-0.000000000000	-0.000000000000	0.000000000000
0.000000000000	1959.595959595959	0.000000000000	0.000000012014	0.000246711676	0.000244817764	0.000002470560	0.000244817764	0.000002470560	0.000000012014	0.000000000000	0.000000000000	-0.000000000000	-0.000000000000	0.000000000000
0.000000000000	1964.646464646464	0.000000000000	0.000000012014	0.000246711676	0.000244817764	0.000002470560	0.000244817764	0.000002470560	0.000000012014	0.000000000000	0.000000000000	-0.000000000000	-0.000000000000	0.000000000000
0.000000000000	1969.696969696970	0.000000000000	0.000000012014	0.000246711676	0.000244817764	0.000002470560	0.000244817764	0.000002470560	0.000000012014	0.000000000000	0.000000000000	-0.000000000000	-0.000000000000	0.000000000000
0.000000000000	1974.747474747475	0.000000000000	0.000000012014	0.000246711676	0.000244817764	0.000002470560	0.000244817764	0.000002470560	0.000000012014	0.000000000000	0.000000000000	-0.000000000000	-0.000000000000	0.000000000000
0.000000000000	1979.797979797980	0.000000000000	0.000000012014	0.000246711676	0.000244817764	0.000002470560	0.000244817764	0.000002470560	0.000000012014	0.000000000000	0.000000000000	-0.000000000000	-0.000000000000	0.000000000000
0.000000000000	1984.848484848485	0.000000000000	0.000000012014	0.000246711676	0.000244817764	0.000002470560	0.000244817764	0.000002470560	0.000000012014	0.000000000000	0.000000000000	-0.000000000000	-0.000000000000	0.000000000000
0.000000000000	1989.898989898990	0.000000000000	0.000000012014	0.000246711676	0.000244817764	0.000002470560	0.000244817764	0.000002470560	0.000000012014	0.000000000000	0.000000000000	-0.000000000000	-0.000000000000	0.000000000000
0.000000000000	1994.949494949495	0.000000000000	0.000000012014	0.000246711676	0.000244817764	0.000002470560	0.000244817764	0.000002470560	0.000000012014	0.000000000000	0.000000000000	-0.000000000000	-0.000000000000	0.000000000000
0.000000000000	2000.000000000000	0.000000000000	0.000000012014	0.000246711676	0.000244817764	0.000002470560	0.000244817764	0.000002470560	0.000000012014	0.000000000000	0.000000000000	-0.000000000000	-0.000000000000	0.000000000000
0.000000000000	2005.050505050505	0.000000000000	0.000000012014	0.000246711676	0.000244817764	0.000002470560	0.000244817764	0.000002470560	0.000000012014	0.000000000000	0.000000000000	-0.000000000000	-0.000000000000	0.000000000000
0.000000000000	2010.101010101010	0.000000000000	0.000000012014	0.000246711676	0.000244817764	0.000002470560	0.000244817764	0.000002470560	0.000000012014	0.000000000000	0.000000000000	-0.000000000000	-0.000000000000	0.000000000000
0.000000000000	2015.151515151515	0.000000000000	0.000000012014	0.000246711676	0.000244817764	0.000002470560	0.000244817764	0.000002470560	0.000000012014	0.000000000000	0.000000000000	-0.000000000000	-0.000000000000	0.000000000000
0.000000000000	2020.202020202020	0.000000000000	0.000000012014	0.000246711676	0.000244817764	0.000002470560	0.000244817764	0.000002470560	0.000000012014	0.000000000000	0.000000000000	-0.000000000000	-0.000000000000	0.000000000000
0.000000000000	2025.252525252525	0.000000000000	0.000000019518	0.000187219018	0.000301840193	0.000004940789	0.000291510660	0.000004351295	0.000000018359	0.000061970391	-0.000001478907	-0.000199993504	-0.000033371251	0.000000000000
-0.000233364755	2030.303030303030	0.000000000000	0.000000019517	0.000187226357	0.000301825513	0.000004948129	0.000299910962	0.000004836709	0.000000019302	0.000000000000	0.000000000000	-0.000035979902	-0.000008613055	0.000000000000
-0.000044592957	2035.353535353535	0.000000000000	0.000000019517	0.000187226390	0.000301825449	0.000004948162	0.000301469890	0.000004927460	0.000000019477	0.000000000000	0.000000000000	-0.000006677149	-0.000001610261	0.000000000000
-0.000008287411	2040.404040404040	0.000000000000	0.000000019517	0.000187226390	0.000301825448	0.000004948162	0.000301759413	0.000004944317	0.000000019509	0.000000000000	0.000000000000	-0.000001240078	-0.000000299109	0.000000000000
-0.000001539187	2045.454545454545	-0.000000000000	0.000000019517	0.000187226390	0.000301825448	0.000004948162	0.000301813184	0.000004947448	0.000000019515	0.000000000000	0.000000000000	-0.000000230310	-0.000000055551	0.000000000000
-0.000000285861	2050.505050505050	0.000000000000	0.000000019517	0.000187226390	0.000301825448	0.000004948162	0.000301823171	0.000004948029	0.000000019517	0.000000000000	0.000000000000	-0.000000042773	-0.000000010317	0.000000000000
-0.000000053090	2055.555555555555	0.000000000000	0.000000019517	0.000187226390	0.000301825448	0.000004948162	0.000301825026	0.000004948137	0.000000019517	0.000000000000	0.000000000000	-0.000000007947	-0.000000001917	0.000000000000
-0.000000009864	2060.606060606061	0.000000000000	0.000000019517	0.000187226390	0.000301825448	0.000004948162	0.000301825370	0.000004948157	0.000000019517	0.000000000000	0.000000000000	-0.000000001472	-0.000000000355	0.000000000000
-0.000000001827	2065.656565656565	-0.000000000000	0.000000019517	0.000187226390	0.000301825448	0.000004948162	0.000301825434	0.000004948161	0.000000019517	0.000000000000	0.000000000000	-0.000000000273	-0.000000000066	0.000000000000
-0.000000000339	2070.707070707071	0.000000000000	0.000000019517	0.000187226390	0.000301825448	0.000004948162	0.000301825446	0.000004948162	0.000000019517	0.000000000000	0.000000000000	-0.000000000051	-0.000000000012	0.000000000000
-0.000000000064	2075.757575757576	-0.000000000000	0.000000019517	0.000187226390	0.000301825448	0.000004948162	0.000301825448	0.000004948162	0.000000019517	0.000000000000	0.000000000000	-0.000000000010	-0.000000000002	0.000000000000
-0.000000000012	2080.808080808081	0.000000000000	0.000000019517	0.000187226390	0.000301825448	0.000004948162	0.000301825448	0.000004948162	0.000000019517	0.000000000000	0.000000000000	-0.000000000002	-0.000000000000	0.000000000000
-0.000000000002	2085.858585858586	-0.000000000000	0.000000019517	0.000187226390	0.000301825448	0.000004948162	0.000301825448	0.000004948162	0.000000019517	0.000000000000	0.000000000000	-0.000000000000	-0.000000000000	0.000000000000
-0.000000000000	2090.909090909091	0.000000000000	0.000000019517	0.000187226390	0.000301825448	0.000004948162	0.000301825448	0.000004948162	0.000000019517	0.000000000000	0.000000000000	-0.000000000000	-0.000000000000	0.000000000000
-0.000000000000	2095.959595959596	-0.000000000000	0.000000019517	0.000187226390	0.000301825448	0.000004948162	0.000301825448	0.000004948162	0.000000019517	0.000000000000	0.000000000000	-0.000000000000	-0.000000000000	0.000000000000
-0.000000000000	2101.010101010101	0.000000000000	0.000000019517	0.000187226390	0.000301825448	0.000004948162	0.000301825448	0.000004948162	0.000000019517	0.000000000000	0.000000000000	-0.000000000000	-0.000000000000	0.000000000000
-0.000000000000	2106.060606060606	0.000000000000	0.000000019517	0.000187226390	0.000301825448	0.000004948162	0.000301825448	0.000004948162	0.000000019517	0.000000000000	0.000000000000	-0.000000000000	-0.000000000000	0.000000000000
-0.000000000000	2111.111111111111	0.000000000000	0.000000019517	0.000187226390	0.000301825448	0.000004948162	0.000301825448	0.000004948162	0.000000019517	0.000000000000	0.000000000000	-0.000000000000	-0.000000000000	0.000000000000
-0.000000000000	2116.161616161616	0.000000000000	0.000000019517	0.000187226390	0.000301825448	0.000004948162	0.000301825448	0.000004948162	0.000000019517	0.000000000000	0.000000000000	-0.000000000000	-0.000000000000	0.000000000000
-0.000000000000	2121.212121212121	0.000000000000	0.000000019517	0.000187226390	0.000301825448	0.000004948162	0.000301825448	0.000004948162	0.000000019517	0.000000000000	0.000000000000	-0.000000000000	-0.000000000000	0.000000000000
-0.000000000000	2126.262626262626	0.000000000000	0.000000019517	0.000187226390	0.000301825448	0.000004948162	0.000301825448	0.000004948162	0.000000019517	0.000000000000	0.000000000000	-0.000000000000	-0.000000000000	0.000000000000
-0.000000000000	2131.313131313131	0.000000000000	0.000000019517	0.000187226390	0.000301825448	0.000004948162	0.000301825448	0.000004948162	0.000000019517	0.000000000000	0.000000000000	-0.000000000000	-0.000000000000	0.000000000000
0.000000000000	2136.363636363636	0.000000000000	0.000000019517	0.000187226390	0.000301825448	0.000004948162	0.000301825448	0.000004948162	0.000000019517	0.000000000000	0.000000000000	-0.000000000000	-0.000000000000	0.000000000000
0.000000000000	2141.414141414141	0.000000000000	0.000000019517	0.000187226390	0.000301825448	0.000004948162	0.000301825448	0.000004948162	0.000000019517	0.000000000000	0.000000000000	-0.000000000000	-0.000000000000	0.000000000000
0.000000000000	2146.464646464646	0.000000000000	0.000000019517	0.000187226390	0.000301825448	0.000004948162	0.000301825448	0.000004948162	0.000000019517	0.000000000000	0.000000000000	-0.000000000000	-0.000000000000	0.000000000000
0.000000000000	2151.515151515152	0.000000000000	0.000000019517	0.000187226390	0.000301825448	0.000004948162	0.000301825448	0.000004948162	0.000000019517	0.000000000000	0.000000000000	-0.000000000000	-0.000000000000	0.000000000000
0.000000000000	2156.565656565656	0.000000000000	0.000000019517	0.000187226390	0.000301825448	0.000004948162	0.000301825448	0.000004948162	0.000000019517	0.000000000000	0.000000000000	-0.000000000000	-0.000000000000	0.000000000000
0.000000000000	2161.616161616162	0.000000000000	0.000000019517	0.000187226390	0.000301825448	0.000004948162	0.000301825448	0.000004948162	0.000000019517	0.000000000000	0.000000000000	-0.000000000000	-0.000000000000	0.000000000000
0.000000000000	2166.666666666667	0.000000000000	0.000000019517	0.000187226390	0.000301825448	0.000004948162	0.000301825448	0.000004948162	0.000000019517	0.000000000000	0.000000000000	-0.000000000000	-0.000000000000	0.000000000000
0.000000000000	2171.717171717171	0.000000000000	0.000000019517	0.000187226390	0.000301825448	0.000004948162	0.000301825448	0.000004948162	0.000000019517	0.000000000000	0.000000000000	-0.000000000000	-0.000000000000	0.000000000000
0.000000000000	2176.767676767677	0.000000000000	0.000000019517	0.000187226390	0.000301825448	0.000004948162	0.000301825448	0.000004948162	0.000000019517	0.000000000000	0.000000000000	-0.000000000000	-0.000000000000	0.000000000000
0.000000000000	2181.818181818182	0.000000000000	0.000000019517	0.000187226390	0.000301825448	0.000004948162	0.000301825448	0.000004948162	0.000000019517	0.000000000000	0.000000000000	-0.000000000000	-0.000000000000	0.000000000000
0.000000000000	2186.868686868687	0.000000000000	0.000000019517	0.000187226390	0.000301825448	0.000004948162	0.000301825448	0.000004948162	0.000000019517	0.000000000000	0.000000000000	-0.000000000000	-0.000000000000	0.000000000000
0.000000000000	2191.919191919192	0.000000000000	0.000000019517	0.000187226390	0.000301825448	0.000004948162	0.000301825448	0.000004948162	0.000000019517	0.000000000000	0.000000000000	-0.000000000000	-0.000000000000	0.000000000000
0.000000000000	2196.969696969697	0.000000000000	0.000000019517	0.000187226390	0.000301825448	0.000004948162	0.000301825448	0.000004948162	0.000000019517	0.000000000000	0.000000000000	-0.000000000000	-0.000000000000	0.000000000000
0.000000000000	2202.020202020202	0.000000000000	0.000000019517	0.000187226390	0.000301825448	0.000004948162	0.000301825448	0.000004948162	0.000000019517	0.000000000000	0.000000000000	-0.000000000000	-0.000000000000	0.000000000000
0.000000000000	2207.070707070707	0.000000000000	0.000000019517	0.000187226390	0.000301825448	0.000004948162	0.000301825448	0.000004948162	0.000000019517	0.000000000000	0.000000000000	-0.000000000000	-0.000000000000	0.000000000000
0.000000000000	2212.121212121212	0.000000000000	0.000000019517	0.000187226390	0.000301825448	0.000004948162	0.000301825448	0.000004948162	0.000000019517	0.000000000000	0.000000000000	-0.000000000000	-0.000000000000	0.000000000000
0.000000000000	2217.171717171717	0.000000000000	0.000000019517	0.000187226390	0.000301825448	0.000004948162	0.000301825448	0.000004948162	0.000000019517	0.000000000000	0.000000000000	-0.000000000000	-0.000000000000	0.000000000000
0.000000000000	2222.222222222222	0.000000000000	0.000000019517	0.000187226390	0.000301825448	0.000004948162	0.000301825448	0.000004948162	0.000000019517	0.000000000000	0.000000000000	-0.000000000000	-0.000000000000	0.000000000000
0.000000000000	2227.272727272727	0.000000000000	0.000000019517	0.000187226390	0.000301825448	0.000004948162	0.000301825448	0.000004948162	0.000000019517	0.000000000000	0.000000000000	-0.000000000000	-0.000000000000	0.000000000000
0.000000000000	2232.323232323232	0.000000000000	0.000000019517	0.000187226390	0.000301825448	0.000004948162	0.000301825448	0.000004948162	0.000000019517	0.000000000000	0.000000000000	-0.000000000000	-0.000000000000	0.000000000000
0.000000000000	2237.373737373737	0.000000000000	0.000000019517	0.000187226390	0.000301825448	0.000004948162	0.000301825448	0.000004948162	0.000000019517	0.000000000000	0.000000000000	-0.000000000000	-0.000000000000	0.000000000000
0.000000000000	2242.424242424242	0.000000000000	0.000000019517	0.000187226390	0.000301825448	0.000004948162	0.000301825448	0.000004948162	0.000000019517	0.000000000000	0.000000000000	-0.000000000000	-0.000000000000	0.000000000000
0.000000000000	2247.474747474747	0.000000000000	0.000000019517	0.000187226390	0.000301825448	0.000004948162	0.000301825448	0.000004948162	0.000000019517	0.000000000000	0.000000000000	-0.000000000000	-0.000000000000	0.000000000000
0.000000000000	2252.525252525252	0.000000000000	0.000000019517	0.000187226390	0.000301825448	0.000004948162	0.000301825448	0.000004948162	0.000000019517	0.000000000000	0.000000000000	-0.000000000000	-0.000000000000	0.000000000000
0.000000000000	2257.575757575758	0.000000000000	0.000000019517	0.000187226390	0.000301825448	0.000004948162	0.000301825448	0.000004948162	0.000000019517	0.000000000000	0.000000000000	-0.000000000000	-0.000000000000	0.000000000000
0.000000000000	2262.626262626262	0.000000000000	0.000000019517	0.000187226390	0.000301825448	0.000004948162	0.000301825448	0.000004948162	0.000000019517	0.000000000000	0.000000000000	-0.000000000000	-0.000000000000	0.000000000000
0.000000000000	2267.676767676768	0.000000000000	0.000000019517	0.000187226390	0.000301825448	0.000004948162	0.000301825448	0.000004948162	0.000000019517	0.000000000000	0.000000000000	-0.000000000000	-0.000000000000	0.000000000000
0.000000000000	2272.727272727273	0.000000000000	0.000000019517	0.000187226390	0.000301825448	0.000004948162	0.000301825448	0.000004948162	0.000000019517	0.000000000000	0.000000000000	-0.000000000000	-0.000000000000	0.000000000000
0.000000000000	2277.777777777778	0.000000000000	0.000000019517	0.000187226390	0.000301825448	0.000004948162	0.000301825448	0.000004948162	0.000000019517	0.000000000000	0.000000000000	-0.000000000000	-0.000000000000	0.000000000000
0.000000000000	2282.828282828283	0.000000000000	0.000000019517	0.000187226390	0.000301825448	0.000004948162	0.000301825448	0.000004948162	0.000000019517	0.000000000000	0.000000000000	-0.000000000000	-0.000000000000	0.000000000000
0.000000000000	2287.878787878788	0.000000000000	0.000000019517	0.000187226390	0.000301825448	0.000004948162	0.000301825448	0.000004948162	0.000000019517	0.000000000000	0.000000000000	-0.000000000000	-0.000000000000	0.000000000000
0.000000000000	2292.929292929293	0.000000000000	0.000000019517	0.000187226390	0.000301825448	0.000004948162	0.000301825448	0.000004948162	0.000000019517	0.000000000000	0.000000000000	-0.000000000000	-0.000000000000	0.000000000000
0.000000000000	2297.979797979798	0.000000000000	0.000000019517	0.000187226390	0.000301825448	0.000004948162	0.000301825448	0.000004948162	0.000000019517	0.000000000000	0.000000000000	-0.000000000000	-0.000000000000	0.000000000000
0.000000000000	2303.030303030303	0.000000000000	0.000000019517	0.000187226390	0.000301825448	0.000004948162	0.000301825448	0.000004948162	0.000000019517	0.000000000000	0.000000000000	-0.000000000000	-0.000000000000	0.000000000000
0.000000000000	2308.080808080808	0.000000000000	0.000000019517	0.000187226390	0.000301825448	0.000004948162	0.000301825448	0.000004948162	0.000000019517	0.000000000000	0.000000000000	-0.000000000000	-0.000000000000	0.000000000000
0.000000000000	2313.131313131313	0.000000000000	0.000000019517	0.000187226390	0.000301825448	0.000004948162	0.000301825448	0.000004948162	0.000000019517	0.000000000000	0.000000000000	-0.000000000000	-0.000000000000	0.000000000000
0.000000000000	2318.181818181818	0.000000000000	0.000000019517	0.000187226390	0.000301825448	0.000004948162	0.000301825448	0.000004948162	0.000000019517	0.000000000000	0.000000000000	-0.000000000000	-0.000000000000	0.000000000000
0.000000000000	2323.232323232323	0.000000000000	0.000000019517	0.000187226390	0.000301825448	0.000004948162	0.000301825448	0.000004948162	0.000000019517	0.000000000000	0.000000000000	-0.000000000000	-0.000000000000	0.000000000000
0.000000000000	2328.282828282828	0.000000000000	0.000000019517	0.000187226390	0.000301825448	0.000004948162	0.000301825448	0.000004948162	0.000000019517	0.000000000000	0.000000000000	-0.000000000000	-0.000000000000	0.000000000000
0.000000000000	2333.333333333333	0.000000000000	0.000000019517	0.000187226390	0.000301825448	0.000004948162	0.000301825448	0.000004948162	0.000000019517	0.000000000000	0.000000000000	-0.000000000000	-0.000000000000	0.000000000000
0.000000000000	2338.383838383838	0.000000000000	0.000000019517	0.000187226390	0.000301825448	0.000004948162	0.000301825448	0.000004948162	0.000000019517	0.000000000000	0.000000000000	-0.000000000000	-0.000000000000	0.000000000000
0.000000000000	2343.434343434343	0.000000000000	0.000000019517	0.000187226390	0.000301825448	0.000004948162	0.000301825448	0.000004948162	0.000000019517	0.000000000000	0.000000000000	-0.000000000000	-0.000000000000	0.000000000000
0.000000000000	2348.484848484848	0.000000000000	0.000000019517	0.000187226390	0.000301825448	0.000004948162	0.000301825448	0.000004948162	0.000000019517	0.000000000000	0.000000000000	-0.000000000000	-0.000000000000	0.000000000000
0.000000000000	2353.535353535353	0.000000000000	0.000000019517	0.000187226390	0.000301825448	0.000004948162	0.000301825448	0.000004948162	0.000000019517	0.000000000000	0.000000000000	-0.000000000000	-0.000000000000	0.000000000000
0.000000000000	2358.585858585858	0.000000000000	0.000000019517	0.000187226390	0.000301825448	0.000004948162	0.000301825448	0.000004948162	0.000000019517	0.000000000000	0.000000000000	-0.000000000000	-0.000000000000	0.000000000000
0.000000000000	2363.636363636364	0.000000000000	0.000000019517	0.000187226390	0.000301825448	0.000004948162	0.000301825448	0.000004948162	0.000000019517	0.000000000000	0.000000000000	-0.000000000000	-0.000000000000	0.000000000000
0.000000000000	2368.686868686868	0.000000000000	0.000000019517	0.000187226390	0.000301825448	0.000004948162	0.000301825448	0.000004948162	0.000000019517	0.000000000000	0.000000000000	-0.000000000000	-0.000000000000	0.000000000000
0.000000000000	2373.737373737374	0.000000000000	0.000000019517	0.000187226390	0.000301825448	0.000004948162	0.000301825448	0.000004948162	0.000000019517	0.000000000000	0.000000000000	-0.000000000000	-0.000000000000	0.000000000000
0.000000000000	2378.787878787879	0.000000000000	0.000000019517	0.000187226390	0.000301825448	0.000004948162	0.000301825448	0.000004948162	0.000000019517	0.000000000000	0.000000000000	-0.000000000000	-0.000000000000	0.000000000000
0.000000000000	2383.838383838384	0.000000000000	0.000000019517	0.000187226390	0.000301825448	0.000004948162	0.000301825448	0.000004948162	0.000000019517	0.000000000000	0.000000000000	-0.000000000000	-0.000000000000	0.000000000000
0.000000000000	2388.888888888889	0.000000000000	0.000000019517	0.000187226390	0.000301825448	0.000004948162	0.000301825448	0.000004948162	0.000000019517	0.000000000000	0.000000000000	-0.000000000000	-0.000000000000	0.000000000000
0.000000000000	2393.939393939394	0.000000000000	0.000000019517	0.000187226390	0.000301825448	0.000004948162	0.000301825448	0.000004948162	0.000000019517	0.000000000000	0.000000000000	-0.000000000000	-0.000000000000	0.000000000000
0.000000000000	2398.989898989899	0.000000000000	0.000000019517	0.000187226390	0.000301825448	0.000004948162	0.000301825448	0.000004948162	0.000000019517	0.000000000000	0.000000000000	-0.000000000000	-0.000000000000	0.000000000000
0.000000000000	2404.040404040404	0.000000000000	0.000000019517	0.000187226390	0.000301825448	0.000004948162	0.000301825448	0.000004948162	0.000000019517	0.000000000000	0.000000000000	-0.000000000000	-0.000000000000	0.000000000000
0.000000000000	2409.090909090909	0.000000000000	0.000000019517	0.000187226390	0.000301825448	0.000004948162	0.000301825448	0.000004948162	0.000000019517	0.000000000000	0.000000000000	-0.000000000000	-0.000000000000	0.000000000000
0.000000000000	2414.141414141414	0.000000000000	0.000000019517	0.000187226390	0.000301825448	0.000004948162	0.000301825448	0.000004948162	0.000000019517	0.000000000000	0.000000000000	-0.000000000000	-0.000000000000	0.000000000000
0.000000000000	2419.191919191919	0.000000000000	0.000000019517	0.000187226390	0.000301825448	0.000004948162	0.000301825448	0.000004948162	0.000000019517	0.000000000000	0.000000000000	-0.000000000000	-0.000000000000	0.000000000000
0.000000000000	2424.242424242424	0.000000000000	0.000000019517	0.000187226390	0.000301825448	0.000004948162	0.000301825448	0.000004948162	0.000000019517	0.000000000000	0.000000000000	-0.000000000000	-0.000000000000	0.000000000000
0.000000000000	2429.292929292929	0.000000000000	0.000000019517	0.000187226390	0.000301825448	0.000004948162	0.000301825448	0.000004948162	0.000000019517	0.000000000000	0.000000000000	-0.000000000000	-0.000000000000	0.000000000000
0.000000000000	2434.343434343434	0.000000000000	0.000000019517	0.000187226390	0.000301825448	0.000004948162	0.000301825448	0.000004948162	0.000000019517	0.000000000000	0.000000000000	-0.000000000000	-0.000000000000	0.000000000000
0.000000000000	2439.393939393939	0.000000000000	0.000000019517	0.000187226390	0.000301825448	0.000004948162	0.000301825448	0.000004948162	0.000000019517	0.000000000000	0.000000000000	-0.000000000000	-0.000000000000	0.000000000000
0.000000000000	2444.444444444444	0.000000000000	0.000000019517	0.000187226390	0.000301825448	0.000004948162	0.000301825448	0.000004948162	0.000000019517	0.000000000000	0.000000000000	-0.000000000000	-0.000000000000	0.000000000000
0.000000000000	2449.494949494949	0.000000000000	0.000000019517	0.000187226390	0.000301825448	0.000004948162	0.000301825448	0.000004948162	0.000000019517	0.000000000000	0.000000000000	-0.000000000000	-0.000000000000	0.000000000000
0.000000000000	2454.545454545455	0.000000000000	0.000000019517	0.000187226390	0.000301825448	0.000004948162	0.000301825448	0.000004948162	0.000000019517	0.000000000000	0.000000000000	-0.000000000000	-0.000000000000	0.000000000000
0.000000000000	2459.595959595959	0.000000000000	0.000000019517	0.000187226390	0.000301825448	0.000004948162	0.000301825448	0.000004948162	0.000000019517	0.000000000000	0.000000000000	-0.000000000000	-0.000000000000	0.000000000000
0.000000000000	2464.646464646465	0.000000000000	0.000000019517	0.000187226390	0.000301825448	0.000004948162	0.000301825448	0.000004948162	0.000000019517	0.000000000000	0.000000000000	-0.000000000000	-0.000000000000	0.000000000000
0.000000000000	2469.696969696970	0.000000000000	0.000000019517	0.000187226390	0.000301825448	0.000004948162	0.000301825448	0.000004948162	0.000000019517	0.000000000000	0.000000000000	-0.000000000000	-0.000000000000	0.000000000000
0.000000000000	2474.747474747474	0.000000000000	0.000000019517	0.000187226390	0.000301825448	0.000004948162	0.000301825448	0.000004948162	0.000000019517	0.000000000000	0.000000000000	-0.000000000000	-0.000000000000	0.000000000000
0.000000000000	2479.797979797980	0.000000000000	0.000000019517	0.000187226390	0.000301825448	0.000004948162	0.000301825448	0.000004948162	0.000000019517	0.000000000000	0.000000000000	-0.000000000000	-0.000000000000	0.000000000000
0.000000000000	2484.848484848485	0.000000000000	0.000000019517	0.000187226390	0.000301825448	0.000004948162	0.000301825448	0.000004948162	0.000000019517	0.000000000000	0.000000000000	-0.000000000000	-0.000000000000	0.000000000000
0.000000000000	2489.898989898990	0.000000000000	0.000000019517	0.000187226390	0.000301825448	0.000004948162	0.000301825448	0.000004948162	0.000000019517	0.000000000000	0.000000000000	-0.000000000000	-0.000000000000	0.000000000000
0.000000000000	2494.949494949495	0.000000000000	0.000000019517	0.000187226390	0.000301825448	0.000004948162	0.000301825448	0.000004948162	0.000000019517	0.000000000000	0.000000000000	-0.000000000000	-0.000000000000	0.000000000000
0.000000000000	2500.000000000000	0.000000000000	0.000000019517	0.000187226390	0.000301825448	0.000004948162	0.000301825448	0.000004948162	0.000000019517	0.000000000000	0.000000000000	-0.000000000000	-0.000000000000	0.000000000000
0.000000000000	2505.050505050505	0.000000000000	0.000000019517	0.000187226390	0.000301825448	0.000004948162	0.000301825448	0.000004948162	0.000000019517	0.000000000000	0.000000000000	-0.000000000000	-0.000000000000	0.000000000000
0.000000000000	2510.101010101010	0.000000000000	0.000000019517	0.000187226390	0.000301825448	0.000004948162	0.000301825448	0.000004948162	0.000000019517	0.000000000000	0.000000000000	-0.000000000000	-0.000000000000	0.000000000000
0.000000000000	2515.151515151515	0.000000000000	0.000000019517	0.000187226390	0.000301825448	0.000004948162	0.000301825448	0.000004948162	0.000000019517	0.000000000000	0.000000000000	-0.000000000000	-0.000000000000	0.000000000000
0.000000000000	2520.202020202020	0.000000000000	0.000000019517	0.000187226390	0.000301825448	0.000004948162	0.000301825448	0.000004948162	0.000000019517	0.000000000000	0.000000000000	-0.000000000000	-0.000000000000	0.000000000000
0.000000000000	2525.252525252525	0.000000000000	0.000000019517	0.000187226390	0.000301825448	0.000004948162	0.000301825448	0.000004948162	0.000000019517	0.000000000000	0.000000000000	-0.000000000000	-0.000000000000	0.000000000000
0.000000000000	2530.303030303030	-0.000000000000	0.000000032892	0.000130276604	0.000353955794	0.000009767603	0.000344776531	0.000008620887	0.000000030784	0.000061782602	-0.000001474425	-0.000183966690	-0.000065167845	0.000000000000
-0.000249134535	2535.353535353535	0.000000000000	0.000000032888	0.000130286875	0.000353935247	0.000009777878	0.000352235748	0.000009562258	0.000000032498	0.000000000000	0.000000000000	-0.000031949076	-0.000016703431	0.000000000000
-0.000048652507	2540.404040404040	-0.000000000000	0.000000032888	0.000130286906	0.000353935186	0.000009777908	0.000353619566	0.000009737855	0.000000032816	0.000000000000	0.000000000000	-0.000005927125	-0.000003115743	0.000000000000
-0.000009042867	2545.454545454545	-0.000000000000	0.000000032888	0.000130286906	0.000353935186	0.000009777908	0.000353876569	0.000009770469	0.000000032875	0.000000000000	0.000000000000	-0.000001100786	-0.000000578706	0.000000000000
-0.000001679492	2550.505050505050	-0.000000000000	0.000000032888	0.000130286906	0.000353935186	0.000009777908	0.000353924300	0.000009776526	0.000000032886	0.000000000000	0.000000000000	-0.000000204440	-0.000000107478	0.000000000000
-0.000000311918	2555.555555555555	0.000000000000	0.000000032888	0.000130286906	0.000353935186	0.000009777908	0.000353933164	0.000009777651	0.000000032888	0.000000000000	0.000000000000	-0.000000037969	-0.000000019961	0.000000000000
-0.000000057930	2560.606060606061	-0.000000000000	0.000000032888	0.000130286906	0.000353935186	0.000009777908	0.000353934811	0.000009777860	0.000000032888	0.000000000000	0.000000000000	-0.000000007055	-0.000000003709	0.000000000000
-0.000000010764	2565.656565656565	-0.000000000000	0.000000032888	0.000130286906	0.000353935186	0.000009777908	0.000353935117	0.000009777899	0.000000032888	0.000000000000	0.000000000000	-0.000000001307	-0.000000000687	0.000000000000
-0.000000001994	2570.707070707071	0.000000000000	0.000000032888	0.000130286906	0.000353935186	0.000009777908	0.000353935173	0.000009777906	0.000000032888	0.000000000000	0.000000000000	-0.000000000242	-0.000000000127	0.000000000000
-0.000000000370	2575.757575757576	-0.000000000000	0.000000032888	0.000130286906	0.000353935186	0.000009777908	0.000353935184	0.000009777908	0.000000032888	0.000000000000	0.000000000000	-0.000000000046	-0.000000000024	0.000000000000
-0.000000000070	2580.808080808081	0.000000000000	0.000000032888	0.000130286906	0.000353935186	0.000009777908	0.000353935186	0.000009777908	0.000000032888	0.000000000000	0.000000000000	-0.000000000009	-0.000000000005	0.000000000000
-0.000000000013	2585.858585858586	-0.000000000000	0.000000032888	0.000130286906	0.000353935186	0.000009777908	0.000353935186	0.000009777908	0.000000032888	0.000000000000	0.000000000000	-0.000000000002	-0.000000000001	0.000000000000
-0.000000000002	2590.909090909091	0.000000000000	0.000000032888	0.000130286906	0.000353935186	0.000009777908	0.000353935186	0.000009777908	0.000000032888	0.000000000000	0.000000000000	-0.000000000000	-0.000000000000	0.000000000000
-0.000000000001	2595.959595959596	-0.000000000000	0.000000032888	0.000130286906	0.000353935186	0.000009777908	0.000353935186	0.000009777908	0.000000032888	0.000000000000	0.000000000000	-0.000000000000	-0.000000000000	0.000000000000
-0.000000000000	2601.010101010101	0.000000000000	0.000000032888	0.000130286906	0.000353935186	0.000009777908	0.000353935186	0.000009777908	0.000000032888	0.000000000000	0.000000000000	-0.000000000000	-0.000000000000	0.000000000000
-0.000000000000	2606.060606060606	-0.000000000000	0.000000032888	0.000130286906	0.000353935186	0.000009777908	0.000353935186	0.000009777908	0.000000032888	0.000000000000	0.000000000000	-0.000000000000	-0.000000000000	0.000000000000
-0.000000000000	2611.111111111111	0.000000000000	0.000000032888	0.000130286906	0.000353935186	0.000009777908	0.000353935186	0.000009777908	0.000000032888	0.000000000000	0.000000000000	-0.000000000000	-0.000000000000	0.000000000000
-0.000000000000	2616.161616161616	0.000000000000	0.000000032888	0.000130286906	0.000353935186	0.000009777908	0.000353935186	0.000009777908	0.000000032888	0.000000000000	0.000000000000	-0.000000000000	-0.000000000000	0.000000000000
-0.000000000000	2621.212121212121	0.000000000000	0.000000032888	0.000130286906	0.000353935186	0.000009777908	0.000353935186	0.000009777908	0.000000032888	0.000000000000	0.000000000000	-0.000000000000	-0.000000000000	0.000000000000
-0.000000000000	2626.262626262626	0.000000000000	0.000000032888	0.000130286906	0.000353935186	0.000009777908	0.000353935186	0.000009777908	0.000000032888	0.000000000000	0.000000000000	-0.000000000000	-0.000000000000	0.000000000000
-0.000000000000	2631.313131313131	0.000000000000	0.000000032888	0.000130286906	0.000353935186	0.000009777908	0.000353935186	0.000009777908	0.000000032888	0.000000000000	0.000000000000	-0.000000000000	-0.000000000000	0.000000000000
-0.000000000000	2636.363636363636	0.000000000000	0.000000032888	0.000130286906	0.000353935186	0.000009777908	0.000353935186	0.000009777908	0.000000032888	0.000000000000	0.000000000000	-0.000000000000	-0.000000000000	0.000000000000
0.000000000000	2641.414141414141	0.000000000000	0.000000032888	0.000130286906	0.000353935186	0.000009777908	0.000353935186	0.000009777908	0.000000032888	0.000000000000	0.000000000000	-0.000000000000	-0.000000000000	0.000000000000
0.000000000000	2646.464646464646	0.000000000000	0.000000032888	0.000130286906	0.000353935186	0.000009777908	0.000353935186	0.000009777908	0.000000032888	0.000000000000	0.000000000000	-0.000000000000	-0.000000000000	0.000000000000
0.000000000000	2651.515151515152	0.000000000000	0.000000032888	0.000130286906	0.000353935186	0.000009777908	0.000353935186	0.000009777908	0.000000032888	0.000000000000	0.000000000000	-0.000000000000	-0.000000000000	0.000000000000
0.000000000000	2656.565656565656	0.000000000000	0.000000032888	0.000130286906	0.000353935186	0.000009777908	0.000353935186	0.000009777908	0.000000032888	0.000000000000	0.000000000000	-0.000000000000	-0.000000000000	0.000000000000
0.000000000000	2661.616161616162	0.000000000000	0.000000032888	0.000130286906	0.000353935186	0.000009777908	0.000353935186	0.000009777908	0.000000032888	0.000000000000	0.000000000000	-0.000000000000	-0.000000000000	0.000000000000
0.000000000000	2666.666666666667	0.000000000000	0.000000032888	0.000130286906	0.000353935186	0.000009777908	0.000353935186	0.000009777908	0.000000032888	0.000000000000	0.000000000000	-0.000000000000	-0.000000000000	0.000000000000
0.000000000000	2671.717171717171	0.000000000000	0.000000032888	0.000130286906	0.000353935186	0.000009777908	0.000353935186	0.000009777908	0.000000032888	0.000000000000	0.000000000000	-0.000000000000	-0.000000000000	0.000000000000
0.000000000000	2676.767676767677	0.000000000000	0.000000032888	0.000130286906	0.000353935186	0.000009777908	0.000353935186	0.000009777908	0.000000032888	0.000000000000	0.000000000000	-0.000000000000	-0.000000000000	0.000000000000
0.000000000000	2681.818181818182	0.000000000000	0.000000032888	0.000130286906	0.000353935186	0.000009777908	0.000353935186	0.000009777908	0.000000032888	0.000000000000	0.000000000000	-0.000000000000	-0.000000000000	0.000000000000
0.000000000000	2686.868686868687	0.000000000000	0.000000032888	0.000130286906	0.000353935186	0.000009777908	0.000353935186	0.000009777908	0.000000032888	0.000000000000	0.000000000000	-0.000000000000	-0.000000000000	0.000000000000
0.000000000000	2691.919191919192	0.000000000000	0.000000032888	0.000130286906	0.000353935186	0.000009777908	0.000353935186	0.000009777908	0.000000032888	0.000000000000	0.000000000000	-0.000000000000	-0.000000000000	0.000000000000
0.000000000000	2696.969696969697	0.000000000000	0.000000032888	0.000130286906	0.000353935186	0.000009777908	0.000353935186	0.000009777908	0.000000032888	0.000000000000	0.000000000000	-0.000000000000	-0.000000000000	0.000000000000
0.000000000000	2702.020202020202	0.000000000000	0.000000032888	0.000130286906	0.000353935186	0.000009777908	0.000353935186	0.000009777908	0.000000032888	0.000000000000	0.000000000000	-0.000000000000	-0.000000000000	0.000000000000
0.000000000000	2707.070707070707	0.000000000000	0.000000032888	0.000130286906	0.000353935186	0.000009777908	0.000353935186	0.000009777908	0.000000032888	0.000000000000	0.000000000000	-0.000000000000	-0.000000000000	0.000000000000
0.000000000000	2712.121212121212	0.000000000000	0.000000032888	0.000130286906	0.000353935186	0.000009777908	0.000353935186	0.000009777908	0.000000032888	0.000000000000	0.000000000000	-0.000000000000	-0.000000000000	0.000000000000
0.000000000000	2717.171717171717	0.000000000000	0.000000032888	0.000130286906	0.000353935186	0.000009777908	0.000353935186	0.000009777908	0.000000032888	0.000000000000	0.000000000000	-0.000000000000	-0.000000000000	0.000000000000
0.000000000000	2722.222222222222	0.000000000000	0.000000032888	0.000130286906	0.000353935186	0.000009777908	0.000353935186	0.000009777908	0.000000032888	0.000000000000	0.000000000000	-0.000000000000	-0.000000000000	0.000000000000
0.000000000000	2727.272727272727	0.000000000000	0.000000032888	0.000130286906	0.000353935186	0.000009777908	0.000353935186	0.000009777908	0.000000032888	0.000000000000	0.000000000000	-0.000000000000	-0.000000000000	0.000000000000
0.000000000000	2732.323232323232	0.000000000000	0.000000032888	0.000130286906	0.000353935186	0.000009777908	0.000353935186	0.000009777908	0.000000032888	0.000000000000	0.000000000000	-0.000000000000	-0.000000000000	0.000000000000
0.000000000000	2737.373737373737	0.000000000000	0.000000032888	0.000130286906	0.000353935186	0.000009777908	0.000353935186	0.000009777908	0.000000032888	0.000000000000	0.000000000000	-0.000000000000	-0.000000000000	0.000000000000
0.000000000000	2742.424242424242	0.000000000000	0.000000032888	0.000130286906	0.000353935186	0.000009777908	0.000353935186	0.000009777908	0.000000032888	0.000000000000	0.000000000000	-0.000000000000	-0.000000000000	0.000000000000
0.000000000000	2747.474747474747	0.000000000000	0.000000032888	0.000130286906	0.000353935186	0.000009777908	0.000353935186	0.000009777908	0.000000032888	0.000000000000	0.000000000000	-0.000000000000	-0.000000000000	0.000000000000
0.000000000000	2752.525252525252	0.000000000000	0.000000032888	0.000130286906	0.000353935186	0.000009777908	0.000353935186	0.000009777908	0.000000032888	0.000000000000	0.000000000000	-0.000000000000	-0.000000000000	0.000000000000
0.000000000000	2757.575757575758	0.000000000000	0.000000032888	0.000130286906	0.000353935186	0.000009777908	0.000353935186	0.000009777908	0.000000032888	0.000000000000	0.000000000000	-0.000000000000	-0.000000000000	0.000000000000
0.000000000000	2762.626262626262	0.000000000000	0.000000032888	0.000130286906	0.000353935186	0.000009777908	0.000353935186	0.000009777908	0.000000032888	0.000000000000	0.000000000000	-0.000000000000	-0.000000000000	0.000000000000
0.000000000000	2767.676767676768	0.000000000000	0.000000032888	0.000130286906	0.000353935186	0.000009777908	0.000353935186	0.000009777908	0.000000032888	0.000000000000	0.000000000000	-0.000000000000	-0.000000000000	0.000000000000
0.000000000000	2772.727272727273	0.000000000000	0.000000032888	0.000130286906	0.000353935186	0.000009777908	0.000353935186	0.000009777908	0.000000032888	0.000000000000	0.000000000000	-0.000000000000	-0.000000000000	0.000000000000
0.000000000000	2777.777777777777	0.000000000000	0.000000032888	0.000130286906	0.000353935186	0.000009777908	0.000353935186	0.000009777908	0.000000032888	0.000000000000	0.000000000000	-0.000000000000	-0.000000000000	0.000000000000
0.000000000000	2782.828282828283	0.000000000000	0.000000032888	0.000130286906	0.000353935186	0.000009777908	0.000353935186	0.000009777908	0.000000032888	0.000000000000	0.000000000000	-0.000000000000	-0.000000000000	0.000000000000
0.000000000000	2787.878787878788	0.000000000000	0.000000032888	0.000130286906	0.000353935186	0.000009777908	0.000353935186	0.000009777908	0.000000032888	0.000000000000	0.000000000000	-0.000000000000	-0.000000000000	0.000000000000
0.000000000000	2792.929292929293	0.000000000000	0.000000032888	0.000130286906	0.000353935186	0.000009777908	0.000353935186	0.000009777908	0.000000032888	0.000000000000	0.000000000000	-0.000000000000	-0.000000000000	0.000000000000
0.000000000000	2797.979797979798	0.000000000000	0.000000032888	0.000130286906	0.000353935186	0.000009777908	0.000353935186	0.000009777908	0.000000032888	0.000000000000	0.000000000000	-0.000000000000	-0.000000000000	0.000000000000
0.000000000000	2803.030303030303	0.000000000000	0.000000032888	0.000130286906	0.000353935186	0.000009777908	0.000353935186	0.000009777908	0.000000032888	0.000000000000	0.000000000000	-0.000000000000	-0.000000000000	0.000000000000
0.000000000000	2808.080808080808	0.000000000000	0.000000032888	0.000130286906	0.000353935186	0.000009777908	0.000353935186	0.000009777908	0.000000032888	0.000000000000	0.000000000000	-0.000000000000	-0.000000000000	0.000000000000
0.000000000000	2813.131313131313	0.000000000000	0.000000032888	0.000130286906	0.000353935186	0.000009777908	0.000353935186	0.000009777908	0.000000032888	0.000000000000	0.000000000000	-0.000000000000	-0.000000000000	0.000000000000
0.000000000000	2818.181818181818	0.000000000000	0.000000032888	0.000130286906	0.000353935186	0.000009777908	0.000353935186	0.000009777908	0.000000032888	0.000000000000	0.000000000000	-0.000000000000	-0.000000000000	0.000000000000
0.000000000000	2823.232323232323	0.000000000000	0.000000032888	0.000130286906	0.000353935186	0.000009777908	0.000353935186	0.000009777908	0.000000032888	0.000000000000	0.000000000000	-0.000000000000	-0.000000000000	0.000000000000
0.000000000000	2828.282828282828	0.000000000000	0.000000032888	0.000130286906	0.000353935186	0.000009777908	0.000353935186	0.000009777908	0.000000032888	0.000000000000	0.000000000000	-0.000000000000	-0.000000000000	0.000000000000
0.000000000000	2833.333333333333	0.000000000000	0.000000032888	0.000130286906	0.000353935186	0.000009777908	0.000353935186	0.000009777908	0.000000032888	0.000000000000	0.000000000000	-0.000000000000	-0.000000000000	0.000000000000
0.000000000000	2838.383838383838	0.000000000000	0.000000032888	0.000130286906	0.000353935186	0.000009777908	0.000353935186	0.000009777908	0.000000032888	0.000000000000	0.000000000000	-0.000000000000	-0.000000000000	0.000000000000
0.000000000000	2843.434343434343	0.000000000000	0.000000032888	0.000130286906	0.000353935186	0.000009777908	0.000353935186	0.000009777908	0.000000032888	0.000000000000	0.000000000000	-0.000000000000	-0.000000000000	0.000000000000
0.000000000000	2848.484848484848	0.000000000000	0.000000032888	0.000130286906	0.000353935186	0.000009777908	0.000353935186	0.000009777908	0.000000032888	0.000000000000	0.000000000000	-0.000000000000	-0.000000000000	0.000000000000
0.000000000000	2853.535353535353	0.000000000000	0.000000032888	0.000130286906	0.000353935186	0.000009777908	0.000353935186	0.000009777908	0.000000032888	0.000000000000	0.000000000000	-0.000000000000	-0.000000000000	0.000000000000
0.000000000000	2858.585858585858	0.000000000000	0.000000032888	0.000130286906	0.000353935186	0.000009777908	0.000353935186	0.000009777908	0.000000032888	0.000000000000	0.000000000000	-0.000000000000	-0.000000000000	0.000000000000
0.000000000000	2863.636363636364	0.000000000000	0.000000032888	0.000130286906	0.000353935186	0.000009777908	0.000353935186	0.000009777908	0.000000032888	0.000000000000	0.000000000000	-0.000000000000	-0.000000000000	0.000000000000
0.000000000000	2868.686868686868	0.000000000000	0.000000032888	0.000130286906	0.000353935186	0.000009777908	0.000353935186	0.000009777908	0.000000032888	0.000000000000	0.000000000000	-0.000000000000	-0.000000000000	0.000000000000
0.000000000000	2873.737373737374	0.000000000000	0.000000032888	0.000130286906	0.000353935186	0.000009777908	0.000353935186	0.000009777908	0.000000032888	0.000000000000	0.000000000000	-0.000000000000	-0.000000000000	0.000000000000
0.000000000000	2878.787878787879	0.000000000000	0.000000032888	0.000130286906	0.000353935186	0.000009777908	0.000353935186	0.000009777908	0.000000032888	0.000000000000	0.000000000000	-0.000000000000	-0.000000000000	0.000000000000
0.000000000000	2883.838383838384	0.000000000000	0.000000032888	0.000130286906	0.000353935186	0.000009777908	0.000353935186	0.000009777908	0.000000032888	0.000000000000	0.000000000000	-0.000000000000	-0.000000000000	0.000000000000
0.000000000000	2888.888888888889	0.000000000000	0.000000032888	0.000130286906	0.000353935186	0.000009777908	0.000353935186	0.000009777908	0.000000032888	0.000000000000	0.000000000000	-0.000000000000	-0.000000000000	0.000000000000
0.000000000000	2893.939393939394	0.000000000000	0.000000032888	0.000130286906	0.000353935186	0.000009777908	0.000353935186	0.000009777908	0.000000032888	0.000000000000	0.000000000000	-0.000000000000	-0.000000000000	0.000000000000
0.000000000000	2898.989898989899	0.000000000000	0.000000032888	0.000130286906	0.000353935186	0.000009777908	0.000353935186	0.000009777908	0.000000032888	0.000000000000	0.000000000000	-0.000000000000	-0.000000000000	0.000000000000
0.000000000000	2904.040404040404	0.000000000000	0.000000032888	0.000130286906	0.000353935186	0.000009777908	0.000353935186	0.000009777908	0.000000032888	0.000000000000	0.000000000000	-0.000000000000	-0.000000000000	0.000000000000
0.000000000000	2909.090909090909	0.000000000000	0.000000032888	0.000130286906	0.000353935186	0.000009777908	0.000353935186	0.000009777908	0.000000032888	0.000000000000	0.000000000000	-0.000000000000	-0.000000000000	0.000000000000
0.000000000000	2914.141414141414	0.000000000000	0.000000032888	0.000130286906	0.000353935186	0.000009777908	0.000353935186	0.000009777908	0.000000032888	0.000000000000	0.000000000000	-0.000000000000	-0.000000000000	0.000000000000
0.000000000000	2919.191919191919	0.000000000000	0.000000032888	0.000130286906	0.000353935186	0.000009777908	0.000353935186	0.000009777908	0.000000032888	0.000000000000	0.000000000000	-0.000000000000	-0.000000000000	0.000000000000
0.000000000000	2924.242424242424	0.000000000000	0.000000032888	0.000130286906	0.000353935186	0.000009777908	0.000353935186	0.000009777908	0.000000032888	0.000000000000	0.000000000000	-0.000000000000	-0.000000000000	0.000000000000
0.000000000000	2929.292929292929	0.000000000000	0.000000032888	0.000130286906	0.000353935186	0.000009777908	0.000353935186	0.000009777908	0.000000032888	0.000000000000	0.000000000000	-0.000000000000	-0.000000000000	0.000000000000
0.000000000000	2934.343434343434	0.000000000000	0.000000032888	0.000130286906	0.000353935186	0.000009777908	0.000353935186	0.000009777908	0.000000032888	0.000000000000	0.000000000000	-0.000000000000	-0.000000000000	0.000000000000
0.000000000000	2939.393939393939	0.000000000000	0.000000032888	0.000130286906	0.000353935186	0.000009777908	0.000353935186	0.000009777908	0.000000032888	0.000000000000	0.000000000000	-0.000000000000	-0.000000000000	0.000000000000
0.000000000000	2944.444444444444	0.000000000000	0.000000032888	0.000130286906	0.000353935186	0.000009777908	0.000353935186	0.000009777908	0.000000032888	0.000000000000	0.000000000000	-0.000000000000	-0.000000000000	0.000000000000
0.000000000000	2949.494949494949	0.000000000000	0.000000032888	0.000130286906	0.000353935186	0.000009777908	0.000353935186	0.000009777908	0.000000032888	0.000000000000	0.000000000000	-0.000000000000	-0.000000000000	0.000000000000
0.000000000000	2954.545454545455	0.000000000000	0.000000032888	0.000130286906	0.000353935186	0.000009777908	0.000353935186	0.000009777908	0.000000032888	0.000000000000	0.000000000000	-0.000000000000	-0.000000000000	0.000000000000
0.000000000000	2959.595959595959	0.000000000000	0.000000032888	0.000130286906	0.000353935186	0.000009777908	0.000353935186	0.000009777908	0.000000032888	0.000000000000	0.000000000000	-0.000000000000	-0.000000000000	0.000000000000
0.000000000000	2964.646464646465	0.000000000000	0.000000032888	0.000130286906	0.000353935186	0.000009777908	0.000353935186	0.000009777908	0.000000032888	0.000000000000	0.000000000000	-0.000000000000	-0.000000000000	0.000000000000
0.000000000000	2969.696969696970	0.000000000000	0.000000032888	0.000130286906	0.000353935186	0.000009777908	0.000353935186	0.000009777908	0.000000032888	0.000000000000	0.000000000000	-0.000000000000	-0.000000000000	0.000000000000
0.000000000000	2974.747474747474	0.000000000000	0.000000032888	0.000130286906	0.000353935186	0.000009777908	0.000353935186	0.000009777908	0.000000032888	0.000000000000	0.000000000000	-0.000000000000	-0.000000000000	0.000000000000
0.000000000000	2979.797979797980	0.000000000000	0.000000032888	0.000130286906	0.000353935186	0.000009777908	0.000353935186	0.000009777908	0.000000032888	0.000000000000	0.000000000000	-0.000000000000	-0.000000000000	0.000000000000
0.000000000000	2984.848484848485	0.000000000000	0.000000032888	0.000130286906	0.000353935186	0.000009777908	0.000353935186	0.000009777908	0.000000032888	0.000000000000	0.000000000000	-0.000000000000	-0.000000000000	0.000000000000
0.000000000000	2989.898989898990	0.000000000000	0.000000032888	0.000130286906	0.000353935186	0.000009777908	0.000353935186	0.000009777908	0.000000032888	0.000000000000	0.000000000000	-0.000000000000	-0.000000000000	0.000000000000
0.000000000000	2994.949494949495	0.000000000000	0.000000032888	0.000130286906	0.000353935186	0.000009777908	0.000353935186	0.000009777908	0.000000032888	0.000000000000	0.000000000000	-0.000000000000	-0.000000000000	0.000000000000
0.000000000000	3000.000000000000	0.000000000000	0.000000032888	0.000130286906	0.000353935186	0.000009777908	0.000353935186	0.000009777908	0.000000032888	0.000000000000	0.000000000000	-0.000000000000	-0.000000000000	0.000000000000
0.000000000000	3005.050505050505	0.000000000000	0.000000032888	0.000130286906	0.000353935186	0.000009777908	0.000353935186	0.000009777908	0.000000032888	0.000000000000	0.000000000000	-0.000000000000	-0.000000000000	0.000000000000
0.000000000000	3010.101010101010	0.000000000000	0.000000032888	0.000130286906	0.000353935186	0.000009777908	0.000353935186	0.000009777908	0.000000032888	0.000000000000	0.000000000000	-0.000000000000	-0.000000000000	0.000000000000
0.000000000000	3015.151515151515	0.000000000000	0.000000032888	0.000130286906	0.000353935186	0.000009777908	0.000353935186	0.000009777908	0.000000032888	0.000000000000	0.000000000000	-0.000000000000	-0.000000000000	0.000000000000
0.000000000000	3020.202020202020	0.000000000000	0.000000032888	0.000130286906	0.000353935186	0.000009777908	0.000353935186	0.000009777908	0.000000032888	0.000000000000	0.000000000000	-0.000000000000	-0.000000000000	0.000000000000
0.000000000000	3025.252525252525	0.000000000000	0.000000032888	0.000130286906	0.000353935186	0.000009777908	0.000353935186	0.000009777908	0.000000032888	0.000000000000	0.000000000000	-0.000000000000	-0.000000000000	0.000000000000
0.000000000000	3030.303030303030	0.000000000000	0.000000032888	0.000130286906	0.000353935186	0.000009777908	0.000353935186	0.000009777908	0.000000032888	0.000000000000	0.000000000000	-0.000000000000	-0.000000000000	0.000000000000
0.000000000000	3035.353535353535	0.000000000000	0.000000060515	0.000079006731	0.000394927781	0.000020065489	0.000388213926	0.000017704538	0.000000056241	0.000061595382	-0.000001469957	-0.000146821590	-0.000140647989	0.000000000000
-0.000287469579	3040.404040404040	-0.000000000000	0.000000060509	0.000079013721	0.000394913795	0.000020072485	0.000393670286	0.000019632299	0.000000059717	-0.000000000000	0.000000000000	-0.000023370506	-0.000034205671	0.000000000000
-0.000057576176	3045.454545454545	0.000000000000	0.000000060509	0.000079013727	0.000394913782	0.000020072491	0.000394682837	0.000019990737	0.000000060362	0.000000000000	0.000000000000	-0.000004336924	-0.000006360021	0.000000000000
-0.000010696945	3050.505050505050	0.000000000000	0.000000060509	0.000079013727	0.000394913782	0.000020072491	0.000394870891	0.000020057308	0.000000060482	0.000000000000	0.000000000000	-0.000000805466	-0.000001181213	0.000000000000
-0.000001986680	3055.555555555555	0.000000000000	0.000000060509	0.000079013727	0.000394913782	0.000020072491	0.000394905816	0.000020069671	0.000000060504	0.000000000000	0.000000000000	-0.000000149591	-0.000000219375	0.000000000000
-0.000000368967	3060.606060606061	0.000000000000	0.000000060509	0.000079013727	0.000394913782	0.000020072491	0.000394912302	0.000020071967	0.000000060508	0.000000000000	0.000000000000	-0.000000027782	-0.000000040742	0.000000000000
-0.000000068524	3065.656565656565	-0.000000000000	0.000000060509	0.000079013727	0.000394913782	0.000020072491	0.000394913508	0.000020072394	0.000000060509	0.000000000000	0.000000000000	-0.000000005162	-0.000000007570	0.000000000000
-0.000000012732	3070.707070707071	-0.000000000000	0.000000060509	0.000079013727	0.000394913782	0.000020072491	0.000394913731	0.000020072473	0.000000060509	0.000000000000	0.000000000000	-0.000000000956	-0.000000001402	0.000000000000
-0.000000002358	3075.757575757576	-0.000000000000	0.000000060509	0.000079013727	0.000394913782	0.000020072491	0.000394913772	0.000020072488	0.000000060509	0.000000000000	0.000000000000	-0.000000000177	-0.000000000260	0.000000000000
-0.000000000437	3080.808080808080	0.000000000000	0.000000060509	0.000079013727	0.000394913782	0.000020072491	0.000394913780	0.000020072490	0.000000060509	0.000000000000	0.000000000000	-0.000000000034	-0.000000000049	0.000000000000
-0.000000000083	3085.858585858586	-0.000000000000	0.000000060509	0.000079013727	0.000394913782	0.000020072491	0.000394913782	0.000020072491	0.000000060509	0.000000000000	0.000000000000	-0.000000000006	-0.000000000009	0.000000000000
-0.000000000016	3090.909090909091	0.000000000000	0.000000060509	0.000079013727	0.000394913782	0.000020072491	0.000394913782	0.000020072491	0.000000060509	0.000000000000	0.000000000000	-0.000000000001	-0.000000000002	0.000000000000
-0.000000000003	3095.959595959596	-0.000000000000	0.000000060509	0.000079013727	0.000394913782	0.000020072491	0.000394913782	0.000020072491	0.000000060509	0.000000000000	0.000000000000	-0.000000000000	-0.000000000000	0.000000000000
-0.000000000001	3101.010101010101	0.000000000000	0.000000060509	0.000079013727	0.000394913782	0.000020072491	0.000394913782	0.000020072491	0.000000060509	0.000000000000	0.000000000000	-0.000000000000	-0.000000000000	0.000000000000
-0.000000000000	3106.060606060606	-0.000000000000	0.000000060509	0.000079013727	0.000394913782	0.000020072491	0.000394913782	0.000020072491	0.000000060509	0.000000000000	0.000000000000	-0.000000000000	-0.000000000000	0.000000000000
-0.000000000000	3111.111111111111	0.000000000000	0.000000060509	0.000079013727	0.000394913782	0.000020072491	0.000394913782	0.000020072491	0.000000060509	0.000000000000	0.000000000000	-0.000000000000	-0.000000000000	0.000000000000
-0.000000000000	3116.161616161616	-0.000000000000	0.000000060509	0.000079013727	0.000394913782	0.000020072491	0.000394913782	0.000020072491	0.000000060509	0.000000000000	0.000000000000	-0.000000000000	-0.000000000000	0.000000000000
-0.000000000000	3121.212121212121	0.000000000000	0.000000060509	0.000079013727	0.000394913782	0.000020072491	0.000394913782	0.000020072491	0.000000060509	0.000000000000	0.000000000000	-0.000000000000	-0.000000000000	0.000000000000
-0.000000000000	3126.262626262626	0.000000000000	0.000000060509	0.000079013727	0.000394913782	0.000020072491	0.000394913782	0.000020072491	0.000000060509	0.000000000000	0.000000000000	-0.000000000000	-0.000000000000	0.000000000000
-0.000000000000	3131.313131313131	0.000000000000	0.000000060509	0.000079013727	0.000394913782	0.000020072491	0.000394913782	0.000020072491	0.000000060509	0.000000000000	0.000000000000	-0.000000000000	-0.000000000000	0.000000000000
-0.000000000000	3136.363636363636	0.000000000000	0.000000060509	0.000079013727	0.000394913782	0.000020072491	0.000394913782	0.000020072491	0.000000060509	0.000000000000	0.000000000000	-0.000000000000	-0.000000000000	0.000000000000
-0.000000000000	3141.414141414141	0.000000000000	0.000000060509	0.000079013727	0.000394913782	0.000020072491	0.000394913782	0.000020072491	0.000000060509	0.000000000000	0.000000000000	-0.000000000000	-0.000000000000	0.000000000000
-0.000000000000	3146.464646464646	0.000000000000	0.000000060509	0.000079013727	0.000394913782	0.000020072491	0.000394913782	0.000020072491	0.000000060509	0.000000000000	0.000000000000	-0.000000000000	-0.000000000000	0.000000000000
0.000000000000	3151.515151515152	0.000000000000	0.000000060509	0.000079013727	0.000394913782	0.000020072491	0.000394913782	0.000020072491	0.000000060509	0.000000000000	0.000000000000	-0.000000000000	-0.000000000000	0.000000000000
0.000000000000	3156.565656565656	0.000000000000	0.000000060509	0.000079013727	0.000394913782	0.000020072491	0.000394913782	0.000020072491	0.000000060509	0.000000000000	0.000000000000	-0.000000000000	-0.000000000000	0.000000000000
0.000000000000	3161.616161616161	0.000000000000	0.000000060509	0.000079013727	0.000394913782	0.000020072491	0.000394913782	0.000020072491	0.000000060509	0.000000000000	0.000000000000	-0.000000000000	-0.000000000000	0.000000000000
0.000000000000	3166.666666666667	0.000000000000	0.000000060509	0.000079013727	0.000394913782	0.000020072491	0.000394913782	0.000020072491	0.000000060509	0.000000000000	0.000000000000	-0.000000000000	-0.000000000000	0.000000000000
0.000000000000	3171.717171717171	0.000000000000	0.000000060509	0.000079013727	0.000394913782	0.000020072491	0.000394913782	0.000020072491	0.000000060509	0.000000000000	0.000000000000	-0.000000000000	-0.000000000000	0.000000000000
0.000000000000	3176.767676767677	0.000000000000	0.000000060509	0.000079013727	0.000394913782	0.000020072491	0.000394913782	0.000020072491	0.000000060509	0.000000000000	0.000000000000	-0.000000000000	-0.000000000000	0.000000000000
0.000000000000	3181.818181818182	0.000000000000	0.000000060509	0.000079013727	0.000394913782	0.000020072491	0.000394913782	0.000020072491	0.000000060509	0.000000000000	0.000000000000	-0.000000000000	-0.000000000000	0.000000000000
0.000000000000	3186.868686868687	0.000000000000	0.000000060509	0.000079013727	0.000394913782	0.000020072491	0.000394913782	0.000020072491	0.000000060509	0.000000000000	0.000000000000	-0.000000000000	-0.000000000000	0.000000000000
0.000000000000	3191.919191919192	0.000000000000	0.000000060509	0.000079013727	0.000394913782	0.000020072491	0.000394913782	0.000020072491	0.000000060509	0.000000000000	0.000000000000	-0.000000000000	-0.000000000000	0.000000000000
0.000000000000	3196.969696969697	0.000000000000	0.000000060509	0.000079013727	0.000394913782	0.000020072491	0.000394913782	0.000020072491	0.000000060509	0.000000000000	0.000000000000	-0.000000000000	-0.000000000000	0.000000000000
0.000000000000	3202.020202020202	0.000000000000	0.000000060509	0.000079013727	0.000394913782	0.000020072491	0.000394913782	0.000020072491	0.000000060509	0.000000000000	0.000000000000	-0.000000000000	-0.000000000000	0.000000000000
0.000000000000	3207.070707070707	0.000000000000	0.000000060509	0.000079013727	0.000394913782	0.000020072491	0.000394913782	0.000020072491	0.000000060509	0.000000000000	0.000000000000	-0.000000000000	-0.000000000000	0.000000000000
0.000000000000	3212.121212121212	0.000000000000	0.000000060509	0.000079013727	0.000394913782	0.000020072491	0.000394913782	0.000020072491	0.000000060509	0.000000000000	0.000000000000	-0.000000000000	-0.000000000000	0.000000000000
0.000000000000	3217.171717171717	0.000000000000	0.000000060509	0.000079013727	0.000394913782	0.000020072491	0.000394913782	0.000020072491	0.000000060509	0.000000000000	0.000000000000	-0.000000000000	-0.000000000000	0.000000000000
0.000000000000	3222.222222222222	0.000000000000	0.000000060509	0.000079013727	0.000394913782	0.000020072491	0.000394913782	0.000020072491	0.000000060509	0.000000000000	0.000000000000	-0.000000000000	-0.000000000000	0.000000000000
0.000000000000	3227.272727272727	0.000000000000	0.000000060509	0.000079013727	0.000394913782	0.000020072491	0.000394913782	0.000020072491	0.000000060509	0.000000000000	0.000000000000	-0.000000000000	-0.000000000000	0.000000000000
0.000000000000	3232.323232323232	0.000000000000	0.000000060509	0.000079013727	0.000394913782	0.000020072491	0.000394913782	0.000020072491	0.000000060509	0.000000000000	0.000000000000	-0.000000000000	-0.000000000000	0.000000000000
0.000000000000	3237.373737373737	0.000000000000	0.000000060509	0.000079013727	0.000394913782	0.000020072491	0.000394913782	0.000020072491	0.000000060509	0.000000000000	0.000000000000	-0.000000000000	-0.000000000000	0.000000000000
0.000000000000	3242.424242424242	0.000000000000	0.000000060509	0.000079013727	0.000394913782	0.000020072491	0.000394913782	0.000020072491	0.000000060509	0.000000000000	0.000000000000	-0.000000000000	-0.000000000000	0.000000000000
0.000000000000	3247.474747474747	0.000000000000	0.000000060509	0.000079013727	0.000394913782	0.000020072491	0.000394913782	0.000020072491	0.000000060509	0.000000000000	0.000000000000	-0.000000000000	-0.000000000000	0.000000000000
0.000000000000	3252.525252525252	0.000000000000	0.000000060509	0.000079013727	0.000394913782	0.000020072491	0.000394913782	0.000020072491	0.000000060509	0.000000000000	0.000000000000	-0.000000000000	-0.000000000000	0.000000000000
0.000000000000	3257.575757575758	0.000000000000	0.000000060509	0.000079013727	0.000394913782	0.000020072491	0.000394913782	0.000020072491	0.000000060509	0.000000000000	0.000000000000	-0.000000000000	-0.000000000000	0.000000000000
0.000000000000	3262.626262626262	0.000000000000	0.000000060509	0.000079013727	0.000394913782	0.000020072491	0.000394913782	0.000020072491	0.000000060509	0.000000000000	0.000000000000	-0.000000000000	-0.000000000000	0.000000000000
0.000000000000	3267.676767676768	0.000000000000	0.000000060509	0.000079013727	0.000394913782	0.000020072491	0.000394913782	0.000020072491	0.000000060509	0.000000000000	0.000000000000	-0.000000000000	-0.000000000000	0.000000000000
0.000000000000	3272.727272727273	0.000000000000	0.000000060509	0.000079013727	0.000394913782	0.000020072491	0.000394913782	0.000020072491	0.000000060509	0.000000000000	0.000000000000	-0.000000000000	-0.000000000000	0.000000000000
0.000000000000	3277.777777777777	0.000000000000	0.000000060509	0.000079013727	0.000394913782	0.000020072491	0.000394913782	0.000020072491	0.000000060509	0.000000000000	0.000000000000	-0.000000000000	-0.000000000000	0.000000000000
0.000000000000	3282.828282828283	0.000000000000	0.000000060509	0.000079013727	0.000394913782	0.000020072491	0.000394913782	0.000020072491	0.000000060509	0.000000000000	0.000000000000	-0.000000000000	-0.000000000000	0.000000000000
0.000000000000	3287.878787878788	0.000000000000	0.000000060509	0.000079013727	0.000394913782	0.000020072491	0.000394913782	0.000020072491	0.000000060509	0.000000000000	0.000000000000	-0.000000000000	-0.000000000000	0.000000000000
0.000000000000	3292.929292929293	0.000000000000	0.000000060509	0.000079013727	0.000394913782	0.000020072491	0.000394913782	0.000020072491	0.000000060509	0.000000000000	0.000000000000	-0.000000000000	-0.000000000000	0.000000000000
0.000000000000	3297.979797979798	0.000000000000	0.000000060509	0.000079013727	0.000394913782	0.000020072491	0.000394913782	0.000020072491	0.000000060509	0.000000000000	0.000000000000	-0.000000000000	-0.000000000000	0.000000000000
0.000000000000	3303.030303030303	0.000000000000	0.000000060509	0.000079013727	0.000394913782	0.000020072491	0.000394913782	0.000020072491	0.000000060509	0.000000000000	0.000000000000	-0.000000000000	-0.000000000000	0.000000000000
0.000000000000	3308.080808080808	0.000000000000	0.000000060509	0.000079013727	0.000394913782	0.000020072491	0.000394913782	0.000020072491	0.000000060509	0.000000000000	0.000000000000	-0.000000000000	-0.000000000000	0.000000000000
0.000000000000	3313.131313131313	0.000000000000	0.000000060509	0.000079013727	0.000394913782	0.000020072491	0.000394913782	0.000020072491	0.000000060509	0.000000000000	0.000000000000	-0.000000000000	-0.000000000000	0.000000000000
0.000000000000	3318.181818181818	0.000000000000	0.000000060509	0.000079013727	0.000394913782	0.000020072491	0.000394913782	0.000020072491	0.000000060509	0.000000000000	0.000000000000	-0.000000000000	-0.000000000000	0.000000000000
0.000000000000	3323.232323232323	0.000000000000	0.000000060509	0.000079013727	0.000394913782	0.000020072491	0.000394913782	0.000020072491	0.000000060509	0.000000000000	0.000000000000	-0.000000000000	-0.000000000000	0.000000000000
0.000000000000	3328.282828282828	0.000000000000	0.000000060509	0.000079013727	0.000394913782	0.000020072491	0.000394913782	0.000020072491	0.000000060509	0.000000000000	0.000000000000	-0.000000000000	-0.000000000000	0.000000000000
0.000000000000	3333.333333333333	0.000000000000	0.000000060509	0.000079013727	0.000394913782	0.000020072491	0.000394913782	0.000020072491	0.000000060509	0.000000000000	0.000000000000	-0.000000000000	-0.000000000000	0.000000000000
0.000000000000	3338.383838383838	0.000000000000	0.000000060509	0.000079013727	0.000394913782	0.000020072491	0.000394913782	0.000020072491	0.000000060509	0.000000000000	0.000000000000	-0.000000000000	-0.000000000000	0.000000000000
0.000000000000	3343.434343434343	0.000000000000	0.000000060509	0.000079013727	0.000394913782	0.000020072491	0.000394913782	0.000020072491	0.000000060509	0.000000000000	0.000000000000	-0.000000000000	-0.000000000000	0.000000000000
0.000000000000	3348.484848484848	0.000000000000	0.000000060509	0.000079013727	0.000394913782	0.000020072491	0.000394913782	0.000020072491	0.000000060509	0.000000000000	0.000000000000	-0.000000000000	-0.000000000000	0.000000000000
0.000000000000	3353.535353535353	0.000000000000	0.000000060509	0.000079013727	0.000394913782	0.000020072491	0.000394913782	0.000020072491	0.000000060509	0.000000000000	0.000000000000	-0.000000000000	-0.000000000000	0.000000000000
0.000000000000	3358.585858585858	0.000000000000	0.000000060509	0.000079013727	0.000394913782	0.000020072491	0.000394913782	0.000020072491	0.000000060509	0.000000000000	0.000000000000	-0.000000000000	-0.000000000000	0.000000000000
0.000000000000	3363.636363636364	0.000000000000	0.000000060509	0.000079013727	0.000394913782	0.000020072491	0.000394913782	0.000020072491	0.000000060509	0.000000000000	0.000000000000	-0.000000000000	-0.000000000000	0.000000000000
0.000000000000	3368.686868686868	0.000000000000	0.000000060509	0.000079013727	0.000394913782	0.000020072491	0.000394913782	0.000020072491	0.000000060509	0.000000000000	0.000000000000	-0.000000000000	-0.000000000000	0.000000000000
0.000000000000	3373.737373737374	0.000000000000	0.000000060509	0.000079013727	0.000394913782	0.000020072491	0.000394913782	0.000020072491	0.000000060509	0.000000000000	0.000000000000	-0.000000000000	-0.000000000000	0.000000000000
0.000000000000	3378.787878787879	0.000000000000	0.000000060509	0.000079013727	0.000394913782	0.000020072491	0.000394913782	0.000020072491	0.000000060509	0.000000000000	0.000000000000	-0.000000000000	-0.000000000000	0.000000000000
0.000000000000	3383.838383838384	0.000000000000	0.000000060509	0.000079013727	0.000394913782	0.000020072491	0.000394913782	0.000020072491	0.000000060509	0.000000000000	0.000000000000	-0.000000000000	-0.000000000000	0.000000000000
0.000000000000	3388.888888888889	0.000000000000	0.000000060509	0.000079013727	0.000394913782	0.000020072491	0.000394913782	0.000020072491	0.000000060509	0.000000000000	0.000000000000	-0.000000000000	-0.000000000000	0.000000000000
0.000000000000	3393.939393939394	0.000000000000	0.000000060509	0.000079013727	0.000394913782	0.000020072491	0.000394913782	0.000020072491	0.000000060509	0.000000000000	0.000000000000	-0.000000000000	-0.000000000000	0.000000000000
0.000000000000	3398.989898989899	0.000000000000	0.000000060509	0.000079013727	0.000394913782	0.000020072491	0.000394913782	0.000020072491	0.000000060509	0.000000000000	0.000000000000	-0.000000000000	-0.000000000000	0.000000000000
0.000000000000	3404.040404040404	0.000000000000	0.000000060509	0.000079013727	0.000394913782	0.000020072491	0.000394913782	0.000020072491	0.000000060509	0.000000000000	0.000000000000	-0.000000000000	-0.000000000000	0.000000000000
0.000000000000	3409.090909090909	0.000000000000	0.000000060509	0.000079013727	0.000394913782	0.000020072491	0.000394913782	0.000020072491	0.000000060509	0.000000000000	0.000000000000	-0.000000000000	-0.000000000000	0.000000000000
0.000000000000	3414.141414141414	0.000000000000	0.000000060509	0.000079013727	0.000394913782	0.000020072491	0.000394913782	0.000020072491	0.000000060509	0.000000000000	0.000000000000	-0.000000000000	-0.000000000000	0.000000000000
0.000000000000	3419.191919191919	0.000000000000	0.000000060509	0.000079013727	0.000394913782	0.000020072491	0.000394913782	0.000020072491	0.000000060509	0.000000000000	0.000000000000	-0.000000000000	-0.000000000000	0.000000000000
0.000000000000	3424.242424242424	0.000000000000	0.000000060509	0.000079013727	0.000394913782	0.000020072491	0.000394913782	0.000020072491	0.000000060509	0.000000000000	0.000000000000	-0.000000000000	-0.000000000000	0.000000000000
0.000000000000	3429.292929292929	0.000000000000	0.000000060509	0.000079013727	0.000394913782	0.000020072491	0.000394913782	0.000020072491	0.000000060509	0.000000000000	0.000000000000	-0.000000000000	-0.000000000000	0.000000000000
0.000000000000	3434.343434343434	0.000000000000	0.000000060509	0.000079013727	0.000394913782	0.000020072491	0.000394913782	0.000020072491	0.000000060509	0.000000000000	0.000000000000	-0.000000000000	-0.000000000000	0.000000000000
0.000000000000	3439.393939393939	0.000000000000	0.000000060509	0.000079013727	0.000394913782	0.000020072491	0.000394913782	0.000020072491	0.000000060509	0.000000000000	0.000000000000	-0.000000000000	-0.000000000000	0.000000000000
0.000000000000	3444.444444444444	0.000000000000	0.000000060509	0.000079013727	0.000394913782	0.000020072491	0.000394913782	0.000020072491	0.000000060509	0.000000000000	0.000000000000	-0.000000000000	-0.000000000000	0.000000000000
0.000000000000	3449.494949494949	0.000000000000	0.000000060509	0.000079013727	0.000394913782	0.000020072491	0.000394913782	0.000020072491	0.000000060509	0.000000000000	0.000000000000	-0.000000000000	-0.000000000000	0.000000000000
0.000000000000	3454.545454545455	0.000000000000	0.000000060509	0.000079013727	0.000394913782	0.000020072491	0.000394913782	0.000020072491	0.000000060509	0.000000000000	0.000000000000	-0.000000000000	-0.000000000000	0.000000000000
0.000000000000	3459.595959595959	0.000000000000	0.000000060509	0.000079013727	0.000394913782	0.000020072491	0.000394913782	0.000020072491	0.000000060509	0.000000000000	0.000000000000	-0.000000000000	-0.000000000000	0.000000000000
0.000000000000	3464.646464646464	0.000000000000	0.000000060509	0.000079013727	0.000394913782	0.000020072491	0.000394913782	0.000020072491	0.000000060509	0.000000000000	0.000000000000	-0.000000000000	-0.000000000000	0.000000000000
0.000000000000	3469.696969696970	0.000000000000	0.000000060509	0.000079013727	0.000394913782	0.000020072491	0.000394913782	0.000020072491	0.000000060509	0.000000000000	0.000000000000	-0.000000000000	-0.000000000000	0.000000000000
0.000000000000	3474.747474747474	0.000000000000	0.000000060509	0.000079013727	0.000394913782	0.000020072491	0.000394913782	0.000020072491	0.000000060509	0.000000000000	0.000000000000	-0.000000000000	-0.000000000000	0.000000000000
0.000000000000	3479.797979797980	0.000000000000	0.000000060509	0.000079013727	0.000394913782	0.000020072491	0.000394913782	0.000020072491	0.000000060509	0.000000000000	0.000000000000	-0.000000000000	-0.000000000000	0.000000000000
0.000000000000	3484.848484848485	0.000000000000	0.000000060509	0.000079013727	0.000394913782	0.000020072491	0.000394913782	0.000020072491	0.000000060509	0.000000000000	0.000000000000	-0.000000000000	-0.000000000000	0.000000000000
0.000000000000	3489.898989898990	0.000000000000	0.000000060509	0.000079013727	0.000394913782	0.000020072491	0.000394913782	0.000020072491	0.000000060509	0.000000000000	0.000000000000	-0.000000000000	-0.000000000000	0.000000000000
0.000000000000	3494.949494949495	0.000000000000	0.000000060509	0.000079013727	0.000394913782	0.000020072491	0.000394913782	0.000020072491	0.000000060509	0.000000000000	0.000000000000	-0.000000000000	-0.000000000000	0.000000000000
0.000000000000	3500.000000000000	0.000000000000	0.000000060509	0.000079013727	0.000394913782	0.000020072491	0.000394913782	0.000020072491	0.000000060509	0.000000000000	0.000000000000	-0.000000000000	-0.000000000000	0.000000000000
0.000000000000	3505.050505050505	0.000000000000	0.000000060509	0.000079013727	0.000394913782	0.000020072491	0.000394913782	0.000020072491	0.000000060509	0.000000000000	0.000000000000	-0.000000000000	-0.000000000000	0.000000000000
0.000000000000	3510.101010101010	0.000000000000	0.000000060509	0.000079013727	0.000394913782	0.000020072491	0.000394913782	0.000020072491	0.000000060509	0.000000000000	0.000000000000	-0.000000000000	-0.000000000000	0.000000000000
0.000000000000	3515.151515151515	0.000000000000	0.000000060509	0.000079013727	0.000394913782	0.000020072491	0.000394913782	0.000020072491	0.000000060509	0.000000000000	0.000000000000	-0.000000000000	-0.000000000000	0.000000000000
0.000000000000	3520.202020202020	0.000000000000	0.000000060509	0.000079013727	0.000394913782	0.000020072491	0.000394913782	0.000020072491	0.000000060509	0.000000000000	0.000000000000	-0.000000000000	-0.000000000000	0.000000000000
0.000000000000	3525.252525252525	0.000000000000	0.000000060509	0.000079013727	0.000394913782	0.000020072491	0.000394913782	0.000020072491	0.000000060509	0.000000000000	0.000000000000	-0.000000000000	-0.000000000000	0.000000000000
0.000000000000	3530.303030303030	0.000000000000	0.000000060509	0.000079013727	0.000394913782	0.000020072491	0.000394913782	0.000020072491	0.000000060509	0.000000000000	0.000000000000	-0.000000000000	-0.000000000000	0.000000000000
0.000000000000	3535.353535353535	0.000000000000	0.000000060509	0.000079013727	0.000394913782	0.000020072491	0.000394913782	0.000020072491	0.000000060509	0.000000000000	0.000000000000	-0.000000000000	-0.000000000000	0.000000000000
0.000000000000	3540.404040404040	0.000000000000	0.000000123585	0.000040267891	0.000411059800	0.000042672309	0.000409038052	0.000037985005	0.000000114577	0.000061408729	-0.000001465503	-0.000060496616	-0.000317834828	0.000000000000
-0.000378331444	3545.454545454545	-0.000000000000	0.000000123584	0.000040268059	0.000411059465	0.000042672477	0.000410684054	0.000041801902	0.000000121912	0.000000000000	0.000000000000	-0.000007050102	-0.000067725990	0.000000000000
-0.000074776092	3550.505050505050	-0.000000000000	0.000000123584	0.000040268059	0.000411059465	0.000042672477	0.000410989742	0.000042510790	0.000000123274	0.000000000000	0.000000000000	-0.000001309314	-0.000012578316	0.000000000000
-0.000013887629	3555.555555555555	0.000000000000	0.000000123584	0.000040268059	0.000411059465	0.000042672477	0.000411046515	0.000042642448	0.000000123527	0.000000000000	0.000000000000	-0.000000243171	-0.000002336095	0.000000000000
-0.000002579266	3560.606060606061	0.000000000000	0.000000123584	0.000040268059	0.000411059465	0.000042672477	0.000411057060	0.000042666900	0.000000123574	0.000000000000	0.000000000000	-0.000000045163	-0.000000433876	0.000000000000
-0.000000479040	3565.656565656565	0.000000000000	0.000000123584	0.000040268059	0.000411059465	0.000042672477	0.000411059018	0.000042671441	0.000000123582	0.000000000000	0.000000000000	-0.000000008386	-0.000000080567	0.000000000000
-0.000000088954	3570.707070707071	-0.000000000000	0.000000123584	0.000040268059	0.000411059465	0.000042672477	0.000411059382	0.000042672284	0.000000123584	0.000000000000	0.000000000000	-0.000000001558	-0.000000014970	0.000000000000
-0.000000016528	3575.757575757576	-0.000000000000	0.000000123584	0.000040268059	0.000411059465	0.000042672477	0.000411059449	0.000042672441	0.000000123584	0.000000000000	0.000000000000	-0.000000000289	-0.000000002773	0.000000000000
-0.000000003062	3580.808080808080	0.000000000000	0.000000123584	0.000040268059	0.000411059465	0.000042672477	0.000411059462	0.000042672470	0.000000123584	0.000000000000	0.000000000000	-0.000000000054	-0.000000000515	0.000000000000
-0.000000000569	3585.858585858586	-0.000000000000	0.000000123584	0.000040268059	0.000411059465	0.000042672477	0.000411059464	0.000042672475	0.000000123584	0.000000000000	0.000000000000	-0.000000000010	-0.000000000098	0.000000000000
-0.000000000108	3590.909090909091	0.000000000000	0.000000123584	0.000040268059	0.000411059465	0.000042672477	0.000411059464	0.000042672476	0.000000123584	0.000000000000	0.000000000000	-0.000000000002	-0.000000000018	0.000000000000
-0.000000000020	3595.959595959596	-0.000000000000	0.000000123584	0.000040268059	0.000411059465	0.000042672477	0.000411059465	0.000042672477	0.000000123584	0.000000000000	0.000000000000	-0.000000000000	-0.000000000004	0.000000000000
-0.000000000004	3601.010101010101	0.000000000000	0.000000123584	0.000040268059	0.000411059465	0.000042672477	0.000411059465	0.000042672477	0.000000123584	0.000000000000	0.000000000000	-0.000000000000	-0.000000000001	0.000000000000
-0.000000000001	3606.060606060606	-0.000000000000	0.000000123584	0.000040268059	0.000411059465	0.000042672477	0.000411059465	0.000042672477	0.000000123584	0.000000000000	0.000000000000	-0.000000000000	-0.000000000000	0.000000000000
-0.000000000000	3611.111111111111	0.000000000000	0.000000123584	0.000040268059	0.000411059465	0.000042672477	0.000411059465	0.000042672477	0.000000123584	0.000000000000	0.000000000000	-0.000000000000	-0.000000000000	0.000000000000
-0.000000000000	3616.161616161616	0.000000000000	0.000000123584	0.000040268059	0.000411059465	0.000042672477	0.000411059465	0.000042672477	0.000000123584	0.000000000000	0.000000000000	-0.000000000000	-0.000000000000	0.000000000000
-0.000000000000	3621.212121212121	0.000000000000	0.000000123584	0.000040268059	0.000411059465	0.000042672477	0.000411059465	0.000042672477	0.000000123584	0.000000000000	0.000000000000	-0.000000000000	-0.000000000000	0.000000000000
-0.000000000000	3626.262626262626	0.000000000000	0.000000123584	0.000040268059	0.000411059465	0.000042672477	0.000411059465	0.000042672477	0.000000123584	0.000000000000	0.000000000000	-0.000000000000	-0.000000000000	0.000000000000
-0.000000000000	3631.313131313131	0.000000000000	0.000000123584	0.000040268059	0.000411059465	0.000042672477	0.000411059465	0.000042672477	0.000000123584	0.000000000000	0.000000000000	-0.000000000000	-0.000000000000	0.000000000000
-0.000000000000	3636.363636363636	0.000000000000	0.000000123584	0.000040268059	0.000411059465	0.000042672477	0.000411059465	0.000042672477	0.000000123584	0.000000000000	0.000000000000	-0.000000000000	-0.000000000000	0.000000000000
-0.000000000000	3641.414141414141	0.000000000000	0.000000123584	0.000040268059	0.000411059465	0.000042672477	0.000411059465	0.000042672477	0.000000123584	0.000000000000	0.000000000000	-0.000000000000	-0.000000000000	0.000000000000
-0.000000000000	3646.464646464646	0.000000000000	0.000000123584	0.000040268059	0.000411059465	0.000042672477	0.000411059465	0.000042672477	0.000000123584	0.000000000000	0.000000000000	-0.000000000000	-0.000000000000	0.000000000000
-0.000000000000	3651.515151515151	0.000000000000	0.000000123584	0.000040268059	0.000411059465	0.000042672477	0.000411059465	0.000042672477	0.000000123584	0.000000000000	0.000000000000	-0.000000000000	-0.000000000000	0.000000000000
0.000000000000	3656.565656565656	0.000000000000	0.000000123584	0.000040268059	0.000411059465	0.000042672477	0.000411059465	0.000042672477	0.000000123584	0.000000000000	0.000000000000	-0.000000000000	-0.000000000000	0.000000000000
0.000000000000	3661.616161616161	0.000000000000	0.000000123584	0.000040268059	0.000411059465	0.000042672477	0.000411059465	0.000042672477	0.000000123584	0.000000000000	0.000000000000	-0.000000000000	-0.000000000000	0.000000000000
0.000000000000	3666.666666666667	0.000000000000	0.000000123584	0.000040268059	0.000411059465	0.000042672477	0.000411059465	0.000042672477	0.000000123584	0.000000000000	0.000000000000	-0.000000000000	-0.000000000000	0.000000000000
0.000000000000	3671.717171717171	0.000000000000	0.000000123584	0.000040268059	0.000411059465	0.000042672477	0.000411059465	0.000042672477	0.000000123584	0.000000000000	0.000000000000	-0.000000000000	-0.000000000000	0.000000000000
0.000000000000	3676.767676767677	0.000000000000	0.000000123584	0.000040268059	0.000411059465	0.000042672477	0.000411059465	0.000042672477	0.000000123584	0.000000000000	0.000000000000	-0.000000000000	-0.000000000000	0.000000000000
0.000000000000	3681.818181818182	0.000000000000	0.000000123584	0.000040268059	0.000411059465	0.000042672477	0.000411059465	0.000042672477	0.000000123584	0.000000000000	0.000000000000	-0.000000000000	-0.000000000000	0.000000000000
0.000000000000	3686.868686868687	0.000000000000	0.000000123584	0.000040268059	0.000411059465	0.000042672477	0.000411059465	0.000042672477	0.000000123584	0.000000000000	0.000000000000	-0.000000000000	-0.000000000000	0.000000000000
0.000000000000	3691.919191919192	0.000000000000	0.000000123584	0.000040268059	0.000411059465	0.000042672477	0.000411059465	0.000042672477	0.000000123584	0.000000000000	0.000000000000	-0.000000000000	-0.000000000000	0.000000000000
0.000000000000	3696.969696969697	0.000000000000	0.000000123584	0.000040268059	0.000411059465	0.000042672477	0.000411059465	0.000042672477	0.000000123584	0.000000000000	0.000000000000	-0.000000000000	-0.000000000000	0.000000000000
0.000000000000	3702.020202020202	0.000000000000	0.000000123584	0.000040268059	0.000411059465	0.000042672477	0.000411059465	0.000042672477	0.000000123584	0.000000000000	0.000000000000	-0.000000000000	-0.000000000000	0.000000000000
0.000000000000	3707.070707070707	0.000000000000	0.000000123584	0.000040268059	0.000411059465	0.000042672477	0.000411059465	0.000042672477	0.000000123584	0.000000000000	0.000000000000	-0.000000000000	-0.000000000000	0.000000000000
0.000000000000	3712.121212121212	0.000000000000	0.000000123584	0.000040268059	0.000411059465	0.000042672477	0.000411059465	0.000042672477	0.000000123584	0.000000000000	0.000000000000	-0.000000000000	-0.000000000000	0.000000000000
0.000000000000	3717.171717171717	0.000000000000	0.000000123584	0.000040268059	0.000411059465	0.000042672477	0.000411059465	0.000042672477	0.000000123584	0.000000000000	0.000000000000	-0.000000000000	-0.000000000000	0.000000000000
0.000000000000	3722.222222222222	0.000000000000	0.000000123584	0.000040268059	0.000411059465	0.000042672477	0.000411059465	0.000042672477	0.000000123584	0.000000000000	0.000000000000	-0.000000000000	-0.000000000000	0.000000000000
0.000000000000	3727.272727272727	0.000000000000	0.000000123584	0.000040268059	0.000411059465	0.000042672477	0.000411059465	0.000042672477	0.000000123584	0.000000000000	0.000000000000	-0.000000000000	-0.000000000000	0.000000000000
0.000000000000	3732.323232323232	0.000000000000	0.000000123584	0.000040268059	0.000411059465	0.000042672477	0.000411059465	0.000042672477	0.000000123584	0.000000000000	0.000000000000	-0.000000000000	-0.000000000000	0.000000000000
0.000000000000	3737.373737373737	0.000000000000	0.000000123584	0.000040268059	0.000411059465	0.000042672477	0.000411059465	0.000042672477	0.000000123584	0.000000000000	0.000000000000	-0.000000000000	-0.000000000000	0.000000000000
0.000000000000	3742.424242424242	0.000000000000	0.000000123584	0.000040268059	0.000411059465	0.000042672477	0.000411059465	0.000042672477	0.000000123584	0.000000000000	0.000000000000	-0.000000000000	-0.000000000000	0.000000000000
0.000000000000	3747.474747474747	0.000000000000	0.000000123584	0.000040268059	0.000411059465	0.000042672477	0.000411059465	0.000042672477	0.000000123584	0.000000000000	0.000000000000	-0.000000000000	-0.000000000000	0.000000000000
0.000000000000	3752.525252525252	0.000000000000	0.000000123584	0.000040268059	0.000411059465	0.000042672477	0.000411059465	0.000042672477	0.000000123584	0.000000000000	0.000000000000	-0.000000000000	-0.000000000000	0.000000000000
0.000000000000	3757.575757575758	0.000000000000	0.000000123584	0.000040268059	0.000411059465	0.000042672477	0.000411059465	0.000042672477	0.000000123584	0.000000000000	0.000000000000	-0.000000000000	-0.000000000000	0.000000000000
0.000000000000	3762.626262626262	0.000000000000	0.000000123584	0.000040268059	0.000411059465	0.000042672477	0.000411059465	0.000042672477	0.000000123584	0.000000000000	0.000000000000	-0.000000000000	-0.000000000000	0.000000000000
0.000000000000	3767.676767676767	0.000000000000	0.000000123584	0.000040268059	0.000411059465	0.000042672477	0.000411059465	0.000042672477	0.000000123584	0.000000000000	0.000000000000	-0.000000000000	-0.000000000000	0.000000000000
0.000000000000	3772.727272727273	0.000000000000	0.000000123584	0.000040268059	0.000411059465	0.000042672477	0.000411059465	0.000042672477	0.000000123584	0.000000000000	0.000000000000	-0.000000000000	-0.000000000000	0.000000000000
0.000000000000	3777.777777777777	0.000000000000	0.000000123584	0.000040268059	0.000411059465	0.000042672477	0.000411059465	0.000042672477	0.000000123584	0.000000000000	0.000000000000	-0.000000000000	-0.000000000000	0.000000000000
0.000000000000	3782.828282828283	0.000000000000	0.000000123584	0.000040268059	0.000411059465	0.000042672477	0.000411059465	0.000042672477	0.000000123584	0.000000000000	0.000000000000	-0.000000000000	-0.000000000000	0.000000000000
0.000000000000	3787.878787878788	0.000000000000	0.000000123584	0.000040268059	0.000411059465	0.000042672477	0.000411059465	0.000042672477	0.000000123584	0.000000000000	0.000000000000	-0.000000000000	-0.000000000000	0.000000000000
0.000000000000	3792.929292929293	0.000000000000	0.000000123584	0.000040268059	0.000411059465	0.000042672477	0.000411059465	0.000042672477	0.000000123584	0.000000000000	0.000000000000	-0.000000000000	-0.000000000000	0.000000000000
0.000000000000	3797.979797979798	0.000000000000	0.000000123584	0.000040268059	0.000411059465	0.000042672477	0.000411059465	0.000042672477	0.000000123584	0.000000000000	0.000000000000	-0.000000000000	-0.000000000000	0.000000000000
0.000000000000	3803.030303030303	0.000000000000	0.000000123584	0.000040268059	0.000411059465	0.000042672477	0.000411059465	0.000042672477	0.000000123584	0.000000000000	0.000000000000	-0.000000000000	-0.000000000000	0.000000000000
0.000000000000	3808.080808080808	0.000000000000	0.000000123584	0.000040268059	0.000411059465	0.000042672477	0.000411059465	0.000042672477	0.000000123584	0.000000000000	0.000000000000	-0.000000000000	-0.000000000000	0.000000000000
0.000000000000	3813.131313131313	0.000000000000	0.000000123584	0.000040268059	0.000411059465	0.000042672477	0.000411059465	0.000042672477	0.000000123584	0.000000000000	0.000000000000	-0.000000000000	-0.000000000000	0.000000000000
0.000000000000	3818.181818181818	0.000000000000	0.000000123584	0.000040268059	0.000411059465	0.000042672477	0.000411059465	0.000042672477	0.000000123584	0.000000000000	0.000000000000	-0.000000000000	-0.000000000000	0.000000000000
0.000000000000	3823.232323232323	0.000000000000	0.000000123584	0.000040268059	0.000411059465	0.000042672477	0.000411059465	0.000042672477	0.000000123584	0.000000000000	0.000000000000	-0.000000000000	-0.000000000000	0.000000000000
0.000000000000	3828.282828282828	0.000000000000	0.000000123584	0.000040268059	0.000411059465	0.000042672477	0.000411059465	0.000042672477	0.000000123584	0.000000000000	0.000000000000	-0.000000000000	-0.000000000000	0.000000000000
0.000000000000	3833.333333333333	0.000000000000	0.000000123584	0.000040268059	0.000411059465	0.000042672477	0.000411059465	0.000042672477	0.000000123584	0.000000000000	0.000000000000	-0.000000000000	-0.000000000000	0.000000000000
0.000000000000	3838.383838383838	0.000000000000	0.000000123584	0.000040268059	0.000411059465	0.000042672477	0.000411059465	0.000042672477	0.000000123584	0.000000000000	0.000000000000	-0.000000000000	-0.000000000000	0.000000000000
0.000000000000	3843.434343434343	0.000000000000	0.000000123584	0.000040268059	0.000411059465	0.000042672477	0.000411059465	0.000042672477	0.000000123584	0.000000000000	0.000000000000	-0.000000000000	-0.000000000000	0.000000000000
0.000000000000	3848.484848484848	0.000000000000	0.000000123584	0.000040268059	0.000411059465	0.000042672477	0.000411059465	0.000042672477	0.000000123584	0.000000000000	0.000000000000	-0.000000000000	-0.000000000000	0.000000000000
0.000000000000	3853.535353535353	0.000000000000	0.000000123584	0.000040268059	0.000411059465	0.000042672477	0.000411059465	0.000042672477	0.000000123584	0.000000000000	0.000000000000	-0.000000000000	-0.000000000000	0.000000000000
0.000000000000	3858.585858585858	0.000000000000	0.000000123584	0.000040268059	0.000411059465	0.000042672477	0.000411059465	0.000042672477	0.000000123584	0.000000000000	0.000000000000	-0.000000000000	-0.000000000000	0.000000000000
0.000000000000	3863.636363636364	0.000000000000	0.000000123584	0.000040268059	0.000411059465	0.000042672477	0.000411059465	0.000042672477	0.000000123584	0.000000000000	0.000000000000	-0.000000000000	-0.000000000000	0.000000000000
0.000000000000	3868.686868686868	0.000000000000	0.000000123584	0.000040268059	0.000411059465	0.000042672477	0.000411059465	0.000042672477	0.000000123584	0.000000000000	0.000000000000	-0.000000000000	-0.000000000000	0.000000000000
0.000000000000	3873.737373737374	0.000000000000	0.000000123584	0.000040268059	0.000411059465	0.000042672477	0.000411059465	0.000042672477	0.000000123584	0.000000000000	0.000000000000	-0.000000000000	-0.000000000000	0.000000000000
0.000000000000	3878.787878787879	0.000000000000	0.000000123584	0.000040268059	0.000411059465	0.000042672477	0.000411059465	0.000042672477	0.000000123584	0.000000000000	0.000000000000	-0.000000000000	-0.000000000000	0.000000000000
0.000000000000	3883.838383838383	0.000000000000	0.000000123584	0.000040268059	0.000411059465	0.000042672477	0.000411059465	0.000042672477	0.000000123584	0.000000000000	0.000000000000	-0.000000000000	-0.000000000000	0.000000000000
0.000000000000	3888.888888888889	0.000000000000	0.000000123584	0.000040268059	0.000411059465	0.000042672477	0.000411059465	0.000042672477	0.000000123584	0.000000000000	0.000000000000	-0.000000000000	-0.000000000000	0.000000000000
0.000000000000	3893.939393939394	0.000000000000	0.000000123584	0.000040268059	0.000411059465	0.000042672477	0.000411059465	0.000042672477	0.000000123584	0.000000000000	0.000000000000	-0.000000000000	-0.000000000000	0.000000000000
0.000000000000	3898.989898989899	0.000000000000	0.000000123584	0.000040268059	0.000411059465	0.000042672477	0.000411059465	0.000042672477	0.000000123584	0.000000000000	0.000000000000	-0.000000000000	-0.000000000000	0.000000000000
0.000000000000	3904.040404040404	0.000000000000	0.000000123584	0.000040268059	0.000411059465	0.000042672477	0.000411059465	0.000042672477	0.000000123584	0.000000000000	0.000000000000	-0.000000000000	-0.000000000000	0.000000000000
0.000000000000	3909.090909090909	0.000000000000	0.000000123584	0.000040268059	0.000411059465	0.000042672477	0.000411059465	0.000042672477	0.000000123584	0.000000000000	0.000000000000	-0.000000000000	-0.000000000000	0.000000000000
0.000000000000	3914.141414141414	0.000000000000	0.000000123584	0.000040268059	0.000411059465	0.000042672477	0.000411059465	0.000042672477	0.000000123584	0.000000000000	0.000000000000	-0.000000000000	-0.000000000000	0.000000000000
0.000000000000	3919.191919191919	0.000000000000	0.000000123584	0.000040268059	0.000411059465	0.000042672477	0.000411059465	0.000042672477	0.000000123584	0.000000000000	0.000000000000	-0.000000000000	-0.000000000000	0.000000000000
0.000000000000	3924.242424242424	0.000000000000	0.000000123584	0.000040268059	0.000411059465	0.000042672477	0.000411059465	0.000042672477	0.000000123584	0.000000000000	0.000000000000	-0.000000000000	-0.000000000000	0.000000000000
0.000000000000	3929.292929292929	0.000000000000	0.000000123584	0.000040268059	0.000411059465	0.000042672477	0.000411059465	0.000042672477	0.000000123584	0.000000000000	0.000000000000	-0.000000000000	-0.000000000000	0.000000000000
0.000000000000	3934.343434343434	0.000000000000	0.000000123584	0.000040268059	0.000411059465	0.000042672477	0.000411059465	0.000042672477	0.000000123584	0.000000000000	0.000000000000	-0.000000000000	-0.000000000000	0.000000000000
0.000000000000	3939.393939393939	0.000000000000	0.000000123584	0.000040268059	0.000411059465	0.000042672477	0.000411059465	0.000042672477	0.000000123584	0.000000000000	0.000000000000	-0.000000000000	-0.000000000000	0.000000000000
0.000000000000	3944.444444444444	0.000000000000	0.000000123584	0.000040268059	0.000411059465	0.000042672477	0.000411059465	0.000042672477	0.000000123584	0.000000000000	0.000000000000	-0.000000000000	-0.000000000000	0.000000000000
0.000000000000	3949.494949494949	0.000000000000	0.000000123584	0.000040268059	0.000411059465	0.000042672477	0.000411059465	0.000042672477	0.000000123584	0.000000000000	0.000000000000	-0.000000000000	-0.000000000000	0.000000000000
0.000000000000	3954.545454545455	0.000000000000	0.000000123584	0.000040268059	0.000411059465	0.000042672477	0.000411059465	0.000042672477	0.000000123584	0.000000000000	0.000000000000	-0.000000000000	-0.000000000000	0.000000000000
0.000000000000	3959.595959595959	0.000000000000	0.000000123584	0.000040268059	0.000411059465	0.000042672477	0.000411059465	0.000042672477	0.000000123584	0.000000000000	0.000000000000	-0.000000000000	-0.000000000000	0.000000000000
0.000000000000	3964.646464646464	0.000000000000	0.000000123584	0.000040268059	0.000411059465	0.000042672477	0.000411059465	0.000042672477	0.000000123584	0.000000000000	0.000000000000	-0.000000000000	-0.000000000000	0.000000000000
0.000000000000	3969.696969696970	0.000000000000	0.000000123584	0.000040268059	0.000411059465	0.000042672477	0.000411059465	0.000042672477	0.000000123584	0.000000000000	0.000000000000	-0.000000000000	-0.000000000000	0.000000000000
0.000000000000	3974.747474747474	0.000000000000	0.000000123584	0.000040268059	0.000411059465	0.000042672477	0.000411059465	0.000042672477	0.000000123584	0.000000000000	0.000000000000	-0.000000000000	-0.000000000000	0.000000000000
0.000000000000	3979.797979797980	0.000000000000	0.000000123584	0.000040268059	0.000411059465	0.000042672477	0.000411059465	0.000042672477	0.000000123584	0.000000000000	0.000000000000	-0.000000000000	-0.000000000000	0.000000000000
0.000000000000	3984.848484848485	0.000000000000	0.000000123584	0.000040268059	0.000411059465	0.000042672477	0.000411059465	0.000042672477	0.000000123584	0.000000000000	0.000000000000	-0.000000000000	-0.000000000000	0.000000000000
0.000000000000	3989.898989898990	0.000000000000	0.000000123584	0.000040268059	0.000411059465	0.000042672477	0.000411059465	0.000042672477	0.000000123584	0.000000000000	0.000000000000	-0.000000000000	-0.000000000000	0.000000000000
0.000000000000	3994.949494949495	0.000000000000	0.000000123584	0.000040268059	0.000411059465	0.000042672477	0.000411059465	0.000042672477	0.000000123584	0.000000000000	0.000000000000	-0.000000000000	-0.000000000000	0.000000000000
0.000000000000	4000.000000000000	0.000000000000	0.000000123584	0.000040268059	0.000411059465	0.000042672477	0.000411059465	0.000042672477	0.000000123584	0.000000000000	0.000000000000	-0.000000000000	-0.000000000000	0.000000000000
0.000000000000	4005.050505050505	0.000000000000	0.000000123584	0.000040268059	0.000411059465	0.000042672477	0.000411059465	0.000042672477	0.000000123584	0.000000000000	0.000000000000	-0.000000000000	-0.000000000000	0.000000000000
0.000000000000	4010.101010101010	0.000000000000	0.000000123584	0.000040268059	0.000411059465	0.000042672477	0.000411059465	0.000042672477	0.000000123584	0.000000000000	0.000000000000	-0.000000000000	-0.000000000000	0.000000000000
0.000000000000	4015.151515151515	0.000000000000	0.000000123584	0.000040268059	0.000411059465	0.000042672477	0.000411059465	0.000042672477	0.000000123584	0.000000000000	0.000000000000	-0.000000000000	-0.000000000000	0.000000000000
0.000000000000	4020.202020202020	0.000000000000	0.000000123584	0.000040268059	0.000411059465	0.000042672477	0.000411059465	0.000042672477	0.000000123584	0.000000000000	0.000000000000	-0.000000000000	-0.000000000000	0.000000000000
0.000000000000	4025.252525252525	0.000000000000	0.000000123584	0.000040268059	0.000411059465	0.000042672477	0.000411059465	0.000042672477	0.000000123584	0.000000000000	0.000000000000	-0.000000000000	-0.000000000000	0.000000000000
0.000000000000	4030.303030303030	0.000000000000	0.000000123584	0.000040268059	0.000411059465	0.000042672477	0.000411059465	0.000042672477	0.000000123584	0.000000000000	0.000000000000	-0.000000000000	-0.000000000000	0.000000000000
0.000000000000	4035.353535353535	0.000000000000	0.000000123584	0.000040268059	0.000411059465	0.000042672477	0.000411059465	0.000042672477	0.000000123584	0.000000000000	0.000000000000	-0.000000000000	-0.000000000000	0.000000000000
0.000000000000	4040.404040404040	0.000000000000	0.000000123584	0.000040268059	0.000411059465	0.000042672477	0.000411059465	0.000042672477	0.000000123584	0.000000000000	0.000000000000	-0.000000000000	-0.000000000000	0.000000000000
0.000000000000	4045.454545454545	0.000000000000	0.000000250198	0.000018992863	0.000392513828	0.000082493309	0.000396284713	0.000074931005	0.000000233120	0.000061222642	-0.000001461062	0.000063282739	-0.000572386635	0.000000000000
-0.000509103897	4050.505050505050	0.000000000000	0.000000250198	0.000018992863	0.000392513828	0.000082493309	0.000393214166	0.000081088819	0.000000247026	0.000000000000	0.000000000000	0.000013151667	-0.000109262587	0.000000000000
-0.000096110919	4055.555555555555	0.000000000000	0.000000250198	0.000018992863	0.000392513828	0.000082493309	0.000392643896	0.000082232464	0.000000249609	0.000000000000	0.000000000000	0.000002442560	-0.000020292520	0.000000000000
-0.000017849960	4060.606060606061	-0.000000000000	0.000000250198	0.000018992863	0.000392513828	0.000082493309	0.000392537984	0.000082444865	0.000000250089	0.000000000000	0.000000000000	0.000000453640	-0.000003768787	0.000000000000
-0.000003315148	4065.656565656565	-0.000000000000	0.000000250198	0.000018992863	0.000392513828	0.000082493309	0.000392518314	0.000082484312	0.000000250178	0.000000000000	0.000000000000	0.000000084251	-0.000000699945	0.000000000000
-0.000000615695	4070.707070707070	-0.000000000000	0.000000250198	0.000018992863	0.000392513828	0.000082493309	0.000392514661	0.000082491638	0.000000250195	0.000000000000	0.000000000000	0.000000015647	-0.000000129994	0.000000000000
-0.000000114347	4075.757575757576	0.000000000000	0.000000250198	0.000018992863	0.000392513828	0.000082493309	0.000392513982	0.000082493000	0.000000250198	0.000000000000	0.000000000000	0.000000002907	-0.000000024154	0.000000000000
-0.000000021247	4080.808080808080	0.000000000000	0.000000250198	0.000018992863	0.000392513828	0.000082493309	0.000392513856	0.000082493252	0.000000250198	0.000000000000	0.000000000000	0.000000000538	-0.000000004474	0.000000000000
-0.000000003935	4085.858585858586	-0.000000000000	0.000000250198	0.000018992863	0.000392513828	0.000082493309	0.000392513833	0.000082493298	0.000000250198	0.000000000000	0.000000000000	0.000000000100	-0.000000000830	0.000000000000
-0.000000000730	4090.909090909091	0.000000000000	0.000000250198	0.000018992863	0.000392513828	0.000082493309	0.000392513829	0.000082493307	0.000000250198	0.000000000000	0.000000000000	0.000000000019	-0.000000000157	0.000000000000
-0.000000000138	4095.959595959596	-0.000000000000	0.000000250198	0.000018992863	0.000392513828	0.000082493309	0.000392513828	0.000082493309	0.000000250198	0.000000000000	0.000000000000	0.000000000004	-0.000000000030	0.000000000000
-0.000000000026	4101.010101010101	0.000000000000	0.000000250198	0.000018992863	0.000392513828	0.000082493309	0.000392513828	0.000082493309	0.000000250198	0.000000000000	0.000000000000	0.000000000001	-0.000000000006	0.000000000000
-0.000000000005	4106.060606060606	-0.000000000000	0.000000250198	0.000018992863	0.000392513828	0.000082493309	0.000392513828	0.000082493309	0.000000250198	0.000000000000	0.000000000000	0.000000000000	-0.000000000001	0.000000000000
-0.000000000001	4111.111111111110	0.000000000000	0.000000250198	0.000018992863	0.000392513828	0.000082493309	0.000392513828	0.000082493309	0.000000250198	0.000000000000	0.000000000000	0.000000000000	-0.000000000000	0.000000000000
-0.000000000000	4116.161616161616	0.000000000000	0.000000250198	0.000018992863	0.000392513828	0.000082493309	0.000392513828	0.000082493309	0.000000250198	0.000000000000	0.000000000000	0.000000000000	-0.000000000000	0.000000000000
-0.000000000000	4121.212121212121	0.000000000000	0.000000250198	0.000018992863	0.000392513828	0.000082493309	0.000392513828	0.000082493309	0.000000250198	0.000000000000	0.000000000000	0.000000000000	-0.000000000000	0.000000000000
-0.000000000000	4126.262626262626	0.000000000000	0.000000250198	0.000018992863	0.000392513828	0.000082493309	0.000392513828	0.000082493309	0.000000250198	0.000000000000	0.000000000000	0.000000000000	-0.000000000000	0.000000000000
-0.000000000000	4131.313131313131	0.000000000000	0.000000250198	0.000018992863	0.000392513828	0.000082493309	0.000392513828	0.000082493309	0.000000250198	0.000000000000	0.000000000000	0.000000000000	-0.000000000000	0.000000000000
-0.000000000000	4136.363636363636	0.000000000000	0.000000250198	0.000018992863	0.000392513828	0.000082493309	0.000392513828	0.000082493309	0.000000250198	0.000000000000	0.000000000000	0.000000000000	-0.000000000000	0.000000000000
-0.000000000000	4141.414141414141	0.000000000000	0.000000250198	0.000018992863	0.000392513828	0.000082493309	0.000392513828	0.000082493309	0.000000250198	0.000000000000	0.000000000000	0.000000000000	-0.000000000000	0.000000000000
-0.000000000000	4146.464646464646	0.000000000000	0.000000250198	0.000018992863	0.000392513828	0.000082493309	0.000392513828	0.000082493309	0.000000250198	0.000000000000	0.000000000000	-0.000000000000	-0.000000000000	0.000000000000
-0.000000000000	4151.515151515151	0.000000000000	0.000000250198	0.000018992863	0.000392513828	0.000082493309	0.000392513828	0.000082493309	0.000000250198	0.000000000000	0.000000000000	-0.000000000000	-0.000000000000	0.000000000000
0.000000000000	4156.565656565656	0.000000000000	0.000000250198	0.000018992863	0.000392513828	0.000082493309	0.000392513828	0.000082493309	0.000000250198	0.000000000000	0.000000000000	-0.000000000000	-0.000000000000	0.000000000000
0.000000000000	4161.616161616162	0.000000000000	0.000000250198	0.000018992863	0.000392513828	0.000082493309	0.000392513828	0.000082493309	0.000000250198	0.000000000000	0.000000000000	-0.000000000000	-0.000000000000	0.000000000000
0.000000000000	4166.666666666666	0.000000000000	0.000000250198	0.000018992863	0.000392513828	0.000082493309	0.000392513828	0.000082493309	0.000000250198	0.000000000000	0.000000000000	-0.000000000000	-0.000000000000	0.000000000000
0.000000000000	4171.717171717171	0.000000000000	0.000000250198	0.000018992863	0.000392513828	0.000082493309	0.000392513828	0.000082493309	0.000000250198	0.000000000000	0.000000000000	-0.000000000000	-0.000000000000	0.000000000000
0.000000000000	4176.767676767677	0.000000000000	0.000000250198	0.000018992863	0.000392513828	0.000082493309	0.000392513828	0.000082493309	0.000000250198	0.000000000000	0.000000000000	-0.000000000000	-0.000000000000	0.000000000000
0.000000000000	4181.818181818182	0.000000000000	0.000000250198	0.000018992863	0.000392513828	0.000082493309	0.000392513828	0.000082493309	0.000000250198	0.000000000000	0.000000000000	-0.000000000000	-0.000000000000	0.000000000000
0.000000000000	4186.868686868686	0.000000000000	0.000000250198	0.000018992863	0.000392513828	0.000082493309	0.000392513828	0.000082493309	0.000000250198	0.000000000000	0.000000000000	-0.000000000000	-0.000000000000	0.000000000000
0.000000000000	4191.919191919192	0.000000000000	0.000000250198	0.000018992863	0.000392513828	0.000082493309	0.000392513828	0.000082493309	0.000000250198	0.000000000000	0.000000000000	-0.000000000000	-0.000000000000	0.000000000000
0.000000000000	4196.969696969697	0.000000000000	0.000000250198	0.000018992863	0.000392513828	0.000082493309	0.000392513828	0.000082493309	0.000000250198	0.000000000000	0.000000000000	-0.000000000000	-0.000000000000	0.000000000000
0.000000000000	4202.020202020201	0.000000000000	0.000000250198	0.000018992863	0.000392513828	0.000082493309	0.000392513828	0.000082493309	0.000000250198	0.000000000000	0.000000000000	-0.000000000000	-0.000000000000	0.000000000000
0.000000000000	4207.070707070707	0.000000000000	0.000000250198	0.000018992863	0.000392513828	0.000082493309	0.000392513828	0.000082493309	0.000000250198	0.000000000000	0.000000000000	-0.000000000000	-0.000000000000	0.000000000000
0.000000000000	4212.121212121212	0.000000000000	0.000000250198	0.000018992863	0.000392513828	0.000082493309	0.000392513828	0.000082493309	0.000000250198	0.000000000000	0.000000000000	-0.000000000000	-0.000000000000	0.000000000000
0.000000000000	4217.171717171717	0.000000000000	0.000000250198	0.000018992863	0.000392513828	0.000082493309	0.000392513828	0.000082493309	0.000000250198	0.000000000000	0.000000000000	-0.000000000000	-0.000000000000	0.000000000000
0.000000000000	4222.222222222222	0.000000000000	0.000000250198	0.000018992863	0.000392513828	0.000082493309	0.000392513828	0.000082493309	0.000000250198	0.000000000000	0.000000000000	-0.000000000000	-0.000000000000	0.000000000000
0.000000000000	4227.272727272727	0.000000000000	0.000000250198	0.000018992863	0.000392513828	0.000082493309	0.000392513828	0.000082493309	0.000000250198	0.000000000000	0.000000000000	-0.000000000000	-0.000000000000	0.000000000000
0.000000000000	4232.323232323232	0.000000000000	0.000000250198	0.000018992863	0.000392513828	0.000082493309	0.000392513828	0.000082493309	0.000000250198	0.000000000000	0.000000000000	-0.000000000000	-0.000000000000	0.000000000000
0.000000000000	4237.373737373737	0.000000000000	0.000000250198	0.000018992863	0.000392513828	0.000082493309	0.000392513828	0.000082493309	0.000000250198	0.000000000000	0.000000000000	-0.000000000000	-0.000000000000	0.000000000000
0.000000000000	4242.424242424242	0.000000000000	0.000000250198	0.000018992863	0.000392513828	0.000082493309	0.000392513828	0.000082493309	0.000000250198	0.000000000000	0.000000000000	-0.000000000000	-0.000000000000	0.000000000000
0.000000000000	4247.474747474747	0.000000000000	0.000000250198	0.000018992863	0.000392513828	0.000082493309	0.000392513828	0.000082493309	0.000000250198	0.000000000000	0.000000000000	-0.000000000000	-0.000000000000	0.000000000000
0.000000000000	4252.525252525253	0.000000000000	0.000000250198	0.000018992863	0.000392513828	0.000082493309	0.000392513828	0.000082493309	0.000000250198	0.000000000000	0.000000000000	-0.000000000000	-0.000000000000	0.000000000000
0.000000000000	4257.575757575757	0.000000000000	0.000000250198	0.000018992863	0.000392513828	0.000082493309	0.000392513828	0.000082493309	0.000000250198	0.000000000000	0.000000000000	-0.000000000000	-0.000000000000	0.000000000000
0.000000000000	4262.626262626262	0.000000000000	0.000000250198	0.000018992863	0.000392513828	0.000082493309	0.000392513828	0.000082493309	0.000000250198	0.000000000000	0.000000000000	-0.000000000000	-0.000000000000	0.000000000000
0.000000000000	4267.676767676768	0.000000000000	0.000000250198	0.000018992863	0.000392513828	0.000082493309	0.000392513828	0.000082493309	0.000000250198	0.000000000000	0.000000000000	-0.000000000000	-0.000000000000	0.000000000000
0.000000000000	4272.727272727272	0.000000000000	0.000000250198	0.000018992863	0.000392513828	0.000082493309	0.000392513828	0.000082493309	0.000000250198	0.000000000000	0.000000000000	-0.000000000000	-0.000000000000	0.000000000000
0.000000000000	4277.777777777777	0.000000000000	0.000000250198	0.000018992863	0.000392513828	0.000082493309	0.000392513828	0.000082493309	0.000000250198	0.000000000000	0.000000000000	-0.000000000000	-0.000000000000	0.000000000000
0.000000000000	4282.828282828283	0.000000000000	0.000000250198	0.000018992863	0.000392513828	0.000082493309	0.000392513828	0.000082493309	0.000000250198	0.000000000000	0.000000000000	-0.000000000000	-0.000000000000	0.000000000000
0.000000000000	4287.878787878788	0.000000000000	0.000000250198	0.000018992863	0.000392513828	0.000082493309	0.000392513828	0.000082493309	0.000000250198	0.000000000000	0.000000000000	-0.000000000000	-0.000000000000	0.000000000000
0.000000000000	4292.929292929292	0.000000000000	0.000000250198	0.000018992863	0.000392513828	0.000082493309	0.000392513828	0.000082493309	0.000000250198	0.000000000000	0.000000000000	-0.000000000000	-0.000000000000	0.000000000000
0.000000000000	4297.979797979798	0.000000000000	0.000000250198	0.000018992863	0.000392513828	0.000082493309	0.000392513828	0.000082493309	0.000000250198	0.000000000000	0.000000000000	-0.000000000000	-0.000000000000	0.000000000000
0.000000000000	4303.030303030303	0.000000000000	0.000000250198	0.000018992863	0.000392513828	0.000082493309	0.000392513828	0.000082493309	0.000000250198	0.000000000000	0.000000000000	-0.000000000000	-0.000000000000	0.000000000000
0.000000000000	4308.080808080807	0.000000000000	0.000000250198	0.000018992863	0.000392513828	0.000082493309	0.000392513828	0.000082493309	0.000000250198	0.000000000000	0.000000000000	-0.000000000000	-0.000000000000	0.000000000000
0.000000000000	4313.131313131313	0.000000000000	0.000000250198	0.000018992863	0.000392513828	0.000082493309	0.000392513828	0.000082493309	0.000000250198	0.000000000000	0.000000000000	-0.000000000000	-0.000000000000	0.000000000000
0.000000000000	4318.181818181818	0.000000000000	0.000000250198	0.000018992863	0.000392513828	0.000082493309	0.000392513828	0.000082493309	0.000000250198	0.000000000000	0.000000000000	-0.000000000000	-0.000000000000	0.000000000000
0.000000000000	4323.232323232323	0.000000000000	0.000000250198	0.000018992863	0.000392513828	0.000082493309	0.000392513828	0.000082493309	0.000000250198	0.000000000000	0.000000000000	-0.000000000000	-0.000000000000	0.000000000000
0.000000000000	4328.282828282828	0.000000000000	0.000000250198	0.000018992863	0.000392513828	0.000082493309	0.000392513828	0.000082493309	0.000000250198	0.000000000000	0.000000000000	-0.000000000000	-0.000000000000	0.000000000000
0.000000000000	4333.333333333333	0.000000000000	0.000000250198	0.000018992863	0.000392513828	0.000082493309	0.000392513828	0.000082493309	0.000000250198	0.000000000000	0.000000000000	-0.000000000000	-0.000000000000	0.000000000000
0.000000000000	4338.383838383838	0.000000000000	0.000000250198	0.000018992863	0.000392513828	0.000082493309	0.000392513828	0.000082493309	0.000000250198	0.000000000000	0.000000000000	-0.000000000000	-0.000000000000	0.000000000000
0.000000000000	4343.434343434343	0.000000000000	0.000000250198	0.000018992863	0.000392513828	0.000082493309	0.000392513828	0.000082493309	0.000000250198	0.000000000000	0.000000000000	-0.000000000000	-0.000000000000	0.000000000000
0.000000000000	4348.484848484848	0.000000000000	0.000000250198	0.000018992863	0.000392513828	0.000082493309	0.000392513828	0.000082493309	0.000000250198	0.000000000000	0.000000000000	-0.000000000000	-0.000000000000	0.000000000000
0.000000000000	4353.535353535353	0.000000000000	0.000000250198	0.000018992863	0.000392513828	0.000082493309	0.000392513828	0.000082493309	0.000000250198	0.000000000000	0.000000000000	-0.000000000000	-0.000000000000	0.000000000000
0.000000000000	4358.585858585859	0.000000000000	0.000000250198	0.000018992863	0.000392513828	0.000082493309	0.000392513828	0.000082493309	0.000000250198	0.000000000000	0.000000000000	-0.000000000000	-0.000000000000	0.000000000000
0.000000000000	4363.636363636363	0.000000000000	0.000000250198	0.000018992863	0.000392513828	0.000082493309	0.000392513828	0.000082493309	0.000000250198	0.000000000000	0.000000000000	-0.000000000000	-0.000000000000	0.000000000000
0.000000000000	4368.686868686868	0.000000000000	0.000000250198	0.000018992863	0.000392513828	0.000082493309	0.000392513828	0.000082493309	0.000000250198	0.000000000000	0.000000000000	-0.000000000000	-0.000000000000	0.000000000000
0.000000000000	4373.737373737374	0.000000000000	0.000000250198	0.000018992863	0.000392513828	0.000082493309	0.000392513828	0.000082493309	0.000000250198	0.000000000000	0.000000000000	-0.000000000000	-0.000000000000	0.000000000000
0.000000000000	4378.787878787878	0.000000000000	0.000000250198	0.000018992863	0.000392513828	0.000082493309	0.000392513828	0.000082493309	0.000000250198	0.000000000000	0.000000000000	-0.000000000000	-0.000000000000	0.000000000000
0.000000000000	4383.838383838383	0.000000000000	0.000000250198	0.000018992863	0.000392513828	0.000082493309	0.000392513828	0.000082493309	0.000000250198	0.000000000000	0.000000000000	-0.000000000000	-0.000000000000	0.000000000000
0.000000000000	4388.888888888889	0.000000000000	0.000000250198	0.000018992863	0.000392513828	0.000082493309	0.000392513828	0.000082493309	0.000000250198	0.000000000000	0.000000000000	-0.000000000000	-0.000000000000	0.000000000000
0.000000000000	4393.939393939394	0.000000000000	0.000000250198	0.000018992863	0.000392513828	0.000082493309	0.000392513828	0.000082493309	0.000000250198	0.000000000000	0.000000000000	-0.000000000000	-0.000000000000	0.000000000000
0.000000000000	4398.989898989898	0.000000000000	0.000000250198	0.000018992863	0.000392513828	0.000082493309	0.000392513828	0.000082493309	0.000000250198	0.000000000000	0.000000000000	-0.000000000000	-0.000000000000	0.000000000000
0.000000000000	4404.040404040404	0.000000000000	0.000000250198	0.000018992863	0.000392513828	0.000082493309	0.000392513828	0.000082493309	0.000000250198	0.000000000000	0.000000000000	-0.000000000000	-0.000000000000	0.000000000000
0.000000000000	4409.090909090909	0.000000000000	0.000000250198	0.000018992863	0.000392513828	0.000082493309	0.000392513828	0.000082493309	0.000000250198	0.000000000000	0.000000000000	-0.000000000000	-0.000000000000	0.000000000000
0.000000000000	4414.141414141413	0.000000000000	0.000000250198	0.000018992863	0.000392513828	0.000082493309	0.000392513828	0.000082493309	0.000000250198	0.000000000000	0.000000000000	-0.000000000000	-0.000000000000	0.000000000000
0.000000000000	4419.191919191919	0.000000000000	0.000000250198	0.000018992863	0.000392513828	0.000082493309	0.000392513828	0.000082493309	0.000000250198	0.000000000000	0.000000000000	-0.000000000000	-0.000000000000	0.000000000000
0.000000000000	4424.242424242424	0.000000000000	0.000000250198	0.000018992863	0.000392513828	0.000082493309	0.000392513828	0.000082493309	0.000000250198	0.000000000000	0.000000000000	-0.000000000000	-0.000000000000	0.000000000000
0.000000000000	4429.292929292929	0.000000000000	0.000000250198	0.000018992863	0.000392513828	0.000082493309	0.000392513828	0.000082493309	0.000000250198	0.000000000000	0.000000000000	-0.000000000000	-0.000000000000	0.000000000000
0.000000000000	4434.343434343434	0.000000000000	0.000000250198	0.000018992863	0.000392513828	0.000082493309	0.000392513828	0.000082493309	0.000000250198	0.000000000000	0.000000000000	-0.000000000000	-0.000000000000	0.000000000000
0.000000000000	4439.393939393939	0.000000000000	0.000000250198	0.000018992863	0.000392513828	0.000082493309	0.000392513828	0.000082493309	0.000000250198	0.000000000000	0.000000000000	-0.000000000000	-0.000000000000	0.000000000000
0.000000000000	4444.444444444444	0.000000000000	0.000000250198	0.000018992863	0.000392513828	0.000082493309	0.000392513828	0.000082493309	0.000000250198	0.000000000000	0.000000000000	-0.000000000000	-0.000000000000	0.000000000000
0.000000000000	4449.494949494949	0.000000000000	0.000000250198	0.000018992863	0.000392513828	0.000082493309	0.000392513828	0.000082493309	0.000000250198	0.000000000000	0.000000000000	-0.000000000000	-0.000000000000	0.000000000000
0.000000000000	4454.545454545454	0.000000000000	0.000000250198	0.000018992863	0.000392513828	0.000082493309	0.000392513828	0.000082493309	0.000000250198	0.000000000000	0.000000000000	-0.000000000000	-0.000000000000	0.000000000000
0.000000000000	4459.595959595959	0.000000000000	0.000000250198	0.000018992863	0.000392513828	0.000082493309	0.000392513828	0.000082493309	0.000000250198	0.000000000000	0.000000000000	-0.000000000000	-0.000000000000	0.000000000000
0.000000000000	4464.646464646465	0.000000000000	0.000000250198	0.000018992863	0.000392513828	0.000082493309	0.000392513828	0.000082493309	0.000000250198	0.000000000000	0.000000000000	-0.000000000000	-0.000000000000	0.000000000000
0.000000000000	4469.696969696969	0.000000000000	0.000000250198	0.000018992863	0.000392513828	0.000082493309	0.000392513828	0.000082493309	0.000000250198	0.000000000000	0.000000000000	-0.000000000000	-0.000000000000	0.000000000000
0.000000000000	4474.747474747474	0.000000000000	0.000000250198	0.000018992863	0.000392513828	0.000082493309	0.000392513828	0.000082493309	0.000000250198	0.000000000000	0.000000000000	-0.000000000000	-0.000000000000	0.000000000000
0.000000000000	4479.797979797980	0.000000000000	0.000000250198	0.000018992863	0.000392513828	0.000082493309	0.000392513828	0.000082493309	0.000000250198	0.000000000000	0.000000000000	-0.000000000000	-0.000000000000	0.000000000000
0.000000000000	4484.848484848485	0.000000000000	0.000000250198	0.000018992863	0.000392513828	0.000082493309	0.000392513828	0.000082493309	0.000000250198	0.000000000000	0.000000000000	-0.000000000000	-0.000000000000	0.000000000000
0.000000000000	4489.898989898989	0.000000000000	0.000000250198	0.000018992863	0.000392513828	0.000082493309	0.000392513828	0.000082493309	0.000000250198	0.000000000000	0.000000000000	-0.000000000000	-0.000000000000	0.000000000000
0.000000000000	4494.949494949495	0.000000000000	0.000000250198	0.000018992863	0.000392513828	0.000082493309	0.000392513828	0.000082493309	0.000000250198	0.000000000000	0.000000000000	-0.000000000000	-0.000000000000	0.000000000000
0.000000000000	4500.000000000000	0.000000000000	0.000000250198	0.000018992863	0.000392513828	0.000082493309	0.000392513828	0.000082493309	0.000000250198	0.000000000000	0.000000000000	-0.000000000000	-0.000000000000	0.000000000000
0.000000000000	4505.050505050504	0.000000000000	0.000000250198	0.000018992863	0.000392513828	0.000082493309	0.000392513828	0.000082493309	0.000000250198	0.000000000000	0.000000000000	-0.000000000000	-0.000000000000	0.000000000000
0.000000000000	4510.101010101010	0.000000000000	0.000000250198	0.000018992863	0.000392513828	0.000082493309	0.000392513828	0.000082493309	0.000000250198	0.000000000000	0.000000000000	-0.000000000000	-0.000000000000	0.000000000000
0.000000000000	4515.151515151515	0.000000000000	0.000000250198	0.000018992863	0.000392513828	0.000082493309	0.000392513828	0.000082493309	0.000000250198	0.000000000000	0.000000000000	-0.000000000000	-0.000000000000	0.000000000000
0.000000000000	4520.202020202020	0.000000000000	0.000000250198	0.000018992863	0.000392513828	0.000082493309	0.000392513828	0.000082493309	0.000000250198	0.000000000000	0.000000000000	-0.000000000000	-0.000000000000	0.000000000000
0.000000000000	4525.252525252525	0.000000000000	0.000000250198	0.000018992863	0.000392513828	0.000082493309	0.000392513828	0.000082493309	0.000000250198	0.000000000000	0.000000000000	-0.000000000000	-0.000000000000	0.000000000000
0.000000000000	4530.303030303030	0.000000000000	0.000000250198	0.000018992863	0.000392513828	0.000082493309	0.000392513828	0.000082493309	0.000000250198	0.000000000000	0.000000000000	-0.000000000000	-0.000000000000	0.000000000000
0.000000000000	4535.353535353535	0.000000000000	0.000000250198	0.000018992863	0.000392513828	0.000082493309	0.000392513828	0.000082493309	0.000000250198	0.000000000000	0.000000000000	-0.000000000000	-0.000000000000	0.000000000000
0.000000000000	4540.404040404040	0.000000000000	0.000000250198	0.000018992863	0.000392513828	0.000082493309	0.000392513828	0.000082493309	0.000000250198	0.000000000000	0.000000000000	-0.000000000000	-0.000000000000	0.000000000000
0.000000000000	4545.454545454545	0.000000000000	0.000000250198	0.000018992863	0.000392513828	0.000082493309	0.000392513828	0.000082493309	0.000000250198	0.000000000000	0.000000000000	-0.000000000000	-0.000000000000	0.000000000000
0.000000000000	4550.505050505050	0.000000000000	0.000000453559	0.000009367162	0.000350931472	0.000133701366	0.000358739404	0.000124143286	0.000000425443	0.000061037119	-0.000001456635	0.000144661522	-0.000739025960	0.000000000000
-0.000594364438	4555.555555555556	0.000000000000	0.000000453559	0.000009367162	0.000350931472	0.000133701366	0.000352381581	0.000131926215	0.000000448338	0.000000000000	0.000000000000	0.000027231622	-0.000138098199	0.000000000000
-0.000110866577	4560.606060606060	0.000000000000	0.000000453559	0.000009367162	0.000350931472	0.000133701366	0.000351200790	0.000133371681	0.000000452590	0.000000000000	0.000000000000	0.000005057525	-0.000025647944	0.000000000000
-0.000020590419	4565.656565656565	0.000000000000	0.000000453559	0.000009367162	0.000350931472	0.000133701366	0.000350981490	0.000133640137	0.000000453379	0.000000000000	0.000000000000	0.000000939298	-0.000004763412	0.000000000000
-0.000003824113	4570.707070707071	0.000000000000	0.000000453559	0.000009367162	0.000350931472	0.000133701366	0.000350940761	0.000133689995	0.000000453526	0.000000000000	0.000000000000	0.000000174448	-0.000000884669	0.000000000000
-0.000000710221	4575.757575757575	-0.000000000000	0.000000453559	0.000009367162	0.000350931472	0.000133701366	0.000350933197	0.000133699254	0.000000453553	0.000000000000	0.000000000000	0.000000032399	-0.000000164302	0.000000000000
-0.000000131903	4580.808080808080	0.000000000000	0.000000453559	0.000009367162	0.000350931472	0.000133701366	0.000350931791	0.000133700975	0.000000453558	0.000000000000	0.000000000000	0.000000006020	-0.000000030529	0.000000000000
-0.000000024509	4585.858585858586	0.000000000000	0.000000453559	0.000009367162	0.000350931472	0.000133701366	0.000350931531	0.000133701294	0.000000453559	0.000000000000	0.000000000000	0.000000001115	-0.000000005654	0.000000000000
-0.000000004539	4590.909090909091	-0.000000000000	0.000000453559	0.000009367162	0.000350931472	0.000133701366	0.000350931483	0.000133701353	0.000000453559	0.000000000000	0.000000000000	0.000000000207	-0.000000001048	0.000000000000
-0.000000000842	4595.959595959595	0.000000000000	0.000000453559	0.000009367162	0.000350931472	0.000133701366	0.000350931474	0.000133701364	0.000000453559	0.000000000000	0.000000000000	0.000000000039	-0.000000000197	0.000000000000
-0.000000000158	4601.010101010101	-0.000000000000	0.000000453559	0.000009367162	0.000350931472	0.000133701366	0.000350931472	0.000133701366	0.000000453559	0.000000000000	0.000000000000	0.000000000007	-0.000000000038	0.000000000000
-0.000000000030	4606.060606060606	0.000000000000	0.000000453559	0.000009367162	0.000350931472	0.000133701366	0.000350931472	0.000133701366	0.000000453559	0.000000000000	0.000000000000	0.000000000001	-0.000000000007	0.000000000000
-0.000000000006	4611.111111111110	-0.000000000000	0.000000453559	0.000009367162	0.000350931472	0.000133701366	0.000350931472	0.000133701366	0.000000453559	0.000000000000	0.000000000000	0.000000000000	-0.000000000001	0.000000000000
-0.000000000001	4616.161616161616	0.000000000000	0.000000453559	0.000009367162	0.000350931472	0.000133701366	0.000350931472	0.000133701366	0.000000453559	0.000000000000	0.000000000000	0.000000000000	-0.000000000000	0.000000000000
-0.000000000000	4621.212121212121	0.000000000000	0.000000453559	0.000009367162	0.000350931472	0.000133701366	0.000350931472	0.000133701366	0.000000453559	0.000000000000	0.000000000000	0.000000000000	-0.000000000000	0.000000000000
-0.000000000000	4626.262626262626	0.000000000000	0.000000453559	0.000009367162	0.000350931472	0.000133701366	0.000350931472	0.000133701366	0.000000453559	0.000000000000	0.000000000000	0.000000000000	-0.000000000000	0.000000000000
-0.000000000000	4631.313131313131	0.000000000000	0.000000453559	0.000009367162	0.000350931472	0.000133701366	0.000350931472	0.000133701366	0.000000453559	0.000000000000	0.000000000000	0.000000000000	-0.000000000000	0.000000000000
-0.000000000000	4636.363636363636	0.000000000000	0.000000453559	0.000009367162	0.000350931472	0.000133701366	0.000350931472	0.000133701366	0.000000453559	0.000000000000	0.000000000000	0.000000000000	-0.000000000000	0.000000000000
-0.000000000000	4641.414141414141	0.000000000000	0.000000453559	0.000009367162	0.000350931472	0.000133701366	0.000350931472	0.000133701366	0.000000453559	0.000000000000	0.000000000000	0.000000000000	-0.000000000000	0.000000000000
-0.000000000000	4646.464646464646	0.000000000000	0.000000453559	0.000009367162	0.000350931472	0.000133701366	0.000350931472	0.000133701366	0.000000453559	0.000000000000	0.000000000000	0.000000000000	-0.000000000000	0.000000000000
-0.000000000000	4651.515151515151	0.000000000000	0.000000453559	0.000009367162	0.000350931472	0.000133701366	0.000350931472	0.000133701366	0.000000453559	0.000000000000	0.000000000000	0.000000000000	-0.000000000000	0.000000000000
-0.000000000000	4656.565656565656	0.000000000000	0.000000453559	0.000009367162	0.000350931472	0.000133701366	0.000350931472	0.000133701366	0.000000453559	0.000000000000	0.000000000000	-0.000000000000	-0.000000000000	0.000000000000
0.000000000000	4661.616161616162	0.000000000000	0.000000453559	0.000009367162	0.000350931472	0.000133701366	0.000350931472	0.000133701366	0.000000453559	0.000000000000	0.000000000000	-0.000000000000	-0.000000000000	0.000000000000
0.000000000000	4666.666666666666	0.000000000000	0.000000453559	0.000009367162	0.000350931472	0.000133701366	0.000350931472	0.000133701366	0.000000453559	0.000000000000	0.000000000000	-0.000000000000	-0.000000000000	0.000000000000
0.000000000000	4671.717171717171	0.000000000000	0.000000453559	0.000009367162	0.000350931472	0.000133701366	0.000350931472	0.000133701366	0.000000453559	0.000000000000	0.000000000000	-0.000000000000	-0.000000000000	0.000000000000
0.000000000000	4676.767676767677	0.000000000000	0.000000453559	0.000009367162	0.000350931472	0.000133701366	0.000350931472	0.000133701366	0.000000453559	0.000000000000	0.000000000000	-0.000000000000	-0.000000000000	0.000000000000
0.000000000000	4681.818181818181	0.000000000000	0.000000453559	0.000009367162	0.000350931472	0.000133701366	0.000350931472	0.000133701366	0.000000453559	0.000000000000	0.000000000000	-0.000000000000	-0.000000000000	0.000000000000
0.000000000000	4686.868686868686	0.000000000000	0.000000453559	0.000009367162	0.000350931472	0.000133701366	0.000350931472	0.000133701366	0.000000453559	0.000000000000	0.000000000000	-0.000000000000	-0.000000000000	0.000000000000
0.000000000000	4691.919191919192	0.000000000000	0.000000453559	0.000009367162	0.000350931472	0.000133701366	0.000350931472	0.000133701366	0.000000453559	0.000000000000	0.000000000000	-0.000000000000	-0.000000000000	0.000000000000
0.000000000000	4696.969696969697	0.000000000000	0.000000453559	0.000009367162	0.000350931472	0.000133701366	0.000350931472	0.000133701366	0.000000453559	0.000000000000	0.000000000000	-0.000000000000	-0.000000000000	0.000000000000
0.000000000000	4702.020202020201	0.000000000000	0.000000453559	0.000009367162	0.000350931472	0.000133701366	0.000350931472	0.000133701366	0.000000453559	0.000000000000	0.000000000000	-0.000000000000	-0.000000000000	0.000000000000
0.000000000000	4707.070707070707	0.000000000000	0.000000453559	0.000009367162	0.000350931472	0.000133701366	0.000350931472	0.000133701366	0.000000453559	0.000000000000	0.000000000000	-0.000000000000	-0.000000000000	0.000000000000
0.000000000000	4712.121212121212	0.000000000000	0.000000453559	0.000009367162	0.000350931472	0.000133701366	0.000350931472	0.000133701366	0.000000453559	0.000000000000	0.000000000000	-0.000000000000	-0.000000000000	0.000000000000
0.000000000000	4717.171717171716	0.000000000000	0.000000453559	0.000009367162	0.000350931472	0.000133701366	0.000350931472	0.000133701366	0.000000453559	0.000000000000	0.000000000000	-0.000000000000	-0.000000000000	0.000000000000
0.000000000000	4722.222222222222	0.000000000000	0.000000453559	0.000009367162	0.000350931472	0.000133701366	0.000350931472	0.000133701366	0.000000453559	0.000000000000	0.000000000000	-0.000000000000	-0.000000000000	0.000000000000
0.000000000000	4727.272727272727	0.000000000000	0.000000453559	0.000009367162	0.000350931472	0.000133701366	0.000350931472	0.000133701366	0.000000453559	0.000000000000	0.000000000000	-0.000000000000	-0.000000000000	0.000000000000
0.000000000000	4732.323232323232	0.000000000000	0.000000453559	0.000009367162	0.000350931472	0.000133701366	0.000350931472	0.000133701366	0.000000453559	0.000000000000	0.000000000000	-0.000000000000	-0.000000000000	0.000000000000
0.000000000000	4737.373737373737	0.000000000000	0.000000453559	0.000009367162	0.000350931472	0.000133701366	0.000350931472	0.000133701366	0.000000453559	0.000000000000	0.000000000000	-0.000000000000	-0.000000000000	0.000000000000
0.000000000000	4742.424242424242	0.000000000000	0.000000453559	0.000009367162	0.000350931472	0.000133701366	0.000350931472	0.000133701366	0.000000453559	0.000000000000	0.000000000000	-0.000000000000	-0.000000000000	0.000000000000
0.000000000000	4747.474747474747	0.000000000000	0.000000453559	0.000009367162	0.000350931472	0.000133701366	0.000350931472	0.000133701366	0.000000453559	0.000000000000	0.000000000000	-0.000000000000	-0.000000000000	0.000000000000
0.000000000000	4752.525252525253	0.000000000000	0.000000453559	0.000009367162	0.000350931472	0.000133701366	0.000350931472	0.000133701366	0.000000453559	0.000000000000	0.000000000000	-0.000000000000	-0.000000000000	0.000000000000
0.000000000000	4757.575757575757	0.000000000000	0.000000453559	0.000009367162	0.000350931472	0.000133701366	0.000350931472	0.000133701366	0.000000453559	0.000000000000	0.000000000000	-0.000000000000	-0.000000000000	0.000000000000
0.000000000000	4762.626262626262	0.000000000000	0.000000453559	0.000009367162	0.000350931472	0.000133701366	0.000350931472	0.000133701366	0.000000453559	0.000000000000	0.000000000000	-0.000000000000	-0.000000000000	0.000000000000
0.000000000000	4767.676767676768	0.000000000000	0.000000453559	0.000009367162	0.000350931472	0.000133701366	0.000350931472	0.000133701366	0.000000453559	0.000000000000	0.000000000000	-0.000000000000	-0.000000000000	0.000000000000
0.000000000000	4772.727272727272	0.000000000000	0.000000453559	0.000009367162	0.000350931472	0.000133701366	0.000350931472	0.000133701366	0.000000453559	0.000000000000	0.000000000000	-0.000000000000	-0.000000000000	0.000000000000
0.000000000000	4777.777777777777	0.000000000000	0.000000453559	0.000009367162	0.000350931472	0.000133701366	0.000350931472	0.000133701366	0.000000453559	0.000000000000	0.000000000000	-0.000000000000	-0.000000000000	0.000000000000
0.000000000000	4782.828282828283	0.000000000000	0.000000453559	0.000009367162	0.000350931472	0.000133701366	0.000350931472	0.000133701366	0.000000453559	0.000000000000	0.000000000000	-0.000000000000	-0.000000000000	0.000000000000
0.000000000000	4787.878787878788	0.000000000000	0.000000453559	0.000009367162	0.000350931472	0.000133701366	0.000350931472	0.000133701366	0.000000453559	0.000000000000	0.000000000000	-0.000000000000	-0.000000000000	0.000000000000
0.000000000000	4792.929292929292	0.000000000000	0.000000453559	0.000009367162	0.000350931472	0.000133701366	0.000350931472	0.000133701366	0.000000453559	0.000000000000	0.000000000000	-0.000000000000	-0.000000000000	0.000000000000
0.000000000000	4797.979797979798	0.000000000000	0.000000453559	0.000009367162	0.000350931472	0.000133701366	0.000350931472	0.000133701366	0.000000453559	0.000000000000	0.000000000000	-0.000000000000	-0.000000000000	0.000000000000
0.000000000000	4803.030303030303	0.000000000000	0.000000453559	0.000009367162	0.000350931472	0.000133701366	0.000350931472	0.000133701366	0.000000453559	0.000000000000	0.000000000000	-0.000000000000	-0.000000000000	0.000000000000
0.000000000000	4808.080808080807	0.000000000000	0.000000453559	0.000009367162	0.000350931472	0.000133701366	0.000350931472	0.000133701366	0.000000453559	0.000000000000	0.000000000000	-0.000000000000	-0.000000000000	0.000000000000
0.000000000000	4813.131313131313	0.000000000000	0.000000453559	0.000009367162	0.000350931472	0.000133701366	0.000350931472	0.000133701366	0.000000453559	0.000000000000	0.000000000000	-0.000000000000	-0.000000000000	0.000000000000
0.000000000000	4818.181818181818	0.000000000000	0.000000453559	0.000009367162	0.000350931472	0.000133701366	0.000350931472	0.000133701366	0.000000453559	0.000000000000	0.000000000000	-0.000000000000	-0.000000000000	0.000000000000
0.000000000000	4823.232323232323	0.000000000000	0.000000453559	0.000009367162	0.000350931472	0.000133701366	0.000350931472	0.000133701366	0.000000453559	0.000000000000	0.000000000000	-0.000000000000	-0.000000000000	0.000000000000
0.000000000000	4828.282828282828	0.000000000000	0.000000453559	0.000009367162	0.000350931472	0.000133701366	0.000350931472	0.000133701366	0.000000453559	0.000000000000	0.000000000000	-0.000000000000	-0.000000000000	0.000000000000
0.000000000000	4833.333333333333	0.000000000000	0.000000453559	0.000009367162	0.000350931472	0.000133701366	0.000350931472	0.000133701366	0.000000453559	0.000000000000	0.000000000000	-0.000000000000	-0.000000000000	0.000000000000
0.000000000000	4838.383838383838	0.000000000000	0.000000453559	0.000009367162	0.000350931472	0.000133701366	0.000350931472	0.000133701366	0.000000453559	0.000000000000	0.000000000000	-0.000000000000	-0.000000000000	0.000000000000
0.000000000000	4843.434343434343	0.000000000000	0.000000453559	0.000009367162	0.000350931472	0.000133701366	0.000350931472	0.000133701366	0.000000453559	0.000000000000	0.000000000000	-0.000000000000	-0.000000000000	0.000000000000
0.000000000000	4848.484848484848	0.000000000000	0.000000453559	0.000009367162	0.000350931472	0.000133701366	0.000350931472	0.000133701366	0.000000453559	0.000000000000	0.000000000000	-0.000000000000	-0.000000000000	0.000000000000
0.000000000000	4853.535353535353	0.000000000000	0.000000453559	0.000009367162	0.000350931472	0.000133701366	0.000350931472	0.000133701366	0.000000453559	0.000000000000	0.000000000000	-0.000000000000	-0.000000000000	0.000000000000
0.000000000000	4858.585858585859	0.000000000000	0.000000453559	0.000009367162	0.000350931472	0.000133701366	0.000350931472	0.000133701366	0.000000453559	0.000000000000	0.000000000000	-0.000000000000	-0.000000000000	0.000000000000
0.000000000000	4863.636363636363	0.000000000000	0.000000453559	0.000009367162	0.000350931472	0.000133701366	0.000350931472	0.000133701366	0.000000453559	0.000000000000	0.000000000000	-0.000000000000	-0.000000000000	0.000000000000
0.000000000000	4868.686868686868	0.000000000000	0.000000453559	0.000009367162	0.000350931472	0.000133701366	0.000350931472	0.000133701366	0.000000453559	0.000000000000	0.000000000000	-0.000000000000	-0.000000000000	0.000000000000
0.000000000000	4873.737373737374	0.000000000000	0.000000453559	0.000009367162	0.000350931472	0.000133701366	0.000350931472	0.000133701366	0.000000453559	0.000000000000	0.000000000000	-0.000000000000	-0.000000000000	0.000000000000
0.000000000000	4878.787878787878	0.000000000000	0.000000453559	0.000009367162	0.000350931472	0.000133701366	0.000350931472	0.000133701366	0.000000453559	0.000000000000	0.000000000000	-0.000000000000	-0.000000000000	0.000000000000
0.000000000000	4883.838383838383	0.000000000000	0.000000453559	0.000009367162	0.000350931472	0.000133701366	0.000350931472	0.000133701366	0.000000453559	0.000000000000	0.000000000000	-0.000000000000	-0.000000000000	0.000000000000
0.000000000000	4888.888888888889	0.000000000000	0.000000453559	0.000009367162	0.000350931472	0.000133701366	0.000350931472	0.000133701366	0.000000453559	0.000000000000	0.000000000000	-0.000000000000	-0.000000000000	0.000000000000
0.000000000000	4893.939393939394	0.000000000000	0.000000453559	0.000009367162	0.000350931472	0.000133701366	0.000350931472	0.000133701366	0.000000453559	0.000000000000	0.000000000000	-0.000000000000	-0.000000000000	0.000000000000
0.000000000000	4898.989898989898	0.000000000000	0.000000453559	0.000009367162	0.000350931472	0.000133701366	0.000350931472	0.000133701366	0.000000453559	0.000000000000	0.000000000000	-0.000000000000	-0.000000000000	0.000000000000
0.000000000000	4904.040404040404	0.000000000000	0.000000453559	0.000009367162	0.000350931472	0.000133701366	0.000350931472	0.000133701366	0.000000453559	0.000000000000	0.000000000000	-0.000000000000	-0.000000000000	0.000000000000
0.000000000000	4909.090909090909	0.000000000000	0.000000453559	0.000009367162	0.000350931472	0.000133701366	0.000350931472	0.000133701366	0.000000453559	0.000000000000	0.000000000000	-0.000000000000	-0.000000000000	0.000000000000
0.000000000000	4914.141414141413	0.000000000000	0.000000453559	0.000009367162	0.000350931472	0.000133701366	0.000350931472	0.000133701366	0.000000453559	0.000000000000	0.000000000000	-0.000000000000	-0.000000000000	0.000000000000
0.000000000000	4919.191919191919	0.000000000000	0.000000453559	0.000009367162	0.000350931472	0.000133701366	0.000350931472	0.000133701366	0.000000453559	0.000000000000	0.000000000000	-0.000000000000	-0.000000000000	0.000000000000
0.000000000000	4924.242424242424	0.000000000000	0.000000453559	0.000009367162	0.000350931472	0.000133701366	0.000350931472	0.000133701366	0.000000453559	0.000000000000	0.000000000000	-0.000000000000	-0.000000000000	0.000000000000
0.000000000000	4929.292929292929	0.000000000000	0.000000453559	0.000009367162	0.000350931472	0.000133701366	0.000350931472	0.000133701366	0.000000453559	0.000000000000	0.000000000000	-0.000000000000	-0.000000000000	0.000000000000
0.000000000000	4934.343434343434	0.000000000000	0.000000453559	0.000009367162	0.000350931472	0.000133701366	0.000350931472	0.000133701366	0.000000453559	0.000000000000	0.000000000000	-0.000000000000	-0.000000000000	0.000000000000
0.000000000000	4939.393939393939	0.000000000000	0.000000453559	0.000009367162	0.000350931472	0.000133701366	0.000350931472	0.000133701366	0.000000453559	0.000000000000	0.000000000000	-0.000000000000	-0.000000000000	0.000000000000
0.000000000000	4944.444444444444	0.000000000000	0.000000453559	0.000009367162	0.000350931472	0.000133701366	0.000350931472	0.000133701366	0.000000453559	0.000000000000	0.000000000000	-0.000000000000	-0.000000000000	0.000000000000
0.000000000000	4949.494949494949	0.000000000000	0.000000453559	0.000009367162	0.000350931472	0.000133701366	0.000350931472	0.000133701366	0.000000453559	0.000000000000	0.000000000000	-0.000000000000	-0.000000000000	0.000000000000
0.000000000000	4954.545454545454	0.000000000000	0.000000453559	0.000009367162	0.000350931472	0.000133701366	0.000350931472	0.000133701366	0.000000453559	0.000000000000	0.000000000000	-0.000000000000	-0.000000000000	0.000000000000
0.000000000000	4959.595959595959	0.000000000000	0.000000453559	0.000009367162	0.000350931472	0.000133701366	0.000350931472	0.000133701366	0.000000453559	0.000000000000	0.000000000000	-0.000000000000	-0.000000000000	0.000000000000
0.000000000000	4964.646464646465	0.000000000000	0.000000453559	0.000009367162	0.000350931472	0.000133701366	0.000350931472	0.000133701366	0.000000453559	0.000000000000	0.000000000000	-0.000000000000	-0.000000000000	0.000000000000
0.000000000000	4969.696969696969	0.000000000000	0.000000453559	0.000009367162	0.000350931472	0.000133701366	0.000350931472	0.000133701366	0.000000453559	0.000000000000	0.000000000000	-0.000000000000	-0.000000000000	0.000000000000
0.000000000000	4974.747474747474	0.000000000000	0.000000453559	0.000009367162	0.000350931472	0.000133701366	0.000350931472	0.000133701366	0.000000453559	0.000000000000	0.000000000000	-0.000000000000	-0.000000000000	0.000000000000
0.000000000000	4979.797979797980	0.000000000000	0.000000453559	0.000009367162	0.000350931472	0.000133701366	0.000350931472	0.000133701366	0.000000453559	0.000000000000	0.000000000000	-0.000000000000	-0.000000000000	0.000000000000
0.000000000000	4984.848484848484	0.000000000000	0.000000453559	0.000009367162	0.000350931472	0.000133701366	0.000350931472	0.000133701366	0.000000453559	0.000000000000	0.000000000000	-0.000000000000	-0.000000000000	0.000000000000
0.000000000000	4989.898989898989	0.000000000000	0.000000453559	0.000009367162	0.000350931472	0.000133701366	0.000350931472	0.000133701366	0.000000453559	0.000000000000	0.000000000000	-0.000000000000	-0.000000000000	0.000000000000
0.000000000000	4994.949494949495	0.000000000000	0.000000453559	0.000009367162	0.000350931472	0.000133701366	0.000350931472	0.000133701366	0.000000453559	0.000000000000	0.000000000000	-0.000000000000	-0.000000000000	0.000000000000
0.000000000000	5000.000000000000	0.000000000000	0.000000453559	0.000009367162	0.000350931472	0.000133701366	0.000350931472	0.000133701366	0.000000453559	0.000000000000	0.000000000000	-0.000000000000	-0.000000000000	0.000000000000
0.000000000000	5005.050505050504	0.000000000000	0.000000453559	0.000009367162	0.000350931472	0.000133701366	0.000350931472	0.000133701366	0.000000453559	0.000000000000	0.000000000000	-0.000000000000	-0.000000000000	0.000000000000
0.000000000000	5010.101010101010	0.000000000000	0.000000453559	0.000009367162	0.000350931472	0.000133701366	0.000350931472	0.000133701366	0.000000453559	0.000000000000	0.000000000000	-0.000000000000	-0.000000000000	0.000000000000
0.000000000000	5015.151515151515	0.000000000000	0.000000453559	0.000009367162	0.000350931472	0.000133701366	0.000350931472	0.000133701366	0.000000453559	0.000000000000	0.000000000000	-0.000000000000	-0.000000000000	0.000000000000
0.000000000000	5020.202020202019	0.000000000000	0.000000453559	0.000009367162	0.000350931472	0.000133701366	0.000350931472	0.000133701366	0.000000453559	0.000000000000	0.000000000000	-0.000000000000	-0.000000000000	0.000000000000
0.000000000000	5025.252525252525	0.000000000000	0.000000453559	0.000009367162	0.000350931472	0.000133701366	0.000350931472	0.000133701366	0.000000453559	0.000000000000	0.000000000000	-0.000000000000	-0.000000000000	0.000000000000
0.000000000000	5030.303030303030	0.000000000000	0.000000453559	0.000009367162	0.000350931472	0.000133701366	0.000350931472	0.000133701366	0.000000453559	0.000000000000	0.000000000000	-0.000000000000	-0.000000000000	0.000000000000
0.000000000000	5035.353535353535	0.000000000000	0.000000453559	0.000009367162	0.000350931472	0.000133701366	0.000350931472	0.000133701366	0.000000453559	0.000000000000	0.000000000000	-0.000000000000	-0.000000000000	0.000000000000
0.000000000000	5040.404040404040	0.000000000000	0.000000453559	0.000009367162	0.000350931472	0.000133701366	0.000350931472	0.000133701366	0.000000453559	0.000000000000	0.000000000000	-0.000000000000	-0.000000000000	0.000000000000
0.000000000000	5045.454545454545	0.000000000000	0.000000453559	0.000009367162	0.000350931472	0.000133701366	0.000350931472	0.000133701366	0.000000453559	0.000000000000	0.000000000000	-0.000000000000	-0.000000000000	0.000000000000
0.000000000000	5050.505050505050	0.000000000000	0.000000453559	0.000009367162	0.000350931472	0.000133701366	0.000350931472	0.000133701366	0.000000453559	0.000000000000	0.000000000000	-0.000000000000	-0.000000000000	0.000000000000
0.000000000000	5055.555555555556	-0.000000000000	0.000000754021	0.000004808707	0.000299496686	0.000189694608	0.000309084851	0.000179271259	0.000000710561	0.000060852158	-0.000001452221	0.000179236093	-0.000808579894	0.000000000000
-0.000629343800	5060.606060606060	-0.000000000000	0.000000754021	0.000004808707	0.000299496686	0.000189694608	0.000301277424	0.000187758757	0.000000745950	0.000000000000	0.000000000000	0.000033440518	-0.000150599868	0.000000000000
-0.000117159350	5065.656565656565	-0.000000000000	0.000000754021	0.000004808707	0.000299496686	0.000189694608	0.000299827409	0.000189335076	0.000000752522	0.000000000000	0.000000000000	0.000006210656	-0.000027969781	0.000000000000
-0.000021759125	5070.707070707071	-0.000000000000	0.000000754021	0.000004808707	0.000299496686	0.000189694608	0.000299558108	0.000189627835	0.000000753743	0.000000000000	0.000000000000	0.000001153462	-0.000005194632	0.000000000000
-0.000004041171	5075.757575757575	0.000000000000	0.000000754021	0.000004808707	0.000299496686	0.000189694608	0.000299508093	0.000189682207	0.000000753970	0.000000000000	0.000000000000	0.000000214223	-0.000000964758	0.000000000000
-0.000000750535	5080.808080808080	-0.000000000000	0.000000754021	0.000004808707	0.000299496686	0.000189694608	0.000299498804	0.000189692304	0.000000754012	0.000000000000	0.000000000000	0.000000039786	-0.000000179175	0.000000000000
-0.000000139390	5085.858585858586	-0.000000000000	0.000000754021	0.000004808707	0.000299496686	0.000189694608	0.000299497078	0.000189694181	0.000000754020	0.000000000000	0.000000000000	0.000000007392	-0.000000033291	0.000000000000
-0.000000025899	5090.909090909091	-0.000000000000	0.000000754021	0.000004808707	0.000299496686	0.000189694608	0.000299496759	0.000189694528	0.000000754021	0.000000000000	0.000000000000	0.000000001369	-0.000000006167	0.000000000000
-0.000000004798	5095.959595959595	0.000000000000	0.000000754021	0.000004808707	0.000299496686	0.000189694608	0.000299496699	0.000189694593	0.000000754021	0.000000000000	0.000000000000	0.000000000254	-0.000000001143	0.000000000000
-0.000000000889	5101.010101010101	-0.000000000000	0.000000754021	0.000004808707	0.000299496686	0.000189694608	0.000299496688	0.000189694605	0.000000754021	0.000000000000	0.000000000000	0.000000000048	-0.000000000215	0.000000000000
-0.000000000167	5106.060606060606	0.000000000000	0.000000754021	0.000004808707	0.000299496686	0.000189694608	0.000299496686	0.000189694607	0.000000754021	0.000000000000	0.000000000000	0.000000000009	-0.000000000041	0.000000000000
-0.000000000032	5111.111111111110	-0.000000000000	0.000000754021	0.000004808707	0.000299496686	0.000189694608	0.000299496686	0.000189694608	0.000000754021	0.000000000000	0.000000000000	0.000000000002	-0.000000000008	0.000000000000
-0.000000000006	5116.161616161616	0.000000000000	0.000000754021	0.000004808707	0.000299496686	0.000189694608	0.000299496686	0.000189694608	0.000000754021	0.000000000000	0.000000000000	0.000000000000	-0.000000000002	0.000000000000
-0.000000000001	5121.212121212121	-0.000000000000	0.000000754021	0.000004808707	0.000299496686	0.000189694608	0.000299496686	0.000189694608	0.000000754021	0.000000000000	0.000000000000	0.000000000000	-0.000000000000	0.000000000000
-0.000000000000	5126.262626262626	0.000000000000	0.000000754021	0.000004808707	0.000299496686	0.000189694608	0.000299496686	0.000189694608	0.000000754021	0.000000000000	0.000000000000	0.000000000000	-0.000000000000	0.000000000000
-0.000000000000	5131.313131313131	0.000000000000	0.000000754021	0.000004808707	0.000299496686	0.000189694608	0.000299496686	0.000189694608	0.000000754021	0.000000000000	0.000000000000	0.000000000000	-0.000000000000	0.000000000000
-0.000000000000	5136.363636363636	0.000000000000	0.000000754021	0.000004808707	0.000299496686	0.000189694608	0.000299496686	0.000189694608	0.000000754021	0.000000000000	0.000000000000	0.000000000000	-0.000000000000	0.000000000000
-0.000000000000	5141.414141414141	0.000000000000	0.000000754021	0.000004808707	0.000299496686	0.000189694608	0.000299496686	0.000189694608	0.000000754021	0.000000000000	0.000000000000	0.000000000000	-0.000000000000	0.000000000000
-0.000000000000	5146.464646464646	0.000000000000	0.000000754021	0.000004808707	0.000299496686	0.000189694608	0.000299496686	0.000189694608	0.000000754021	0.000000000000	0.000000000000	0.000000000000	-0.000000000000	0.000000000000
-0.000000000000	5151.515151515151	0.000000000000	0.000000754021	0.000004808707	0.000299496686	0.000189694608	0.000299496686	0.000189694608	0.000000754021	0.000000000000	0.000000000000	0.000000000000	-0.000000000000	0.000000000000
-0.000000000000	5156.565656565656	0.000000000000	0.000000754021	0.000004808707	0.000299496686	0.000189694608	0.000299496686	0.000189694608	0.000000754021	0.000000000000	0.000000000000	0.000000000000	-0.000000000000	0.000000000000
-0.000000000000	5161.616161616162	0.000000000000	0.000000754021	0.000004808707	0.000299496686	0.000189694608	0.000299496686	0.000189694608	0.000000754021	0.000000000000	0.000000000000	-0.000000000000	-0.000000000000	0.000000000000
0.000000000000	5166.666666666666	0.000000000000	0.000000754021	0.000004808707	0.000299496686	0.000189694608	0.000299496686	0.000189694608	0.000000754021	0.000000000000	0.000000000000	-0.000000000000	-0.000000000000	0.000000000000
0.000000000000	5171.717171717171	0.000000000000	0.000000754021	0.000004808707	0.000299496686	0.000189694608	0.000299496686	0.000189694608	0.000000754021	0.000000000000	0.000000000000	-0.000000000000	-0.000000000000	0.000000000000
0.000000000000	5176.767676767677	0.000000000000	0.000000754021	0.000004808707	0.000299496686	0.000189694608	0.000299496686	0.000189694608	0.000000754021	0.000000000000	0.000000000000	-0.000000000000	-0.000000000000	0.000000000000
0.000000000000	5181.818181818181	0.000000000000	0.000000754021	0.000004808707	0.000299496686	0.000189694608	0.000299496686	0.000189694608	0.000000754021	0.000000000000	0.000000000000	-0.000000000000	-0.000000000000	0.000000000000
0.000000000000	5186.868686868686	0.000000000000	0.000000754021	0.000004808707	0.000299496686	0.000189694608	0.000299496686	0.000189694608	0.000000754021	0.000000000000	0.000000000000	-0.000000000000	-0.000000000000	0.000000000000
0.000000000000	5191.919191919192	0.000000000000	0.000000754021	0.000004808707	0.000299496686	0.000189694608	0.000299496686	0.000189694608	0.000000754021	0.000000000000	0.000000000000	-0.000000000000	-0.000000000000	0.000000000000
0.000000000000	5196.969696969697	0.000000000000	0.000000754021	0.000004808707	0.000299496686	0.000189694608	0.000299496686	0.000189694608	0.000000754021	0.000000000000	0.000000000000	-0.000000000000	-0.000000000000	0.000000000000
0.000000000000	5202.020202020201	0.000000000000	0.000000754021	0.000004808707	0.000299496686	0.000189694608	0.000299496686	0.000189694608	0.000000754021	0.000000000000	0.000000000000	-0.000000000000	-0.000000000000	0.000000000000
0.000000000000	5207.070707070707	0.000000000000	0.000000754021	0.000004808707	0.000299496686	0.000189694608	0.000299496686	0.000189694608	0.000000754021	0.000000000000	0.000000000000	-0.000000000000	-0.000000000000	0.000000000000
0.000000000000	5212.121212121212	0.000000000000	0.000000754021	0.000004808707	0.000299496686	0.000189694608	0.000299496686	0.000189694608	0.000000754021	0.000000000000	0.000000000000	-0.000000000000	-0.000000000000	0.000000000000
0.000000000000	5217.171717171716	0.000000000000	0.000000754021	0.000004808707	0.000299496686	0.000189694608	0.000299496686	0.000189694608	0.000000754021	0.000000000000	0.000000000000	-0.000000000000	-0.000000000000	0.000000000000
0.000000000000	5222.222222222222	0.000000000000	0.000000754021	0.000004808707	0.000299496686	0.000189694608	0.000299496686	0.000189694608	0.000000754021	0.000000000000	0.000000000000	-0.000000000000	-0.000000000000	0.000000000000
0.000000000000	5227.272727272727	0.000000000000	0.000000754021	0.000004808707	0.000299496686	0.000189694608	0.000299496686	0.000189694608	0.000000754021	0.000000000000	0.000000000000	-0.000000000000	-0.000000000000	0.000000000000
0.000000000000	5232.323232323232	0.000000000000	0.000000754021	0.000004808707	0.000299496686	0.000189694608	0.000299496686	0.000189694608	0.000000754021	0.000000000000	0.000000000000	-0.000000000000	-0.000000000000	0.000000000000
0.000000000000	5237.373737373737	0.000000000000	0.000000754021	0.000004808707	0.000299496686	0.000189694608	0.000299496686	0.000189694608	0.000000754021	0.000000000000	0.000000000000	-0.000000000000	-0.000000000000	0.000000000000
0.000000000000	5242.424242424242	0.000000000000	0.000000754021	0.000004808707	0.000299496686	0.000189694608	0.000299496686	0.000189694608	0.000000754021	0.000000000000	0.000000000000	-0.000000000000	-0.000000000000	0.000000000000
0.000000000000	5247.474747474747	0.000000000000	0.000000754021	0.000004808707	0.000299496686	0.000189694608	0.000299496686	0.000189694608	0.000000754021	0.000000000000	0.000000000000	-0.000000000000	-0.000000000000	0.000000000000
0.000000000000	5252.525252525252	0.000000000000	0.000000754021	0.000004808707	0.000299496686	0.000189694608	0.000299496686	0.000189694608	0.000000754021	0.000000000000	0.000000000000	-0.000000000000	-0.000000000000	0.000000000000
0.000000000000	5257.575757575757	0.000000000000	0.000000754021	0.000004808707	0.000299496686	0.000189694608	0.000299496686	0.000189694608	0.000000754021	0.000000000000	0.000000000000	-0.000000000000	-0.000000000000	0.000000000000
0.000000000000	5262.626262626262	0.000000000000	0.000000754021	0.000004808707	0.000299496686	0.000189694608	0.000299496686	0.000189694608	0.000000754021	0.000000000000	0.000000000000	-0.000000000000	-0.000000000000	0.000000000000
0.000000000000	5267.676767676768	0.000000000000	0.000000754021	0.000004808707	0.000299496686	0.000189694608	0.000299496686	0.000189694608	0.000000754021	0.000000000000	0.000000000000	-0.000000000000	-0.000000000000	0.000000000000
0.000000000000	5272.727272727272	0.000000000000	0.000000754021	0.000004808707	0.000299496686	0.000189694608	0.000299496686	0.000189694608	0.000000754021	0.000000000000	0.000000000000	-0.000000000000	-0.000000000000	0.000000000000
0.000000000000	5277.777777777777	0.000000000000	0.000000754021	0.000004808707	0.000299496686	0.000189694608	0.000299496686	0.000189694608	0.000000754021	0.000000000000	0.000000000000	-0.000000000000	-0.000000000000	0.000000000000
0.000000000000	5282.828282828283	0.000000000000	0.000000754021	0.000004808707	0.000299496686	0.000189694608	0.000299496686	0.000189694608	0.000000754021	0.000000000000	0.000000000000	-0.000000000000	-0.000000000000	0.000000000000
0.000000000000	5287.878787878787	0.000000000000	0.000000754021	0.000004808707	0.000299496686	0.000189694608	0.000299496686	0.000189694608	0.000000754021	0.000000000000	0.000000000000	-0.000000000000	-0.000000000000	0.000000000000
0.000000000000	5292.929292929292	0.000000000000	0.000000754021	0.000004808707	0.000299496686	0.000189694608	0.000299496686	0.000189694608	0.000000754021	0.000000000000	0.000000000000	-0.000000000000	-0.000000000000	0.000000000000
0.000000000000	5297.979797979798	0.000000000000	0.000000754021	0.000004808707	0.000299496686	0.000189694608	0.000299496686	0.000189694608	0.000000754021	0.000000000000	0.000000000000	-0.000000000000	-0.000000000000	0.000000000000
0.000000000000	5303.030303030303	0.000000000000	0.000000754021	0.000004808707	0.000299496686	0.000189694608	0.000299496686	0.000189694608	0.000000754021	0.000000000000	0.000000000000	-0.000000000000	-0.000000000000	0.000000000000
0.000000000000	5308.080808080807	0.000000000000	0.000000754021	0.000004808707	0.000299496686	0.000189694608	0.000299496686	0.000189694608	0.000000754021	0.000000000000	0.000000000000	-0.000000000000	-0.000000000000	0.000000000000
0.000000000000	5313.131313131313	0.000000000000	0.000000754021	0.000004808707	0.000299496686	0.000189694608	0.000299496686	0.000189694608	0.000000754021	0.000000000000	0.000000000000	-0.000000000000	-0.000000000000	0.000000000000
0.000000000000	5318.181818181818	0.000000000000	0.000000754021	0.000004808707	0.000299496686	0.000189694608	0.000299496686	0.000189694608	0.000000754021	0.000000000000	0.000000000000	-0.000000000000	-0.000000000000	0.000000000000
0.000000000000	5323.232323232323	0.000000000000	0.000000754021	0.000004808707	0.000299496686	0.000189694608	0.000299496686	0.000189694608	0.000000754021	0.000000000000	0.000000000000	-0.000000000000	-0.000000000000	0.000000000000
0.000000000000	5328.282828282828	0.000000000000	0.000000754021	0.000004808707	0.000299496686	0.000189694608	0.000299496686	0.000189694608	0.000000754021	0.000000000000	0.000000000000	-0.000000000000	-0.000000000000	0.000000000000
0.000000000000	5333.333333333333	0.000000000000	0.000000754021	0.000004808707	0.000299496686	0.000189694608	0.000299496686	0.000189694608	0.000000754021	0.000000000000	0.000000000000	-0.000000000000	-0.000000000000	0.000000000000
0.000000000000	5338.383838383838	0.000000000000	0.000000754021	0.000004808707	0.000299496686	0.000189694608	0.000299496686	0.000189694608	0.000000754021	0.000000000000	0.000000000000	-0.000000000000	-0.000000000000	0.000000000000
0.000000000000	5343.434343434343	0.000000000000	0.000000754021	0.000004808707	0.000299496686	0.000189694608	0.000299496686	0.000189694608	0.000000754021	0.000000000000	0.000000000000	-0.000000000000	-0.000000000000	0.000000000000
0.000000000000	5348.484848484848	0.000000000000	0.000000754021	0.000004808707	0.000299496686	0.000189694608	0.000299496686	0.000189694608	0.000000754021	0.000000000000	0.000000000000	-0.000000000000	-0.000000000000	0.000000000000
0.000000000000	5353.535353535353	0.000000000000	0.000000754021	0.000004808707	0.000299496686	0.000189694608	0.000299496686	0.000189694608	0.000000754021	0.000000000000	0.000000000000	-0.000000000000	-0.000000000000	0.000000000000
0.000000000000	5358.585858585859	0.000000000000	0.000000754021	0.000004808707	0.000299496686	0.000189694608	0.000299496686	0.000189694608	0.000000754021	0.000000000000	0.000000000000	-0.000000000000	-0.000000000000	0.000000000000
0.000000000000	5363.636363636363	0.000000000000	0.000000754021	0.000004808707	0.000299496686	0.000189694608	0.000299496686	0.000189694608	0.000000754021	0.000000000000	0.000000000000	-0.000000000000	-0.000000000000	0.000000000000
0.000000000000	5368.686868686868	0.000000000000	0.000000754021	0.000004808707	0.000299496686	0.000189694608	0.000299496686	0.000189694608	0.000000754021	0.000000000000	0.000000000000	-0.000000000000	-0.000000000000	0.000000000000
0.000000000000	5373.737373737374	0.000000000000	0.000000754021	0.000004808707	0.000299496686	0.000189694608	0.000299496686	0.000189694608	0.000000754021	0.000000000000	0.000000000000	-0.000000000000	-0.000000000000	0.000000000000
0.000000000000	5378.787878787878	0.000000000000	0.000000754021	0.000004808707	0.000299496686	0.000189694608	0.000299496686	0.000189694608	0.000000754021	0.000000000000	0.000000000000	-0.000000000000	-0.000000000000	0.000000000000
0.000000000000	5383.838383838383	0.000000000000	0.000000754021	0.000004808707	0.000299496686	0.000189694608	0.000299496686	0.000189694608	0.000000754021	0.000000000000	0.000000000000	-0.000000000000	-0.000000000000	0.000000000000
0.000000000000	5388.888888888889	0.000000000000	0.000000754021	0.000004808707	0.000299496686	0.000189694608	0.000299496686	0.000189694608	0.000000754021	0.000000000000	0.000000000000	-0.000000000000	-0.000000000000	0.000000000000
0.000000000000	5393.939393939394	0.000000000000	0.000000754021	0.000004808707	0.000299496686	0.000189694608	0.000299496686	0.000189694608	0.000000754021	0.000000000000	0.000000000000	-0.000000000000	-0.000000000000	0.000000000000
0.000000000000	5398.989898989898	0.000000000000	0.000000754021	0.000004808707	0.000299496686	0.000189694608	0.000299496686	0.000189694608	0.000000754021	0.000000000000	0.000000000000	-0.000000000000	-0.000000000000	0.000000000000
0.000000000000	5404.040404040404	0.000000000000	0.000000754021	0.000004808707	0.000299496686	0.000189694608	0.000299496686	0.000189694608	0.000000754021	0.000000000000	0.000000000000	-0.000000000000	-0.000000000000	0.000000000000
0.000000000000	5409.090909090909	0.000000000000	0.000000754021	0.000004808707	0.000299496686	0.000189694608	0.000299496686	0.000189694608	0.000000754021	0.000000000000	0.000000000000	-0.000000000000	-0.000000000000	0.000000000000
0.000000000000	5414.141414141413	0.000000000000	0.000000754021	0.000004808707	0.000299496686	0.000189694608	0.000299496686	0.000189694608	0.000000754021	0.000000000000	0.000000000000	-0.000000000000	-0.000000000000	0.000000000000
0.000000000000	5419.191919191919	0.000000000000	0.000000754021	0.000004808707	0.000299496686	0.000189694608	0.000299496686	0.000189694608	0.000000754021	0.000000000000	0.000000000000	-0.000000000000	-0.000000000000	0.000000000000
0.000000000000	5424.242424242424	0.000000000000	0.000000754021	0.000004808707	0.000299496686	0.000189694608	0.000299496686	0.000189694608	0.000000754021	0.000000000000	0.000000000000	-0.000000000000	-0.000000000000	0.000000000000
0.000000000000	5429.292929292929	0.000000000000	0.000000754021	0.000004808707	0.000299496686	0.000189694608	0.000299496686	0.000189694608	0.000000754021	0.000000000000	0.000000000000	-0.000000000000	-0.000000000000	0.000000000000
0.000000000000	5434.343434343434	0.000000000000	0.000000754021	0.000004808707	0.000299496686	0.000189694608	0.000299496686	0.000189694608	0.000000754021	0.000000000000	0.000000000000	-0.000000000000	-0.000000000000	0.000000000000
0.000000000000	5439.393939393939	0.000000000000	0.000000754021	0.000004808707	0.000299496686	0.000189694608	0.000299496686	0.000189694608	0.000000754021	0.000000000000	0.000000000000	-0.000000000000	-0.000000000000	0.000000000000
0.000000000000	5444.444444444444	0.000000000000	0.000000754021	0.000004808707	0.000299496686	0.000189694608	0.000299496686	0.000189694608	0.000000754021	0.000000000000	0.000000000000	-0.000000000000	-0.000000000000	0.000000000000
0.000000000000	5449.494949494949	0.000000000000	0.000000754021	0.000004808707	0.000299496686	0.000189694608	0.000299496686	0.000189694608	0.000000754021	0.000000000000	0.000000000000	-0.000000000000	-0.000000000000	0.000000000000
0.000000000000	5454.545454545454	0.000000000000	0.000000754021	0.000004808707	0.000299496686	0.000189694608	0.000299496686	0.000189694608	0.000000754021	0.000000000000	0.000000000000	-0.000000000000	-0.000000000000	0.000000000000
0.000000000000	5459.595959595959	0.000000000000	0.000000754021	0.000004808707	0.000299496686	0.000189694608	0.000299496686	0.000189694608	0.000000754021	0.000000000000	0.000000000000	-0.000000000000	-0.000000000000	0.000000000000
0.000000000000	5464.646464646465	0.000000000000	0.000000754021	0.000004808707	0.000299496686	0.000189694608	0.000299496686	0.000189694608	0.000000754021	0.000000000000	0.000000000000	-0.000000000000	-0.000000000000	0.000000000000
0.000000000000	5469.696969696969	0.000000000000	0.000000754021	0.000004808707	0.000299496686	0.000189694608	0.000299496686	0.000189694608	0.000000754021	0.000000000000	0.000000000000	-0.000000000000	-0.000000000000	0.000000000000
0.000000000000	5474.747474747474	0.000000000000	0.000000754021	0.000004808707	0.000299496686	0.000189694608	0.000299496686	0.000189694608	0.000000754021	0.000000000000	0.000000000000	-0.000000000000	-0.000000000000	0.000000000000
0.000000000000	5479.797979797980	0.000000000000	0.000000754021	0.000004808707	0.000299496686	0.000189694608	0.000299496686	0.000189694608	0.000000754021	0.000000000000	0.000000000000	-0.000000000000	-0.000000000000	0.000000000000
0.000000000000	5484.848484848484	0.000000000000	0.000000754021	0.000004808707	0.000299496686	0.000189694608	0.000299496686	0.000189694608	0.000000754021	0.000000000000	0.000000000000	-0.000000000000	-0.000000000000	0.000000000000
0.000000000000	5489.898989898989	0.000000000000	0.000000754021	0.000004808707	0.000299496686	0.000189694608	0.000299496686	0.000189694608	0.000000754021	0.000000000000	0.000000000000	-0.000000000000	-0.000000000000	0.000000000000
0.000000000000	5494.949494949495	0.000000000000	0.000000754021	0.000004808707	0.000299496686	0.000189694608	0.000299496686	0.000189694608	0.000000754021	0.000000000000	0.000000000000	-0.000000000000	-0.000000000000	0.000000000000
0.000000000000	5500.000000000000	0.000000000000	0.000000754021	0.000004808707	0.000299496686	0.000189694608	0.000299496686	0.000189694608	0.000000754021	0.000000000000	0.000000000000	-0.000000000000	-0.000000000000	0.000000000000
0.000000000000	5505.050505050504	0.000000000000	0.000000754021	0.000004808707	0.000299496686	0.000189694608	0.000299496686	0.000189694608	0.000000754021	0.000000000000	0.000000000000	-0.000000000000	-0.000000000000	0.000000000000
0.000000000000	5510.101010101010	0.000000000000	0.000000754021	0.000004808707	0.000299496686	0.000189694608	0.000299496686	0.000189694608	0.000000754021	0.000000000000	0.000000000000	-0.000000000000	-0.000000000000	0.000000000000
0.000000000000	5515.151515151515	0.000000000000	0.000000754021	0.000004808707	0.000299496686	0.000189694608	0.000299496686	0.000189694608	0.000000754021	0.000000000000	0.000000000000	-0.000000000000	-0.000000000000	0.000000000000
0.000000000000	5520.202020202019	0.000000000000	0.000000754021	0.000004808707	0.000299496686	0.000189694608	0.000299496686	0.000189694608	0.000000754021	0.000000000000	0.000000000000	-0.000000000000	-0.000000000000	0.000000000000
0.000000000000	5525.252525252525	0.000000000000	0.000000754021	0.000004808707	0.000299496686	0.000189694608	0.000299496686	0.000189694608	0.000000754021	0.000000000000	0.000000000000	-0.000000000000	-0.000000000000	0.000000000000
0.000000000000	5530.303030303030	0.000000000000	0.000000754021	0.000004808707	0.000299496686	0.000189694608	0.000299496686	0.000189694608	0.000000754021	0.000000000000	0.000000000000	-0.000000000000	-0.000000000000	0.000000000000
0.000000000000	5535.353535353535	0.000000000000	0.000000754021	0.000004808707	0.000299496686	0.000189694608	0.000299496686	0.000189694608	0.000000754021	0.000000000000	0.000000000000	-0.000000000000	-0.000000000000	0.000000000000
0.000000000000	5540.404040404040	0.000000000000	0.000000754021	0.000004808707	0.000299496686	0.000189694608	0.000299496686	0.000189694608	0.000000754021	0.000000000000	0.000000000000	-0.000000000000	-0.000000000000	0.000000000000
0.000000000000	5545.454545454545	0.000000000000	0.000000754021	0.000004808707	0.000299496686	0.000189694608	0.000299496686	0.000189694608	0.000000754021	0.000000000000	0.000000000000	-0.000000000000	-0.000000000000	0.000000000000
0.000000000000	5550.505050505050	0.000000000000	0.000000754021	0.000004808707	0.000299496686	0.000189694608	0.000299496686	0.000189694608	0.000000754021	0.000000000000	0.000000000000	-0.000000000000	-0.000000000000	0.000000000000
0.000000000000	5555.555555555555	0.000000000000	0.000000754021	0.000004808707	0.000299496686	0.000189694608	0.000299496686	0.000189694608	0.000000754021	0.000000000000	0.000000000000	-0.000000000000	-0.000000000000	0.000000000000
0.000000000000	5560.606060606060	0.000000000000	0.000001207737	0.000002445975	0.000244008107	0.000247545918	0.000254337842	0.000236781611	0.000001138870	0.000060667758	-0.000001447820	0.000193422898	-0.000835499096	0.000000000000
-0.000642076198	5565.656565656565	0.000000000000	0.000001207737	0.000002445975	0.000244008107	0.000247545918	0.000245926572	0.000245546744	0.000001194947	0.000000000000	0.000000000000	0.000036026883	-0.000155526150	0.000000000000
-0.000119499267	5570.707070707071	0.000000000000	0.000001207737	0.000002445975	0.000244008107	0.000247545918	0.000244364410	0.000247174626	0.000001205361	0.000000000000	0.000000000000	0.000006691001	-0.000028884699	0.000000000000
-0.000022193698	5575.757575757575	0.000000000000	0.000001207737	0.000002445975	0.000244008107	0.000247545918	0.000244074280	0.000247476961	0.000001207295	0.000000000000	0.000000000000	0.000001242674	-0.000005364557	0.000000000000
-0.000004121883	5580.808080808080	-0.000000000000	0.000001207737	0.000002445975	0.000244008107	0.000247545918	0.000244020397	0.000247533112	0.000001207655	0.000000000000	0.000000000000	0.000000230792	-0.000000996318	0.000000000000
-0.000000765526	5585.858585858586	0.000000000000	0.000001207737	0.000002445975	0.000244008107	0.000247545918	0.000244010389	0.000247543540	0.000001207721	0.000000000000	0.000000000000	0.000000042863	-0.000000185036	0.000000000000
-0.000000142173	5590.909090909090	-0.000000000000	0.000001207737	0.000002445975	0.000244008107	0.000247545918	0.000244008530	0.000247545477	0.000001207734	0.000000000000	0.000000000000	0.000000007963	-0.000000034375	0.000000000000
-0.000000026413	5595.959595959595	-0.000000000000	0.000001207737	0.000002445975	0.000244008107	0.000247545918	0.000244008186	0.000247545836	0.000001207736	0.000000000000	0.000000000000	0.000000001476	-0.000000006372	0.000000000000
-0.000000004896	5601.010101010101	0.000000000000	0.000001207737	0.000002445975	0.000244008107	0.000247545918	0.000244008122	0.000247545903	0.000001207737	0.000000000000	0.000000000000	0.000000000274	-0.000000001181	0.000000000000
-0.000000000908	5606.060606060606	-0.000000000000	0.000001207737	0.000002445975	0.000244008107	0.000247545918	0.000244008110	0.000247545915	0.000001207737	0.000000000000	0.000000000000	0.000000000051	-0.000000000222	0.000000000000
-0.000000000171	5611.111111111110	0.000000000000	0.000001207737	0.000002445975	0.000244008107	0.000247545918	0.000244008107	0.000247545918	0.000001207737	0.000000000000	0.000000000000	0.000000000010	-0.000000000042	0.000000000000
-0.000000000033	5616.161616161616	-0.000000000000	0.000001207737	0.000002445975	0.000244008107	0.000247545918	0.000244008107	0.000247545918	0.000001207737	0.000000000000	0.000000000000	0.000000000002	-0.000000000008	0.000000000000
-0.000000000006	5621.212121212121	0.000000000000	0.000001207737	0.000002445975	0.000244008107	0.000247545918	0.000244008107	0.000247545918	0.000001207737	0.000000000000	0.000000000000	0.000000000000	-0.000000000002	0.000000000000
-0.000000000001	5626.262626262626	-0.000000000000	0.000001207737	0.000002445975	0.000244008107	0.000247545918	0.000244008107	0.000247545918	0.000001207737	0.000000000000	0.000000000000	0.000000000000	-0.000000000000	0.000000000000
-0.000000000000	5631.313131313131	0.000000000000	0.000001207737	0.000002445975	0.000244008107	0.000247545918	0.000244008107	0.000247545918	0.000001207737	0.000000000000	0.000000000000	0.000000000000	-0.000000000000	0.000000000000
-0.000000000000	5636.363636363636	-0.000000000000	0.000001207737	0.000002445975	0.000244008107	0.000247545918	0.000244008107	0.000247545918	0.000001207737	0.000000000000	0.000000000000	0.000000000000	-0.000000000000	0.000000000000
-0.000000000000	5641.414141414141	0.000000000000	0.000001207737	0.000002445975	0.000244008107	0.000247545918	0.000244008107	0.000247545918	0.000001207737	0.000000000000	0.000000000000	0.000000000000	-0.000000000000	0.000000000000
-0.000000000000	5646.464646464646	0.000000000000	0.000001207737	0.000002445975	0.000244008107	0.000247545918	0.000244008107	0.000247545918	0.000001207737	0.000000000000	0.000000000000	0.000000000000	-0.000000000000	0.000000000000
-0.000000000000	5651.515151515151	0.000000000000	0.000001207737	0.000002445975	0.000244008107	0.000247545918	0.000244008107	0.000247545918	0.000001207737	0.000000000000	0.000000000000	0.000000000000	-0.000000000000	0.000000000000
-0.000000000000	5656.565656565656	0.000000000000	0.000001207737	0.000002445975	0.000244008107	0.000247545918	0.000244008107	0.000247545918	0.000001207737	0.000000000000	0.000000000000	0.000000000000	-0.000000000000	0.000000000000
-0.000000000000	5661.616161616162	0.000000000000	0.000001207737	0.000002445975	0.000244008107	0.000247545918	0.000244008107	0.000247545918	0.000001207737	0.000000000000	0.000000000000	0.000000000000	-0.000000000000	0.000000000000
-0.000000000000	5666.666666666666	0.000000000000	0.000001207737	0.000002445975	0.000244008107	0.000247545918	0.000244008107	0.000247545918	0.000001207737	0.000000000000	0.000000000000	-0.000000000000	-0.000000000000	0.000000000000
0.000000000000	5671.717171717171	0.000000000000	0.000001207737	0.000002445975	0.000244008107	0.000247545918	0.000244008107	0.000247545918	0.000001207737	0.000000000000	0.000000000000	-0.000000000000	-0.000000000000	0.000000000000
0.000000000000	5676.767676767677	0.000000000000	0.000001207737	0.000002445975	0.000244008107	0.000247545918	0.000244008107	0.000247545918	0.000001207737	0.000000000000	0.000000000000	-0.000000000000	-0.000000000000	0.000000000000
0.000000000000	5681.818181818181	0.000000000000	0.000001207737	0.000002445975	0.000244008107	0.000247545918	0.000244008107	0.000247545918	0.000001207737	0.000000000000	0.000000000000	-0.000000000000	-0.000000000000	0.000000000000
0.000000000000	5686.868686868686	0.000000000000	0.000001207737	0.000002445975	0.000244008107	0.000247545918	0.000244008107	0.000247545918	0.000001207737	0.000000000000	0.000000000000	-0.000000000000	-0.000000000000	0.000000000000
0.000000000000	5691.919191919192	0.000000000000	0.000001207737	0.000002445975	0.000244008107	0.000247545918	0.000244008107	0.000247545918	0.000001207737	0.000000000000	0.000000000000	-0.000000000000	-0.000000000000	0.000000000000
0.000000000000	5696.969696969697	0.000000000000	0.000001207737	0.000002445975	0.000244008107	0.000247545918	0.000244008107	0.000247545918	0.000001207737	0.000000000000	0.000000000000	-0.000000000000	-0.000000000000	0.000000000000
0.000000000000	5702.020202020201	0.000000000000	0.000001207737	0.000002445975	0.000244008107	0.000247545918	0.000244008107	0.000247545918	0.000001207737	0.000000000000	0.000000000000	-0.000000000000	-0.000000000000	0.000000000000
0.000000000000	5707.070707070707	0.000000000000	0.000001207737	0.000002445975	0.000244008107	0.000247545918	0.000244008107	0.000247545918	0.000001207737	0.000000000000	0.000000000000	-0.000000000000	-0.000000000000	0.000000000000
0.000000000000	5712.121212121212	0.000000000000	0.000001207737	0.000002445975	0.000244008107	0.000247545918	0.000244008107	0.000247545918	0.000001207737	0.000000000000	0.000000000000	-0.000000000000	-0.000000000000	0.000000000000
0.000000000000	5717.171717171716	0.000000000000	0.000001207737	0.000002445975	0.000244008107	0.000247545918	0.000244008107	0.000247545918	0.000001207737	0.000000000000	0.000000000000	-0.000000000000	-0.000000000000	0.000000000000
0.000000000000	5722.222222222222	0.000000000000	0.000001207737	0.000002445975	0.000244008107	0.000247545918	0.000244008107	0.000247545918	0.000001207737	0.000000000000	0.000000000000	-0.000000000000	-0.000000000000	0.000000000000
0.000000000000	5727.272727272727	0.000000000000	0.000001207737	0.000002445975	0.000244008107	0.000247545918	0.000244008107	0.000247545918	0.000001207737	0.000000000000	0.000000000000	-0.000000000000	-0.000000000000	0.000000000000
0.000000000000	5732.323232323232	0.000000000000	0.000001207737	0.000002445975	0.000244008107	0.000247545918	0.000244008107	0.000247545918	0.000001207737	0.000000000000	0.000000000000	-0.000000000000	-0.000000000000	0.000000000000
0.000000000000	5737.373737373737	0.000000000000	0.000001207737	0.000002445975	0.000244008107	0.000247545918	0.000244008107	0.000247545918	0.000001207737	0.000000000000	0.000000000000	-0.000000000000	-0.000000000000	0.000000000000
0.000000000000	5742.424242424242	0.000000000000	0.000001207737	0.000002445975	0.000244008107	0.000247545918	0.000244008107	0.000247545918	0.000001207737	0.000000000000	0.000000000000	-0.000000000000	-0.000000000000	0.000000000000
0.000000000000	5747.474747474747	0.000000000000	0.000001207737	0.000002445975	0.000244008107	0.000247545918	0.000244008107	0.000247545918	0.000001207737	0.000000000000	0.000000000000	-0.000000000000	-0.000000000000	0.000000000000
0.000000000000	5752.525252525252	0.000000000000	0.000001207737	0.000002445975	0.000244008107	0.000247545918	0.000244008107	0.000247545918	0.000001207737	0.000000000000	0.000000000000	-0.000000000000	-0.000000000000	0.000000000000
0.000000000000	5757.575757575757	0.000000000000	0.000001207737	0.000002445975	0.000244008107	0.000247545918	0.000244008107	0.000247545918	0.000001207737	0.000000000000	0.000000000000	-0.000000000000	-0.000000000000	0.000000000000
0.000000000000	5762.626262626262	0.000000000000	0.000001207737	0.000002445975	0.000244008107	0.000247545918	0.000244008107	0.000247545918	0.000001207737	0.000000000000	0.000000000000	-0.000000000000	-0.000000000000	0.000000000000
0.000000000000	5767.676767676768	0.000000000000	0.000001207737	0.000002445975	0.000244008107	0.000247545918	0.000244008107	0.000247545918	0.000001207737	0.000000000000	0.000000000000	-0.000000000000	-0.000000000000	0.000000000000
0.000000000000	5772.727272727272	0.000000000000	0.000001207737	0.000002445975	0.000244008107	0.000247545918	0.000244008107	0.000247545918	0.000001207737	0.000000000000	0.000000000000	-0.000000000000	-0.000000000000	0.000000000000
0.000000000000	5777.777777777777	0.000000000000	0.000001207737	0.000002445975	0.000244008107	0.000247545918	0.000244008107	0.000247545918	0.000001207737	0.000000000000	0.000000000000	-0.000000000000	-0.000000000000	0.000000000000
0.000000000000	5782.828282828283	0.000000000000	0.000001207737	0.000002445975	0.000244008107	0.000247545918	0.000244008107	0.000247545918	0.000001207737	0.000000000000	0.000000000000	-0.000000000000	-0.000000000000	0.000000000000
0.000000000000	5787.878787878787	0.000000000000	0.000001207737	0.000002445975	0.000244008107	0.000247545918	0.000244008107	0.000247545918	0.000001207737	0.000000000000	0.000000000000	-0.000000000000	-0.000000000000	0.000000000000
0.000000000000	5792.929292929292	0.000000000000	0.000001207737	0.000002445975	0.000244008107	0.000247545918	0.000244008107	0.000247545918	0.000001207737	0.000000000000	0.000000000000	-0.000000000000	-0.000000000000	0.000000000000
0.000000000000	5797.979797979798	0.000000000000	0.000001207737	0.000002445975	0.000244008107	0.000247545918	0.000244008107	0.000247545918	0.000001207737	0.000000000000	0.000000000000	-0.000000000000	-0.000000000000	0.000000000000
0.000000000000	5803.030303030303	0.000000000000	0.000001207737	0.000002445975	0.000244008107	0.000247545918	0.000244008107	0.000247545918	0.000001207737	0.000000000000	0.000000000000	-0.000000000000	-0.000000000000	0.000000000000
0.000000000000	5808.080808080807	0.000000000000	0.000001207737	0.000002445975	0.000244008107	0.000247545918	0.000244008107	0.000247545918	0.000001207737	0.000000000000	0.000000000000	-0.000000000000	-0.000000000000	0.000000000000
0.000000000000	5813.131313131313	0.000000000000	0.000001207737	0.000002445975	0.000244008107	0.000247545918	0.000244008107	0.000247545918	0.000001207737	0.000000000000	0.000000000000	-0.000000000000	-0.000000000000	0.000000000000
0.000000000000	5818.181818181818	0.000000000000	0.000001207737	0.000002445975	0.000244008107	0.000247545918	0.000244008107	0.000247545918	0.000001207737	0.000000000000	0.000000000000	-0.000000000000	-0.000000000000	0.000000000000
0.000000000000	5823.232323232322	0.000000000000	0.000001207737	0.000002445975	0.000244008107	0.000247545918	0.000244008107	0.000247545918	0.000001207737	0.000000000000	0.000000000000	-0.000000000000	-0.000000000000	0.000000000000
0.000000000000	5828.282828282828	0.000000000000	0.000001207737	0.000002445975	0.000244008107	0.000247545918	0.000244008107	0.000247545918	0.000001207737	0.000000000000	0.000000000000	-0.000000000000	-0.000000000000	0.000000000000
0.000000000000	5833.333333333333	0.000000000000	0.000001207737	0.000002445975	0.000244008107	0.000247545918	0.000244008107	0.000247545918	0.000001207737	0.000000000000	0.000000000000	-0.000000000000	-0.000000000000	0.000000000000
0.000000000000	5838.383838383838	0.000000000000	0.000001207737	0.000002445975	0.000244008107	0.000247545918	0.000244008107	0.000247545918	0.000001207737	0.000000000000	0.000000000000	-0.000000000000	-0.000000000000	0.000000000000
0.000000000000	5843.434343434343	0.000000000000	0.000001207737	0.000002445975	0.000244008107	0.000247545918	0.000244008107	0.000247545918	0.000001207737	0.000000000000	0.000000000000	-0.000000000000	-0.000000000000	0.000000000000
0.000000000000	5848.484848484848	0.000000000000	0.000001207737	0.000002445975	0.000244008107	0.000247545918	0.000244008107	0.000247545918	0.000001207737	0.000000000000	0.000000000000	-0.000000000000	-0.000000000000	0.000000000000
0.000000000000	5853.535353535353	0.000000000000	0.000001207737	0.000002445975	0.000244008107	0.000247545918	0.000244008107	0.000247545918	0.000001207737	0.000000000000	0.000000000000	-0.000000000000	-0.000000000000	0.000000000000
0.000000000000	5858.585858585858	0.000000000000	0.000001207737	0.000002445975	0.000244008107	0.000247545918	0.000244008107	0.000247545918	0.000001207737	0.000000000000	0.000000000000	-0.000000000000	-0.000000000000	0.000000000000
0.000000000000	5863.636363636363	0.000000000000	0.000001207737	0.000002445975	0.000244008107	0.000247545918	0.000244008107	0.000247545918	0.000001207737	0.000000000000	0.000000000000	-0.000000000000	-0.000000000000	0.000000000000
0.000000000000	5868.686868686868	0.000000000000	0.000001207737	0.000002445975	0.000244008107	0.000247545918	0.000244008107	0.000247545918	0.000001207737	0.000000000000	0.000000000000	-0.000000000000	-0.000000000000	0.000000000000
0.000000000000	5873.737373737374	0.000000000000	0.000001207737	0.000002445975	0.000244008107	0.000247545918	0.000244008107	0.000247545918	0.000001207737	0.000000000000	0.000000000000	-0.000000000000	-0.000000000000	0.000000000000
0.000000000000	5878.787878787878	0.000000000000	0.000001207737	0.000002445975	0.000244008107	0.000247545918	0.000244008107	0.000247545918	0.000001207737	0.000000000000	0.000000000000	-0.000000000000	-0.000000000000	0.000000000000
0.000000000000	5883.838383838383	0.000000000000	0.000001207737	0.000002445975	0.000244008107	0.000247545918	0.000244008107	0.000247545918	0.000001207737	0.000000000000	0.000000000000	-0.000000000000	-0.000000000000	0.000000000000
0.000000000000	5888.888888888889	0.000000000000	0.000001207737	0.000002445975	0.000244008107	0.000247545918	0.000244008107	0.000247545918	0.000001207737	0.000000000000	0.000000000000	-0.000000000000	-0.000000000000	0.000000000000
0.000000000000	5893.939393939394	0.000000000000	0.000001207737	0.000002445975	0.000244008107	0.000247545918	0.000244008107	0.000247545918	0.000001207737	0.000000000000	0.000000000000	-0.000000000000	-0.000000000000	0.000000000000
0.000000000000	5898.989898989898	0.000000000000	0.000001207737	0.000002445975	0.000244008107	0.000247545918	0.000244008107	0.000247545918	0.000001207737	0.000000000000	0.000000000000	-0.000000000000	-0.000000000000	0.000000000000
0.000000000000	5904.040404040404	0.000000000000	0.000001207737	0.000002445975	0.000244008107	0.000247545918	0.000244008107	0.000247545918	0.000001207737	0.000000000000	0.000000000000	-0.000000000000	-0.000000000000	0.000000000000
0.000000000000	5909.090909090909	0.000000000000	0.000001207737	0.000002445975	0.000244008107	0.000247545918	0.000244008107	0.000247545918	0.000001207737	0.000000000000	0.000000000000	-0.000000000000	-0.000000000000	0.000000000000
0.000000000000	5914.141414141413	0.000000000000	0.000001207737	0.000002445975	0.000244008107	0.000247545918	0.000244008107	0.000247545918	0.000001207737	0.000000000000	0.000000000000	-0.000000000000	-0.000000000000	0.000000000000
0.000000000000	5919.191919191919	0.000000000000	0.000001207737	0.000002445975	0.000244008107	0.000247545918	0.000244008107	0.000247545918	0.000001207737	0.000000000000	0.000000000000	-0.000000000000	-0.000000000000	0.000000000000
0.000000000000	5924.242424242424	0.000000000000	0.000001207737	0.000002445975	0.000244008107	0.000247545918	0.000244008107	0.000247545918	0.000001207737	0.000000000000	0.000000000000	-0.000000000000	-0.000000000000	0.000000000000
0.000000000000	5929.292929292929	0.000000000000	0.000001207737	0.000002445975	0.000244008107	0.000247545918	0.000244008107	0.000247545918	0.000001207737	0.000000000000	0.000000000000	-0.000000000000	-0.000000000000	0.000000000000
0.000000000000	5934.343434343434	0.000000000000	0.000001207737	0.000002445975	0.000244008107	0.000247545918	0.000244008107	0.000247545918	0.000001207737	0.000000000000	0.000000000000	-0.000000000000	-0.000000000000	0.000000000000
0.000000000000	5939.393939393939	0.000000000000	0.000001207737	0.000002445975	0.000244008107	0.000247545918	0.000244008107	0.000247545918	0.000001207737	0.000000000000	0.000000000000	-0.000000000000	-0.000000000000	0.000000000000
0.000000000000	5944.444444444444	0.000000000000	0.000001207737	0.000002445975	0.000244008107	0.000247545918	0.000244008107	0.000247545918	0.000001207737	0.000000000000	0.000000000000	-0.000000000000	-0.000000000000	0.000000000000
0.000000000000	5949.494949494949	0.000000000000	0.000001207737	0.000002445975	0.000244008107	0.000247545918	0.000244008107	0.000247545918	0.000001207737	0.000000000000	0.000000000000	-0.000000000000	-0.000000000000	0.000000000000
0.000000000000	5954.545454545454	0.000000000000	0.000001207737	0.000002445975	0.000244008107	0.000247545918	0.000244008107	0.000247545918	0.000001207737	0.000000000000	0.000000000000	-0.000000000000	-0.000000000000	0.000000000000
0.000000000000	5959.595959595959	0.000000000000	0.000001207737	0.000002445975	0.000244008107	0.000247545918	0.000244008107	0.000247545918	0.000001207737	0.000000000000	0.000000000000	-0.000000000000	-0.000000000000	0.000000000000
0.000000000000	5964.646464646465	0.000000000000	0.000001207737	0.000002445975	0.000244008107	0.000247545918	0.000244008107	0.000247545918	0.000001207737	0.000000000000	0.000000000000	-0.000000000000	-0.000000000000	0.000000000000
0.000000000000	5969.696969696969	0.000000000000	0.000001207737	0.000002445975	0.000244008107	0.000247545918	0.000244008107	0.000247545918	0.000001207737	0.000000000000	0.000000000000	-0.000000000000	-0.000000000000	0.000000000000
0.000000000000	5974.747474747474	0.000000000000	0.000001207737	0.000002445975	0.000244008107	0.000247545918	0.000244008107	0.000247545918	0.000001207737	0.000000000000	0.000000000000	-0.000000000000	-0.000000000000	0.000000000000
0.000000000000	5979.797979797980	0.000000000000	0.000001207737	0.000002445975	0.000244008107	0.000247545918	0.000244008107	0.000247545918	0.000001207737	0.000000000000	0.000000000000	-0.000000000000	-0.000000000000	0.000000000000
0.000000000000	5984.848484848484	0.000000000000	0.000001207737	0.000002445975	0.000244008107	0.000247545918	0.000244008107	0.000247545918	0.000001207737	0.000000000000	0.000000000000	-0.000000000000	-0.000000000000	0.000000000000
0.000000000000	5989.898989898989	0.000000000000	0.000001207737	0.000002445975	0.000244008107	0.000247545918	0.000244008107	0.000247545918	0.000001207737	0.000000000000	0.000000000000	-0.000000000000	-0.000000000000	0.000000000000
0.000000000000	5994.949494949495	0.000000000000	0.000001207737	0.000002445975	0.000244008107	0.000247545918	0.000244008107	0.000247545918	0.000001207737	0.000000000000	0.000000000000	-0.000000000000	-0.000000000000	0.000000000000
0.000000000000	6000.000000000000	0.000000000000	0.000001207737	0.000002445975	0.000244008107	0.000247545918	0.000244008107	0.000247545918	0.000001207737	0.000000000000	0.000000000000	-0.000000000000	-0.000000000000	0.000000000000
0.000000000000	6005.050505050504	0.000000000000	0.000001207737	0.000002445975	0.000244008107	0.000247545918	0.000244008107	0.000247545918	0.000001207737	0.000000000000	0.000000000000	-0.000000000000	-0.000000000000	0.000000000000
0.000000000000	6010.101010101010	0.000000000000	0.000001207737	0.000002445975	0.000244008107	0.000247545918	0.000244008107	0.000247545918	0.000001207737	0.000000000000	0.000000000000	-0.000000000000	-0.000000000000	0.000000000000
0.000000000000	6015.151515151515	0.000000000000	0.000001207737	0.000002445975	0.000244008107	0.000247545918	0.000244008107	0.000247545918	0.000001207737	0.000000000000	0.000000000000	-0.000000000000	-0.000000000000	0.000000000000
0.000000000000	6020.202020202019	0.000000000000	0.000001207737	0.000002445975	0.000244008107	0.000247545918	0.000244008107	0.000247545918	0.000001207737	0.000000000000	0.000000000000	-0.000000000000	-0.000000000000	0.000000000000
0.000000000000	6025.252525252525	0.000000000000	0.000001207737	0.000002445975	0.000244008107	0.000247545918	0.000244008107	0.000247545918	0.000001207737	0.000000000000	0.000000000000	-0.000000000000	-0.000000000000	0.000000000000
0.000000000000	6030.303030303030	0.000000000000	0.000001207737	0.000002445975	0.000244008107	0.000247545918	0.000244008107	0.000247545918	0.000001207737	0.000000000000	0.000000000000	-0.000000000000	-0.000000000000	0.000000000000
0.000000000000	6035.353535353535	0.000000000000	0.000001207737	0.000002445975	0.000244008107	0.000247545918	0.000244008107	0.000247545918	0.000001207737	0.000000000000	0.000000000000	-0.000000000000	-0.000000000000	0.000000000000
0.000000000000	6040.404040404040	0.000000000000	0.000001207737	0.000002445975	0.000244008107	0.000247545918	0.000244008107	0.000247545918	0.000001207737	0.000000000000	0.000000000000	-0.000000000000	-0.000000000000	0.000000000000
0.000000000000	6045.454545454545	0.000000000000	0.000001207737	0.000002445975	0.000244008107	0.000247545918	0.000244008107	0.000247545918	0.000001207737	0.000000000000	0.000000000000	-0.000000000000	-0.000000000000	0.000000000000
0.000000000000	6050.505050505050	0.000000000000	0.000001207737	0.000002445975	0.000244008107	0.000247545918	0.000244008107	0.000247545918	0.000001207737	0.000000000000	0.000000000000	-0.000000000000	-0.000000000000	0.000000000000
0.000000000000	6055.555555555555	0.000000000000	0.000001207737	0.000002445975	0.000244008107	0.000247545918	0.000244008107	0.000247545918	0.000001207737	0.000000000000	0.000000000000	-0.000000000000	-0.000000000000	0.000000000000
0.000000000000	6060.606060606060	0.000000000000	0.000001207737	0.000002445975	0.000244008107	0.000247545918	0.000244008107	0.000247545918	0.000001207737	0.000000000000	0.000000000000	-0.000000000000	-0.000000000000	0.000000000000
0.000000000000	6065.656565656565	-0.000000000000	0.000001949755	0.000001160126	0.000186837907	0.000306001967	0.000197479261	0.000295123557	0.000001831626	0.000060483916	-0.000001443433	0.000199290850	-0.000844204801	0.000000000000
-0.000644913950	6070.707070707071	-0.000000000000	0.000001949755	0.000001160126	0.000186837907	0.000306001967	0.000188814246	0.000303981601	0.000001927815	-0.000000000000	0.000000000000	0.000037113709	-0.000157174744	0.000000000000
-0.000120061034	6075.757575757575	-0.000000000000	0.000001949755	0.000001160126	0.000186837907	0.000306001967	0.000187204959	0.000305626739	0.000001945680	0.000000000000	0.000000000000	0.000006892849	-0.000029190880	0.000000000000
-0.000022298030	6080.808080808080	-0.000000000000	0.000001949755	0.000001160126	0.000186837907	0.000306001967	0.000186906077	0.000305932279	0.000001948998	0.000000000000	0.000000000000	0.000001280162	-0.000005421422	0.000000000000
-0.000004141260	6085.858585858586	-0.000000000000	0.000001949755	0.000001160126	0.000186837907	0.000306001967	0.000186850568	0.000305989025	0.000001949614	0.000000000000	0.000000000000	0.000000237754	-0.000001006877	0.000000000000
-0.000000769123	6090.909090909090	0.000000000000	0.000001949755	0.000001160126	0.000186837907	0.000306001967	0.000186840258	0.000305999564	0.000001949728	0.000000000000	0.000000000000	0.000000044156	-0.000000186999	0.000000000000
-0.000000142843	6095.959595959595	-0.000000000000	0.000001949755	0.000001160126	0.000186837907	0.000306001967	0.000186838343	0.000306001521	0.000001949750	0.000000000000	0.000000000000	0.000000008203	-0.000000034740	0.000000000000
-0.000000026537	6101.010101010101	-0.000000000000	0.000001949755	0.000001160126	0.000186837907	0.000306001967	0.000186837988	0.000306001884	0.000001949754	0.000000000000	0.000000000000	0.000000001521	-0.000000006440	0.000000000000
-0.000000004919	6106.060606060606	0.000000000000	0.000001949755	0.000001160126	0.000186837907	0.000306001967	0.000186837922	0.000306001952	0.000001949754	0.000000000000	0.000000000000	0.000000000282	-0.000000001194	0.000000000000
-0.000000000912	6111.111111111110	-0.000000000000	0.000001949755	0.000001160126	0.000186837907	0.000306001967	0.000186837910	0.000306001964	0.000001949755	0.000000000000	0.000000000000	0.000000000053	-0.000000000224	0.000000000000
-0.000000000171	6116.161616161616	0.000000000000	0.000001949755	0.000001160126	0.000186837907	0.000306001967	0.000186837908	0.000306001967	0.000001949755	0.000000000000	0.000000000000	0.000000000010	-0.000000000043	0.000000000000
-0.000000000033	6121.212121212121	-0.000000000000	0.000001949755	0.000001160126	0.000186837907	0.000306001967	0.000186837907	0.000306001967	0.000001949755	0.000000000000	0.000000000000	0.000000000002	-0.000000000008	0.000000000000
-0.000000000006	6126.262626262625	0.000000000000	0.000001949755	0.000001160126	0.000186837907	0.000306001967	0.000186837907	0.000306001967	0.000001949755	0.000000000000	0.000000000000	0.000000000000	-0.000000000002	0.000000000000
-0.000000000001	6131.313131313131	-0.000000000000	0.000001949755	0.000001160126	0.000186837907	0.000306001967	0.000186837907	0.000306001967	0.000001949755	0.000000000000	0.000000000000	0.000000000000	-0.000000000000	0.000000000000
-0.000000000000	6136.363636363636	0.000000000000	0.000001949755	0.000001160126	0.000186837907	0.000306001967	0.000186837907	0.000306001967	0.000001949755	0.000000000000	0.000000000000	0.000000000000	-0.000000000000	0.000000000000
-0.000000000000	6141.414141414141	-0.000000000000	0.000001949755	0.000001160126	0.000186837907	0.000306001967	0.000186837907	0.000306001967	0.000001949755	0.000000000000	0.000000000000	0.000000000000	-0.000000000000	0.000000000000
-0.000000000000	6146.464646464646	0.000000000000	0.000001949755	0.000001160126	0.000186837907	0.000306001967	0.000186837907	0.000306001967	0.000001949755	0.000000000000	0.000000000000	0.000000000000	-0.000000000000	0.000000000000
-0.000000000000	6151.515151515151	0.000000000000	0.000001949755	0.000001160126	0.000186837907	0.000306001967	0.000186837907	0.000306001967	0.000001949755	0.000000000000	0.000000000000	0.000000000000	-0.000000000000	0.000000000000
-0.000000000000	6156.565656565656	0.000000000000	0.000001949755	0.000001160126	0.000186837907	0.000306001967	0.000186837907	0.000306001967	0.000001949755	0.000000000000	0.000000000000	0.000000000000	-0.000000000000	0.000000000000
-0.000000000000	6161.616161616161	0.000000000000	0.000001949755	0.000001160126	0.000186837907	0.000306001967	0.000186837907	0.000306001967	0.000001949755	0.000000000000	0.000000000000	0.000000000000	-0.000000000000	0.000000000000
-0.000000000000	6166.666666666666	0.000000000000	0.000001949755	0.000001160126	0.000186837907	0.000306001967	0.000186837907	0.000306001967	0.000001949755	0.000000000000	0.000000000000	0.000000000000	-0.000000000000	0.000000000000
-0.000000000000	6171.717171717171	0.000000000000	0.000001949755	0.000001160126	0.000186837907	0.000306001967	0.000186837907	0.000306001967	0.000001949755	0.000000000000	0.000000000000	-0.000000000000	-0.000000000000	0.000000000000
0.000000000000	6176.767676767677	0.000000000000	0.000001949755	0.000001160126	0.000186837907	0.000306001967	0.000186837907	0.000306001967	0.000001949755	0.000000000000	0.000000000000	-0.000000000000	-0.000000000000	0.000000000000
0.000000000000	6181.818181818181	0.000000000000	0.000001949755	0.000001160126	0.000186837907	0.000306001967	0.000186837907	0.000306001967	0.000001949755	0.000000000000	0.000000000000	-0.000000000000	-0.000000000000	0.000000000000
0.000000000000	6186.868686868686	0.000000000000	0.000001949755	0.000001160126	0.000186837907	0.000306001967	0.000186837907	0.000306001967	0.000001949755	0.000000000000	0.000000000000	-0.000000000000	-0.000000000000	0.000000000000
0.000000000000	6191.919191919192	0.000000000000	0.000001949755	0.000001160126	0.000186837907	0.000306001967	0.000186837907	0.000306001967	0.000001949755	0.000000000000	0.000000000000	-0.000000000000	-0.000000000000	0.000000000000
0.000000000000	6196.969696969697	0.000000000000	0.000001949755	0.000001160126	0.000186837907	0.000306001967	0.000186837907	0.000306001967	0.000001949755	0.000000000000	0.000000000000	-0.000000000000	-0.000000000000	0.000000000000
0.000000000000	6202.020202020201	0.000000000000	0.000001949755	0.000001160126	0.000186837907	0.000306001967	0.000186837907	0.000306001967	0.000001949755	0.000000000000	0.000000000000	-0.000000000000	-0.000000000000	0.000000000000
0.000000000000	6207.070707070707	0.000000000000	0.000001949755	0.000001160126	0.000186837907	0.000306001967	0.000186837907	0.000306001967	0.000001949755	0.000000000000	0.000000000000	-0.000000000000	-0.000000000000	0.000000000000
0.000000000000	6212.121212121212	0.000000000000	0.000001949755	0.000001160126	0.000186837907	0.000306001967	0.000186837907	0.000306001967	0.000001949755	0.000000000000	0.000000000000	-0.000000000000	-0.000000000000	0.000000000000
0.000000000000	6217.171717171716	0.000000000000	0.000001949755	0.000001160126	0.000186837907	0.000306001967	0.000186837907	0.000306001967	0.000001949755	0.000000000000	0.000000000000	-0.000000000000	-0.000000000000	0.000000000000
0.000000000000	6222.222222222222	0.000000000000	0.000001949755	0.000001160126	0.000186837907	0.000306001967	0.000186837907	0.000306001967	0.000001949755	0.000000000000	0.000000000000	-0.000000000000	-0.000000000000	0.000000000000
0.000000000000	6227.272727272727	0.000000000000	0.000001949755	0.000001160126	0.000186837907	0.000306001967	0.000186837907	0.000306001967	0.000001949755	0.000000000000	0.000000000000	-0.000000000000	-0.000000000000	0.000000000000
0.000000000000	6232.323232323232	0.000000000000	0.000001949755	0.000001160126	0.000186837907	0.000306001967	0.000186837907	0.000306001967	0.000001949755	0.000000000000	0.000000000000	-0.000000000000	-0.000000000000	0.000000000000
0.000000000000	6237.373737373737	0.000000000000	0.000001949755	0.000001160126	0.000186837907	0.000306001967	0.000186837907	0.000306001967	0.000001949755	0.000000000000	0.000000000000	-0.000000000000	-0.000000000000	0.000000000000
0.000000000000	6242.424242424242	0.000000000000	0.000001949755	0.000001160126	0.000186837907	0.000306001967	0.000186837907	0.000306001967	0.000001949755	0.000000000000	0.000000000000	-0.000000000000	-0.000000000000	0.000000000000
0.000000000000	6247.474747474747	0.000000000000	0.000001949755	0.000001160126	0.000186837907	0.000306001967	0.000186837907	0.000306001967	0.000001949755	0.000000000000	0.000000000000	-0.000000000000	-0.000000000000	0.000000000000
0.000000000000	6252.525252525252	0.000000000000	0.000001949755	0.000001160126	0.000186837907	0.000306001967	0.000186837907	0.000306001967	0.000001949755	0.000000000000	0.000000000000	-0.000000000000	-0.000000000000	0.000000000000
0.000000000000	6257.575757575757	0.000000000000	0.000001949755	0.000001160126	0.000186837907	0.000306001967	0.000186837907	0.000306001967	0.000001949755	0.000000000000	0.000000000000	-0.000000000000	-0.000000000000	0.000000000000
0.000000000000	6262.626262626262	0.000000000000	0.000001949755	0.000001160126	0.000186837907	0.000306001967	0.000186837907	0.000306001967	0.000001949755	0.000000000000	0.000000000000	-0.000000000000	-0.000000000000	0.000000000000
0.000000000000	6267.676767676768	0.000000000000	0.000001949755	0.000001160126	0.000186837907	0.000306001967	0.000186837907	0.000306001967	0.000001949755	0.000000000000	0.000000000000	-0.000000000000	-0.000000000000	0.000000000000
0.000000000000	6272.727272727272	0.000000000000	0.000001949755	0.000001160126	0.000186837907	0.000306001967	0.000186837907	0.000306001967	0.000001949755	0.000000000000	0.000000000000	-0.000000000000	-0.000000000000	0.000000000000
0.000000000000	6277.777777777777	0.000000000000	0.000001949755	0.000001160126	0.000186837907	0.000306001967	0.000186837907	0.000306001967	0.000001949755	0.000000000000	0.000000000000	-0.000000000000	-0.000000000000	0.000000000000
0.000000000000	6282.828282828283	0.000000000000	0.000001949755	0.000001160126	0.000186837907	0.000306001967	0.000186837907	0.000306001967	0.000001949755	0.000000000000	0.000000000000	-0.000000000000	-0.000000000000	0.000000000000
0.000000000000	6287.878787878787	0.000000000000	0.000001949755	0.000001160126	0.000186837907	0.000306001967	0.000186837907	0.000306001967	0.000001949755	0.000000000000	0.000000000000	-0.000000000000	-0.000000000000	0.000000000000
0.000000000000	6292.929292929292	0.000000000000	0.000001949755	0.000001160126	0.000186837907	0.000306001967	0.000186837907	0.000306001967	0.000001949755	0.000000000000	0.000000000000	-0.000000000000	-0.000000000000	0.000000000000
0.000000000000	6297.979797979798	0.000000000000	0.000001949755	0.000001160126	0.000186837907	0.000306001967	0.000186837907	0.000306001967	0.000001949755	0.000000000000	0.000000000000	-0.000000000000	-0.000000000000	0.000000000000
0.000000000000	6303.030303030303	0.000000000000	0.000001949755	0.000001160126	0.000186837907	0.000306001967	0.000186837907	0.000306001967	0.000001949755	0.000000000000	0.000000000000	-0.000000000000	-0.000000000000	0.000000000000
0.000000000000	6308.080808080807	0.000000000000	0.000001949755	0.000001160126	0.000186837907	0.000306001967	0.000186837907	0.000306001967	0.000001949755	0.000000000000	0.000000000000	-0.000000000000	-0.000000000000	0.000000000000
0.000000000000	6313.131313131313	0.000000000000	0.000001949755	0.000001160126	0.000186837907	0.000306001967	0.000186837907	0.000306001967	0.000001949755	0.000000000000	0.000000000000	-0.000000000000	-0.000000000000	0.000000000000
0.000000000000	6318.181818181818	0.000000000000	0.000001949755	0.000001160126	0.000186837907	0.000306001967	0.000186837907	0.000306001967	0.000001949755	0.000000000000	0.000000000000	-0.000000000000	-0.000000000000	0.000000000000
0.000000000000	6323.232323232322	0.000000000000	0.000001949755	0.000001160126	0.000186837907	0.000306001967	0.000186837907	0.000306001967	0.000001949755	0.000000000000	0.000000000000	-0.000000000000	-0.000000000000	0.000000000000
0.000000000000	6328.282828282828	0.000000000000	0.000001949755	0.000001160126	0.000186837907	0.000306001967	0.000186837907	0.000306001967	0.000001949755	0.000000000000	0.000000000000	-0.000000000000	-0.000000000000	0.000000000000
0.000000000000	6333.333333333333	0.000000000000	0.000001949755	0.000001160126	0.000186837907	0.000306001967	0.000186837907	0.000306001967	0.000001949755	0.000000000000	0.000000000000	-0.000000000000	-0.000000000000	0.000000000000
0.000000000000	6338.383838383838	0.000000000000	0.000001949755	0.000001160126	0.000186837907	0.000306001967	0.000186837907	0.000306001967	0.000001949755	0.000000000000	0.000000000000	-0.000000000000	-0.000000000000	0.000000000000
0.000000000000	6343.434343434343	0.000000000000	0.000001949755	0.000001160126	0.000186837907	0.000306001967	0.000186837907	0.000306001967	0.000001949755	0.000000000000	0.000000000000	-0.000000000000	-0.000000000000	0.000000000000
0.000000000000	6348.484848484848	0.000000000000	0.000001949755	0.000001160126	0.000186837907	0.000306001967	0.000186837907	0.000306001967	0.000001949755	0.000000000000	0.000000000000	-0.000000000000	-0.000000000000	0.000000000000
0.000000000000	6353.535353535353	0.000000000000	0.000001949755	0.000001160126	0.000186837907	0.000306001967	0.000186837907	0.000306001967	0.000001949755	0.000000000000	0.000000000000	-0.000000000000	-0.000000000000	0.000000000000
0.000000000000	6358.585858585858	0.000000000000	0.000001949755	0.000001160126	0.000186837907	0.000306001967	0.000186837907	0.000306001967	0.000001949755	0.000000000000	0.000000000000	-0.000000000000	-0.000000000000	0.000000000000
0.000000000000	6363.636363636363	0.000000000000	0.000001949755	0.000001160126	0.000186837907	0.000306001967	0.000186837907	0.000306001967	0.000001949755	0.000000000000	0.000000000000	-0.000000000000	-0.000000000000	0.000000000000
0.000000000000	6368.686868686868	0.000000000000	0.000001949755	0.000001160126	0.000186837907	0.000306001967	0.000186837907	0.000306001967	0.000001949755	0.000000000000	0.000000000000	-0.000000000000	-0.000000000000	0.000000000000
0.000000000000	6373.737373737374	0.000000000000	0.000001949755	0.000001160126	0.000186837907	0.000306001967	0.000186837907	0.000306001967	0.000001949755	0.000000000000	0.000000000000	-0.000000000000	-0.000000000000	0.000000000000
0.000000000000	6378.787878787878	0.000000000000	0.000001949755	0.000001160126	0.000186837907	0.000306001967	0.000186837907	0.000306001967	0.000001949755	0.000000000000	0.000000000000	-0.000000000000	-0.000000000000	0.000000000000
0.000000000000	6383.838383838383	0.000000000000	0.000001949755	0.000001160126	0.000186837907	0.000306001967	0.000186837907	0.000306001967	0.000001949755	0.000000000000	0.000000000000	-0.000000000000	-0.000000000000	0.000000000000
0.000000000000	6388.888888888889	0.000000000000	0.000001949755	0.000001160126	0.000186837907	0.000306001967	0.000186837907	0.000306001967	0.000001949755	0.000000000000	0.000000000000	-0.000000000000	-0.000000000000	0.000000000000
0.000000000000	6393.939393939393	0.000000000000	0.000001949755	0.000001160126	0.000186837907	0.000306001967	0.000186837907	0.000306001967	0.000001949755	0.000000000000	0.000000000000	-0.000000000000	-0.000000000000	0.000000000000
0.000000000000	6398.989898989898	0.000000000000	0.000001949755	0.000001160126	0.000186837907	0.000306001967	0.000186837907	0.000306001967	0.000001949755	0.000000000000	0.000000000000	-0.000000000000	-0.000000000000	0.000000000000
0.000000000000	6404.040404040404	0.000000000000	0.000001949755	0.000001160126	0.000186837907	0.000306001967	0.000186837907	0.000306001967	0.000001949755	0.000000000000	0.000000000000	-0.000000000000	-0.000000000000	0.000000000000
0.000000000000	6409.090909090909	0.000000000000	0.000001949755	0.000001160126	0.000186837907	0.000306001967	0.000186837907	0.000306001967	0.000001949755	0.000000000000	0.000000000000	-0.000000000000	-0.000000000000	0.000000000000
0.000000000000	6414.141414141413	0.000000000000	0.000001949755	0.000001160126	0.000186837907	0.000306001967	0.000186837907	0.000306001967	0.000001949755	0.000000000000	0.000000000000	-0.000000000000	-0.000000000000	0.000000000000
0.000000000000	6419.191919191919	0.000000000000	0.000001949755	0.000001160126	0.000186837907	0.000306001967	0.000186837907	0.000306001967	0.000001949755	0.000000000000	0.000000000000	-0.000000000000	-0.000000000000	0.000000000000
0.000000000000	6424.242424242424	0.000000000000	0.000001949755	0.000001160126	0.000186837907	0.000306001967	0.000186837907	0.000306001967	0.000001949755	0.000000000000	0.000000000000	-0.000000000000	-0.000000000000	0.000000000000
0.000000000000	6429.292929292928	0.000000000000	0.000001949755	0.000001160126	0.000186837907	0.000306001967	0.000186837907	0.000306001967	0.000001949755	0.000000000000	0.000000000000	-0.000000000000	-0.000000000000	0.000000000000
0.000000000000	6434.343434343434	0.000000000000	0.000001949755	0.000001160126	0.000186837907	0.000306001967	0.000186837907	0.000306001967	0.000001949755	0.000000000000	0.000000000000	-0.000000000000	-0.000000000000	0.000000000000
0.000000000000	6439.393939393939	0.000000000000	0.000001949755	0.000001160126	0.000186837907	0.000306001967	0.000186837907	0.000306001967	0.000001949755	0.000000000000	0.000000000000	-0.000000000000	-0.000000000000	0.000000000000
0.000000000000	6444.444444444444	0.000000000000	0.000001949755	0.000001160126	0.000186837907	0.000306001967	0.000186837907	0.000306001967	0.000001949755	0.000000000000	0.000000000000	-0.000000000000	-0.000000000000	0.000000000000
0.000000000000	6449.494949494949	0.000000000000	0.000001949755	0.000001160126	0.000186837907	0.000306001967	0.000186837907	0.000306001967	0.000001949755	0.000000000000	0.000000000000	-0.000000000000	-0.000000000000	0.000000000000
0.000000000000	6454.545454545454	0.000000000000	0.000001949755	0.000001160126	0.000186837907	0.000306001967	0.000186837907	0.000306001967	0.000001949755	0.000000000000	0.000000000000	-0.000000000000	-0.000000000000	0.000000000000
0.000000000000	6459.595959595959	0.000000000000	0.000001949755	0.000001160126	0.000186837907	0.000306001967	0.000186837907	0.000306001967	0.000001949755	0.000000000000	0.000000000000	-0.000000000000	-0.000000000000	0.000000000000
0.000000000000	6464.646464646465	0.000000000000	0.000001949755	0.000001160126	0.000186837907	0.000306001967	0.000186837907	0.000306001967	0.000001949755	0.000000000000	0.000000000000	-0.000000000000	-0.000000000000	0.000000000000
0.000000000000	6469.696969696969	0.000000000000	0.000001949755	0.000001160126	0.000186837907	0.000306001967	0.000186837907	0.000306001967	0.000001949755	0.000000000000	0.000000000000	-0.000000000000	-0.000000000000	0.000000000000
0.000000000000	6474.747474747474	0.000000000000	0.000001949755	0.000001160126	0.000186837907	0.000306001967	0.000186837907	0.000306001967	0.000001949755	0.000000000000	0.000000000000	-0.000000000000	-0.000000000000	0.000000000000
0.000000000000	6479.797979797980	0.000000000000	0.000001949755	0.000001160126	0.000186837907	0.000306001967	0.000186837907	0.000306001967	0.000001949755	0.000000000000	0.000000000000	-0.000000000000	-0.000000000000	0.000000000000
0.000000000000	6484.848484848484	0.000000000000	0.000001949755	0.000001160126	0.000186837907	0.000306001967	0.000186837907	0.000306001967	0.000001949755	0.000000000000	0.000000000000	-0.000000000000	-0.000000000000	0.000000000000
0.000000000000	6489.898989898989	0.000000000000	0.000001949755	0.000001160126	0.000186837907	0.000306001967	0.000186837907	0.000306001967	0.000001949755	0.000000000000	0.000000000000	-0.000000000000	-0.000000000000	0.000000000000
0.000000000000	6494.949494949495	0.000000000000	0.000001949755	0.000001160126	0.000186837907	0.000306001967	0.000186837907	0.000306001967	0.000001949755	0.000000000000	0.000000000000	-0.000000000000	-0.000000000000	0.000000000000
0.000000000000	6500.000000000000	0.000000000000	0.000001949755	0.000001160126	0.000186837907	0.000306001967	0.000186837907	0.000306001967	0.000001949755	0.000000000000	0.000000000000	-0.000000000000	-0.000000000000	0.000000000000
0.000000000000	6505.050505050504	0.000000000000	0.000001949755	0.000001160126	0.000186837907	0.000306001967	0.000186837907	0.000306001967	0.000001949755	0.000000000000	0.000000000000	-0.000000000000	-0.000000000000	0.000000000000
0.000000000000	6510.101010101010	0.000000000000	0.000001949755	0.000001160126	0.000186837907	0.000306001967	0.000186837907	0.000306001967	0.000001949755	0.000000000000	0.000000000000	-0.000000000000	-0.000000000000	0.000000000000
0.000000000000	6515.151515151515	0.000000000000	0.000001949755	0.000001160126	0.000186837907	0.000306001967	0.000186837907	0.000306001967	0.000001949755	0.000000000000	0.000000000000	-0.000000000000	-0.000000000000	0.000000000000
0.000000000000	6520.202020202019	0.000000000000	0.000001949755	0.000001160126	0.000186837907	0.000306001967	0.000186837907	0.000306001967	0.000001949755	0.000000000000	0.000000000000	-0.000000000000	-0.000000000000	0.000000000000
0.000000000000	6525.252525252525	0.000000000000	0.000001949755	0.000001160126	0.000186837907	0.000306001967	0.000186837907	0.000306001967	0.000001949755	0.000000000000	0.000000000000	-0.000000000000	-0.000000000000	0.000000000000
0.000000000000	6530.303030303030	0.000000000000	0.000001949755	0.000001160126	0.000186837907	0.000306001967	0.000186837907	0.000306001967	0.000001949755	0.000000000000	0.000000000000	-0.000000000000	-0.000000000000	0.000000000000
0.000000000000	6535.353535353535	0.000000000000	0.000001949755	0.000001160126	0.000186837907	0.000306001967	0.000186837907	0.000306001967	0.000001949755	0.000000000000	0.000000000000	-0.000000000000	-0.000000000000	0.000000000000
0.000000000000	6540.404040404040	0.000000000000	0.000001949755	0.000001160126	0.000186837907	0.000306001967	0.000186837907	0.000306001967	0.000001949755	0.000000000000	0.000000000000	-0.000000000000	-0.000000000000	0.000000000000
0.000000000000	6545.454545454545	0.000000000000	0.000001949755	0.000001160126	0.000186837907	0.000306001967	0.000186837907	0.000306001967	0.000001949755	0.000000000000	0.000000000000	-0.000000000000	-0.000000000000	0.000000000000
0.000000000000	6550.505050505050	0.000000000000	0.000001949755	0.000001160126	0.000186837907	0.000306001967	0.000186837907	0.000306001967	0.000001949755	0.000000000000	0.000000000000	-0.000000000000	-0.000000000000	0.000000000000
0.000000000000	6555.555555555555	0.000000000000	0.000001949755	0.000001160126	0.000186837907	0.000306001967	0.000186837907	0.000306001967	0.000001949755	0.000000000000	0.000000000000	-0.000000000000	-0.000000000000	0.000000000000
0.000000000000	6560.606060606060	0.000000000000	0.000001949755	0.000001160126	0.000186837907	0.000306001967	0.000186837907	0.000306001967	0.000001949755	0.000000000000	0.000000000000	-0.000000000000	-0.000000000000	0.000000000000
0.000000000000	6565.656565656565	0.000000000000	0.000001949755	0.000001160126	0.000186837907	0.000306001967	0.000186837907	0.000306001967	0.000001949755	0.000000000000	0.000000000000	-0.000000000000	-0.000000000000	0.000000000000
0.000000000000	6570.707070707071	0.000000000000	0.000003352598	0.000000467009	0.000129326352	0.000364206639	0.000140035905	0.000353369064	0.000003118636	0.000060300632	-0.000001439059	0.000200460823	-0.000840468995	0.000000000000
-0.000640008172	6575.757575757575	0.000000000000	0.000003352598	0.000000467009	0.000129326352	0.000364206639	0.000131315358	0.000362193857	0.000003309146	0.000000000000	0.000000000000	0.000037351566	-0.000156584739	0.000000000000
-0.000119233173	6580.808080808080	0.000000000000	0.000003352598	0.000000467009	0.000129326352	0.000364206639	0.000129695756	0.000363832819	0.000003344528	0.000000000000	0.000000000000	0.000006937025	-0.000029081303	0.000000000000
-0.000022144278	6585.858585858586	0.000000000000	0.000003352598	0.000000467009	0.000129326352	0.000364206639	0.000129394959	0.000364137212	0.000003351100	0.000000000000	0.000000000000	0.000001288366	-0.000005401071	0.000000000000
-0.000004112705	6590.909090909090	0.000000000000	0.000003352598	0.000000467009	0.000129326352	0.000364206639	0.000129339094	0.000364193744	0.000003352320	0.000000000000	0.000000000000	0.000000239278	-0.000001003098	0.000000000000
-0.000000763820	6595.959595959595	-0.000000000000	0.000003352598	0.000000467009	0.000129326352	0.000364206639	0.000129328719	0.000364204244	0.000003352547	0.000000000000	0.000000000000	0.000000044439	-0.000000186297	0.000000000000
-0.000000141858	6601.010101010101	0.000000000000	0.000003352598	0.000000467009	0.000129326352	0.000364206639	0.000129326791	0.000364206194	0.000003352589	0.000000000000	0.000000000000	0.000000008256	-0.000000034610	0.000000000000
-0.000000026354	6606.060606060606	0.000000000000	0.000003352598	0.000000467009	0.000129326352	0.000364206639	0.000129326434	0.000364206556	0.000003352597	0.000000000000	0.000000000000	0.000000001530	-0.000000006416	0.000000000000
-0.000000004886	6611.111111111110	-0.000000000000	0.000003352598	0.000000467009	0.000129326352	0.000364206639	0.000129326368	0.000364206623	0.000003352598	0.000000000000	0.000000000000	0.000000000284	-0.000000001189	0.000000000000
-0.000000000906	6616.161616161616	0.000000000000	0.000003352598	0.000000467009	0.000129326352	0.000364206639	0.000129326355	0.000364206636	0.000003352598	0.000000000000	0.000000000000	0.000000000053	-0.000000000224	0.000000000000
-0.000000000170	6621.212121212121	-0.000000000000	0.000003352598	0.000000467009	0.000129326352	0.000364206639	0.000129326353	0.000364206638	0.000003352598	0.000000000000	0.000000000000	0.000000000010	-0.000000000043	0.000000000000
-0.000000000032	6626.262626262625	0.000000000000	0.000003352598	0.000000467009	0.000129326352	0.000364206639	0.000129326352	0.000364206638	0.000003352598	0.000000000000	0.000000000000	0.000000000002	-0.000000000008	0.000000000000
-0.000000000006	6631.313131313131	-0.000000000000	0.000003352598	0.000000467009	0.000129326352	0.000364206639	0.000129326352	0.000364206638	0.000003352598	0.000000000000	0.000000000000	0.000000000000	-0.000000000002	0.000000000000
-0.000000000001	6636.363636363636	0.000000000000	0.000003352598	0.000000467009	0.000129326352	0.000364206639	0.000129326352	0.000364206639	0.000003352598	0.000000000000	0.000000000000	0.000000000000	-0.000000000000	0.000000000000
-0.000000000000	6641.414141414141	-0.000000000000	0.000003352598	0.000000467009	0.000129326352	0.000364206639	0.000129326352	0.000364206639	0.000003352598	0.000000000000	0.000000000000	0.000000000000	-0.000000000000	0.000000000000
-0.000000000000	6646.464646464646	0.000000000000	0.000003352598	0.000000467009	0.000129326352	0.000364206639	0.000129326352	0.000364206639	0.000003352598	0.000000000000	0.000000000000	0.000000000000	-0.000000000000	0.000000000000
-0.000000000000	6651.515151515151	-0.000000000000	0.000003352598	0.000000467009	0.000129326352	0.000364206639	0.000129326352	0.000364206639	0.000003352598	0.000000000000	0.000000000000	0.000000000000	-0.000000000000	0.000000000000
-0.000000000000	6656.565656565656	0.000000000000	0.000003352598	0.000000467009	0.000129326352	0.000364206639	0.000129326352	0.000364206639	0.000003352598	0.000000000000	0.000000000000	0.000000000000	-0.000000000000	0.000000000000
-0.000000000000	6661.616161616161	0.000000000000	0.000003352598	0.000000467009	0.000129326352	0.000364206639	0.000129326352	0.000364206639	0.000003352598	0.000000000000	0.000000000000	0.000000000000	-0.000000000000	0.000000000000
-0.000000000000	6666.666666666666	0.000000000000	0.000003352598	0.000000467009	0.000129326352	0.000364206639	0.000129326352	0.000364206639	0.000003352598	0.000000000000	0.000000000000	0.000000000000	-0.000000000000	0.000000000000
-0.000000000000	6671.717171717171	0.000000000000	0.000003352598	0.000000467009	0.000129326352	0.000364206639	0.000129326352	0.000364206639	0.000003352598	0.000000000000	0.000000000000	0.000000000000	-0.000000000000	0.000000000000
-0.000000000000	6676.767676767677	0.000000000000	0.000003352598	0.000000467009	0.000129326352	0.000364206639	0.000129326352	0.000364206639	0.000003352598	0.000000000000	0.000000000000	-0.000000000000	-0.000000000000	0.000000000000
0.000000000000	6681.818181818181	0.000000000000	0.000003352598	0.000000467009	0.000129326352	0.000364206639	0.000129326352	0.000364206639	0.000003352598	0.000000000000	0.000000000000	-0.000000000000	-0.000000000000	0.000000000000
0.000000000000	6686.868686868686	0.000000000000	0.000003352598	0.000000467009	0.000129326352	0.000364206639	0.000129326352	0.000364206639	0.000003352598	0.000000000000	0.000000000000	-0.000000000000	-0.000000000000	0.000000000000
0.000000000000	6691.919191919192	0.000000000000	0.000003352598	0.000000467009	0.000129326352	0.000364206639	0.000129326352	0.000364206639	0.000003352598	0.000000000000	0.000000000000	-0.000000000000	-0.000000000000	0.000000000000
0.000000000000	6696.969696969696	0.000000000000	0.000003352598	0.000000467009	0.000129326352	0.000364206639	0.000129326352	0.000364206639	0.000003352598	0.000000000000	0.000000000000	-0.000000000000	-0.000000000000	0.000000000000
0.000000000000	6702.020202020201	0.000000000000	0.000003352598	0.000000467009	0.000129326352	0.000364206639	0.000129326352	0.000364206639	0.000003352598	0.000000000000	0.000000000000	-0.000000000000	-0.000000000000	0.000000000000
0.000000000000	6707.070707070707	0.000000000000	0.000003352598	0.000000467009	0.000129326352	0.000364206639	0.000129326352	0.000364206639	0.000003352598	0.000000000000	0.000000000000	-0.000000000000	-0.000000000000	0.000000000000
0.000000000000	6712.121212121212	0.000000000000	0.000003352598	0.000000467009	0.000129326352	0.000364206639	0.000129326352	0.000364206639	0.000003352598	0.000000000000	0.000000000000	-0.000000000000	-0.000000000000	0.000000000000
0.000000000000	6717.171717171716	0.000000000000	0.000003352598	0.000000467009	0.000129326352	0.000364206639	0.000129326352	0.000364206639	0.000003352598	0.000000000000	0.000000000000	-0.000000000000	-0.000000000000	0.000000000000
0.000000000000	6722.222222222222	0.000000000000	0.000003352598	0.000000467009	0.000129326352	0.000364206639	0.000129326352	0.000364206639	0.000003352598	0.000000000000	0.000000000000	-0.000000000000	-0.000000000000	0.000000000000
0.000000000000	6727.272727272727	0.000000000000	0.000003352598	0.000000467009	0.000129326352	0.000364206639	0.000129326352	0.000364206639	0.000003352598	0.000000000000	0.000000000000	-0.000000000000	-0.000000000000	0.000000000000
0.000000000000	6732.323232323231	0.000000000000	0.000003352598	0.000000467009	0.000129326352	0.000364206639	0.000129326352	0.000364206639	0.000003352598	0.000000000000	0.000000000000	-0.000000000000	-0.000000000000	0.000000000000
0.000000000000	6737.373737373737	0.000000000000	0.000003352598	0.000000467009	0.000129326352	0.000364206639	0.000129326352	0.000364206639	0.000003352598	0.000000000000	0.000000000000	-0.000000000000	-0.000000000000	0.000000000000
0.000000000000	6742.424242424242	0.000000000000	0.000003352598	0.000000467009	0.000129326352	0.000364206639	0.000129326352	0.000364206639	0.000003352598	0.000000000000	0.000000000000	-0.000000000000	-0.000000000000	0.000000000000
0.000000000000	6747.474747474747	0.000000000000	0.000003352598	0.000000467009	0.000129326352	0.000364206639	0.000129326352	0.000364206639	0.000003352598	0.000000000000	0.000000000000	-0.000000000000	-0.000000000000	0.000000000000
0.000000000000	6752.525252525252	0.000000000000	0.000003352598	0.000000467009	0.000129326352	0.000364206639	0.000129326352	0.000364206639	0.000003352598	0.000000000000	0.000000000000	-0.000000000000	-0.000000000000	0.000000000000
0.000000000000	6757.575757575757	0.000000000000	0.000003352598	0.000000467009	0.000129326352	0.000364206639	0.000129326352	0.000364206639	0.000003352598	0.000000000000	0.000000000000	-0.000000000000	-0.000000000000	0.000000000000
0.000000000000	6762.626262626262	0.000000000000	0.000003352598	0.000000467009	0.000129326352	0.000364206639	0.000129326352	0.000364206639	0.000003352598	0.000000000000	0.000000000000	-0.000000000000	-0.000000000000	0.000000000000
0.000000000000	6767.676767676768	0.000000000000	0.000003352598	0.000000467009	0.000129326352	0.000364206639	0.000129326352	0.000364206639	0.000003352598	0.000000000000	0.000000000000	-0.000000000000	-0.000000000000	0.000000000000
0.000000000000	6772.727272727272	0.000000000000	0.000003352598	0.000000467009	0.000129326352	0.000364206639	0.000129326352	0.000364206639	0.000003352598	0.000000000000	0.000000000000	-0.000000000000	-0.000000000000	0.000000000000
0.000000000000	6777.777777777777	0.000000000000	0.000003352598	0.000000467009	0.000129326352	0.000364206639	0.000129326352	0.000364206639	0.000003352598	0.000000000000	0.000000000000	-0.000000000000	-0.000000000000	0.000000000000
0.000000000000	6782.828282828283	0.000000000000	0.000003352598	0.000000467009	0.000129326352	0.000364206639	0.000129326352	0.000364206639	0.000003352598	0.000000000000	0.000000000000	-0.000000000000	-0.000000000000	0.000000000000
0.000000000000	6787.878787878787	0.000000000000	0.000003352598	0.000000467009	0.000129326352	0.000364206639	0.000129326352	0.000364206639	0.000003352598	0.000000000000	0.000000000000	-0.000000000000	-0.000000000000	0.000000000000
0.000000000000	6792.929292929292	0.000000000000	0.000003352598	0.000000467009	0.000129326352	0.000364206639	0.000129326352	0.000364206639	0.000003352598	0.000000000000	0.000000000000	-0.000000000000	-0.000000000000	0.000000000000
0.000000000000	6797.979797979798	0.000000000000	0.000003352598	0.000000467009	0.000129326352	0.000364206639	0.000129326352	0.000364206639	0.000003352598	0.000000000000	0.000000000000	-0.000000000000	-0.000000000000	0.000000000000
0.000000000000	6803.030303030303	0.000000000000	0.000003352598	0.000000467009	0.000129326352	0.000364206639	0.000129326352	0.000364206639	0.000003352598	0.000000000000	0.000000000000	-0.000000000000	-0.000000000000	0.000000000000
0.000000000000	6808.080808080807	0.000000000000	0.000003352598	0.000000467009	0.000129326352	0.000364206639	0.000129326352	0.000364206639	0.000003352598	0.000000000000	0.000000000000	-0.000000000000	-0.000000000000	0.000000000000
0.000000000000	6813.131313131313	0.000000000000	0.000003352598	0.000000467009	0.000129326352	0.000364206639	0.000129326352	0.000364206639	0.000003352598	0.000000000000	0.000000000000	-0.000000000000	-0.000000000000	0.000000000000
0.000000000000	6818.181818181818	0.000000000000	0.000003352598	0.000000467009	0.000129326352	0.000364206639	0.000129326352	0.000364206639	0.000003352598	0.000000000000	0.000000000000	-0.000000000000	-0.000000000000	0.000000000000
0.000000000000	6823.232323232322	0.000000000000	0.000003352598	0.000000467009	0.000129326352	0.000364206639	0.000129326352	0.000364206639	0.000003352598	0.000000000000	0.000000000000	-0.000000000000	-0.000000000000	0.000000000000
0.000000000000	6828.282828282828	0.000000000000	0.000003352598	0.000000467009	0.000129326352	0.000364206639	0.000129326352	0.000364206639	0.000003352598	0.000000000000	0.000000000000	-0.000000000000	-0.000000000000	0.000000000000
0.000000000000	6833.333333333333	0.000000000000	0.000003352598	0.000000467009	0.000129326352	0.000364206639	0.000129326352	0.000364206639	0.000003352598	0.000000000000	0.000000000000	-0.000000000000	-0.000000000000	0.000000000000
0.000000000000	6838.383838383838	0.000000000000	0.000003352598	0.000000467009	0.000129326352	0.000364206639	0.000129326352	0.000364206639	0.000003352598	0.000000000000	0.000000000000	-0.000000000000	-0.000000000000	0.000000000000
0.000000000000	6843.434343434343	0.000000000000	0.000003352598	0.000000467009	0.000129326352	0.000364206639	0.000129326352	0.000364206639	0.000003352598	0.000000000000	0.000000000000	-0.000000000000	-0.000000000000	0.000000000000
0.000000000000	6848.484848484848	0.000000000000	0.000003352598	0.000000467009	0.000129326352	0.000364206639	0.000129326352	0.000364206639	0.000003352598	0.000000000000	0.000000000000	-0.000000000000	-0.000000000000	0.000000000000
0.000000000000	6853.535353535353	0.000000000000	0.000003352598	0.000000467009	0.000129326352	0.000364206639	0.000129326352	0.000364206639	0.000003352598	0.000000000000	0.000000000000	-0.000000000000	-0.000000000000	0.000000000000
0.000000000000	6858.585858585858	0.000000000000	0.000003352598	0.000000467009	0.000129326352	0.000364206639	0.000129326352	0.000364206639	0.000003352598	0.000000000000	0.000000000000	-0.000000000000	-0.000000000000	0.000000000000
0.000000000000	6863.636363636363	0.000000000000	0.000003352598	0.000000467009	0.000129326352	0.000364206639	0.000129326352	0.000364206639	0.000003352598	0.000000000000	0.000000000000	-0.000000000000	-0.000000000000	0.000000000000
0.000000000000	6868.686868686868	0.000000000000	0.000003352598	0.000000467009	0.000129326352	0.000364206639	0.000129326352	0.000364206639	0.000003352598	0.000000000000	0.000000000000	-0.000000000000	-0.000000000000	0.000000000000
0.000000000000	6873.737373737374	0.000000000000	0.000003352598	0.000000467009	0.000129326352	0.000364206639	0.000129326352	0.000364206639	0.000003352598	0.000000000000	0.000000000000	-0.000000000000	-0.000000000000	0.000000000000
0.000000000000	6878.787878787878	0.000000000000	0.000003352598	0.000000467009	0.000129326352	0.000364206639	0.000129326352	0.000364206639	0.000003352598	0.000000000000	0.000000000000	-0.000000000000	-0.000000000000	0.000000000000
0.000000000000	6883.838383838383	0.000000000000	0.000003352598	0.000000467009	0.000129326352	0.000364206639	0.000129326352	0.000364206639	0.000003352598	0.000000000000	0.000000000000	-0.000000000000	-0.000000000000	0.000000000000
0.000000000000	6888.888888888889	0.000000000000	0.000003352598	0.000000467009	0.000129326352	0.000364206639	0.000129326352	0.000364206639	0.000003352598	0.000000000000	0.000000000000	-0.000000000000	-0.000000000000	0.000000000000
0.000000000000	6893.939393939393	0.000000000000	0.000003352598	0.000000467009	0.000129326352	0.000364206639	0.000129326352	0.000364206639	0.000003352598	0.000000000000	0.000000000000	-0.000000000000	-0.000000000000	0.000000000000
0.000000000000	6898.989898989898	0.000000000000	0.000003352598	0.000000467009	0.000129326352	0.000364206639	0.000129326352	0.000364206639	0.000003352598	0.000000000000	0.000000000000	-0.000000000000	-0.000000000000	0.000000000000
0.000000000000	6904.040404040404	0.000000000000	0.000003352598	0.000000467009	0.000129326352	0.000364206639	0.000129326352	0.000364206639	0.000003352598	0.000000000000	0.000000000000	-0.000000000000	-0.000000000000	0.000000000000
0.000000000000	6909.090909090909	0.000000000000	0.000003352598	0.000000467009	0.000129326352	0.000364206639	0.000129326352	0.000364206639	0.000003352598	0.000000000000	0.000000000000	-0.000000000000	-0.000000000000	0.000000000000
0.000000000000	6914.141414141413	0.000000000000	0.000003352598	0.000000467009	0.000129326352	0.000364206639	0.000129326352	0.000364206639	0.000003352598	0.000000000000	0.000000000000	-0.000000000000	-0.000000000000	0.000000000000
0.000000000000	6919.191919191919	0.000000000000	0.000003352598	0.000000467009	0.000129326352	0.000364206639	0.000129326352	0.000364206639	0.000003352598	0.000000000000	0.000000000000	-0.000000000000	-0.000000000000	0.000000000000
0.000000000000	6924.242424242424	0.000000000000	0.000003352598	0.000000467009	0.000129326352	0.000364206639	0.000129326352	0.000364206639	0.000003352598	0.000000000000	0.000000000000	-0.000000000000	-0.000000000000	0.000000000000
0.000000000000	6929.292929292928	0.000000000000	0.000003352598	0.000000467009	0.000129326352	0.000364206639	0.000129326352	0.000364206639	0.000003352598	0.000000000000	0.000000000000	-0.000000000000	-0.000000000000	0.000000000000
0.000000000000	6934.343434343434	0.000000000000	0.000003352598	0.000000467009	0.000129326352	0.000364206639	0.000129326352	0.000364206639	0.000003352598	0.000000000000	0.000000000000	-0.000000000000	-0.000000000000	0.000000000000
0.000000000000	6939.393939393939	0.000000000000	0.000003352598	0.000000467009	0.000129326352	0.000364206639	0.000129326352	0.000364206639	0.000003352598	0.000000000000	0.000000000000	-0.000000000000	-0.000000000000	0.000000000000
0.000000000000	6944.444444444444	0.000000000000	0.000003352598	0.000000467009	0.000129326352	0.000364206639	0.000129326352	0.000364206639	0.000003352598	0.000000000000	0.000000000000	-0.000000000000	-0.000000000000	0.000000000000
0.000000000000	6949.494949494949	0.000000000000	0.000003352598	0.000000467009	0.000129326352	0.000364206639	0.000129326352	0.000364206639	0.000003352598	0.000000000000	0.000000000000	-0.000000000000	-0.000000000000	0.000000000000
0.000000000000	6954.545454545454	0.000000000000	0.000003352598	0.000000467009	0.000129326352	0.000364206639	0.000129326352	0.000364206639	0.000003352598	0.000000000000	0.000000000000	-0.000000000000	-0.000000000000	0.000000000000
0.000000000000	6959.595959595959	0.000000000000	0.000003352598	0.000000467009	0.000129326352	0.000364206639	0.000129326352	0.000364206639	0.000003352598	0.000000000000	0.000000000000	-0.000000000000	-0.000000000000	0.000000000000
0.000000000000	6964.646464646464	0.000000000000	0.000003352598	0.000000467009	0.000129326352	0.000364206639	0.000129326352	0.000364206639	0.000003352598	0.000000000000	0.000000000000	-0.000000000000	-0.000000000000	0.000000000000
0.000000000000	6969.696969696969	0.000000000000	0.000003352598	0.000000467009	0.000129326352	0.000364206639	0.000129326352	0.000364206639	0.000003352598	0.000000000000	0.000000000000	-0.000000000000	-0.000000000000	0.000000000000
0.000000000000	6974.747474747474	0.000000000000	0.000003352598	0.000000467009	0.000129326352	0.000364206639	0.000129326352	0.000364206639	0.000003352598	0.000000000000	0.000000000000	-0.000000000000	-0.000000000000	0.000000000000
0.000000000000	6979.797979797980	0.000000000000	0.000003352598	0.000000467009	0.000129326352	0.000364206639	0.000129326352	0.000364206639	0.000003352598	0.000000000000	0.000000000000	-0.000000000000	-0.000000000000	0.000000000000
0.000000000000	6984.848484848484	0.000000000000	0.000003352598	0.000000467009	0.000129326352	0.000364206639	0.000129326352	0.000364206639	0.000003352598	0.000000000000	0.000000000000	-0.000000000000	-0.000000000000	0.000000000000
0.000000000000	6989.898989898989	0.000000000000	0.000003352598	0.000000467009	0.000129326352	0.000364206639	0.000129326352	0.000364206639	0.000003352598	0.000000000000	0.000000000000	-0.000000000000	-0.000000000000	0.000000000000
0.000000000000	6994.949494949495	0.000000000000	0.000003352598	0.000000467009	0.000129326352	0.000364206639	0.000129326352	0.000364206639	0.000003352598	0.000000000000	0.000000000000	-0.000000000000	-0.000000000000	0.000000000000
0.000000000000	6999.999999999999	0.000000000000	0.000003352598	0.000000467009	0.000129326352	0.000364206639	0.000129326352	0.000364206639	0.000003352598	0.000000000000	0.000000000000	-0.000000000000	-0.000000000000	0.000000000000
0.000000000000	7005.050505050504	0.000000000000	0.000003352598	0.000000467009	0.000129326352	0.000364206639	0.000129326352	0.000364206639	0.000003352598	0.000000000000	0.000000000000	-0.000000000000	-0.000000000000	0.000000000000
0.000000000000	7010.101010101010	0.000000000000	0.000003352598	0.000000467009	0.000129326352	0.000364206639	0.000129326352	0.000364206639	0.000003352598	0.000000000000	0.000000000000	-0.000000000000	-0.000000000000	0.000000000000
0.000000000000	7015.151515151515	0.000000000000	0.000003352598	0.000000467009	0.000129326352	0.000364206639	0.000129326352	0.000364206639	0.000003352598	0.000000000000	0.000000000000	-0.000000000000	-0.000000000000	0.000000000000
0.000000000000	7020.202020202019	0.000000000000	0.000003352598	0.000000467009	0.000129326352	0.000364206639	0.000129326352	0.000364206639	0.000003352598	0.000000000000	0.000000000000	-0.000000000000	-0.000000000000	0.000000000000
0.000000000000	7025.252525252525	0.000000000000	0.000003352598	0.000000467009	0.000129326352	0.000364206639	0.000129326352	0.000364206639	0.000003352598	0.000000000000	0.000000000000	-0.000000000000	-0.000000000000	0.000000000000
0.000000000000	7030.303030303030	0.000000000000	0.000003352598	0.000000467009	0.000129326352	0.000364206639	0.000129326352	0.000364206639	0.000003352598	0.000000000000	0.000000000000	-0.000000000000	-0.000000000000	0.000000000000
0.000000000000	7035.353535353534	0.000000000000	0.000003352598	0.000000467009	0.000129326352	0.000364206639	0.000129326352	0.000364206639	0.000003352598	0.000000000000	0.000000000000	-0.000000000000	-0.000000000000	0.000000000000
0.000000000000	7040.404040404040	0.000000000000	0.000003352598	0.000000467009	0.000129326352	0.000364206639	0.000129326352	0.000364206639	0.000003352598	0.000000000000	0.000000000000	-0.000000000000	-0.000000000000	0.000000000000
0.000000000000	7045.454545454545	0.000000000000	0.000003352598	0.000000467009	0.000129326352	0.000364206639	0.000129326352	0.000364206639	0.000003352598	0.000000000000	0.000000000000	-0.000000000000	-0.000000000000	0.000000000000
0.000000000000	7050.505050505050	0.000000000000	0.000003352598	0.000000467009	0.000129326352	0.000364206639	0.000129326352	0.000364206639	0.000003352598	0.000000000000	0.000000000000	-0.000000000000	-0.000000000000	0.000000000000
0.000000000000	7055.555555555555	0.000000000000	0.000003352598	0.000000467009	0.000129326352	0.000364206639	0.000129326352	0.000364206639	0.000003352598	0.000000000000	0.000000000000	-0.000000000000	-0.000000000000	0.000000000000
0.000000000000	7060.606060606060	0.000000000000	0.000003352598	0.000000467009	0.000129326352	0.000364206639	0.000129326352	0.000364206639	0.000003352598	0.000000000000	0.000000000000	-0.000000000000	-0.000000000000	0.000000000000
0.000000000000	7065.656565656565	0.000000000000	0.000003352598	0.000000467009	0.000129326352	0.000364206639	0.000129326352	0.000364206639	0.000003352598	0.000000000000	0.000000000000	-0.000000000000	-0.000000000000	0.000000000000
0.000000000000	7070.707070707071	0.000000000000	0.000003352598	0.000000467009	0.000129326352	0.000364206639	0.000129326352	0.000364206639	0.000003352598	0.000000000000	0.000000000000	-0.000000000000	-0.000000000000	0.000000000000
0.000000000000	7075.757575757575	0.000000000000	0.000006824609	0.000000130127	0.000073354224	0.000420515649	0.000083789128	0.000410018378	0.000006218626	0.000060117902	-0.000001434698	0.000195043568	-0.000812871153	0.000000000000
-0.000617827584	7080.808080808080	0.000000000000	0.000006824609	0.000000130127	0.000073354224	0.000420515649	0.000075292221	0.000418566069	0.000006712064	0.000000000000	0.000000000000	0.000036393675	-0.000151667922	0.000000000000
-0.000115274247	7085.858585858586	0.000000000000	0.000006824609	0.000000130127	0.000073354224	0.000420515649	0.000073714155	0.000420153567	0.000006803706	0.000000000000	0.000000000000	0.000006759124	-0.000028168143	0.000000000000
-0.000021409019	7090.909090909090	0.000000000000	0.000006824609	0.000000130127	0.000073354224	0.000420515649	0.000073421071	0.000420448402	0.000006820727	0.000000000000	0.000000000000	0.000001255325	-0.000005231473	0.000000000000
-0.000003976148	7095.959595959595	-0.000000000000	0.000006824609	0.000000130127	0.000073354224	0.000420515649	0.000073366639	0.000420503159	0.000006823888	0.000000000000	0.000000000000	0.000000233142	-0.000000971600	0.000000000000
-0.000000738459	7101.010101010101	0.000000000000	0.000006824609	0.000000130127	0.000073354224	0.000420515649	0.000073356530	0.000420513329	0.000006824475	0.000000000000	0.000000000000	0.000000043299	-0.000000180446	0.000000000000
-0.000000137147	7106.060606060606	0.000000000000	0.000006824609	0.000000130127	0.000073354224	0.000420515649	0.000073354652	0.000420515219	0.000006824584	0.000000000000	0.000000000000	0.000000008045	-0.000000033527	0.000000000000
-0.000000025482	7111.111111111110	0.000000000000	0.000006824609	0.000000130127	0.000073354224	0.000420515649	0.000073354304	0.000420515569	0.000006824604	0.000000000000	0.000000000000	0.000000001490	-0.000000006211	0.000000000000
-0.000000004721	7116.161616161616	-0.000000000000	0.000006824609	0.000000130127	0.000073354224	0.000420515649	0.000073354239	0.000420515633	0.000006824608	0.000000000000	0.000000000000	0.000000000276	-0.000000001151	0.000000000000
-0.000000000875	7121.212121212121	0.000000000000	0.000006824609	0.000000130127	0.000073354224	0.000420515649	0.000073354227	0.000420515646	0.000006824608	0.000000000000	0.000000000000	0.000000000052	-0.000000000217	0.000000000000
-0.000000000165	7126.262626262625	-0.000000000000	0.000006824609	0.000000130127	0.000073354224	0.000420515649	0.000073354225	0.000420515648	0.000006824609	0.000000000000	0.000000000000	0.000000000010	-0.000000000041	0.000000000000
-0.000000000031	7131.313131313131	0.000000000000	0.000006824609	0.000000130127	0.000073354224	0.000420515649	0.000073354225	0.000420515648	0.000006824609	0.000000000000	0.000000000000	0.000000000002	-0.000000000008	0.000000000000
-0.000000000006	7136.363636363636	-0.000000000000	0.000006824609	0.000000130127	0.000073354224	0.000420515649	0.000073354224	0.000420515649	0.000006824609	0.000000000000	0.000000000000	0.000000000000	-0.000000000002	0.000000000000
-0.000000000001	7141.414141414141	0.000000000000	0.000006824609	0.000000130127	0.000073354224	0.000420515649	0.000073354224	0.000420515649	0.000006824609	0.000000000000	0.000000000000	0.000000000000	-0.000000000000	0.000000000000
-0.000000000000	7146.464646464646	-0.000000000000	0.000006824609	0.000000130127	0.000073354224	0.000420515649	0.000073354224	0.000420515649	0.000006824609	0.000000000000	0.000000000000	0.000000000000	-0.000000000000	0.000000000000
-0.000000000000	7151.515151515151	0.000000000000	0.000006824609	0.000000130127	0.000073354224	0.000420515649	0.000073354224	0.000420515649	0.000006824609	0.000000000000	0.000000000000	0.000000000000	-0.000000000000	0.000000000000
-0.000000000000	7156.565656565656	-0.000000000000	0.000006824609	0.000000130127	0.000073354224	0.000420515649	0.000073354224	0.000420515649	0.000006824609	0.000000000000	0.000000000000	0.000000000000	-0.000000000000	0.000000000000
-0.000000000000	7161.616161616161	0.000000000000	0.000006824609	0.000000130127	0.000073354224	0.000420515649	0.000073354224	0.000420515649	0.000006824609	0.000000000000	0.000000000000	0.000000000000	-0.000000000000	0.000000000000
-0.000000000000	7166.666666666666	0.000000000000	0.000006824609	0.000000130127	0.000073354224	0.000420515649	0.000073354224	0.000420515649	0.000006824609	0.000000000000	0.000000000000	0.000000000000	-0.000000000000	0.000000000000
-0.000000000000	7171.717171717171	0.000000000000	0.000006824609	0.000000130127	0.000073354224	0.000420515649	0.000073354224	0.000420515649	0.000006824609	0.000000000000	0.000000000000	0.000000000000	-0.000000000000	0.000000000000
-0.000000000000	7176.767676767677	0.000000000000	0.000006824609	0.000000130127	0.000073354224	0.000420515649	0.000073354224	0.000420515649	0.000006824609	0.000000000000	0.000000000000	0.000000000000	-0.000000000000	0.000000000000
-0.000000000000	7181.818181818181	0.000000000000	0.000006824609	0.000000130127	0.000073354224	0.000420515649	0.000073354224	0.000420515649	0.000006824609	0.000000000000	0.000000000000	0.000000000000	-0.000000000000	0.000000000000
0.000000000000	7186.868686868686	0.000000000000	0.000006824609	0.000000130127	0.000073354224	0.000420515649	0.000073354224	0.000420515649	0.000006824609	0.000000000000	0.000000000000	-0.000000000000	-0.000000000000	0.000000000000
0.000000000000	7191.919191919192	0.000000000000	0.000006824609	0.000000130127	0.000073354224	0.000420515649	0.000073354224	0.000420515649	0.000006824609	0.000000000000	0.000000000000	-0.000000000000	-0.000000000000	0.000000000000
0.000000000000	7196.969696969696	0.000000000000	0.000006824609	0.000000130127	0.000073354224	0.000420515649	0.000073354224	0.000420515649	0.000006824609	0.000000000000	0.000000000000	-0.000000000000	-0.000000000000	0.000000000000
0.000000000000	7202.020202020201	0.000000000000	0.000006824609	0.000000130127	0.000073354224	0.000420515649	0.000073354224	0.000420515649	0.000006824609	0.000000000000	0.000000000000	-0.000000000000	-0.000000000000	0.000000000000
0.000000000000	7207.070707070707	0.000000000000	0.000006824609	0.000000130127	0.000073354224	0.000420515649	0.000073354224	0.000420515649	0.000006824609	0.000000000000	0.000000000000	-0.000000000000	-0.000000000000	0.000000000000
0.000000000000	7212.121212121212	0.000000000000	0.000006824609	0.000000130127	0.000073354224	0.000420515649	0.000073354224	0.000420515649	0.000006824609	0.000000000000	0.000000000000	-0.000000000000	-0.000000000000	0.000000000000
0.000000000000	7217.171717171716	0.000000000000	0.000006824609	0.000000130127	0.000073354224	0.000420515649	0.000073354224	0.000420515649	0.000006824609	0.000000000000	0.000000000000	-0.000000000000	-0.000000000000	0.000000000000
0.000000000000	7222.222222222222	0.000000000000	0.000006824609	0.000000130127	0.000073354224	0.000420515649	0.000073354224	0.000420515649	0.000006824609	0.000000000000	0.000000000000	-0.000000000000	-0.000000000000	0.000000000000
0.000000000000	7227.272727272727	0.000000000000	0.000006824609	0.000000130127	0.000073354224	0.000420515649	0.000073354224	0.000420515649	0.000006824609	0.000000000000	0.000000000000	-0.000000000000	-0.000000000000	0.000000000000
0.000000000000	7232.323232323231	0.000000000000	0.000006824609	0.000000130127	0.000073354224	0.000420515649	0.000073354224	0.000420515649	0.000006824609	0.000000000000	0.000000000000	-0.000000000000	-0.000000000000	0.000000000000
0.000000000000	7237.373737373737	0.000000000000	0.000006824609	0.000000130127	0.000073354224	0.000420515649	0.000073354224	0.000420515649	0.000006824609	0.000000000000	0.000000000000	-0.000000000000	-0.000000000000	0.000000000000
0.000000000000	7242.424242424242	0.000000000000	0.000006824609	0.000000130127	0.000073354224	0.000420515649	0.000073354224	0.000420515649	0.000006824609	0.000000000000	0.000000000000	-0.000000000000	-0.000000000000	0.000000000000
0.000000000000	7247.474747474747	0.000000000000	0.000006824609	0.000000130127	0.000073354224	0.000420515649	0.000073354224	0.000420515649	0.000006824609	0.000000000000	0.000000000000	-0.000000000000	-0.000000000000	0.000000000000
0.000000000000	7252.525252525252	0.000000000000	0.000006824609	0.000000130127	0.000073354224	0.000420515649	0.000073354224	0.000420515649	0.000006824609	0.000000000000	0.000000000000	-0.000000000000	-0.000000000000	0.000000000000
0.000000000000	7257.575757575757	0.000000000000	0.000006824609	0.000000130127	0.000073354224	0.000420515649	0.000073354224	0.000420515649	0.000006824609	0.000000000000	0.000000000000	-0.000000000000	-0.000000000000	0.000000000000
0.000000000000	7262.626262626262	0.000000000000	0.000006824609	0.000000130127	0.000073354224	0.000420515649	0.000073354224	0.000420515649	0.000006824609	0.000000000000	0.000000000000	-0.000000000000	-0.000000000000	0.000000000000
0.000000000000	7267.676767676767	0.000000000000	0.000006824609	0.000000130127	0.000073354224	0.000420515649	0.000073354224	0.000420515649	0.000006824609	0.000000000000	0.000000000000	-0.000000000000	-0.000000000000	0.000000000000
0.000000000000	7272.727272727272	0.000000000000	0.000006824609	0.000000130127	0.000073354224	0.000420515649	0.000073354224	0.000420515649	0.000006824609	0.000000000000	0.000000000000	-0.000000000000	-0.000000000000	0.000000000000
0.000000000000	7277.777777777777	0.000000000000	0.000006824609	0.000000130127	0.000073354224	0.000420515649	0.000073354224	0.000420515649	0.000006824609	0.000000000000	0.000000000000	-0.000000000000	-0.000000000000	0.000000000000
0.000000000000	7282.828282828283	0.000000000000	0.000006824609	0.000000130127	0.000073354224	0.000420515649	0.000073354224	0.000420515649	0.000006824609	0.000000000000	0.000000000000	-0.000000000000	-0.000000000000	0.000000000000
0.000000000000	7287.878787878787	0.000000000000	0.000006824609	0.000000130127	0.000073354224	0.000420515649	0.000073354224	0.000420515649	0.000006824609	0.000000000000	0.000000000000	-0.000000000000	-0.000000000000	0.000000000000
0.000000000000	7292.929292929292	0.000000000000	0.000006824609	0.000000130127	0.000073354224	0.000420515649	0.000073354224	0.000420515649	0.000006824609	0.000000000000	0.000000000000	-0.000000000000	-0.000000000000	0.000000000000
0.000000000000	7297.979797979798	0.000000000000	0.000006824609	0.000000130127	0.000073354224	0.000420515649	0.000073354224	0.000420515649	0.000006824609	0.000000000000	0.000000000000	-0.000000000000	-0.000000000000	0.000000000000
0.000000000000	7303.030303030302	0.000000000000	0.000006824609	0.000000130127	0.000073354224	0.000420515649	0.000073354224	0.000420515649	0.000006824609	0.000000000000	0.000000000000	-0.000000000000	-0.000000000000	0.000000000000
0.000000000000	7308.080808080807	0.000000000000	0.000006824609	0.000000130127	0.000073354224	0.000420515649	0.000073354224	0.000420515649	0.000006824609	0.000000000000	0.000000000000	-0.000000000000	-0.000000000000	0.000000000000
0.000000000000	7313.131313131313	0.000000000000	0.000006824609	0.000000130127	0.000073354224	0.000420515649	0.000073354224	0.000420515649	0.000006824609	0.000000000000	0.000000000000	-0.000000000000	-0.000000000000	0.000000000000
0.000000000000	7318.181818181818	0.000000000000	0.000006824609	0.000000130127	0.000073354224	0.000420515649	0.000073354224	0.000420515649	0.000006824609	0.000000000000	0.000000000000	-0.000000000000	-0.000000000000	0.000000000000
0.000000000000	7323.232323232322	0.000000000000	0.000006824609	0.000000130127	0.000073354224	0.000420515649	0.000073354224	0.000420515649	0.000006824609	0.000000000000	0.000000000000	-0.000000000000	-0.000000000000	0.000000000000
0.000000000000	7328.282828282828	0.000000000000	0.000006824609	0.000000130127	0.000073354224	0.000420515649	0.000073354224	0.000420515649	0.000006824609	0.000000000000	0.000000000000	-0.000000000000	-0.000000000000	0.000000000000
0.000000000000	7333.333333333333	0.000000000000	0.000006824609	0.000000130127	0.000073354224	0.000420515649	0.000073354224	0.000420515649	0.000006824609	0.000000000000	0.000000000000	-0.000000000000	-0.000000000000	0.000000000000
0.000000000000	7338.383838383838	0.000000000000	0.000006824609	0.000000130127	0.000073354224	0.000420515649	0.000073354224	0.000420515649	0.000006824609	0.000000000000	0.000000000000	-0.000000000000	-0.000000000000	0.000000000000
0.000000000000	7343.434343434343	0.000000000000	0.000006824609	0.000000130127	0.000073354224	0.000420515649	0.000073354224	0.000420515649	0.000006824609	0.000000000000	0.000000000000	-0.000000000000	-0.000000000000	0.000000000000
0.000000000000	7348.484848484848	0.000000000000	0.000006824609	0.000000130127	0.000073354224	0.000420515649	0.000073354224	0.000420515649	0.000006824609	0.000000000000	0.000000000000	-0.000000000000	-0.000000000000	0.000000000000
0.000000000000	7353.535353535353	0.000000000000	0.000006824609	0.000000130127	0.000073354224	0.000420515649	0.000073354224	0.000420515649	0.000006824609	0.000000000000	0.000000000000	-0.000000000000	-0.000000000000	0.000000000000
0.000000000000	7358.585858585858	0.000000000000	0.000006824609	0.000000130127	0.000073354224	0.000420515649	0.000073354224	0.000420515649	0.000006824609	0.000000000000	0.000000000000	-0.000000000000	-0.000000000000	0.000000000000
0.000000000000	7363.636363636363	0.000000000000	0.000006824609	0.000000130127	0.000073354224	0.000420515649	0.000073354224	0.000420515649	0.000006824609	0.000000000000	0.000000000000	-0.000000000000	-0.000000000000	0.000000000000
0.000000000000	7368.686868686868	0.000000000000	0.000006824609	0.000000130127	0.000073354224	0.000420515649	0.000073354224	0.000420515649	0.000006824609	0.000000000000	0.000000000000	-0.000000000000	-0.000000000000	0.000000000000
0.000000000000	7373.737373737374	0.000000000000	0.000006824609	0.000000130127	0.000073354224	0.000420515649	0.000073354224	0.000420515649	0.000006824609	0.000000000000	0.000000000000	-0.000000000000	-0.000000000000	0.000000000000
0.000000000000	7378.787878787878	0.000000000000	0.000006824609	0.000000130127	0.000073354224	0.000420515649	0.000073354224	0.000420515649	0.000006824609	0.000000000000	0.000000000000	-0.000000000000	-0.000000000000	0.000000000000
0.000000000000	7383.838383838383	0.000000000000	0.000006824609	0.000000130127	0.000073354224	0.000420515649	0.000073354224	0.000420515649	0.000006824609	0.000000000000	0.000000000000	-0.000000000000	-0.000000000000	0.000000000000
0.000000000000	7388.888888888889	0.000000000000	0.000006824609	0.000000130127	0.000073354224	0.000420515649	0.000073354224	0.000420515649	0.000006824609	0.000000000000	0.000000000000	-0.000000000000	-0.000000000000	0.000000000000
0.000000000000	7393.939393939393	0.000000000000	0.000006824609	0.000000130127	0.000073354224	0.000420515649	0.000073354224	0.000420515649	0.000006824609	0.000000000000	0.000000000000	-0.000000000000	-0.000000000000	0.000000000000
0.000000000000	7398.989898989898	0.000000000000	0.000006824609	0.000000130127	0.000073354224	0.000420515649	0.000073354224	0.000420515649	0.000006824609	0.000000000000	0.000000000000	-0.000000000000	-0.000000000000	0.000000000000
0.000000000000	7404.040404040404	0.000000000000	0.000006824609	0.000000130127	0.000073354224	0.000420515649	0.000073354224	0.000420515649	0.000006824609	0.000000000000	0.000000000000	-0.000000000000	-0.000000000000	0.000000000000
0.000000000000	7409.090909090909	0.000000000000	0.000006824609	0.000000130127	0.000073354224	0.000420515649	0.000073354224	0.000420515649	0.000006824609	0.000000000000	0.000000000000	-0.000000000000	-0.000000000000	0.000000000000
0.000000000000	7414.141414141413	0.000000000000	0.000006824609	0.000000130127	0.000073354224	0.000420515649	0.000073354224	0.000420515649	0.000006824609	0.000000000000	0.000000000000	-0.000000000000	-0.000000000000	0.000000000000
0.000000000000	7419.191919191919	0.000000000000	0.000006824609	0.000000130127	0.000073354224	0.000420515649	0.000073354224	0.000420515649	0.000006824609	0.000000000000	0.000000000000	-0.000000000000	-0.000000000000	0.000000000000
0.000000000000	7424.242424242424	0.000000000000	0.000006824609	0.000000130127	0.000073354224	0.000420515649	0.000073354224	0.000420515649	0.000006824609	0.000000000000	0.000000000000	-0.000000000000	-0.000000000000	0.000000000000
0.000000000000	7429.292929292928	0.000000000000	0.000006824609	0.000000130127	0.000073354224	0.000420515649	0.000073354224	0.000420515649	0.000006824609	0.000000000000	0.000000000000	-0.000000000000	-0.000000000000	0.000000000000
0.000000000000	7434.343434343434	0.000000000000	0.000006824609	0.000000130127	0.000073354224	0.000420515649	0.000073354224	0.000420515649	0.000006824609	0.000000000000	0.000000000000	-0.000000000000	-0.000000000000	0.000000000000
0.000000000000	7439.393939393939	0.000000000000	0.000006824609	0.000000130127	0.000073354224	0.000420515649	0.000073354224	0.000420515649	0.000006824609	0.000000000000	0.000000000000	-0.000000000000	-0.000000000000	0.000000000000
0.000000000000	7444.444444444444	0.000000000000	0.000006824609	0.000000130127	0.000073354224	0.000420515649	0.000073354224	0.000420515649	0.000006824609	0.000000000000	0.000000000000	-0.000000000000	-0.000000000000	0.000000000000
0.000000000000	7449.494949494949	0.000000000000	0.000006824609	0.000000130127	0.000073354224	0.000420515649	0.000073354224	0.000420515649	0.000006824609	0.000000000000	0.000000000000	-0.000000000000	-0.000000000000	0.000000000000
0.000000000000	7454.545454545454	0.000000000000	0.000006824609	0.000000130127	0.000073354224	0.000420515649	0.000073354224	0.000420515649	0.000006824609	0.000000000000	0.000000000000	-0.000000000000	-0.000000000000	0.000000000000
0.000000000000	7459.595959595959	0.000000000000	0.000006824609	0.000000130127	0.000073354224	0.000420515649	0.000073354224	0.000420515649	0.000006824609	0.000000000000	0.000000000000	-0.000000000000	-0.000000000000	0.000000000000
0.000000000000	7464.646464646464	0.000000000000	0.000006824609	0.000000130127	0.000073354224	0.000420515649	0.000073354224	0.000420515649	0.000006824609	0.000000000000	0.000000000000	-0.000000000000	-0.000000000000	0.000000000000
0.000000000000	7469.696969696969	0.000000000000	0.000006824609	0.000000130127	0.000073354224	0.000420515649	0.000073354224	0.000420515649	0.000006824609	0.000000000000	0.000000000000	-0.000000000000	-0.000000000000	0.000000000000
0.000000000000	7474.747474747474	0.000000000000	0.000006824609	0.000000130127	0.000073354224	0.000420515649	0.000073354224	0.000420515649	0.000006824609	0.000000000000	0.000000000000	-0.000000000000	-0.000000000000	0.000000000000
0.000000000000	7479.797979797980	0.000000000000	0.000006824609	0.000000130127	0.000073354224	0.000420515649	0.000073354224	0.000420515649	0.000006824609	0.000000000000	0.000000000000	-0.000000000000	-0.000000000000	0.000000000000
0.000000000000	7484.848484848484	0.000000000000	0.000006824609	0.000000130127	0.000073354224	0.000420515649	0.000073354224	0.000420515649	0.000006824609	0.000000000000	0.000000000000	-0.000000000000	-0.000000000000	0.000000000000
0.000000000000	7489.898989898989	0.000000000000	0.000006824609	0.000000130127	0.000073354224	0.000420515649	0.000073354224	0.000420515649	0.000006824609	0.000000000000	0.000000000000	-0.000000000000	-0.000000000000	0.000000000000
0.000000000000	7494.949494949495	0.000000000000	0.000006824609	0.000000130127	0.000073354224	0.000420515649	0.000073354224	0.000420515649	0.000006824609	0.000000000000	0.000000000000	-0.000000000000	-0.000000000000	0.000000000000
0.000000000000	7499.999999999999	0.000000000000	0.000006824609	0.000000130127	0.000073354224	0.000420515649	0.000073354224	0.000420515649	0.000006824609	0.000000000000	0.000000000000	-0.000000000000	-0.000000000000	0.000000000000
0.000000000000	7505.050505050504	0.000000000000	0.000006824609	0.000000130127	0.000073354224	0.000420515649	0.000073354224	0.000420515649	0.000006824609	0.000000000000	0.000000000000	-0.000000000000	-0.000000000000	0.000000000000
0.000000000000	7510.101010101010	0.000000000000	0.000006824609	0.000000130127	0.000073354224	0.000420515649	0.000073354224	0.000420515649	0.000006824609	0.000000000000	0.000000000000	-0.000000000000	-0.000000000000	0.000000000000
0.000000000000	7515.151515151515	0.000000000000	0.000006824609	0.000000130127	0.000073354224	0.000420515649	0.000073354224	0.000420515649	0.000006824609	0.000000000000	0.000000000000	-0.000000000000	-0.000000000000	0.000000000000
0.000000000000	7520.202020202019	0.000000000000	0.000006824609	0.000000130127	0.000073354224	0.000420515649	0.000073354224	0.000420515649	0.000006824609	0.000000000000	0.000000000000	-0.000000000000	-0.000000000000	0.000000000000
0.000000000000	7525.252525252525	0.000000000000	0.000006824609	0.000000130127	0.000073354224	0.000420515649	0.000073354224	0.000420515649	0.000006824609	0.000000000000	0.000000000000	-0.000000000000	-0.000000000000	0.000000000000
0.000000000000	7530.303030303030	0.000000000000	0.000006824609	0.000000130127	0.000073354224	0.000420515649	0.000073354224	0.000420515649	0.000006824609	0.000000000000	0.000000000000	-0.000000000000	-0.000000000000	0.000000000000
0.000000000000	7535.353535353534	0.000000000000	0.000006824609	0.000000130127	0.000073354224	0.000420515649	0.000073354224	0.000420515649	0.000006824609	0.000000000000	0.000000000000	-0.000000000000	-0.000000000000	0.000000000000
0.000000000000	7540.404040404040	0.000000000000	0.000006824609	0.000000130127	0.000073354224	0.000420515649	0.000073354224	0.000420515649	0.000006824609	0.000000000000	0.000000000000	-0.000000000000	-0.000000000000	0.000000000000
0.000000000000	7545.454545454545	0.000000000000	0.000006824609	0.000000130127	0.000073354224	0.000420515649	0.000073354224	0.000420515649	0.000006824609	0.000000000000	0.000000000000	-0.000000000000	-0.000000000000	0.000000000000
0.000000000000	7550.505050505050	0.000000000000	0.000006824609	0.000000130127	0.000073354224	0.000420515649	0.000073354224	0.000420515649	0.000006824609	0.000000000000	0.000000000000	-0.000000000000	-0.000000000000	0.000000000000
0.000000000000	7555.555555555555	0.000000000000	0.000006824609	0.000000130127	0.000073354224	0.000420515649	0.000073354224	0.000420515649	0.000006824609	0.000000000000	0.000000000000	-0.000000000000	-0.000000000000	0.000000000000
0.000000000000	7560.606060606060	0.000000000000	0.000006824609	0.000000130127	0.000073354224	0.000420515649	0.000073354224	0.000420515649	0.000006824609	0.000000000000	0.000000000000	-0.000000000000	-0.000000000000	0.000000000000
0.000000000000	7565.656565656565	0.000000000000	0.000006824609	0.000000130127	0.000073354224	0.000420515649	0.000073354224	0.000420515649	0.000006824609	0.000000000000	0.000000000000	-0.000000000000	-0.000000000000	0.000000000000
0.000000000000	7570.707070707070	0.000000000000	0.000006824609	0.000000130127	0.000073354224	0.000420515649	0.000073354224	0.000420515649	0.000006824609	0.000000000000	0.000000000000	-0.000000000000	-0.000000000000	0.000000000000
0.000000000000	7575.757575757575	0.000000000000	0.000006824609	0.000000130127	0.000073354224	0.000420515649	0.000073354224	0.000420515649	0.000006824609	0.000000000000	0.000000000000	-0.000000000000	-0.000000000000	0.000000000000
0.000000000000	7580.808080808080	-0.000000000000	0.000020407039	0.000000016154	0.000027228874	0.000466754972	0.000035845127	0.000458117556	0.000017933835	0.000059935727	-0.000001430350	0.000160657756	-0.000667198108	0.000000000000
-0.000506540353	7585.858585858586	-0.000000000000	0.000020407038	0.000000016154	0.000027228874	0.000466754972	0.000028829107	0.000465150809	0.000019947709	0.000000000000	0.000000000000	0.000030050790	-0.000124796148	0.000000000000
-0.000094745358	7590.909090909090	0.000000000000	0.000020407038	0.000000016154	0.000027228874	0.000466754972	0.000027526074	0.000466457042	0.000020321730	0.000000000000	0.000000000000	0.000005581107	-0.000023177447	0.000000000000
-0.000017596341	7595.959595959595	0.000000000000	0.000020407038	0.000000016154	0.000027228874	0.000466754972	0.000027284071	0.000466699640	0.000020391195	0.000000000000	0.000000000000	0.000001036542	-0.000004304592	0.000000000000
-0.000003268051	7601.010101010101	0.000000000000	0.000020407038	0.000000016154	0.000027228874	0.000466754972	0.000027239125	0.000466744696	0.000020404096	0.000000000000	0.000000000000	0.000000192508	-0.000000799455	0.000000000000
-0.000000606947	7606.060606060605	-0.000000000000	0.000020407038	0.000000016154	0.000027228874	0.000466754972	0.000027230778	0.000466753064	0.000020406492	0.000000000000	0.000000000000	0.000000035753	-0.000000148476	0.000000000000
-0.000000112723	7611.111111111110	0.000000000000	0.000020407038	0.000000016154	0.000027228874	0.000466754972	0.000027229227	0.000466754618	0.000020406937	0.000000000000	0.000000000000	0.000000006643	-0.000000027588	0.000000000000
-0.000000020945	7616.161616161616	0.000000000000	0.000020407038	0.000000016154	0.000027228874	0.000466754972	0.000027228940	0.000466754906	0.000020407020	0.000000000000	0.000000000000	0.000000001230	-0.000000005110	0.000000000000
-0.000000003879	7621.212121212121	-0.000000000000	0.000020407038	0.000000016154	0.000027228874	0.000466754972	0.000027228887	0.000466754960	0.000020407035	0.000000000000	0.000000000000	0.000000000228	-0.000000000947	0.000000000000
-0.000000000719	7626.262626262625	0.000000000000	0.000020407038	0.000000016154	0.000027228874	0.000466754972	0.000027228877	0.000466754970	0.000020407038	0.000000000000	0.000000000000	0.000000000043	-0.000000000179	0.000000000000
-0.000000000136	7631.313131313131	-0.000000000000	0.000020407038	0.000000016154	0.000027228874	0.000466754972	0.000027228875	0.000466754972	0.000020407038	0.000000000000	0.000000000000	0.000000000008	-0.000000000034	0.000000000000
-0.000000000026	7636.363636363636	0.000000000000	0.000020407038	0.000000016154	0.000027228874	0.000466754972	0.000027228874	0.000466754972	0.000020407038	0.000000000000	0.000000000000	0.000000000002	-0.000000000006	0.000000000000
-0.000000000005	7641.414141414141	-0.000000000000	0.000020407038	0.000000016154	0.000027228874	0.000466754972	0.000027228874	0.000466754972	0.000020407038	0.000000000000	0.000000000000	0.000000000000	-0.000000000001	0.000000000000
-0.000000000001	7646.464646464646	0.000000000000	0.000020407038	0.000000016154	0.000027228874	0.000466754972	0.000027228874	0.000466754972	0.000020407038	0.000000000000	0.000000000000	0.000000000000	-0.000000000000	0.000000000000
-0.000000000000	7651.515151515151	0.000000000000	0.000020407038	0.000000016154	0.000027228874	0.000466754972	0.000027228874	0.000466754972	0.000020407038	0.000000000000	0.000000000000	0.000000000000	-0.000000000000	0.000000000000
-0.000000000000	7656.565656565656	0.000000000000	0.000020407038	0.000000016154	0.000027228874	0.000466754972	0.000027228874	0.000466754972	0.000020407038	0.000000000000	0.000000000000	0.000000000000	-0.000000000000	0.000000000000
-0.000000000000	7661.616161616161	0.000000000000	0.000020407038	0.000000016154	0.000027228874	0.000466754972	0.000027228874	0.000466754972	0.000020407038	0.000000000000	0.000000000000	0.000000000000	-0.000000000000	0.000000000000
-0.000000000000	7666.666666666666	0.000000000000	0.000020407038	0.000000016154	0.000027228874	0.000466754972	0.000027228874	0.000466754972	0.000020407038	0.000000000000	0.000000000000	0.000000000000	-0.000000000000	0.000000000000
-0.000000000000	7671.717171717171	0.000000000000	0.000020407038	0.000000016154	0.000027228874	0.000466754972	0.000027228874	0.000466754972	0.000020407038	0.000000000000	0.000000000000	0.000000000000	-0.000000000000	0.000000000000
-0.000000000000	7676.767676767677	0.000000000000	0.000020407038	0.000000016154	0.000027228874	0.000466754972	0.000027228874	0.000466754972	0.000020407038	0.000000000000	0.000000000000	0.000000000000	-0.000000000000	0.000000000000
-0.000000000000	7681.818181818181	0.000000000000	0.000020407038	0.000000016154	0.000027228874	0.000466754972	0.000027228874	0.000466754972	0.000020407038	0.000000000000	0.000000000000	0.000000000000	-0.000000000000	0.000000000000
-0.000000000000	7686.868686868686	0.000000000000	0.000020407038	0.000000016154	0.000027228874	0.000466754972	0.000027228874	0.000466754972	0.000020407038	0.000000000000	0.000000000000	0.000000000000	-0.000000000000	0.000000000000
0.000000000000	7691.919191919192	0.000000000000	0.000020407038	0.000000016154	0.000027228874	0.000466754972	0.000027228874	0.000466754972	0.000020407038	0.000000000000	0.000000000000	-0.000000000000	-0.000000000000	0.000000000000
0.000000000000	7696.969696969696	0.000000000000	0.000020407038	0.000000016154	0.000027228874	0.000466754972	0.000027228874	0.000466754972	0.000020407038	0.000000000000	0.000000000000	-0.000000000000	-0.000000000000	0.000000000000
0.000000000000	7702.020202020201	0.000000000000	0.000020407038	0.000000016154	0.000027228874	0.000466754972	0.000027228874	0.000466754972	0.000020407038	0.000000000000	0.000000000000	-0.000000000000	-0.000000000000	0.000000000000
0.000000000000	7707.070707070707	0.000000000000	0.000020407038	0.000000016154	0.000027228874	0.000466754972	0.000027228874	0.000466754972	0.000020407038	0.000000000000	0.000000000000	-0.000000000000	-0.000000000000	0.000000000000
0.000000000000	7712.121212121212	0.000000000000	0.000020407038	0.000000016154	0.000027228874	0.000466754972	0.000027228874	0.000466754972	0.000020407038	0.000000000000	0.000000000000	-0.000000000000	-0.000000000000	0.000000000000
0.000000000000	7717.171717171716	0.000000000000	0.000020407038	0.000000016154	0.000027228874	0.000466754972	0.000027228874	0.000466754972	0.000020407038	0.000000000000	0.000000000000	-0.000000000000	-0.000000000000	0.000000000000
0.000000000000	7722.222222222222	0.000000000000	0.000020407038	0.000000016154	0.000027228874	0.000466754972	0.000027228874	0.000466754972	0.000020407038	0.000000000000	0.000000000000	-0.000000000000	-0.000000000000	0.000000000000
0.000000000000	7727.272727272727	0.000000000000	0.000020407038	0.000000016154	0.000027228874	0.000466754972	0.000027228874	0.000466754972	0.000020407038	0.000000000000	0.000000000000	-0.000000000000	-0.000000000000	0.000000000000
0.000000000000	7732.323232323231	0.000000000000	0.000020407038	0.000000016154	0.000027228874	0.000466754972	0.000027228874	0.000466754972	0.000020407038	0.000000000000	0.000000000000	-0.000000000000	-0.000000000000	0.000000000000
0.000000000000	7737.373737373737	0.000000000000	0.000020407038	0.000000016154	0.000027228874	0.000466754972	0.000027228874	0.000466754972	0.000020407038	0.000000000000	0.000000000000	-0.000000000000	-0.000000000000	0.000000000000
0.000000000000	7742.424242424242	0.000000000000	0.000020407038	0.000000016154	0.000027228874	0.000466754972	0.000027228874	0.000466754972	0.000020407038	0.000000000000	0.000000000000	-0.000000000000	-0.000000000000	0.000000000000
0.000000000000	7747.474747474747	0.000000000000	0.000020407038	0.000000016154	0.000027228874	0.000466754972	0.000027228874	0.000466754972	0.000020407038	0.000000000000	0.000000000000	-0.000000000000	-0.000000000000	0.000000000000
0.000000000000	7752.525252525252	0.000000000000	0.000020407038	0.000000016154	0.000027228874	0.000466754972	0.000027228874	0.000466754972	0.000020407038	0.000000000000	0.000000000000	-0.000000000000	-0.000000000000	0.000000000000
0.000000000000	7757.575757575757	0.000000000000	0.000020407038	0.000000016154	0.000027228874	0.000466754972	0.000027228874	0.000466754972	0.000020407038	0.000000000000	0.000000000000	-0.000000000000	-0.000000000000	0.000000000000
0.000000000000	7762.626262626262	0.000000000000	0.000020407038	0.000000016154	0.000027228874	0.000466754972	0.000027228874	0.000466754972	0.000020407038	0.000000000000	0.000000000000	-0.000000000000	-0.000000000000	0.000000000000
0.000000000000	7767.676767676767	0.000000000000	0.000020407038	0.000000016154	0.000027228874	0.000466754972	0.000027228874	0.000466754972	0.000020407038	0.000000000000	0.000000000000	-0.000000000000	-0.000000000000	0.000000000000
0.000000000000	7772.727272727272	0.000000000000	0.000020407038	0.000000016154	0.000027228874	0.000466754972	0.000027228874	0.000466754972	0.000020407038	0.000000000000	0.000000000000	-0.000000000000	-0.000000000000	0.000000000000
0.000000000000	7777.777777777777	0.000000000000	0.000020407038	0.000000016154	0.000027228874	0.000466754972	0.000027228874	0.000466754972	0.000020407038	0.000000000000	0.000000000000	-0.000000000000	-0.000000000000	0.000000000000
0.000000000000	7782.828282828283	0.000000000000	0.000020407038	0.000000016154	0.000027228874	0.000466754972	0.000027228874	0.000466754972	0.000020407038	0.000000000000	0.000000000000	-0.000000000000	-0.000000000000	0.000000000000
0.000000000000	7787.878787878787	0.000000000000	0.000020407038	0.000000016154	0.000027228874	0.000466754972	0.000027228874	0.000466754972	0.000020407038	0.000000000000	0.000000000000	-0.000000000000	-0.000000000000	0.000000000000
0.000000000000	7792.929292929292	0.000000000000	0.000020407038	0.000000016154	0.000027228874	0.000466754972	0.000027228874	0.000466754972	0.000020407038	0.000000000000	0.000000000000	-0.000000000000	-0.000000000000	0.000000000000
0.000000000000	7797.979797979798	0.000000000000	0.000020407038	0.000000016154	0.000027228874	0.000466754972	0.000027228874	0.000466754972	0.000020407038	0.000000000000	0.000000000000	-0.000000000000	-0.000000000000	0.000000000000
0.000000000000	7803.030303030302	0.000000000000	0.000020407038	0.000000016154	0.000027228874	0.000466754972	0.000027228874	0.000466754972	0.000020407038	0.000000000000	0.000000000000	-0.000000000000	-0.000000000000	0.000000000000
0.000000000000	7808.080808080807	0.000000000000	0.000020407038	0.000000016154	0.000027228874	0.000466754972	0.000027228874	0.000466754972	0.000020407038	0.000000000000	0.000000000000	-0.000000000000	-0.000000000000	0.000000000000
0.000000000000	7813.131313131313	0.000000000000	0.000020407038	0.000000016154	0.000027228874	0.000466754972	0.000027228874	0.000466754972	0.000020407038	0.000000000000	0.000000000000	-0.000000000000	-0.000000000000	0.000000000000
0.000000000000	7818.181818181818	0.000000000000	0.000020407038	0.000000016154	0.000027228874	0.000466754972	0.000027228874	0.000466754972	0.000020407038	0.000000000000	0.000000000000	-0.000000000000	-0.000000000000	0.000000000000
0.000000000000	7823.232323232322	0.000000000000	0.000020407038	0.000000016154	0.000027228874	0.000466754972	0.000027228874	0.000466754972	0.000020407038	0.000000000000	0.000000000000	-0.000000000000	-0.000000000000	0.000000000000
0.000000000000	7828.282828282828	0.000000000000	0.000020407038	0.000000016154	0.000027228874	0.000466754972	0.000027228874	0.000466754972	0.000020407038	0.000000000000	0.000000000000	-0.000000000000	-0.000000000000	0.000000000000
0.000000000000	7833.333333333333	0.000000000000	0.000020407038	0.000000016154	0.000027228874	0.000466754972	0.000027228874	0.000466754972	0.000020407038	0.000000000000	0.000000000000	-0.000000000000	-0.000000000000	0.000000000000
0.000000000000	7838.383838383837	0.000000000000	0.000020407038	0.000000016154	0.000027228874	0.000466754972	0.000027228874	0.000466754972	0.000020407038	0.000000000000	0.000000000000	-0.000000000000	-0.000000000000	0.000000000000
0.000000000000	7843.434343434343	0.000000000000	0.000020407038	0.000000016154	0.000027228874	0.000466754972	0.000027228874	0.000466754972	0.000020407038	0.000000000000	0.000000000000	-0.000000000000	-0.000000000000	0.000000000000
0.000000000000	7848.484848484848	0.000000000000	0.000020407038	0.000000016154	0.000027228874	0.000466754972	0.000027228874	0.000466754972	0.000020407038	0.000000000000	0.000000000000	-0.000000000000	-0.000000000000	0.000000000000
0.000000000000	7853.535353535353	0.000000000000	0.000020407038	0.000000016154	0.000027228874	0.000466754972	0.000027228874	0.000466754972	0.000020407038	0.000000000000	0.000000000000	-0.000000000000	-0.000000000000	0.000000000000
0.000000000000	7858.585858585858	0.000000000000	0.000020407038	0.000000016154	0.000027228874	0.000466754972	0.000027228874	0.000466754972	0.000020407038	0.000000000000	0.000000000000	-0.000000000000	-0.000000000000	0.000000000000
0.000000000000	7863.636363636363	0.000000000000	0.000020407038	0.000000016154	0.000027228874	0.000466754972	0.000027228874	0.000466754972	0.000020407038	0.000000000000	0.000000000000	-0.000000000000	-0.000000000000	0.000000000000
0.000000000000	7868.686868686868	0.000000000000	0.000020407038	0.000000016154	0.000027228874	0.000466754972	0.000027228874	0.000466754972	0.000020407038	0.000000000000	0.000000000000	-0.000000000000	-0.000000000000	0.000000000000
0.000000000000	7873.737373737373	0.000000000000	0.000020407038	0.000000016154	0.000027228874	0.000466754972	0.000027228874	0.000466754972	0.000020407038	0.000000000000	0.000000000000	-0.000000000000	-0.000000000000	0.000000000000
0.000000000000	7878.787878787878	0.000000000000	0.000020407038	0.000000016154	0.000027228874	0.000466754972	0.000027228874	0.000466754972	0.000020407038	0.000000000000	0.000000000000	-0.000000000000	-0.000000000000	0.000000000000
0.000000000000	7883.838383838383	0.000000000000	0.000020407038	0.000000016154	0.000027228874	0.000466754972	0.000027228874	0.000466754972	0.000020407038	0.000000000000	0.000000000000	-0.000000000000	-0.000000000000	0.000000000000
0.000000000000	7888.888888888889	0.000000000000	0.000020407038	0.000000016154	0.000027228874	0.000466754972	0.000027228874	0.000466754972	0.000020407038	0.000000000000	0.000000000000	-0.000000000000	-0.000000000000	0.000000000000
0.000000000000	7893.939393939393	0.000000000000	0.000020407038	0.000000016154	0.000027228874	0.000466754972	0.000027228874	0.000466754972	0.000020407038	0.000000000000	0.000000000000	-0.000000000000	-0.000000000000	0.000000000000
0.000000000000	7898.989898989898	0.000000000000	0.000020407038	0.000000016154	0.000027228874	0.000466754972	0.000027228874	0.000466754972	0.000020407038	0.000000000000	0.000000000000	-0.000000000000	-0.000000000000	0.000000000000
0.000000000000	7904.040404040404	0.000000000000	0.000020407038	0.000000016154	0.000027228874	0.000466754972	0.000027228874	0.000466754972	0.000020407038	0.000000000000	0.000000000000	-0.000000000000	-0.000000000000	0.000000000000
0.000000000000	7909.090909090909	0.000000000000	0.000020407038	0.000000016154	0.000027228874	0.000466754972	0.000027228874	0.000466754972	0.000020407038	0.000000000000	0.000000000000	-0.000000000000	-0.000000000000	0.000000000000
0.000000000000	7914.141414141413	0.000000000000	0.000020407038	0.000000016154	0.000027228874	0.000466754972	0.000027228874	0.000466754972	0.000020407038	0.000000000000	0.000000000000	-0.000000000000	-0.000000000000	0.000000000000
0.000000000000	7919.191919191919	0.000000000000	0.000020407038	0.000000016154	0.000027228874	0.000466754972	0.000027228874	0.000466754972	0.000020407038	0.000000000000	0.000000000000	-0.000000000000	-0.000000000000	0.000000000000
0.000000000000	7924.242424242424	0.000000000000	0.000020407038	0.000000016154	0.000027228874	0.000466754972	0.000027228874	0.000466754972	0.000020407038	0.000000000000	0.000000000000	-0.000000000000	-0.000000000000	0.000000000000
0.000000000000	7929.292929292928	0.000000000000	0.000020407038	0.000000016154	0.000027228874	0.000466754972	0.000027228874	0.000466754972	0.000020407038	0.000000000000	0.000000000000	-0.000000000000	-0.000000000000	0.000000000000
0.000000000000	7934.343434343434	0.000000000000	0.000020407038	0.000000016154	0.000027228874	0.000466754972	0.000027228874	0.000466754972	0.000020407038	0.000000000000	0.000000000000	-0.000000000000	-0.000000000000	0.000000000000
0.000000000000	7939.393939393939	0.000000000000	0.000020407038	0.000000016154	0.000027228874	0.000466754972	0.000027228874	0.000466754972	0.000020407038	0.000000000000	0.000000000000	-0.000000000000	-0.000000000000	0.000000000000
0.000000000000	7944.444444444444	0.000000000000	0.000020407038	0.000000016154	0.000027228874	0.000466754972	0.000027228874	0.000466754972	0.000020407038	0.000000000000	0.000000000000	-0.000000000000	-0.000000000000	0.000000000000
0.000000000000	7949.494949494949	0.000000000000	0.000020407038	0.000000016154	0.000027228874	0.000466754972	0.000027228874	0.000466754972	0.000020407038	0.000000000000	0.000000000000	-0.000000000000	-0.000000000000	0.000000000000
0.000000000000	7954.545454545454	0.000000000000	0.000020407038	0.000000016154	0.000027228874	0.000466754972	0.000027228874	0.000466754972	0.000020407038	0.000000000000	0.000000000000	-0.000000000000	-0.000000000000	0.000000000000
0.000000000000	7959.595959595959	0.000000000000	0.000020407038	0.000000016154	0.000027228874	0.000466754972	0.000027228874	0.000466754972	0.000020407038	0.000000000000	0.000000000000	-0.000000000000	-0.000000000000	0.000000000000
0.000000000000	7964.646464646464	0.000000000000	0.000020407038	0.000000016154	0.000027228874	0.000466754972	0.000027228874	0.000466754972	0.000020407038	0.000000000000	0.000000000000	-0.000000000000	-0.000000000000	0.000000000000
0.000000000000	7969.696969696969	0.000000000000	0.000020407038	0.000000016154	0.000027228874	0.000466754972	0.000027228874	0.000466754972	0.000020407038	0.000000000000	0.000000000000	-0.000000000000	-0.000000000000	0.000000000000
0.000000000000	7974.747474747474	0.000000000000	0.000020407038	0.000000016154	0.000027228874	0.000466754972	0.000027228874	0.000466754972	0.000020407038	0.000000000000	0.000000000000	-0.000000000000	-0.000000000000	0.000000000000
0.000000000000	7979.797979797980	0.000000000000	0.000020407038	0.000000016154	0.000027228874	0.000466754972	0.000027228874	0.000466754972	0.000020407038	0.000000000000	0.000000000000	-0.000000000000	-0.000000000000	0.000000000000
0.000000000000	7984.848484848484	0.000000000000	0.000020407038	0.000000016154	0.000027228874	0.000466754972	0.000027228874	0.000466754972	0.000020407038	0.000000000000	0.000000000000	-0.000000000000	-0.000000000000	0.000000000000
0.000000000000	7989.898989898989	0.000000000000	0.000020407038	0.000000016154	0.000027228874	0.000466754972	0.000027228874	0.000466754972	0.000020407038	0.000000000000	0.000000000000	-0.000000000000	-0.000000000000	0.000000000000
0.000000000000	7994.949494949495	0.000000000000	0.000020407038	0.000000016154	0.000027228874	0.000466754972	0.000027228874	0.000466754972	0.000020407038	0.000000000000	0.000000000000	-0.000000000000	-0.000000000000	0.000000000000
0.000000000000	7999.999999999999	0.000000000000	0.000020407038	0.000000016154	0.000027228874	0.000466754972	0.000027228874	0.000466754972	0.000020407038	0.000000000000	0.000000000000	-0.000000000000	-0.000000000000	0.000000000000
0.000000000000	8005.050505050504	0.000000000000	0.000020407038	0.000000016154	0.000027228874	0.000466754972	0.000027228874	0.000466754972	0.000020407038	0.000000000000	0.000000000000	-0.000000000000	-0.000000000000	0.000000000000
0.000000000000	8010.101010101010	0.000000000000	0.000020407038	0.000000016154	0.000027228874	0.000466754972	0.000027228874	0.000466754972	0.000020407038	0.000000000000	0.000000000000	-0.000000000000	-0.000000000000	0.000000000000
0.000000000000	8015.151515151515	0.000000000000	0.000020407038	0.000000016154	0.000027228874	0.000466754972	0.000027228874	0.000466754972	0.000020407038	0.000000000000	0.000000000000	-0.000000000000	-0.000000000000	0.000000000000
0.000000000000	8020.202020202019	0.000000000000	0.000020407038	0.000000016154	0.000027228874	0.000466754972	0.000027228874	0.000466754972	0.000020407038	0.000000000000	0.000000000000	-0.000000000000	-0.000000000000	0.000000000000
0.000000000000	8025.252525252525	0.000000000000	0.000020407038	0.000000016154	0.000027228874	0.000466754972	0.000027228874	0.000466754972	0.000020407038	0.000000000000	0.000000000000	-0.000000000000	-0.000000000000	0.000000000000
0.000000000000	8030.303030303030	0.000000000000	0.000020407038	0.000000016154	0.000027228874	0.000466754972	0.000027228874	0.000466754972	0.000020407038	0.000000000000	0.000000000000	-0.000000000000	-0.000000000000	0.000000000000
0.000000000000	8035.353535353534	0.000000000000	0.000020407038	0.000000016154	0.000027228874	0.000466754972	0.000027228874	0.000466754972	0.000020407038	0.000000000000	0.000000000000	-0.000000000000	-0.000000000000	0.000000000000
0.000000000000	8040.404040404040	0.000000000000	0.000020407038	0.000000016154	0.000027228874	0.000466754972	0.000027228874	0.000466754972	0.000020407038	0.000000000000	0.000000000000	-0.000000000000	-0.000000000000	0.000000000000
0.000000000000	8045.454545454545	0.000000000000	0.000020407038	0.000000016154	0.000027228874	0.000466754972	0.000027228874	0.000466754972	0.000020407038	0.000000000000	0.000000000000	-0.000000000000	-0.000000000000	0.000000000000
0.000000000000	8050.505050505050	0.000000000000	0.000020407038	0.000000016154	0.000027228874	0.000466754972	0.000027228874	0.000466754972	0.000020407038	0.000000000000	0.000000000000	-0.000000000000	-0.000000000000	0.000000000000
0.000000000000	8055.555555555555	0.000000000000	0.000020407038	0.000000016154	0.000027228874	0.000466754972	0.000027228874	0.000466754972	0.000020407038	0.000000000000	0.000000000000	-0.000000000000	-0.000000000000	0.000000000000
0.000000000000	8060.606060606060	0.000000000000	0.000020407038	0.000000016154	0.000027228874	0.000466754972	0.000027228874	0.000466754972	0.000020407038	0.000000000000	0.000000000000	-0.000000000000	-0.000000000000	0.000000000000
0.000000000000	8065.656565656565	0.000000000000	0.000020407038	0.000000016154	0.000027228874	0.000466754972	0.000027228874	0.000466754972	0.000020407038	0.000000000000	0.000000000000	-0.000000000000	-0.000000000000	0.000000000000
0.000000000000	8070.707070707070	0.000000000000	0.000020407038	0.000000016154	0.000027228874	0.000466754972	0.000027228874	0.000466754972	0.000020407038	0.000000000000	0.000000000000	-0.000000000000	-0.000000000000	0.000000000000
0.000000000000	8075.757575757575	0.000000000000	0.000020407038	0.000000016154	0.000027228874	0.000466754972	0.000027228874	0.000466754972	0.000020407038	0.000000000000	0.000000000000	-0.000000000000	-0.000000000000	0.000000000000
0.000000000000	8080.808080808080	0.000000000000	0.000020407038	0.000000016154	0.000027228874	0.000466754972	0.000027228874	0.000466754972	0.000020407038	0.000000000000	0.000000000000	-0.000000000000	-0.000000000000	0.000000000000
0.000000000000	8085.858585858586	0.000000000000	0.000062183325	0.000000001807	0.000009279751	0.000484718442	0.000012629786	0.000481365741	0.000054440641	0.000059754103	-0.000001426016	0.000062530344	-0.000259249535	0.000000000000
-0.000196719190	8090.909090909090	0.000000000000	0.000062183325	0.000000001807	0.000009279751	0.000484718442	0.000009901928	0.000484095770	0.000060745334	0.000000000000	0.000000000000	0.000011683872	-0.000048440908	0.000000000000
-0.000036757036	8095.959595959595	0.000000000000	0.000062183325	0.000000001807	0.000009279751	0.000484718442	0.000009395303	0.000484602798	0.000061916257	0.000000000000	0.000000000000	0.000002169958	-0.000008996566	0.000000000000
-0.000006826608	8101.010101010101	0.000000000000	0.000062183325	0.000000001807	0.000009279751	0.000484718442	0.000009301212	0.000484696965	0.000062133725	0.000000000000	0.000000000000	0.000000403011	-0.000001670870	0.000000000000
-0.000001267858	8106.060606060605	0.000000000000	0.000062183325	0.000000001807	0.000009279751	0.000484718442	0.000009283737	0.000484714454	0.000062174113	0.000000000000	0.000000000000	0.000000074848	-0.000000310316	0.000000000000
-0.000000235468	8111.111111111110	0.000000000000	0.000062183325	0.000000001807	0.000009279751	0.000484718442	0.000009280491	0.000484717702	0.000062181614	0.000000000000	0.000000000000	0.000000013901	-0.000000057632	0.000000000000
-0.000000043731	8116.161616161616	-0.000000000000	0.000062183325	0.000000001807	0.000009279751	0.000484718442	0.000009279888	0.000484718305	0.000062183008	0.000000000000	0.000000000000	0.000000002583	-0.000000010708	0.000000000000
-0.000000008126	8121.212121212121	-0.000000000000	0.000062183325	0.000000001807	0.000009279751	0.000484718442	0.000009279776	0.000484718417	0.000062183266	0.000000000000	0.000000000000	0.000000000478	-0.000000001983	0.000000000000
-0.000000001505	8126.262626262625	0.000000000000	0.000062183325	0.000000001807	0.000009279751	0.000484718442	0.000009279756	0.000484718438	0.000062183314	0.000000000000	0.000000000000	0.000000000089	-0.000000000368	0.000000000000
-0.000000000279	8131.313131313131	-0.000000000000	0.000062183325	0.000000001807	0.000009279751	0.000484718442	0.000009279752	0.000484718441	0.000062183323	0.000000000000	0.000000000000	0.000000000017	-0.000000000070	0.000000000000
-0.000000000053	8136.363636363636	0.000000000000	0.000062183325	0.000000001807	0.000009279751	0.000484718442	0.000009279751	0.000484718442	0.000062183324	0.000000000000	0.000000000000	0.000000000003	-0.000000000013	0.000000000000
-0.000000000010	8141.414141414140	-0.000000000000	0.000062183325	0.000000001807	0.000009279751	0.000484718442	0.000009279751	0.000484718442	0.000062183325	0.000000000000	0.000000000000	0.000000000001	-0.000000000003	0.000000000000
-0.000000000002	8146.464646464646	0.000000000000	0.000062183325	0.000000001807	0.000009279751	0.000484718442	0.000009279751	0.000484718442	0.000062183325	0.000000000000	0.000000000000	0.000000000000	-0.000000000001	0.000000000000
-0.000000000000	8151.515151515151	-0.000000000000	0.000062183325	0.000000001807	0.000009279751	0.000484718442	0.000009279751	0.000484718442	0.000062183325	0.000000000000	0.000000000000	0.000000000000	-0.000000000000	0.000000000000
-0.000000000000	8156.565656565656	0.000000000000	0.000062183325	0.000000001807	0.000009279751	0.000484718442	0.000009279751	0.000484718442	0.000062183325	0.000000000000	0.000000000000	0.000000000000	-0.000000000000	0.000000000000
-0.000000000000	8161.616161616161	0.000000000000	0.000062183325	0.000000001807	0.000009279751	0.000484718442	0.000009279751	0.000484718442	0.000062183325	0.000000000000	0.000000000000	0.000000000000	-0.000000000000	0.000000000000
-0.000000000000	8166.666666666666	0.000000000000	0.000062183325	0.000000001807	0.000009279751	0.000484718442	0.000009279751	0.000484718442	0.000062183325	0.000000000000	0.000000000000	0.000000000000	-0.000000000000	0.000000000000
-0.000000000000	8171.717171717171	0.000000000000	0.000062183325	0.000000001807	0.000009279751	0.000484718442	0.000009279751	0.000484718442	0.000062183325	0.000000000000	0.000000000000	0.000000000000	-0.000000000000	0.000000000000
-0.000000000000	8176.767676767676	0.000000000000	0.000062183325	0.000000001807	0.000009279751	0.000484718442	0.000009279751	0.000484718442	0.000062183325	0.000000000000	0.000000000000	0.000000000000	-0.000000000000	0.000000000000
-0.000000000000	8181.818181818181	0.000000000000	0.000062183325	0.000000001807	0.000009279751	0.000484718442	0.000009279751	0.000484718442	0.000062183325	0.000000000000	0.000000000000	0.000000000000	-0.000000000000	0.000000000000
-0.000000000000	8186.868686868686	0.000000000000	0.000062183325	0.000000001807	0.000009279751	0.000484718442	0.000009279751	0.000484718442	0.000062183325	0.000000000000	0.000000000000	0.000000000000	-0.000000000000	0.000000000000
0.000000000000	8191.919191919192	0.000000000000	0.000062183325	0.000000001807	0.000009279751	0.000484718442	0.000009279751	0.000484718442	0.000062183325	0.000000000000	0.000000000000	0.000000000000	-0.000000000000	0.000000000000
0.000000000000	8196.969696969696	0.000000000000	0.000062183325	0.000000001807	0.000009279751	0.000484718442	0.000009279751	0.000484718442	0.000062183325	0.000000000000	0.000000000000	-0.000000000000	-0.000000000000	0.000000000000
0.000000000000	8202.020202020201	0.000000000000	0.000062183325	0.000000001807	0.000009279751	0.000484718442	0.000009279751	0.000484718442	0.000062183325	0.000000000000	0.000000000000	-0.000000000000	-0.000000000000	0.000000000000
0.000000000000	8207.070707070707	0.000000000000	0.000062183325	0.000000001807	0.000009279751	0.000484718442	0.000009279751	0.000484718442	0.000062183325	0.000000000000	0.000000000000	-0.000000000000	-0.000000000000	0.000000000000
0.000000000000	8212.121212121212	0.000000000000	0.000062183325	0.000000001807	0.000009279751	0.000484718442	0.000009279751	0.000484718442	0.000062183325	0.000000000000	0.000000000000	-0.000000000000	-0.000000000000	0.000000000000
0.000000000000	8217.171717171717	0.000000000000	0.000062183325	0.000000001807	0.000009279751	0.000484718442	0.000009279751	0.000484718442	0.000062183325	0.000000000000	0.000000000000	-0.000000000000	-0.000000000000	0.000000000000
0.000000000000	8222.222222222221	0.000000000000	0.000062183325	0.000000001807	0.000009279751	0.000484718442	0.000009279751	0.000484718442	0.000062183325	0.000000000000	0.000000000000	-0.000000000000	-0.000000000000	0.000000000000
0.000000000000	8227.272727272726	0.000000000000	0.000062183325	0.000000001807	0.000009279751	0.000484718442	0.000009279751	0.000484718442	0.000062183325	0.000000000000	0.000000000000	-0.000000000000	-0.000000000000	0.000000000000
0.000000000000	8232.323232323231	0.000000000000	0.000062183325	0.000000001807	0.000009279751	0.000484718442	0.000009279751	0.000484718442	0.000062183325	0.000000000000	0.000000000000	-0.000000000000	-0.000000000000	0.000000000000
0.000000000000	8237.373737373737	0.000000000000	0.000062183325	0.000000001807	0.000009279751	0.000484718442	0.000009279751	0.000484718442	0.000062183325	0.000000000000	0.000000000000	-0.000000000000	-0.000000000000	0.000000000000
0.000000000000	8242.424242424242	0.000000000000	0.000062183325	0.000000001807	0.000009279751	0.000484718442	0.000009279751	0.000484718442	0.000062183325	0.000000000000	0.000000000000	-0.000000000000	-0.000000000000	0.000000000000
0.000000000000	8247.474747474747	0.000000000000	0.000062183325	0.000000001807	0.000009279751	0.000484718442	0.000009279751	0.000484718442	0.000062183325	0.000000000000	0.000000000000	-0.000000000000	-0.000000000000	0.000000000000
0.000000000000	8252.525252525253	0.000000000000	0.000062183325	0.000000001807	0.000009279751	0.000484718442	0.000009279751	0.000484718442	0.000062183325	0.000000000000	0.000000000000	-0.000000000000	-0.000000000000	0.000000000000
0.000000000000	8257.575757575756	0.000000000000	0.000062183325	0.000000001807	0.000009279751	0.000484718442	0.000009279751	0.000484718442	0.000062183325	0.000000000000	0.000000000000	-0.000000000000	-0.000000000000	0.000000000000
0.000000000000	8262.626262626261	0.000000000000	0.000062183325	0.000000001807	0.000009279751	0.000484718442	0.000009279751	0.000484718442	0.000062183325	0.000000000000	0.000000000000	-0.000000000000	-0.000000000000	0.000000000000
0.000000000000	8267.676767676767	0.000000000000	0.000062183325	0.000000001807	0.000009279751	0.000484718442	0.000009279751	0.000484718442	0.000062183325	0.000000000000	0.000000000000	-0.000000000000	-0.000000000000	0.000000000000
0.000000000000	8272.727272727272	0.000000000000	0.000062183325	0.000000001807	0.000009279751	0.000484718442	0.000009279751	0.000484718442	0.000062183325	0.000000000000	0.000000000000	-0.000000000000	-0.000000000000	0.000000000000
0.000000000000	8277.777777777777	0.000000000000	0.000062183325	0.000000001807	0.000009279751	0.000484718442	0.000009279751	0.000484718442	0.000062183325	0.000000000000	0.000000000000	-0.000000000000	-0.000000000000	0.000000000000
0.000000000000	8282.828282828283	0.000000000000	0.000062183325	0.000000001807	0.000009279751	0.000484718442	0.000009279751	0.000484718442	0.000062183325	0.000000000000	0.000000000000	-0.000000000000	-0.000000000000	0.000000000000
0.000000000000	8287.878787878788	0.000000000000	0.000062183325	0.000000001807	0.000009279751	0.000484718442	0.000009279751	0.000484718442	0.000062183325	0.000000000000	0.000000000000	-0.000000000000	-0.000000000000	0.000000000000
0.000000000000	8292.929292929291	0.000000000000	0.000062183325	0.000000001807	0.000009279751	0.000484718442	0.000009279751	0.000484718442	0.000062183325	0.000000000000	0.000000000000	-0.000000000000	-0.000000000000	0.000000000000
0.000000000000	8297.979797979797	0.000000000000	0.000062183325	0.000000001807	0.000009279751	0.000484718442	0.000009279751	0.000484718442	0.000062183325	0.000000000000	0.000000000000	-0.000000000000	-0.000000000000	0.000000000000
0.000000000000	8303.030303030302	0.000000000000	0.000062183325	0.000000001807	0.000009279751	0.000484718442	0.000009279751	0.000484718442	0.000062183325	0.000000000000	0.000000000000	-0.000000000000	-0.000000000000	0.000000000000
0.000000000000	8308.080808080807	0.000000000000	0.000062183325	0.000000001807	0.000009279751	0.000484718442	0.000009279751	0.000484718442	0.000062183325	0.000000000000	0.000000000000	-0.000000000000	-0.000000000000	0.000000000000
0.000000000000	8313.131313131313	0.000000000000	0.000062183325	0.000000001807	0.000009279751	0.000484718442	0.000009279751	0.000484718442	0.000062183325	0.000000000000	0.000000000000	-0.000000000000	-0.000000000000	0.000000000000
0.000000000000	8318.181818181818	0.000000000000	0.000062183325	0.000000001807	0.000009279751	0.000484718442	0.000009279751	0.000484718442	0.000062183325	0.000000000000	0.000000000000	-0.000000000000	-0.000000000000	0.000000000000
0.000000000000	8323.232323232323	0.000000000000	0.000062183325	0.000000001807	0.000009279751	0.000484718442	0.000009279751	0.000484718442	0.000062183325	0.000000000000	0.000000000000	-0.000000000000	-0.000000000000	0.000000000000
0.000000000000	8328.282828282827	0.000000000000	0.000062183325	0.000000001807	0.000009279751	0.000484718442	0.000009279751	0.000484718442	0.000062183325	0.000000000000	0.000000000000	-0.000000000000	-0.000000000000	0.000000000000
0.000000000000	8333.333333333332	0.000000000000	0.000062183325	0.000000001807	0.000009279751	0.000484718442	0.000009279751	0.000484718442	0.000062183325	0.000000000000	0.000000000000	-0.000000000000	-0.000000000000	0.000000000000
0.000000000000	8338.383838383837	0.000000000000	0.000062183325	0.000000001807	0.000009279751	0.000484718442	0.000009279751	0.000484718442	0.000062183325	0.000000000000	0.000000000000	-0.000000000000	-0.000000000000	0.000000000000
0.000000000000	8343.434343434343	0.000000000000	0.000062183325	0.000000001807	0.000009279751	0.000484718442	0.000009279751	0.000484718442	0.000062183325	0.000000000000	0.000000000000	-0.000000000000	-0.000000000000	0.000000000000
0.000000000000	8348.484848484848	0.000000000000	0.000062183325	0.000000001807	0.000009279751	0.000484718442	0.000009279751	0.000484718442	0.000062183325	0.000000000000	0.000000000000	-0.000000000000	-0.000000000000	0.000000000000
0.000000000000	8353.535353535353	0.000000000000	0.000062183325	0.000000001807	0.000009279751	0.000484718442	0.000009279751	0.000484718442	0.000062183325	0.000000000000	0.000000000000	-0.000000000000	-0.000000000000	0.000000000000
0.000000000000	8358.585858585859	0.000000000000	0.000062183325	0.000000001807	0.000009279751	0.000484718442	0.000009279751	0.000484718442	0.000062183325	0.000000000000	0.000000000000	-0.000000000000	-0.000000000000	0.000000000000
0.000000000000	8363.636363636364	0.000000000000	0.000062183325	0.000000001807	0.000009279751	0.000484718442	0.000009279751	0.000484718442	0.000062183325	0.000000000000	0.000000000000	-0.000000000000	-0.000000000000	0.000000000000
0.000000000000	8368.686868686867	0.000000000000	0.000062183325	0.000000001807	0.000009279751	0.000484718442	0.000009279751	0.000484718442	0.000062183325	0.000000000000	0.000000000000	-0.000000000000	-0.000000000000	0.000000000000
0.000000000000	8373.737373737373	0.000000000000	0.000062183325	0.000000001807	0.000009279751	0.000484718442	0.000009279751	0.000484718442	0.000062183325	0.000000000000	0.000000000000	-0.000000000000	-0.000000000000	0.000000000000
0.000000000000	8378.787878787878	0.000000000000	0.000062183325	0.000000001807	0.000009279751	0.000484718442	0.000009279751	0.000484718442	0.000062183325	0.000000000000	0.000000000000	-0.000000000000	-0.000000000000	0.000000000000
0.000000000000	8383.838383838383	0.000000000000	0.000062183325	0.000000001807	0.000009279751	0.000484718442	0.000009279751	0.000484718442	0.000062183325	0.000000000000	0.000000000000	-0.000000000000	-0.000000000000	0.000000000000
0.000000000000	8388.888888888889	0.000000000000	0.000062183325	0.000000001807	0.000009279751	0.000484718442	0.000009279751	0.000484718442	0.000062183325	0.000000000000	0.000000000000	-0.000000000000	-0.000000000000	0.000000000000
0.000000000000	8393.939393939394	0.000000000000	0.000062183325	0.000000001807	0.000009279751	0.000484718442	0.000009279751	0.000484718442	0.000062183325	0.000000000000	0.000000000000	-0.000000000000	-0.000000000000	0.000000000000
0.000000000000	8398.989898989899	0.000000000000	0.000062183325	0.000000001807	0.000009279751	0.000484718442	0.000009279751	0.000484718442	0.000062183325	0.000000000000	0.000000000000	-0.000000000000	-0.000000000000	0.000000000000
0.000000000000	8404.040404040403	0.000000000000	0.000062183325	0.000000001807	0.000009279751	0.000484718442	0.000009279751	0.000484718442	0.000062183325	0.000000000000	0.000000000000	-0.000000000000	-0.000000000000	0.000000000000
0.000000000000	8409.090909090908	0.000000000000	0.000062183325	0.000000001807	0.000009279751	0.000484718442	0.000009279751	0.000484718442	0.000062183325	0.000000000000	0.000000000000	-0.000000000000	-0.000000000000	0.000000000000
0.000000000000	8414.141414141413	0.000000000000	0.000062183325	0.000000001807	0.000009279751	0.000484718442	0.000009279751	0.000484718442	0.000062183325	0.000000000000	0.000000000000	-0.000000000000	-0.000000000000	0.000000000000
0.000000000000	8419.191919191919	0.000000000000	0.000062183325	0.000000001807	0.000009279751	0.000484718442	0.000009279751	0.000484718442	0.000062183325	0.000000000000	0.000000000000	-0.000000000000	-0.000000000000	0.000000000000
0.000000000000	8424.242424242424	0.000000000000	0.000062183325	0.000000001807	0.000009279751	0.000484718442	0.000009279751	0.000484718442	0.000062183325	0.000000000000	0.000000000000	-0.000000000000	-0.000000000000	0.000000000000
0.000000000000	8429.292929292929	0.000000000000	0.000062183325	0.000000001807	0.000009279751	0.000484718442	0.000009279751	0.000484718442	0.000062183325	0.000000000000	0.000000000000	-0.000000000000	-0.000000000000	0.000000000000
0.000000000000	8434.343434343435	0.000000000000	0.000062183325	0.000000001807	0.000009279751	0.000484718442	0.000009279751	0.000484718442	0.000062183325	0.000000000000	0.000000000000	-0.000000000000	-0.000000000000	0.000000000000
0.000000000000	8439.393939393938	0.000000000000	0.000062183325	0.000000001807	0.000009279751	0.000484718442	0.000009279751	0.000484718442	0.000062183325	0.000000000000	0.000000000000	-0.000000000000	-0.000000000000	0.000000000000
0.000000000000	8444.444444444443	0.000000000000	0.000062183325	0.000000001807	0.000009279751	0.000484718442	0.000009279751	0.000484718442	0.000062183325	0.000000000000	0.000000000000	-0.000000000000	-0.000000000000	0.000000000000
0.000000000000	8449.494949494949	0.000000000000	0.000062183325	0.000000001807	0.000009279751	0.000484718442	0.000009279751	0.000484718442	0.000062183325	0.000000000000	0.000000000000	-0.000000000000	-0.000000000000	0.000000000000
0.000000000000	8454.545454545454	0.000000000000	0.000062183325	0.000000001807	0.000009279751	0.000484718442	0.000009279751	0.000484718442	0.000062183325	0.000000000000	0.000000000000	-0.000000000000	-0.000000000000	0.000000000000
0.000000000000	8459.595959595959	0.000000000000	0.000062183325	0.000000001807	0.000009279751	0.000484718442	0.000009279751	0.000484718442	0.000062183325	0.000000000000	0.000000000000	-0.000000000000	-0.000000000000	0.000000000000
0.000000000000	8464.646464646465	0.000000000000	0.000062183325	0.000000001807	0.000009279751	0.000484718442	0.000009279751	0.000484718442	0.000062183325	0.000000000000	0.000000000000	-0.000000000000	-0.000000000000	0.000000000000
0.000000000000	8469.696969696970	0.000000000000	0.000062183325	0.000000001807	0.000009279751	0.000484718442	0.000009279751	0.000484718442	0.000062183325	0.000000000000	0.000000000000	-0.000000000000	-0.000000000000	0.000000000000
0.000000000000	8474.747474747473	0.000000000000	0.000062183325	0.000000001807	0.000009279751	0.000484718442	0.000009279751	0.000484718442	0.000062183325	0.000000000000	0.000000000000	-0.000000000000	-0.000000000000	0.000000000000
0.000000000000	8479.797979797979	0.000000000000	0.000062183325	0.000000001807	0.000009279751	0.000484718442	0.000009279751	0.000484718442	0.000062183325	0.000000000000	0.000000000000	-0.000000000000	-0.000000000000	0.000000000000
0.000000000000	8484.848484848484	0.000000000000	0.000062183325	0.000000001807	0.000009279751	0.000484718442	0.000009279751	0.000484718442	0.000062183325	0.000000000000	0.000000000000	-0.000000000000	-0.000000000000	0.000000000000
0.000000000000	8489.898989898989	0.000000000000	0.000062183325	0.000000001807	0.000009279751	0.000484718442	0.000009279751	0.000484718442	0.000062183325	0.000000000000	0.000000000000	-0.000000000000	-0.000000000000	0.000000000000
0.000000000000	8494.949494949495	0.000000000000	0.000062183325	0.000000001807	0.000009279751	0.000484718442	0.000009279751	0.000484718442	0.000062183325	0.000000000000	0.000000000000	-0.000000000000	-0.000000000000	0.000000000000
0.000000000000	8500.000000000000	0.000000000000	0.000062183325	0.000000001807	0.000009279751	0.000484718442	0.000009279751	0.000484718442	0.000062183325	0.000000000000	0.000000000000	-0.000000000000	-0.000000000000	0.000000000000
0.000000000000	8505.050505050505	0.000000000000	0.000062183325	0.000000001807	0.000009279751	0.000484718442	0.000009279751	0.000484718442	0.000062183325	0.000000000000	0.000000000000	-0.000000000000	-0.000000000000	0.000000000000
0.000000000000	8510.101010101009	0.000000000000	0.000062183325	0.000000001807	0.000009279751	0.000484718442	0.000009279751	0.000484718442	0.000062183325	0.000000000000	0.000000000000	-0.000000000000	-0.000000000000	0.000000000000
0.000000000000	8515.151515151514	0.000000000000	0.000062183325	0.000000001807	0.000009279751	0.000484718442	0.000009279751	0.000484718442	0.000062183325	0.000000000000	0.000000000000	-0.000000000000	-0.000000000000	0.000000000000
0.000000000000	8520.202020202019	0.000000000000	0.000062183325	0.000000001807	0.000009279751	0.000484718442	0.000009279751	0.000484718442	0.000062183325	0.000000000000	0.000000000000	-0.000000000000	-0.000000000000	0.000000000000
0.000000000000	8525.252525252525	0.000000000000	0.000062183325	0.000000001807	0.000009279751	0.000484718442	0.000009279751	0.000484718442	0.000062183325	0.000000000000	0.000000000000	-0.000000000000	-0.000000000000	0.000000000000
0.000000000000	8530.303030303030	0.000000000000	0.000062183325	0.000000001807	0.000009279751	0.000484718442	0.000009279751	0.000484718442	0.000062183325	0.000000000000	0.000000000000	-0.000000000000	-0.000000000000	0.000000000000
0.000000000000	8535.353535353535	0.000000000000	0.000062183325	0.000000001807	0.000009279751	0.000484718442	0.000009279751	0.000484718442	0.000062183325	0.000000000000	0.000000000000	-0.000000000000	-0.000000000000	0.000000000000
0.000000000000	8540.404040404041	0.000000000000	0.000062183325	0.000000001807	0.000009279751	0.000484718442	0.000009279751	0.000484718442	0.000062183325	0.000000000000	0.000000000000	-0.000000000000	-0.000000000000	0.000000000000
0.000000000000	8545.454545454544	0.000000000000	0.000062183325	0.000000001807	0.000009279751	0.000484718442	0.000009279751	0.000484718442	0.000062183325	0.000000000000	0.000000000000	-0.000000000000	-0.000000000000	0.000000000000
0.000000000000	8550.505050505049	0.000000000000	0.000062183325	0.000000001807	0.000009279751	0.000484718442	0.000009279751	0.000484718442	0.000062183325	0.000000000000	0.000000000000	-0.000000000000	-0.000000000000	0.000000000000
0.000000000000	8555.555555555555	0.000000000000	0.000062183325	0.000000001807	0.000009279751	0.000484718442	0.000009279751	0.000484718442	0.000062183325	0.000000000000	0.000000000000	-0.000000000000	-0.000000000000	0.000000000000
0.000000000000	8560.606060606060	0.000000000000	0.000062183325	0.000000001807	0.000009279751	0.000484718442	0.000009279751	0.000484718442	0.000062183325	0.000000000000	0.000000000000	-0.000000000000	-0.000000000000	0.000000000000
0.000000000000	8565.656565656565	0.000000000000	0.000062183325	0.000000001807	0.000009279751	0.000484718442	0.000009279751	0.000484718442	0.000062183325	0.000000000000	0.000000000000	-0.000000000000	-0.000000000000	0.000000000000
0.000000000000	8570.707070707071	0.000000000000	0.000062183325	0.000000001807	0.000009279751	0.000484718442	0.000009279751	0.000484718442	0.000062183325	0.000000000000	0.000000000000	-0.000000000000	-0.000000000000	0.000000000000
0.000000000000	8575.757575757576	0.000000000000	0.000062183325	0.000000001807	0.000009279751	0.000484718442	0.000009279751	0.000484718442	0.000062183325	0.000000000000	0.000000000000	-0.000000000000	-0.000000000000	0.000000000000
0.000000000000	8580.808080808079	0.000000000000	0.000062183325	0.000000001807	0.000009279751	0.000484718442	0.000009279751	0.000484718442	0.000062183325	0.000000000000	0.000000000000	-0.000000000000	-0.000000000000	0.000000000000
0.000000000000	8585.858585858585	0.000000000000	0.000062183325	0.000000001807	0.000009279751	0.000484718442	0.000009279751	0.000484718442	0.000062183325	0.000000000000	0.000000000000	-0.000000000000	-0.000000000000	0.000000000000
0.000000000000	8590.909090909090	-0.000000000000	0.000117431724	0.000000000511	0.000004957711	0.000489041778	0.000005762981	0.000488236267	0.000107173053	0.000059573030	-0.000001421695	0.000015062917	-0.000062419340	0.000000000000
-0.000047356422	8595.959595959595	-0.000000000000	0.000117431724	0.000000000511	0.000004957711	0.000489041778	0.000005107268	0.000488892176	0.000115526458	0.000000000000	0.000000000000	0.000002808527	-0.000011638267	0.000000000000
-0.000008829740	8601.010101010101	-0.000000000000	0.000117431724	0.000000000511	0.000004957711	0.000489041778	0.000004985487	0.000489013993	0.000117077873	0.000000000000	0.000000000000	0.000000521607	-0.000002161488	0.000000000000
-0.000001639881	8606.060606060606	-0.000000000000	0.000117431724	0.000000000511	0.000004957711	0.000489041778	0.000004962870	0.000489036617	0.000117366007	0.000000000000	0.000000000000	0.000000096874	-0.000000401438	0.000000000000
-0.000000304564	8611.111111111111	0.000000000000	0.000117431724	0.000000000511	0.000004957711	0.000489041778	0.000004958669	0.000489040819	0.000117419519	0.000000000000	0.000000000000	0.000000017992	-0.000000074556	0.000000000000
-0.000000056564	8616.161616161615	-0.000000000000	0.000117431724	0.000000000511	0.000004957711	0.000489041778	0.000004957889	0.000489041600	0.000117429458	0.000000000000	0.000000000000	0.000000003341	-0.000000013847	0.000000000000
-0.000000010505	8621.212121212120	-0.000000000000	0.000117431724	0.000000000511	0.000004957711	0.000489041778	0.000004957744	0.000489041745	0.000117431304	0.000000000000	0.000000000000	0.000000000621	-0.000000002573	0.000000000000
-0.000000001952	8626.262626262625	-0.000000000000	0.000117431724	0.000000000511	0.000004957711	0.000489041778	0.000004957717	0.000489041771	0.000117431646	0.000000000000	0.000000000000	0.000000000115	-0.000000000477	0.000000000000
-0.000000000362	8631.313131313131	0.000000000000	0.000117431724	0.000000000511	0.000004957711	0.000489041778	0.000004957712	0.000489041776	0.000117431710	0.000000000000	0.000000000000	0.000000000021	-0.000000000088	0.000000000000
-0.000000000067	8636.363636363636	-0.000000000000	0.000117431724	0.000000000511	0.000004957711	0.000489041778	0.000004957712	0.000489041777	0.000117431722	0.000000000000	0.000000000000	0.000000000004	-0.000000000017	0.000000000000
-0.000000000013	8641.414141414141	0.000000000000	0.000117431724	0.000000000511	0.000004957711	0.000489041778	0.000004957711	0.000489041778	0.000117431724	0.000000000000	0.000000000000	0.000000000001	-0.000000000003	0.000000000000
-0.000000000002	8646.464646464647	-0.000000000000	0.000117431724	0.000000000511	0.000004957711	0.000489041778	0.000004957711	0.000489041778	0.000117431724	0.000000000000	0.000000000000	0.000000000000	-0.000000000001	0.000000000000
-0.000000000000	8651.515151515150	0.000000000000	0.000117431724	0.000000000511	0.000004957711	0.000489041778	0.000004957711	0.000489041778	0.000117431724	0.000000000000	0.000000000000	0.000000000000	-0.000000000000	0.000000000000
-0.000000000000	8656.565656565655	-0.000000000000	0.000117431724	0.000000000511	0.000004957711	0.000489041778	0.000004957711	0.000489041778	0.000117431724	0.000000000000	0.000000000000	0.000000000000	-0.000000000000	0.000000000000
-0.000000000000	8661.616161616161	0.000000000000	0.000117431724	0.000000000511	0.000004957711	0.000489041778	0.000004957711	0.000489041778	0.000117431724	0.000000000000	0.000000000000	0.000000000000	-0.000000000000	0.000000000000
-0.000000000000	8666.666666666666	0.000000000000	0.000117431724	0.000000000511	0.000004957711	0.000489041778	0.000004957711	0.000489041778	0.000117431724	0.000000000000	0.000000000000	0.000000000000	-0.000000000000	0.000000000000
-0.000000000000	8671.717171717171	0.000000000000	0.000117431724	0.000000000511	0.000004957711	0.000489041778	0.000004957711	0.000489041778	0.000117431724	0.000000000000	0.000000000000	0.000000000000	-0.000000000000	0.000000000000
-0.000000000000	8676.767676767677	0.000000000000	0.000117431724	0.000000000511	0.000004957711	0.000489041778	0.000004957711	0.000489041778	0.000117431724	0.000000000000	0.000000000000	0.000000000000	-0.000000000000	0.000000000000
-0.000000000000	8681.818181818182	0.000000000000	0.000117431724	0.000000000511	0.000004957711	0.000489041778	0.000004957711	0.000489041778	0.000117431724	0.000000000000	0.000000000000	0.000000000000	-0.000000000000	0.000000000000
[truncated: 281 more rows]
