# Supplementary material for: Isothermal titration calorimetry and surface plasmon resonance analysis using the dynamic approach
Source: Biochem Biophys Rep. 2019 Dec 17;21:100712. doi: 10.1016/j.bbrep.2019.100712 (PMC6926116; doi:10.1016/j.bbrep.2019.100712)
Supplement: Multimedia component 2 [file mmc2.zip › Figure_2/MN_Three_mixed/Time_domain/Without_IR/All_results]

P_T(uM)	L_T(uM)	L(uM)	P(uM)	PL1(uM)	PL2(uM)	Q(cals)	NDH(cal/mol)
494.000000000000	62.727272727273	0.126978284873	0.001755249367	431.366693670702	125.082190361377	0.553267097330	-0.001361162464	-16439.160196089317
492.503030303030	125.264462809917	0.254342521980	0.004079861801	369.165972548668	248.815343909096	2.558133187035	-0.001368251966	-16524.782202500155
491.010596877870	187.612146255948	0.382093884427	0.007295989989	307.530988437408	370.666345718448	6.815032427631	-0.001381530379	-16685.149508790619
489.522685978240	249.770897327900	0.510233548888	0.012013600224	246.711676142927	489.635527972938	14.823359431126	-0.001406390963	-16985.398106978377
488.039283899518	311.741288548118	0.638762695612	0.019516805937	187.226389933691	603.650896780874	29.688970262792	-0.001455229141	-17575.231165650541
486.560376978610	373.523890704033	0.767682508435	0.032888413399	130.286905721504	707.870372532715	58.667448280386	-0.001560062939	-18841.339846199309
485.085951593826	435.119272853415	0.896994174793	0.060508960922	79.013727058587	789.827563980666	120.434945914036	-0.001809002530	-21847.856647741814
483.615994164754	496.528002329616	1.026698885729	0.123584473350	40.268058766559	822.118929221228	256.034859944514	-0.002374559186	-28678.251035351728
482.150491152134	557.750644746799	1.156797835908	0.250198371925	18.992862943482	785.027655476320	494.959856117698	-0.003167353774	-38253.064899952064
480.689429057733	618.787764005142	1.287292223626	0.453559473357	9.367161929490	701.862943218466	802.208198975212	-0.003689483618	-44558.980897270521
479.232794424225	679.639922296036	1.418183250820	0.754021412478	4.808706761278	598.993371187772	1138.167646076569	-0.003905177589	-47163.980547915526
477.780573835060	740.307680107260	1.549472123081	1.207736601928	2.445974808487	488.016213755385	1485.275510090474	-0.003983995822	-48115.891574591253
476.332753914348	800.791596228147	1.681160049666	1.949754532987	1.160125593418	373.675814236007	1836.011803939026	-0.004001812229	-48331.065570423838
474.889321326729	861.092227754728	1.813248243504	3.352598475097	0.467009201849	258.652704633341	2185.239831096436	-0.003971900813	-47969.816578562895
473.450262777254	921.210130094865	1.945737921215	6.824608545136	0.130126975931	146.708448996812	2523.093891361522	-0.003835322649	-46320.321845453167
472.015565011262	981.145856973365	2.078630303113	20.407038395635	0.016153612346	54.457748395152	2800.529833348016	-0.003145936785	-37994.405610593290
470.585214814258	1040.899960437082	2.211926613223	62.183324725661	0.001806684562	18.559501838929	2908.310654583422	-0.001221514483	-14752.590376767896
469.159199011791	1100.472990860000	2.345628079292	117.431724427362	0.000511111616	9.915422688285	2934.250665473040	-0.000293939763	-3549.997137987340
467.737504469331	1159.865496948303	2.479735932795	175.200009230196	0.000230387087	6.668103015461	2943.994308838690	-0.000110405839	-1333.403855239682
466.320118092151	1219.078025745429	2.614251408953	233.583229820858	0.000129830397	5.009888829271	2948.969554737364	-0.000056373900	-680.844207710998
