# Supplementary material for: Isothermal titration calorimetry and surface plasmon resonance analysis using the dynamic approach
Source: Biochem Biophys Rep. 2019 Dec 17;21:100712. doi: 10.1016/j.bbrep.2019.100712 (PMC6926116; doi:10.1016/j.bbrep.2019.100712)
Supplement: Multimedia component 2 [file mmc2.zip › Figure_2/MN_Three_mixed/Time_domain/Without_IR/Chromatogram_results]

Time	L(uM)	L_1	P	PL	PL1_1	L_1_1	L_T(injected:non-cumulative)	P_T(non-cumulative)	Q	Q_dil(cals)	Q_total(cals)
0.000000000000	0.000000000000	0.000494000000	0.000000000000	0.000000000000	0.000000000000	0.000000000000	0.000000000000	0.000000000000	0.000000000000
0.000000000000	5.016722408027	0.000000001755	0.000431366383	0.000062541716	0.000000091901	0.000062727273	-0.000001496970	-0.000269680540	-0.000001641643	0.000000000000
-0.000271322183	10.033444816054	0.000000001755	0.000431366692	0.000062541099	0.000000092209	0.000000000000	0.000000000000	0.000000002659	-0.000000005508	-0.000000000000
-0.000000002849	15.050167224080	0.000000001755	0.000431366694	0.000062541095	0.000000092211	0.000000000000	0.000000000000	0.000000000018	-0.000000000037	-0.000000000000
-0.000000000019	20.066889632107	0.000000001755	0.000431366694	0.000062541095	0.000000092211	0.000000000000	0.000000000000	0.000000000000	-0.000000000000	-0.000000000000
-0.000000000000	25.083612040134	0.000000001755	0.000431366694	0.000062541095	0.000000092211	0.000000000000	0.000000000000	0.000000000000	-0.000000000000	-0.000000000000
-0.000000000000	30.100334448161	0.000000001755	0.000431366694	0.000062541095	0.000000092211	0.000000000000	0.000000000000	0.000000000000	-0.000000000000	-0.000000000000
-0.000000000000	35.117056856187	0.000000001755	0.000431366694	0.000062541095	0.000000092211	0.000000000000	0.000000000000	0.000000000000	-0.000000000000	-0.000000000000
-0.000000000000	40.133779264214	0.000000001755	0.000431366694	0.000062541095	0.000000092211	0.000000000000	0.000000000000	-0.000000000000	-0.000000000000	0.000000000000
-0.000000000000	45.150501672241	0.000000001755	0.000431366694	0.000062541095	0.000000092211	0.000000000000	0.000000000000	-0.000000000000	-0.000000000000	0.000000000000
0.000000000000	50.167224080268	0.000000001755	0.000431366694	0.000062541095	0.000000092211	0.000000000000	0.000000000000	-0.000000000000	-0.000000000000	0.000000000000
0.000000000000	55.183946488294	0.000000001755	0.000431366694	0.000062541095	0.000000092211	0.000000000000	0.000000000000	-0.000000000000	-0.000000000000	0.000000000000
0.000000000000	60.200668896321	0.000000001755	0.000431366694	0.000062541095	0.000000092211	0.000000000000	0.000000000000	-0.000000000000	-0.000000000000	0.000000000000
0.000000000000	65.217391304348	0.000000001755	0.000431366694	0.000062541095	0.000000092211	0.000000000000	0.000000000000	-0.000000000000	-0.000000000000	0.000000000000
0.000000000000	70.234113712375	0.000000001755	0.000431366694	0.000062541095	0.000000092211	0.000000000000	0.000000000000	-0.000000000000	-0.000000000000	0.000000000000
0.000000000000	75.250836120401	0.000000001755	0.000431366694	0.000062541095	0.000000092211	0.000000000000	0.000000000000	-0.000000000000	-0.000000000000	0.000000000000
0.000000000000	80.267558528428	0.000000001755	0.000431366694	0.000062541095	0.000000092211	0.000000000000	0.000000000000	-0.000000000000	-0.000000000000	0.000000000000
0.000000000000	85.284280936455	0.000000001755	0.000431366694	0.000062541095	0.000000092211	0.000000000000	0.000000000000	-0.000000000000	-0.000000000000	0.000000000000
0.000000000000	90.301003344482	0.000000001755	0.000431366694	0.000062541095	0.000000092211	0.000000000000	0.000000000000	-0.000000000000	-0.000000000000	0.000000000000
0.000000000000	95.317725752508	0.000000001755	0.000431366694	0.000062541095	0.000000092211	0.000000000000	0.000000000000	-0.000000000000	-0.000000000000	0.000000000000
0.000000000000	100.334448160535	0.000000001755	0.000431366694	0.000062541095	0.000000092211	0.000000000000	0.000000000000	-0.000000000000	-0.000000000000	0.000000000000
0.000000000000	105.351170568562	0.000000001755	0.000431366694	0.000062541095	0.000000092211	0.000000000000	0.000000000000	-0.000000000000	-0.000000000000	0.000000000000
0.000000000000	110.367892976589	0.000000001755	0.000431366694	0.000062541095	0.000000092211	0.000000000000	0.000000000000	-0.000000000000	-0.000000000000	0.000000000000
0.000000000000	115.384615384615	0.000000001755	0.000431366694	0.000062541095	0.000000092211	0.000000000000	0.000000000000	-0.000000000000	-0.000000000000	0.000000000000
0.000000000000	120.401337792642	0.000000001755	0.000431366694	0.000062541095	0.000000092211	0.000000000000	0.000000000000	-0.000000000000	-0.000000000000	0.000000000000
0.000000000000	125.418060200669	0.000000001755	0.000431366694	0.000062541095	0.000000092211	0.000000000000	0.000000000000	-0.000000000000	-0.000000000000	0.000000000000
0.000000000000	130.434782608696	0.000000001755	0.000431366694	0.000062541095	0.000000092211	0.000000000000	0.000000000000	-0.000000000000	-0.000000000000	0.000000000000
0.000000000000	135.451505016722	0.000000001755	0.000431366694	0.000062541095	0.000000092211	0.000000000000	0.000000000000	-0.000000000000	-0.000000000000	0.000000000000
0.000000000000	140.468227424749	0.000000001755	0.000431366694	0.000062541095	0.000000092211	0.000000000000	0.000000000000	-0.000000000000	-0.000000000000	0.000000000000
0.000000000000	145.484949832776	0.000000001755	0.000431366694	0.000062541095	0.000000092211	0.000000000000	0.000000000000	-0.000000000000	-0.000000000000	0.000000000000
0.000000000000	150.501672240803	0.000000001755	0.000431366694	0.000062541095	0.000000092211	0.000000000000	0.000000000000	-0.000000000000	-0.000000000000	0.000000000000
0.000000000000	155.518394648829	0.000000001755	0.000431366694	0.000062541095	0.000000092211	0.000000000000	0.000000000000	-0.000000000000	-0.000000000000	0.000000000000
0.000000000000	160.535117056856	0.000000001755	0.000431366694	0.000062541095	0.000000092211	0.000000000000	0.000000000000	-0.000000000000	-0.000000000000	0.000000000000
0.000000000000	165.551839464883	0.000000001755	0.000431366694	0.000062541095	0.000000092211	0.000000000000	0.000000000000	-0.000000000000	-0.000000000000	0.000000000000
0.000000000000	170.568561872910	0.000000001755	0.000431366694	0.000062541095	0.000000092211	0.000000000000	0.000000000000	-0.000000000000	-0.000000000000	0.000000000000
0.000000000000	175.585284280936	0.000000001755	0.000431366694	0.000062541095	0.000000092211	0.000000000000	0.000000000000	-0.000000000000	-0.000000000000	0.000000000000
0.000000000000	180.602006688963	0.000000001755	0.000431366694	0.000062541095	0.000000092211	0.000000000000	0.000000000000	-0.000000000000	-0.000000000000	0.000000000000
0.000000000000	185.618729096990	0.000000001755	0.000431366694	0.000062541095	0.000000092211	0.000000000000	0.000000000000	-0.000000000000	-0.000000000000	0.000000000000
0.000000000000	190.635451505017	0.000000001755	0.000431366694	0.000062541095	0.000000092211	0.000000000000	0.000000000000	-0.000000000000	-0.000000000000	0.000000000000
0.000000000000	195.652173913043	0.000000001755	0.000431366694	0.000062541095	0.000000092211	0.000000000000	0.000000000000	-0.000000000000	-0.000000000000	0.000000000000
0.000000000000	200.668896321070	0.000000001755	0.000431366694	0.000062541095	0.000000092211	0.000000000000	0.000000000000	-0.000000000000	-0.000000000000	0.000000000000
0.000000000000	205.685618729097	0.000000001755	0.000431366694	0.000062541095	0.000000092211	0.000000000000	0.000000000000	-0.000000000000	-0.000000000000	0.000000000000
0.000000000000	210.702341137124	0.000000001755	0.000431366694	0.000062541095	0.000000092211	0.000000000000	0.000000000000	-0.000000000000	-0.000000000000	0.000000000000
0.000000000000	215.719063545151	0.000000001755	0.000431366694	0.000062541095	0.000000092211	0.000000000000	0.000000000000	-0.000000000000	-0.000000000000	0.000000000000
0.000000000000	220.735785953177	0.000000001755	0.000431366694	0.000062541095	0.000000092211	0.000000000000	0.000000000000	-0.000000000000	-0.000000000000	0.000000000000
0.000000000000	225.752508361204	0.000000001755	0.000431366694	0.000062541095	0.000000092211	0.000000000000	0.000000000000	-0.000000000000	-0.000000000000	0.000000000000
0.000000000000	230.769230769231	0.000000001755	0.000431366694	0.000062541095	0.000000092211	0.000000000000	0.000000000000	-0.000000000000	-0.000000000000	0.000000000000
0.000000000000	235.785953177258	0.000000001755	0.000431366694	0.000062541095	0.000000092211	0.000000000000	0.000000000000	-0.000000000000	-0.000000000000	0.000000000000
0.000000000000	240.802675585284	0.000000001755	0.000431366694	0.000062541095	0.000000092211	0.000000000000	0.000000000000	-0.000000000000	-0.000000000000	0.000000000000
0.000000000000	245.819397993311	0.000000001755	0.000431366694	0.000062541095	0.000000092211	0.000000000000	0.000000000000	-0.000000000000	-0.000000000000	0.000000000000
0.000000000000	250.836120401338	0.000000001755	0.000431366694	0.000062541095	0.000000092211	0.000000000000	0.000000000000	-0.000000000000	-0.000000000000	0.000000000000
0.000000000000	255.852842809365	0.000000001755	0.000431366694	0.000062541095	0.000000092211	0.000000000000	0.000000000000	-0.000000000000	-0.000000000000	0.000000000000
0.000000000000	260.869565217391	0.000000001755	0.000431366694	0.000062541095	0.000000092211	0.000000000000	0.000000000000	-0.000000000000	-0.000000000000	0.000000000000
0.000000000000	265.886287625418	0.000000001755	0.000431366694	0.000062541095	0.000000092211	0.000000000000	0.000000000000	-0.000000000000	-0.000000000000	0.000000000000
0.000000000000	270.903010033445	0.000000001755	0.000431366694	0.000062541095	0.000000092211	0.000000000000	0.000000000000	-0.000000000000	-0.000000000000	0.000000000000
0.000000000000	275.919732441472	0.000000001755	0.000431366694	0.000062541095	0.000000092211	0.000000000000	0.000000000000	-0.000000000000	-0.000000000000	0.000000000000
0.000000000000	280.936454849498	0.000000001755	0.000431366694	0.000062541095	0.000000092211	0.000000000000	0.000000000000	-0.000000000000	-0.000000000000	0.000000000000
0.000000000000	285.953177257525	0.000000001755	0.000431366694	0.000062541095	0.000000092211	0.000000000000	0.000000000000	-0.000000000000	-0.000000000000	0.000000000000
0.000000000000	290.969899665552	0.000000001755	0.000431366694	0.000062541095	0.000000092211	0.000000000000	0.000000000000	-0.000000000000	-0.000000000000	0.000000000000
0.000000000000	295.986622073579	0.000000001755	0.000431366694	0.000062541095	0.000000092211	0.000000000000	0.000000000000	-0.000000000000	-0.000000000000	0.000000000000
0.000000000000	301.003344481605	0.000000001755	0.000431366694	0.000062541095	0.000000092211	0.000000000000	0.000000000000	-0.000000000000	-0.000000000000	0.000000000000
0.000000000000	306.020066889632	0.000000001755	0.000431366694	0.000062541095	0.000000092211	0.000000000000	0.000000000000	-0.000000000000	-0.000000000000	0.000000000000
0.000000000000	311.036789297659	0.000000001755	0.000431366694	0.000062541095	0.000000092211	0.000000000000	0.000000000000	-0.000000000000	-0.000000000000	0.000000000000
0.000000000000	316.053511705686	0.000000001755	0.000431366694	0.000062541095	0.000000092211	0.000000000000	0.000000000000	-0.000000000000	-0.000000000000	0.000000000000
0.000000000000	321.070234113712	0.000000001755	0.000431366694	0.000062541095	0.000000092211	0.000000000000	0.000000000000	-0.000000000000	-0.000000000000	0.000000000000
0.000000000000	326.086956521739	0.000000001755	0.000431366694	0.000062541095	0.000000092211	0.000000000000	0.000000000000	-0.000000000000	-0.000000000000	0.000000000000
0.000000000000	331.103678929766	0.000000001755	0.000431366694	0.000062541095	0.000000092211	0.000000000000	0.000000000000	-0.000000000000	-0.000000000000	0.000000000000
0.000000000000	336.120401337793	0.000000001755	0.000431366694	0.000062541095	0.000000092211	0.000000000000	0.000000000000	-0.000000000000	-0.000000000000	0.000000000000
0.000000000000	341.137123745819	0.000000001755	0.000431366694	0.000062541095	0.000000092211	0.000000000000	0.000000000000	-0.000000000000	-0.000000000000	0.000000000000
0.000000000000	346.153846153846	0.000000001755	0.000431366694	0.000062541095	0.000000092211	0.000000000000	0.000000000000	-0.000000000000	-0.000000000000	0.000000000000
0.000000000000	351.170568561873	0.000000001755	0.000431366694	0.000062541095	0.000000092211	0.000000000000	0.000000000000	-0.000000000000	-0.000000000000	0.000000000000
0.000000000000	356.187290969900	0.000000001755	0.000431366694	0.000062541095	0.000000092211	0.000000000000	0.000000000000	-0.000000000000	-0.000000000000	0.000000000000
0.000000000000	361.204013377926	0.000000001755	0.000431366694	0.000062541095	0.000000092211	0.000000000000	0.000000000000	-0.000000000000	-0.000000000000	0.000000000000
0.000000000000	366.220735785953	0.000000001755	0.000431366694	0.000062541095	0.000000092211	0.000000000000	0.000000000000	-0.000000000000	-0.000000000000	0.000000000000
0.000000000000	371.237458193980	0.000000001755	0.000431366694	0.000062541095	0.000000092211	0.000000000000	0.000000000000	-0.000000000000	-0.000000000000	0.000000000000
0.000000000000	376.254180602007	0.000000001755	0.000431366694	0.000062541095	0.000000092211	0.000000000000	0.000000000000	-0.000000000000	-0.000000000000	0.000000000000
0.000000000000	381.270903010033	0.000000001755	0.000431366694	0.000062541095	0.000000092211	0.000000000000	0.000000000000	-0.000000000000	-0.000000000000	0.000000000000
0.000000000000	386.287625418060	0.000000001755	0.000431366694	0.000062541095	0.000000092211	0.000000000000	0.000000000000	-0.000000000000	-0.000000000000	0.000000000000
0.000000000000	391.304347826087	0.000000001755	0.000431366694	0.000062541095	0.000000092211	0.000000000000	0.000000000000	-0.000000000000	-0.000000000000	0.000000000000
0.000000000000	396.321070234114	0.000000001755	0.000431366694	0.000062541095	0.000000092211	0.000000000000	0.000000000000	-0.000000000000	-0.000000000000	0.000000000000
0.000000000000	401.337792642140	0.000000001755	0.000431366694	0.000062541095	0.000000092211	0.000000000000	0.000000000000	-0.000000000000	-0.000000000000	0.000000000000
0.000000000000	406.354515050167	0.000000001755	0.000431366694	0.000062541095	0.000000092211	0.000000000000	0.000000000000	-0.000000000000	-0.000000000000	0.000000000000
0.000000000000	411.371237458194	0.000000001755	0.000431366694	0.000062541095	0.000000092211	0.000000000000	0.000000000000	-0.000000000000	-0.000000000000	0.000000000000
0.000000000000	416.387959866221	0.000000001755	0.000431366694	0.000062541095	0.000000092211	0.000000000000	0.000000000000	-0.000000000000	-0.000000000000	0.000000000000
0.000000000000	421.404682274248	0.000000001755	0.000431366694	0.000062541095	0.000000092211	0.000000000000	0.000000000000	-0.000000000000	-0.000000000000	0.000000000000
0.000000000000	426.421404682274	0.000000001755	0.000431366694	0.000062541095	0.000000092211	0.000000000000	0.000000000000	-0.000000000000	-0.000000000000	0.000000000000
0.000000000000	431.438127090301	0.000000001755	0.000431366694	0.000062541095	0.000000092211	0.000000000000	0.000000000000	-0.000000000000	-0.000000000000	0.000000000000
0.000000000000	436.454849498328	0.000000001755	0.000431366694	0.000062541095	0.000000092211	0.000000000000	0.000000000000	-0.000000000000	-0.000000000000	0.000000000000
0.000000000000	441.471571906355	0.000000001755	0.000431366694	0.000062541095	0.000000092211	0.000000000000	0.000000000000	-0.000000000000	-0.000000000000	0.000000000000
0.000000000000	446.488294314381	0.000000001755	0.000431366694	0.000062541095	0.000000092211	0.000000000000	0.000000000000	-0.000000000000	-0.000000000000	0.000000000000
0.000000000000	451.505016722408	0.000000001755	0.000431366694	0.000062541095	0.000000092211	0.000000000000	0.000000000000	-0.000000000000	-0.000000000000	0.000000000000
0.000000000000	456.521739130435	0.000000001755	0.000431366694	0.000062541095	0.000000092211	0.000000000000	0.000000000000	-0.000000000000	-0.000000000000	0.000000000000
0.000000000000	461.538461538462	0.000000001755	0.000431366694	0.000062541095	0.000000092211	0.000000000000	0.000000000000	-0.000000000000	-0.000000000000	0.000000000000
0.000000000000	466.555183946488	0.000000001755	0.000431366694	0.000062541095	0.000000092211	0.000000000000	0.000000000000	-0.000000000000	-0.000000000000	0.000000000000
0.000000000000	471.571906354515	0.000000001755	0.000431366694	0.000062541095	0.000000092211	0.000000000000	0.000000000000	-0.000000000000	-0.000000000000	0.000000000000
0.000000000000	476.588628762542	0.000000001755	0.000431366694	0.000062541095	0.000000092211	0.000000000000	0.000000000000	-0.000000000000	-0.000000000000	0.000000000000
0.000000000000	481.605351170569	0.000000001755	0.000431366694	0.000062541095	0.000000092211	0.000000000000	0.000000000000	-0.000000000000	-0.000000000000	0.000000000000
0.000000000000	486.622073578595	0.000000001755	0.000431366694	0.000062541095	0.000000092211	0.000000000000	0.000000000000	-0.000000000000	-0.000000000000	0.000000000000
0.000000000000	491.638795986622	0.000000001755	0.000431366694	0.000062541095	0.000000092211	0.000000000000	0.000000000000	-0.000000000000	-0.000000000000	0.000000000000
0.000000000000	496.655518394649	0.000000001755	0.000431366694	0.000062541095	0.000000092211	0.000000000000	0.000000000000	-0.000000000000	-0.000000000000	0.000000000000
0.000000000000	501.672240802676	0.000000001755	0.000431366694	0.000062541095	0.000000092211	0.000000000000	0.000000000000	-0.000000000000	-0.000000000000	0.000000000000
0.000000000000	506.688963210702	0.000000001755	0.000431366694	0.000062541095	0.000000092211	0.000000000000	0.000000000000	-0.000000000000	-0.000000000000	0.000000000000
0.000000000000	511.705685618729	0.000000001755	0.000431366694	0.000062541095	0.000000092211	0.000000000000	0.000000000000	-0.000000000000	-0.000000000000	0.000000000000
0.000000000000	516.722408026756	0.000000001755	0.000431366694	0.000062541095	0.000000092211	0.000000000000	0.000000000000	-0.000000000000	-0.000000000000	0.000000000000
0.000000000000	521.739130434783	0.000000001755	0.000431366694	0.000062541095	0.000000092211	0.000000000000	0.000000000000	-0.000000000000	-0.000000000000	0.000000000000
0.000000000000	526.755852842809	0.000000001755	0.000431366694	0.000062541095	0.000000092211	0.000000000000	0.000000000000	-0.000000000000	-0.000000000000	0.000000000000
0.000000000000	531.772575250836	0.000000001755	0.000431366694	0.000062541095	0.000000092211	0.000000000000	0.000000000000	-0.000000000000	-0.000000000000	0.000000000000
0.000000000000	536.789297658863	0.000000001755	0.000431366694	0.000062541095	0.000000092211	0.000000000000	0.000000000000	-0.000000000000	-0.000000000000	0.000000000000
0.000000000000	541.806020066890	0.000000001755	0.000431366694	0.000062541095	0.000000092211	0.000000000000	0.000000000000	-0.000000000000	-0.000000000000	0.000000000000
0.000000000000	546.822742474916	0.000000001755	0.000431366694	0.000062541095	0.000000092211	0.000000000000	0.000000000000	-0.000000000000	-0.000000000000	0.000000000000
0.000000000000	551.839464882943	0.000000001755	0.000431366694	0.000062541095	0.000000092211	0.000000000000	0.000000000000	-0.000000000000	-0.000000000000	0.000000000000
0.000000000000	556.856187290970	0.000000001755	0.000431366694	0.000062541095	0.000000092211	0.000000000000	0.000000000000	-0.000000000000	-0.000000000000	0.000000000000
0.000000000000	561.872909698997	0.000000001755	0.000431366694	0.000062541095	0.000000092211	0.000000000000	0.000000000000	-0.000000000000	-0.000000000000	0.000000000000
0.000000000000	566.889632107023	0.000000001755	0.000431366694	0.000062541095	0.000000092211	0.000000000000	0.000000000000	-0.000000000000	-0.000000000000	0.000000000000
0.000000000000	571.906354515050	0.000000001755	0.000431366694	0.000062541095	0.000000092211	0.000000000000	0.000000000000	-0.000000000000	-0.000000000000	0.000000000000
0.000000000000	576.923076923077	0.000000001755	0.000431366694	0.000062541095	0.000000092211	0.000000000000	0.000000000000	-0.000000000000	-0.000000000000	0.000000000000
0.000000000000	581.939799331104	0.000000001755	0.000431366694	0.000062541095	0.000000092211	0.000000000000	0.000000000000	-0.000000000000	-0.000000000000	0.000000000000
0.000000000000	586.956521739130	0.000000001755	0.000431366694	0.000062541095	0.000000092211	0.000000000000	0.000000000000	-0.000000000000	-0.000000000000	0.000000000000
0.000000000000	591.973244147157	0.000000001755	0.000431366694	0.000062541095	0.000000092211	0.000000000000	0.000000000000	-0.000000000000	-0.000000000000	0.000000000000
0.000000000000	596.989966555184	0.000000001755	0.000431366694	0.000062541095	0.000000092211	0.000000000000	0.000000000000	-0.000000000000	-0.000000000000	0.000000000000
0.000000000000	602.006688963211	0.000000001755	0.000431366694	0.000062541095	0.000000092211	0.000000000000	0.000000000000	-0.000000000000	-0.000000000000	0.000000000000
0.000000000000	607.023411371237	0.000000001755	0.000431366694	0.000062541095	0.000000092211	0.000000000000	0.000000000000	-0.000000000000	-0.000000000000	0.000000000000
0.000000000000	612.040133779264	0.000000001755	0.000431366694	0.000062541095	0.000000092211	0.000000000000	0.000000000000	-0.000000000000	-0.000000000000	0.000000000000
0.000000000000	617.056856187291	0.000000001755	0.000431366694	0.000062541095	0.000000092211	0.000000000000	0.000000000000	-0.000000000000	-0.000000000000	0.000000000000
0.000000000000	622.073578595318	0.000000001755	0.000431366694	0.000062541095	0.000000092211	0.000000000000	0.000000000000	-0.000000000000	-0.000000000000	0.000000000000
0.000000000000	627.090301003345	0.000000001755	0.000431366694	0.000062541095	0.000000092211	0.000000000000	0.000000000000	-0.000000000000	-0.000000000000	0.000000000000
0.000000000000	632.107023411371	0.000000001755	0.000431366694	0.000062541095	0.000000092211	0.000000000000	0.000000000000	-0.000000000000	-0.000000000000	0.000000000000
0.000000000000	637.123745819398	0.000000001755	0.000431366694	0.000062541095	0.000000092211	0.000000000000	0.000000000000	-0.000000000000	-0.000000000000	0.000000000000
0.000000000000	642.140468227425	0.000000001755	0.000431366694	0.000062541095	0.000000092211	0.000000000000	0.000000000000	-0.000000000000	-0.000000000000	0.000000000000
0.000000000000	647.157190635452	0.000000001755	0.000431366694	0.000062541095	0.000000092211	0.000000000000	0.000000000000	-0.000000000000	-0.000000000000	0.000000000000
0.000000000000	652.173913043478	0.000000001755	0.000431366694	0.000062541095	0.000000092211	0.000000000000	0.000000000000	-0.000000000000	-0.000000000000	0.000000000000
0.000000000000	657.190635451505	0.000000001755	0.000431366694	0.000062541095	0.000000092211	0.000000000000	0.000000000000	-0.000000000000	-0.000000000000	0.000000000000
0.000000000000	662.207357859532	0.000000001755	0.000431366694	0.000062541095	0.000000092211	0.000000000000	0.000000000000	-0.000000000000	-0.000000000000	0.000000000000
0.000000000000	667.224080267559	0.000000001755	0.000431366694	0.000062541095	0.000000092211	0.000000000000	0.000000000000	-0.000000000000	-0.000000000000	0.000000000000
0.000000000000	672.240802675585	0.000000001755	0.000431366694	0.000062541095	0.000000092211	0.000000000000	0.000000000000	-0.000000000000	-0.000000000000	0.000000000000
0.000000000000	677.257525083612	0.000000001755	0.000431366694	0.000062541095	0.000000092211	0.000000000000	0.000000000000	-0.000000000000	-0.000000000000	0.000000000000
0.000000000000	682.274247491639	0.000000001755	0.000431366694	0.000062541095	0.000000092211	0.000000000000	0.000000000000	-0.000000000000	-0.000000000000	0.000000000000
0.000000000000	687.290969899666	0.000000001755	0.000431366694	0.000062541095	0.000000092211	0.000000000000	0.000000000000	-0.000000000000	-0.000000000000	0.000000000000
0.000000000000	692.307692307692	0.000000001755	0.000431366694	0.000062541095	0.000000092211	0.000000000000	0.000000000000	-0.000000000000	-0.000000000000	0.000000000000
0.000000000000	697.324414715719	0.000000001755	0.000431366694	0.000062541095	0.000000092211	0.000000000000	0.000000000000	-0.000000000000	-0.000000000000	0.000000000000
0.000000000000	702.341137123746	0.000000001755	0.000431366694	0.000062541095	0.000000092211	0.000000000000	0.000000000000	-0.000000000000	-0.000000000000	0.000000000000
0.000000000000	707.357859531773	0.000000001755	0.000431366694	0.000062541095	0.000000092211	0.000000000000	0.000000000000	-0.000000000000	-0.000000000000	0.000000000000
0.000000000000	712.374581939799	0.000000001755	0.000431366694	0.000062541095	0.000000092211	0.000000000000	0.000000000000	-0.000000000000	-0.000000000000	0.000000000000
0.000000000000	717.391304347826	0.000000001755	0.000431366694	0.000062541095	0.000000092211	0.000000000000	0.000000000000	-0.000000000000	-0.000000000000	0.000000000000
0.000000000000	722.408026755853	0.000000001755	0.000431366694	0.000062541095	0.000000092211	0.000000000000	0.000000000000	-0.000000000000	-0.000000000000	0.000000000000
0.000000000000	727.424749163880	0.000000001755	0.000431366694	0.000062541095	0.000000092211	0.000000000000	0.000000000000	-0.000000000000	-0.000000000000	0.000000000000
0.000000000000	732.441471571906	0.000000001755	0.000431366694	0.000062541095	0.000000092211	0.000000000000	0.000000000000	-0.000000000000	-0.000000000000	0.000000000000
0.000000000000	737.458193979933	0.000000001755	0.000431366694	0.000062541095	0.000000092211	0.000000000000	0.000000000000	-0.000000000000	-0.000000000000	0.000000000000
0.000000000000	742.474916387960	0.000000001755	0.000431366694	0.000062541095	0.000000092211	0.000000000000	0.000000000000	-0.000000000000	-0.000000000000	0.000000000000
0.000000000000	747.491638795987	0.000000001755	0.000431366694	0.000062541095	0.000000092211	0.000000000000	0.000000000000	-0.000000000000	-0.000000000000	0.000000000000
0.000000000000	752.508361204013	0.000000001755	0.000431366694	0.000062541095	0.000000092211	0.000000000000	0.000000000000	-0.000000000000	-0.000000000000	0.000000000000
0.000000000000	757.525083612040	0.000000001755	0.000431366694	0.000062541095	0.000000092211	0.000000000000	0.000000000000	-0.000000000000	-0.000000000000	0.000000000000
0.000000000000	762.541806020067	0.000000001755	0.000431366694	0.000062541095	0.000000092211	0.000000000000	0.000000000000	-0.000000000000	-0.000000000000	0.000000000000
0.000000000000	767.558528428094	0.000000001755	0.000431366694	0.000062541095	0.000000092211	0.000000000000	0.000000000000	-0.000000000000	-0.000000000000	0.000000000000
0.000000000000	772.575250836120	0.000000001755	0.000431366694	0.000062541095	0.000000092211	0.000000000000	0.000000000000	-0.000000000000	-0.000000000000	0.000000000000
0.000000000000	777.591973244147	0.000000001755	0.000431366694	0.000062541095	0.000000092211	0.000000000000	0.000000000000	-0.000000000000	-0.000000000000	0.000000000000
0.000000000000	782.608695652174	0.000000001755	0.000431366694	0.000062541095	0.000000092211	0.000000000000	0.000000000000	-0.000000000000	-0.000000000000	0.000000000000
0.000000000000	787.625418060201	0.000000001755	0.000431366694	0.000062541095	0.000000092211	0.000000000000	0.000000000000	-0.000000000000	-0.000000000000	0.000000000000
0.000000000000	792.642140468227	0.000000001755	0.000431366694	0.000062541095	0.000000092211	0.000000000000	0.000000000000	-0.000000000000	-0.000000000000	0.000000000000
0.000000000000	797.658862876254	0.000000001755	0.000431366694	0.000062541095	0.000000092211	0.000000000000	0.000000000000	-0.000000000000	-0.000000000000	0.000000000000
0.000000000000	802.675585284281	0.000000001755	0.000431366694	0.000062541095	0.000000092211	0.000000000000	0.000000000000	-0.000000000000	-0.000000000000	0.000000000000
0.000000000000	807.692307692308	0.000000001755	0.000431366694	0.000062541095	0.000000092211	0.000000000000	0.000000000000	-0.000000000000	-0.000000000000	0.000000000000
0.000000000000	812.709030100335	0.000000001755	0.000431366694	0.000062541095	0.000000092211	0.000000000000	0.000000000000	-0.000000000000	-0.000000000000	0.000000000000
0.000000000000	817.725752508361	0.000000001755	0.000431366694	0.000062541095	0.000000092211	0.000000000000	0.000000000000	-0.000000000000	-0.000000000000	0.000000000000
0.000000000000	822.742474916388	0.000000001755	0.000431366694	0.000062541095	0.000000092211	0.000000000000	0.000000000000	-0.000000000000	-0.000000000000	0.000000000000
0.000000000000	827.759197324415	0.000000001755	0.000431366694	0.000062541095	0.000000092211	0.000000000000	0.000000000000	-0.000000000000	-0.000000000000	0.000000000000
0.000000000000	832.775919732441	0.000000001755	0.000431366694	0.000062541095	0.000000092211	0.000000000000	0.000000000000	-0.000000000000	-0.000000000000	0.000000000000
0.000000000000	837.792642140468	0.000000001755	0.000431366694	0.000062541095	0.000000092211	0.000000000000	0.000000000000	-0.000000000000	-0.000000000000	0.000000000000
0.000000000000	842.809364548495	0.000000001755	0.000431366694	0.000062541095	0.000000092211	0.000000000000	0.000000000000	-0.000000000000	-0.000000000000	0.000000000000
0.000000000000	847.826086956522	0.000000001755	0.000431366694	0.000062541095	0.000000092211	0.000000000000	0.000000000000	-0.000000000000	-0.000000000000	0.000000000000
0.000000000000	852.842809364549	0.000000001755	0.000431366694	0.000062541095	0.000000092211	0.000000000000	0.000000000000	-0.000000000000	-0.000000000000	0.000000000000
0.000000000000	857.859531772575	0.000000001755	0.000431366694	0.000062541095	0.000000092211	0.000000000000	0.000000000000	-0.000000000000	-0.000000000000	0.000000000000
0.000000000000	862.876254180602	0.000000001755	0.000431366694	0.000062541095	0.000000092211	0.000000000000	0.000000000000	-0.000000000000	-0.000000000000	0.000000000000
0.000000000000	867.892976588629	0.000000001755	0.000431366694	0.000062541095	0.000000092211	0.000000000000	0.000000000000	-0.000000000000	-0.000000000000	0.000000000000
0.000000000000	872.909698996656	0.000000001755	0.000431366694	0.000062541095	0.000000092211	0.000000000000	0.000000000000	-0.000000000000	-0.000000000000	0.000000000000
0.000000000000	877.926421404682	0.000000001755	0.000431366694	0.000062541095	0.000000092211	0.000000000000	0.000000000000	-0.000000000000	-0.000000000000	0.000000000000
0.000000000000	882.943143812709	0.000000001755	0.000431366694	0.000062541095	0.000000092211	0.000000000000	0.000000000000	-0.000000000000	-0.000000000000	0.000000000000
0.000000000000	887.959866220736	0.000000001755	0.000431366694	0.000062541095	0.000000092211	0.000000000000	0.000000000000	-0.000000000000	-0.000000000000	0.000000000000
0.000000000000	892.976588628763	0.000000001755	0.000431366694	0.000062541095	0.000000092211	0.000000000000	0.000000000000	-0.000000000000	-0.000000000000	0.000000000000
0.000000000000	897.993311036789	0.000000001755	0.000431366694	0.000062541095	0.000000092211	0.000000000000	0.000000000000	-0.000000000000	-0.000000000000	0.000000000000
0.000000000000	903.010033444816	0.000000001755	0.000431366694	0.000062541095	0.000000092211	0.000000000000	0.000000000000	-0.000000000000	-0.000000000000	0.000000000000
0.000000000000	908.026755852843	0.000000001755	0.000431366694	0.000062541095	0.000000092211	0.000000000000	0.000000000000	-0.000000000000	-0.000000000000	0.000000000000
0.000000000000	913.043478260870	0.000000001755	0.000431366694	0.000062541095	0.000000092211	0.000000000000	0.000000000000	-0.000000000000	-0.000000000000	0.000000000000
0.000000000000	918.060200668896	0.000000001755	0.000431366694	0.000062541095	0.000000092211	0.000000000000	0.000000000000	-0.000000000000	-0.000000000000	0.000000000000
0.000000000000	923.076923076923	0.000000001755	0.000431366694	0.000062541095	0.000000092211	0.000000000000	0.000000000000	-0.000000000000	-0.000000000000	0.000000000000
0.000000000000	928.093645484950	0.000000001755	0.000431366694	0.000062541095	0.000000092211	0.000000000000	0.000000000000	-0.000000000000	-0.000000000000	0.000000000000
0.000000000000	933.110367892977	0.000000001755	0.000431366694	0.000062541095	0.000000092211	0.000000000000	0.000000000000	-0.000000000000	-0.000000000000	0.000000000000
0.000000000000	938.127090301003	0.000000001755	0.000431366694	0.000062541095	0.000000092211	0.000000000000	0.000000000000	-0.000000000000	-0.000000000000	0.000000000000
0.000000000000	943.143812709030	0.000000001755	0.000431366694	0.000062541095	0.000000092211	0.000000000000	0.000000000000	-0.000000000000	-0.000000000000	0.000000000000
0.000000000000	948.160535117057	0.000000001755	0.000431366694	0.000062541095	0.000000092211	0.000000000000	0.000000000000	-0.000000000000	-0.000000000000	0.000000000000
0.000000000000	953.177257525084	0.000000001755	0.000431366694	0.000062541095	0.000000092211	0.000000000000	0.000000000000	-0.000000000000	-0.000000000000	0.000000000000
0.000000000000	958.193979933110	0.000000001755	0.000431366694	0.000062541095	0.000000092211	0.000000000000	0.000000000000	-0.000000000000	-0.000000000000	0.000000000000
0.000000000000	963.210702341137	0.000000001755	0.000431366694	0.000062541095	0.000000092211	0.000000000000	0.000000000000	-0.000000000000	-0.000000000000	0.000000000000
0.000000000000	968.227424749164	0.000000001755	0.000431366694	0.000062541095	0.000000092211	0.000000000000	0.000000000000	-0.000000000000	-0.000000000000	0.000000000000
0.000000000000	973.244147157191	0.000000001755	0.000431366694	0.000062541095	0.000000092211	0.000000000000	0.000000000000	-0.000000000000	-0.000000000000	0.000000000000
0.000000000000	978.260869565217	0.000000001755	0.000431366694	0.000062541095	0.000000092211	0.000000000000	0.000000000000	-0.000000000000	-0.000000000000	0.000000000000
0.000000000000	983.277591973244	0.000000001755	0.000431366694	0.000062541095	0.000000092211	0.000000000000	0.000000000000	-0.000000000000	-0.000000000000	0.000000000000
0.000000000000	988.294314381271	0.000000001755	0.000431366694	0.000062541095	0.000000092211	0.000000000000	0.000000000000	-0.000000000000	-0.000000000000	0.000000000000
0.000000000000	993.311036789298	0.000000001755	0.000431366694	0.000062541095	0.000000092211	0.000000000000	0.000000000000	-0.000000000000	-0.000000000000	0.000000000000
0.000000000000	998.327759197324	0.000000001755	0.000431366694	0.000062541095	0.000000092211	0.000000000000	0.000000000000	-0.000000000000	-0.000000000000	0.000000000000
0.000000000000	1003.344481605351	0.000000001755	0.000431366694	0.000062541095	0.000000092211	0.000000000000	0.000000000000	-0.000000000000	-0.000000000000	0.000000000000
0.000000000000	1008.361204013378	0.000000001755	0.000431366694	0.000062541095	0.000000092211	0.000000000000	0.000000000000	-0.000000000000	-0.000000000000	0.000000000000
0.000000000000	1013.377926421405	0.000000001755	0.000431366694	0.000062541095	0.000000092211	0.000000000000	0.000000000000	-0.000000000000	-0.000000000000	0.000000000000
0.000000000000	1018.394648829432	0.000000001755	0.000431366694	0.000062541095	0.000000092211	0.000000000000	0.000000000000	-0.000000000000	-0.000000000000	0.000000000000
0.000000000000	1023.411371237458	0.000000001755	0.000431366694	0.000062541095	0.000000092211	0.000000000000	0.000000000000	-0.000000000000	-0.000000000000	0.000000000000
0.000000000000	1028.428093645485	0.000000001755	0.000431366694	0.000062541095	0.000000092211	0.000000000000	0.000000000000	-0.000000000000	-0.000000000000	0.000000000000
0.000000000000	1033.444816053512	0.000000001755	0.000431366694	0.000062541095	0.000000092211	0.000000000000	0.000000000000	-0.000000000000	-0.000000000000	0.000000000000
0.000000000000	1038.461538461539	0.000000001755	0.000431366694	0.000062541095	0.000000092211	0.000000000000	0.000000000000	-0.000000000000	-0.000000000000	0.000000000000
0.000000000000	1043.478260869565	0.000000001755	0.000431366694	0.000062541095	0.000000092211	0.000000000000	0.000000000000	-0.000000000000	-0.000000000000	0.000000000000
0.000000000000	1048.494983277592	0.000000001755	0.000431366694	0.000062541095	0.000000092211	0.000000000000	0.000000000000	-0.000000000000	-0.000000000000	0.000000000000
0.000000000000	1053.511705685619	0.000000001755	0.000431366694	0.000062541095	0.000000092211	0.000000000000	0.000000000000	-0.000000000000	-0.000000000000	0.000000000000
0.000000000000	1058.528428093646	0.000000001755	0.000431366694	0.000062541095	0.000000092211	0.000000000000	0.000000000000	-0.000000000000	-0.000000000000	0.000000000000
0.000000000000	1063.545150501672	0.000000001755	0.000431366694	0.000062541095	0.000000092211	0.000000000000	0.000000000000	-0.000000000000	-0.000000000000	0.000000000000
0.000000000000	1068.561872909699	0.000000001755	0.000431366694	0.000062541095	0.000000092211	0.000000000000	0.000000000000	-0.000000000000	-0.000000000000	0.000000000000
0.000000000000	1073.578595317726	0.000000001755	0.000431366694	0.000062541095	0.000000092211	0.000000000000	0.000000000000	-0.000000000000	-0.000000000000	0.000000000000
0.000000000000	1078.595317725752	0.000000001755	0.000431366694	0.000062541095	0.000000092211	0.000000000000	0.000000000000	-0.000000000000	-0.000000000000	0.000000000000
0.000000000000	1083.612040133779	0.000000001755	0.000431366694	0.000062541095	0.000000092211	0.000000000000	0.000000000000	-0.000000000000	-0.000000000000	0.000000000000
0.000000000000	1088.628762541806	0.000000001755	0.000431366694	0.000062541095	0.000000092211	0.000000000000	0.000000000000	-0.000000000000	-0.000000000000	0.000000000000
0.000000000000	1093.645484949833	0.000000001755	0.000431366694	0.000062541095	0.000000092211	0.000000000000	0.000000000000	-0.000000000000	-0.000000000000	0.000000000000
0.000000000000	1098.662207357860	0.000000001755	0.000431366694	0.000062541095	0.000000092211	0.000000000000	0.000000000000	-0.000000000000	-0.000000000000	0.000000000000
0.000000000000	1103.678929765886	0.000000001755	0.000431366694	0.000062541095	0.000000092211	0.000000000000	0.000000000000	-0.000000000000	-0.000000000000	0.000000000000
0.000000000000	1108.695652173913	0.000000001755	0.000431366694	0.000062541095	0.000000092211	0.000000000000	0.000000000000	-0.000000000000	-0.000000000000	0.000000000000
0.000000000000	1113.712374581940	0.000000001755	0.000431366694	0.000062541095	0.000000092211	0.000000000000	0.000000000000	-0.000000000000	-0.000000000000	0.000000000000
0.000000000000	1118.729096989967	0.000000001755	0.000431366694	0.000062541095	0.000000092211	0.000000000000	0.000000000000	-0.000000000000	-0.000000000000	0.000000000000
0.000000000000	1123.745819397993	0.000000001755	0.000431366694	0.000062541095	0.000000092211	0.000000000000	0.000000000000	-0.000000000000	-0.000000000000	0.000000000000
0.000000000000	1128.762541806020	0.000000001755	0.000431366694	0.000062541095	0.000000092211	0.000000000000	0.000000000000	-0.000000000000	-0.000000000000	0.000000000000
0.000000000000	1133.779264214047	0.000000001755	0.000431366694	0.000062541095	0.000000092211	0.000000000000	0.000000000000	-0.000000000000	-0.000000000000	0.000000000000
0.000000000000	1138.795986622074	0.000000001755	0.000431366694	0.000062541095	0.000000092211	0.000000000000	0.000000000000	-0.000000000000	-0.000000000000	0.000000000000
0.000000000000	1143.812709030100	0.000000001755	0.000431366694	0.000062541095	0.000000092211	0.000000000000	0.000000000000	-0.000000000000	-0.000000000000	0.000000000000
0.000000000000	1148.829431438127	0.000000001755	0.000431366694	0.000062541095	0.000000092211	0.000000000000	0.000000000000	-0.000000000000	-0.000000000000	0.000000000000
0.000000000000	1153.846153846154	0.000000001755	0.000431366694	0.000062541095	0.000000092211	0.000000000000	0.000000000000	-0.000000000000	-0.000000000000	0.000000000000
0.000000000000	1158.862876254181	0.000000001755	0.000431366694	0.000062541095	0.000000092211	0.000000000000	0.000000000000	-0.000000000000	-0.000000000000	0.000000000000
0.000000000000	1163.879598662207	0.000000001755	0.000431366694	0.000062541095	0.000000092211	0.000000000000	0.000000000000	-0.000000000000	-0.000000000000	0.000000000000
0.000000000000	1168.896321070234	0.000000001755	0.000431366694	0.000062541095	0.000000092211	0.000000000000	0.000000000000	-0.000000000000	-0.000000000000	0.000000000000
0.000000000000	1173.913043478261	0.000000001755	0.000431366694	0.000062541095	0.000000092211	0.000000000000	0.000000000000	-0.000000000000	-0.000000000000	0.000000000000
0.000000000000	1178.929765886288	0.000000001755	0.000431366694	0.000062541095	0.000000092211	0.000000000000	0.000000000000	-0.000000000000	-0.000000000000	0.000000000000
0.000000000000	1183.946488294314	0.000000001755	0.000431366694	0.000062541095	0.000000092211	0.000000000000	0.000000000000	-0.000000000000	-0.000000000000	0.000000000000
0.000000000000	1188.963210702341	0.000000001755	0.000431366694	0.000062541095	0.000000092211	0.000000000000	0.000000000000	-0.000000000000	-0.000000000000	0.000000000000
0.000000000000	1193.979933110368	0.000000001755	0.000431366694	0.000062541095	0.000000092211	0.000000000000	0.000000000000	-0.000000000000	-0.000000000000	0.000000000000
0.000000000000	1198.996655518395	0.000000001755	0.000431366694	0.000062541095	0.000000092211	0.000000000000	0.000000000000	-0.000000000000	-0.000000000000	0.000000000000
0.000000000000	1204.013377926422	0.000000001755	0.000431366694	0.000062541095	0.000000092211	0.000000000000	0.000000000000	-0.000000000000	-0.000000000000	0.000000000000
0.000000000000	1209.030100334448	0.000000001755	0.000431366694	0.000062541095	0.000000092211	0.000000000000	0.000000000000	-0.000000000000	-0.000000000000	0.000000000000
0.000000000000	1214.046822742475	0.000000001755	0.000431366694	0.000062541095	0.000000092211	0.000000000000	0.000000000000	-0.000000000000	-0.000000000000	0.000000000000
0.000000000000	1219.063545150502	0.000000001755	0.000431366694	0.000062541095	0.000000092211	0.000000000000	0.000000000000	-0.000000000000	-0.000000000000	0.000000000000
0.000000000000	1224.080267558528	0.000000001755	0.000431366694	0.000062541095	0.000000092211	0.000000000000	0.000000000000	-0.000000000000	-0.000000000000	0.000000000000
0.000000000000	1229.096989966555	0.000000001755	0.000431366694	0.000062541095	0.000000092211	0.000000000000	0.000000000000	-0.000000000000	-0.000000000000	0.000000000000
0.000000000000	1234.113712374582	0.000000001755	0.000431366694	0.000062541095	0.000000092211	0.000000000000	0.000000000000	-0.000000000000	-0.000000000000	0.000000000000
0.000000000000	1239.130434782609	0.000000001755	0.000431366694	0.000062541095	0.000000092211	0.000000000000	0.000000000000	-0.000000000000	-0.000000000000	0.000000000000
0.000000000000	1244.147157190635	0.000000001755	0.000431366694	0.000062541095	0.000000092211	0.000000000000	0.000000000000	-0.000000000000	-0.000000000000	0.000000000000
0.000000000000	1249.163879598662	0.000000001755	0.000431366694	0.000062541095	0.000000092211	0.000000000000	0.000000000000	-0.000000000000	-0.000000000000	0.000000000000
0.000000000000	1254.180602006689	0.000000001755	0.000431366694	0.000062541095	0.000000092211	0.000000000000	0.000000000000	-0.000000000000	-0.000000000000	0.000000000000
0.000000000000	1259.197324414716	0.000000001755	0.000431366694	0.000062541095	0.000000092211	0.000000000000	0.000000000000	-0.000000000000	-0.000000000000	0.000000000000
0.000000000000	1264.214046822743	0.000000001755	0.000431366694	0.000062541095	0.000000092211	0.000000000000	0.000000000000	-0.000000000000	-0.000000000000	0.000000000000
0.000000000000	1269.230769230769	0.000000001755	0.000431366694	0.000062541095	0.000000092211	0.000000000000	0.000000000000	-0.000000000000	-0.000000000000	0.000000000000
0.000000000000	1274.247491638796	0.000000001755	0.000431366694	0.000062541095	0.000000092211	0.000000000000	0.000000000000	-0.000000000000	-0.000000000000	0.000000000000
0.000000000000	1279.264214046823	0.000000001755	0.000431366694	0.000062541095	0.000000092211	0.000000000000	0.000000000000	-0.000000000000	-0.000000000000	0.000000000000
0.000000000000	1284.280936454850	0.000000001755	0.000431366694	0.000062541095	0.000000092211	0.000000000000	0.000000000000	-0.000000000000	-0.000000000000	0.000000000000
0.000000000000	1289.297658862876	0.000000001755	0.000431366694	0.000062541095	0.000000092211	0.000000000000	0.000000000000	-0.000000000000	-0.000000000000	0.000000000000
0.000000000000	1294.314381270903	0.000000001755	0.000431366694	0.000062541095	0.000000092211	0.000000000000	0.000000000000	-0.000000000000	-0.000000000000	0.000000000000
0.000000000000	1299.331103678930	0.000000001755	0.000431366694	0.000062541095	0.000000092211	0.000000000000	0.000000000000	-0.000000000000	-0.000000000000	0.000000000000
0.000000000000	1304.347826086957	0.000000001755	0.000431366694	0.000062541095	0.000000092211	0.000000000000	0.000000000000	-0.000000000000	-0.000000000000	0.000000000000
0.000000000000	1309.364548494983	0.000000001755	0.000431366694	0.000062541095	0.000000092211	0.000000000000	0.000000000000	-0.000000000000	-0.000000000000	0.000000000000
0.000000000000	1314.381270903010	0.000000001755	0.000431366694	0.000062541095	0.000000092211	0.000000000000	0.000000000000	-0.000000000000	-0.000000000000	0.000000000000
0.000000000000	1319.397993311037	0.000000001755	0.000431366694	0.000062541095	0.000000092211	0.000000000000	0.000000000000	-0.000000000000	-0.000000000000	0.000000000000
0.000000000000	1324.414715719064	0.000000001755	0.000431366694	0.000062541095	0.000000092211	0.000000000000	0.000000000000	-0.000000000000	-0.000000000000	0.000000000000
0.000000000000	1329.431438127090	0.000000001755	0.000431366694	0.000062541095	0.000000092211	0.000000000000	0.000000000000	-0.000000000000	-0.000000000000	0.000000000000
0.000000000000	1334.448160535117	0.000000001755	0.000431366694	0.000062541095	0.000000092211	0.000000000000	0.000000000000	-0.000000000000	-0.000000000000	0.000000000000
0.000000000000	1339.464882943144	0.000000001755	0.000431366694	0.000062541095	0.000000092211	0.000000000000	0.000000000000	-0.000000000000	-0.000000000000	0.000000000000
0.000000000000	1344.481605351171	0.000000001755	0.000431366694	0.000062541095	0.000000092211	0.000000000000	0.000000000000	-0.000000000000	-0.000000000000	0.000000000000
0.000000000000	1349.498327759197	0.000000001755	0.000431366694	0.000062541095	0.000000092211	0.000000000000	0.000000000000	-0.000000000000	-0.000000000000	0.000000000000
0.000000000000	1354.515050167224	0.000000001755	0.000431366694	0.000062541095	0.000000092211	0.000000000000	0.000000000000	-0.000000000000	-0.000000000000	0.000000000000
0.000000000000	1359.531772575251	0.000000001755	0.000431366694	0.000062541095	0.000000092211	0.000000000000	0.000000000000	-0.000000000000	-0.000000000000	0.000000000000
0.000000000000	1364.548494983278	0.000000001755	0.000431366694	0.000062541095	0.000000092211	0.000000000000	0.000000000000	-0.000000000000	-0.000000000000	0.000000000000
0.000000000000	1369.565217391304	0.000000001755	0.000431366694	0.000062541095	0.000000092211	0.000000000000	0.000000000000	-0.000000000000	-0.000000000000	0.000000000000
0.000000000000	1374.581939799331	0.000000001755	0.000431366694	0.000062541095	0.000000092211	0.000000000000	0.000000000000	-0.000000000000	-0.000000000000	0.000000000000
0.000000000000	1379.598662207358	0.000000001755	0.000431366694	0.000062541095	0.000000092211	0.000000000000	0.000000000000	-0.000000000000	-0.000000000000	0.000000000000
0.000000000000	1384.615384615385	0.000000001755	0.000431366694	0.000062541095	0.000000092211	0.000000000000	0.000000000000	-0.000000000000	-0.000000000000	0.000000000000
0.000000000000	1389.632107023411	0.000000001755	0.000431366694	0.000062541095	0.000000092211	0.000000000000	0.000000000000	-0.000000000000	-0.000000000000	0.000000000000
0.000000000000	1394.648829431438	0.000000001755	0.000431366694	0.000062541095	0.000000092211	0.000000000000	0.000000000000	-0.000000000000	-0.000000000000	0.000000000000
0.000000000000	1399.665551839465	0.000000001755	0.000431366694	0.000062541095	0.000000092211	0.000000000000	0.000000000000	-0.000000000000	-0.000000000000	0.000000000000
0.000000000000	1404.682274247492	0.000000001755	0.000431366694	0.000062541095	0.000000092211	0.000000000000	0.000000000000	-0.000000000000	-0.000000000000	0.000000000000
0.000000000000	1409.698996655518	0.000000001755	0.000431366694	0.000062541095	0.000000092211	0.000000000000	0.000000000000	-0.000000000000	-0.000000000000	0.000000000000
0.000000000000	1414.715719063545	0.000000001755	0.000431366694	0.000062541095	0.000000092211	0.000000000000	0.000000000000	-0.000000000000	-0.000000000000	0.000000000000
0.000000000000	1419.732441471572	0.000000001755	0.000431366694	0.000062541095	0.000000092211	0.000000000000	0.000000000000	-0.000000000000	-0.000000000000	0.000000000000
0.000000000000	1424.749163879599	0.000000001755	0.000431366694	0.000062541095	0.000000092211	0.000000000000	0.000000000000	-0.000000000000	-0.000000000000	0.000000000000
0.000000000000	1429.765886287626	0.000000001755	0.000431366694	0.000062541095	0.000000092211	0.000000000000	0.000000000000	-0.000000000000	-0.000000000000	0.000000000000
0.000000000000	1434.782608695652	0.000000001755	0.000431366694	0.000062541095	0.000000092211	0.000000000000	0.000000000000	-0.000000000000	-0.000000000000	0.000000000000
0.000000000000	1439.799331103679	0.000000001755	0.000431366694	0.000062541095	0.000000092211	0.000000000000	0.000000000000	-0.000000000000	-0.000000000000	0.000000000000
0.000000000000	1444.816053511706	0.000000001755	0.000431366694	0.000062541095	0.000000092211	0.000000000000	0.000000000000	-0.000000000000	-0.000000000000	0.000000000000
0.000000000000	1449.832775919733	0.000000001755	0.000431366694	0.000062541095	0.000000092211	0.000000000000	0.000000000000	-0.000000000000	-0.000000000000	0.000000000000
0.000000000000	1454.849498327759	0.000000001755	0.000431366694	0.000062541095	0.000000092211	0.000000000000	0.000000000000	-0.000000000000	-0.000000000000	0.000000000000
0.000000000000	1459.866220735786	0.000000001755	0.000431366694	0.000062541095	0.000000092211	0.000000000000	0.000000000000	-0.000000000000	-0.000000000000	0.000000000000
0.000000000000	1464.882943143813	0.000000001755	0.000431366694	0.000062541095	0.000000092211	0.000000000000	0.000000000000	-0.000000000000	-0.000000000000	0.000000000000
0.000000000000	1469.899665551839	0.000000001755	0.000431366694	0.000062541095	0.000000092211	0.000000000000	0.000000000000	-0.000000000000	-0.000000000000	0.000000000000
0.000000000000	1474.916387959866	0.000000001755	0.000431366694	0.000062541095	0.000000092211	0.000000000000	0.000000000000	-0.000000000000	-0.000000000000	0.000000000000
0.000000000000	1479.933110367893	0.000000001755	0.000431366694	0.000062541095	0.000000092211	0.000000000000	0.000000000000	-0.000000000000	-0.000000000000	0.000000000000
0.000000000000	1484.949832775920	0.000000001755	0.000431366694	0.000062541095	0.000000092211	0.000000000000	0.000000000000	-0.000000000000	-0.000000000000	0.000000000000
0.000000000000	1489.966555183947	0.000000001755	0.000431366694	0.000062541095	0.000000092211	0.000000000000	0.000000000000	-0.000000000000	-0.000000000000	0.000000000000
0.000000000000	1494.983277591973	0.000000001755	0.000431366694	0.000062541095	0.000000092211	0.000000000000	0.000000000000	-0.000000000000	-0.000000000000	0.000000000000
0.000000000000	1500.000000000000	0.000000001755	0.000431366694	0.000062541095	0.000000092211	0.000000000000	0.000000000000	-0.000000000000	-0.000000000000	0.000000000000
0.000000000000	1505.016722408027	0.000000001755	0.000431366694	0.000062541095	0.000000092211	0.000000000000	0.000000000000	-0.000000000000	-0.000000000000	0.000000000000
0.000000000000	1510.033444816054	0.000000004080	0.000369164820	0.000124409976	0.000000425203	0.000062537190	-0.000001492433	-0.000266779269	-0.000005948311	0.000000000000
-0.000272727580	1515.050167224080	0.000000004080	0.000369165965	0.000124407687	0.000000426348	0.000000000000	0.000000000000	0.000000009873	-0.000000020451	-0.000000000000
-0.000000010578	1520.066889632107	0.000000004080	0.000369165973	0.000124407672	0.000000426355	0.000000000000	0.000000000000	0.000000000063	-0.000000000130	-0.000000000000
-0.000000000067	1525.083612040134	0.000000004080	0.000369165973	0.000124407672	0.000000426356	0.000000000000	0.000000000000	0.000000000000	-0.000000000001	-0.000000000000
-0.000000000000	1530.100334448161	0.000000004080	0.000369165973	0.000124407672	0.000000426356	0.000000000000	0.000000000000	0.000000000000	-0.000000000000	-0.000000000000
-0.000000000000	1535.117056856187	0.000000004080	0.000369165973	0.000124407672	0.000000426356	0.000000000000	0.000000000000	0.000000000000	-0.000000000000	-0.000000000000
-0.000000000000	1540.133779264214	0.000000004080	0.000369165973	0.000124407672	0.000000426356	0.000000000000	0.000000000000	0.000000000000	-0.000000000000	-0.000000000000
-0.000000000000	1545.150501672241	0.000000004080	0.000369165973	0.000124407672	0.000000426356	0.000000000000	0.000000000000	-0.000000000000	-0.000000000000	0.000000000000
-0.000000000000	1550.167224080268	0.000000004080	0.000369165973	0.000124407672	0.000000426356	0.000000000000	0.000000000000	-0.000000000000	-0.000000000000	0.000000000000
0.000000000000	1555.183946488294	0.000000004080	0.000369165973	0.000124407672	0.000000426356	0.000000000000	0.000000000000	-0.000000000000	-0.000000000000	0.000000000000
0.000000000000	1560.200668896321	0.000000004080	0.000369165973	0.000124407672	0.000000426356	0.000000000000	0.000000000000	-0.000000000000	-0.000000000000	0.000000000000
0.000000000000	1565.217391304348	0.000000004080	0.000369165973	0.000124407672	0.000000426356	0.000000000000	0.000000000000	-0.000000000000	-0.000000000000	0.000000000000
0.000000000000	1570.234113712375	0.000000004080	0.000369165973	0.000124407672	0.000000426356	0.000000000000	0.000000000000	-0.000000000000	-0.000000000000	0.000000000000
0.000000000000	1575.250836120401	0.000000004080	0.000369165973	0.000124407672	0.000000426356	0.000000000000	0.000000000000	-0.000000000000	-0.000000000000	0.000000000000
0.000000000000	1580.267558528428	0.000000004080	0.000369165973	0.000124407672	0.000000426356	0.000000000000	0.000000000000	-0.000000000000	-0.000000000000	0.000000000000
0.000000000000	1585.284280936455	0.000000004080	0.000369165973	0.000124407672	0.000000426356	0.000000000000	0.000000000000	-0.000000000000	-0.000000000000	0.000000000000
0.000000000000	1590.301003344482	0.000000004080	0.000369165973	0.000124407672	0.000000426356	0.000000000000	0.000000000000	-0.000000000000	-0.000000000000	0.000000000000
0.000000000000	1595.317725752509	0.000000004080	0.000369165973	0.000124407672	0.000000426356	0.000000000000	0.000000000000	-0.000000000000	-0.000000000000	0.000000000000
0.000000000000	1600.334448160535	0.000000004080	0.000369165973	0.000124407672	0.000000426356	0.000000000000	0.000000000000	-0.000000000000	-0.000000000000	0.000000000000
0.000000000000	1605.351170568562	0.000000004080	0.000369165973	0.000124407672	0.000000426356	0.000000000000	0.000000000000	-0.000000000000	-0.000000000000	0.000000000000
0.000000000000	1610.367892976589	0.000000004080	0.000369165973	0.000124407672	0.000000426356	0.000000000000	0.000000000000	-0.000000000000	-0.000000000000	0.000000000000
0.000000000000	1615.384615384615	0.000000004080	0.000369165973	0.000124407672	0.000000426356	0.000000000000	0.000000000000	-0.000000000000	-0.000000000000	0.000000000000
0.000000000000	1620.401337792642	0.000000004080	0.000369165973	0.000124407672	0.000000426356	0.000000000000	0.000000000000	-0.000000000000	-0.000000000000	0.000000000000
0.000000000000	1625.418060200669	0.000000004080	0.000369165973	0.000124407672	0.000000426356	0.000000000000	0.000000000000	-0.000000000000	-0.000000000000	0.000000000000
0.000000000000	1630.434782608696	0.000000004080	0.000369165973	0.000124407672	0.000000426356	0.000000000000	0.000000000000	-0.000000000000	-0.000000000000	0.000000000000
0.000000000000	1635.451505016722	0.000000004080	0.000369165973	0.000124407672	0.000000426356	0.000000000000	0.000000000000	-0.000000000000	-0.000000000000	0.000000000000
0.000000000000	1640.468227424749	0.000000004080	0.000369165973	0.000124407672	0.000000426356	0.000000000000	0.000000000000	-0.000000000000	-0.000000000000	0.000000000000
0.000000000000	1645.484949832776	0.000000004080	0.000369165973	0.000124407672	0.000000426356	0.000000000000	0.000000000000	-0.000000000000	-0.000000000000	0.000000000000
0.000000000000	1650.501672240803	0.000000004080	0.000369165973	0.000124407672	0.000000426356	0.000000000000	0.000000000000	-0.000000000000	-0.000000000000	0.000000000000
0.000000000000	1655.518394648830	0.000000004080	0.000369165973	0.000124407672	0.000000426356	0.000000000000	0.000000000000	-0.000000000000	-0.000000000000	0.000000000000
0.000000000000	1660.535117056856	0.000000004080	0.000369165973	0.000124407672	0.000000426356	0.000000000000	0.000000000000	-0.000000000000	-0.000000000000	0.000000000000
0.000000000000	1665.551839464883	0.000000004080	0.000369165973	0.000124407672	0.000000426356	0.000000000000	0.000000000000	-0.000000000000	-0.000000000000	0.000000000000
0.000000000000	1670.568561872910	0.000000004080	0.000369165973	0.000124407672	0.000000426356	0.000000000000	0.000000000000	-0.000000000000	-0.000000000000	0.000000000000
0.000000000000	1675.585284280937	0.000000004080	0.000369165973	0.000124407672	0.000000426356	0.000000000000	0.000000000000	-0.000000000000	-0.000000000000	0.000000000000
0.000000000000	1680.602006688963	0.000000004080	0.000369165973	0.000124407672	0.000000426356	0.000000000000	0.000000000000	-0.000000000000	-0.000000000000	0.000000000000
0.000000000000	1685.618729096990	0.000000004080	0.000369165973	0.000124407672	0.000000426356	0.000000000000	0.000000000000	-0.000000000000	-0.000000000000	0.000000000000
0.000000000000	1690.635451505017	0.000000004080	0.000369165973	0.000124407672	0.000000426356	0.000000000000	0.000000000000	-0.000000000000	-0.000000000000	0.000000000000
0.000000000000	1695.652173913043	0.000000004080	0.000369165973	0.000124407672	0.000000426356	0.000000000000	0.000000000000	-0.000000000000	-0.000000000000	0.000000000000
0.000000000000	1700.668896321070	0.000000004080	0.000369165973	0.000124407672	0.000000426356	0.000000000000	0.000000000000	-0.000000000000	-0.000000000000	0.000000000000
0.000000000000	1705.685618729097	0.000000004080	0.000369165973	0.000124407672	0.000000426356	0.000000000000	0.000000000000	-0.000000000000	-0.000000000000	0.000000000000
0.000000000000	1710.702341137124	0.000000004080	0.000369165973	0.000124407672	0.000000426356	0.000000000000	0.000000000000	-0.000000000000	-0.000000000000	0.000000000000
0.000000000000	1715.719063545151	0.000000004080	0.000369165973	0.000124407672	0.000000426356	0.000000000000	0.000000000000	-0.000000000000	-0.000000000000	0.000000000000
0.000000000000	1720.735785953177	0.000000004080	0.000369165973	0.000124407672	0.000000426356	0.000000000000	0.000000000000	-0.000000000000	-0.000000000000	0.000000000000
0.000000000000	1725.752508361204	0.000000004080	0.000369165973	0.000124407672	0.000000426356	0.000000000000	0.000000000000	-0.000000000000	-0.000000000000	0.000000000000
0.000000000000	1730.769230769231	0.000000004080	0.000369165973	0.000124407672	0.000000426356	0.000000000000	0.000000000000	-0.000000000000	-0.000000000000	0.000000000000
0.000000000000	1735.785953177258	0.000000004080	0.000369165973	0.000124407672	0.000000426356	0.000000000000	0.000000000000	-0.000000000000	-0.000000000000	0.000000000000
0.000000000000	1740.802675585284	0.000000004080	0.000369165973	0.000124407672	0.000000426356	0.000000000000	0.000000000000	-0.000000000000	-0.000000000000	0.000000000000
0.000000000000	1745.819397993311	0.000000004080	0.000369165973	0.000124407672	0.000000426356	0.000000000000	0.000000000000	-0.000000000000	-0.000000000000	0.000000000000
0.000000000000	1750.836120401338	0.000000004080	0.000369165973	0.000124407672	0.000000426356	0.000000000000	0.000000000000	-0.000000000000	-0.000000000000	0.000000000000
0.000000000000	1755.852842809365	0.000000004080	0.000369165973	0.000124407672	0.000000426356	0.000000000000	0.000000000000	-0.000000000000	-0.000000000000	0.000000000000
0.000000000000	1760.869565217391	0.000000004080	0.000369165973	0.000124407672	0.000000426356	0.000000000000	0.000000000000	-0.000000000000	-0.000000000000	0.000000000000
0.000000000000	1765.886287625418	0.000000004080	0.000369165973	0.000124407672	0.000000426356	0.000000000000	0.000000000000	-0.000000000000	-0.000000000000	0.000000000000
0.000000000000	1770.903010033445	0.000000004080	0.000369165973	0.000124407672	0.000000426356	0.000000000000	0.000000000000	-0.000000000000	-0.000000000000	0.000000000000
0.000000000000	1775.919732441472	0.000000004080	0.000369165973	0.000124407672	0.000000426356	0.000000000000	0.000000000000	-0.000000000000	-0.000000000000	0.000000000000
0.000000000000	1780.936454849498	0.000000004080	0.000369165973	0.000124407672	0.000000426356	0.000000000000	0.000000000000	-0.000000000000	-0.000000000000	0.000000000000
0.000000000000	1785.953177257525	0.000000004080	0.000369165973	0.000124407672	0.000000426356	0.000000000000	0.000000000000	-0.000000000000	-0.000000000000	0.000000000000
0.000000000000	1790.969899665552	0.000000004080	0.000369165973	0.000124407672	0.000000426356	0.000000000000	0.000000000000	-0.000000000000	-0.000000000000	0.000000000000
0.000000000000	1795.986622073579	0.000000004080	0.000369165973	0.000124407672	0.000000426356	0.000000000000	0.000000000000	-0.000000000000	-0.000000000000	0.000000000000
0.000000000000	1801.003344481605	0.000000004080	0.000369165973	0.000124407672	0.000000426356	0.000000000000	0.000000000000	-0.000000000000	-0.000000000000	0.000000000000
0.000000000000	1806.020066889632	0.000000004080	0.000369165973	0.000124407672	0.000000426356	0.000000000000	0.000000000000	-0.000000000000	-0.000000000000	0.000000000000
0.000000000000	1811.036789297659	0.000000004080	0.000369165973	0.000124407672	0.000000426356	0.000000000000	0.000000000000	-0.000000000000	-0.000000000000	0.000000000000
0.000000000000	1816.053511705686	0.000000004080	0.000369165973	0.000124407672	0.000000426356	0.000000000000	0.000000000000	-0.000000000000	-0.000000000000	0.000000000000
0.000000000000	1821.070234113713	0.000000004080	0.000369165973	0.000124407672	0.000000426356	0.000000000000	0.000000000000	-0.000000000000	-0.000000000000	0.000000000000
0.000000000000	1826.086956521739	0.000000004080	0.000369165973	0.000124407672	0.000000426356	0.000000000000	0.000000000000	-0.000000000000	-0.000000000000	0.000000000000
0.000000000000	1831.103678929766	0.000000004080	0.000369165973	0.000124407672	0.000000426356	0.000000000000	0.000000000000	-0.000000000000	-0.000000000000	0.000000000000
0.000000000000	1836.120401337793	0.000000004080	0.000369165973	0.000124407672	0.000000426356	0.000000000000	0.000000000000	-0.000000000000	-0.000000000000	0.000000000000
0.000000000000	1841.137123745820	0.000000004080	0.000369165973	0.000124407672	0.000000426356	0.000000000000	0.000000000000	-0.000000000000	-0.000000000000	0.000000000000
0.000000000000	1846.153846153846	0.000000004080	0.000369165973	0.000124407672	0.000000426356	0.000000000000	0.000000000000	-0.000000000000	-0.000000000000	0.000000000000
0.000000000000	1851.170568561873	0.000000004080	0.000369165973	0.000124407672	0.000000426356	0.000000000000	0.000000000000	-0.000000000000	-0.000000000000	0.000000000000
0.000000000000	1856.187290969900	0.000000004080	0.000369165973	0.000124407672	0.000000426356	0.000000000000	0.000000000000	-0.000000000000	-0.000000000000	0.000000000000
0.000000000000	1861.204013377926	0.000000004080	0.000369165973	0.000124407672	0.000000426356	0.000000000000	0.000000000000	-0.000000000000	-0.000000000000	0.000000000000
0.000000000000	1866.220735785953	0.000000004080	0.000369165973	0.000124407672	0.000000426356	0.000000000000	0.000000000000	-0.000000000000	-0.000000000000	0.000000000000
0.000000000000	1871.237458193980	0.000000004080	0.000369165973	0.000124407672	0.000000426356	0.000000000000	0.000000000000	-0.000000000000	-0.000000000000	0.000000000000
0.000000000000	1876.254180602007	0.000000004080	0.000369165973	0.000124407672	0.000000426356	0.000000000000	0.000000000000	-0.000000000000	-0.000000000000	0.000000000000
0.000000000000	1881.270903010034	0.000000004080	0.000369165973	0.000124407672	0.000000426356	0.000000000000	0.000000000000	-0.000000000000	-0.000000000000	0.000000000000
0.000000000000	1886.287625418060	0.000000004080	0.000369165973	0.000124407672	0.000000426356	0.000000000000	0.000000000000	-0.000000000000	-0.000000000000	0.000000000000
0.000000000000	1891.304347826087	0.000000004080	0.000369165973	0.000124407672	0.000000426356	0.000000000000	0.000000000000	-0.000000000000	-0.000000000000	0.000000000000
0.000000000000	1896.321070234114	0.000000004080	0.000369165973	0.000124407672	0.000000426356	0.000000000000	0.000000000000	-0.000000000000	-0.000000000000	0.000000000000
0.000000000000	1901.337792642141	0.000000004080	0.000369165973	0.000124407672	0.000000426356	0.000000000000	0.000000000000	-0.000000000000	-0.000000000000	0.000000000000
0.000000000000	1906.354515050167	0.000000004080	0.000369165973	0.000124407672	0.000000426356	0.000000000000	0.000000000000	-0.000000000000	-0.000000000000	0.000000000000
0.000000000000	1911.371237458194	0.000000004080	0.000369165973	0.000124407672	0.000000426356	0.000000000000	0.000000000000	-0.000000000000	-0.000000000000	0.000000000000
0.000000000000	1916.387959866221	0.000000004080	0.000369165973	0.000124407672	0.000000426356	0.000000000000	0.000000000000	-0.000000000000	-0.000000000000	0.000000000000
0.000000000000	1921.404682274248	0.000000004080	0.000369165973	0.000124407672	0.000000426356	0.000000000000	0.000000000000	-0.000000000000	-0.000000000000	0.000000000000
0.000000000000	1926.421404682274	0.000000004080	0.000369165973	0.000124407672	0.000000426356	0.000000000000	0.000000000000	-0.000000000000	-0.000000000000	0.000000000000
0.000000000000	1931.438127090301	0.000000004080	0.000369165973	0.000124407672	0.000000426356	0.000000000000	0.000000000000	-0.000000000000	-0.000000000000	0.000000000000
0.000000000000	1936.454849498328	0.000000004080	0.000369165973	0.000124407672	0.000000426356	0.000000000000	0.000000000000	-0.000000000000	-0.000000000000	0.000000000000
0.000000000000	1941.471571906354	0.000000004080	0.000369165973	0.000124407672	0.000000426356	0.000000000000	0.000000000000	-0.000000000000	-0.000000000000	0.000000000000
0.000000000000	1946.488294314381	0.000000004080	0.000369165973	0.000124407672	0.000000426356	0.000000000000	0.000000000000	-0.000000000000	-0.000000000000	0.000000000000
0.000000000000	1951.505016722408	0.000000004080	0.000369165973	0.000124407672	0.000000426356	0.000000000000	0.000000000000	-0.000000000000	-0.000000000000	0.000000000000
0.000000000000	1956.521739130435	0.000000004080	0.000369165973	0.000124407672	0.000000426356	0.000000000000	0.000000000000	-0.000000000000	-0.000000000000	0.000000000000
0.000000000000	1961.538461538462	0.000000004080	0.000369165973	0.000124407672	0.000000426356	0.000000000000	0.000000000000	-0.000000000000	-0.000000000000	0.000000000000
0.000000000000	1966.555183946488	0.000000004080	0.000369165973	0.000124407672	0.000000426356	0.000000000000	0.000000000000	-0.000000000000	-0.000000000000	0.000000000000
0.000000000000	1971.571906354515	0.000000004080	0.000369165973	0.000124407672	0.000000426356	0.000000000000	0.000000000000	-0.000000000000	-0.000000000000	0.000000000000
0.000000000000	1976.588628762542	0.000000004080	0.000369165973	0.000124407672	0.000000426356	0.000000000000	0.000000000000	-0.000000000000	-0.000000000000	0.000000000000
0.000000000000	1981.605351170569	0.000000004080	0.000369165973	0.000124407672	0.000000426356	0.000000000000	0.000000000000	-0.000000000000	-0.000000000000	0.000000000000
0.000000000000	1986.622073578595	0.000000004080	0.000369165973	0.000124407672	0.000000426356	0.000000000000	0.000000000000	-0.000000000000	-0.000000000000	0.000000000000
0.000000000000	1991.638795986622	0.000000004080	0.000369165973	0.000124407672	0.000000426356	0.000000000000	0.000000000000	-0.000000000000	-0.000000000000	0.000000000000
0.000000000000	1996.655518394649	0.000000004080	0.000369165973	0.000124407672	0.000000426356	0.000000000000	0.000000000000	-0.000000000000	-0.000000000000	0.000000000000
0.000000000000	2001.672240802676	0.000000004080	0.000369165973	0.000124407672	0.000000426356	0.000000000000	0.000000000000	-0.000000000000	-0.000000000000	0.000000000000
0.000000000000	2006.688963210702	0.000000004080	0.000369165973	0.000124407672	0.000000426356	0.000000000000	0.000000000000	-0.000000000000	-0.000000000000	0.000000000000
0.000000000000	2011.705685618729	0.000000004080	0.000369165973	0.000124407672	0.000000426356	0.000000000000	0.000000000000	-0.000000000000	-0.000000000000	0.000000000000
0.000000000000	2016.722408026756	0.000000004080	0.000369165973	0.000124407672	0.000000426356	0.000000000000	0.000000000000	-0.000000000000	-0.000000000000	0.000000000000
0.000000000000	2021.739130434783	0.000000004080	0.000369165973	0.000124407672	0.000000426356	0.000000000000	0.000000000000	-0.000000000000	-0.000000000000	0.000000000000
0.000000000000	2026.755852842809	0.000000004080	0.000369165973	0.000124407672	0.000000426356	0.000000000000	0.000000000000	-0.000000000000	-0.000000000000	0.000000000000
0.000000000000	2031.772575250836	0.000000004080	0.000369165973	0.000124407672	0.000000426356	0.000000000000	0.000000000000	-0.000000000000	-0.000000000000	0.000000000000
0.000000000000	2036.789297658863	0.000000004080	0.000369165973	0.000124407672	0.000000426356	0.000000000000	0.000000000000	-0.000000000000	-0.000000000000	0.000000000000
0.000000000000	2041.806020066890	0.000000004080	0.000369165973	0.000124407672	0.000000426356	0.000000000000	0.000000000000	-0.000000000000	-0.000000000000	0.000000000000
0.000000000000	2046.822742474916	0.000000004080	0.000369165973	0.000124407672	0.000000426356	0.000000000000	0.000000000000	-0.000000000000	-0.000000000000	0.000000000000
0.000000000000	2051.839464882943	0.000000004080	0.000369165973	0.000124407672	0.000000426356	0.000000000000	0.000000000000	-0.000000000000	-0.000000000000	0.000000000000
0.000000000000	2056.856187290970	0.000000004080	0.000369165973	0.000124407672	0.000000426356	0.000000000000	0.000000000000	-0.000000000000	-0.000000000000	0.000000000000
0.000000000000	2061.872909698997	0.000000004080	0.000369165973	0.000124407672	0.000000426356	0.000000000000	0.000000000000	-0.000000000000	-0.000000000000	0.000000000000
0.000000000000	2066.889632107023	0.000000004080	0.000369165973	0.000124407672	0.000000426356	0.000000000000	0.000000000000	-0.000000000000	-0.000000000000	0.000000000000
0.000000000000	2071.906354515050	0.000000004080	0.000369165973	0.000124407672	0.000000426356	0.000000000000	0.000000000000	-0.000000000000	-0.000000000000	0.000000000000
0.000000000000	2076.923076923077	0.000000004080	0.000369165973	0.000124407672	0.000000426356	0.000000000000	0.000000000000	-0.000000000000	-0.000000000000	0.000000000000
0.000000000000	2081.939799331104	0.000000004080	0.000369165973	0.000124407672	0.000000426356	0.000000000000	0.000000000000	-0.000000000000	-0.000000000000	0.000000000000
0.000000000000	2086.956521739130	0.000000004080	0.000369165973	0.000124407672	0.000000426356	0.000000000000	0.000000000000	-0.000000000000	-0.000000000000	0.000000000000
0.000000000000	2091.973244147157	0.000000004080	0.000369165973	0.000124407672	0.000000426356	0.000000000000	0.000000000000	-0.000000000000	-0.000000000000	0.000000000000
0.000000000000	2096.989966555184	0.000000004080	0.000369165973	0.000124407672	0.000000426356	0.000000000000	0.000000000000	-0.000000000000	-0.000000000000	0.000000000000
0.000000000000	2102.006688963211	0.000000004080	0.000369165973	0.000124407672	0.000000426356	0.000000000000	0.000000000000	-0.000000000000	-0.000000000000	0.000000000000
0.000000000000	2107.023411371238	0.000000004080	0.000369165973	0.000124407672	0.000000426356	0.000000000000	0.000000000000	-0.000000000000	-0.000000000000	0.000000000000
0.000000000000	2112.040133779264	0.000000004080	0.000369165973	0.000124407672	0.000000426356	0.000000000000	0.000000000000	-0.000000000000	-0.000000000000	0.000000000000
0.000000000000	2117.056856187291	0.000000004080	0.000369165973	0.000124407672	0.000000426356	0.000000000000	0.000000000000	-0.000000000000	-0.000000000000	0.000000000000
0.000000000000	2122.073578595318	0.000000004080	0.000369165973	0.000124407672	0.000000426356	0.000000000000	0.000000000000	-0.000000000000	-0.000000000000	0.000000000000
0.000000000000	2127.090301003344	0.000000004080	0.000369165973	0.000124407672	0.000000426356	0.000000000000	0.000000000000	-0.000000000000	-0.000000000000	0.000000000000
0.000000000000	2132.107023411371	0.000000004080	0.000369165973	0.000124407672	0.000000426356	0.000000000000	0.000000000000	-0.000000000000	-0.000000000000	0.000000000000
0.000000000000	2137.123745819398	0.000000004080	0.000369165973	0.000124407672	0.000000426356	0.000000000000	0.000000000000	-0.000000000000	-0.000000000000	0.000000000000
0.000000000000	2142.140468227425	0.000000004080	0.000369165973	0.000124407672	0.000000426356	0.000000000000	0.000000000000	-0.000000000000	-0.000000000000	0.000000000000
0.000000000000	2147.157190635452	0.000000004080	0.000369165973	0.000124407672	0.000000426356	0.000000000000	0.000000000000	-0.000000000000	-0.000000000000	0.000000000000
0.000000000000	2152.173913043478	0.000000004080	0.000369165973	0.000124407672	0.000000426356	0.000000000000	0.000000000000	-0.000000000000	-0.000000000000	0.000000000000
0.000000000000	2157.190635451505	0.000000004080	0.000369165973	0.000124407672	0.000000426356	0.000000000000	0.000000000000	-0.000000000000	-0.000000000000	0.000000000000
0.000000000000	2162.207357859532	0.000000004080	0.000369165973	0.000124407672	0.000000426356	0.000000000000	0.000000000000	-0.000000000000	-0.000000000000	0.000000000000
0.000000000000	2167.224080267559	0.000000004080	0.000369165973	0.000124407672	0.000000426356	0.000000000000	0.000000000000	-0.000000000000	-0.000000000000	0.000000000000
0.000000000000	2172.240802675585	0.000000004080	0.000369165973	0.000124407672	0.000000426356	0.000000000000	0.000000000000	-0.000000000000	-0.000000000000	0.000000000000
0.000000000000	2177.257525083612	0.000000004080	0.000369165973	0.000124407672	0.000000426356	0.000000000000	0.000000000000	-0.000000000000	-0.000000000000	0.000000000000
0.000000000000	2182.274247491639	0.000000004080	0.000369165973	0.000124407672	0.000000426356	0.000000000000	0.000000000000	-0.000000000000	-0.000000000000	0.000000000000
0.000000000000	2187.290969899665	0.000000004080	0.000369165973	0.000124407672	0.000000426356	0.000000000000	0.000000000000	-0.000000000000	-0.000000000000	0.000000000000
0.000000000000	2192.307692307692	0.000000004080	0.000369165973	0.000124407672	0.000000426356	0.000000000000	0.000000000000	-0.000000000000	-0.000000000000	0.000000000000
0.000000000000	2197.324414715719	0.000000004080	0.000369165973	0.000124407672	0.000000426356	0.000000000000	0.000000000000	-0.000000000000	-0.000000000000	0.000000000000
0.000000000000	2202.341137123746	0.000000004080	0.000369165973	0.000124407672	0.000000426356	0.000000000000	0.000000000000	-0.000000000000	-0.000000000000	0.000000000000
0.000000000000	2207.357859531773	0.000000004080	0.000369165973	0.000124407672	0.000000426356	0.000000000000	0.000000000000	-0.000000000000	-0.000000000000	0.000000000000
0.000000000000	2212.374581939800	0.000000004080	0.000369165973	0.000124407672	0.000000426356	0.000000000000	0.000000000000	-0.000000000000	-0.000000000000	0.000000000000
0.000000000000	2217.391304347826	0.000000004080	0.000369165973	0.000124407672	0.000000426356	0.000000000000	0.000000000000	-0.000000000000	-0.000000000000	0.000000000000
0.000000000000	2222.408026755853	0.000000004080	0.000369165973	0.000124407672	0.000000426356	0.000000000000	0.000000000000	-0.000000000000	-0.000000000000	0.000000000000
0.000000000000	2227.424749163880	0.000000004080	0.000369165973	0.000124407672	0.000000426356	0.000000000000	0.000000000000	-0.000000000000	-0.000000000000	0.000000000000
0.000000000000	2232.441471571906	0.000000004080	0.000369165973	0.000124407672	0.000000426356	0.000000000000	0.000000000000	-0.000000000000	-0.000000000000	0.000000000000
0.000000000000	2237.458193979933	0.000000004080	0.000369165973	0.000124407672	0.000000426356	0.000000000000	0.000000000000	-0.000000000000	-0.000000000000	0.000000000000
0.000000000000	2242.474916387960	0.000000004080	0.000369165973	0.000124407672	0.000000426356	0.000000000000	0.000000000000	-0.000000000000	-0.000000000000	0.000000000000
0.000000000000	2247.491638795987	0.000000004080	0.000369165973	0.000124407672	0.000000426356	0.000000000000	0.000000000000	-0.000000000000	-0.000000000000	0.000000000000
0.000000000000	2252.508361204013	0.000000004080	0.000369165973	0.000124407672	0.000000426356	0.000000000000	0.000000000000	-0.000000000000	-0.000000000000	0.000000000000
0.000000000000	2257.525083612040	0.000000004080	0.000369165973	0.000124407672	0.000000426356	0.000000000000	0.000000000000	-0.000000000000	-0.000000000000	0.000000000000
0.000000000000	2262.541806020067	0.000000004080	0.000369165973	0.000124407672	0.000000426356	0.000000000000	0.000000000000	-0.000000000000	-0.000000000000	0.000000000000
0.000000000000	2267.558528428094	0.000000004080	0.000369165973	0.000124407672	0.000000426356	0.000000000000	0.000000000000	-0.000000000000	-0.000000000000	0.000000000000
0.000000000000	2272.575250836121	0.000000004080	0.000369165973	0.000124407672	0.000000426356	0.000000000000	0.000000000000	-0.000000000000	-0.000000000000	0.000000000000
0.000000000000	2277.591973244147	0.000000004080	0.000369165973	0.000124407672	0.000000426356	0.000000000000	0.000000000000	-0.000000000000	-0.000000000000	0.000000000000
0.000000000000	2282.608695652174	0.000000004080	0.000369165973	0.000124407672	0.000000426356	0.000000000000	0.000000000000	-0.000000000000	-0.000000000000	0.000000000000
0.000000000000	2287.625418060201	0.000000004080	0.000369165973	0.000124407672	0.000000426356	0.000000000000	0.000000000000	-0.000000000000	-0.000000000000	0.000000000000
0.000000000000	2292.642140468227	0.000000004080	0.000369165973	0.000124407672	0.000000426356	0.000000000000	0.000000000000	-0.000000000000	-0.000000000000	0.000000000000
0.000000000000	2297.658862876254	0.000000004080	0.000369165973	0.000124407672	0.000000426356	0.000000000000	0.000000000000	-0.000000000000	-0.000000000000	0.000000000000
0.000000000000	2302.675585284281	0.000000004080	0.000369165973	0.000124407672	0.000000426356	0.000000000000	0.000000000000	-0.000000000000	-0.000000000000	0.000000000000
0.000000000000	2307.692307692308	0.000000004080	0.000369165973	0.000124407672	0.000000426356	0.000000000000	0.000000000000	-0.000000000000	-0.000000000000	0.000000000000
0.000000000000	2312.709030100335	0.000000004080	0.000369165973	0.000124407672	0.000000426356	0.000000000000	0.000000000000	-0.000000000000	-0.000000000000	0.000000000000
0.000000000000	2317.725752508361	0.000000004080	0.000369165973	0.000124407672	0.000000426356	0.000000000000	0.000000000000	-0.000000000000	-0.000000000000	0.000000000000
0.000000000000	2322.742474916388	0.000000004080	0.000369165973	0.000124407672	0.000000426356	0.000000000000	0.000000000000	-0.000000000000	-0.000000000000	0.000000000000
0.000000000000	2327.759197324415	0.000000004080	0.000369165973	0.000124407672	0.000000426356	0.000000000000	0.000000000000	-0.000000000000	-0.000000000000	0.000000000000
0.000000000000	2332.775919732442	0.000000004080	0.000369165973	0.000124407672	0.000000426356	0.000000000000	0.000000000000	-0.000000000000	-0.000000000000	0.000000000000
0.000000000000	2337.792642140468	0.000000004080	0.000369165973	0.000124407672	0.000000426356	0.000000000000	0.000000000000	-0.000000000000	-0.000000000000	0.000000000000
0.000000000000	2342.809364548495	0.000000004080	0.000369165973	0.000124407672	0.000000426356	0.000000000000	0.000000000000	-0.000000000000	-0.000000000000	0.000000000000
0.000000000000	2347.826086956522	0.000000004080	0.000369165973	0.000124407672	0.000000426356	0.000000000000	0.000000000000	-0.000000000000	-0.000000000000	0.000000000000
0.000000000000	2352.842809364548	0.000000004080	0.000369165973	0.000124407672	0.000000426356	0.000000000000	0.000000000000	-0.000000000000	-0.000000000000	0.000000000000
0.000000000000	2357.859531772575	0.000000004080	0.000369165973	0.000124407672	0.000000426356	0.000000000000	0.000000000000	-0.000000000000	-0.000000000000	0.000000000000
0.000000000000	2362.876254180602	0.000000004080	0.000369165973	0.000124407672	0.000000426356	0.000000000000	0.000000000000	-0.000000000000	-0.000000000000	0.000000000000
0.000000000000	2367.892976588629	0.000000004080	0.000369165973	0.000124407672	0.000000426356	0.000000000000	0.000000000000	-0.000000000000	-0.000000000000	0.000000000000
0.000000000000	2372.909698996656	0.000000004080	0.000369165973	0.000124407672	0.000000426356	0.000000000000	0.000000000000	-0.000000000000	-0.000000000000	0.000000000000
0.000000000000	2377.926421404683	0.000000004080	0.000369165973	0.000124407672	0.000000426356	0.000000000000	0.000000000000	-0.000000000000	-0.000000000000	0.000000000000
0.000000000000	2382.943143812709	0.000000004080	0.000369165973	0.000124407672	0.000000426356	0.000000000000	0.000000000000	-0.000000000000	-0.000000000000	0.000000000000
0.000000000000	2387.959866220736	0.000000004080	0.000369165973	0.000124407672	0.000000426356	0.000000000000	0.000000000000	-0.000000000000	-0.000000000000	0.000000000000
0.000000000000	2392.976588628763	0.000000004080	0.000369165973	0.000124407672	0.000000426356	0.000000000000	0.000000000000	-0.000000000000	-0.000000000000	0.000000000000
0.000000000000	2397.993311036789	0.000000004080	0.000369165973	0.000124407672	0.000000426356	0.000000000000	0.000000000000	-0.000000000000	-0.000000000000	0.000000000000
0.000000000000	2403.010033444816	0.000000004080	0.000369165973	0.000124407672	0.000000426356	0.000000000000	0.000000000000	-0.000000000000	-0.000000000000	0.000000000000
0.000000000000	2408.026755852843	0.000000004080	0.000369165973	0.000124407672	0.000000426356	0.000000000000	0.000000000000	-0.000000000000	-0.000000000000	0.000000000000
0.000000000000	2413.043478260870	0.000000004080	0.000369165973	0.000124407672	0.000000426356	0.000000000000	0.000000000000	-0.000000000000	-0.000000000000	0.000000000000
0.000000000000	2418.060200668896	0.000000004080	0.000369165973	0.000124407672	0.000000426356	0.000000000000	0.000000000000	-0.000000000000	-0.000000000000	0.000000000000
0.000000000000	2423.076923076923	0.000000004080	0.000369165973	0.000124407672	0.000000426356	0.000000000000	0.000000000000	-0.000000000000	-0.000000000000	0.000000000000
0.000000000000	2428.093645484950	0.000000004080	0.000369165973	0.000124407672	0.000000426356	0.000000000000	0.000000000000	-0.000000000000	-0.000000000000	0.000000000000
0.000000000000	2433.110367892977	0.000000004080	0.000369165973	0.000124407672	0.000000426356	0.000000000000	0.000000000000	-0.000000000000	-0.000000000000	0.000000000000
0.000000000000	2438.127090301004	0.000000004080	0.000369165973	0.000124407672	0.000000426356	0.000000000000	0.000000000000	-0.000000000000	-0.000000000000	0.000000000000
0.000000000000	2443.143812709030	0.000000004080	0.000369165973	0.000124407672	0.000000426356	0.000000000000	0.000000000000	-0.000000000000	-0.000000000000	0.000000000000
0.000000000000	2448.160535117057	0.000000004080	0.000369165973	0.000124407672	0.000000426356	0.000000000000	0.000000000000	-0.000000000000	-0.000000000000	0.000000000000
0.000000000000	2453.177257525084	0.000000004080	0.000369165973	0.000124407672	0.000000426356	0.000000000000	0.000000000000	-0.000000000000	-0.000000000000	0.000000000000
0.000000000000	2458.193979933110	0.000000004080	0.000369165973	0.000124407672	0.000000426356	0.000000000000	0.000000000000	-0.000000000000	-0.000000000000	0.000000000000
0.000000000000	2463.210702341137	0.000000004080	0.000369165973	0.000124407672	0.000000426356	0.000000000000	0.000000000000	-0.000000000000	-0.000000000000	0.000000000000
0.000000000000	2468.227424749164	0.000000004080	0.000369165973	0.000124407672	0.000000426356	0.000000000000	0.000000000000	-0.000000000000	-0.000000000000	0.000000000000
0.000000000000	2473.244147157191	0.000000004080	0.000369165973	0.000124407672	0.000000426356	0.000000000000	0.000000000000	-0.000000000000	-0.000000000000	0.000000000000
0.000000000000	2478.260869565217	0.000000004080	0.000369165973	0.000124407672	0.000000426356	0.000000000000	0.000000000000	-0.000000000000	-0.000000000000	0.000000000000
0.000000000000	2483.277591973244	0.000000004080	0.000369165973	0.000124407672	0.000000426356	0.000000000000	0.000000000000	-0.000000000000	-0.000000000000	0.000000000000
0.000000000000	2488.294314381271	0.000000004080	0.000369165973	0.000124407672	0.000000426356	0.000000000000	0.000000000000	-0.000000000000	-0.000000000000	0.000000000000
0.000000000000	2493.311036789298	0.000000004080	0.000369165973	0.000124407672	0.000000426356	0.000000000000	0.000000000000	-0.000000000000	-0.000000000000	0.000000000000
0.000000000000	2498.327759197325	0.000000004080	0.000369165973	0.000124407672	0.000000426356	0.000000000000	0.000000000000	-0.000000000000	-0.000000000000	0.000000000000
0.000000000000	2503.344481605351	0.000000004080	0.000369165973	0.000124407672	0.000000426356	0.000000000000	0.000000000000	-0.000000000000	-0.000000000000	0.000000000000
0.000000000000	2508.361204013378	0.000000004080	0.000369165973	0.000124407672	0.000000426356	0.000000000000	0.000000000000	-0.000000000000	-0.000000000000	0.000000000000
0.000000000000	2513.377926421405	0.000000004080	0.000369165973	0.000124407672	0.000000426356	0.000000000000	0.000000000000	-0.000000000000	-0.000000000000	0.000000000000
0.000000000000	2518.394648829431	0.000000004080	0.000369165973	0.000124407672	0.000000426356	0.000000000000	0.000000000000	-0.000000000000	-0.000000000000	0.000000000000
0.000000000000	2523.411371237458	0.000000004080	0.000369165973	0.000124407672	0.000000426356	0.000000000000	0.000000000000	-0.000000000000	-0.000000000000	0.000000000000
0.000000000000	2528.428093645485	0.000000004080	0.000369165973	0.000124407672	0.000000426356	0.000000000000	0.000000000000	-0.000000000000	-0.000000000000	0.000000000000
0.000000000000	2533.444816053512	0.000000004080	0.000369165973	0.000124407672	0.000000426356	0.000000000000	0.000000000000	-0.000000000000	-0.000000000000	0.000000000000
0.000000000000	2538.461538461539	0.000000004080	0.000369165973	0.000124407672	0.000000426356	0.000000000000	0.000000000000	-0.000000000000	-0.000000000000	0.000000000000
0.000000000000	2543.478260869565	0.000000004080	0.000369165973	0.000124407672	0.000000426356	0.000000000000	0.000000000000	-0.000000000000	-0.000000000000	0.000000000000
0.000000000000	2548.494983277592	0.000000004080	0.000369165973	0.000124407672	0.000000426356	0.000000000000	0.000000000000	-0.000000000000	-0.000000000000	0.000000000000
0.000000000000	2553.511705685619	0.000000004080	0.000369165973	0.000124407672	0.000000426356	0.000000000000	0.000000000000	-0.000000000000	-0.000000000000	0.000000000000
0.000000000000	2558.528428093646	0.000000004080	0.000369165973	0.000124407672	0.000000426356	0.000000000000	0.000000000000	-0.000000000000	-0.000000000000	0.000000000000
0.000000000000	2563.545150501672	0.000000004080	0.000369165973	0.000124407672	0.000000426356	0.000000000000	0.000000000000	-0.000000000000	-0.000000000000	0.000000000000
0.000000000000	2568.561872909699	0.000000004080	0.000369165973	0.000124407672	0.000000426356	0.000000000000	0.000000000000	-0.000000000000	-0.000000000000	0.000000000000
0.000000000000	2573.578595317726	0.000000004080	0.000369165973	0.000124407672	0.000000426356	0.000000000000	0.000000000000	-0.000000000000	-0.000000000000	0.000000000000
0.000000000000	2578.595317725752	0.000000004080	0.000369165973	0.000124407672	0.000000426356	0.000000000000	0.000000000000	-0.000000000000	-0.000000000000	0.000000000000
0.000000000000	2583.612040133779	0.000000004080	0.000369165973	0.000124407672	0.000000426356	0.000000000000	0.000000000000	-0.000000000000	-0.000000000000	0.000000000000
0.000000000000	2588.628762541806	0.000000004080	0.000369165973	0.000124407672	0.000000426356	0.000000000000	0.000000000000	-0.000000000000	-0.000000000000	0.000000000000
0.000000000000	2593.645484949833	0.000000004080	0.000369165973	0.000124407672	0.000000426356	0.000000000000	0.000000000000	-0.000000000000	-0.000000000000	0.000000000000
0.000000000000	2598.662207357860	0.000000004080	0.000369165973	0.000124407672	0.000000426356	0.000000000000	0.000000000000	-0.000000000000	-0.000000000000	0.000000000000
0.000000000000	2603.678929765887	0.000000004080	0.000369165973	0.000124407672	0.000000426356	0.000000000000	0.000000000000	-0.000000000000	-0.000000000000	0.000000000000
0.000000000000	2608.695652173913	0.000000004080	0.000369165973	0.000124407672	0.000000426356	0.000000000000	0.000000000000	-0.000000000000	-0.000000000000	0.000000000000
0.000000000000	2613.712374581940	0.000000004080	0.000369165973	0.000124407672	0.000000426356	0.000000000000	0.000000000000	-0.000000000000	-0.000000000000	0.000000000000
0.000000000000	2618.729096989967	0.000000004080	0.000369165973	0.000124407672	0.000000426356	0.000000000000	0.000000000000	-0.000000000000	-0.000000000000	0.000000000000
0.000000000000	2623.745819397993	0.000000004080	0.000369165973	0.000124407672	0.000000426356	0.000000000000	0.000000000000	-0.000000000000	-0.000000000000	0.000000000000
0.000000000000	2628.762541806020	0.000000004080	0.000369165973	0.000124407672	0.000000426356	0.000000000000	0.000000000000	-0.000000000000	-0.000000000000	0.000000000000
0.000000000000	2633.779264214047	0.000000004080	0.000369165973	0.000124407672	0.000000426356	0.000000000000	0.000000000000	-0.000000000000	-0.000000000000	0.000000000000
0.000000000000	2638.795986622074	0.000000004080	0.000369165973	0.000124407672	0.000000426356	0.000000000000	0.000000000000	-0.000000000000	-0.000000000000	0.000000000000
0.000000000000	2643.812709030100	0.000000004080	0.000369165973	0.000124407672	0.000000426356	0.000000000000	0.000000000000	-0.000000000000	-0.000000000000	0.000000000000
0.000000000000	2648.829431438127	0.000000004080	0.000369165973	0.000124407672	0.000000426356	0.000000000000	0.000000000000	-0.000000000000	-0.000000000000	0.000000000000
0.000000000000	2653.846153846154	0.000000004080	0.000369165973	0.000124407672	0.000000426356	0.000000000000	0.000000000000	-0.000000000000	-0.000000000000	0.000000000000
0.000000000000	2658.862876254181	0.000000004080	0.000369165973	0.000124407672	0.000000426356	0.000000000000	0.000000000000	-0.000000000000	-0.000000000000	0.000000000000
0.000000000000	2663.879598662208	0.000000004080	0.000369165973	0.000124407672	0.000000426356	0.000000000000	0.000000000000	-0.000000000000	-0.000000000000	0.000000000000
0.000000000000	2668.896321070234	0.000000004080	0.000369165973	0.000124407672	0.000000426356	0.000000000000	0.000000000000	-0.000000000000	-0.000000000000	0.000000000000
0.000000000000	2673.913043478261	0.000000004080	0.000369165973	0.000124407672	0.000000426356	0.000000000000	0.000000000000	-0.000000000000	-0.000000000000	0.000000000000
0.000000000000	2678.929765886288	0.000000004080	0.000369165973	0.000124407672	0.000000426356	0.000000000000	0.000000000000	-0.000000000000	-0.000000000000	0.000000000000
0.000000000000	2683.946488294314	0.000000004080	0.000369165973	0.000124407672	0.000000426356	0.000000000000	0.000000000000	-0.000000000000	-0.000000000000	0.000000000000
0.000000000000	2688.963210702341	0.000000004080	0.000369165973	0.000124407672	0.000000426356	0.000000000000	0.000000000000	-0.000000000000	-0.000000000000	0.000000000000
0.000000000000	2693.979933110368	0.000000004080	0.000369165973	0.000124407672	0.000000426356	0.000000000000	0.000000000000	-0.000000000000	-0.000000000000	0.000000000000
0.000000000000	2698.996655518395	0.000000004080	0.000369165973	0.000124407672	0.000000426356	0.000000000000	0.000000000000	-0.000000000000	-0.000000000000	0.000000000000
0.000000000000	2704.013377926422	0.000000004080	0.000369165973	0.000124407672	0.000000426356	0.000000000000	0.000000000000	-0.000000000000	-0.000000000000	0.000000000000
0.000000000000	2709.030100334448	0.000000004080	0.000369165973	0.000124407672	0.000000426356	0.000000000000	0.000000000000	-0.000000000000	-0.000000000000	0.000000000000
0.000000000000	2714.046822742475	0.000000004080	0.000369165973	0.000124407672	0.000000426356	0.000000000000	0.000000000000	-0.000000000000	-0.000000000000	0.000000000000
0.000000000000	2719.063545150502	0.000000004080	0.000369165973	0.000124407672	0.000000426356	0.000000000000	0.000000000000	-0.000000000000	-0.000000000000	0.000000000000
0.000000000000	2724.080267558529	0.000000004080	0.000369165973	0.000124407672	0.000000426356	0.000000000000	0.000000000000	-0.000000000000	-0.000000000000	0.000000000000
0.000000000000	2729.096989966555	0.000000004080	0.000369165973	0.000124407672	0.000000426356	0.000000000000	0.000000000000	-0.000000000000	-0.000000000000	0.000000000000
0.000000000000	2734.113712374582	0.000000004080	0.000369165973	0.000124407672	0.000000426356	0.000000000000	0.000000000000	-0.000000000000	-0.000000000000	0.000000000000
0.000000000000	2739.130434782609	0.000000004080	0.000369165973	0.000124407672	0.000000426356	0.000000000000	0.000000000000	-0.000000000000	-0.000000000000	0.000000000000
0.000000000000	2744.147157190635	0.000000004080	0.000369165973	0.000124407672	0.000000426356	0.000000000000	0.000000000000	-0.000000000000	-0.000000000000	0.000000000000
0.000000000000	2749.163879598662	0.000000004080	0.000369165973	0.000124407672	0.000000426356	0.000000000000	0.000000000000	-0.000000000000	-0.000000000000	0.000000000000
0.000000000000	2754.180602006689	0.000000004080	0.000369165973	0.000124407672	0.000000426356	0.000000000000	0.000000000000	-0.000000000000	-0.000000000000	0.000000000000
0.000000000000	2759.197324414716	0.000000004080	0.000369165973	0.000124407672	0.000000426356	0.000000000000	0.000000000000	-0.000000000000	-0.000000000000	0.000000000000
0.000000000000	2764.214046822743	0.000000004080	0.000369165973	0.000124407672	0.000000426356	0.000000000000	0.000000000000	-0.000000000000	-0.000000000000	0.000000000000
0.000000000000	2769.230769230770	0.000000004080	0.000369165973	0.000124407672	0.000000426356	0.000000000000	0.000000000000	-0.000000000000	-0.000000000000	0.000000000000
0.000000000000	2774.247491638796	0.000000004080	0.000369165973	0.000124407672	0.000000426356	0.000000000000	0.000000000000	-0.000000000000	-0.000000000000	0.000000000000
0.000000000000	2779.264214046823	0.000000004080	0.000369165973	0.000124407672	0.000000426356	0.000000000000	0.000000000000	-0.000000000000	-0.000000000000	0.000000000000
0.000000000000	2784.280936454850	0.000000004080	0.000369165973	0.000124407672	0.000000426356	0.000000000000	0.000000000000	-0.000000000000	-0.000000000000	0.000000000000
0.000000000000	2789.297658862876	0.000000004080	0.000369165973	0.000124407672	0.000000426356	0.000000000000	0.000000000000	-0.000000000000	-0.000000000000	0.000000000000
0.000000000000	2794.314381270903	0.000000004080	0.000369165973	0.000124407672	0.000000426356	0.000000000000	0.000000000000	-0.000000000000	-0.000000000000	0.000000000000
0.000000000000	2799.331103678930	0.000000004080	0.000369165973	0.000124407672	0.000000426356	0.000000000000	0.000000000000	-0.000000000000	-0.000000000000	0.000000000000
0.000000000000	2804.347826086957	0.000000004080	0.000369165973	0.000124407672	0.000000426356	0.000000000000	0.000000000000	-0.000000000000	-0.000000000000	0.000000000000
0.000000000000	2809.364548494983	0.000000004080	0.000369165973	0.000124407672	0.000000426356	0.000000000000	0.000000000000	-0.000000000000	-0.000000000000	0.000000000000
0.000000000000	2814.381270903010	0.000000004080	0.000369165973	0.000124407672	0.000000426356	0.000000000000	0.000000000000	-0.000000000000	-0.000000000000	0.000000000000
0.000000000000	2819.397993311037	0.000000004080	0.000369165973	0.000124407672	0.000000426356	0.000000000000	0.000000000000	-0.000000000000	-0.000000000000	0.000000000000
0.000000000000	2824.414715719064	0.000000004080	0.000369165973	0.000124407672	0.000000426356	0.000000000000	0.000000000000	-0.000000000000	-0.000000000000	0.000000000000
0.000000000000	2829.431438127091	0.000000004080	0.000369165973	0.000124407672	0.000000426356	0.000000000000	0.000000000000	-0.000000000000	-0.000000000000	0.000000000000
0.000000000000	2834.448160535117	0.000000004080	0.000369165973	0.000124407672	0.000000426356	0.000000000000	0.000000000000	-0.000000000000	-0.000000000000	0.000000000000
0.000000000000	2839.464882943144	0.000000004080	0.000369165973	0.000124407672	0.000000426356	0.000000000000	0.000000000000	-0.000000000000	-0.000000000000	0.000000000000
0.000000000000	2844.481605351171	0.000000004080	0.000369165973	0.000124407672	0.000000426356	0.000000000000	0.000000000000	-0.000000000000	-0.000000000000	0.000000000000
0.000000000000	2849.498327759197	0.000000004080	0.000369165973	0.000124407672	0.000000426356	0.000000000000	0.000000000000	-0.000000000000	-0.000000000000	0.000000000000
0.000000000000	2854.515050167224	0.000000004080	0.000369165973	0.000124407672	0.000000426356	0.000000000000	0.000000000000	-0.000000000000	-0.000000000000	0.000000000000
0.000000000000	2859.531772575251	0.000000004080	0.000369165973	0.000124407672	0.000000426356	0.000000000000	0.000000000000	-0.000000000000	-0.000000000000	0.000000000000
0.000000000000	2864.548494983278	0.000000004080	0.000369165973	0.000124407672	0.000000426356	0.000000000000	0.000000000000	-0.000000000000	-0.000000000000	0.000000000000
0.000000000000	2869.565217391304	0.000000004080	0.000369165973	0.000124407672	0.000000426356	0.000000000000	0.000000000000	-0.000000000000	-0.000000000000	0.000000000000
0.000000000000	2874.581939799331	0.000000004080	0.000369165973	0.000124407672	0.000000426356	0.000000000000	0.000000000000	-0.000000000000	-0.000000000000	0.000000000000
0.000000000000	2879.598662207358	0.000000004080	0.000369165973	0.000124407672	0.000000426356	0.000000000000	0.000000000000	-0.000000000000	-0.000000000000	0.000000000000
0.000000000000	2884.615384615385	0.000000004080	0.000369165973	0.000124407672	0.000000426356	0.000000000000	0.000000000000	-0.000000000000	-0.000000000000	0.000000000000
0.000000000000	2889.632107023412	0.000000004080	0.000369165973	0.000124407672	0.000000426356	0.000000000000	0.000000000000	-0.000000000000	-0.000000000000	0.000000000000
0.000000000000	2894.648829431438	0.000000004080	0.000369165973	0.000124407672	0.000000426356	0.000000000000	0.000000000000	-0.000000000000	-0.000000000000	0.000000000000
0.000000000000	2899.665551839465	0.000000004080	0.000369165973	0.000124407672	0.000000426356	0.000000000000	0.000000000000	-0.000000000000	-0.000000000000	0.000000000000
0.000000000000	2904.682274247492	0.000000004080	0.000369165973	0.000124407672	0.000000426356	0.000000000000	0.000000000000	-0.000000000000	-0.000000000000	0.000000000000
0.000000000000	2909.698996655518	0.000000004080	0.000369165973	0.000124407672	0.000000426356	0.000000000000	0.000000000000	-0.000000000000	-0.000000000000	0.000000000000
0.000000000000	2914.715719063545	0.000000004080	0.000369165973	0.000124407672	0.000000426356	0.000000000000	0.000000000000	-0.000000000000	-0.000000000000	0.000000000000
0.000000000000	2919.732441471572	0.000000004080	0.000369165973	0.000124407672	0.000000426356	0.000000000000	0.000000000000	-0.000000000000	-0.000000000000	0.000000000000
0.000000000000	2924.749163879599	0.000000004080	0.000369165973	0.000124407672	0.000000426356	0.000000000000	0.000000000000	-0.000000000000	-0.000000000000	0.000000000000
0.000000000000	2929.765886287626	0.000000004080	0.000369165973	0.000124407672	0.000000426356	0.000000000000	0.000000000000	-0.000000000000	-0.000000000000	0.000000000000
0.000000000000	2934.782608695652	0.000000004080	0.000369165973	0.000124407672	0.000000426356	0.000000000000	0.000000000000	-0.000000000000	-0.000000000000	0.000000000000
0.000000000000	2939.799331103679	0.000000004080	0.000369165973	0.000124407672	0.000000426356	0.000000000000	0.000000000000	-0.000000000000	-0.000000000000	0.000000000000
0.000000000000	2944.816053511706	0.000000004080	0.000369165973	0.000124407672	0.000000426356	0.000000000000	0.000000000000	-0.000000000000	-0.000000000000	0.000000000000
0.000000000000	2949.832775919733	0.000000004080	0.000369165973	0.000124407672	0.000000426356	0.000000000000	0.000000000000	-0.000000000000	-0.000000000000	0.000000000000
0.000000000000	2954.849498327759	0.000000004080	0.000369165973	0.000124407672	0.000000426356	0.000000000000	0.000000000000	-0.000000000000	-0.000000000000	0.000000000000
0.000000000000	2959.866220735786	0.000000004080	0.000369165973	0.000124407672	0.000000426356	0.000000000000	0.000000000000	-0.000000000000	-0.000000000000	0.000000000000
0.000000000000	2964.882943143813	0.000000004080	0.000369165973	0.000124407672	0.000000426356	0.000000000000	0.000000000000	-0.000000000000	-0.000000000000	0.000000000000
0.000000000000	2969.899665551839	0.000000004080	0.000369165973	0.000124407672	0.000000426356	0.000000000000	0.000000000000	-0.000000000000	-0.000000000000	0.000000000000
0.000000000000	2974.916387959866	0.000000004080	0.000369165973	0.000124407672	0.000000426356	0.000000000000	0.000000000000	-0.000000000000	-0.000000000000	0.000000000000
0.000000000000	2979.933110367893	0.000000004080	0.000369165973	0.000124407672	0.000000426356	0.000000000000	0.000000000000	-0.000000000000	-0.000000000000	0.000000000000
0.000000000000	2984.949832775920	0.000000004080	0.000369165973	0.000124407672	0.000000426356	0.000000000000	0.000000000000	-0.000000000000	-0.000000000000	0.000000000000
0.000000000000	2989.966555183947	0.000000004080	0.000369165973	0.000124407672	0.000000426356	0.000000000000	0.000000000000	-0.000000000000	-0.000000000000	0.000000000000
0.000000000000	2994.983277591974	0.000000004080	0.000369165973	0.000124407672	0.000000426356	0.000000000000	0.000000000000	-0.000000000000	-0.000000000000	0.000000000000
0.000000000000	3000.000000000000	0.000000004080	0.000369165973	0.000124407672	0.000000426356	0.000000000000	0.000000000000	-0.000000000000	-0.000000000000	0.000000000000
0.000000000000	3005.016722408027	0.000000004080	0.000369165973	0.000124407672	0.000000426356	0.000000000000	0.000000000000	-0.000000000000	-0.000000000000	0.000000000000
0.000000000000	3010.033444816054	0.000000004080	0.000369165973	0.000124407672	0.000000426356	0.000000000000	0.000000000000	-0.000000000000	-0.000000000000	0.000000000000
0.000000000000	3015.050167224080	0.000000007296	0.000307528513	0.000185338124	0.000001133363	0.000062347683	-0.000001487911	-0.000262732754	-0.000012629426	0.000000000000
-0.000275362180	3020.066889632107	0.000000007296	0.000307530974	0.000185333202	0.000001135824	0.000000000000	0.000000000000	0.000000021225	-0.000000043965	-0.000000000000
-0.000000022740	3025.083612040134	0.000000007296	0.000307530988	0.000185333173	0.000001135839	0.000000000000	0.000000000000	0.000000000125	-0.000000000259	-0.000000000000
-0.000000000134	3030.100334448161	0.000000007296	0.000307530988	0.000185333173	0.000001135839	0.000000000000	0.000000000000	0.000000000001	-0.000000000001	-0.000000000000
-0.000000000001	3035.117056856187	0.000000007296	0.000307530988	0.000185333173	0.000001135839	0.000000000000	0.000000000000	0.000000000000	-0.000000000000	-0.000000000000
-0.000000000000	3040.133779264214	0.000000007296	0.000307530988	0.000185333173	0.000001135839	0.000000000000	0.000000000000	0.000000000000	-0.000000000000	-0.000000000000
-0.000000000000	3045.150501672241	0.000000007296	0.000307530988	0.000185333173	0.000001135839	0.000000000000	0.000000000000	0.000000000000	-0.000000000000	-0.000000000000
-0.000000000000	3050.167224080268	0.000000007296	0.000307530988	0.000185333173	0.000001135839	0.000000000000	0.000000000000	-0.000000000000	-0.000000000000	0.000000000000
-0.000000000000	3055.183946488295	0.000000007296	0.000307530988	0.000185333173	0.000001135839	0.000000000000	0.000000000000	-0.000000000000	-0.000000000000	0.000000000000
0.000000000000	3060.200668896321	0.000000007296	0.000307530988	0.000185333173	0.000001135839	0.000000000000	0.000000000000	-0.000000000000	-0.000000000000	0.000000000000
0.000000000000	3065.217391304348	0.000000007296	0.000307530988	0.000185333173	0.000001135839	0.000000000000	0.000000000000	-0.000000000000	-0.000000000000	0.000000000000
0.000000000000	3070.234113712375	0.000000007296	0.000307530988	0.000185333173	0.000001135839	0.000000000000	0.000000000000	-0.000000000000	-0.000000000000	0.000000000000
0.000000000000	3075.250836120401	0.000000007296	0.000307530988	0.000185333173	0.000001135839	0.000000000000	0.000000000000	-0.000000000000	-0.000000000000	0.000000000000
0.000000000000	3080.267558528428	0.000000007296	0.000307530988	0.000185333173	0.000001135839	0.000000000000	0.000000000000	-0.000000000000	-0.000000000000	0.000000000000
0.000000000000	3085.284280936455	0.000000007296	0.000307530988	0.000185333173	0.000001135839	0.000000000000	0.000000000000	-0.000000000000	-0.000000000000	0.000000000000
0.000000000000	3090.301003344482	0.000000007296	0.000307530988	0.000185333173	0.000001135839	0.000000000000	0.000000000000	-0.000000000000	-0.000000000000	0.000000000000
0.000000000000	3095.317725752509	0.000000007296	0.000307530988	0.000185333173	0.000001135839	0.000000000000	0.000000000000	-0.000000000000	-0.000000000000	0.000000000000
0.000000000000	3100.334448160535	0.000000007296	0.000307530988	0.000185333173	0.000001135839	0.000000000000	0.000000000000	-0.000000000000	-0.000000000000	0.000000000000
0.000000000000	3105.351170568562	0.000000007296	0.000307530988	0.000185333173	0.000001135839	0.000000000000	0.000000000000	-0.000000000000	-0.000000000000	0.000000000000
0.000000000000	3110.367892976589	0.000000007296	0.000307530988	0.000185333173	0.000001135839	0.000000000000	0.000000000000	-0.000000000000	-0.000000000000	0.000000000000
0.000000000000	3115.384615384616	0.000000007296	0.000307530988	0.000185333173	0.000001135839	0.000000000000	0.000000000000	-0.000000000000	-0.000000000000	0.000000000000
0.000000000000	3120.401337792642	0.000000007296	0.000307530988	0.000185333173	0.000001135839	0.000000000000	0.000000000000	-0.000000000000	-0.000000000000	0.000000000000
0.000000000000	3125.418060200669	0.000000007296	0.000307530988	0.000185333173	0.000001135839	0.000000000000	0.000000000000	-0.000000000000	-0.000000000000	0.000000000000
0.000000000000	3130.434782608696	0.000000007296	0.000307530988	0.000185333173	0.000001135839	0.000000000000	0.000000000000	-0.000000000000	-0.000000000000	0.000000000000
0.000000000000	3135.451505016722	0.000000007296	0.000307530988	0.000185333173	0.000001135839	0.000000000000	0.000000000000	-0.000000000000	-0.000000000000	0.000000000000
0.000000000000	3140.468227424749	0.000000007296	0.000307530988	0.000185333173	0.000001135839	0.000000000000	0.000000000000	-0.000000000000	-0.000000000000	0.000000000000
0.000000000000	3145.484949832776	0.000000007296	0.000307530988	0.000185333173	0.000001135839	0.000000000000	0.000000000000	-0.000000000000	-0.000000000000	0.000000000000
0.000000000000	3150.501672240803	0.000000007296	0.000307530988	0.000185333173	0.000001135839	0.000000000000	0.000000000000	-0.000000000000	-0.000000000000	0.000000000000
0.000000000000	3155.518394648830	0.000000007296	0.000307530988	0.000185333173	0.000001135839	0.000000000000	0.000000000000	-0.000000000000	-0.000000000000	0.000000000000
0.000000000000	3160.535117056857	0.000000007296	0.000307530988	0.000185333173	0.000001135839	0.000000000000	0.000000000000	-0.000000000000	-0.000000000000	0.000000000000
0.000000000000	3165.551839464883	0.000000007296	0.000307530988	0.000185333173	0.000001135839	0.000000000000	0.000000000000	-0.000000000000	-0.000000000000	0.000000000000
0.000000000000	3170.568561872910	0.000000007296	0.000307530988	0.000185333173	0.000001135839	0.000000000000	0.000000000000	-0.000000000000	-0.000000000000	0.000000000000
0.000000000000	3175.585284280937	0.000000007296	0.000307530988	0.000185333173	0.000001135839	0.000000000000	0.000000000000	-0.000000000000	-0.000000000000	0.000000000000
0.000000000000	3180.602006688963	0.000000007296	0.000307530988	0.000185333173	0.000001135839	0.000000000000	0.000000000000	-0.000000000000	-0.000000000000	0.000000000000
0.000000000000	3185.618729096990	0.000000007296	0.000307530988	0.000185333173	0.000001135839	0.000000000000	0.000000000000	-0.000000000000	-0.000000000000	0.000000000000
0.000000000000	3190.635451505017	0.000000007296	0.000307530988	0.000185333173	0.000001135839	0.000000000000	0.000000000000	-0.000000000000	-0.000000000000	0.000000000000
0.000000000000	3195.652173913043	0.000000007296	0.000307530988	0.000185333173	0.000001135839	0.000000000000	0.000000000000	-0.000000000000	-0.000000000000	0.000000000000
0.000000000000	3200.668896321070	0.000000007296	0.000307530988	0.000185333173	0.000001135839	0.000000000000	0.000000000000	-0.000000000000	-0.000000000000	0.000000000000
0.000000000000	3205.685618729097	0.000000007296	0.000307530988	0.000185333173	0.000001135839	0.000000000000	0.000000000000	-0.000000000000	-0.000000000000	0.000000000000
0.000000000000	3210.702341137124	0.000000007296	0.000307530988	0.000185333173	0.000001135839	0.000000000000	0.000000000000	-0.000000000000	-0.000000000000	0.000000000000
0.000000000000	3215.719063545151	0.000000007296	0.000307530988	0.000185333173	0.000001135839	0.000000000000	0.000000000000	-0.000000000000	-0.000000000000	0.000000000000
0.000000000000	3220.735785953178	0.000000007296	0.000307530988	0.000185333173	0.000001135839	0.000000000000	0.000000000000	-0.000000000000	-0.000000000000	0.000000000000
0.000000000000	3225.752508361204	0.000000007296	0.000307530988	0.000185333173	0.000001135839	0.000000000000	0.000000000000	-0.000000000000	-0.000000000000	0.000000000000
0.000000000000	3230.769230769231	0.000000007296	0.000307530988	0.000185333173	0.000001135839	0.000000000000	0.000000000000	-0.000000000000	-0.000000000000	0.000000000000
0.000000000000	3235.785953177258	0.000000007296	0.000307530988	0.000185333173	0.000001135839	0.000000000000	0.000000000000	-0.000000000000	-0.000000000000	0.000000000000
0.000000000000	3240.802675585284	0.000000007296	0.000307530988	0.000185333173	0.000001135839	0.000000000000	0.000000000000	-0.000000000000	-0.000000000000	0.000000000000
0.000000000000	3245.819397993311	0.000000007296	0.000307530988	0.000185333173	0.000001135839	0.000000000000	0.000000000000	-0.000000000000	-0.000000000000	0.000000000000
0.000000000000	3250.836120401338	0.000000007296	0.000307530988	0.000185333173	0.000001135839	0.000000000000	0.000000000000	-0.000000000000	-0.000000000000	0.000000000000
0.000000000000	3255.852842809365	0.000000007296	0.000307530988	0.000185333173	0.000001135839	0.000000000000	0.000000000000	-0.000000000000	-0.000000000000	0.000000000000
0.000000000000	3260.869565217391	0.000000007296	0.000307530988	0.000185333173	0.000001135839	0.000000000000	0.000000000000	-0.000000000000	-0.000000000000	0.000000000000
0.000000000000	3265.886287625418	0.000000007296	0.000307530988	0.000185333173	0.000001135839	0.000000000000	0.000000000000	-0.000000000000	-0.000000000000	0.000000000000
0.000000000000	3270.903010033445	0.000000007296	0.000307530988	0.000185333173	0.000001135839	0.000000000000	0.000000000000	-0.000000000000	-0.000000000000	0.000000000000
0.000000000000	3275.919732441472	0.000000007296	0.000307530988	0.000185333173	0.000001135839	0.000000000000	0.000000000000	-0.000000000000	-0.000000000000	0.000000000000
0.000000000000	3280.936454849499	0.000000007296	0.000307530988	0.000185333173	0.000001135839	0.000000000000	0.000000000000	-0.000000000000	-0.000000000000	0.000000000000
0.000000000000	3285.953177257525	0.000000007296	0.000307530988	0.000185333173	0.000001135839	0.000000000000	0.000000000000	-0.000000000000	-0.000000000000	0.000000000000
0.000000000000	3290.969899665552	0.000000007296	0.000307530988	0.000185333173	0.000001135839	0.000000000000	0.000000000000	-0.000000000000	-0.000000000000	0.000000000000
0.000000000000	3295.986622073579	0.000000007296	0.000307530988	0.000185333173	0.000001135839	0.000000000000	0.000000000000	-0.000000000000	-0.000000000000	0.000000000000
0.000000000000	3301.003344481605	0.000000007296	0.000307530988	0.000185333173	0.000001135839	0.000000000000	0.000000000000	-0.000000000000	-0.000000000000	0.000000000000
0.000000000000	3306.020066889632	0.000000007296	0.000307530988	0.000185333173	0.000001135839	0.000000000000	0.000000000000	-0.000000000000	-0.000000000000	0.000000000000
0.000000000000	3311.036789297659	0.000000007296	0.000307530988	0.000185333173	0.000001135839	0.000000000000	0.000000000000	-0.000000000000	-0.000000000000	0.000000000000
0.000000000000	3316.053511705686	0.000000007296	0.000307530988	0.000185333173	0.000001135839	0.000000000000	0.000000000000	-0.000000000000	-0.000000000000	0.000000000000
0.000000000000	3321.070234113713	0.000000007296	0.000307530988	0.000185333173	0.000001135839	0.000000000000	0.000000000000	-0.000000000000	-0.000000000000	0.000000000000
0.000000000000	3326.086956521739	0.000000007296	0.000307530988	0.000185333173	0.000001135839	0.000000000000	0.000000000000	-0.000000000000	-0.000000000000	0.000000000000
0.000000000000	3331.103678929766	0.000000007296	0.000307530988	0.000185333173	0.000001135839	0.000000000000	0.000000000000	-0.000000000000	-0.000000000000	0.000000000000
0.000000000000	3336.120401337793	0.000000007296	0.000307530988	0.000185333173	0.000001135839	0.000000000000	0.000000000000	-0.000000000000	-0.000000000000	0.000000000000
0.000000000000	3341.137123745820	0.000000007296	0.000307530988	0.000185333173	0.000001135839	0.000000000000	0.000000000000	-0.000000000000	-0.000000000000	0.000000000000
0.000000000000	3346.153846153846	0.000000007296	0.000307530988	0.000185333173	0.000001135839	0.000000000000	0.000000000000	-0.000000000000	-0.000000000000	0.000000000000
0.000000000000	3351.170568561873	0.000000007296	0.000307530988	0.000185333173	0.000001135839	0.000000000000	0.000000000000	-0.000000000000	-0.000000000000	0.000000000000
0.000000000000	3356.187290969900	0.000000007296	0.000307530988	0.000185333173	0.000001135839	0.000000000000	0.000000000000	-0.000000000000	-0.000000000000	0.000000000000
0.000000000000	3361.204013377926	0.000000007296	0.000307530988	0.000185333173	0.000001135839	0.000000000000	0.000000000000	-0.000000000000	-0.000000000000	0.000000000000
0.000000000000	3366.220735785953	0.000000007296	0.000307530988	0.000185333173	0.000001135839	0.000000000000	0.000000000000	-0.000000000000	-0.000000000000	0.000000000000
0.000000000000	3371.237458193980	0.000000007296	0.000307530988	0.000185333173	0.000001135839	0.000000000000	0.000000000000	-0.000000000000	-0.000000000000	0.000000000000
0.000000000000	3376.254180602007	0.000000007296	0.000307530988	0.000185333173	0.000001135839	0.000000000000	0.000000000000	-0.000000000000	-0.000000000000	0.000000000000
0.000000000000	3381.270903010034	0.000000007296	0.000307530988	0.000185333173	0.000001135839	0.000000000000	0.000000000000	-0.000000000000	-0.000000000000	0.000000000000
0.000000000000	3386.287625418061	0.000000007296	0.000307530988	0.000185333173	0.000001135839	0.000000000000	0.000000000000	-0.000000000000	-0.000000000000	0.000000000000
0.000000000000	3391.304347826087	0.000000007296	0.000307530988	0.000185333173	0.000001135839	0.000000000000	0.000000000000	-0.000000000000	-0.000000000000	0.000000000000
0.000000000000	3396.321070234114	0.000000007296	0.000307530988	0.000185333173	0.000001135839	0.000000000000	0.000000000000	-0.000000000000	-0.000000000000	0.000000000000
0.000000000000	3401.337792642141	0.000000007296	0.000307530988	0.000185333173	0.000001135839	0.000000000000	0.000000000000	-0.000000000000	-0.000000000000	0.000000000000
0.000000000000	3406.354515050167	0.000000007296	0.000307530988	0.000185333173	0.000001135839	0.000000000000	0.000000000000	-0.000000000000	-0.000000000000	0.000000000000
0.000000000000	3411.371237458194	0.000000007296	0.000307530988	0.000185333173	0.000001135839	0.000000000000	0.000000000000	-0.000000000000	-0.000000000000	0.000000000000
0.000000000000	3416.387959866221	0.000000007296	0.000307530988	0.000185333173	0.000001135839	0.000000000000	0.000000000000	-0.000000000000	-0.000000000000	0.000000000000
0.000000000000	3421.404682274248	0.000000007296	0.000307530988	0.000185333173	0.000001135839	0.000000000000	0.000000000000	-0.000000000000	-0.000000000000	0.000000000000
0.000000000000	3426.421404682274	0.000000007296	0.000307530988	0.000185333173	0.000001135839	0.000000000000	0.000000000000	-0.000000000000	-0.000000000000	0.000000000000
0.000000000000	3431.438127090301	0.000000007296	0.000307530988	0.000185333173	0.000001135839	0.000000000000	0.000000000000	-0.000000000000	-0.000000000000	0.000000000000
0.000000000000	3436.454849498328	0.000000007296	0.000307530988	0.000185333173	0.000001135839	0.000000000000	0.000000000000	-0.000000000000	-0.000000000000	0.000000000000
0.000000000000	3441.471571906355	0.000000007296	0.000307530988	0.000185333173	0.000001135839	0.000000000000	0.000000000000	-0.000000000000	-0.000000000000	0.000000000000
0.000000000000	3446.488294314382	0.000000007296	0.000307530988	0.000185333173	0.000001135839	0.000000000000	0.000000000000	-0.000000000000	-0.000000000000	0.000000000000
0.000000000000	3451.505016722408	0.000000007296	0.000307530988	0.000185333173	0.000001135839	0.000000000000	0.000000000000	-0.000000000000	-0.000000000000	0.000000000000
0.000000000000	3456.521739130435	0.000000007296	0.000307530988	0.000185333173	0.000001135839	0.000000000000	0.000000000000	-0.000000000000	-0.000000000000	0.000000000000
0.000000000000	3461.538461538462	0.000000007296	0.000307530988	0.000185333173	0.000001135839	0.000000000000	0.000000000000	-0.000000000000	-0.000000000000	0.000000000000
0.000000000000	3466.555183946488	0.000000007296	0.000307530988	0.000185333173	0.000001135839	0.000000000000	0.000000000000	-0.000000000000	-0.000000000000	0.000000000000
0.000000000000	3471.571906354515	0.000000007296	0.000307530988	0.000185333173	0.000001135839	0.000000000000	0.000000000000	-0.000000000000	-0.000000000000	0.000000000000
0.000000000000	3476.588628762542	0.000000007296	0.000307530988	0.000185333173	0.000001135839	0.000000000000	0.000000000000	-0.000000000000	-0.000000000000	0.000000000000
0.000000000000	3481.605351170569	0.000000007296	0.000307530988	0.000185333173	0.000001135839	0.000000000000	0.000000000000	-0.000000000000	-0.000000000000	0.000000000000
0.000000000000	3486.622073578596	0.000000007296	0.000307530988	0.000185333173	0.000001135839	0.000000000000	0.000000000000	-0.000000000000	-0.000000000000	0.000000000000
0.000000000000	3491.638795986622	0.000000007296	0.000307530988	0.000185333173	0.000001135839	0.000000000000	0.000000000000	-0.000000000000	-0.000000000000	0.000000000000
0.000000000000	3496.655518394649	0.000000007296	0.000307530988	0.000185333173	0.000001135839	0.000000000000	0.000000000000	-0.000000000000	-0.000000000000	0.000000000000
0.000000000000	3501.672240802676	0.000000007296	0.000307530988	0.000185333173	0.000001135839	0.000000000000	0.000000000000	-0.000000000000	-0.000000000000	0.000000000000
0.000000000000	3506.688963210703	0.000000007296	0.000307530988	0.000185333173	0.000001135839	0.000000000000	0.000000000000	-0.000000000000	-0.000000000000	0.000000000000
0.000000000000	3511.705685618729	0.000000007296	0.000307530988	0.000185333173	0.000001135839	0.000000000000	0.000000000000	-0.000000000000	-0.000000000000	0.000000000000
0.000000000000	3516.722408026756	0.000000007296	0.000307530988	0.000185333173	0.000001135839	0.000000000000	0.000000000000	-0.000000000000	-0.000000000000	0.000000000000
0.000000000000	3521.739130434783	0.000000007296	0.000307530988	0.000185333173	0.000001135839	0.000000000000	0.000000000000	-0.000000000000	-0.000000000000	0.000000000000
0.000000000000	3526.755852842809	0.000000007296	0.000307530988	0.000185333173	0.000001135839	0.000000000000	0.000000000000	-0.000000000000	-0.000000000000	0.000000000000
0.000000000000	3531.772575250836	0.000000007296	0.000307530988	0.000185333173	0.000001135839	0.000000000000	0.000000000000	-0.000000000000	-0.000000000000	0.000000000000
0.000000000000	3536.789297658863	0.000000007296	0.000307530988	0.000185333173	0.000001135839	0.000000000000	0.000000000000	-0.000000000000	-0.000000000000	0.000000000000
0.000000000000	3541.806020066890	0.000000007296	0.000307530988	0.000185333173	0.000001135839	0.000000000000	0.000000000000	-0.000000000000	-0.000000000000	0.000000000000
0.000000000000	3546.822742474917	0.000000007296	0.000307530988	0.000185333173	0.000001135839	0.000000000000	0.000000000000	-0.000000000000	-0.000000000000	0.000000000000
0.000000000000	3551.839464882944	0.000000007296	0.000307530988	0.000185333173	0.000001135839	0.000000000000	0.000000000000	-0.000000000000	-0.000000000000	0.000000000000
0.000000000000	3556.856187290970	0.000000007296	0.000307530988	0.000185333173	0.000001135839	0.000000000000	0.000000000000	-0.000000000000	-0.000000000000	0.000000000000
0.000000000000	3561.872909698997	0.000000007296	0.000307530988	0.000185333173	0.000001135839	0.000000000000	0.000000000000	-0.000000000000	-0.000000000000	0.000000000000
0.000000000000	3566.889632107024	0.000000007296	0.000307530988	0.000185333173	0.000001135839	0.000000000000	0.000000000000	-0.000000000000	-0.000000000000	0.000000000000
0.000000000000	3571.906354515050	0.000000007296	0.000307530988	0.000185333173	0.000001135839	0.000000000000	0.000000000000	-0.000000000000	-0.000000000000	0.000000000000
0.000000000000	3576.923076923077	0.000000007296	0.000307530988	0.000185333173	0.000001135839	0.000000000000	0.000000000000	-0.000000000000	-0.000000000000	0.000000000000
0.000000000000	3581.939799331104	0.000000007296	0.000307530988	0.000185333173	0.000001135839	0.000000000000	0.000000000000	-0.000000000000	-0.000000000000	0.000000000000
0.000000000000	3586.956521739130	0.000000007296	0.000307530988	0.000185333173	0.000001135839	0.000000000000	0.000000000000	-0.000000000000	-0.000000000000	0.000000000000
0.000000000000	3591.973244147157	0.000000007296	0.000307530988	0.000185333173	0.000001135839	0.000000000000	0.000000000000	-0.000000000000	-0.000000000000	0.000000000000
0.000000000000	3596.989966555184	0.000000007296	0.000307530988	0.000185333173	0.000001135839	0.000000000000	0.000000000000	-0.000000000000	-0.000000000000	0.000000000000
0.000000000000	3602.006688963211	0.000000007296	0.000307530988	0.000185333173	0.000001135839	0.000000000000	0.000000000000	-0.000000000000	-0.000000000000	0.000000000000
0.000000000000	3607.023411371238	0.000000007296	0.000307530988	0.000185333173	0.000001135839	0.000000000000	0.000000000000	-0.000000000000	-0.000000000000	0.000000000000
0.000000000000	3612.040133779265	0.000000007296	0.000307530988	0.000185333173	0.000001135839	0.000000000000	0.000000000000	-0.000000000000	-0.000000000000	0.000000000000
0.000000000000	3617.056856187291	0.000000007296	0.000307530988	0.000185333173	0.000001135839	0.000000000000	0.000000000000	-0.000000000000	-0.000000000000	0.000000000000
0.000000000000	3622.073578595318	0.000000007296	0.000307530988	0.000185333173	0.000001135839	0.000000000000	0.000000000000	-0.000000000000	-0.000000000000	0.000000000000
0.000000000000	3627.090301003345	0.000000007296	0.000307530988	0.000185333173	0.000001135839	0.000000000000	0.000000000000	-0.000000000000	-0.000000000000	0.000000000000
0.000000000000	3632.107023411371	0.000000007296	0.000307530988	0.000185333173	0.000001135839	0.000000000000	0.000000000000	-0.000000000000	-0.000000000000	0.000000000000
0.000000000000	3637.123745819398	0.000000007296	0.000307530988	0.000185333173	0.000001135839	0.000000000000	0.000000000000	-0.000000000000	-0.000000000000	0.000000000000
0.000000000000	3642.140468227425	0.000000007296	0.000307530988	0.000185333173	0.000001135839	0.000000000000	0.000000000000	-0.000000000000	-0.000000000000	0.000000000000
0.000000000000	3647.157190635452	0.000000007296	0.000307530988	0.000185333173	0.000001135839	0.000000000000	0.000000000000	-0.000000000000	-0.000000000000	0.000000000000
0.000000000000	3652.173913043478	0.000000007296	0.000307530988	0.000185333173	0.000001135839	0.000000000000	0.000000000000	-0.000000000000	-0.000000000000	0.000000000000
0.000000000000	3657.190635451505	0.000000007296	0.000307530988	0.000185333173	0.000001135839	0.000000000000	0.000000000000	-0.000000000000	-0.000000000000	0.000000000000
0.000000000000	3662.207357859532	0.000000007296	0.000307530988	0.000185333173	0.000001135839	0.000000000000	0.000000000000	-0.000000000000	-0.000000000000	0.000000000000
0.000000000000	3667.224080267559	0.000000007296	0.000307530988	0.000185333173	0.000001135839	0.000000000000	0.000000000000	-0.000000000000	-0.000000000000	0.000000000000
0.000000000000	3672.240802675586	0.000000007296	0.000307530988	0.000185333173	0.000001135839	0.000000000000	0.000000000000	-0.000000000000	-0.000000000000	0.000000000000
0.000000000000	3677.257525083612	0.000000007296	0.000307530988	0.000185333173	0.000001135839	0.000000000000	0.000000000000	-0.000000000000	-0.000000000000	0.000000000000
0.000000000000	3682.274247491639	0.000000007296	0.000307530988	0.000185333173	0.000001135839	0.000000000000	0.000000000000	-0.000000000000	-0.000000000000	0.000000000000
0.000000000000	3687.290969899666	0.000000007296	0.000307530988	0.000185333173	0.000001135839	0.000000000000	0.000000000000	-0.000000000000	-0.000000000000	0.000000000000
0.000000000000	3692.307692307692	0.000000007296	0.000307530988	0.000185333173	0.000001135839	0.000000000000	0.000000000000	-0.000000000000	-0.000000000000	0.000000000000
0.000000000000	3697.324414715719	0.000000007296	0.000307530988	0.000185333173	0.000001135839	0.000000000000	0.000000000000	-0.000000000000	-0.000000000000	0.000000000000
0.000000000000	3702.341137123746	0.000000007296	0.000307530988	0.000185333173	0.000001135839	0.000000000000	0.000000000000	-0.000000000000	-0.000000000000	0.000000000000
0.000000000000	3707.357859531773	0.000000007296	0.000307530988	0.000185333173	0.000001135839	0.000000000000	0.000000000000	-0.000000000000	-0.000000000000	0.000000000000
0.000000000000	3712.374581939800	0.000000007296	0.000307530988	0.000185333173	0.000001135839	0.000000000000	0.000000000000	-0.000000000000	-0.000000000000	0.000000000000
0.000000000000	3717.391304347826	0.000000007296	0.000307530988	0.000185333173	0.000001135839	0.000000000000	0.000000000000	-0.000000000000	-0.000000000000	0.000000000000
0.000000000000	3722.408026755853	0.000000007296	0.000307530988	0.000185333173	0.000001135839	0.000000000000	0.000000000000	-0.000000000000	-0.000000000000	0.000000000000
0.000000000000	3727.424749163880	0.000000007296	0.000307530988	0.000185333173	0.000001135839	0.000000000000	0.000000000000	-0.000000000000	-0.000000000000	0.000000000000
0.000000000000	3732.441471571907	0.000000007296	0.000307530988	0.000185333173	0.000001135839	0.000000000000	0.000000000000	-0.000000000000	-0.000000000000	0.000000000000
0.000000000000	3737.458193979933	0.000000007296	0.000307530988	0.000185333173	0.000001135839	0.000000000000	0.000000000000	-0.000000000000	-0.000000000000	0.000000000000
0.000000000000	3742.474916387960	0.000000007296	0.000307530988	0.000185333173	0.000001135839	0.000000000000	0.000000000000	-0.000000000000	-0.000000000000	0.000000000000
0.000000000000	3747.491638795987	0.000000007296	0.000307530988	0.000185333173	0.000001135839	0.000000000000	0.000000000000	-0.000000000000	-0.000000000000	0.000000000000
0.000000000000	3752.508361204013	0.000000007296	0.000307530988	0.000185333173	0.000001135839	0.000000000000	0.000000000000	-0.000000000000	-0.000000000000	0.000000000000
0.000000000000	3757.525083612040	0.000000007296	0.000307530988	0.000185333173	0.000001135839	0.000000000000	0.000000000000	-0.000000000000	-0.000000000000	0.000000000000
0.000000000000	3762.541806020067	0.000000007296	0.000307530988	0.000185333173	0.000001135839	0.000000000000	0.000000000000	-0.000000000000	-0.000000000000	0.000000000000
0.000000000000	3767.558528428094	0.000000007296	0.000307530988	0.000185333173	0.000001135839	0.000000000000	0.000000000000	-0.000000000000	-0.000000000000	0.000000000000
0.000000000000	3772.575250836121	0.000000007296	0.000307530988	0.000185333173	0.000001135839	0.000000000000	0.000000000000	-0.000000000000	-0.000000000000	0.000000000000
0.000000000000	3777.591973244148	0.000000007296	0.000307530988	0.000185333173	0.000001135839	0.000000000000	0.000000000000	-0.000000000000	-0.000000000000	0.000000000000
0.000000000000	3782.608695652174	0.000000007296	0.000307530988	0.000185333173	0.000001135839	0.000000000000	0.000000000000	-0.000000000000	-0.000000000000	0.000000000000
0.000000000000	3787.625418060201	0.000000007296	0.000307530988	0.000185333173	0.000001135839	0.000000000000	0.000000000000	-0.000000000000	-0.000000000000	0.000000000000
0.000000000000	3792.642140468228	0.000000007296	0.000307530988	0.000185333173	0.000001135839	0.000000000000	0.000000000000	-0.000000000000	-0.000000000000	0.000000000000
0.000000000000	3797.658862876254	0.000000007296	0.000307530988	0.000185333173	0.000001135839	0.000000000000	0.000000000000	-0.000000000000	-0.000000000000	0.000000000000
0.000000000000	3802.675585284281	0.000000007296	0.000307530988	0.000185333173	0.000001135839	0.000000000000	0.000000000000	-0.000000000000	-0.000000000000	0.000000000000
0.000000000000	3807.692307692308	0.000000007296	0.000307530988	0.000185333173	0.000001135839	0.000000000000	0.000000000000	-0.000000000000	-0.000000000000	0.000000000000
0.000000000000	3812.709030100335	0.000000007296	0.000307530988	0.000185333173	0.000001135839	0.000000000000	0.000000000000	-0.000000000000	-0.000000000000	0.000000000000
0.000000000000	3817.725752508361	0.000000007296	0.000307530988	0.000185333173	0.000001135839	0.000000000000	0.000000000000	-0.000000000000	-0.000000000000	0.000000000000
0.000000000000	3822.742474916388	0.000000007296	0.000307530988	0.000185333173	0.000001135839	0.000000000000	0.000000000000	-0.000000000000	-0.000000000000	0.000000000000
0.000000000000	3827.759197324415	0.000000007296	0.000307530988	0.000185333173	0.000001135839	0.000000000000	0.000000000000	-0.000000000000	-0.000000000000	0.000000000000
0.000000000000	3832.775919732442	0.000000007296	0.000307530988	0.000185333173	0.000001135839	0.000000000000	0.000000000000	-0.000000000000	-0.000000000000	0.000000000000
0.000000000000	3837.792642140469	0.000000007296	0.000307530988	0.000185333173	0.000001135839	0.000000000000	0.000000000000	-0.000000000000	-0.000000000000	0.000000000000
0.000000000000	3842.809364548495	0.000000007296	0.000307530988	0.000185333173	0.000001135839	0.000000000000	0.000000000000	-0.000000000000	-0.000000000000	0.000000000000
0.000000000000	3847.826086956522	0.000000007296	0.000307530988	0.000185333173	0.000001135839	0.000000000000	0.000000000000	-0.000000000000	-0.000000000000	0.000000000000
0.000000000000	3852.842809364549	0.000000007296	0.000307530988	0.000185333173	0.000001135839	0.000000000000	0.000000000000	-0.000000000000	-0.000000000000	0.000000000000
0.000000000000	3857.859531772575	0.000000007296	0.000307530988	0.000185333173	0.000001135839	0.000000000000	0.000000000000	-0.000000000000	-0.000000000000	0.000000000000
0.000000000000	3862.876254180602	0.000000007296	0.000307530988	0.000185333173	0.000001135839	0.000000000000	0.000000000000	-0.000000000000	-0.000000000000	0.000000000000
0.000000000000	3867.892976588629	0.000000007296	0.000307530988	0.000185333173	0.000001135839	0.000000000000	0.000000000000	-0.000000000000	-0.000000000000	0.000000000000
0.000000000000	3872.909698996656	0.000000007296	0.000307530988	0.000185333173	0.000001135839	0.000000000000	0.000000000000	-0.000000000000	-0.000000000000	0.000000000000
0.000000000000	3877.926421404683	0.000000007296	0.000307530988	0.000185333173	0.000001135839	0.000000000000	0.000000000000	-0.000000000000	-0.000000000000	0.000000000000
0.000000000000	3882.943143812709	0.000000007296	0.000307530988	0.000185333173	0.000001135839	0.000000000000	0.000000000000	-0.000000000000	-0.000000000000	0.000000000000
0.000000000000	3887.959866220736	0.000000007296	0.000307530988	0.000185333173	0.000001135839	0.000000000000	0.000000000000	-0.000000000000	-0.000000000000	0.000000000000
0.000000000000	3892.976588628763	0.000000007296	0.000307530988	0.000185333173	0.000001135839	0.000000000000	0.000000000000	-0.000000000000	-0.000000000000	0.000000000000
0.000000000000	3897.993311036789	0.000000007296	0.000307530988	0.000185333173	0.000001135839	0.000000000000	0.000000000000	-0.000000000000	-0.000000000000	0.000000000000
0.000000000000	3903.010033444816	0.000000007296	0.000307530988	0.000185333173	0.000001135839	0.000000000000	0.000000000000	-0.000000000000	-0.000000000000	0.000000000000
0.000000000000	3908.026755852843	0.000000007296	0.000307530988	0.000185333173	0.000001135839	0.000000000000	0.000000000000	-0.000000000000	-0.000000000000	0.000000000000
0.000000000000	3913.043478260870	0.000000007296	0.000307530988	0.000185333173	0.000001135839	0.000000000000	0.000000000000	-0.000000000000	-0.000000000000	0.000000000000
0.000000000000	3918.060200668896	0.000000007296	0.000307530988	0.000185333173	0.000001135839	0.000000000000	0.000000000000	-0.000000000000	-0.000000000000	0.000000000000
0.000000000000	3923.076923076923	0.000000007296	0.000307530988	0.000185333173	0.000001135839	0.000000000000	0.000000000000	-0.000000000000	-0.000000000000	0.000000000000
0.000000000000	3928.093645484950	0.000000007296	0.000307530988	0.000185333173	0.000001135839	0.000000000000	0.000000000000	-0.000000000000	-0.000000000000	0.000000000000
0.000000000000	3933.110367892977	0.000000007296	0.000307530988	0.000185333173	0.000001135839	0.000000000000	0.000000000000	-0.000000000000	-0.000000000000	0.000000000000
0.000000000000	3938.127090301004	0.000000007296	0.000307530988	0.000185333173	0.000001135839	0.000000000000	0.000000000000	-0.000000000000	-0.000000000000	0.000000000000
0.000000000000	3943.143812709030	0.000000007296	0.000307530988	0.000185333173	0.000001135839	0.000000000000	0.000000000000	-0.000000000000	-0.000000000000	0.000000000000
0.000000000000	3948.160535117057	0.000000007296	0.000307530988	0.000185333173	0.000001135839	0.000000000000	0.000000000000	-0.000000000000	-0.000000000000	0.000000000000
0.000000000000	3953.177257525084	0.000000007296	0.000307530988	0.000185333173	0.000001135839	0.000000000000	0.000000000000	-0.000000000000	-0.000000000000	0.000000000000
0.000000000000	3958.193979933110	0.000000007296	0.000307530988	0.000185333173	0.000001135839	0.000000000000	0.000000000000	-0.000000000000	-0.000000000000	0.000000000000
0.000000000000	3963.210702341137	0.000000007296	0.000307530988	0.000185333173	0.000001135839	0.000000000000	0.000000000000	-0.000000000000	-0.000000000000	0.000000000000
0.000000000000	3968.227424749164	0.000000007296	0.000307530988	0.000185333173	0.000001135839	0.000000000000	0.000000000000	-0.000000000000	-0.000000000000	0.000000000000
0.000000000000	3973.244147157191	0.000000007296	0.000307530988	0.000185333173	0.000001135839	0.000000000000	0.000000000000	-0.000000000000	-0.000000000000	0.000000000000
0.000000000000	3978.260869565217	0.000000007296	0.000307530988	0.000185333173	0.000001135839	0.000000000000	0.000000000000	-0.000000000000	-0.000000000000	0.000000000000
0.000000000000	3983.277591973244	0.000000007296	0.000307530988	0.000185333173	0.000001135839	0.000000000000	0.000000000000	-0.000000000000	-0.000000000000	0.000000000000
0.000000000000	3988.294314381271	0.000000007296	0.000307530988	0.000185333173	0.000001135839	0.000000000000	0.000000000000	-0.000000000000	-0.000000000000	0.000000000000
0.000000000000	3993.311036789298	0.000000007296	0.000307530988	0.000185333173	0.000001135839	0.000000000000	0.000000000000	-0.000000000000	-0.000000000000	0.000000000000
0.000000000000	3998.327759197325	0.000000007296	0.000307530988	0.000185333173	0.000001135839	0.000000000000	0.000000000000	-0.000000000000	-0.000000000000	0.000000000000
0.000000000000	4003.344481605351	0.000000007296	0.000307530988	0.000185333173	0.000001135839	0.000000000000	0.000000000000	-0.000000000000	-0.000000000000	0.000000000000
0.000000000000	4008.361204013378	0.000000007296	0.000307530988	0.000185333173	0.000001135839	0.000000000000	0.000000000000	-0.000000000000	-0.000000000000	0.000000000000
0.000000000000	4013.377926421405	0.000000007296	0.000307530988	0.000185333173	0.000001135839	0.000000000000	0.000000000000	-0.000000000000	-0.000000000000	0.000000000000
0.000000000000	4018.394648829431	0.000000007296	0.000307530988	0.000185333173	0.000001135839	0.000000000000	0.000000000000	-0.000000000000	-0.000000000000	0.000000000000
0.000000000000	4023.411371237458	0.000000007296	0.000307530988	0.000185333173	0.000001135839	0.000000000000	0.000000000000	-0.000000000000	-0.000000000000	0.000000000000
0.000000000000	4028.428093645485	0.000000007296	0.000307530988	0.000185333173	0.000001135839	0.000000000000	0.000000000000	-0.000000000000	-0.000000000000	0.000000000000
0.000000000000	4033.444816053512	0.000000007296	0.000307530988	0.000185333173	0.000001135839	0.000000000000	0.000000000000	-0.000000000000	-0.000000000000	0.000000000000
0.000000000000	4038.461538461539	0.000000007296	0.000307530988	0.000185333173	0.000001135839	0.000000000000	0.000000000000	-0.000000000000	-0.000000000000	0.000000000000
0.000000000000	4043.478260869565	0.000000007296	0.000307530988	0.000185333173	0.000001135839	0.000000000000	0.000000000000	-0.000000000000	-0.000000000000	0.000000000000
0.000000000000	4048.494983277592	0.000000007296	0.000307530988	0.000185333173	0.000001135839	0.000000000000	0.000000000000	-0.000000000000	-0.000000000000	0.000000000000
0.000000000000	4053.511705685619	0.000000007296	0.000307530988	0.000185333173	0.000001135839	0.000000000000	0.000000000000	-0.000000000000	-0.000000000000	0.000000000000
0.000000000000	4058.528428093646	0.000000007296	0.000307530988	0.000185333173	0.000001135839	0.000000000000	0.000000000000	-0.000000000000	-0.000000000000	0.000000000000
0.000000000000	4063.545150501672	0.000000007296	0.000307530988	0.000185333173	0.000001135839	0.000000000000	0.000000000000	-0.000000000000	-0.000000000000	0.000000000000
0.000000000000	4068.561872909699	0.000000007296	0.000307530988	0.000185333173	0.000001135839	0.000000000000	0.000000000000	-0.000000000000	-0.000000000000	0.000000000000
0.000000000000	4073.578595317726	0.000000007296	0.000307530988	0.000185333173	0.000001135839	0.000000000000	0.000000000000	-0.000000000000	-0.000000000000	0.000000000000
0.000000000000	4078.595317725752	0.000000007296	0.000307530988	0.000185333173	0.000001135839	0.000000000000	0.000000000000	-0.000000000000	-0.000000000000	0.000000000000
0.000000000000	4083.612040133779	0.000000007296	0.000307530988	0.000185333173	0.000001135839	0.000000000000	0.000000000000	-0.000000000000	-0.000000000000	0.000000000000
0.000000000000	4088.628762541806	0.000000007296	0.000307530988	0.000185333173	0.000001135839	0.000000000000	0.000000000000	-0.000000000000	-0.000000000000	0.000000000000
0.000000000000	4093.645484949833	0.000000007296	0.000307530988	0.000185333173	0.000001135839	0.000000000000	0.000000000000	-0.000000000000	-0.000000000000	0.000000000000
0.000000000000	4098.662207357860	0.000000007296	0.000307530988	0.000185333173	0.000001135839	0.000000000000	0.000000000000	-0.000000000000	-0.000000000000	0.000000000000
0.000000000000	4103.678929765886	0.000000007296	0.000307530988	0.000185333173	0.000001135839	0.000000000000	0.000000000000	-0.000000000000	-0.000000000000	0.000000000000
0.000000000000	4108.695652173913	0.000000007296	0.000307530988	0.000185333173	0.000001135839	0.000000000000	0.000000000000	-0.000000000000	-0.000000000000	0.000000000000
0.000000000000	4113.712374581940	0.000000007296	0.000307530988	0.000185333173	0.000001135839	0.000000000000	0.000000000000	-0.000000000000	-0.000000000000	0.000000000000
0.000000000000	4118.729096989967	0.000000007296	0.000307530988	0.000185333173	0.000001135839	0.000000000000	0.000000000000	-0.000000000000	-0.000000000000	0.000000000000
0.000000000000	4123.745819397994	0.000000007296	0.000307530988	0.000185333173	0.000001135839	0.000000000000	0.000000000000	-0.000000000000	-0.000000000000	0.000000000000
0.000000000000	4128.762541806021	0.000000007296	0.000307530988	0.000185333173	0.000001135839	0.000000000000	0.000000000000	-0.000000000000	-0.000000000000	0.000000000000
0.000000000000	4133.779264214047	0.000000007296	0.000307530988	0.000185333173	0.000001135839	0.000000000000	0.000000000000	-0.000000000000	-0.000000000000	0.000000000000
0.000000000000	4138.795986622074	0.000000007296	0.000307530988	0.000185333173	0.000001135839	0.000000000000	0.000000000000	-0.000000000000	-0.000000000000	0.000000000000
0.000000000000	4143.812709030100	0.000000007296	0.000307530988	0.000185333173	0.000001135839	0.000000000000	0.000000000000	-0.000000000000	-0.000000000000	0.000000000000
0.000000000000	4148.829431438127	0.000000007296	0.000307530988	0.000185333173	0.000001135839	0.000000000000	0.000000000000	-0.000000000000	-0.000000000000	0.000000000000
0.000000000000	4153.846153846154	0.000000007296	0.000307530988	0.000185333173	0.000001135839	0.000000000000	0.000000000000	-0.000000000000	-0.000000000000	0.000000000000
0.000000000000	4158.862876254181	0.000000007296	0.000307530988	0.000185333173	0.000001135839	0.000000000000	0.000000000000	-0.000000000000	-0.000000000000	0.000000000000
0.000000000000	4163.879598662207	0.000000007296	0.000307530988	0.000185333173	0.000001135839	0.000000000000	0.000000000000	-0.000000000000	-0.000000000000	0.000000000000
0.000000000000	4168.896321070234	0.000000007296	0.000307530988	0.000185333173	0.000001135839	0.000000000000	0.000000000000	-0.000000000000	-0.000000000000	0.000000000000
0.000000000000	4173.913043478261	0.000000007296	0.000307530988	0.000185333173	0.000001135839	0.000000000000	0.000000000000	-0.000000000000	-0.000000000000	0.000000000000
0.000000000000	4178.929765886288	0.000000007296	0.000307530988	0.000185333173	0.000001135839	0.000000000000	0.000000000000	-0.000000000000	-0.000000000000	0.000000000000
0.000000000000	4183.946488294315	0.000000007296	0.000307530988	0.000185333173	0.000001135839	0.000000000000	0.000000000000	-0.000000000000	-0.000000000000	0.000000000000
0.000000000000	4188.963210702342	0.000000007296	0.000307530988	0.000185333173	0.000001135839	0.000000000000	0.000000000000	-0.000000000000	-0.000000000000	0.000000000000
0.000000000000	4193.979933110368	0.000000007296	0.000307530988	0.000185333173	0.000001135839	0.000000000000	0.000000000000	-0.000000000000	-0.000000000000	0.000000000000
0.000000000000	4198.996655518395	0.000000007296	0.000307530988	0.000185333173	0.000001135839	0.000000000000	0.000000000000	-0.000000000000	-0.000000000000	0.000000000000
0.000000000000	4204.013377926422	0.000000007296	0.000307530988	0.000185333173	0.000001135839	0.000000000000	0.000000000000	-0.000000000000	-0.000000000000	0.000000000000
0.000000000000	4209.030100334448	0.000000007296	0.000307530988	0.000185333173	0.000001135839	0.000000000000	0.000000000000	-0.000000000000	-0.000000000000	0.000000000000
0.000000000000	4214.046822742475	0.000000007296	0.000307530988	0.000185333173	0.000001135839	0.000000000000	0.000000000000	-0.000000000000	-0.000000000000	0.000000000000
0.000000000000	4219.063545150502	0.000000007296	0.000307530988	0.000185333173	0.000001135839	0.000000000000	0.000000000000	-0.000000000000	-0.000000000000	0.000000000000
0.000000000000	4224.080267558528	0.000000007296	0.000307530988	0.000185333173	0.000001135839	0.000000000000	0.000000000000	-0.000000000000	-0.000000000000	0.000000000000
0.000000000000	4229.096989966555	0.000000007296	0.000307530988	0.000185333173	0.000001135839	0.000000000000	0.000000000000	-0.000000000000	-0.000000000000	0.000000000000
0.000000000000	4234.113712374582	0.000000007296	0.000307530988	0.000185333173	0.000001135839	0.000000000000	0.000000000000	-0.000000000000	-0.000000000000	0.000000000000
0.000000000000	4239.130434782609	0.000000007296	0.000307530988	0.000185333173	0.000001135839	0.000000000000	0.000000000000	-0.000000000000	-0.000000000000	0.000000000000
0.000000000000	4244.147157190636	0.000000007296	0.000307530988	0.000185333173	0.000001135839	0.000000000000	0.000000000000	-0.000000000000	-0.000000000000	0.000000000000
0.000000000000	4249.163879598663	0.000000007296	0.000307530988	0.000185333173	0.000001135839	0.000000000000	0.000000000000	-0.000000000000	-0.000000000000	0.000000000000
0.000000000000	4254.180602006689	0.000000007296	0.000307530988	0.000185333173	0.000001135839	0.000000000000	0.000000000000	-0.000000000000	-0.000000000000	0.000000000000
0.000000000000	4259.197324414716	0.000000007296	0.000307530988	0.000185333173	0.000001135839	0.000000000000	0.000000000000	-0.000000000000	-0.000000000000	0.000000000000
0.000000000000	4264.214046822743	0.000000007296	0.000307530988	0.000185333173	0.000001135839	0.000000000000	0.000000000000	-0.000000000000	-0.000000000000	0.000000000000
0.000000000000	4269.230769230770	0.000000007296	0.000307530988	0.000185333173	0.000001135839	0.000000000000	0.000000000000	-0.000000000000	-0.000000000000	0.000000000000
0.000000000000	4274.247491638796	0.000000007296	0.000307530988	0.000185333173	0.000001135839	0.000000000000	0.000000000000	-0.000000000000	-0.000000000000	0.000000000000
0.000000000000	4279.264214046823	0.000000007296	0.000307530988	0.000185333173	0.000001135839	0.000000000000	0.000000000000	-0.000000000000	-0.000000000000	0.000000000000
0.000000000000	4284.280936454849	0.000000007296	0.000307530988	0.000185333173	0.000001135839	0.000000000000	0.000000000000	-0.000000000000	-0.000000000000	0.000000000000
0.000000000000	4289.297658862876	0.000000007296	0.000307530988	0.000185333173	0.000001135839	0.000000000000	0.000000000000	-0.000000000000	-0.000000000000	0.000000000000
0.000000000000	4294.314381270903	0.000000007296	0.000307530988	0.000185333173	0.000001135839	0.000000000000	0.000000000000	-0.000000000000	-0.000000000000	0.000000000000
0.000000000000	4299.331103678930	0.000000007296	0.000307530988	0.000185333173	0.000001135839	0.000000000000	0.000000000000	-0.000000000000	-0.000000000000	0.000000000000
0.000000000000	4304.347826086957	0.000000007296	0.000307530988	0.000185333173	0.000001135839	0.000000000000	0.000000000000	-0.000000000000	-0.000000000000	0.000000000000
0.000000000000	4309.364548494984	0.000000007296	0.000307530988	0.000185333173	0.000001135839	0.000000000000	0.000000000000	-0.000000000000	-0.000000000000	0.000000000000
0.000000000000	4314.381270903010	0.000000007296	0.000307530988	0.000185333173	0.000001135839	0.000000000000	0.000000000000	-0.000000000000	-0.000000000000	0.000000000000
0.000000000000	4319.397993311037	0.000000007296	0.000307530988	0.000185333173	0.000001135839	0.000000000000	0.000000000000	-0.000000000000	-0.000000000000	0.000000000000
0.000000000000	4324.414715719064	0.000000007296	0.000307530988	0.000185333173	0.000001135839	0.000000000000	0.000000000000	-0.000000000000	-0.000000000000	0.000000000000
0.000000000000	4329.431438127091	0.000000007296	0.000307530988	0.000185333173	0.000001135839	0.000000000000	0.000000000000	-0.000000000000	-0.000000000000	0.000000000000
0.000000000000	4334.448160535117	0.000000007296	0.000307530988	0.000185333173	0.000001135839	0.000000000000	0.000000000000	-0.000000000000	-0.000000000000	0.000000000000
0.000000000000	4339.464882943144	0.000000007296	0.000307530988	0.000185333173	0.000001135839	0.000000000000	0.000000000000	-0.000000000000	-0.000000000000	0.000000000000
0.000000000000	4344.481605351170	0.000000007296	0.000307530988	0.000185333173	0.000001135839	0.000000000000	0.000000000000	-0.000000000000	-0.000000000000	0.000000000000
0.000000000000	4349.498327759197	0.000000007296	0.000307530988	0.000185333173	0.000001135839	0.000000000000	0.000000000000	-0.000000000000	-0.000000000000	0.000000000000
0.000000000000	4354.515050167224	0.000000007296	0.000307530988	0.000185333173	0.000001135839	0.000000000000	0.000000000000	-0.000000000000	-0.000000000000	0.000000000000
0.000000000000	4359.531772575251	0.000000007296	0.000307530988	0.000185333173	0.000001135839	0.000000000000	0.000000000000	-0.000000000000	-0.000000000000	0.000000000000
0.000000000000	4364.548494983278	0.000000007296	0.000307530988	0.000185333173	0.000001135839	0.000000000000	0.000000000000	-0.000000000000	-0.000000000000	0.000000000000
0.000000000000	4369.565217391305	0.000000007296	0.000307530988	0.000185333173	0.000001135839	0.000000000000	0.000000000000	-0.000000000000	-0.000000000000	0.000000000000
0.000000000000	4374.581939799331	0.000000007296	0.000307530988	0.000185333173	0.000001135839	0.000000000000	0.000000000000	-0.000000000000	-0.000000000000	0.000000000000
0.000000000000	4379.598662207358	0.000000007296	0.000307530988	0.000185333173	0.000001135839	0.000000000000	0.000000000000	-0.000000000000	-0.000000000000	0.000000000000
0.000000000000	4384.615384615385	0.000000007296	0.000307530988	0.000185333173	0.000001135839	0.000000000000	0.000000000000	-0.000000000000	-0.000000000000	0.000000000000
0.000000000000	4389.632107023412	0.000000007296	0.000307530988	0.000185333173	0.000001135839	0.000000000000	0.000000000000	-0.000000000000	-0.000000000000	0.000000000000
0.000000000000	4394.648829431439	0.000000007296	0.000307530988	0.000185333173	0.000001135839	0.000000000000	0.000000000000	-0.000000000000	-0.000000000000	0.000000000000
0.000000000000	4399.665551839465	0.000000007296	0.000307530988	0.000185333173	0.000001135839	0.000000000000	0.000000000000	-0.000000000000	-0.000000000000	0.000000000000
0.000000000000	4404.682274247491	0.000000007296	0.000307530988	0.000185333173	0.000001135839	0.000000000000	0.000000000000	-0.000000000000	-0.000000000000	0.000000000000
0.000000000000	4409.698996655518	0.000000007296	0.000307530988	0.000185333173	0.000001135839	0.000000000000	0.000000000000	-0.000000000000	-0.000000000000	0.000000000000
0.000000000000	4414.715719063545	0.000000007296	0.000307530988	0.000185333173	0.000001135839	0.000000000000	0.000000000000	-0.000000000000	-0.000000000000	0.000000000000
0.000000000000	4419.732441471572	0.000000007296	0.000307530988	0.000185333173	0.000001135839	0.000000000000	0.000000000000	-0.000000000000	-0.000000000000	0.000000000000
0.000000000000	4424.749163879599	0.000000007296	0.000307530988	0.000185333173	0.000001135839	0.000000000000	0.000000000000	-0.000000000000	-0.000000000000	0.000000000000
0.000000000000	4429.765886287626	0.000000007296	0.000307530988	0.000185333173	0.000001135839	0.000000000000	0.000000000000	-0.000000000000	-0.000000000000	0.000000000000
0.000000000000	4434.782608695652	0.000000007296	0.000307530988	0.000185333173	0.000001135839	0.000000000000	0.000000000000	-0.000000000000	-0.000000000000	0.000000000000
0.000000000000	4439.799331103679	0.000000007296	0.000307530988	0.000185333173	0.000001135839	0.000000000000	0.000000000000	-0.000000000000	-0.000000000000	0.000000000000
0.000000000000	4444.816053511706	0.000000007296	0.000307530988	0.000185333173	0.000001135839	0.000000000000	0.000000000000	-0.000000000000	-0.000000000000	0.000000000000
0.000000000000	4449.832775919733	0.000000007296	0.000307530988	0.000185333173	0.000001135839	0.000000000000	0.000000000000	-0.000000000000	-0.000000000000	0.000000000000
0.000000000000	4454.849498327760	0.000000007296	0.000307530988	0.000185333173	0.000001135839	0.000000000000	0.000000000000	-0.000000000000	-0.000000000000	0.000000000000
0.000000000000	4459.866220735787	0.000000007296	0.000307530988	0.000185333173	0.000001135839	0.000000000000	0.000000000000	-0.000000000000	-0.000000000000	0.000000000000
0.000000000000	4464.882943143813	0.000000007296	0.000307530988	0.000185333173	0.000001135839	0.000000000000	0.000000000000	-0.000000000000	-0.000000000000	0.000000000000
0.000000000000	4469.899665551839	0.000000007296	0.000307530988	0.000185333173	0.000001135839	0.000000000000	0.000000000000	-0.000000000000	-0.000000000000	0.000000000000
0.000000000000	4474.916387959866	0.000000007296	0.000307530988	0.000185333173	0.000001135839	0.000000000000	0.000000000000	-0.000000000000	-0.000000000000	0.000000000000
0.000000000000	4479.933110367893	0.000000007296	0.000307530988	0.000185333173	0.000001135839	0.000000000000	0.000000000000	-0.000000000000	-0.000000000000	0.000000000000
0.000000000000	4484.949832775920	0.000000007296	0.000307530988	0.000185333173	0.000001135839	0.000000000000	0.000000000000	-0.000000000000	-0.000000000000	0.000000000000
0.000000000000	4489.966555183947	0.000000007296	0.000307530988	0.000185333173	0.000001135839	0.000000000000	0.000000000000	-0.000000000000	-0.000000000000	0.000000000000
0.000000000000	4494.983277591973	0.000000007296	0.000307530988	0.000185333173	0.000001135839	0.000000000000	0.000000000000	-0.000000000000	-0.000000000000	0.000000000000
0.000000000000	4500.000000000000	0.000000007296	0.000307530988	0.000185333173	0.000001135839	0.000000000000	0.000000000000	-0.000000000000	-0.000000000000	0.000000000000
0.000000000000	4505.016722408027	0.000000007296	0.000307530988	0.000185333173	0.000001135839	0.000000000000	0.000000000000	-0.000000000000	-0.000000000000	0.000000000000
0.000000000000	4510.033444816054	0.000000007296	0.000307530988	0.000185333173	0.000001135839	0.000000000000	0.000000000000	-0.000000000000	-0.000000000000	0.000000000000
0.000000000000	4515.050167224081	0.000000007296	0.000307530988	0.000185333173	0.000001135839	0.000000000000	0.000000000000	-0.000000000000	-0.000000000000	0.000000000000
0.000000000000	4520.066889632108	0.000000012014	0.000246707116	0.000244826885	0.000002465999	0.000062158751	-0.000001483402	-0.000256537513	-0.000023760948	0.000000000000
-0.000280298461	4525.083612040134	0.000000012014	0.000246711652	0.000244817813	0.000002470535	0.000000000000	0.000000000000	0.000000039116	-0.000000081027	-0.000000000000
-0.000000041911	4530.100334448161	0.000000012014	0.000246711676	0.000244817764	0.000002470560	0.000000000000	0.000000000000	0.000000000211	-0.000000000436	-0.000000000000
-0.000000000226	4535.117056856187	0.000000012014	0.000246711676	0.000244817764	0.000002470560	0.000000000000	0.000000000000	0.000000000001	-0.000000000002	-0.000000000000
-0.000000000001	4540.133779264214	0.000000012014	0.000246711676	0.000244817764	0.000002470560	0.000000000000	0.000000000000	0.000000000000	-0.000000000000	-0.000000000000
-0.000000000000	4545.150501672241	0.000000012014	0.000246711676	0.000244817764	0.000002470560	0.000000000000	0.000000000000	0.000000000000	-0.000000000000	-0.000000000000
-0.000000000000	4550.167224080268	0.000000012014	0.000246711676	0.000244817764	0.000002470560	0.000000000000	0.000000000000	0.000000000000	-0.000000000000	-0.000000000000
-0.000000000000	4555.183946488294	0.000000012014	0.000246711676	0.000244817764	0.000002470560	0.000000000000	0.000000000000	-0.000000000000	-0.000000000000	0.000000000000
-0.000000000000	4560.200668896321	0.000000012014	0.000246711676	0.000244817764	0.000002470560	0.000000000000	0.000000000000	-0.000000000000	-0.000000000000	0.000000000000
0.000000000000	4565.217391304348	0.000000012014	0.000246711676	0.000244817764	0.000002470560	0.000000000000	0.000000000000	-0.000000000000	-0.000000000000	0.000000000000
0.000000000000	4570.234113712375	0.000000012014	0.000246711676	0.000244817764	0.000002470560	0.000000000000	0.000000000000	-0.000000000000	-0.000000000000	0.000000000000
0.000000000000	4575.250836120402	0.000000012014	0.000246711676	0.000244817764	0.000002470560	0.000000000000	0.000000000000	-0.000000000000	-0.000000000000	0.000000000000
0.000000000000	4580.267558528429	0.000000012014	0.000246711676	0.000244817764	0.000002470560	0.000000000000	0.000000000000	-0.000000000000	-0.000000000000	0.000000000000
0.000000000000	4585.284280936455	0.000000012014	0.000246711676	0.000244817764	0.000002470560	0.000000000000	0.000000000000	-0.000000000000	-0.000000000000	0.000000000000
0.000000000000	4590.301003344482	0.000000012014	0.000246711676	0.000244817764	0.000002470560	0.000000000000	0.000000000000	-0.000000000000	-0.000000000000	0.000000000000
0.000000000000	4595.317725752509	0.000000012014	0.000246711676	0.000244817764	0.000002470560	0.000000000000	0.000000000000	-0.000000000000	-0.000000000000	0.000000000000
0.000000000000	4600.334448160535	0.000000012014	0.000246711676	0.000244817764	0.000002470560	0.000000000000	0.000000000000	-0.000000000000	-0.000000000000	0.000000000000
0.000000000000	4605.351170568562	0.000000012014	0.000246711676	0.000244817764	0.000002470560	0.000000000000	0.000000000000	-0.000000000000	-0.000000000000	0.000000000000
0.000000000000	4610.367892976589	0.000000012014	0.000246711676	0.000244817764	0.000002470560	0.000000000000	0.000000000000	-0.000000000000	-0.000000000000	0.000000000000
0.000000000000	4615.384615384615	0.000000012014	0.000246711676	0.000244817764	0.000002470560	0.000000000000	0.000000000000	-0.000000000000	-0.000000000000	0.000000000000
0.000000000000	4620.401337792642	0.000000012014	0.000246711676	0.000244817764	0.000002470560	0.000000000000	0.000000000000	-0.000000000000	-0.000000000000	0.000000000000
0.000000000000	4625.418060200669	0.000000012014	0.000246711676	0.000244817764	0.000002470560	0.000000000000	0.000000000000	-0.000000000000	-0.000000000000	0.000000000000
0.000000000000	4630.434782608696	0.000000012014	0.000246711676	0.000244817764	0.000002470560	0.000000000000	0.000000000000	-0.000000000000	-0.000000000000	0.000000000000
0.000000000000	4635.451505016723	0.000000012014	0.000246711676	0.000244817764	0.000002470560	0.000000000000	0.000000000000	-0.000000000000	-0.000000000000	0.000000000000
0.000000000000	4640.468227424750	0.000000012014	0.000246711676	0.000244817764	0.000002470560	0.000000000000	0.000000000000	-0.000000000000	-0.000000000000	0.000000000000
0.000000000000	4645.484949832776	0.000000012014	0.000246711676	0.000244817764	0.000002470560	0.000000000000	0.000000000000	-0.000000000000	-0.000000000000	0.000000000000
0.000000000000	4650.501672240803	0.000000012014	0.000246711676	0.000244817764	0.000002470560	0.000000000000	0.000000000000	-0.000000000000	-0.000000000000	0.000000000000
0.000000000000	4655.518394648830	0.000000012014	0.000246711676	0.000244817764	0.000002470560	0.000000000000	0.000000000000	-0.000000000000	-0.000000000000	0.000000000000
0.000000000000	4660.535117056857	0.000000012014	0.000246711676	0.000244817764	0.000002470560	0.000000000000	0.000000000000	-0.000000000000	-0.000000000000	0.000000000000
0.000000000000	4665.551839464883	0.000000012014	0.000246711676	0.000244817764	0.000002470560	0.000000000000	0.000000000000	-0.000000000000	-0.000000000000	0.000000000000
0.000000000000	4670.568561872910	0.000000012014	0.000246711676	0.000244817764	0.000002470560	0.000000000000	0.000000000000	-0.000000000000	-0.000000000000	0.000000000000
0.000000000000	4675.585284280936	0.000000012014	0.000246711676	0.000244817764	0.000002470560	0.000000000000	0.000000000000	-0.000000000000	-0.000000000000	0.000000000000
0.000000000000	4680.602006688963	0.000000012014	0.000246711676	0.000244817764	0.000002470560	0.000000000000	0.000000000000	-0.000000000000	-0.000000000000	0.000000000000
0.000000000000	4685.618729096990	0.000000012014	0.000246711676	0.000244817764	0.000002470560	0.000000000000	0.000000000000	-0.000000000000	-0.000000000000	0.000000000000
0.000000000000	4690.635451505017	0.000000012014	0.000246711676	0.000244817764	0.000002470560	0.000000000000	0.000000000000	-0.000000000000	-0.000000000000	0.000000000000
0.000000000000	4695.652173913044	0.000000012014	0.000246711676	0.000244817764	0.000002470560	0.000000000000	0.000000000000	-0.000000000000	-0.000000000000	0.000000000000
0.000000000000	4700.668896321071	0.000000012014	0.000246711676	0.000244817764	0.000002470560	0.000000000000	0.000000000000	-0.000000000000	-0.000000000000	0.000000000000
0.000000000000	4705.685618729097	0.000000012014	0.000246711676	0.000244817764	0.000002470560	0.000000000000	0.000000000000	-0.000000000000	-0.000000000000	0.000000000000
0.000000000000	4710.702341137124	0.000000012014	0.000246711676	0.000244817764	0.000002470560	0.000000000000	0.000000000000	-0.000000000000	-0.000000000000	0.000000000000
0.000000000000	4715.719063545151	0.000000012014	0.000246711676	0.000244817764	0.000002470560	0.000000000000	0.000000000000	-0.000000000000	-0.000000000000	0.000000000000
0.000000000000	4720.735785953178	0.000000012014	0.000246711676	0.000244817764	0.000002470560	0.000000000000	0.000000000000	-0.000000000000	-0.000000000000	0.000000000000
0.000000000000	4725.752508361204	0.000000012014	0.000246711676	0.000244817764	0.000002470560	0.000000000000	0.000000000000	-0.000000000000	-0.000000000000	0.000000000000
0.000000000000	4730.769230769231	0.000000012014	0.000246711676	0.000244817764	0.000002470560	0.000000000000	0.000000000000	-0.000000000000	-0.000000000000	0.000000000000
0.000000000000	4735.785953177257	0.000000012014	0.000246711676	0.000244817764	0.000002470560	0.000000000000	0.000000000000	-0.000000000000	-0.000000000000	0.000000000000
0.000000000000	4740.802675585284	0.000000012014	0.000246711676	0.000244817764	0.000002470560	0.000000000000	0.000000000000	-0.000000000000	-0.000000000000	0.000000000000
0.000000000000	4745.819397993311	0.000000012014	0.000246711676	0.000244817764	0.000002470560	0.000000000000	0.000000000000	-0.000000000000	-0.000000000000	0.000000000000
0.000000000000	4750.836120401338	0.000000012014	0.000246711676	0.000244817764	0.000002470560	0.000000000000	0.000000000000	-0.000000000000	-0.000000000000	0.000000000000
0.000000000000	4755.852842809365	0.000000012014	0.000246711676	0.000244817764	0.000002470560	0.000000000000	0.000000000000	-0.000000000000	-0.000000000000	0.000000000000
0.000000000000	4760.869565217392	0.000000012014	0.000246711676	0.000244817764	0.000002470560	0.000000000000	0.000000000000	-0.000000000000	-0.000000000000	0.000000000000
0.000000000000	4765.886287625418	0.000000012014	0.000246711676	0.000244817764	0.000002470560	0.000000000000	0.000000000000	-0.000000000000	-0.000000000000	0.000000000000
0.000000000000	4770.903010033445	0.000000012014	0.000246711676	0.000244817764	0.000002470560	0.000000000000	0.000000000000	-0.000000000000	-0.000000000000	0.000000000000
0.000000000000	4775.919732441472	0.000000012014	0.000246711676	0.000244817764	0.000002470560	0.000000000000	0.000000000000	-0.000000000000	-0.000000000000	0.000000000000
0.000000000000	4780.936454849499	0.000000012014	0.000246711676	0.000244817764	0.000002470560	0.000000000000	0.000000000000	-0.000000000000	-0.000000000000	0.000000000000
0.000000000000	4785.953177257526	0.000000012014	0.000246711676	0.000244817764	0.000002470560	0.000000000000	0.000000000000	-0.000000000000	-0.000000000000	0.000000000000
0.000000000000	4790.969899665552	0.000000012014	0.000246711676	0.000244817764	0.000002470560	0.000000000000	0.000000000000	-0.000000000000	-0.000000000000	0.000000000000
0.000000000000	4795.986622073578	0.000000012014	0.000246711676	0.000244817764	0.000002470560	0.000000000000	0.000000000000	-0.000000000000	-0.000000000000	0.000000000000
0.000000000000	4801.003344481605	0.000000012014	0.000246711676	0.000244817764	0.000002470560	0.000000000000	0.000000000000	-0.000000000000	-0.000000000000	0.000000000000
0.000000000000	4806.020066889632	0.000000012014	0.000246711676	0.000244817764	0.000002470560	0.000000000000	0.000000000000	-0.000000000000	-0.000000000000	0.000000000000
0.000000000000	4811.036789297659	0.000000012014	0.000246711676	0.000244817764	0.000002470560	0.000000000000	0.000000000000	-0.000000000000	-0.000000000000	0.000000000000
0.000000000000	4816.053511705686	0.000000012014	0.000246711676	0.000244817764	0.000002470560	0.000000000000	0.000000000000	-0.000000000000	-0.000000000000	0.000000000000
0.000000000000	4821.070234113713	0.000000012014	0.000246711676	0.000244817764	0.000002470560	0.000000000000	0.000000000000	-0.000000000000	-0.000000000000	0.000000000000
0.000000000000	4826.086956521739	0.000000012014	0.000246711676	0.000244817764	0.000002470560	0.000000000000	0.000000000000	-0.000000000000	-0.000000000000	0.000000000000
0.000000000000	4831.103678929766	0.000000012014	0.000246711676	0.000244817764	0.000002470560	0.000000000000	0.000000000000	-0.000000000000	-0.000000000000	0.000000000000
0.000000000000	4836.120401337793	0.000000012014	0.000246711676	0.000244817764	0.000002470560	0.000000000000	0.000000000000	-0.000000000000	-0.000000000000	0.000000000000
0.000000000000	4841.137123745820	0.000000012014	0.000246711676	0.000244817764	0.000002470560	0.000000000000	0.000000000000	-0.000000000000	-0.000000000000	0.000000000000
0.000000000000	4846.153846153847	0.000000012014	0.000246711676	0.000244817764	0.000002470560	0.000000000000	0.000000000000	-0.000000000000	-0.000000000000	0.000000000000
0.000000000000	4851.170568561874	0.000000012014	0.000246711676	0.000244817764	0.000002470560	0.000000000000	0.000000000000	-0.000000000000	-0.000000000000	0.000000000000
0.000000000000	4856.187290969900	0.000000012014	0.000246711676	0.000244817764	0.000002470560	0.000000000000	0.000000000000	-0.000000000000	-0.000000000000	0.000000000000
0.000000000000	4861.204013377926	0.000000012014	0.000246711676	0.000244817764	0.000002470560	0.000000000000	0.000000000000	-0.000000000000	-0.000000000000	0.000000000000
0.000000000000	4866.220735785953	0.000000012014	0.000246711676	0.000244817764	0.000002470560	0.000000000000	0.000000000000	-0.000000000000	-0.000000000000	0.000000000000
0.000000000000	4871.237458193980	0.000000012014	0.000246711676	0.000244817764	0.000002470560	0.000000000000	0.000000000000	-0.000000000000	-0.000000000000	0.000000000000
0.000000000000	4876.254180602007	0.000000012014	0.000246711676	0.000244817764	0.000002470560	0.000000000000	0.000000000000	-0.000000000000	-0.000000000000	0.000000000000
0.000000000000	4881.270903010034	0.000000012014	0.000246711676	0.000244817764	0.000002470560	0.000000000000	0.000000000000	-0.000000000000	-0.000000000000	0.000000000000
0.000000000000	4886.287625418060	0.000000012014	0.000246711676	0.000244817764	0.000002470560	0.000000000000	0.000000000000	-0.000000000000	-0.000000000000	0.000000000000
0.000000000000	4891.304347826087	0.000000012014	0.000246711676	0.000244817764	0.000002470560	0.000000000000	0.000000000000	-0.000000000000	-0.000000000000	0.000000000000
0.000000000000	4896.321070234114	0.000000012014	0.000246711676	0.000244817764	0.000002470560	0.000000000000	0.000000000000	-0.000000000000	-0.000000000000	0.000000000000
0.000000000000	4901.337792642141	0.000000012014	0.000246711676	0.000244817764	0.000002470560	0.000000000000	0.000000000000	-0.000000000000	-0.000000000000	0.000000000000
0.000000000000	4906.354515050168	0.000000012014	0.000246711676	0.000244817764	0.000002470560	0.000000000000	0.000000000000	-0.000000000000	-0.000000000000	0.000000000000
0.000000000000	4911.371237458195	0.000000012014	0.000246711676	0.000244817764	0.000002470560	0.000000000000	0.000000000000	-0.000000000000	-0.000000000000	0.000000000000
0.000000000000	4916.387959866221	0.000000012014	0.000246711676	0.000244817764	0.000002470560	0.000000000000	0.000000000000	-0.000000000000	-0.000000000000	0.000000000000
0.000000000000	4921.404682274248	0.000000012014	0.000246711676	0.000244817764	0.000002470560	0.000000000000	0.000000000000	-0.000000000000	-0.000000000000	0.000000000000
0.000000000000	4926.421404682274	0.000000012014	0.000246711676	0.000244817764	0.000002470560	0.000000000000	0.000000000000	-0.000000000000	-0.000000000000	0.000000000000
0.000000000000	4931.438127090301	0.000000012014	0.000246711676	0.000244817764	0.000002470560	0.000000000000	0.000000000000	-0.000000000000	-0.000000000000	0.000000000000
0.000000000000	4936.454849498328	0.000000012014	0.000246711676	0.000244817764	0.000002470560	0.000000000000	0.000000000000	-0.000000000000	-0.000000000000	0.000000000000
0.000000000000	4941.471571906355	0.000000012014	0.000246711676	0.000244817764	0.000002470560	0.000000000000	0.000000000000	-0.000000000000	-0.000000000000	0.000000000000
0.000000000000	4946.488294314381	0.000000012014	0.000246711676	0.000244817764	0.000002470560	0.000000000000	0.000000000000	-0.000000000000	-0.000000000000	0.000000000000
0.000000000000	4951.505016722408	0.000000012014	0.000246711676	0.000244817764	0.000002470560	0.000000000000	0.000000000000	-0.000000000000	-0.000000000000	0.000000000000
0.000000000000	4956.521739130435	0.000000012014	0.000246711676	0.000244817764	0.000002470560	0.000000000000	0.000000000000	-0.000000000000	-0.000000000000	0.000000000000
0.000000000000	4961.538461538462	0.000000012014	0.000246711676	0.000244817764	0.000002470560	0.000000000000	0.000000000000	-0.000000000000	-0.000000000000	0.000000000000
0.000000000000	4966.555183946489	0.000000012014	0.000246711676	0.000244817764	0.000002470560	0.000000000000	0.000000000000	-0.000000000000	-0.000000000000	0.000000000000
0.000000000000	4971.571906354516	0.000000012014	0.000246711676	0.000244817764	0.000002470560	0.000000000000	0.000000000000	-0.000000000000	-0.000000000000	0.000000000000
0.000000000000	4976.588628762542	0.000000012014	0.000246711676	0.000244817764	0.000002470560	0.000000000000	0.000000000000	-0.000000000000	-0.000000000000	0.000000000000
0.000000000000	4981.605351170569	0.000000012014	0.000246711676	0.000244817764	0.000002470560	0.000000000000	0.000000000000	-0.000000000000	-0.000000000000	0.000000000000
0.000000000000	4986.622073578596	0.000000012014	0.000246711676	0.000244817764	0.000002470560	0.000000000000	0.000000000000	-0.000000000000	-0.000000000000	0.000000000000
0.000000000000	4991.638795986622	0.000000012014	0.000246711676	0.000244817764	0.000002470560	0.000000000000	0.000000000000	-0.000000000000	-0.000000000000	0.000000000000
0.000000000000	4996.655518394649	0.000000012014	0.000246711676	0.000244817764	0.000002470560	0.000000000000	0.000000000000	-0.000000000000	-0.000000000000	0.000000000000
0.000000000000	5001.672240802676	0.000000012014	0.000246711676	0.000244817764	0.000002470560	0.000000000000	0.000000000000	-0.000000000000	-0.000000000000	0.000000000000
0.000000000000	5006.688963210702	0.000000012014	0.000246711676	0.000244817764	0.000002470560	0.000000000000	0.000000000000	-0.000000000000	-0.000000000000	0.000000000000
0.000000000000	5011.705685618729	0.000000012014	0.000246711676	0.000244817764	0.000002470560	0.000000000000	0.000000000000	-0.000000000000	-0.000000000000	0.000000000000
0.000000000000	5016.722408026756	0.000000012014	0.000246711676	0.000244817764	0.000002470560	0.000000000000	0.000000000000	-0.000000000000	-0.000000000000	0.000000000000
0.000000000000	5021.739130434783	0.000000012014	0.000246711676	0.000244817764	0.000002470560	0.000000000000	0.000000000000	-0.000000000000	-0.000000000000	0.000000000000
0.000000000000	5026.755852842810	0.000000012014	0.000246711676	0.000244817764	0.000002470560	0.000000000000	0.000000000000	-0.000000000000	-0.000000000000	0.000000000000
0.000000000000	5031.772575250837	0.000000012014	0.000246711676	0.000244817764	0.000002470560	0.000000000000	0.000000000000	-0.000000000000	-0.000000000000	0.000000000000
0.000000000000	5036.789297658863	0.000000012014	0.000246711676	0.000244817764	0.000002470560	0.000000000000	0.000000000000	-0.000000000000	-0.000000000000	0.000000000000
0.000000000000	5041.806020066890	0.000000012014	0.000246711676	0.000244817764	0.000002470560	0.000000000000	0.000000000000	-0.000000000000	-0.000000000000	0.000000000000
0.000000000000	5046.822742474917	0.000000012014	0.000246711676	0.000244817764	0.000002470560	0.000000000000	0.000000000000	-0.000000000000	-0.000000000000	0.000000000000
0.000000000000	5051.839464882944	0.000000012014	0.000246711676	0.000244817764	0.000002470560	0.000000000000	0.000000000000	-0.000000000000	-0.000000000000	0.000000000000
0.000000000000	5056.856187290970	0.000000012014	0.000246711676	0.000244817764	0.000002470560	0.000000000000	0.000000000000	-0.000000000000	-0.000000000000	0.000000000000
0.000000000000	5061.872909698997	0.000000012014	0.000246711676	0.000244817764	0.000002470560	0.000000000000	0.000000000000	-0.000000000000	-0.000000000000	0.000000000000
0.000000000000	5066.889632107023	0.000000012014	0.000246711676	0.000244817764	0.000002470560	0.000000000000	0.000000000000	-0.000000000000	-0.000000000000	0.000000000000
0.000000000000	5071.906354515050	0.000000012014	0.000246711676	0.000244817764	0.000002470560	0.000000000000	0.000000000000	-0.000000000000	-0.000000000000	0.000000000000
0.000000000000	5076.923076923077	0.000000012014	0.000246711676	0.000244817764	0.000002470560	0.000000000000	0.000000000000	-0.000000000000	-0.000000000000	0.000000000000
0.000000000000	5081.939799331104	0.000000012014	0.000246711676	0.000244817764	0.000002470560	0.000000000000	0.000000000000	-0.000000000000	-0.000000000000	0.000000000000
0.000000000000	5086.956521739131	0.000000012014	0.000246711676	0.000244817764	0.000002470560	0.000000000000	0.000000000000	-0.000000000000	-0.000000000000	0.000000000000
0.000000000000	5091.973244147158	0.000000012014	0.000246711676	0.000244817764	0.000002470560	0.000000000000	0.000000000000	-0.000000000000	-0.000000000000	0.000000000000
0.000000000000	5096.989966555184	0.000000012014	0.000246711676	0.000244817764	0.000002470560	0.000000000000	0.000000000000	-0.000000000000	-0.000000000000	0.000000000000
0.000000000000	5102.006688963211	0.000000012014	0.000246711676	0.000244817764	0.000002470560	0.000000000000	0.000000000000	-0.000000000000	-0.000000000000	0.000000000000
0.000000000000	5107.023411371238	0.000000012014	0.000246711676	0.000244817764	0.000002470560	0.000000000000	0.000000000000	-0.000000000000	-0.000000000000	0.000000000000
0.000000000000	5112.040133779265	0.000000012014	0.000246711676	0.000244817764	0.000002470560	0.000000000000	0.000000000000	-0.000000000000	-0.000000000000	0.000000000000
0.000000000000	5117.056856187291	0.000000012014	0.000246711676	0.000244817764	0.000002470560	0.000000000000	0.000000000000	-0.000000000000	-0.000000000000	0.000000000000
0.000000000000	5122.073578595318	0.000000012014	0.000246711676	0.000244817764	0.000002470560	0.000000000000	0.000000000000	-0.000000000000	-0.000000000000	0.000000000000
0.000000000000	5127.090301003344	0.000000012014	0.000246711676	0.000244817764	0.000002470560	0.000000000000	0.000000000000	-0.000000000000	-0.000000000000	0.000000000000
0.000000000000	5132.107023411371	0.000000012014	0.000246711676	0.000244817764	0.000002470560	0.000000000000	0.000000000000	-0.000000000000	-0.000000000000	0.000000000000
0.000000000000	5137.123745819398	0.000000012014	0.000246711676	0.000244817764	0.000002470560	0.000000000000	0.000000000000	-0.000000000000	-0.000000000000	0.000000000000
0.000000000000	5142.140468227425	0.000000012014	0.000246711676	0.000244817764	0.000002470560	0.000000000000	0.000000000000	-0.000000000000	-0.000000000000	0.000000000000
0.000000000000	5147.157190635452	0.000000012014	0.000246711676	0.000244817764	0.000002470560	0.000000000000	0.000000000000	-0.000000000000	-0.000000000000	0.000000000000
0.000000000000	5152.173913043478	0.000000012014	0.000246711676	0.000244817764	0.000002470560	0.000000000000	0.000000000000	-0.000000000000	-0.000000000000	0.000000000000
0.000000000000	5157.190635451505	0.000000012014	0.000246711676	0.000244817764	0.000002470560	0.000000000000	0.000000000000	-0.000000000000	-0.000000000000	0.000000000000
0.000000000000	5162.207357859532	0.000000012014	0.000246711676	0.000244817764	0.000002470560	0.000000000000	0.000000000000	-0.000000000000	-0.000000000000	0.000000000000
0.000000000000	5167.224080267559	0.000000012014	0.000246711676	0.000244817764	0.000002470560	0.000000000000	0.000000000000	-0.000000000000	-0.000000000000	0.000000000000
0.000000000000	5172.240802675586	0.000000012014	0.000246711676	0.000244817764	0.000002470560	0.000000000000	0.000000000000	-0.000000000000	-0.000000000000	0.000000000000
0.000000000000	5177.257525083613	0.000000012014	0.000246711676	0.000244817764	0.000002470560	0.000000000000	0.000000000000	-0.000000000000	-0.000000000000	0.000000000000
0.000000000000	5182.274247491639	0.000000012014	0.000246711676	0.000244817764	0.000002470560	0.000000000000	0.000000000000	-0.000000000000	-0.000000000000	0.000000000000
0.000000000000	5187.290969899665	0.000000012014	0.000246711676	0.000244817764	0.000002470560	0.000000000000	0.000000000000	-0.000000000000	-0.000000000000	0.000000000000
0.000000000000	5192.307692307692	0.000000012014	0.000246711676	0.000244817764	0.000002470560	0.000000000000	0.000000000000	-0.000000000000	-0.000000000000	0.000000000000
0.000000000000	5197.324414715719	0.000000012014	0.000246711676	0.000244817764	0.000002470560	0.000000000000	0.000000000000	-0.000000000000	-0.000000000000	0.000000000000
0.000000000000	5202.341137123746	0.000000012014	0.000246711676	0.000244817764	0.000002470560	0.000000000000	0.000000000000	-0.000000000000	-0.000000000000	0.000000000000
0.000000000000	5207.357859531773	0.000000012014	0.000246711676	0.000244817764	0.000002470560	0.000000000000	0.000000000000	-0.000000000000	-0.000000000000	0.000000000000
0.000000000000	5212.374581939799	0.000000012014	0.000246711676	0.000244817764	0.000002470560	0.000000000000	0.000000000000	-0.000000000000	-0.000000000000	0.000000000000
0.000000000000	5217.391304347826	0.000000012014	0.000246711676	0.000244817764	0.000002470560	0.000000000000	0.000000000000	-0.000000000000	-0.000000000000	0.000000000000
0.000000000000	5222.408026755853	0.000000012014	0.000246711676	0.000244817764	0.000002470560	0.000000000000	0.000000000000	-0.000000000000	-0.000000000000	0.000000000000
0.000000000000	5227.424749163880	0.000000012014	0.000246711676	0.000244817764	0.000002470560	0.000000000000	0.000000000000	-0.000000000000	-0.000000000000	0.000000000000
0.000000000000	5232.441471571907	0.000000012014	0.000246711676	0.000244817764	0.000002470560	0.000000000000	0.000000000000	-0.000000000000	-0.000000000000	0.000000000000
0.000000000000	5237.458193979934	0.000000012014	0.000246711676	0.000244817764	0.000002470560	0.000000000000	0.000000000000	-0.000000000000	-0.000000000000	0.000000000000
0.000000000000	5242.474916387960	0.000000012014	0.000246711676	0.000244817764	0.000002470560	0.000000000000	0.000000000000	-0.000000000000	-0.000000000000	0.000000000000
0.000000000000	5247.491638795987	0.000000012014	0.000246711676	0.000244817764	0.000002470560	0.000000000000	0.000000000000	-0.000000000000	-0.000000000000	0.000000000000
0.000000000000	5252.508361204013	0.000000012014	0.000246711676	0.000244817764	0.000002470560	0.000000000000	0.000000000000	-0.000000000000	-0.000000000000	0.000000000000
0.000000000000	5257.525083612040	0.000000012014	0.000246711676	0.000244817764	0.000002470560	0.000000000000	0.000000000000	-0.000000000000	-0.000000000000	0.000000000000
0.000000000000	5262.541806020067	0.000000012014	0.000246711676	0.000244817764	0.000002470560	0.000000000000	0.000000000000	-0.000000000000	-0.000000000000	0.000000000000
0.000000000000	5267.558528428094	0.000000012014	0.000246711676	0.000244817764	0.000002470560	0.000000000000	0.000000000000	-0.000000000000	-0.000000000000	0.000000000000
0.000000000000	5272.575250836120	0.000000012014	0.000246711676	0.000244817764	0.000002470560	0.000000000000	0.000000000000	-0.000000000000	-0.000000000000	0.000000000000
0.000000000000	5277.591973244147	0.000000012014	0.000246711676	0.000244817764	0.000002470560	0.000000000000	0.000000000000	-0.000000000000	-0.000000000000	0.000000000000
0.000000000000	5282.608695652174	0.000000012014	0.000246711676	0.000244817764	0.000002470560	0.000000000000	0.000000000000	-0.000000000000	-0.000000000000	0.000000000000
0.000000000000	5287.625418060201	0.000000012014	0.000246711676	0.000244817764	0.000002470560	0.000000000000	0.000000000000	-0.000000000000	-0.000000000000	0.000000000000
0.000000000000	5292.642140468228	0.000000012014	0.000246711676	0.000244817764	0.000002470560	0.000000000000	0.000000000000	-0.000000000000	-0.000000000000	0.000000000000
0.000000000000	5297.658862876255	0.000000012014	0.000246711676	0.000244817764	0.000002470560	0.000000000000	0.000000000000	-0.000000000000	-0.000000000000	0.000000000000
0.000000000000	5302.675585284281	0.000000012014	0.000246711676	0.000244817764	0.000002470560	0.000000000000	0.000000000000	-0.000000000000	-0.000000000000	0.000000000000
0.000000000000	5307.692307692308	0.000000012014	0.000246711676	0.000244817764	0.000002470560	0.000000000000	0.000000000000	-0.000000000000	-0.000000000000	0.000000000000
0.000000000000	5312.709030100335	0.000000012014	0.000246711676	0.000244817764	0.000002470560	0.000000000000	0.000000000000	-0.000000000000	-0.000000000000	0.000000000000
0.000000000000	5317.725752508361	0.000000012014	0.000246711676	0.000244817764	0.000002470560	0.000000000000	0.000000000000	-0.000000000000	-0.000000000000	0.000000000000
0.000000000000	5322.742474916388	0.000000012014	0.000246711676	0.000244817764	0.000002470560	0.000000000000	0.000000000000	-0.000000000000	-0.000000000000	0.000000000000
0.000000000000	5327.759197324415	0.000000012014	0.000246711676	0.000244817764	0.000002470560	0.000000000000	0.000000000000	-0.000000000000	-0.000000000000	0.000000000000
0.000000000000	5332.775919732441	0.000000012014	0.000246711676	0.000244817764	0.000002470560	0.000000000000	0.000000000000	-0.000000000000	-0.000000000000	0.000000000000
0.000000000000	5337.792642140468	0.000000012014	0.000246711676	0.000244817764	0.000002470560	0.000000000000	0.000000000000	-0.000000000000	-0.000000000000	0.000000000000
0.000000000000	5342.809364548495	0.000000012014	0.000246711676	0.000244817764	0.000002470560	0.000000000000	0.000000000000	-0.000000000000	-0.000000000000	0.000000000000
0.000000000000	5347.826086956522	0.000000012014	0.000246711676	0.000244817764	0.000002470560	0.000000000000	0.000000000000	-0.000000000000	-0.000000000000	0.000000000000
0.000000000000	5352.842809364549	0.000000012014	0.000246711676	0.000244817764	0.000002470560	0.000000000000	0.000000000000	-0.000000000000	-0.000000000000	0.000000000000
0.000000000000	5357.859531772576	0.000000012014	0.000246711676	0.000244817764	0.000002470560	0.000000000000	0.000000000000	-0.000000000000	-0.000000000000	0.000000000000
0.000000000000	5362.876254180602	0.000000012014	0.000246711676	0.000244817764	0.000002470560	0.000000000000	0.000000000000	-0.000000000000	-0.000000000000	0.000000000000
0.000000000000	5367.892976588629	0.000000012014	0.000246711676	0.000244817764	0.000002470560	0.000000000000	0.000000000000	-0.000000000000	-0.000000000000	0.000000000000
0.000000000000	5372.909698996656	0.000000012014	0.000246711676	0.000244817764	0.000002470560	0.000000000000	0.000000000000	-0.000000000000	-0.000000000000	0.000000000000
0.000000000000	5377.926421404683	0.000000012014	0.000246711676	0.000244817764	0.000002470560	0.000000000000	0.000000000000	-0.000000000000	-0.000000000000	0.000000000000
0.000000000000	5382.943143812709	0.000000012014	0.000246711676	0.000244817764	0.000002470560	0.000000000000	0.000000000000	-0.000000000000	-0.000000000000	0.000000000000
0.000000000000	5387.959866220736	0.000000012014	0.000246711676	0.000244817764	0.000002470560	0.000000000000	0.000000000000	-0.000000000000	-0.000000000000	0.000000000000
0.000000000000	5392.976588628762	0.000000012014	0.000246711676	0.000244817764	0.000002470560	0.000000000000	0.000000000000	-0.000000000000	-0.000000000000	0.000000000000
0.000000000000	5397.993311036789	0.000000012014	0.000246711676	0.000244817764	0.000002470560	0.000000000000	0.000000000000	-0.000000000000	-0.000000000000	0.000000000000
0.000000000000	5403.010033444816	0.000000012014	0.000246711676	0.000244817764	0.000002470560	0.000000000000	0.000000000000	-0.000000000000	-0.000000000000	0.000000000000
0.000000000000	5408.026755852843	0.000000012014	0.000246711676	0.000244817764	0.000002470560	0.000000000000	0.000000000000	-0.000000000000	-0.000000000000	0.000000000000
0.000000000000	5413.043478260870	0.000000012014	0.000246711676	0.000244817764	0.000002470560	0.000000000000	0.000000000000	-0.000000000000	-0.000000000000	0.000000000000
0.000000000000	5418.060200668897	0.000000012014	0.000246711676	0.000244817764	0.000002470560	0.000000000000	0.000000000000	-0.000000000000	-0.000000000000	0.000000000000
0.000000000000	5423.076923076923	0.000000012014	0.000246711676	0.000244817764	0.000002470560	0.000000000000	0.000000000000	-0.000000000000	-0.000000000000	0.000000000000
0.000000000000	5428.093645484950	0.000000012014	0.000246711676	0.000244817764	0.000002470560	0.000000000000	0.000000000000	-0.000000000000	-0.000000000000	0.000000000000
0.000000000000	5433.110367892977	0.000000012014	0.000246711676	0.000244817764	0.000002470560	0.000000000000	0.000000000000	-0.000000000000	-0.000000000000	0.000000000000
0.000000000000	5438.127090301004	0.000000012014	0.000246711676	0.000244817764	0.000002470560	0.000000000000	0.000000000000	-0.000000000000	-0.000000000000	0.000000000000
0.000000000000	5443.143812709030	0.000000012014	0.000246711676	0.000244817764	0.000002470560	0.000000000000	0.000000000000	-0.000000000000	-0.000000000000	0.000000000000
0.000000000000	5448.160535117057	0.000000012014	0.000246711676	0.000244817764	0.000002470560	0.000000000000	0.000000000000	-0.000000000000	-0.000000000000	0.000000000000
0.000000000000	5453.177257525083	0.000000012014	0.000246711676	0.000244817764	0.000002470560	0.000000000000	0.000000000000	-0.000000000000	-0.000000000000	0.000000000000
0.000000000000	5458.193979933110	0.000000012014	0.000246711676	0.000244817764	0.000002470560	0.000000000000	0.000000000000	-0.000000000000	-0.000000000000	0.000000000000
0.000000000000	5463.210702341137	0.000000012014	0.000246711676	0.000244817764	0.000002470560	0.000000000000	0.000000000000	-0.000000000000	-0.000000000000	0.000000000000
0.000000000000	5468.227424749164	0.000000012014	0.000246711676	0.000244817764	0.000002470560	0.000000000000	0.000000000000	-0.000000000000	-0.000000000000	0.000000000000
0.000000000000	5473.244147157191	0.000000012014	0.000246711676	0.000244817764	0.000002470560	0.000000000000	0.000000000000	-0.000000000000	-0.000000000000	0.000000000000
0.000000000000	5478.260869565218	0.000000012014	0.000246711676	0.000244817764	0.000002470560	0.000000000000	0.000000000000	-0.000000000000	-0.000000000000	0.000000000000
0.000000000000	5483.277591973244	0.000000012014	0.000246711676	0.000244817764	0.000002470560	0.000000000000	0.000000000000	-0.000000000000	-0.000000000000	0.000000000000
0.000000000000	5488.294314381271	0.000000012014	0.000246711676	0.000244817764	0.000002470560	0.000000000000	0.000000000000	-0.000000000000	-0.000000000000	0.000000000000
0.000000000000	5493.311036789298	0.000000012014	0.000246711676	0.000244817764	0.000002470560	0.000000000000	0.000000000000	-0.000000000000	-0.000000000000	0.000000000000
0.000000000000	5498.327759197325	0.000000012014	0.000246711676	0.000244817764	0.000002470560	0.000000000000	0.000000000000	-0.000000000000	-0.000000000000	0.000000000000
0.000000000000	5503.344481605352	0.000000012014	0.000246711676	0.000244817764	0.000002470560	0.000000000000	0.000000000000	-0.000000000000	-0.000000000000	0.000000000000
0.000000000000	5508.361204013378	0.000000012014	0.000246711676	0.000244817764	0.000002470560	0.000000000000	0.000000000000	-0.000000000000	-0.000000000000	0.000000000000
0.000000000000	5513.377926421404	0.000000012014	0.000246711676	0.000244817764	0.000002470560	0.000000000000	0.000000000000	-0.000000000000	-0.000000000000	0.000000000000
0.000000000000	5518.394648829431	0.000000012014	0.000246711676	0.000244817764	0.000002470560	0.000000000000	0.000000000000	-0.000000000000	-0.000000000000	0.000000000000
0.000000000000	5523.411371237458	0.000000012014	0.000246711676	0.000244817764	0.000002470560	0.000000000000	0.000000000000	-0.000000000000	-0.000000000000	0.000000000000
0.000000000000	5528.428093645485	0.000000012014	0.000246711676	0.000244817764	0.000002470560	0.000000000000	0.000000000000	-0.000000000000	-0.000000000000	0.000000000000
0.000000000000	5533.444816053512	0.000000012014	0.000246711676	0.000244817764	0.000002470560	0.000000000000	0.000000000000	-0.000000000000	-0.000000000000	0.000000000000
0.000000000000	5538.461538461539	0.000000012014	0.000246711676	0.000244817764	0.000002470560	0.000000000000	0.000000000000	-0.000000000000	-0.000000000000	0.000000000000
0.000000000000	5543.478260869565	0.000000012014	0.000246711676	0.000244817764	0.000002470560	0.000000000000	0.000000000000	-0.000000000000	-0.000000000000	0.000000000000
0.000000000000	5548.494983277592	0.000000012014	0.000246711676	0.000244817764	0.000002470560	0.000000000000	0.000000000000	-0.000000000000	-0.000000000000	0.000000000000
0.000000000000	5553.511705685619	0.000000012014	0.000246711676	0.000244817764	0.000002470560	0.000000000000	0.000000000000	-0.000000000000	-0.000000000000	0.000000000000
0.000000000000	5558.528428093646	0.000000012014	0.000246711676	0.000244817764	0.000002470560	0.000000000000	0.000000000000	-0.000000000000	-0.000000000000	0.000000000000
0.000000000000	5563.545150501673	0.000000012014	0.000246711676	0.000244817764	0.000002470560	0.000000000000	0.000000000000	-0.000000000000	-0.000000000000	0.000000000000
0.000000000000	5568.561872909700	0.000000012014	0.000246711676	0.000244817764	0.000002470560	0.000000000000	0.000000000000	-0.000000000000	-0.000000000000	0.000000000000
0.000000000000	5573.578595317726	0.000000012014	0.000246711676	0.000244817764	0.000002470560	0.000000000000	0.000000000000	-0.000000000000	-0.000000000000	0.000000000000
0.000000000000	5578.595317725752	0.000000012014	0.000246711676	0.000244817764	0.000002470560	0.000000000000	0.000000000000	-0.000000000000	-0.000000000000	0.000000000000
0.000000000000	5583.612040133779	0.000000012014	0.000246711676	0.000244817764	0.000002470560	0.000000000000	0.000000000000	-0.000000000000	-0.000000000000	0.000000000000
0.000000000000	5588.628762541806	0.000000012014	0.000246711676	0.000244817764	0.000002470560	0.000000000000	0.000000000000	-0.000000000000	-0.000000000000	0.000000000000
0.000000000000	5593.645484949833	0.000000012014	0.000246711676	0.000244817764	0.000002470560	0.000000000000	0.000000000000	-0.000000000000	-0.000000000000	0.000000000000
0.000000000000	5598.662207357860	0.000000012014	0.000246711676	0.000244817764	0.000002470560	0.000000000000	0.000000000000	-0.000000000000	-0.000000000000	0.000000000000
0.000000000000	5603.678929765886	0.000000012014	0.000246711676	0.000244817764	0.000002470560	0.000000000000	0.000000000000	-0.000000000000	-0.000000000000	0.000000000000
0.000000000000	5608.695652173913	0.000000012014	0.000246711676	0.000244817764	0.000002470560	0.000000000000	0.000000000000	-0.000000000000	-0.000000000000	0.000000000000
0.000000000000	5613.712374581940	0.000000012014	0.000246711676	0.000244817764	0.000002470560	0.000000000000	0.000000000000	-0.000000000000	-0.000000000000	0.000000000000
0.000000000000	5618.729096989967	0.000000012014	0.000246711676	0.000244817764	0.000002470560	0.000000000000	0.000000000000	-0.000000000000	-0.000000000000	0.000000000000
0.000000000000	5623.745819397994	0.000000012014	0.000246711676	0.000244817764	0.000002470560	0.000000000000	0.000000000000	-0.000000000000	-0.000000000000	0.000000000000
0.000000000000	5628.762541806021	0.000000012014	0.000246711676	0.000244817764	0.000002470560	0.000000000000	0.000000000000	-0.000000000000	-0.000000000000	0.000000000000
0.000000000000	5633.779264214047	0.000000012014	0.000246711676	0.000244817764	0.000002470560	0.000000000000	0.000000000000	-0.000000000000	-0.000000000000	0.000000000000
0.000000000000	5638.795986622074	0.000000012014	0.000246711676	0.000244817764	0.000002470560	0.000000000000	0.000000000000	-0.000000000000	-0.000000000000	0.000000000000
0.000000000000	5643.812709030100	0.000000012014	0.000246711676	0.000244817764	0.000002470560	0.000000000000	0.000000000000	-0.000000000000	-0.000000000000	0.000000000000
0.000000000000	5648.829431438127	0.000000012014	0.000246711676	0.000244817764	0.000002470560	0.000000000000	0.000000000000	-0.000000000000	-0.000000000000	0.000000000000
0.000000000000	5653.846153846154	0.000000012014	0.000246711676	0.000244817764	0.000002470560	0.000000000000	0.000000000000	-0.000000000000	-0.000000000000	0.000000000000
0.000000000000	5658.862876254181	0.000000012014	0.000246711676	0.000244817764	0.000002470560	0.000000000000	0.000000000000	-0.000000000000	-0.000000000000	0.000000000000
0.000000000000	5663.879598662207	0.000000012014	0.000246711676	0.000244817764	0.000002470560	0.000000000000	0.000000000000	-0.000000000000	-0.000000000000	0.000000000000
0.000000000000	5668.896321070234	0.000000012014	0.000246711676	0.000244817764	0.000002470560	0.000000000000	0.000000000000	-0.000000000000	-0.000000000000	0.000000000000
0.000000000000	5673.913043478261	0.000000012014	0.000246711676	0.000244817764	0.000002470560	0.000000000000	0.000000000000	-0.000000000000	-0.000000000000	0.000000000000
0.000000000000	5678.929765886288	0.000000012014	0.000246711676	0.000244817764	0.000002470560	0.000000000000	0.000000000000	-0.000000000000	-0.000000000000	0.000000000000
0.000000000000	5683.946488294315	0.000000012014	0.000246711676	0.000244817764	0.000002470560	0.000000000000	0.000000000000	-0.000000000000	-0.000000000000	0.000000000000
0.000000000000	5688.963210702342	0.000000012014	0.000246711676	0.000244817764	0.000002470560	0.000000000000	0.000000000000	-0.000000000000	-0.000000000000	0.000000000000
0.000000000000	5693.979933110368	0.000000012014	0.000246711676	0.000244817764	0.000002470560	0.000000000000	0.000000000000	-0.000000000000	-0.000000000000	0.000000000000
0.000000000000	5698.996655518395	0.000000012014	0.000246711676	0.000244817764	0.000002470560	0.000000000000	0.000000000000	-0.000000000000	-0.000000000000	0.000000000000
0.000000000000	5704.013377926422	0.000000012014	0.000246711676	0.000244817764	0.000002470560	0.000000000000	0.000000000000	-0.000000000000	-0.000000000000	0.000000000000
0.000000000000	5709.030100334448	0.000000012014	0.000246711676	0.000244817764	0.000002470560	0.000000000000	0.000000000000	-0.000000000000	-0.000000000000	0.000000000000
0.000000000000	5714.046822742475	0.000000012014	0.000246711676	0.000244817764	0.000002470560	0.000000000000	0.000000000000	-0.000000000000	-0.000000000000	0.000000000000
0.000000000000	5719.063545150502	0.000000012014	0.000246711676	0.000244817764	0.000002470560	0.000000000000	0.000000000000	-0.000000000000	-0.000000000000	0.000000000000
0.000000000000	5724.080267558528	0.000000012014	0.000246711676	0.000244817764	0.000002470560	0.000000000000	0.000000000000	-0.000000000000	-0.000000000000	0.000000000000
0.000000000000	5729.096989966555	0.000000012014	0.000246711676	0.000244817764	0.000002470560	0.000000000000	0.000000000000	-0.000000000000	-0.000000000000	0.000000000000
0.000000000000	5734.113712374582	0.000000012014	0.000246711676	0.000244817764	0.000002470560	0.000000000000	0.000000000000	-0.000000000000	-0.000000000000	0.000000000000
0.000000000000	5739.130434782609	0.000000012014	0.000246711676	0.000244817764	0.000002470560	0.000000000000	0.000000000000	-0.000000000000	-0.000000000000	0.000000000000
0.000000000000	5744.147157190636	0.000000012014	0.000246711676	0.000244817764	0.000002470560	0.000000000000	0.000000000000	-0.000000000000	-0.000000000000	0.000000000000
0.000000000000	5749.163879598663	0.000000012014	0.000246711676	0.000244817764	0.000002470560	0.000000000000	0.000000000000	-0.000000000000	-0.000000000000	0.000000000000
0.000000000000	5754.180602006689	0.000000012014	0.000246711676	0.000244817764	0.000002470560	0.000000000000	0.000000000000	-0.000000000000	-0.000000000000	0.000000000000
0.000000000000	5759.197324414716	0.000000012014	0.000246711676	0.000244817764	0.000002470560	0.000000000000	0.000000000000	-0.000000000000	-0.000000000000	0.000000000000
0.000000000000	5764.214046822743	0.000000012014	0.000246711676	0.000244817764	0.000002470560	0.000000000000	0.000000000000	-0.000000000000	-0.000000000000	0.000000000000
0.000000000000	5769.230769230770	0.000000012014	0.000246711676	0.000244817764	0.000002470560	0.000000000000	0.000000000000	-0.000000000000	-0.000000000000	0.000000000000
0.000000000000	5774.247491638796	0.000000012014	0.000246711676	0.000244817764	0.000002470560	0.000000000000	0.000000000000	-0.000000000000	-0.000000000000	0.000000000000
0.000000000000	5779.264214046823	0.000000012014	0.000246711676	0.000244817764	0.000002470560	0.000000000000	0.000000000000	-0.000000000000	-0.000000000000	0.000000000000
0.000000000000	5784.280936454849	0.000000012014	0.000246711676	0.000244817764	0.000002470560	0.000000000000	0.000000000000	-0.000000000000	-0.000000000000	0.000000000000
0.000000000000	5789.297658862876	0.000000012014	0.000246711676	0.000244817764	0.000002470560	0.000000000000	0.000000000000	-0.000000000000	-0.000000000000	0.000000000000
0.000000000000	5794.314381270903	0.000000012014	0.000246711676	0.000244817764	0.000002470560	0.000000000000	0.000000000000	-0.000000000000	-0.000000000000	0.000000000000
0.000000000000	5799.331103678930	0.000000012014	0.000246711676	0.000244817764	0.000002470560	0.000000000000	0.000000000000	-0.000000000000	-0.000000000000	0.000000000000
0.000000000000	5804.347826086957	0.000000012014	0.000246711676	0.000244817764	0.000002470560	0.000000000000	0.000000000000	-0.000000000000	-0.000000000000	0.000000000000
0.000000000000	5809.364548494984	0.000000012014	0.000246711676	0.000244817764	0.000002470560	0.000000000000	0.000000000000	-0.000000000000	-0.000000000000	0.000000000000
0.000000000000	5814.381270903010	0.000000012014	0.000246711676	0.000244817764	0.000002470560	0.000000000000	0.000000000000	-0.000000000000	-0.000000000000	0.000000000000
0.000000000000	5819.397993311037	0.000000012014	0.000246711676	0.000244817764	0.000002470560	0.000000000000	0.000000000000	-0.000000000000	-0.000000000000	0.000000000000
0.000000000000	5824.414715719064	0.000000012014	0.000246711676	0.000244817764	0.000002470560	0.000000000000	0.000000000000	-0.000000000000	-0.000000000000	0.000000000000
0.000000000000	5829.431438127091	0.000000012014	0.000246711676	0.000244817764	0.000002470560	0.000000000000	0.000000000000	-0.000000000000	-0.000000000000	0.000000000000
0.000000000000	5834.448160535117	0.000000012014	0.000246711676	0.000244817764	0.000002470560	0.000000000000	0.000000000000	-0.000000000000	-0.000000000000	0.000000000000
0.000000000000	5839.464882943144	0.000000012014	0.000246711676	0.000244817764	0.000002470560	0.000000000000	0.000000000000	-0.000000000000	-0.000000000000	0.000000000000
0.000000000000	5844.481605351170	0.000000012014	0.000246711676	0.000244817764	0.000002470560	0.000000000000	0.000000000000	-0.000000000000	-0.000000000000	0.000000000000
0.000000000000	5849.498327759197	0.000000012014	0.000246711676	0.000244817764	0.000002470560	0.000000000000	0.000000000000	-0.000000000000	-0.000000000000	0.000000000000
0.000000000000	5854.515050167224	0.000000012014	0.000246711676	0.000244817764	0.000002470560	0.000000000000	0.000000000000	-0.000000000000	-0.000000000000	0.000000000000
0.000000000000	5859.531772575251	0.000000012014	0.000246711676	0.000244817764	0.000002470560	0.000000000000	0.000000000000	-0.000000000000	-0.000000000000	0.000000000000
0.000000000000	5864.548494983278	0.000000012014	0.000246711676	0.000244817764	0.000002470560	0.000000000000	0.000000000000	-0.000000000000	-0.000000000000	0.000000000000
0.000000000000	5869.565217391305	0.000000012014	0.000246711676	0.000244817764	0.000002470560	0.000000000000	0.000000000000	-0.000000000000	-0.000000000000	0.000000000000
0.000000000000	5874.581939799331	0.000000012014	0.000246711676	0.000244817764	0.000002470560	0.000000000000	0.000000000000	-0.000000000000	-0.000000000000	0.000000000000
0.000000000000	5879.598662207358	0.000000012014	0.000246711676	0.000244817764	0.000002470560	0.000000000000	0.000000000000	-0.000000000000	-0.000000000000	0.000000000000
0.000000000000	5884.615384615385	0.000000012014	0.000246711676	0.000244817764	0.000002470560	0.000000000000	0.000000000000	-0.000000000000	-0.000000000000	0.000000000000
0.000000000000	5889.632107023412	0.000000012014	0.000246711676	0.000244817764	0.000002470560	0.000000000000	0.000000000000	-0.000000000000	-0.000000000000	0.000000000000
0.000000000000	5894.648829431439	0.000000012014	0.000246711676	0.000244817764	0.000002470560	0.000000000000	0.000000000000	-0.000000000000	-0.000000000000	0.000000000000
0.000000000000	5899.665551839465	0.000000012014	0.000246711676	0.000244817764	0.000002470560	0.000000000000	0.000000000000	-0.000000000000	-0.000000000000	0.000000000000
0.000000000000	5904.682274247491	0.000000012014	0.000246711676	0.000244817764	0.000002470560	0.000000000000	0.000000000000	-0.000000000000	-0.000000000000	0.000000000000
0.000000000000	5909.698996655518	0.000000012014	0.000246711676	0.000244817764	0.000002470560	0.000000000000	0.000000000000	-0.000000000000	-0.000000000000	0.000000000000
0.000000000000	5914.715719063545	0.000000012014	0.000246711676	0.000244817764	0.000002470560	0.000000000000	0.000000000000	-0.000000000000	-0.000000000000	0.000000000000
0.000000000000	5919.732441471572	0.000000012014	0.000246711676	0.000244817764	0.000002470560	0.000000000000	0.000000000000	-0.000000000000	-0.000000000000	0.000000000000
0.000000000000	5924.749163879599	0.000000012014	0.000246711676	0.000244817764	0.000002470560	0.000000000000	0.000000000000	-0.000000000000	-0.000000000000	0.000000000000
0.000000000000	5929.765886287626	0.000000012014	0.000246711676	0.000244817764	0.000002470560	0.000000000000	0.000000000000	-0.000000000000	-0.000000000000	0.000000000000
0.000000000000	5934.782608695652	0.000000012014	0.000246711676	0.000244817764	0.000002470560	0.000000000000	0.000000000000	-0.000000000000	-0.000000000000	0.000000000000
0.000000000000	5939.799331103679	0.000000012014	0.000246711676	0.000244817764	0.000002470560	0.000000000000	0.000000000000	-0.000000000000	-0.000000000000	0.000000000000
0.000000000000	5944.816053511706	0.000000012014	0.000246711676	0.000244817764	0.000002470560	0.000000000000	0.000000000000	-0.000000000000	-0.000000000000	0.000000000000
0.000000000000	5949.832775919733	0.000000012014	0.000246711676	0.000244817764	0.000002470560	0.000000000000	0.000000000000	-0.000000000000	-0.000000000000	0.000000000000
0.000000000000	5954.849498327760	0.000000012014	0.000246711676	0.000244817764	0.000002470560	0.000000000000	0.000000000000	-0.000000000000	-0.000000000000	0.000000000000
0.000000000000	5959.866220735787	0.000000012014	0.000246711676	0.000244817764	0.000002470560	0.000000000000	0.000000000000	-0.000000000000	-0.000000000000	0.000000000000
0.000000000000	5964.882943143813	0.000000012014	0.000246711676	0.000244817764	0.000002470560	0.000000000000	0.000000000000	-0.000000000000	-0.000000000000	0.000000000000
0.000000000000	5969.899665551839	0.000000012014	0.000246711676	0.000244817764	0.000002470560	0.000000000000	0.000000000000	-0.000000000000	-0.000000000000	0.000000000000
0.000000000000	5974.916387959866	0.000000012014	0.000246711676	0.000244817764	0.000002470560	0.000000000000	0.000000000000	-0.000000000000	-0.000000000000	0.000000000000
0.000000000000	5979.933110367893	0.000000012014	0.000246711676	0.000244817764	0.000002470560	0.000000000000	0.000000000000	-0.000000000000	-0.000000000000	0.000000000000
0.000000000000	5984.949832775920	0.000000012014	0.000246711676	0.000244817764	0.000002470560	0.000000000000	0.000000000000	-0.000000000000	-0.000000000000	0.000000000000
0.000000000000	5989.966555183947	0.000000012014	0.000246711676	0.000244817764	0.000002470560	0.000000000000	0.000000000000	-0.000000000000	-0.000000000000	0.000000000000
0.000000000000	5994.983277591973	0.000000012014	0.000246711676	0.000244817764	0.000002470560	0.000000000000	0.000000000000	-0.000000000000	-0.000000000000	0.000000000000
0.000000000000	6000.000000000000	0.000000012014	0.000246711676	0.000244817764	0.000002470560	0.000000000000	0.000000000000	-0.000000000000	-0.000000000000	0.000000000000
0.000000000000	6005.016722408027	0.000000012014	0.000246711676	0.000244817764	0.000002470560	0.000000000000	0.000000000000	-0.000000000000	-0.000000000000	0.000000000000
0.000000000000	6010.033444816054	0.000000012014	0.000246711676	0.000244817764	0.000002470560	0.000000000000	0.000000000000	-0.000000000000	-0.000000000000	0.000000000000
0.000000000000	6015.050167224081	0.000000012014	0.000246711676	0.000244817764	0.000002470560	0.000000000000	0.000000000000	-0.000000000000	-0.000000000000	0.000000000000
0.000000000000	6020.066889632108	0.000000012014	0.000246711676	0.000244817764	0.000002470560	0.000000000000	0.000000000000	-0.000000000000	-0.000000000000	0.000000000000
0.000000000000	6025.083612040134	0.000000019518	0.000187218746	0.000301840737	0.000004940517	0.000061970391	-0.000001478907	-0.000245883660	-0.000044121378	0.000000000000
-0.000290005039	6030.100334448161	0.000000019517	0.000187226355	0.000301825518	0.000004948127	0.000000000000	0.000000000000	0.000000065624	-0.000000135940	-0.000000000000
-0.000000070316	6035.117056856187	0.000000019517	0.000187226390	0.000301825449	0.000004948162	0.000000000000	0.000000000000	0.000000000298	-0.000000000617	-0.000000000000
-0.000000000319	6040.133779264214	0.000000019517	0.000187226390	0.000301825448	0.000004948162	0.000000000000	0.000000000000	0.000000000001	-0.000000000003	-0.000000000000
-0.000000000001	6045.150501672241	0.000000019517	0.000187226390	0.000301825448	0.000004948162	0.000000000000	0.000000000000	0.000000000000	-0.000000000000	-0.000000000000
-0.000000000000	6050.167224080268	0.000000019517	0.000187226390	0.000301825448	0.000004948162	0.000000000000	0.000000000000	0.000000000000	-0.000000000000	-0.000000000000
-0.000000000000	6055.183946488294	0.000000019517	0.000187226390	0.000301825448	0.000004948162	0.000000000000	0.000000000000	0.000000000000	-0.000000000000	-0.000000000000
-0.000000000000	6060.200668896321	0.000000019517	0.000187226390	0.000301825448	0.000004948162	0.000000000000	0.000000000000	-0.000000000000	-0.000000000000	0.000000000000
-0.000000000000	6065.217391304348	0.000000019517	0.000187226390	0.000301825448	0.000004948162	0.000000000000	0.000000000000	-0.000000000000	-0.000000000000	0.000000000000
0.000000000000	6070.234113712375	0.000000019517	0.000187226390	0.000301825448	0.000004948162	0.000000000000	0.000000000000	-0.000000000000	-0.000000000000	0.000000000000
0.000000000000	6075.250836120402	0.000000019517	0.000187226390	0.000301825448	0.000004948162	0.000000000000	0.000000000000	-0.000000000000	-0.000000000000	0.000000000000
0.000000000000	6080.267558528429	0.000000019517	0.000187226390	0.000301825448	0.000004948162	0.000000000000	0.000000000000	-0.000000000000	-0.000000000000	0.000000000000
0.000000000000	6085.284280936455	0.000000019517	0.000187226390	0.000301825448	0.000004948162	0.000000000000	0.000000000000	-0.000000000000	-0.000000000000	0.000000000000
0.000000000000	6090.301003344482	0.000000019517	0.000187226390	0.000301825448	0.000004948162	0.000000000000	0.000000000000	-0.000000000000	-0.000000000000	0.000000000000
0.000000000000	6095.317725752509	0.000000019517	0.000187226390	0.000301825448	0.000004948162	0.000000000000	0.000000000000	-0.000000000000	-0.000000000000	0.000000000000
0.000000000000	6100.334448160535	0.000000019517	0.000187226390	0.000301825448	0.000004948162	0.000000000000	0.000000000000	-0.000000000000	-0.000000000000	0.000000000000
0.000000000000	6105.351170568562	0.000000019517	0.000187226390	0.000301825448	0.000004948162	0.000000000000	0.000000000000	-0.000000000000	-0.000000000000	0.000000000000
0.000000000000	6110.367892976589	0.000000019517	0.000187226390	0.000301825448	0.000004948162	0.000000000000	0.000000000000	-0.000000000000	-0.000000000000	0.000000000000
0.000000000000	6115.384615384615	0.000000019517	0.000187226390	0.000301825448	0.000004948162	0.000000000000	0.000000000000	-0.000000000000	-0.000000000000	0.000000000000
0.000000000000	6120.401337792642	0.000000019517	0.000187226390	0.000301825448	0.000004948162	0.000000000000	0.000000000000	-0.000000000000	-0.000000000000	0.000000000000
0.000000000000	6125.418060200669	0.000000019517	0.000187226390	0.000301825448	0.000004948162	0.000000000000	0.000000000000	-0.000000000000	-0.000000000000	0.000000000000
0.000000000000	6130.434782608696	0.000000019517	0.000187226390	0.000301825448	0.000004948162	0.000000000000	0.000000000000	-0.000000000000	-0.000000000000	0.000000000000
0.000000000000	6135.451505016723	0.000000019517	0.000187226390	0.000301825448	0.000004948162	0.000000000000	0.000000000000	-0.000000000000	-0.000000000000	0.000000000000
0.000000000000	6140.468227424750	0.000000019517	0.000187226390	0.000301825448	0.000004948162	0.000000000000	0.000000000000	-0.000000000000	-0.000000000000	0.000000000000
0.000000000000	6145.484949832776	0.000000019517	0.000187226390	0.000301825448	0.000004948162	0.000000000000	0.000000000000	-0.000000000000	-0.000000000000	0.000000000000
0.000000000000	6150.501672240803	0.000000019517	0.000187226390	0.000301825448	0.000004948162	0.000000000000	0.000000000000	-0.000000000000	-0.000000000000	0.000000000000
0.000000000000	6155.518394648830	0.000000019517	0.000187226390	0.000301825448	0.000004948162	0.000000000000	0.000000000000	-0.000000000000	-0.000000000000	0.000000000000
0.000000000000	6160.535117056857	0.000000019517	0.000187226390	0.000301825448	0.000004948162	0.000000000000	0.000000000000	-0.000000000000	-0.000000000000	0.000000000000
0.000000000000	6165.551839464883	0.000000019517	0.000187226390	0.000301825448	0.000004948162	0.000000000000	0.000000000000	-0.000000000000	-0.000000000000	0.000000000000
0.000000000000	6170.568561872910	0.000000019517	0.000187226390	0.000301825448	0.000004948162	0.000000000000	0.000000000000	-0.000000000000	-0.000000000000	0.000000000000
0.000000000000	6175.585284280936	0.000000019517	0.000187226390	0.000301825448	0.000004948162	0.000000000000	0.000000000000	-0.000000000000	-0.000000000000	0.000000000000
0.000000000000	6180.602006688963	0.000000019517	0.000187226390	0.000301825448	0.000004948162	0.000000000000	0.000000000000	-0.000000000000	-0.000000000000	0.000000000000
0.000000000000	6185.618729096990	0.000000019517	0.000187226390	0.000301825448	0.000004948162	0.000000000000	0.000000000000	-0.000000000000	-0.000000000000	0.000000000000
0.000000000000	6190.635451505017	0.000000019517	0.000187226390	0.000301825448	0.000004948162	0.000000000000	0.000000000000	-0.000000000000	-0.000000000000	0.000000000000
0.000000000000	6195.652173913044	0.000000019517	0.000187226390	0.000301825448	0.000004948162	0.000000000000	0.000000000000	-0.000000000000	-0.000000000000	0.000000000000
0.000000000000	6200.668896321071	0.000000019517	0.000187226390	0.000301825448	0.000004948162	0.000000000000	0.000000000000	-0.000000000000	-0.000000000000	0.000000000000
0.000000000000	6205.685618729097	0.000000019517	0.000187226390	0.000301825448	0.000004948162	0.000000000000	0.000000000000	-0.000000000000	-0.000000000000	0.000000000000
0.000000000000	6210.702341137124	0.000000019517	0.000187226390	0.000301825448	0.000004948162	0.000000000000	0.000000000000	-0.000000000000	-0.000000000000	0.000000000000
0.000000000000	6215.719063545151	0.000000019517	0.000187226390	0.000301825448	0.000004948162	0.000000000000	0.000000000000	-0.000000000000	-0.000000000000	0.000000000000
0.000000000000	6220.735785953178	0.000000019517	0.000187226390	0.000301825448	0.000004948162	0.000000000000	0.000000000000	-0.000000000000	-0.000000000000	0.000000000000
0.000000000000	6225.752508361204	0.000000019517	0.000187226390	0.000301825448	0.000004948162	0.000000000000	0.000000000000	-0.000000000000	-0.000000000000	0.000000000000
0.000000000000	6230.769230769231	0.000000019517	0.000187226390	0.000301825448	0.000004948162	0.000000000000	0.000000000000	-0.000000000000	-0.000000000000	0.000000000000
0.000000000000	6235.785953177257	0.000000019517	0.000187226390	0.000301825448	0.000004948162	0.000000000000	0.000000000000	-0.000000000000	-0.000000000000	0.000000000000
0.000000000000	6240.802675585284	0.000000019517	0.000187226390	0.000301825448	0.000004948162	0.000000000000	0.000000000000	-0.000000000000	-0.000000000000	0.000000000000
0.000000000000	6245.819397993311	0.000000019517	0.000187226390	0.000301825448	0.000004948162	0.000000000000	0.000000000000	-0.000000000000	-0.000000000000	0.000000000000
0.000000000000	6250.836120401338	0.000000019517	0.000187226390	0.000301825448	0.000004948162	0.000000000000	0.000000000000	-0.000000000000	-0.000000000000	0.000000000000
0.000000000000	6255.852842809365	0.000000019517	0.000187226390	0.000301825448	0.000004948162	0.000000000000	0.000000000000	-0.000000000000	-0.000000000000	0.000000000000
0.000000000000	6260.869565217392	0.000000019517	0.000187226390	0.000301825448	0.000004948162	0.000000000000	0.000000000000	-0.000000000000	-0.000000000000	0.000000000000
0.000000000000	6265.886287625418	0.000000019517	0.000187226390	0.000301825448	0.000004948162	0.000000000000	0.000000000000	-0.000000000000	-0.000000000000	0.000000000000
0.000000000000	6270.903010033445	0.000000019517	0.000187226390	0.000301825448	0.000004948162	0.000000000000	0.000000000000	-0.000000000000	-0.000000000000	0.000000000000
0.000000000000	6275.919732441472	0.000000019517	0.000187226390	0.000301825448	0.000004948162	0.000000000000	0.000000000000	-0.000000000000	-0.000000000000	0.000000000000
0.000000000000	6280.936454849499	0.000000019517	0.000187226390	0.000301825448	0.000004948162	0.000000000000	0.000000000000	-0.000000000000	-0.000000000000	0.000000000000
0.000000000000	6285.953177257526	0.000000019517	0.000187226390	0.000301825448	0.000004948162	0.000000000000	0.000000000000	-0.000000000000	-0.000000000000	0.000000000000
0.000000000000	6290.969899665552	0.000000019517	0.000187226390	0.000301825448	0.000004948162	0.000000000000	0.000000000000	-0.000000000000	-0.000000000000	0.000000000000
0.000000000000	6295.986622073578	0.000000019517	0.000187226390	0.000301825448	0.000004948162	0.000000000000	0.000000000000	-0.000000000000	-0.000000000000	0.000000000000
0.000000000000	6301.003344481605	0.000000019517	0.000187226390	0.000301825448	0.000004948162	0.000000000000	0.000000000000	-0.000000000000	-0.000000000000	0.000000000000
0.000000000000	6306.020066889632	0.000000019517	0.000187226390	0.000301825448	0.000004948162	0.000000000000	0.000000000000	-0.000000000000	-0.000000000000	0.000000000000
0.000000000000	6311.036789297659	0.000000019517	0.000187226390	0.000301825448	0.000004948162	0.000000000000	0.000000000000	-0.000000000000	-0.000000000000	0.000000000000
0.000000000000	6316.053511705686	0.000000019517	0.000187226390	0.000301825448	0.000004948162	0.000000000000	0.000000000000	-0.000000000000	-0.000000000000	0.000000000000
0.000000000000	6321.070234113713	0.000000019517	0.000187226390	0.000301825448	0.000004948162	0.000000000000	0.000000000000	-0.000000000000	-0.000000000000	0.000000000000
0.000000000000	6326.086956521739	0.000000019517	0.000187226390	0.000301825448	0.000004948162	0.000000000000	0.000000000000	-0.000000000000	-0.000000000000	0.000000000000
0.000000000000	6331.103678929766	0.000000019517	0.000187226390	0.000301825448	0.000004948162	0.000000000000	0.000000000000	-0.000000000000	-0.000000000000	0.000000000000
0.000000000000	6336.120401337793	0.000000019517	0.000187226390	0.000301825448	0.000004948162	0.000000000000	0.000000000000	-0.000000000000	-0.000000000000	0.000000000000
0.000000000000	6341.137123745820	0.000000019517	0.000187226390	0.000301825448	0.000004948162	0.000000000000	0.000000000000	-0.000000000000	-0.000000000000	0.000000000000
0.000000000000	6346.153846153847	0.000000019517	0.000187226390	0.000301825448	0.000004948162	0.000000000000	0.000000000000	-0.000000000000	-0.000000000000	0.000000000000
0.000000000000	6351.170568561874	0.000000019517	0.000187226390	0.000301825448	0.000004948162	0.000000000000	0.000000000000	-0.000000000000	-0.000000000000	0.000000000000
0.000000000000	6356.187290969900	0.000000019517	0.000187226390	0.000301825448	0.000004948162	0.000000000000	0.000000000000	-0.000000000000	-0.000000000000	0.000000000000
0.000000000000	6361.204013377926	0.000000019517	0.000187226390	0.000301825448	0.000004948162	0.000000000000	0.000000000000	-0.000000000000	-0.000000000000	0.000000000000
0.000000000000	6366.220735785953	0.000000019517	0.000187226390	0.000301825448	0.000004948162	0.000000000000	0.000000000000	-0.000000000000	-0.000000000000	0.000000000000
0.000000000000	6371.237458193980	0.000000019517	0.000187226390	0.000301825448	0.000004948162	0.000000000000	0.000000000000	-0.000000000000	-0.000000000000	0.000000000000
0.000000000000	6376.254180602007	0.000000019517	0.000187226390	0.000301825448	0.000004948162	0.000000000000	0.000000000000	-0.000000000000	-0.000000000000	0.000000000000
0.000000000000	6381.270903010034	0.000000019517	0.000187226390	0.000301825448	0.000004948162	0.000000000000	0.000000000000	-0.000000000000	-0.000000000000	0.000000000000
0.000000000000	6386.287625418060	0.000000019517	0.000187226390	0.000301825448	0.000004948162	0.000000000000	0.000000000000	-0.000000000000	-0.000000000000	0.000000000000
0.000000000000	6391.304347826087	0.000000019517	0.000187226390	0.000301825448	0.000004948162	0.000000000000	0.000000000000	-0.000000000000	-0.000000000000	0.000000000000
0.000000000000	6396.321070234114	0.000000019517	0.000187226390	0.000301825448	0.000004948162	0.000000000000	0.000000000000	-0.000000000000	-0.000000000000	0.000000000000
0.000000000000	6401.337792642141	0.000000019517	0.000187226390	0.000301825448	0.000004948162	0.000000000000	0.000000000000	-0.000000000000	-0.000000000000	0.000000000000
0.000000000000	6406.354515050168	0.000000019517	0.000187226390	0.000301825448	0.000004948162	0.000000000000	0.000000000000	-0.000000000000	-0.000000000000	0.000000000000
0.000000000000	6411.371237458195	0.000000019517	0.000187226390	0.000301825448	0.000004948162	0.000000000000	0.000000000000	-0.000000000000	-0.000000000000	0.000000000000
0.000000000000	6416.387959866221	0.000000019517	0.000187226390	0.000301825448	0.000004948162	0.000000000000	0.000000000000	-0.000000000000	-0.000000000000	0.000000000000
0.000000000000	6421.404682274248	0.000000019517	0.000187226390	0.000301825448	0.000004948162	0.000000000000	0.000000000000	-0.000000000000	-0.000000000000	0.000000000000
0.000000000000	6426.421404682274	0.000000019517	0.000187226390	0.000301825448	0.000004948162	0.000000000000	0.000000000000	-0.000000000000	-0.000000000000	0.000000000000
0.000000000000	6431.438127090301	0.000000019517	0.000187226390	0.000301825448	0.000004948162	0.000000000000	0.000000000000	-0.000000000000	-0.000000000000	0.000000000000
0.000000000000	6436.454849498328	0.000000019517	0.000187226390	0.000301825448	0.000004948162	0.000000000000	0.000000000000	-0.000000000000	-0.000000000000	0.000000000000
0.000000000000	6441.471571906355	0.000000019517	0.000187226390	0.000301825448	0.000004948162	0.000000000000	0.000000000000	-0.000000000000	-0.000000000000	0.000000000000
0.000000000000	6446.488294314381	0.000000019517	0.000187226390	0.000301825448	0.000004948162	0.000000000000	0.000000000000	-0.000000000000	-0.000000000000	0.000000000000
0.000000000000	6451.505016722408	0.000000019517	0.000187226390	0.000301825448	0.000004948162	0.000000000000	0.000000000000	-0.000000000000	-0.000000000000	0.000000000000
0.000000000000	6456.521739130435	0.000000019517	0.000187226390	0.000301825448	0.000004948162	0.000000000000	0.000000000000	-0.000000000000	-0.000000000000	0.000000000000
0.000000000000	6461.538461538462	0.000000019517	0.000187226390	0.000301825448	0.000004948162	0.000000000000	0.000000000000	-0.000000000000	-0.000000000000	0.000000000000
0.000000000000	6466.555183946489	0.000000019517	0.000187226390	0.000301825448	0.000004948162	0.000000000000	0.000000000000	-0.000000000000	-0.000000000000	0.000000000000
0.000000000000	6471.571906354516	0.000000019517	0.000187226390	0.000301825448	0.000004948162	0.000000000000	0.000000000000	-0.000000000000	-0.000000000000	0.000000000000
0.000000000000	6476.588628762542	0.000000019517	0.000187226390	0.000301825448	0.000004948162	0.000000000000	0.000000000000	-0.000000000000	-0.000000000000	0.000000000000
0.000000000000	6481.605351170569	0.000000019517	0.000187226390	0.000301825448	0.000004948162	0.000000000000	0.000000000000	-0.000000000000	-0.000000000000	0.000000000000
0.000000000000	6486.622073578596	0.000000019517	0.000187226390	0.000301825448	0.000004948162	0.000000000000	0.000000000000	-0.000000000000	-0.000000000000	0.000000000000
0.000000000000	6491.638795986622	0.000000019517	0.000187226390	0.000301825448	0.000004948162	0.000000000000	0.000000000000	-0.000000000000	-0.000000000000	0.000000000000
0.000000000000	6496.655518394649	0.000000019517	0.000187226390	0.000301825448	0.000004948162	0.000000000000	0.000000000000	-0.000000000000	-0.000000000000	0.000000000000
0.000000000000	6501.672240802676	0.000000019517	0.000187226390	0.000301825448	0.000004948162	0.000000000000	0.000000000000	-0.000000000000	-0.000000000000	0.000000000000
0.000000000000	6506.688963210702	0.000000019517	0.000187226390	0.000301825448	0.000004948162	0.000000000000	0.000000000000	-0.000000000000	-0.000000000000	0.000000000000
0.000000000000	6511.705685618729	0.000000019517	0.000187226390	0.000301825448	0.000004948162	0.000000000000	0.000000000000	-0.000000000000	-0.000000000000	0.000000000000
0.000000000000	6516.722408026756	0.000000019517	0.000187226390	0.000301825448	0.000004948162	0.000000000000	0.000000000000	-0.000000000000	-0.000000000000	0.000000000000
0.000000000000	6521.739130434783	0.000000019517	0.000187226390	0.000301825448	0.000004948162	0.000000000000	0.000000000000	-0.000000000000	-0.000000000000	0.000000000000
0.000000000000	6526.755852842810	0.000000019517	0.000187226390	0.000301825448	0.000004948162	0.000000000000	0.000000000000	-0.000000000000	-0.000000000000	0.000000000000
0.000000000000	6531.772575250837	0.000000019517	0.000187226390	0.000301825448	0.000004948162	0.000000000000	0.000000000000	-0.000000000000	-0.000000000000	0.000000000000
0.000000000000	6536.789297658863	0.000000019517	0.000187226390	0.000301825448	0.000004948162	0.000000000000	0.000000000000	-0.000000000000	-0.000000000000	0.000000000000
0.000000000000	6541.806020066890	0.000000019517	0.000187226390	0.000301825448	0.000004948162	0.000000000000	0.000000000000	-0.000000000000	-0.000000000000	0.000000000000
0.000000000000	6546.822742474917	0.000000019517	0.000187226390	0.000301825448	0.000004948162	0.000000000000	0.000000000000	-0.000000000000	-0.000000000000	0.000000000000
0.000000000000	6551.839464882944	0.000000019517	0.000187226390	0.000301825448	0.000004948162	0.000000000000	0.000000000000	-0.000000000000	-0.000000000000	0.000000000000
0.000000000000	6556.856187290970	0.000000019517	0.000187226390	0.000301825448	0.000004948162	0.000000000000	0.000000000000	-0.000000000000	-0.000000000000	0.000000000000
0.000000000000	6561.872909698997	0.000000019517	0.000187226390	0.000301825448	0.000004948162	0.000000000000	0.000000000000	-0.000000000000	-0.000000000000	0.000000000000
0.000000000000	6566.889632107023	0.000000019517	0.000187226390	0.000301825448	0.000004948162	0.000000000000	0.000000000000	-0.000000000000	-0.000000000000	0.000000000000
0.000000000000	6571.906354515050	0.000000019517	0.000187226390	0.000301825448	0.000004948162	0.000000000000	0.000000000000	-0.000000000000	-0.000000000000	0.000000000000
0.000000000000	6576.923076923077	0.000000019517	0.000187226390	0.000301825448	0.000004948162	0.000000000000	0.000000000000	-0.000000000000	-0.000000000000	0.000000000000
0.000000000000	6581.939799331104	0.000000019517	0.000187226390	0.000301825448	0.000004948162	0.000000000000	0.000000000000	-0.000000000000	-0.000000000000	0.000000000000
0.000000000000	6586.956521739131	0.000000019517	0.000187226390	0.000301825448	0.000004948162	0.000000000000	0.000000000000	-0.000000000000	-0.000000000000	0.000000000000
0.000000000000	6591.973244147158	0.000000019517	0.000187226390	0.000301825448	0.000004948162	0.000000000000	0.000000000000	-0.000000000000	-0.000000000000	0.000000000000
0.000000000000	6596.989966555184	0.000000019517	0.000187226390	0.000301825448	0.000004948162	0.000000000000	0.000000000000	-0.000000000000	-0.000000000000	0.000000000000
0.000000000000	6602.006688963211	0.000000019517	0.000187226390	0.000301825448	0.000004948162	0.000000000000	0.000000000000	-0.000000000000	-0.000000000000	0.000000000000
0.000000000000	6607.023411371238	0.000000019517	0.000187226390	0.000301825448	0.000004948162	0.000000000000	0.000000000000	-0.000000000000	-0.000000000000	0.000000000000
0.000000000000	6612.040133779265	0.000000019517	0.000187226390	0.000301825448	0.000004948162	0.000000000000	0.000000000000	-0.000000000000	-0.000000000000	0.000000000000
0.000000000000	6617.056856187291	0.000000019517	0.000187226390	0.000301825448	0.000004948162	0.000000000000	0.000000000000	-0.000000000000	-0.000000000000	0.000000000000
0.000000000000	6622.073578595318	0.000000019517	0.000187226390	0.000301825448	0.000004948162	0.000000000000	0.000000000000	-0.000000000000	-0.000000000000	0.000000000000
0.000000000000	6627.090301003344	0.000000019517	0.000187226390	0.000301825448	0.000004948162	0.000000000000	0.000000000000	-0.000000000000	-0.000000000000	0.000000000000
0.000000000000	6632.107023411371	0.000000019517	0.000187226390	0.000301825448	0.000004948162	0.000000000000	0.000000000000	-0.000000000000	-0.000000000000	0.000000000000
0.000000000000	6637.123745819398	0.000000019517	0.000187226390	0.000301825448	0.000004948162	0.000000000000	0.000000000000	-0.000000000000	-0.000000000000	0.000000000000
0.000000000000	6642.140468227425	0.000000019517	0.000187226390	0.000301825448	0.000004948162	0.000000000000	0.000000000000	-0.000000000000	-0.000000000000	0.000000000000
0.000000000000	6647.157190635452	0.000000019517	0.000187226390	0.000301825448	0.000004948162	0.000000000000	0.000000000000	-0.000000000000	-0.000000000000	0.000000000000
0.000000000000	6652.173913043479	0.000000019517	0.000187226390	0.000301825448	0.000004948162	0.000000000000	0.000000000000	-0.000000000000	-0.000000000000	0.000000000000
0.000000000000	6657.190635451505	0.000000019517	0.000187226390	0.000301825448	0.000004948162	0.000000000000	0.000000000000	-0.000000000000	-0.000000000000	0.000000000000
0.000000000000	6662.207357859532	0.000000019517	0.000187226390	0.000301825448	0.000004948162	0.000000000000	0.000000000000	-0.000000000000	-0.000000000000	0.000000000000
0.000000000000	6667.224080267559	0.000000019517	0.000187226390	0.000301825448	0.000004948162	0.000000000000	0.000000000000	-0.000000000000	-0.000000000000	0.000000000000
0.000000000000	6672.240802675586	0.000000019517	0.000187226390	0.000301825448	0.000004948162	0.000000000000	0.000000000000	-0.000000000000	-0.000000000000	0.000000000000
0.000000000000	6677.257525083613	0.000000019517	0.000187226390	0.000301825448	0.000004948162	0.000000000000	0.000000000000	-0.000000000000	-0.000000000000	0.000000000000
0.000000000000	6682.274247491639	0.000000019517	0.000187226390	0.000301825448	0.000004948162	0.000000000000	0.000000000000	-0.000000000000	-0.000000000000	0.000000000000
0.000000000000	6687.290969899665	0.000000019517	0.000187226390	0.000301825448	0.000004948162	0.000000000000	0.000000000000	-0.000000000000	-0.000000000000	0.000000000000
0.000000000000	6692.307692307692	0.000000019517	0.000187226390	0.000301825448	0.000004948162	0.000000000000	0.000000000000	-0.000000000000	-0.000000000000	0.000000000000
0.000000000000	6697.324414715719	0.000000019517	0.000187226390	0.000301825448	0.000004948162	0.000000000000	0.000000000000	-0.000000000000	-0.000000000000	0.000000000000
0.000000000000	6702.341137123746	0.000000019517	0.000187226390	0.000301825448	0.000004948162	0.000000000000	0.000000000000	-0.000000000000	-0.000000000000	0.000000000000
0.000000000000	6707.357859531773	0.000000019517	0.000187226390	0.000301825448	0.000004948162	0.000000000000	0.000000000000	-0.000000000000	-0.000000000000	0.000000000000
0.000000000000	6712.374581939800	0.000000019517	0.000187226390	0.000301825448	0.000004948162	0.000000000000	0.000000000000	-0.000000000000	-0.000000000000	0.000000000000
0.000000000000	6717.391304347826	0.000000019517	0.000187226390	0.000301825448	0.000004948162	0.000000000000	0.000000000000	-0.000000000000	-0.000000000000	0.000000000000
0.000000000000	6722.408026755853	0.000000019517	0.000187226390	0.000301825448	0.000004948162	0.000000000000	0.000000000000	-0.000000000000	-0.000000000000	0.000000000000
0.000000000000	6727.424749163880	0.000000019517	0.000187226390	0.000301825448	0.000004948162	0.000000000000	0.000000000000	-0.000000000000	-0.000000000000	0.000000000000
0.000000000000	6732.441471571907	0.000000019517	0.000187226390	0.000301825448	0.000004948162	0.000000000000	0.000000000000	-0.000000000000	-0.000000000000	0.000000000000
0.000000000000	6737.458193979934	0.000000019517	0.000187226390	0.000301825448	0.000004948162	0.000000000000	0.000000000000	-0.000000000000	-0.000000000000	0.000000000000
0.000000000000	6742.474916387961	0.000000019517	0.000187226390	0.000301825448	0.000004948162	0.000000000000	0.000000000000	-0.000000000000	-0.000000000000	0.000000000000
0.000000000000	6747.491638795987	0.000000019517	0.000187226390	0.000301825448	0.000004948162	0.000000000000	0.000000000000	-0.000000000000	-0.000000000000	0.000000000000
0.000000000000	6752.508361204013	0.000000019517	0.000187226390	0.000301825448	0.000004948162	0.000000000000	0.000000000000	-0.000000000000	-0.000000000000	0.000000000000
0.000000000000	6757.525083612040	0.000000019517	0.000187226390	0.000301825448	0.000004948162	0.000000000000	0.000000000000	-0.000000000000	-0.000000000000	0.000000000000
0.000000000000	6762.541806020067	0.000000019517	0.000187226390	0.000301825448	0.000004948162	0.000000000000	0.000000000000	-0.000000000000	-0.000000000000	0.000000000000
0.000000000000	6767.558528428094	0.000000019517	0.000187226390	0.000301825448	0.000004948162	0.000000000000	0.000000000000	-0.000000000000	-0.000000000000	0.000000000000
0.000000000000	6772.575250836121	0.000000019517	0.000187226390	0.000301825448	0.000004948162	0.000000000000	0.000000000000	-0.000000000000	-0.000000000000	0.000000000000
0.000000000000	6777.591973244147	0.000000019517	0.000187226390	0.000301825448	0.000004948162	0.000000000000	0.000000000000	-0.000000000000	-0.000000000000	0.000000000000
0.000000000000	6782.608695652174	0.000000019517	0.000187226390	0.000301825448	0.000004948162	0.000000000000	0.000000000000	-0.000000000000	-0.000000000000	0.000000000000
0.000000000000	6787.625418060201	0.000000019517	0.000187226390	0.000301825448	0.000004948162	0.000000000000	0.000000000000	-0.000000000000	-0.000000000000	0.000000000000
0.000000000000	6792.642140468228	0.000000019517	0.000187226390	0.000301825448	0.000004948162	0.000000000000	0.000000000000	-0.000000000000	-0.000000000000	0.000000000000
0.000000000000	6797.658862876255	0.000000019517	0.000187226390	0.000301825448	0.000004948162	0.000000000000	0.000000000000	-0.000000000000	-0.000000000000	0.000000000000
0.000000000000	6802.675585284282	0.000000019517	0.000187226390	0.000301825448	0.000004948162	0.000000000000	0.000000000000	-0.000000000000	-0.000000000000	0.000000000000
0.000000000000	6807.692307692308	0.000000019517	0.000187226390	0.000301825448	0.000004948162	0.000000000000	0.000000000000	-0.000000000000	-0.000000000000	0.000000000000
0.000000000000	6812.709030100335	0.000000019517	0.000187226390	0.000301825448	0.000004948162	0.000000000000	0.000000000000	-0.000000000000	-0.000000000000	0.000000000000
0.000000000000	6817.725752508361	0.000000019517	0.000187226390	0.000301825448	0.000004948162	0.000000000000	0.000000000000	-0.000000000000	-0.000000000000	0.000000000000
0.000000000000	6822.742474916388	0.000000019517	0.000187226390	0.000301825448	0.000004948162	0.000000000000	0.000000000000	-0.000000000000	-0.000000000000	0.000000000000
0.000000000000	6827.759197324415	0.000000019517	0.000187226390	0.000301825448	0.000004948162	0.000000000000	0.000000000000	-0.000000000000	-0.000000000000	0.000000000000
0.000000000000	6832.775919732442	0.000000019517	0.000187226390	0.000301825448	0.000004948162	0.000000000000	0.000000000000	-0.000000000000	-0.000000000000	0.000000000000
0.000000000000	6837.792642140468	0.000000019517	0.000187226390	0.000301825448	0.000004948162	0.000000000000	0.000000000000	-0.000000000000	-0.000000000000	0.000000000000
0.000000000000	6842.809364548495	0.000000019517	0.000187226390	0.000301825448	0.000004948162	0.000000000000	0.000000000000	-0.000000000000	-0.000000000000	0.000000000000
0.000000000000	6847.826086956522	0.000000019517	0.000187226390	0.000301825448	0.000004948162	0.000000000000	0.000000000000	-0.000000000000	-0.000000000000	0.000000000000
0.000000000000	6852.842809364549	0.000000019517	0.000187226390	0.000301825448	0.000004948162	0.000000000000	0.000000000000	-0.000000000000	-0.000000000000	0.000000000000
0.000000000000	6857.859531772576	0.000000019517	0.000187226390	0.000301825448	0.000004948162	0.000000000000	0.000000000000	-0.000000000000	-0.000000000000	0.000000000000
0.000000000000	6862.876254180603	0.000000019517	0.000187226390	0.000301825448	0.000004948162	0.000000000000	0.000000000000	-0.000000000000	-0.000000000000	0.000000000000
0.000000000000	6867.892976588629	0.000000019517	0.000187226390	0.000301825448	0.000004948162	0.000000000000	0.000000000000	-0.000000000000	-0.000000000000	0.000000000000
0.000000000000	6872.909698996656	0.000000019517	0.000187226390	0.000301825448	0.000004948162	0.000000000000	0.000000000000	-0.000000000000	-0.000000000000	0.000000000000
0.000000000000	6877.926421404683	0.000000019517	0.000187226390	0.000301825448	0.000004948162	0.000000000000	0.000000000000	-0.000000000000	-0.000000000000	0.000000000000
0.000000000000	6882.943143812709	0.000000019517	0.000187226390	0.000301825448	0.000004948162	0.000000000000	0.000000000000	-0.000000000000	-0.000000000000	0.000000000000
0.000000000000	6887.959866220736	0.000000019517	0.000187226390	0.000301825448	0.000004948162	0.000000000000	0.000000000000	-0.000000000000	-0.000000000000	0.000000000000
0.000000000000	6892.976588628763	0.000000019517	0.000187226390	0.000301825448	0.000004948162	0.000000000000	0.000000000000	-0.000000000000	-0.000000000000	0.000000000000
0.000000000000	6897.993311036789	0.000000019517	0.000187226390	0.000301825448	0.000004948162	0.000000000000	0.000000000000	-0.000000000000	-0.000000000000	0.000000000000
0.000000000000	6903.010033444816	0.000000019517	0.000187226390	0.000301825448	0.000004948162	0.000000000000	0.000000000000	-0.000000000000	-0.000000000000	0.000000000000
0.000000000000	6908.026755852843	0.000000019517	0.000187226390	0.000301825448	0.000004948162	0.000000000000	0.000000000000	-0.000000000000	-0.000000000000	0.000000000000
0.000000000000	6913.043478260870	0.000000019517	0.000187226390	0.000301825448	0.000004948162	0.000000000000	0.000000000000	-0.000000000000	-0.000000000000	0.000000000000
0.000000000000	6918.060200668897	0.000000019517	0.000187226390	0.000301825448	0.000004948162	0.000000000000	0.000000000000	-0.000000000000	-0.000000000000	0.000000000000
0.000000000000	6923.076923076924	0.000000019517	0.000187226390	0.000301825448	0.000004948162	0.000000000000	0.000000000000	-0.000000000000	-0.000000000000	0.000000000000
0.000000000000	6928.093645484950	0.000000019517	0.000187226390	0.000301825448	0.000004948162	0.000000000000	0.000000000000	-0.000000000000	-0.000000000000	0.000000000000
0.000000000000	6933.110367892977	0.000000019517	0.000187226390	0.000301825448	0.000004948162	0.000000000000	0.000000000000	-0.000000000000	-0.000000000000	0.000000000000
0.000000000000	6938.127090301004	0.000000019517	0.000187226390	0.000301825448	0.000004948162	0.000000000000	0.000000000000	-0.000000000000	-0.000000000000	0.000000000000
0.000000000000	6943.143812709030	0.000000019517	0.000187226390	0.000301825448	0.000004948162	0.000000000000	0.000000000000	-0.000000000000	-0.000000000000	0.000000000000
0.000000000000	6948.160535117057	0.000000019517	0.000187226390	0.000301825448	0.000004948162	0.000000000000	0.000000000000	-0.000000000000	-0.000000000000	0.000000000000
0.000000000000	6953.177257525084	0.000000019517	0.000187226390	0.000301825448	0.000004948162	0.000000000000	0.000000000000	-0.000000000000	-0.000000000000	0.000000000000
0.000000000000	6958.193979933110	0.000000019517	0.000187226390	0.000301825448	0.000004948162	0.000000000000	0.000000000000	-0.000000000000	-0.000000000000	0.000000000000
0.000000000000	6963.210702341137	0.000000019517	0.000187226390	0.000301825448	0.000004948162	0.000000000000	0.000000000000	-0.000000000000	-0.000000000000	0.000000000000
0.000000000000	6968.227424749164	0.000000019517	0.000187226390	0.000301825448	0.000004948162	0.000000000000	0.000000000000	-0.000000000000	-0.000000000000	0.000000000000
0.000000000000	6973.244147157191	0.000000019517	0.000187226390	0.000301825448	0.000004948162	0.000000000000	0.000000000000	-0.000000000000	-0.000000000000	0.000000000000
0.000000000000	6978.260869565218	0.000000019517	0.000187226390	0.000301825448	0.000004948162	0.000000000000	0.000000000000	-0.000000000000	-0.000000000000	0.000000000000
0.000000000000	6983.277591973245	0.000000019517	0.000187226390	0.000301825448	0.000004948162	0.000000000000	0.000000000000	-0.000000000000	-0.000000000000	0.000000000000
0.000000000000	6988.294314381271	0.000000019517	0.000187226390	0.000301825448	0.000004948162	0.000000000000	0.000000000000	-0.000000000000	-0.000000000000	0.000000000000
0.000000000000	6993.311036789298	0.000000019517	0.000187226390	0.000301825448	0.000004948162	0.000000000000	0.000000000000	-0.000000000000	-0.000000000000	0.000000000000
0.000000000000	6998.327759197325	0.000000019517	0.000187226390	0.000301825448	0.000004948162	0.000000000000	0.000000000000	-0.000000000000	-0.000000000000	0.000000000000
0.000000000000	7003.344481605352	0.000000019517	0.000187226390	0.000301825448	0.000004948162	0.000000000000	0.000000000000	-0.000000000000	-0.000000000000	0.000000000000
0.000000000000	7008.361204013378	0.000000019517	0.000187226390	0.000301825448	0.000004948162	0.000000000000	0.000000000000	-0.000000000000	-0.000000000000	0.000000000000
0.000000000000	7013.377926421405	0.000000019517	0.000187226390	0.000301825448	0.000004948162	0.000000000000	0.000000000000	-0.000000000000	-0.000000000000	0.000000000000
0.000000000000	7018.394648829431	0.000000019517	0.000187226390	0.000301825448	0.000004948162	0.000000000000	0.000000000000	-0.000000000000	-0.000000000000	0.000000000000
0.000000000000	7023.411371237458	0.000000019517	0.000187226390	0.000301825448	0.000004948162	0.000000000000	0.000000000000	-0.000000000000	-0.000000000000	0.000000000000
0.000000000000	7028.428093645485	0.000000019517	0.000187226390	0.000301825448	0.000004948162	0.000000000000	0.000000000000	-0.000000000000	-0.000000000000	0.000000000000
0.000000000000	7033.444816053512	0.000000019517	0.000187226390	0.000301825448	0.000004948162	0.000000000000	0.000000000000	-0.000000000000	-0.000000000000	0.000000000000
0.000000000000	7038.461538461539	0.000000019517	0.000187226390	0.000301825448	0.000004948162	0.000000000000	0.000000000000	-0.000000000000	-0.000000000000	0.000000000000
0.000000000000	7043.478260869566	0.000000019517	0.000187226390	0.000301825448	0.000004948162	0.000000000000	0.000000000000	-0.000000000000	-0.000000000000	0.000000000000
0.000000000000	7048.494983277592	0.000000019517	0.000187226390	0.000301825448	0.000004948162	0.000000000000	0.000000000000	-0.000000000000	-0.000000000000	0.000000000000
0.000000000000	7053.511705685619	0.000000019517	0.000187226390	0.000301825448	0.000004948162	0.000000000000	0.000000000000	-0.000000000000	-0.000000000000	0.000000000000
0.000000000000	7058.528428093646	0.000000019517	0.000187226390	0.000301825448	0.000004948162	0.000000000000	0.000000000000	-0.000000000000	-0.000000000000	0.000000000000
0.000000000000	7063.545150501673	0.000000019517	0.000187226390	0.000301825448	0.000004948162	0.000000000000	0.000000000000	-0.000000000000	-0.000000000000	0.000000000000
0.000000000000	7068.561872909700	0.000000019517	0.000187226390	0.000301825448	0.000004948162	0.000000000000	0.000000000000	-0.000000000000	-0.000000000000	0.000000000000
0.000000000000	7073.578595317726	0.000000019517	0.000187226390	0.000301825448	0.000004948162	0.000000000000	0.000000000000	-0.000000000000	-0.000000000000	0.000000000000
0.000000000000	7078.595317725752	0.000000019517	0.000187226390	0.000301825448	0.000004948162	0.000000000000	0.000000000000	-0.000000000000	-0.000000000000	0.000000000000
0.000000000000	7083.612040133779	0.000000019517	0.000187226390	0.000301825448	0.000004948162	0.000000000000	0.000000000000	-0.000000000000	-0.000000000000	0.000000000000
0.000000000000	7088.628762541806	0.000000019517	0.000187226390	0.000301825448	0.000004948162	0.000000000000	0.000000000000	-0.000000000000	-0.000000000000	0.000000000000
0.000000000000	7093.645484949833	0.000000019517	0.000187226390	0.000301825448	0.000004948162	0.000000000000	0.000000000000	-0.000000000000	-0.000000000000	0.000000000000
0.000000000000	7098.662207357860	0.000000019517	0.000187226390	0.000301825448	0.000004948162	0.000000000000	0.000000000000	-0.000000000000	-0.000000000000	0.000000000000
0.000000000000	7103.678929765887	0.000000019517	0.000187226390	0.000301825448	0.000004948162	0.000000000000	0.000000000000	-0.000000000000	-0.000000000000	0.000000000000
0.000000000000	7108.695652173913	0.000000019517	0.000187226390	0.000301825448	0.000004948162	0.000000000000	0.000000000000	-0.000000000000	-0.000000000000	0.000000000000
0.000000000000	7113.712374581940	0.000000019517	0.000187226390	0.000301825448	0.000004948162	0.000000000000	0.000000000000	-0.000000000000	-0.000000000000	0.000000000000
0.000000000000	7118.729096989967	0.000000019517	0.000187226390	0.000301825448	0.000004948162	0.000000000000	0.000000000000	-0.000000000000	-0.000000000000	0.000000000000
0.000000000000	7123.745819397994	0.000000019517	0.000187226390	0.000301825448	0.000004948162	0.000000000000	0.000000000000	-0.000000000000	-0.000000000000	0.000000000000
0.000000000000	7128.762541806021	0.000000019517	0.000187226390	0.000301825448	0.000004948162	0.000000000000	0.000000000000	-0.000000000000	-0.000000000000	0.000000000000
0.000000000000	7133.779264214048	0.000000019517	0.000187226390	0.000301825448	0.000004948162	0.000000000000	0.000000000000	-0.000000000000	-0.000000000000	0.000000000000
0.000000000000	7138.795986622074	0.000000019517	0.000187226390	0.000301825448	0.000004948162	0.000000000000	0.000000000000	-0.000000000000	-0.000000000000	0.000000000000
0.000000000000	7143.812709030100	0.000000019517	0.000187226390	0.000301825448	0.000004948162	0.000000000000	0.000000000000	-0.000000000000	-0.000000000000	0.000000000000
0.000000000000	7148.829431438127	0.000000019517	0.000187226390	0.000301825448	0.000004948162	0.000000000000	0.000000000000	-0.000000000000	-0.000000000000	0.000000000000
0.000000000000	7153.846153846154	0.000000019517	0.000187226390	0.000301825448	0.000004948162	0.000000000000	0.000000000000	-0.000000000000	-0.000000000000	0.000000000000
0.000000000000	7158.862876254181	0.000000019517	0.000187226390	0.000301825448	0.000004948162	0.000000000000	0.000000000000	-0.000000000000	-0.000000000000	0.000000000000
0.000000000000	7163.879598662208	0.000000019517	0.000187226390	0.000301825448	0.000004948162	0.000000000000	0.000000000000	-0.000000000000	-0.000000000000	0.000000000000
0.000000000000	7168.896321070234	0.000000019517	0.000187226390	0.000301825448	0.000004948162	0.000000000000	0.000000000000	-0.000000000000	-0.000000000000	0.000000000000
0.000000000000	7173.913043478261	0.000000019517	0.000187226390	0.000301825448	0.000004948162	0.000000000000	0.000000000000	-0.000000000000	-0.000000000000	0.000000000000
0.000000000000	7178.929765886288	0.000000019517	0.000187226390	0.000301825448	0.000004948162	0.000000000000	0.000000000000	-0.000000000000	-0.000000000000	0.000000000000
0.000000000000	7183.946488294315	0.000000019517	0.000187226390	0.000301825448	0.000004948162	0.000000000000	0.000000000000	-0.000000000000	-0.000000000000	0.000000000000
0.000000000000	7188.963210702342	0.000000019517	0.000187226390	0.000301825448	0.000004948162	0.000000000000	0.000000000000	-0.000000000000	-0.000000000000	0.000000000000
0.000000000000	7193.979933110369	0.000000019517	0.000187226390	0.000301825448	0.000004948162	0.000000000000	0.000000000000	-0.000000000000	-0.000000000000	0.000000000000
0.000000000000	7198.996655518395	0.000000019517	0.000187226390	0.000301825448	0.000004948162	0.000000000000	0.000000000000	-0.000000000000	-0.000000000000	0.000000000000
0.000000000000	7204.013377926422	0.000000019517	0.000187226390	0.000301825448	0.000004948162	0.000000000000	0.000000000000	-0.000000000000	-0.000000000000	0.000000000000
0.000000000000	7209.030100334448	0.000000019517	0.000187226390	0.000301825448	0.000004948162	0.000000000000	0.000000000000	-0.000000000000	-0.000000000000	0.000000000000
0.000000000000	7214.046822742475	0.000000019517	0.000187226390	0.000301825448	0.000004948162	0.000000000000	0.000000000000	-0.000000000000	-0.000000000000	0.000000000000
0.000000000000	7219.063545150502	0.000000019517	0.000187226390	0.000301825448	0.000004948162	0.000000000000	0.000000000000	-0.000000000000	-0.000000000000	0.000000000000
0.000000000000	7224.080267558529	0.000000019517	0.000187226390	0.000301825448	0.000004948162	0.000000000000	0.000000000000	-0.000000000000	-0.000000000000	0.000000000000
0.000000000000	7229.096989966555	0.000000019517	0.000187226390	0.000301825448	0.000004948162	0.000000000000	0.000000000000	-0.000000000000	-0.000000000000	0.000000000000
0.000000000000	7234.113712374582	0.000000019517	0.000187226390	0.000301825448	0.000004948162	0.000000000000	0.000000000000	-0.000000000000	-0.000000000000	0.000000000000
0.000000000000	7239.130434782609	0.000000019517	0.000187226390	0.000301825448	0.000004948162	0.000000000000	0.000000000000	-0.000000000000	-0.000000000000	0.000000000000
0.000000000000	7244.147157190636	0.000000019517	0.000187226390	0.000301825448	0.000004948162	0.000000000000	0.000000000000	-0.000000000000	-0.000000000000	0.000000000000
0.000000000000	7249.163879598663	0.000000019517	0.000187226390	0.000301825448	0.000004948162	0.000000000000	0.000000000000	-0.000000000000	-0.000000000000	0.000000000000
0.000000000000	7254.180602006690	0.000000019517	0.000187226390	0.000301825448	0.000004948162	0.000000000000	0.000000000000	-0.000000000000	-0.000000000000	0.000000000000
0.000000000000	7259.197324414716	0.000000019517	0.000187226390	0.000301825448	0.000004948162	0.000000000000	0.000000000000	-0.000000000000	-0.000000000000	0.000000000000
0.000000000000	7264.214046822743	0.000000019517	0.000187226390	0.000301825448	0.000004948162	0.000000000000	0.000000000000	-0.000000000000	-0.000000000000	0.000000000000
0.000000000000	7269.230769230770	0.000000019517	0.000187226390	0.000301825448	0.000004948162	0.000000000000	0.000000000000	-0.000000000000	-0.000000000000	0.000000000000
0.000000000000	7274.247491638796	0.000000019517	0.000187226390	0.000301825448	0.000004948162	0.000000000000	0.000000000000	-0.000000000000	-0.000000000000	0.000000000000
0.000000000000	7279.264214046823	0.000000019517	0.000187226390	0.000301825448	0.000004948162	0.000000000000	0.000000000000	-0.000000000000	-0.000000000000	0.000000000000
0.000000000000	7284.280936454850	0.000000019517	0.000187226390	0.000301825448	0.000004948162	0.000000000000	0.000000000000	-0.000000000000	-0.000000000000	0.000000000000
0.000000000000	7289.297658862876	0.000000019517	0.000187226390	0.000301825448	0.000004948162	0.000000000000	0.000000000000	-0.000000000000	-0.000000000000	0.000000000000
0.000000000000	7294.314381270903	0.000000019517	0.000187226390	0.000301825448	0.000004948162	0.000000000000	0.000000000000	-0.000000000000	-0.000000000000	0.000000000000
0.000000000000	7299.331103678930	0.000000019517	0.000187226390	0.000301825448	0.000004948162	0.000000000000	0.000000000000	-0.000000000000	-0.000000000000	0.000000000000
0.000000000000	7304.347826086957	0.000000019517	0.000187226390	0.000301825448	0.000004948162	0.000000000000	0.000000000000	-0.000000000000	-0.000000000000	0.000000000000
0.000000000000	7309.364548494984	0.000000019517	0.000187226390	0.000301825448	0.000004948162	0.000000000000	0.000000000000	-0.000000000000	-0.000000000000	0.000000000000
0.000000000000	7314.381270903011	0.000000019517	0.000187226390	0.000301825448	0.000004948162	0.000000000000	0.000000000000	-0.000000000000	-0.000000000000	0.000000000000
0.000000000000	7319.397993311037	0.000000019517	0.000187226390	0.000301825448	0.000004948162	0.000000000000	0.000000000000	-0.000000000000	-0.000000000000	0.000000000000
0.000000000000	7324.414715719064	0.000000019517	0.000187226390	0.000301825448	0.000004948162	0.000000000000	0.000000000000	-0.000000000000	-0.000000000000	0.000000000000
0.000000000000	7329.431438127091	0.000000019517	0.000187226390	0.000301825448	0.000004948162	0.000000000000	0.000000000000	-0.000000000000	-0.000000000000	0.000000000000
0.000000000000	7334.448160535117	0.000000019517	0.000187226390	0.000301825448	0.000004948162	0.000000000000	0.000000000000	-0.000000000000	-0.000000000000	0.000000000000
0.000000000000	7339.464882943144	0.000000019517	0.000187226390	0.000301825448	0.000004948162	0.000000000000	0.000000000000	-0.000000000000	-0.000000000000	0.000000000000
0.000000000000	7344.481605351171	0.000000019517	0.000187226390	0.000301825448	0.000004948162	0.000000000000	0.000000000000	-0.000000000000	-0.000000000000	0.000000000000
0.000000000000	7349.498327759197	0.000000019517	0.000187226390	0.000301825448	0.000004948162	0.000000000000	0.000000000000	-0.000000000000	-0.000000000000	0.000000000000
0.000000000000	7354.515050167224	0.000000019517	0.000187226390	0.000301825448	0.000004948162	0.000000000000	0.000000000000	-0.000000000000	-0.000000000000	0.000000000000
0.000000000000	7359.531772575251	0.000000019517	0.000187226390	0.000301825448	0.000004948162	0.000000000000	0.000000000000	-0.000000000000	-0.000000000000	0.000000000000
0.000000000000	7364.548494983278	0.000000019517	0.000187226390	0.000301825448	0.000004948162	0.000000000000	0.000000000000	-0.000000000000	-0.000000000000	0.000000000000
0.000000000000	7369.565217391305	0.000000019517	0.000187226390	0.000301825448	0.000004948162	0.000000000000	0.000000000000	-0.000000000000	-0.000000000000	0.000000000000
0.000000000000	7374.581939799332	0.000000019517	0.000187226390	0.000301825448	0.000004948162	0.000000000000	0.000000000000	-0.000000000000	-0.000000000000	0.000000000000
0.000000000000	7379.598662207358	0.000000019517	0.000187226390	0.000301825448	0.000004948162	0.000000000000	0.000000000000	-0.000000000000	-0.000000000000	0.000000000000
0.000000000000	7384.615384615385	0.000000019517	0.000187226390	0.000301825448	0.000004948162	0.000000000000	0.000000000000	-0.000000000000	-0.000000000000	0.000000000000
0.000000000000	7389.632107023412	0.000000019517	0.000187226390	0.000301825448	0.000004948162	0.000000000000	0.000000000000	-0.000000000000	-0.000000000000	0.000000000000
0.000000000000	7394.648829431439	0.000000019517	0.000187226390	0.000301825448	0.000004948162	0.000000000000	0.000000000000	-0.000000000000	-0.000000000000	0.000000000000
0.000000000000	7399.665551839465	0.000000019517	0.000187226390	0.000301825448	0.000004948162	0.000000000000	0.000000000000	-0.000000000000	-0.000000000000	0.000000000000
0.000000000000	7404.682274247492	0.000000019517	0.000187226390	0.000301825448	0.000004948162	0.000000000000	0.000000000000	-0.000000000000	-0.000000000000	0.000000000000
0.000000000000	7409.698996655518	0.000000019517	0.000187226390	0.000301825448	0.000004948162	0.000000000000	0.000000000000	-0.000000000000	-0.000000000000	0.000000000000
0.000000000000	7414.715719063545	0.000000019517	0.000187226390	0.000301825448	0.000004948162	0.000000000000	0.000000000000	-0.000000000000	-0.000000000000	0.000000000000
0.000000000000	7419.732441471572	0.000000019517	0.000187226390	0.000301825448	0.000004948162	0.000000000000	0.000000000000	-0.000000000000	-0.000000000000	0.000000000000
0.000000000000	7424.749163879599	0.000000019517	0.000187226390	0.000301825448	0.000004948162	0.000000000000	0.000000000000	-0.000000000000	-0.000000000000	0.000000000000
0.000000000000	7429.765886287626	0.000000019517	0.000187226390	0.000301825448	0.000004948162	0.000000000000	0.000000000000	-0.000000000000	-0.000000000000	0.000000000000
0.000000000000	7434.782608695653	0.000000019517	0.000187226390	0.000301825448	0.000004948162	0.000000000000	0.000000000000	-0.000000000000	-0.000000000000	0.000000000000
0.000000000000	7439.799331103679	0.000000019517	0.000187226390	0.000301825448	0.000004948162	0.000000000000	0.000000000000	-0.000000000000	-0.000000000000	0.000000000000
0.000000000000	7444.816053511706	0.000000019517	0.000187226390	0.000301825448	0.000004948162	0.000000000000	0.000000000000	-0.000000000000	-0.000000000000	0.000000000000
0.000000000000	7449.832775919733	0.000000019517	0.000187226390	0.000301825448	0.000004948162	0.000000000000	0.000000000000	-0.000000000000	-0.000000000000	0.000000000000
0.000000000000	7454.849498327760	0.000000019517	0.000187226390	0.000301825448	0.000004948162	0.000000000000	0.000000000000	-0.000000000000	-0.000000000000	0.000000000000
0.000000000000	7459.866220735787	0.000000019517	0.000187226390	0.000301825448	0.000004948162	0.000000000000	0.000000000000	-0.000000000000	-0.000000000000	0.000000000000
0.000000000000	7464.882943143813	0.000000019517	0.000187226390	0.000301825448	0.000004948162	0.000000000000	0.000000000000	-0.000000000000	-0.000000000000	0.000000000000
0.000000000000	7469.899665551839	0.000000019517	0.000187226390	0.000301825448	0.000004948162	0.000000000000	0.000000000000	-0.000000000000	-0.000000000000	0.000000000000
0.000000000000	7474.916387959866	0.000000019517	0.000187226390	0.000301825448	0.000004948162	0.000000000000	0.000000000000	-0.000000000000	-0.000000000000	0.000000000000
0.000000000000	7479.933110367893	0.000000019517	0.000187226390	0.000301825448	0.000004948162	0.000000000000	0.000000000000	-0.000000000000	-0.000000000000	0.000000000000
0.000000000000	7484.949832775920	0.000000019517	0.000187226390	0.000301825448	0.000004948162	0.000000000000	0.000000000000	-0.000000000000	-0.000000000000	0.000000000000
0.000000000000	7489.966555183947	0.000000019517	0.000187226390	0.000301825448	0.000004948162	0.000000000000	0.000000000000	-0.000000000000	-0.000000000000	0.000000000000
0.000000000000	7494.983277591974	0.000000019517	0.000187226390	0.000301825448	0.000004948162	0.000000000000	0.000000000000	-0.000000000000	-0.000000000000	0.000000000000
0.000000000000	7500.000000000000	0.000000019517	0.000187226390	0.000301825448	0.000004948162	0.000000000000	0.000000000000	-0.000000000000	-0.000000000000	0.000000000000
0.000000000000	7505.016722408027	0.000000019517	0.000187226390	0.000301825448	0.000004948162	0.000000000000	0.000000000000	-0.000000000000	-0.000000000000	0.000000000000
0.000000000000	7510.033444816054	0.000000019517	0.000187226390	0.000301825448	0.000004948162	0.000000000000	0.000000000000	-0.000000000000	-0.000000000000	0.000000000000
0.000000000000	7515.050167224081	0.000000019517	0.000187226390	0.000301825448	0.000004948162	0.000000000000	0.000000000000	-0.000000000000	-0.000000000000	0.000000000000
0.000000000000	7520.066889632108	0.000000019517	0.000187226390	0.000301825448	0.000004948162	0.000000000000	0.000000000000	-0.000000000000	-0.000000000000	0.000000000000
0.000000000000	7525.083612040135	0.000000019517	0.000187226390	0.000301825448	0.000004948162	0.000000000000	0.000000000000	-0.000000000000	-0.000000000000	0.000000000000
0.000000000000	7530.100334448161	0.000000032892	0.000130276196	0.000353956610	0.000009767194	0.000061782602	-0.000001474425	-0.000224790119	-0.000086083426	0.000000000000
-0.000310873545	7535.117056856187	0.000000032888	0.000130286873	0.000353935251	0.000009777875	0.000000000000	0.000000000000	0.000000092098	-0.000000190798	-0.000000000000
-0.000000098699	7540.133779264214	0.000000032888	0.000130286906	0.000353935186	0.000009777908	0.000000000000	0.000000000000	0.000000000280	-0.000000000581	-0.000000000000
-0.000000000300	7545.150501672241	0.000000032888	0.000130286906	0.000353935186	0.000009777908	0.000000000000	0.000000000000	0.000000000001	-0.000000000002	-0.000000000000
-0.000000000001	7550.167224080268	0.000000032888	0.000130286906	0.000353935186	0.000009777908	0.000000000000	0.000000000000	0.000000000000	-0.000000000000	-0.000000000000
-0.000000000000	7555.183946488295	0.000000032888	0.000130286906	0.000353935186	0.000009777908	0.000000000000	0.000000000000	0.000000000000	-0.000000000000	-0.000000000000
-0.000000000000	7560.200668896321	0.000000032888	0.000130286906	0.000353935186	0.000009777908	0.000000000000	0.000000000000	-0.000000000000	-0.000000000000	0.000000000000
-0.000000000000	7565.217391304348	0.000000032888	0.000130286906	0.000353935186	0.000009777908	0.000000000000	0.000000000000	-0.000000000000	-0.000000000000	0.000000000000
0.000000000000	7570.234113712375	0.000000032888	0.000130286906	0.000353935186	0.000009777908	0.000000000000	0.000000000000	-0.000000000000	-0.000000000000	0.000000000000
0.000000000000	7575.250836120402	0.000000032888	0.000130286906	0.000353935186	0.000009777908	0.000000000000	0.000000000000	-0.000000000000	-0.000000000000	0.000000000000
0.000000000000	7580.267558528429	0.000000032888	0.000130286906	0.000353935186	0.000009777908	0.000000000000	0.000000000000	-0.000000000000	-0.000000000000	0.000000000000
0.000000000000	7585.284280936456	0.000000032888	0.000130286906	0.000353935186	0.000009777908	0.000000000000	0.000000000000	-0.000000000000	-0.000000000000	0.000000000000
0.000000000000	7590.301003344482	0.000000032888	0.000130286906	0.000353935186	0.000009777908	0.000000000000	0.000000000000	-0.000000000000	-0.000000000000	0.000000000000
0.000000000000	7595.317725752509	0.000000032888	0.000130286906	0.000353935186	0.000009777908	0.000000000000	0.000000000000	-0.000000000000	-0.000000000000	0.000000000000
0.000000000000	7600.334448160535	0.000000032888	0.000130286906	0.000353935186	0.000009777908	0.000000000000	0.000000000000	-0.000000000000	-0.000000000000	0.000000000000
0.000000000000	7605.351170568562	0.000000032888	0.000130286906	0.000353935186	0.000009777908	0.000000000000	0.000000000000	-0.000000000000	-0.000000000000	0.000000000000
0.000000000000	7610.367892976589	0.000000032888	0.000130286906	0.000353935186	0.000009777908	0.000000000000	0.000000000000	-0.000000000000	-0.000000000000	0.000000000000
0.000000000000	7615.384615384616	0.000000032888	0.000130286906	0.000353935186	0.000009777908	0.000000000000	0.000000000000	-0.000000000000	-0.000000000000	0.000000000000
0.000000000000	7620.401337792642	0.000000032888	0.000130286906	0.000353935186	0.000009777908	0.000000000000	0.000000000000	-0.000000000000	-0.000000000000	0.000000000000
0.000000000000	7625.418060200669	0.000000032888	0.000130286906	0.000353935186	0.000009777908	0.000000000000	0.000000000000	-0.000000000000	-0.000000000000	0.000000000000
0.000000000000	7630.434782608696	0.000000032888	0.000130286906	0.000353935186	0.000009777908	0.000000000000	0.000000000000	-0.000000000000	-0.000000000000	0.000000000000
0.000000000000	7635.451505016723	0.000000032888	0.000130286906	0.000353935186	0.000009777908	0.000000000000	0.000000000000	-0.000000000000	-0.000000000000	0.000000000000
0.000000000000	7640.468227424750	0.000000032888	0.000130286906	0.000353935186	0.000009777908	0.000000000000	0.000000000000	-0.000000000000	-0.000000000000	0.000000000000
0.000000000000	7645.484949832777	0.000000032888	0.000130286906	0.000353935186	0.000009777908	0.000000000000	0.000000000000	-0.000000000000	-0.000000000000	0.000000000000
0.000000000000	7650.501672240803	0.000000032888	0.000130286906	0.000353935186	0.000009777908	0.000000000000	0.000000000000	-0.000000000000	-0.000000000000	0.000000000000
0.000000000000	7655.518394648830	0.000000032888	0.000130286906	0.000353935186	0.000009777908	0.000000000000	0.000000000000	-0.000000000000	-0.000000000000	0.000000000000
0.000000000000	7660.535117056857	0.000000032888	0.000130286906	0.000353935186	0.000009777908	0.000000000000	0.000000000000	-0.000000000000	-0.000000000000	0.000000000000
0.000000000000	7665.551839464883	0.000000032888	0.000130286906	0.000353935186	0.000009777908	0.000000000000	0.000000000000	-0.000000000000	-0.000000000000	0.000000000000
0.000000000000	7670.568561872910	0.000000032888	0.000130286906	0.000353935186	0.000009777908	0.000000000000	0.000000000000	-0.000000000000	-0.000000000000	0.000000000000
0.000000000000	7675.585284280937	0.000000032888	0.000130286906	0.000353935186	0.000009777908	0.000000000000	0.000000000000	-0.000000000000	-0.000000000000	0.000000000000
0.000000000000	7680.602006688963	0.000000032888	0.000130286906	0.000353935186	0.000009777908	0.000000000000	0.000000000000	-0.000000000000	-0.000000000000	0.000000000000
0.000000000000	7685.618729096990	0.000000032888	0.000130286906	0.000353935186	0.000009777908	0.000000000000	0.000000000000	-0.000000000000	-0.000000000000	0.000000000000
0.000000000000	7690.635451505017	0.000000032888	0.000130286906	0.000353935186	0.000009777908	0.000000000000	0.000000000000	-0.000000000000	-0.000000000000	0.000000000000
0.000000000000	7695.652173913044	0.000000032888	0.000130286906	0.000353935186	0.000009777908	0.000000000000	0.000000000000	-0.000000000000	-0.000000000000	0.000000000000
0.000000000000	7700.668896321071	0.000000032888	0.000130286906	0.000353935186	0.000009777908	0.000000000000	0.000000000000	-0.000000000000	-0.000000000000	0.000000000000
0.000000000000	7705.685618729098	0.000000032888	0.000130286906	0.000353935186	0.000009777908	0.000000000000	0.000000000000	-0.000000000000	-0.000000000000	0.000000000000
0.000000000000	7710.702341137124	0.000000032888	0.000130286906	0.000353935186	0.000009777908	0.000000000000	0.000000000000	-0.000000000000	-0.000000000000	0.000000000000
0.000000000000	7715.719063545151	0.000000032888	0.000130286906	0.000353935186	0.000009777908	0.000000000000	0.000000000000	-0.000000000000	-0.000000000000	0.000000000000
0.000000000000	7720.735785953178	0.000000032888	0.000130286906	0.000353935186	0.000009777908	0.000000000000	0.000000000000	-0.000000000000	-0.000000000000	0.000000000000
0.000000000000	7725.752508361204	0.000000032888	0.000130286906	0.000353935186	0.000009777908	0.000000000000	0.000000000000	-0.000000000000	-0.000000000000	0.000000000000
0.000000000000	7730.769230769231	0.000000032888	0.000130286906	0.000353935186	0.000009777908	0.000000000000	0.000000000000	-0.000000000000	-0.000000000000	0.000000000000
0.000000000000	7735.785953177257	0.000000032888	0.000130286906	0.000353935186	0.000009777908	0.000000000000	0.000000000000	-0.000000000000	-0.000000000000	0.000000000000
0.000000000000	7740.802675585284	0.000000032888	0.000130286906	0.000353935186	0.000009777908	0.000000000000	0.000000000000	-0.000000000000	-0.000000000000	0.000000000000
0.000000000000	7745.819397993311	0.000000032888	0.000130286906	0.000353935186	0.000009777908	0.000000000000	0.000000000000	-0.000000000000	-0.000000000000	0.000000000000
0.000000000000	7750.836120401338	0.000000032888	0.000130286906	0.000353935186	0.000009777908	0.000000000000	0.000000000000	-0.000000000000	-0.000000000000	0.000000000000
0.000000000000	7755.852842809365	0.000000032888	0.000130286906	0.000353935186	0.000009777908	0.000000000000	0.000000000000	-0.000000000000	-0.000000000000	0.000000000000
0.000000000000	7760.869565217392	0.000000032888	0.000130286906	0.000353935186	0.000009777908	0.000000000000	0.000000000000	-0.000000000000	-0.000000000000	0.000000000000
0.000000000000	7765.886287625418	0.000000032888	0.000130286906	0.000353935186	0.000009777908	0.000000000000	0.000000000000	-0.000000000000	-0.000000000000	0.000000000000
0.000000000000	7770.903010033445	0.000000032888	0.000130286906	0.000353935186	0.000009777908	0.000000000000	0.000000000000	-0.000000000000	-0.000000000000	0.000000000000
0.000000000000	7775.919732441472	0.000000032888	0.000130286906	0.000353935186	0.000009777908	0.000000000000	0.000000000000	-0.000000000000	-0.000000000000	0.000000000000
0.000000000000	7780.936454849499	0.000000032888	0.000130286906	0.000353935186	0.000009777908	0.000000000000	0.000000000000	-0.000000000000	-0.000000000000	0.000000000000
0.000000000000	7785.953177257526	0.000000032888	0.000130286906	0.000353935186	0.000009777908	0.000000000000	0.000000000000	-0.000000000000	-0.000000000000	0.000000000000
0.000000000000	7790.969899665552	0.000000032888	0.000130286906	0.000353935186	0.000009777908	0.000000000000	0.000000000000	-0.000000000000	-0.000000000000	0.000000000000
0.000000000000	7795.986622073578	0.000000032888	0.000130286906	0.000353935186	0.000009777908	0.000000000000	0.000000000000	-0.000000000000	-0.000000000000	0.000000000000
0.000000000000	7801.003344481605	0.000000032888	0.000130286906	0.000353935186	0.000009777908	0.000000000000	0.000000000000	-0.000000000000	-0.000000000000	0.000000000000
0.000000000000	7806.020066889632	0.000000032888	0.000130286906	0.000353935186	0.000009777908	0.000000000000	0.000000000000	-0.000000000000	-0.000000000000	0.000000000000
0.000000000000	7811.036789297659	0.000000032888	0.000130286906	0.000353935186	0.000009777908	0.000000000000	0.000000000000	-0.000000000000	-0.000000000000	0.000000000000
0.000000000000	7816.053511705686	0.000000032888	0.000130286906	0.000353935186	0.000009777908	0.000000000000	0.000000000000	-0.000000000000	-0.000000000000	0.000000000000
0.000000000000	7821.070234113713	0.000000032888	0.000130286906	0.000353935186	0.000009777908	0.000000000000	0.000000000000	-0.000000000000	-0.000000000000	0.000000000000
0.000000000000	7826.086956521739	0.000000032888	0.000130286906	0.000353935186	0.000009777908	0.000000000000	0.000000000000	-0.000000000000	-0.000000000000	0.000000000000
0.000000000000	7831.103678929766	0.000000032888	0.000130286906	0.000353935186	0.000009777908	0.000000000000	0.000000000000	-0.000000000000	-0.000000000000	0.000000000000
0.000000000000	7836.120401337793	0.000000032888	0.000130286906	0.000353935186	0.000009777908	0.000000000000	0.000000000000	-0.000000000000	-0.000000000000	0.000000000000
0.000000000000	7841.137123745820	0.000000032888	0.000130286906	0.000353935186	0.000009777908	0.000000000000	0.000000000000	-0.000000000000	-0.000000000000	0.000000000000
0.000000000000	7846.153846153847	0.000000032888	0.000130286906	0.000353935186	0.000009777908	0.000000000000	0.000000000000	-0.000000000000	-0.000000000000	0.000000000000
0.000000000000	7851.170568561874	0.000000032888	0.000130286906	0.000353935186	0.000009777908	0.000000000000	0.000000000000	-0.000000000000	-0.000000000000	0.000000000000
0.000000000000	7856.187290969900	0.000000032888	0.000130286906	0.000353935186	0.000009777908	0.000000000000	0.000000000000	-0.000000000000	-0.000000000000	0.000000000000
0.000000000000	7861.204013377926	0.000000032888	0.000130286906	0.000353935186	0.000009777908	0.000000000000	0.000000000000	-0.000000000000	-0.000000000000	0.000000000000
0.000000000000	7866.220735785953	0.000000032888	0.000130286906	0.000353935186	0.000009777908	0.000000000000	0.000000000000	-0.000000000000	-0.000000000000	0.000000000000
0.000000000000	7871.237458193980	0.000000032888	0.000130286906	0.000353935186	0.000009777908	0.000000000000	0.000000000000	-0.000000000000	-0.000000000000	0.000000000000
0.000000000000	7876.254180602007	0.000000032888	0.000130286906	0.000353935186	0.000009777908	0.000000000000	0.000000000000	-0.000000000000	-0.000000000000	0.000000000000
0.000000000000	7881.270903010034	0.000000032888	0.000130286906	0.000353935186	0.000009777908	0.000000000000	0.000000000000	-0.000000000000	-0.000000000000	0.000000000000
0.000000000000	7886.287625418060	0.000000032888	0.000130286906	0.000353935186	0.000009777908	0.000000000000	0.000000000000	-0.000000000000	-0.000000000000	0.000000000000
0.000000000000	7891.304347826087	0.000000032888	0.000130286906	0.000353935186	0.000009777908	0.000000000000	0.000000000000	-0.000000000000	-0.000000000000	0.000000000000
0.000000000000	7896.321070234114	0.000000032888	0.000130286906	0.000353935186	0.000009777908	0.000000000000	0.000000000000	-0.000000000000	-0.000000000000	0.000000000000
0.000000000000	7901.337792642141	0.000000032888	0.000130286906	0.000353935186	0.000009777908	0.000000000000	0.000000000000	-0.000000000000	-0.000000000000	0.000000000000
0.000000000000	7906.354515050168	0.000000032888	0.000130286906	0.000353935186	0.000009777908	0.000000000000	0.000000000000	-0.000000000000	-0.000000000000	0.000000000000
0.000000000000	7911.371237458195	0.000000032888	0.000130286906	0.000353935186	0.000009777908	0.000000000000	0.000000000000	-0.000000000000	-0.000000000000	0.000000000000
0.000000000000	7916.387959866221	0.000000032888	0.000130286906	0.000353935186	0.000009777908	0.000000000000	0.000000000000	-0.000000000000	-0.000000000000	0.000000000000
0.000000000000	7921.404682274248	0.000000032888	0.000130286906	0.000353935186	0.000009777908	0.000000000000	0.000000000000	-0.000000000000	-0.000000000000	0.000000000000
0.000000000000	7926.421404682274	0.000000032888	0.000130286906	0.000353935186	0.000009777908	0.000000000000	0.000000000000	-0.000000000000	-0.000000000000	0.000000000000
0.000000000000	7931.438127090301	0.000000032888	0.000130286906	0.000353935186	0.000009777908	0.000000000000	0.000000000000	-0.000000000000	-0.000000000000	0.000000000000
0.000000000000	7936.454849498328	0.000000032888	0.000130286906	0.000353935186	0.000009777908	0.000000000000	0.000000000000	-0.000000000000	-0.000000000000	0.000000000000
0.000000000000	7941.471571906355	0.000000032888	0.000130286906	0.000353935186	0.000009777908	0.000000000000	0.000000000000	-0.000000000000	-0.000000000000	0.000000000000
0.000000000000	7946.488294314381	0.000000032888	0.000130286906	0.000353935186	0.000009777908	0.000000000000	0.000000000000	-0.000000000000	-0.000000000000	0.000000000000
0.000000000000	7951.505016722408	0.000000032888	0.000130286906	0.000353935186	0.000009777908	0.000000000000	0.000000000000	-0.000000000000	-0.000000000000	0.000000000000
0.000000000000	7956.521739130435	0.000000032888	0.000130286906	0.000353935186	0.000009777908	0.000000000000	0.000000000000	-0.000000000000	-0.000000000000	0.000000000000
0.000000000000	7961.538461538462	0.000000032888	0.000130286906	0.000353935186	0.000009777908	0.000000000000	0.000000000000	-0.000000000000	-0.000000000000	0.000000000000
0.000000000000	7966.555183946489	0.000000032888	0.000130286906	0.000353935186	0.000009777908	0.000000000000	0.000000000000	-0.000000000000	-0.000000000000	0.000000000000
0.000000000000	7971.571906354516	0.000000032888	0.000130286906	0.000353935186	0.000009777908	0.000000000000	0.000000000000	-0.000000000000	-0.000000000000	0.000000000000
0.000000000000	7976.588628762542	0.000000032888	0.000130286906	0.000353935186	0.000009777908	0.000000000000	0.000000000000	-0.000000000000	-0.000000000000	0.000000000000
0.000000000000	7981.605351170569	0.000000032888	0.000130286906	0.000353935186	0.000009777908	0.000000000000	0.000000000000	-0.000000000000	-0.000000000000	0.000000000000
0.000000000000	7986.622073578596	0.000000032888	0.000130286906	0.000353935186	0.000009777908	0.000000000000	0.000000000000	-0.000000000000	-0.000000000000	0.000000000000
0.000000000000	7991.638795986622	0.000000032888	0.000130286906	0.000353935186	0.000009777908	0.000000000000	0.000000000000	-0.000000000000	-0.000000000000	0.000000000000
0.000000000000	7996.655518394649	0.000000032888	0.000130286906	0.000353935186	0.000009777908	0.000000000000	0.000000000000	-0.000000000000	-0.000000000000	0.000000000000
0.000000000000	8001.672240802676	0.000000032888	0.000130286906	0.000353935186	0.000009777908	0.000000000000	0.000000000000	-0.000000000000	-0.000000000000	0.000000000000
0.000000000000	8006.688963210702	0.000000032888	0.000130286906	0.000353935186	0.000009777908	0.000000000000	0.000000000000	-0.000000000000	-0.000000000000	0.000000000000
0.000000000000	8011.705685618729	0.000000032888	0.000130286906	0.000353935186	0.000009777908	0.000000000000	0.000000000000	-0.000000000000	-0.000000000000	0.000000000000
0.000000000000	8016.722408026756	0.000000032888	0.000130286906	0.000353935186	0.000009777908	0.000000000000	0.000000000000	-0.000000000000	-0.000000000000	0.000000000000
0.000000000000	8021.739130434783	0.000000032888	0.000130286906	0.000353935186	0.000009777908	0.000000000000	0.000000000000	-0.000000000000	-0.000000000000	0.000000000000
0.000000000000	8026.755852842810	0.000000032888	0.000130286906	0.000353935186	0.000009777908	0.000000000000	0.000000000000	-0.000000000000	-0.000000000000	0.000000000000
0.000000000000	8031.772575250837	0.000000032888	0.000130286906	0.000353935186	0.000009777908	0.000000000000	0.000000000000	-0.000000000000	-0.000000000000	0.000000000000
0.000000000000	8036.789297658863	0.000000032888	0.000130286906	0.000353935186	0.000009777908	0.000000000000	0.000000000000	-0.000000000000	-0.000000000000	0.000000000000
0.000000000000	8041.806020066890	0.000000032888	0.000130286906	0.000353935186	0.000009777908	0.000000000000	0.000000000000	-0.000000000000	-0.000000000000	0.000000000000
0.000000000000	8046.822742474917	0.000000032888	0.000130286906	0.000353935186	0.000009777908	0.000000000000	0.000000000000	-0.000000000000	-0.000000000000	0.000000000000
0.000000000000	8051.839464882944	0.000000032888	0.000130286906	0.000353935186	0.000009777908	0.000000000000	0.000000000000	-0.000000000000	-0.000000000000	0.000000000000
0.000000000000	8056.856187290970	0.000000032888	0.000130286906	0.000353935186	0.000009777908	0.000000000000	0.000000000000	-0.000000000000	-0.000000000000	0.000000000000
0.000000000000	8061.872909698997	0.000000032888	0.000130286906	0.000353935186	0.000009777908	0.000000000000	0.000000000000	-0.000000000000	-0.000000000000	0.000000000000
0.000000000000	8066.889632107023	0.000000032888	0.000130286906	0.000353935186	0.000009777908	0.000000000000	0.000000000000	-0.000000000000	-0.000000000000	0.000000000000
0.000000000000	8071.906354515050	0.000000032888	0.000130286906	0.000353935186	0.000009777908	0.000000000000	0.000000000000	-0.000000000000	-0.000000000000	0.000000000000
0.000000000000	8076.923076923077	0.000000032888	0.000130286906	0.000353935186	0.000009777908	0.000000000000	0.000000000000	-0.000000000000	-0.000000000000	0.000000000000
0.000000000000	8081.939799331104	0.000000032888	0.000130286906	0.000353935186	0.000009777908	0.000000000000	0.000000000000	-0.000000000000	-0.000000000000	0.000000000000
0.000000000000	8086.956521739131	0.000000032888	0.000130286906	0.000353935186	0.000009777908	0.000000000000	0.000000000000	-0.000000000000	-0.000000000000	0.000000000000
0.000000000000	8091.973244147158	0.000000032888	0.000130286906	0.000353935186	0.000009777908	0.000000000000	0.000000000000	-0.000000000000	-0.000000000000	0.000000000000
0.000000000000	8096.989966555184	0.000000032888	0.000130286906	0.000353935186	0.000009777908	0.000000000000	0.000000000000	-0.000000000000	-0.000000000000	0.000000000000
0.000000000000	8102.006688963211	0.000000032888	0.000130286906	0.000353935186	0.000009777908	0.000000000000	0.000000000000	-0.000000000000	-0.000000000000	0.000000000000
0.000000000000	8107.023411371238	0.000000032888	0.000130286906	0.000353935186	0.000009777908	0.000000000000	0.000000000000	-0.000000000000	-0.000000000000	0.000000000000
0.000000000000	8112.040133779265	0.000000032888	0.000130286906	0.000353935186	0.000009777908	0.000000000000	0.000000000000	-0.000000000000	-0.000000000000	0.000000000000
0.000000000000	8117.056856187291	0.000000032888	0.000130286906	0.000353935186	0.000009777908	0.000000000000	0.000000000000	-0.000000000000	-0.000000000000	0.000000000000
0.000000000000	8122.073578595318	0.000000032888	0.000130286906	0.000353935186	0.000009777908	0.000000000000	0.000000000000	-0.000000000000	-0.000000000000	0.000000000000
0.000000000000	8127.090301003344	0.000000032888	0.000130286906	0.000353935186	0.000009777908	0.000000000000	0.000000000000	-0.000000000000	-0.000000000000	0.000000000000
0.000000000000	8132.107023411371	0.000000032888	0.000130286906	0.000353935186	0.000009777908	0.000000000000	0.000000000000	-0.000000000000	-0.000000000000	0.000000000000
0.000000000000	8137.123745819398	0.000000032888	0.000130286906	0.000353935186	0.000009777908	0.000000000000	0.000000000000	-0.000000000000	-0.000000000000	0.000000000000
0.000000000000	8142.140468227425	0.000000032888	0.000130286906	0.000353935186	0.000009777908	0.000000000000	0.000000000000	-0.000000000000	-0.000000000000	0.000000000000
0.000000000000	8147.157190635452	0.000000032888	0.000130286906	0.000353935186	0.000009777908	0.000000000000	0.000000000000	-0.000000000000	-0.000000000000	0.000000000000
0.000000000000	8152.173913043479	0.000000032888	0.000130286906	0.000353935186	0.000009777908	0.000000000000	0.000000000000	-0.000000000000	-0.000000000000	0.000000000000
0.000000000000	8157.190635451505	0.000000032888	0.000130286906	0.000353935186	0.000009777908	0.000000000000	0.000000000000	-0.000000000000	-0.000000000000	0.000000000000
0.000000000000	8162.207357859532	0.000000032888	0.000130286906	0.000353935186	0.000009777908	0.000000000000	0.000000000000	-0.000000000000	-0.000000000000	0.000000000000
0.000000000000	8167.224080267559	0.000000032888	0.000130286906	0.000353935186	0.000009777908	0.000000000000	0.000000000000	-0.000000000000	-0.000000000000	0.000000000000
0.000000000000	8172.240802675586	0.000000032888	0.000130286906	0.000353935186	0.000009777908	0.000000000000	0.000000000000	-0.000000000000	-0.000000000000	0.000000000000
0.000000000000	8177.257525083613	0.000000032888	0.000130286906	0.000353935186	0.000009777908	0.000000000000	0.000000000000	-0.000000000000	-0.000000000000	0.000000000000
0.000000000000	8182.274247491639	0.000000032888	0.000130286906	0.000353935186	0.000009777908	0.000000000000	0.000000000000	-0.000000000000	-0.000000000000	0.000000000000
0.000000000000	8187.290969899665	0.000000032888	0.000130286906	0.000353935186	0.000009777908	0.000000000000	0.000000000000	-0.000000000000	-0.000000000000	0.000000000000
0.000000000000	8192.307692307693	0.000000032888	0.000130286906	0.000353935186	0.000009777908	0.000000000000	0.000000000000	-0.000000000000	-0.000000000000	0.000000000000
0.000000000000	8197.324414715720	0.000000032888	0.000130286906	0.000353935186	0.000009777908	0.000000000000	0.000000000000	-0.000000000000	-0.000000000000	0.000000000000
0.000000000000	8202.341137123745	0.000000032888	0.000130286906	0.000353935186	0.000009777908	0.000000000000	0.000000000000	-0.000000000000	-0.000000000000	0.000000000000
0.000000000000	8207.357859531772	0.000000032888	0.000130286906	0.000353935186	0.000009777908	0.000000000000	0.000000000000	-0.000000000000	-0.000000000000	0.000000000000
0.000000000000	8212.374581939799	0.000000032888	0.000130286906	0.000353935186	0.000009777908	0.000000000000	0.000000000000	-0.000000000000	-0.000000000000	0.000000000000
0.000000000000	8217.391304347826	0.000000032888	0.000130286906	0.000353935186	0.000009777908	0.000000000000	0.000000000000	-0.000000000000	-0.000000000000	0.000000000000
0.000000000000	8222.408026755853	0.000000032888	0.000130286906	0.000353935186	0.000009777908	0.000000000000	0.000000000000	-0.000000000000	-0.000000000000	0.000000000000
0.000000000000	8227.424749163880	0.000000032888	0.000130286906	0.000353935186	0.000009777908	0.000000000000	0.000000000000	-0.000000000000	-0.000000000000	0.000000000000
0.000000000000	8232.441471571907	0.000000032888	0.000130286906	0.000353935186	0.000009777908	0.000000000000	0.000000000000	-0.000000000000	-0.000000000000	0.000000000000
0.000000000000	8237.458193979934	0.000000032888	0.000130286906	0.000353935186	0.000009777908	0.000000000000	0.000000000000	-0.000000000000	-0.000000000000	0.000000000000
0.000000000000	8242.474916387961	0.000000032888	0.000130286906	0.000353935186	0.000009777908	0.000000000000	0.000000000000	-0.000000000000	-0.000000000000	0.000000000000
0.000000000000	8247.491638795987	0.000000032888	0.000130286906	0.000353935186	0.000009777908	0.000000000000	0.000000000000	-0.000000000000	-0.000000000000	0.000000000000
0.000000000000	8252.508361204014	0.000000032888	0.000130286906	0.000353935186	0.000009777908	0.000000000000	0.000000000000	-0.000000000000	-0.000000000000	0.000000000000
0.000000000000	8257.525083612041	0.000000032888	0.000130286906	0.000353935186	0.000009777908	0.000000000000	0.000000000000	-0.000000000000	-0.000000000000	0.000000000000
0.000000000000	8262.541806020066	0.000000032888	0.000130286906	0.000353935186	0.000009777908	0.000000000000	0.000000000000	-0.000000000000	-0.000000000000	0.000000000000
0.000000000000	8267.558528428093	0.000000032888	0.000130286906	0.000353935186	0.000009777908	0.000000000000	0.000000000000	-0.000000000000	-0.000000000000	0.000000000000
0.000000000000	8272.575250836120	0.000000032888	0.000130286906	0.000353935186	0.000009777908	0.000000000000	0.000000000000	-0.000000000000	-0.000000000000	0.000000000000
0.000000000000	8277.591973244147	0.000000032888	0.000130286906	0.000353935186	0.000009777908	0.000000000000	0.000000000000	-0.000000000000	-0.000000000000	0.000000000000
0.000000000000	8282.608695652174	0.000000032888	0.000130286906	0.000353935186	0.000009777908	0.000000000000	0.000000000000	-0.000000000000	-0.000000000000	0.000000000000
0.000000000000	8287.625418060201	0.000000032888	0.000130286906	0.000353935186	0.000009777908	0.000000000000	0.000000000000	-0.000000000000	-0.000000000000	0.000000000000
0.000000000000	8292.642140468228	0.000000032888	0.000130286906	0.000353935186	0.000009777908	0.000000000000	0.000000000000	-0.000000000000	-0.000000000000	0.000000000000
0.000000000000	8297.658862876255	0.000000032888	0.000130286906	0.000353935186	0.000009777908	0.000000000000	0.000000000000	-0.000000000000	-0.000000000000	0.000000000000
0.000000000000	8302.675585284282	0.000000032888	0.000130286906	0.000353935186	0.000009777908	0.000000000000	0.000000000000	-0.000000000000	-0.000000000000	0.000000000000
0.000000000000	8307.692307692309	0.000000032888	0.000130286906	0.000353935186	0.000009777908	0.000000000000	0.000000000000	-0.000000000000	-0.000000000000	0.000000000000
0.000000000000	8312.709030100335	0.000000032888	0.000130286906	0.000353935186	0.000009777908	0.000000000000	0.000000000000	-0.000000000000	-0.000000000000	0.000000000000
0.000000000000	8317.725752508362	0.000000032888	0.000130286906	0.000353935186	0.000009777908	0.000000000000	0.000000000000	-0.000000000000	-0.000000000000	0.000000000000
0.000000000000	8322.742474916387	0.000000032888	0.000130286906	0.000353935186	0.000009777908	0.000000000000	0.000000000000	-0.000000000000	-0.000000000000	0.000000000000
0.000000000000	8327.759197324414	0.000000032888	0.000130286906	0.000353935186	0.000009777908	0.000000000000	0.000000000000	-0.000000000000	-0.000000000000	0.000000000000
0.000000000000	8332.775919732441	0.000000032888	0.000130286906	0.000353935186	0.000009777908	0.000000000000	0.000000000000	-0.000000000000	-0.000000000000	0.000000000000
0.000000000000	8337.792642140468	0.000000032888	0.000130286906	0.000353935186	0.000009777908	0.000000000000	0.000000000000	-0.000000000000	-0.000000000000	0.000000000000
0.000000000000	8342.809364548495	0.000000032888	0.000130286906	0.000353935186	0.000009777908	0.000000000000	0.000000000000	-0.000000000000	-0.000000000000	0.000000000000
0.000000000000	8347.826086956522	0.000000032888	0.000130286906	0.000353935186	0.000009777908	0.000000000000	0.000000000000	-0.000000000000	-0.000000000000	0.000000000000
0.000000000000	8352.842809364549	0.000000032888	0.000130286906	0.000353935186	0.000009777908	0.000000000000	0.000000000000	-0.000000000000	-0.000000000000	0.000000000000
0.000000000000	8357.859531772576	0.000000032888	0.000130286906	0.000353935186	0.000009777908	0.000000000000	0.000000000000	-0.000000000000	-0.000000000000	0.000000000000
0.000000000000	8362.876254180603	0.000000032888	0.000130286906	0.000353935186	0.000009777908	0.000000000000	0.000000000000	-0.000000000000	-0.000000000000	0.000000000000
0.000000000000	8367.892976588630	0.000000032888	0.000130286906	0.000353935186	0.000009777908	0.000000000000	0.000000000000	-0.000000000000	-0.000000000000	0.000000000000
0.000000000000	8372.909698996657	0.000000032888	0.000130286906	0.000353935186	0.000009777908	0.000000000000	0.000000000000	-0.000000000000	-0.000000000000	0.000000000000
0.000000000000	8377.926421404683	0.000000032888	0.000130286906	0.000353935186	0.000009777908	0.000000000000	0.000000000000	-0.000000000000	-0.000000000000	0.000000000000
0.000000000000	8382.943143812709	0.000000032888	0.000130286906	0.000353935186	0.000009777908	0.000000000000	0.000000000000	-0.000000000000	-0.000000000000	0.000000000000
0.000000000000	8387.959866220735	0.000000032888	0.000130286906	0.000353935186	0.000009777908	0.000000000000	0.000000000000	-0.000000000000	-0.000000000000	0.000000000000
0.000000000000	8392.976588628762	0.000000032888	0.000130286906	0.000353935186	0.000009777908	0.000000000000	0.000000000000	-0.000000000000	-0.000000000000	0.000000000000
0.000000000000	8397.993311036789	0.000000032888	0.000130286906	0.000353935186	0.000009777908	0.000000000000	0.000000000000	-0.000000000000	-0.000000000000	0.000000000000
0.000000000000	8403.010033444816	0.000000032888	0.000130286906	0.000353935186	0.000009777908	0.000000000000	0.000000000000	-0.000000000000	-0.000000000000	0.000000000000
0.000000000000	8408.026755852843	0.000000032888	0.000130286906	0.000353935186	0.000009777908	0.000000000000	0.000000000000	-0.000000000000	-0.000000000000	0.000000000000
0.000000000000	8413.043478260870	0.000000032888	0.000130286906	0.000353935186	0.000009777908	0.000000000000	0.000000000000	-0.000000000000	-0.000000000000	0.000000000000
0.000000000000	8418.060200668897	0.000000032888	0.000130286906	0.000353935186	0.000009777908	0.000000000000	0.000000000000	-0.000000000000	-0.000000000000	0.000000000000
0.000000000000	8423.076923076924	0.000000032888	0.000130286906	0.000353935186	0.000009777908	0.000000000000	0.000000000000	-0.000000000000	-0.000000000000	0.000000000000
0.000000000000	8428.093645484951	0.000000032888	0.000130286906	0.000353935186	0.000009777908	0.000000000000	0.000000000000	-0.000000000000	-0.000000000000	0.000000000000
0.000000000000	8433.110367892978	0.000000032888	0.000130286906	0.000353935186	0.000009777908	0.000000000000	0.000000000000	-0.000000000000	-0.000000000000	0.000000000000
0.000000000000	8438.127090301005	0.000000032888	0.000130286906	0.000353935186	0.000009777908	0.000000000000	0.000000000000	-0.000000000000	-0.000000000000	0.000000000000
0.000000000000	8443.143812709030	0.000000032888	0.000130286906	0.000353935186	0.000009777908	0.000000000000	0.000000000000	-0.000000000000	-0.000000000000	0.000000000000
0.000000000000	8448.160535117056	0.000000032888	0.000130286906	0.000353935186	0.000009777908	0.000000000000	0.000000000000	-0.000000000000	-0.000000000000	0.000000000000
0.000000000000	8453.177257525083	0.000000032888	0.000130286906	0.000353935186	0.000009777908	0.000000000000	0.000000000000	-0.000000000000	-0.000000000000	0.000000000000
0.000000000000	8458.193979933110	0.000000032888	0.000130286906	0.000353935186	0.000009777908	0.000000000000	0.000000000000	-0.000000000000	-0.000000000000	0.000000000000
0.000000000000	8463.210702341137	0.000000032888	0.000130286906	0.000353935186	0.000009777908	0.000000000000	0.000000000000	-0.000000000000	-0.000000000000	0.000000000000
0.000000000000	8468.227424749164	0.000000032888	0.000130286906	0.000353935186	0.000009777908	0.000000000000	0.000000000000	-0.000000000000	-0.000000000000	0.000000000000
0.000000000000	8473.244147157191	0.000000032888	0.000130286906	0.000353935186	0.000009777908	0.000000000000	0.000000000000	-0.000000000000	-0.000000000000	0.000000000000
0.000000000000	8478.260869565218	0.000000032888	0.000130286906	0.000353935186	0.000009777908	0.000000000000	0.000000000000	-0.000000000000	-0.000000000000	0.000000000000
0.000000000000	8483.277591973245	0.000000032888	0.000130286906	0.000353935186	0.000009777908	0.000000000000	0.000000000000	-0.000000000000	-0.000000000000	0.000000000000
0.000000000000	8488.294314381272	0.000000032888	0.000130286906	0.000353935186	0.000009777908	0.000000000000	0.000000000000	-0.000000000000	-0.000000000000	0.000000000000
0.000000000000	8493.311036789299	0.000000032888	0.000130286906	0.000353935186	0.000009777908	0.000000000000	0.000000000000	-0.000000000000	-0.000000000000	0.000000000000
0.000000000000	8498.327759197326	0.000000032888	0.000130286906	0.000353935186	0.000009777908	0.000000000000	0.000000000000	-0.000000000000	-0.000000000000	0.000000000000
0.000000000000	8503.344481605351	0.000000032888	0.000130286906	0.000353935186	0.000009777908	0.000000000000	0.000000000000	-0.000000000000	-0.000000000000	0.000000000000
0.000000000000	8508.361204013378	0.000000032888	0.000130286906	0.000353935186	0.000009777908	0.000000000000	0.000000000000	-0.000000000000	-0.000000000000	0.000000000000
0.000000000000	8513.377926421404	0.000000032888	0.000130286906	0.000353935186	0.000009777908	0.000000000000	0.000000000000	-0.000000000000	-0.000000000000	0.000000000000
0.000000000000	8518.394648829431	0.000000032888	0.000130286906	0.000353935186	0.000009777908	0.000000000000	0.000000000000	-0.000000000000	-0.000000000000	0.000000000000
0.000000000000	8523.411371237458	0.000000032888	0.000130286906	0.000353935186	0.000009777908	0.000000000000	0.000000000000	-0.000000000000	-0.000000000000	0.000000000000
0.000000000000	8528.428093645485	0.000000032888	0.000130286906	0.000353935186	0.000009777908	0.000000000000	0.000000000000	-0.000000000000	-0.000000000000	0.000000000000
0.000000000000	8533.444816053512	0.000000032888	0.000130286906	0.000353935186	0.000009777908	0.000000000000	0.000000000000	-0.000000000000	-0.000000000000	0.000000000000
0.000000000000	8538.461538461539	0.000000032888	0.000130286906	0.000353935186	0.000009777908	0.000000000000	0.000000000000	-0.000000000000	-0.000000000000	0.000000000000
0.000000000000	8543.478260869566	0.000000032888	0.000130286906	0.000353935186	0.000009777908	0.000000000000	0.000000000000	-0.000000000000	-0.000000000000	0.000000000000
0.000000000000	8548.494983277593	0.000000032888	0.000130286906	0.000353935186	0.000009777908	0.000000000000	0.000000000000	-0.000000000000	-0.000000000000	0.000000000000
0.000000000000	8553.511705685620	0.000000032888	0.000130286906	0.000353935186	0.000009777908	0.000000000000	0.000000000000	-0.000000000000	-0.000000000000	0.000000000000
0.000000000000	8558.528428093647	0.000000032888	0.000130286906	0.000353935186	0.000009777908	0.000000000000	0.000000000000	-0.000000000000	-0.000000000000	0.000000000000
0.000000000000	8563.545150501672	0.000000032888	0.000130286906	0.000353935186	0.000009777908	0.000000000000	0.000000000000	-0.000000000000	-0.000000000000	0.000000000000
0.000000000000	8568.561872909699	0.000000032888	0.000130286906	0.000353935186	0.000009777908	0.000000000000	0.000000000000	-0.000000000000	-0.000000000000	0.000000000000
0.000000000000	8573.578595317726	0.000000032888	0.000130286906	0.000353935186	0.000009777908	0.000000000000	0.000000000000	-0.000000000000	-0.000000000000	0.000000000000
0.000000000000	8578.595317725752	0.000000032888	0.000130286906	0.000353935186	0.000009777908	0.000000000000	0.000000000000	-0.000000000000	-0.000000000000	0.000000000000
0.000000000000	8583.612040133779	0.000000032888	0.000130286906	0.000353935186	0.000009777908	0.000000000000	0.000000000000	-0.000000000000	-0.000000000000	0.000000000000
0.000000000000	8588.628762541806	0.000000032888	0.000130286906	0.000353935186	0.000009777908	0.000000000000	0.000000000000	-0.000000000000	-0.000000000000	0.000000000000
0.000000000000	8593.645484949833	0.000000032888	0.000130286906	0.000353935186	0.000009777908	0.000000000000	0.000000000000	-0.000000000000	-0.000000000000	0.000000000000
0.000000000000	8598.662207357860	0.000000032888	0.000130286906	0.000353935186	0.000009777908	0.000000000000	0.000000000000	-0.000000000000	-0.000000000000	0.000000000000
0.000000000000	8603.678929765887	0.000000032888	0.000130286906	0.000353935186	0.000009777908	0.000000000000	0.000000000000	-0.000000000000	-0.000000000000	0.000000000000
0.000000000000	8608.695652173914	0.000000032888	0.000130286906	0.000353935186	0.000009777908	0.000000000000	0.000000000000	-0.000000000000	-0.000000000000	0.000000000000
0.000000000000	8613.712374581941	0.000000032888	0.000130286906	0.000353935186	0.000009777908	0.000000000000	0.000000000000	-0.000000000000	-0.000000000000	0.000000000000
0.000000000000	8618.729096989968	0.000000032888	0.000130286906	0.000353935186	0.000009777908	0.000000000000	0.000000000000	-0.000000000000	-0.000000000000	0.000000000000
0.000000000000	8623.745819397993	0.000000032888	0.000130286906	0.000353935186	0.000009777908	0.000000000000	0.000000000000	-0.000000000000	-0.000000000000	0.000000000000
0.000000000000	8628.762541806020	0.000000032888	0.000130286906	0.000353935186	0.000009777908	0.000000000000	0.000000000000	-0.000000000000	-0.000000000000	0.000000000000
0.000000000000	8633.779264214047	0.000000032888	0.000130286906	0.000353935186	0.000009777908	0.000000000000	0.000000000000	-0.000000000000	-0.000000000000	0.000000000000
0.000000000000	8638.795986622074	0.000000032888	0.000130286906	0.000353935186	0.000009777908	0.000000000000	0.000000000000	-0.000000000000	-0.000000000000	0.000000000000
0.000000000000	8643.812709030100	0.000000032888	0.000130286906	0.000353935186	0.000009777908	0.000000000000	0.000000000000	-0.000000000000	-0.000000000000	0.000000000000
0.000000000000	8648.829431438127	0.000000032888	0.000130286906	0.000353935186	0.000009777908	0.000000000000	0.000000000000	-0.000000000000	-0.000000000000	0.000000000000
0.000000000000	8653.846153846154	0.000000032888	0.000130286906	0.000353935186	0.000009777908	0.000000000000	0.000000000000	-0.000000000000	-0.000000000000	0.000000000000
0.000000000000	8658.862876254181	0.000000032888	0.000130286906	0.000353935186	0.000009777908	0.000000000000	0.000000000000	-0.000000000000	-0.000000000000	0.000000000000
0.000000000000	8663.879598662208	0.000000032888	0.000130286906	0.000353935186	0.000009777908	0.000000000000	0.000000000000	-0.000000000000	-0.000000000000	0.000000000000
0.000000000000	8668.896321070235	0.000000032888	0.000130286906	0.000353935186	0.000009777908	0.000000000000	0.000000000000	-0.000000000000	-0.000000000000	0.000000000000
0.000000000000	8673.913043478262	0.000000032888	0.000130286906	0.000353935186	0.000009777908	0.000000000000	0.000000000000	-0.000000000000	-0.000000000000	0.000000000000
0.000000000000	8678.929765886289	0.000000032888	0.000130286906	0.000353935186	0.000009777908	0.000000000000	0.000000000000	-0.000000000000	-0.000000000000	0.000000000000
0.000000000000	8683.946488294314	0.000000032888	0.000130286906	0.000353935186	0.000009777908	0.000000000000	0.000000000000	-0.000000000000	-0.000000000000	0.000000000000
0.000000000000	8688.963210702341	0.000000032888	0.000130286906	0.000353935186	0.000009777908	0.000000000000	0.000000000000	-0.000000000000	-0.000000000000	0.000000000000
0.000000000000	8693.979933110368	0.000000032888	0.000130286906	0.000353935186	0.000009777908	0.000000000000	0.000000000000	-0.000000000000	-0.000000000000	0.000000000000
0.000000000000	8698.996655518395	0.000000032888	0.000130286906	0.000353935186	0.000009777908	0.000000000000	0.000000000000	-0.000000000000	-0.000000000000	0.000000000000
0.000000000000	8704.013377926422	0.000000032888	0.000130286906	0.000353935186	0.000009777908	0.000000000000	0.000000000000	-0.000000000000	-0.000000000000	0.000000000000
0.000000000000	8709.030100334448	0.000000032888	0.000130286906	0.000353935186	0.000009777908	0.000000000000	0.000000000000	-0.000000000000	-0.000000000000	0.000000000000
0.000000000000	8714.046822742475	0.000000032888	0.000130286906	0.000353935186	0.000009777908	0.000000000000	0.000000000000	-0.000000000000	-0.000000000000	0.000000000000
0.000000000000	8719.063545150502	0.000000032888	0.000130286906	0.000353935186	0.000009777908	0.000000000000	0.000000000000	-0.000000000000	-0.000000000000	0.000000000000
0.000000000000	8724.080267558529	0.000000032888	0.000130286906	0.000353935186	0.000009777908	0.000000000000	0.000000000000	-0.000000000000	-0.000000000000	0.000000000000
0.000000000000	8729.096989966556	0.000000032888	0.000130286906	0.000353935186	0.000009777908	0.000000000000	0.000000000000	-0.000000000000	-0.000000000000	0.000000000000
0.000000000000	8734.113712374583	0.000000032888	0.000130286906	0.000353935186	0.000009777908	0.000000000000	0.000000000000	-0.000000000000	-0.000000000000	0.000000000000
0.000000000000	8739.130434782610	0.000000032888	0.000130286906	0.000353935186	0.000009777908	0.000000000000	0.000000000000	-0.000000000000	-0.000000000000	0.000000000000
0.000000000000	8744.147157190635	0.000000032888	0.000130286906	0.000353935186	0.000009777908	0.000000000000	0.000000000000	-0.000000000000	-0.000000000000	0.000000000000
0.000000000000	8749.163879598662	0.000000032888	0.000130286906	0.000353935186	0.000009777908	0.000000000000	0.000000000000	-0.000000000000	-0.000000000000	0.000000000000
0.000000000000	8754.180602006689	0.000000032888	0.000130286906	0.000353935186	0.000009777908	0.000000000000	0.000000000000	-0.000000000000	-0.000000000000	0.000000000000
0.000000000000	8759.197324414716	0.000000032888	0.000130286906	0.000353935186	0.000009777908	0.000000000000	0.000000000000	-0.000000000000	-0.000000000000	0.000000000000
0.000000000000	8764.214046822743	0.000000032888	0.000130286906	0.000353935186	0.000009777908	0.000000000000	0.000000000000	-0.000000000000	-0.000000000000	0.000000000000
0.000000000000	8769.230769230770	0.000000032888	0.000130286906	0.000353935186	0.000009777908	0.000000000000	0.000000000000	-0.000000000000	-0.000000000000	0.000000000000
0.000000000000	8774.247491638796	0.000000032888	0.000130286906	0.000353935186	0.000009777908	0.000000000000	0.000000000000	-0.000000000000	-0.000000000000	0.000000000000
0.000000000000	8779.264214046823	0.000000032888	0.000130286906	0.000353935186	0.000009777908	0.000000000000	0.000000000000	-0.000000000000	-0.000000000000	0.000000000000
0.000000000000	8784.280936454850	0.000000032888	0.000130286906	0.000353935186	0.000009777908	0.000000000000	0.000000000000	-0.000000000000	-0.000000000000	0.000000000000
0.000000000000	8789.297658862877	0.000000032888	0.000130286906	0.000353935186	0.000009777908	0.000000000000	0.000000000000	-0.000000000000	-0.000000000000	0.000000000000
0.000000000000	8794.314381270904	0.000000032888	0.000130286906	0.000353935186	0.000009777908	0.000000000000	0.000000000000	-0.000000000000	-0.000000000000	0.000000000000
0.000000000000	8799.331103678931	0.000000032888	0.000130286906	0.000353935186	0.000009777908	0.000000000000	0.000000000000	-0.000000000000	-0.000000000000	0.000000000000
0.000000000000	8804.347826086956	0.000000032888	0.000130286906	0.000353935186	0.000009777908	0.000000000000	0.000000000000	-0.000000000000	-0.000000000000	0.000000000000
0.000000000000	8809.364548494983	0.000000032888	0.000130286906	0.000353935186	0.000009777908	0.000000000000	0.000000000000	-0.000000000000	-0.000000000000	0.000000000000
0.000000000000	8814.381270903010	0.000000032888	0.000130286906	0.000353935186	0.000009777908	0.000000000000	0.000000000000	-0.000000000000	-0.000000000000	0.000000000000
0.000000000000	8819.397993311037	0.000000032888	0.000130286906	0.000353935186	0.000009777908	0.000000000000	0.000000000000	-0.000000000000	-0.000000000000	0.000000000000
0.000000000000	8824.414715719064	0.000000032888	0.000130286906	0.000353935186	0.000009777908	0.000000000000	0.000000000000	-0.000000000000	-0.000000000000	0.000000000000
0.000000000000	8829.431438127091	0.000000032888	0.000130286906	0.000353935186	0.000009777908	0.000000000000	0.000000000000	-0.000000000000	-0.000000000000	0.000000000000
0.000000000000	8834.448160535117	0.000000032888	0.000130286906	0.000353935186	0.000009777908	0.000000000000	0.000000000000	-0.000000000000	-0.000000000000	0.000000000000
0.000000000000	8839.464882943144	0.000000032888	0.000130286906	0.000353935186	0.000009777908	0.000000000000	0.000000000000	-0.000000000000	-0.000000000000	0.000000000000
0.000000000000	8844.481605351171	0.000000032888	0.000130286906	0.000353935186	0.000009777908	0.000000000000	0.000000000000	-0.000000000000	-0.000000000000	0.000000000000
0.000000000000	8849.498327759198	0.000000032888	0.000130286906	0.000353935186	0.000009777908	0.000000000000	0.000000000000	-0.000000000000	-0.000000000000	0.000000000000
0.000000000000	8854.515050167225	0.000000032888	0.000130286906	0.000353935186	0.000009777908	0.000000000000	0.000000000000	-0.000000000000	-0.000000000000	0.000000000000
0.000000000000	8859.531772575252	0.000000032888	0.000130286906	0.000353935186	0.000009777908	0.000000000000	0.000000000000	-0.000000000000	-0.000000000000	0.000000000000
0.000000000000	8864.548494983277	0.000000032888	0.000130286906	0.000353935186	0.000009777908	0.000000000000	0.000000000000	-0.000000000000	-0.000000000000	0.000000000000
0.000000000000	8869.565217391304	0.000000032888	0.000130286906	0.000353935186	0.000009777908	0.000000000000	0.000000000000	-0.000000000000	-0.000000000000	0.000000000000
0.000000000000	8874.581939799331	0.000000032888	0.000130286906	0.000353935186	0.000009777908	0.000000000000	0.000000000000	-0.000000000000	-0.000000000000	0.000000000000
0.000000000000	8879.598662207358	0.000000032888	0.000130286906	0.000353935186	0.000009777908	0.000000000000	0.000000000000	-0.000000000000	-0.000000000000	0.000000000000
0.000000000000	8884.615384615385	0.000000032888	0.000130286906	0.000353935186	0.000009777908	0.000000000000	0.000000000000	-0.000000000000	-0.000000000000	0.000000000000
0.000000000000	8889.632107023412	0.000000032888	0.000130286906	0.000353935186	0.000009777908	0.000000000000	0.000000000000	-0.000000000000	-0.000000000000	0.000000000000
0.000000000000	8894.648829431439	0.000000032888	0.000130286906	0.000353935186	0.000009777908	0.000000000000	0.000000000000	-0.000000000000	-0.000000000000	0.000000000000
0.000000000000	8899.665551839465	0.000000032888	0.000130286906	0.000353935186	0.000009777908	0.000000000000	0.000000000000	-0.000000000000	-0.000000000000	0.000000000000
0.000000000000	8904.682274247492	0.000000032888	0.000130286906	0.000353935186	0.000009777908	0.000000000000	0.000000000000	-0.000000000000	-0.000000000000	0.000000000000
0.000000000000	8909.698996655519	0.000000032888	0.000130286906	0.000353935186	0.000009777908	0.000000000000	0.000000000000	-0.000000000000	-0.000000000000	0.000000000000
0.000000000000	8914.715719063546	0.000000032888	0.000130286906	0.000353935186	0.000009777908	0.000000000000	0.000000000000	-0.000000000000	-0.000000000000	0.000000000000
0.000000000000	8919.732441471573	0.000000032888	0.000130286906	0.000353935186	0.000009777908	0.000000000000	0.000000000000	-0.000000000000	-0.000000000000	0.000000000000
0.000000000000	8924.749163879598	0.000000032888	0.000130286906	0.000353935186	0.000009777908	0.000000000000	0.000000000000	-0.000000000000	-0.000000000000	0.000000000000
0.000000000000	8929.765886287625	0.000000032888	0.000130286906	0.000353935186	0.000009777908	0.000000000000	0.000000000000	-0.000000000000	-0.000000000000	0.000000000000
0.000000000000	8934.782608695652	0.000000032888	0.000130286906	0.000353935186	0.000009777908	0.000000000000	0.000000000000	-0.000000000000	-0.000000000000	0.000000000000
0.000000000000	8939.799331103679	0.000000032888	0.000130286906	0.000353935186	0.000009777908	0.000000000000	0.000000000000	-0.000000000000	-0.000000000000	0.000000000000
0.000000000000	8944.816053511706	0.000000032888	0.000130286906	0.000353935186	0.000009777908	0.000000000000	0.000000000000	-0.000000000000	-0.000000000000	0.000000000000
0.000000000000	8949.832775919733	0.000000032888	0.000130286906	0.000353935186	0.000009777908	0.000000000000	0.000000000000	-0.000000000000	-0.000000000000	0.000000000000
0.000000000000	8954.849498327760	0.000000032888	0.000130286906	0.000353935186	0.000009777908	0.000000000000	0.000000000000	-0.000000000000	-0.000000000000	0.000000000000
0.000000000000	8959.866220735787	0.000000032888	0.000130286906	0.000353935186	0.000009777908	0.000000000000	0.000000000000	-0.000000000000	-0.000000000000	0.000000000000
0.000000000000	8964.882943143813	0.000000032888	0.000130286906	0.000353935186	0.000009777908	0.000000000000	0.000000000000	-0.000000000000	-0.000000000000	0.000000000000
0.000000000000	8969.899665551840	0.000000032888	0.000130286906	0.000353935186	0.000009777908	0.000000000000	0.000000000000	-0.000000000000	-0.000000000000	0.000000000000
0.000000000000	8974.916387959867	0.000000032888	0.000130286906	0.000353935186	0.000009777908	0.000000000000	0.000000000000	-0.000000000000	-0.000000000000	0.000000000000
0.000000000000	8979.933110367894	0.000000032888	0.000130286906	0.000353935186	0.000009777908	0.000000000000	0.000000000000	-0.000000000000	-0.000000000000	0.000000000000
0.000000000000	8984.949832775919	0.000000032888	0.000130286906	0.000353935186	0.000009777908	0.000000000000	0.000000000000	-0.000000000000	-0.000000000000	0.000000000000
0.000000000000	8989.966555183946	0.000000032888	0.000130286906	0.000353935186	0.000009777908	0.000000000000	0.000000000000	-0.000000000000	-0.000000000000	0.000000000000
0.000000000000	8994.983277591973	0.000000032888	0.000130286906	0.000353935186	0.000009777908	0.000000000000	0.000000000000	-0.000000000000	-0.000000000000	0.000000000000
0.000000000000	9000.000000000000	0.000000032888	0.000130286906	0.000353935186	0.000009777908	0.000000000000	0.000000000000	-0.000000000000	-0.000000000000	0.000000000000
0.000000000000	9005.016722408027	0.000000032888	0.000130286906	0.000353935186	0.000009777908	0.000000000000	0.000000000000	-0.000000000000	-0.000000000000	0.000000000000
0.000000000000	9010.033444816054	0.000000032888	0.000130286906	0.000353935186	0.000009777908	0.000000000000	0.000000000000	-0.000000000000	-0.000000000000	0.000000000000
0.000000000000	9015.050167224081	0.000000032888	0.000130286906	0.000353935186	0.000009777908	0.000000000000	0.000000000000	-0.000000000000	-0.000000000000	0.000000000000
0.000000000000	9020.066889632108	0.000000032888	0.000130286906	0.000353935186	0.000009777908	0.000000000000	0.000000000000	-0.000000000000	-0.000000000000	0.000000000000
0.000000000000	9025.083612040135	0.000000032888	0.000130286906	0.000353935186	0.000009777908	0.000000000000	0.000000000000	-0.000000000000	-0.000000000000	0.000000000000
0.000000000000	9030.100334448161	0.000000032888	0.000130286906	0.000353935186	0.000009777908	0.000000000000	0.000000000000	-0.000000000000	-0.000000000000	0.000000000000
0.000000000000	9035.117056856188	0.000000060515	0.000079006396	0.000394928450	0.000020065154	0.000061595382	-0.000001469957	-0.000176763385	-0.000183763304	0.000000000000
-0.000360526689	9040.133779264215	0.000000060509	0.000079013720	0.000394913796	0.000020072484	-0.000000000000	0.000000000000	0.000000063189	-0.000000130941	-0.000000000000
-0.000000067752	9045.150501672240	0.000000060509	0.000079013727	0.000394913782	0.000020072491	0.000000000000	0.000000000000	0.000000000059	-0.000000000122	-0.000000000000
-0.000000000063	9050.167224080267	0.000000060509	0.000079013727	0.000394913782	0.000020072491	0.000000000000	0.000000000000	0.000000000000	-0.000000000000	-0.000000000000
-0.000000000000	9055.183946488294	0.000000060509	0.000079013727	0.000394913782	0.000020072491	0.000000000000	0.000000000000	0.000000000000	-0.000000000000	-0.000000000000
-0.000000000000	9060.200668896321	0.000000060509	0.000079013727	0.000394913782	0.000020072491	0.000000000000	0.000000000000	0.000000000000	-0.000000000000	-0.000000000000
-0.000000000000	9065.217391304348	0.000000060509	0.000079013727	0.000394913782	0.000020072491	0.000000000000	0.000000000000	-0.000000000000	-0.000000000000	0.000000000000
0.000000000000	9070.234113712375	0.000000060509	0.000079013727	0.000394913782	0.000020072491	0.000000000000	0.000000000000	-0.000000000000	-0.000000000000	0.000000000000
0.000000000000	9075.250836120402	0.000000060509	0.000079013727	0.000394913782	0.000020072491	0.000000000000	0.000000000000	-0.000000000000	-0.000000000000	0.000000000000
0.000000000000	9080.267558528429	0.000000060509	0.000079013727	0.000394913782	0.000020072491	0.000000000000	0.000000000000	-0.000000000000	-0.000000000000	0.000000000000
0.000000000000	9085.284280936456	0.000000060509	0.000079013727	0.000394913782	0.000020072491	0.000000000000	0.000000000000	-0.000000000000	-0.000000000000	0.000000000000
0.000000000000	9090.301003344483	0.000000060509	0.000079013727	0.000394913782	0.000020072491	0.000000000000	0.000000000000	-0.000000000000	-0.000000000000	0.000000000000
0.000000000000	9095.317725752509	0.000000060509	0.000079013727	0.000394913782	0.000020072491	0.000000000000	0.000000000000	-0.000000000000	-0.000000000000	0.000000000000
0.000000000000	9100.334448160536	0.000000060509	0.000079013727	0.000394913782	0.000020072491	0.000000000000	0.000000000000	-0.000000000000	-0.000000000000	0.000000000000
0.000000000000	9105.351170568561	0.000000060509	0.000079013727	0.000394913782	0.000020072491	0.000000000000	0.000000000000	-0.000000000000	-0.000000000000	0.000000000000
0.000000000000	9110.367892976588	0.000000060509	0.000079013727	0.000394913782	0.000020072491	0.000000000000	0.000000000000	-0.000000000000	-0.000000000000	0.000000000000
0.000000000000	9115.384615384615	0.000000060509	0.000079013727	0.000394913782	0.000020072491	0.000000000000	0.000000000000	-0.000000000000	-0.000000000000	0.000000000000
0.000000000000	9120.401337792642	0.000000060509	0.000079013727	0.000394913782	0.000020072491	0.000000000000	0.000000000000	-0.000000000000	-0.000000000000	0.000000000000
0.000000000000	9125.418060200669	0.000000060509	0.000079013727	0.000394913782	0.000020072491	0.000000000000	0.000000000000	-0.000000000000	-0.000000000000	0.000000000000
0.000000000000	9130.434782608696	0.000000060509	0.000079013727	0.000394913782	0.000020072491	0.000000000000	0.000000000000	-0.000000000000	-0.000000000000	0.000000000000
0.000000000000	9135.451505016723	0.000000060509	0.000079013727	0.000394913782	0.000020072491	0.000000000000	0.000000000000	-0.000000000000	-0.000000000000	0.000000000000
0.000000000000	9140.468227424750	0.000000060509	0.000079013727	0.000394913782	0.000020072491	0.000000000000	0.000000000000	-0.000000000000	-0.000000000000	0.000000000000
0.000000000000	9145.484949832777	0.000000060509	0.000079013727	0.000394913782	0.000020072491	0.000000000000	0.000000000000	-0.000000000000	-0.000000000000	0.000000000000
0.000000000000	9150.501672240804	0.000000060509	0.000079013727	0.000394913782	0.000020072491	0.000000000000	0.000000000000	-0.000000000000	-0.000000000000	0.000000000000
0.000000000000	9155.518394648831	0.000000060509	0.000079013727	0.000394913782	0.000020072491	0.000000000000	0.000000000000	-0.000000000000	-0.000000000000	0.000000000000
0.000000000000	9160.535117056857	0.000000060509	0.000079013727	0.000394913782	0.000020072491	0.000000000000	0.000000000000	-0.000000000000	-0.000000000000	0.000000000000
0.000000000000	9165.551839464883	0.000000060509	0.000079013727	0.000394913782	0.000020072491	0.000000000000	0.000000000000	-0.000000000000	-0.000000000000	0.000000000000
0.000000000000	9170.568561872909	0.000000060509	0.000079013727	0.000394913782	0.000020072491	0.000000000000	0.000000000000	-0.000000000000	-0.000000000000	0.000000000000
0.000000000000	9175.585284280936	0.000000060509	0.000079013727	0.000394913782	0.000020072491	0.000000000000	0.000000000000	-0.000000000000	-0.000000000000	0.000000000000
0.000000000000	9180.602006688963	0.000000060509	0.000079013727	0.000394913782	0.000020072491	0.000000000000	0.000000000000	-0.000000000000	-0.000000000000	0.000000000000
0.000000000000	9185.618729096990	0.000000060509	0.000079013727	0.000394913782	0.000020072491	0.000000000000	0.000000000000	-0.000000000000	-0.000000000000	0.000000000000
0.000000000000	9190.635451505017	0.000000060509	0.000079013727	0.000394913782	0.000020072491	0.000000000000	0.000000000000	-0.000000000000	-0.000000000000	0.000000000000
0.000000000000	9195.652173913044	0.000000060509	0.000079013727	0.000394913782	0.000020072491	0.000000000000	0.000000000000	-0.000000000000	-0.000000000000	0.000000000000
0.000000000000	9200.668896321071	0.000000060509	0.000079013727	0.000394913782	0.000020072491	0.000000000000	0.000000000000	-0.000000000000	-0.000000000000	0.000000000000
0.000000000000	9205.685618729098	0.000000060509	0.000079013727	0.000394913782	0.000020072491	0.000000000000	0.000000000000	-0.000000000000	-0.000000000000	0.000000000000
0.000000000000	9210.702341137125	0.000000060509	0.000079013727	0.000394913782	0.000020072491	0.000000000000	0.000000000000	-0.000000000000	-0.000000000000	0.000000000000
0.000000000000	9215.719063545152	0.000000060509	0.000079013727	0.000394913782	0.000020072491	0.000000000000	0.000000000000	-0.000000000000	-0.000000000000	0.000000000000
0.000000000000	9220.735785953178	0.000000060509	0.000079013727	0.000394913782	0.000020072491	0.000000000000	0.000000000000	-0.000000000000	-0.000000000000	0.000000000000
0.000000000000	9225.752508361204	0.000000060509	0.000079013727	0.000394913782	0.000020072491	0.000000000000	0.000000000000	-0.000000000000	-0.000000000000	0.000000000000
0.000000000000	9230.769230769230	0.000000060509	0.000079013727	0.000394913782	0.000020072491	0.000000000000	0.000000000000	-0.000000000000	-0.000000000000	0.000000000000
0.000000000000	9235.785953177257	0.000000060509	0.000079013727	0.000394913782	0.000020072491	0.000000000000	0.000000000000	-0.000000000000	-0.000000000000	0.000000000000
0.000000000000	9240.802675585284	0.000000060509	0.000079013727	0.000394913782	0.000020072491	0.000000000000	0.000000000000	-0.000000000000	-0.000000000000	0.000000000000
0.000000000000	9245.819397993311	0.000000060509	0.000079013727	0.000394913782	0.000020072491	0.000000000000	0.000000000000	-0.000000000000	-0.000000000000	0.000000000000
0.000000000000	9250.836120401338	0.000000060509	0.000079013727	0.000394913782	0.000020072491	0.000000000000	0.000000000000	-0.000000000000	-0.000000000000	0.000000000000
0.000000000000	9255.852842809365	0.000000060509	0.000079013727	0.000394913782	0.000020072491	0.000000000000	0.000000000000	-0.000000000000	-0.000000000000	0.000000000000
0.000000000000	9260.869565217392	0.000000060509	0.000079013727	0.000394913782	0.000020072491	0.000000000000	0.000000000000	-0.000000000000	-0.000000000000	0.000000000000
0.000000000000	9265.886287625419	0.000000060509	0.000079013727	0.000394913782	0.000020072491	0.000000000000	0.000000000000	-0.000000000000	-0.000000000000	0.000000000000
0.000000000000	9270.903010033446	0.000000060509	0.000079013727	0.000394913782	0.000020072491	0.000000000000	0.000000000000	-0.000000000000	-0.000000000000	0.000000000000
0.000000000000	9275.919732441473	0.000000060509	0.000079013727	0.000394913782	0.000020072491	0.000000000000	0.000000000000	-0.000000000000	-0.000000000000	0.000000000000
0.000000000000	9280.936454849500	0.000000060509	0.000079013727	0.000394913782	0.000020072491	0.000000000000	0.000000000000	-0.000000000000	-0.000000000000	0.000000000000
0.000000000000	9285.953177257525	0.000000060509	0.000079013727	0.000394913782	0.000020072491	0.000000000000	0.000000000000	-0.000000000000	-0.000000000000	0.000000000000
0.000000000000	9290.969899665552	0.000000060509	0.000079013727	0.000394913782	0.000020072491	0.000000000000	0.000000000000	-0.000000000000	-0.000000000000	0.000000000000
0.000000000000	9295.986622073578	0.000000060509	0.000079013727	0.000394913782	0.000020072491	0.000000000000	0.000000000000	-0.000000000000	-0.000000000000	0.000000000000
0.000000000000	9301.003344481605	0.000000060509	0.000079013727	0.000394913782	0.000020072491	0.000000000000	0.000000000000	-0.000000000000	-0.000000000000	0.000000000000
0.000000000000	9306.020066889632	0.000000060509	0.000079013727	0.000394913782	0.000020072491	0.000000000000	0.000000000000	-0.000000000000	-0.000000000000	0.000000000000
0.000000000000	9311.036789297659	0.000000060509	0.000079013727	0.000394913782	0.000020072491	0.000000000000	0.000000000000	-0.000000000000	-0.000000000000	0.000000000000
0.000000000000	9316.053511705686	0.000000060509	0.000079013727	0.000394913782	0.000020072491	0.000000000000	0.000000000000	-0.000000000000	-0.000000000000	0.000000000000
0.000000000000	9321.070234113713	0.000000060509	0.000079013727	0.000394913782	0.000020072491	0.000000000000	0.000000000000	-0.000000000000	-0.000000000000	0.000000000000
0.000000000000	9326.086956521740	0.000000060509	0.000079013727	0.000394913782	0.000020072491	0.000000000000	0.000000000000	-0.000000000000	-0.000000000000	0.000000000000
0.000000000000	9331.103678929767	0.000000060509	0.000079013727	0.000394913782	0.000020072491	0.000000000000	0.000000000000	-0.000000000000	-0.000000000000	0.000000000000
0.000000000000	9336.120401337794	0.000000060509	0.000079013727	0.000394913782	0.000020072491	0.000000000000	0.000000000000	-0.000000000000	-0.000000000000	0.000000000000
0.000000000000	9341.137123745821	0.000000060509	0.000079013727	0.000394913782	0.000020072491	0.000000000000	0.000000000000	-0.000000000000	-0.000000000000	0.000000000000
0.000000000000	9346.153846153846	0.000000060509	0.000079013727	0.000394913782	0.000020072491	0.000000000000	0.000000000000	-0.000000000000	-0.000000000000	0.000000000000
0.000000000000	9351.170568561873	0.000000060509	0.000079013727	0.000394913782	0.000020072491	0.000000000000	0.000000000000	-0.000000000000	-0.000000000000	0.000000000000
0.000000000000	9356.187290969900	0.000000060509	0.000079013727	0.000394913782	0.000020072491	0.000000000000	0.000000000000	-0.000000000000	-0.000000000000	0.000000000000
0.000000000000	9361.204013377926	0.000000060509	0.000079013727	0.000394913782	0.000020072491	0.000000000000	0.000000000000	-0.000000000000	-0.000000000000	0.000000000000
0.000000000000	9366.220735785953	0.000000060509	0.000079013727	0.000394913782	0.000020072491	0.000000000000	0.000000000000	-0.000000000000	-0.000000000000	0.000000000000
0.000000000000	9371.237458193980	0.000000060509	0.000079013727	0.000394913782	0.000020072491	0.000000000000	0.000000000000	-0.000000000000	-0.000000000000	0.000000000000
0.000000000000	9376.254180602007	0.000000060509	0.000079013727	0.000394913782	0.000020072491	0.000000000000	0.000000000000	-0.000000000000	-0.000000000000	0.000000000000
0.000000000000	9381.270903010034	0.000000060509	0.000079013727	0.000394913782	0.000020072491	0.000000000000	0.000000000000	-0.000000000000	-0.000000000000	0.000000000000
0.000000000000	9386.287625418061	0.000000060509	0.000079013727	0.000394913782	0.000020072491	0.000000000000	0.000000000000	-0.000000000000	-0.000000000000	0.000000000000
0.000000000000	9391.304347826088	0.000000060509	0.000079013727	0.000394913782	0.000020072491	0.000000000000	0.000000000000	-0.000000000000	-0.000000000000	0.000000000000
0.000000000000	9396.321070234115	0.000000060509	0.000079013727	0.000394913782	0.000020072491	0.000000000000	0.000000000000	-0.000000000000	-0.000000000000	0.000000000000
0.000000000000	9401.337792642142	0.000000060509	0.000079013727	0.000394913782	0.000020072491	0.000000000000	0.000000000000	-0.000000000000	-0.000000000000	0.000000000000
0.000000000000	9406.354515050167	0.000000060509	0.000079013727	0.000394913782	0.000020072491	0.000000000000	0.000000000000	-0.000000000000	-0.000000000000	0.000000000000
0.000000000000	9411.371237458194	0.000000060509	0.000079013727	0.000394913782	0.000020072491	0.000000000000	0.000000000000	-0.000000000000	-0.000000000000	0.000000000000
0.000000000000	9416.387959866221	0.000000060509	0.000079013727	0.000394913782	0.000020072491	0.000000000000	0.000000000000	-0.000000000000	-0.000000000000	0.000000000000
0.000000000000	9421.404682274248	0.000000060509	0.000079013727	0.000394913782	0.000020072491	0.000000000000	0.000000000000	-0.000000000000	-0.000000000000	0.000000000000
0.000000000000	9426.421404682274	0.000000060509	0.000079013727	0.000394913782	0.000020072491	0.000000000000	0.000000000000	-0.000000000000	-0.000000000000	0.000000000000
0.000000000000	9431.438127090301	0.000000060509	0.000079013727	0.000394913782	0.000020072491	0.000000000000	0.000000000000	-0.000000000000	-0.000000000000	0.000000000000
0.000000000000	9436.454849498328	0.000000060509	0.000079013727	0.000394913782	0.000020072491	0.000000000000	0.000000000000	-0.000000000000	-0.000000000000	0.000000000000
0.000000000000	9441.471571906355	0.000000060509	0.000079013727	0.000394913782	0.000020072491	0.000000000000	0.000000000000	-0.000000000000	-0.000000000000	0.000000000000
0.000000000000	9446.488294314382	0.000000060509	0.000079013727	0.000394913782	0.000020072491	0.000000000000	0.000000000000	-0.000000000000	-0.000000000000	0.000000000000
0.000000000000	9451.505016722409	0.000000060509	0.000079013727	0.000394913782	0.000020072491	0.000000000000	0.000000000000	-0.000000000000	-0.000000000000	0.000000000000
0.000000000000	9456.521739130436	0.000000060509	0.000079013727	0.000394913782	0.000020072491	0.000000000000	0.000000000000	-0.000000000000	-0.000000000000	0.000000000000
0.000000000000	9461.538461538463	0.000000060509	0.000079013727	0.000394913782	0.000020072491	0.000000000000	0.000000000000	-0.000000000000	-0.000000000000	0.000000000000
0.000000000000	9466.555183946488	0.000000060509	0.000079013727	0.000394913782	0.000020072491	0.000000000000	0.000000000000	-0.000000000000	-0.000000000000	0.000000000000
0.000000000000	9471.571906354515	0.000000060509	0.000079013727	0.000394913782	0.000020072491	0.000000000000	0.000000000000	-0.000000000000	-0.000000000000	0.000000000000
0.000000000000	9476.588628762542	0.000000060509	0.000079013727	0.000394913782	0.000020072491	0.000000000000	0.000000000000	-0.000000000000	-0.000000000000	0.000000000000
0.000000000000	9481.605351170569	0.000000060509	0.000079013727	0.000394913782	0.000020072491	0.000000000000	0.000000000000	-0.000000000000	-0.000000000000	0.000000000000
0.000000000000	9486.622073578596	0.000000060509	0.000079013727	0.000394913782	0.000020072491	0.000000000000	0.000000000000	-0.000000000000	-0.000000000000	0.000000000000
0.000000000000	9491.638795986622	0.000000060509	0.000079013727	0.000394913782	0.000020072491	0.000000000000	0.000000000000	-0.000000000000	-0.000000000000	0.000000000000
0.000000000000	9496.655518394649	0.000000060509	0.000079013727	0.000394913782	0.000020072491	0.000000000000	0.000000000000	-0.000000000000	-0.000000000000	0.000000000000
0.000000000000	9501.672240802676	0.000000060509	0.000079013727	0.000394913782	0.000020072491	0.000000000000	0.000000000000	-0.000000000000	-0.000000000000	0.000000000000
0.000000000000	9506.688963210703	0.000000060509	0.000079013727	0.000394913782	0.000020072491	0.000000000000	0.000000000000	-0.000000000000	-0.000000000000	0.000000000000
0.000000000000	9511.705685618730	0.000000060509	0.000079013727	0.000394913782	0.000020072491	0.000000000000	0.000000000000	-0.000000000000	-0.000000000000	0.000000000000
0.000000000000	9516.722408026757	0.000000060509	0.000079013727	0.000394913782	0.000020072491	0.000000000000	0.000000000000	-0.000000000000	-0.000000000000	0.000000000000
0.000000000000	9521.739130434784	0.000000060509	0.000079013727	0.000394913782	0.000020072491	0.000000000000	0.000000000000	-0.000000000000	-0.000000000000	0.000000000000
0.000000000000	9526.755852842809	0.000000060509	0.000079013727	0.000394913782	0.000020072491	0.000000000000	0.000000000000	-0.000000000000	-0.000000000000	0.000000000000
0.000000000000	9531.772575250836	0.000000060509	0.000079013727	0.000394913782	0.000020072491	0.000000000000	0.000000000000	-0.000000000000	-0.000000000000	0.000000000000
0.000000000000	9536.789297658863	0.000000060509	0.000079013727	0.000394913782	0.000020072491	0.000000000000	0.000000000000	-0.000000000000	-0.000000000000	0.000000000000
0.000000000000	9541.806020066890	0.000000060509	0.000079013727	0.000394913782	0.000020072491	0.000000000000	0.000000000000	-0.000000000000	-0.000000000000	0.000000000000
0.000000000000	9546.822742474917	0.000000060509	0.000079013727	0.000394913782	0.000020072491	0.000000000000	0.000000000000	-0.000000000000	-0.000000000000	0.000000000000
0.000000000000	9551.839464882944	0.000000060509	0.000079013727	0.000394913782	0.000020072491	0.000000000000	0.000000000000	-0.000000000000	-0.000000000000	0.000000000000
0.000000000000	9556.856187290970	0.000000060509	0.000079013727	0.000394913782	0.000020072491	0.000000000000	0.000000000000	-0.000000000000	-0.000000000000	0.000000000000
0.000000000000	9561.872909698997	0.000000060509	0.000079013727	0.000394913782	0.000020072491	0.000000000000	0.000000000000	-0.000000000000	-0.000000000000	0.000000000000
0.000000000000	9566.889632107024	0.000000060509	0.000079013727	0.000394913782	0.000020072491	0.000000000000	0.000000000000	-0.000000000000	-0.000000000000	0.000000000000
0.000000000000	9571.906354515051	0.000000060509	0.000079013727	0.000394913782	0.000020072491	0.000000000000	0.000000000000	-0.000000000000	-0.000000000000	0.000000000000
0.000000000000	9576.923076923078	0.000000060509	0.000079013727	0.000394913782	0.000020072491	0.000000000000	0.000000000000	-0.000000000000	-0.000000000000	0.000000000000
0.000000000000	9581.939799331105	0.000000060509	0.000079013727	0.000394913782	0.000020072491	0.000000000000	0.000000000000	-0.000000000000	-0.000000000000	0.000000000000
0.000000000000	9586.956521739130	0.000000060509	0.000079013727	0.000394913782	0.000020072491	0.000000000000	0.000000000000	-0.000000000000	-0.000000000000	0.000000000000
0.000000000000	9591.973244147157	0.000000060509	0.000079013727	0.000394913782	0.000020072491	0.000000000000	0.000000000000	-0.000000000000	-0.000000000000	0.000000000000
0.000000000000	9596.989966555184	0.000000060509	0.000079013727	0.000394913782	0.000020072491	0.000000000000	0.000000000000	-0.000000000000	-0.000000000000	0.000000000000
0.000000000000	9602.006688963211	0.000000060509	0.000079013727	0.000394913782	0.000020072491	0.000000000000	0.000000000000	-0.000000000000	-0.000000000000	0.000000000000
0.000000000000	9607.023411371238	0.000000060509	0.000079013727	0.000394913782	0.000020072491	0.000000000000	0.000000000000	-0.000000000000	-0.000000000000	0.000000000000
0.000000000000	9612.040133779265	0.000000060509	0.000079013727	0.000394913782	0.000020072491	0.000000000000	0.000000000000	-0.000000000000	-0.000000000000	0.000000000000
0.000000000000	9617.056856187291	0.000000060509	0.000079013727	0.000394913782	0.000020072491	0.000000000000	0.000000000000	-0.000000000000	-0.000000000000	0.000000000000
0.000000000000	9622.073578595318	0.000000060509	0.000079013727	0.000394913782	0.000020072491	0.000000000000	0.000000000000	-0.000000000000	-0.000000000000	0.000000000000
0.000000000000	9627.090301003345	0.000000060509	0.000079013727	0.000394913782	0.000020072491	0.000000000000	0.000000000000	-0.000000000000	-0.000000000000	0.000000000000
0.000000000000	9632.107023411372	0.000000060509	0.000079013727	0.000394913782	0.000020072491	0.000000000000	0.000000000000	-0.000000000000	-0.000000000000	0.000000000000
0.000000000000	9637.123745819399	0.000000060509	0.000079013727	0.000394913782	0.000020072491	0.000000000000	0.000000000000	-0.000000000000	-0.000000000000	0.000000000000
0.000000000000	9642.140468227426	0.000000060509	0.000079013727	0.000394913782	0.000020072491	0.000000000000	0.000000000000	-0.000000000000	-0.000000000000	0.000000000000
0.000000000000	9647.157190635451	0.000000060509	0.000079013727	0.000394913782	0.000020072491	0.000000000000	0.000000000000	-0.000000000000	-0.000000000000	0.000000000000
0.000000000000	9652.173913043478	0.000000060509	0.000079013727	0.000394913782	0.000020072491	0.000000000000	0.000000000000	-0.000000000000	-0.000000000000	0.000000000000
0.000000000000	9657.190635451505	0.000000060509	0.000079013727	0.000394913782	0.000020072491	0.000000000000	0.000000000000	-0.000000000000	-0.000000000000	0.000000000000
0.000000000000	9662.207357859532	0.000000060509	0.000079013727	0.000394913782	0.000020072491	0.000000000000	0.000000000000	-0.000000000000	-0.000000000000	0.000000000000
0.000000000000	9667.224080267559	0.000000060509	0.000079013727	0.000394913782	0.000020072491	0.000000000000	0.000000000000	-0.000000000000	-0.000000000000	0.000000000000
0.000000000000	9672.240802675586	0.000000060509	0.000079013727	0.000394913782	0.000020072491	0.000000000000	0.000000000000	-0.000000000000	-0.000000000000	0.000000000000
0.000000000000	9677.257525083613	0.000000060509	0.000079013727	0.000394913782	0.000020072491	0.000000000000	0.000000000000	-0.000000000000	-0.000000000000	0.000000000000
0.000000000000	9682.274247491639	0.000000060509	0.000079013727	0.000394913782	0.000020072491	0.000000000000	0.000000000000	-0.000000000000	-0.000000000000	0.000000000000
0.000000000000	9687.290969899666	0.000000060509	0.000079013727	0.000394913782	0.000020072491	0.000000000000	0.000000000000	-0.000000000000	-0.000000000000	0.000000000000
0.000000000000	9692.307692307693	0.000000060509	0.000079013727	0.000394913782	0.000020072491	0.000000000000	0.000000000000	-0.000000000000	-0.000000000000	0.000000000000
0.000000000000	9697.324414715720	0.000000060509	0.000079013727	0.000394913782	0.000020072491	0.000000000000	0.000000000000	-0.000000000000	-0.000000000000	0.000000000000
0.000000000000	9702.341137123747	0.000000060509	0.000079013727	0.000394913782	0.000020072491	0.000000000000	0.000000000000	-0.000000000000	-0.000000000000	0.000000000000
0.000000000000	9707.357859531772	0.000000060509	0.000079013727	0.000394913782	0.000020072491	0.000000000000	0.000000000000	-0.000000000000	-0.000000000000	0.000000000000
0.000000000000	9712.374581939799	0.000000060509	0.000079013727	0.000394913782	0.000020072491	0.000000000000	0.000000000000	-0.000000000000	-0.000000000000	0.000000000000
0.000000000000	9717.391304347826	0.000000060509	0.000079013727	0.000394913782	0.000020072491	0.000000000000	0.000000000000	-0.000000000000	-0.000000000000	0.000000000000
0.000000000000	9722.408026755853	0.000000060509	0.000079013727	0.000394913782	0.000020072491	0.000000000000	0.000000000000	-0.000000000000	-0.000000000000	0.000000000000
0.000000000000	9727.424749163880	0.000000060509	0.000079013727	0.000394913782	0.000020072491	0.000000000000	0.000000000000	-0.000000000000	-0.000000000000	0.000000000000
0.000000000000	9732.441471571907	0.000000060509	0.000079013727	0.000394913782	0.000020072491	0.000000000000	0.000000000000	-0.000000000000	-0.000000000000	0.000000000000
0.000000000000	9737.458193979934	0.000000060509	0.000079013727	0.000394913782	0.000020072491	0.000000000000	0.000000000000	-0.000000000000	-0.000000000000	0.000000000000
0.000000000000	9742.474916387961	0.000000060509	0.000079013727	0.000394913782	0.000020072491	0.000000000000	0.000000000000	-0.000000000000	-0.000000000000	0.000000000000
0.000000000000	9747.491638795987	0.000000060509	0.000079013727	0.000394913782	0.000020072491	0.000000000000	0.000000000000	-0.000000000000	-0.000000000000	0.000000000000
0.000000000000	9752.508361204014	0.000000060509	0.000079013727	0.000394913782	0.000020072491	0.000000000000	0.000000000000	-0.000000000000	-0.000000000000	0.000000000000
0.000000000000	9757.525083612041	0.000000060509	0.000079013727	0.000394913782	0.000020072491	0.000000000000	0.000000000000	-0.000000000000	-0.000000000000	0.000000000000
0.000000000000	9762.541806020068	0.000000060509	0.000079013727	0.000394913782	0.000020072491	0.000000000000	0.000000000000	-0.000000000000	-0.000000000000	0.000000000000
0.000000000000	9767.558528428093	0.000000060509	0.000079013727	0.000394913782	0.000020072491	0.000000000000	0.000000000000	-0.000000000000	-0.000000000000	0.000000000000
0.000000000000	9772.575250836120	0.000000060509	0.000079013727	0.000394913782	0.000020072491	0.000000000000	0.000000000000	-0.000000000000	-0.000000000000	0.000000000000
0.000000000000	9777.591973244147	0.000000060509	0.000079013727	0.000394913782	0.000020072491	0.000000000000	0.000000000000	-0.000000000000	-0.000000000000	0.000000000000
0.000000000000	9782.608695652174	0.000000060509	0.000079013727	0.000394913782	0.000020072491	0.000000000000	0.000000000000	-0.000000000000	-0.000000000000	0.000000000000
0.000000000000	9787.625418060201	0.000000060509	0.000079013727	0.000394913782	0.000020072491	0.000000000000	0.000000000000	-0.000000000000	-0.000000000000	0.000000000000
0.000000000000	9792.642140468228	0.000000060509	0.000079013727	0.000394913782	0.000020072491	0.000000000000	0.000000000000	-0.000000000000	-0.000000000000	0.000000000000
0.000000000000	9797.658862876255	0.000000060509	0.000079013727	0.000394913782	0.000020072491	0.000000000000	0.000000000000	-0.000000000000	-0.000000000000	0.000000000000
0.000000000000	9802.675585284282	0.000000060509	0.000079013727	0.000394913782	0.000020072491	0.000000000000	0.000000000000	-0.000000000000	-0.000000000000	0.000000000000
0.000000000000	9807.692307692309	0.000000060509	0.000079013727	0.000394913782	0.000020072491	0.000000000000	0.000000000000	-0.000000000000	-0.000000000000	0.000000000000
0.000000000000	9812.709030100335	0.000000060509	0.000079013727	0.000394913782	0.000020072491	0.000000000000	0.000000000000	-0.000000000000	-0.000000000000	0.000000000000
0.000000000000	9817.725752508362	0.000000060509	0.000079013727	0.000394913782	0.000020072491	0.000000000000	0.000000000000	-0.000000000000	-0.000000000000	0.000000000000
0.000000000000	9822.742474916389	0.000000060509	0.000079013727	0.000394913782	0.000020072491	0.000000000000	0.000000000000	-0.000000000000	-0.000000000000	0.000000000000
0.000000000000	9827.759197324414	0.000000060509	0.000079013727	0.000394913782	0.000020072491	0.000000000000	0.000000000000	-0.000000000000	-0.000000000000	0.000000000000
0.000000000000	9832.775919732441	0.000000060509	0.000079013727	0.000394913782	0.000020072491	0.000000000000	0.000000000000	-0.000000000000	-0.000000000000	0.000000000000
0.000000000000	9837.792642140468	0.000000060509	0.000079013727	0.000394913782	0.000020072491	0.000000000000	0.000000000000	-0.000000000000	-0.000000000000	0.000000000000
0.000000000000	9842.809364548495	0.000000060509	0.000079013727	0.000394913782	0.000020072491	0.000000000000	0.000000000000	-0.000000000000	-0.000000000000	0.000000000000
0.000000000000	9847.826086956522	0.000000060509	0.000079013727	0.000394913782	0.000020072491	0.000000000000	0.000000000000	-0.000000000000	-0.000000000000	0.000000000000
0.000000000000	9852.842809364549	0.000000060509	0.000079013727	0.000394913782	0.000020072491	0.000000000000	0.000000000000	-0.000000000000	-0.000000000000	0.000000000000
0.000000000000	9857.859531772576	0.000000060509	0.000079013727	0.000394913782	0.000020072491	0.000000000000	0.000000000000	-0.000000000000	-0.000000000000	0.000000000000
0.000000000000	9862.876254180603	0.000000060509	0.000079013727	0.000394913782	0.000020072491	0.000000000000	0.000000000000	-0.000000000000	-0.000000000000	0.000000000000
0.000000000000	9867.892976588630	0.000000060509	0.000079013727	0.000394913782	0.000020072491	0.000000000000	0.000000000000	-0.000000000000	-0.000000000000	0.000000000000
0.000000000000	9872.909698996657	0.000000060509	0.000079013727	0.000394913782	0.000020072491	0.000000000000	0.000000000000	-0.000000000000	-0.000000000000	0.000000000000
0.000000000000	9877.926421404683	0.000000060509	0.000079013727	0.000394913782	0.000020072491	0.000000000000	0.000000000000	-0.000000000000	-0.000000000000	0.000000000000
0.000000000000	9882.943143812710	0.000000060509	0.000079013727	0.000394913782	0.000020072491	0.000000000000	0.000000000000	-0.000000000000	-0.000000000000	0.000000000000
0.000000000000	9887.959866220735	0.000000060509	0.000079013727	0.000394913782	0.000020072491	0.000000000000	0.000000000000	-0.000000000000	-0.000000000000	0.000000000000
0.000000000000	9892.976588628762	0.000000060509	0.000079013727	0.000394913782	0.000020072491	0.000000000000	0.000000000000	-0.000000000000	-0.000000000000	0.000000000000
0.000000000000	9897.993311036789	0.000000060509	0.000079013727	0.000394913782	0.000020072491	0.000000000000	0.000000000000	-0.000000000000	-0.000000000000	0.000000000000
0.000000000000	9903.010033444816	0.000000060509	0.000079013727	0.000394913782	0.000020072491	0.000000000000	0.000000000000	-0.000000000000	-0.000000000000	0.000000000000
0.000000000000	9908.026755852843	0.000000060509	0.000079013727	0.000394913782	0.000020072491	0.000000000000	0.000000000000	-0.000000000000	-0.000000000000	0.000000000000
0.000000000000	9913.043478260870	0.000000060509	0.000079013727	0.000394913782	0.000020072491	0.000000000000	0.000000000000	-0.000000000000	-0.000000000000	0.000000000000
0.000000000000	9918.060200668897	0.000000060509	0.000079013727	0.000394913782	0.000020072491	0.000000000000	0.000000000000	-0.000000000000	-0.000000000000	0.000000000000
0.000000000000	9923.076923076924	0.000000060509	0.000079013727	0.000394913782	0.000020072491	0.000000000000	0.000000000000	-0.000000000000	-0.000000000000	0.000000000000
0.000000000000	9928.093645484951	0.000000060509	0.000079013727	0.000394913782	0.000020072491	0.000000000000	0.000000000000	-0.000000000000	-0.000000000000	0.000000000000
0.000000000000	9933.110367892978	0.000000060509	0.000079013727	0.000394913782	0.000020072491	0.000000000000	0.000000000000	-0.000000000000	-0.000000000000	0.000000000000
0.000000000000	9938.127090301005	0.000000060509	0.000079013727	0.000394913782	0.000020072491	0.000000000000	0.000000000000	-0.000000000000	-0.000000000000	0.000000000000
0.000000000000	9943.143812709031	0.000000060509	0.000079013727	0.000394913782	0.000020072491	0.000000000000	0.000000000000	-0.000000000000	-0.000000000000	0.000000000000
0.000000000000	9948.160535117056	0.000000060509	0.000079013727	0.000394913782	0.000020072491	0.000000000000	0.000000000000	-0.000000000000	-0.000000000000	0.000000000000
0.000000000000	9953.177257525083	0.000000060509	0.000079013727	0.000394913782	0.000020072491	0.000000000000	0.000000000000	-0.000000000000	-0.000000000000	0.000000000000
0.000000000000	9958.193979933110	0.000000060509	0.000079013727	0.000394913782	0.000020072491	0.000000000000	0.000000000000	-0.000000000000	-0.000000000000	0.000000000000
0.000000000000	9963.210702341137	0.000000060509	0.000079013727	0.000394913782	0.000020072491	0.000000000000	0.000000000000	-0.000000000000	-0.000000000000	0.000000000000
0.000000000000	9968.227424749164	0.000000060509	0.000079013727	0.000394913782	0.000020072491	0.000000000000	0.000000000000	-0.000000000000	-0.000000000000	0.000000000000
0.000000000000	9973.244147157191	0.000000060509	0.000079013727	0.000394913782	0.000020072491	0.000000000000	0.000000000000	-0.000000000000	-0.000000000000	0.000000000000
0.000000000000	9978.260869565218	0.000000060509	0.000079013727	0.000394913782	0.000020072491	0.000000000000	0.000000000000	-0.000000000000	-0.000000000000	0.000000000000
0.000000000000	9983.277591973245	0.000000060509	0.000079013727	0.000394913782	0.000020072491	0.000000000000	0.000000000000	-0.000000000000	-0.000000000000	0.000000000000
0.000000000000	9988.294314381272	0.000000060509	0.000079013727	0.000394913782	0.000020072491	0.000000000000	0.000000000000	-0.000000000000	-0.000000000000	0.000000000000
0.000000000000	9993.311036789299	0.000000060509	0.000079013727	0.000394913782	0.000020072491	0.000000000000	0.000000000000	-0.000000000000	-0.000000000000	0.000000000000
0.000000000000	9998.327759197326	0.000000060509	0.000079013727	0.000394913782	0.000020072491	0.000000000000	0.000000000000	-0.000000000000	-0.000000000000	0.000000000000
0.000000000000	10003.344481605352	0.000000060509	0.000079013727	0.000394913782	0.000020072491	0.000000000000	0.000000000000	-0.000000000000	-0.000000000000	0.000000000000
0.000000000000	10008.361204013378	0.000000060509	0.000079013727	0.000394913782	0.000020072491	0.000000000000	0.000000000000	-0.000000000000	-0.000000000000	0.000000000000
0.000000000000	10013.377926421404	0.000000060509	0.000079013727	0.000394913782	0.000020072491	0.000000000000	0.000000000000	-0.000000000000	-0.000000000000	0.000000000000
0.000000000000	10018.394648829431	0.000000060509	0.000079013727	0.000394913782	0.000020072491	0.000000000000	0.000000000000	-0.000000000000	-0.000000000000	0.000000000000
0.000000000000	10023.411371237458	0.000000060509	0.000079013727	0.000394913782	0.000020072491	0.000000000000	0.000000000000	-0.000000000000	-0.000000000000	0.000000000000
[truncated: 4,002 more rows]
