# Supplementary material for: Isothermal titration calorimetry and surface plasmon resonance analysis using the dynamic approach
Source: Biochem Biophys Rep. 2019 Dec 17;21:100712. doi: 10.1016/j.bbrep.2019.100712 (PMC6926116; doi:10.1016/j.bbrep.2019.100712)
Supplement: Multimedia component 2 [file mmc2.zip › Figure_2/MN_Three_mixed/Time_domain/Without_IR/Data_NDH]

Mt(uM)	Xt(uM)	Vt(uL)	Vi(uL)	V_cum(uL)	M_0(uM)	X_0(uM)	NDH(cal/mol)
494.0000000000	62.7272727273	1320.000	4.0	4.0	494.000	20700.000	-16439.1601960893
492.5030303030	125.2644628099	1320.000	4.0	8.0	494.000	20700.000	-16524.7822025002
491.0105968779	187.6121462559	1320.000	4.0	12.0	494.000	20700.000	-16685.1495087906
489.5226859782	249.7708973279	1320.000	4.0	16.0	494.000	20700.000	-16985.3981069784
488.0392838995	311.7412885481	1320.000	4.0	20.0	494.000	20700.000	-17575.2311656505
486.5603769786	373.5238907040	1320.000	4.0	24.0	494.000	20700.000	-18841.3398461993
485.0859515938	435.1192728534	1320.000	4.0	28.0	494.000	20700.000	-21847.8566477418
483.6159941648	496.5280023296	1320.000	4.0	32.0	494.000	20700.000	-28678.2510353517
482.1504911521	557.7506447468	1320.000	4.0	36.0	494.000	20700.000	-38253.0648999521
480.6894290577	618.7877640051	1320.000	4.0	40.0	494.000	20700.000	-44558.9808972705
479.2327944242	679.6399222960	1320.000	4.0	44.0	494.000	20700.000	-47163.9805479155
477.7805738351	740.3076801073	1320.000	4.0	48.0	494.000	20700.000	-48115.8915745913
476.3327539143	800.7915962281	1320.000	4.0	52.0	494.000	20700.000	-48331.0655704238
474.8893213267	861.0922277547	1320.000	4.0	56.0	494.000	20700.000	-47969.8165785629
473.4502627773	921.2101300949	1320.000	4.0	60.0	494.000	20700.000	-46320.3218454532
472.0155650113	981.1458569734	1320.000	4.0	64.0	494.000	20700.000	-37994.4056105933
470.5852148143	1040.8999604371	1320.000	4.0	68.0	494.000	20700.000	-14752.5903767679
469.1591990118	1100.4729908600	1320.000	4.0	72.0	494.000	20700.000	-3549.9971379873
467.7375044693	1159.8654969483	1320.000	4.0	76.0	494.000	20700.000	-1333.4038552397
466.3201180922	1219.0780257454	1320.000	4.0	80.0	494.000	20700.000	-680.8442077110
