# Supplementary material for: Isothermal titration calorimetry and surface plasmon resonance analysis using the dynamic approach
Source: Biochem Biophys Rep. 2019 Dec 17;21:100712. doi: 10.1016/j.bbrep.2019.100712 (PMC6926116; doi:10.1016/j.bbrep.2019.100712)
Supplement: Multimedia component 2 [file mmc2.zip › Figure_2/M_Equivalent/M_Single_Symbolic_calc.m]

%%%%%%%%%%%%%%%%%%%%%%%%
% M-equal site model %
%%%%%%%%%%%%%%%%%%%%%%%%


%{
	   K1
P + L <=========> PL1
:
:
:
:
	   K1
P + L <=========> PLM

M*K1=[PL]/[P][L];

P_T=[P]+[PL];
L_T=[L]+[PL];

PL=PL1+PL2+...+PLm

%}

% polynomial in terms of L

clc;
clear;
syms P L PL L_T P_T K1 M
[fP,fPL]=solve(PL/(P * L) == M*K1, P+PL== P_T, P,PL)
EQN_1= fPL==PL
EXPR_1=solve(L+PL== L_T,PL)
SUBS_1=subs(EQN_1,PL,EXPR_1)
EXPR_2=children(SUBS_1)
EXPR_3=EXPR_2(1)-EXPR_2(2)
EXPR_4=simplifyFraction(EXPR_3,'Expand', true)
[EXPR_5,EXPR_6]=numden(EXPR_4)
EXPR_7=collect(EXPR_5,L)


[fL]=solve(EXPR_8 == 0, L)


% Answer

fP =
 
P_T/(K1*L*M + 1)
 
 
fPL =
 
(K1*L*M*P_T)/(K1*L*M + 1)
 
 
EQN_1 =
 
(K1*L*M*P_T)/(K1*L*M + 1) == PL
 
 
EXPR_1 =
 
L_T - L
 
 
SUBS_1 =
 
(K1*L*M*P_T)/(K1*L*M + 1) == L_T - L
 
 
EXPR_2 =
 
[ (K1*L*M*P_T)/(K1*L*M + 1), L_T - L]
 
 
EXPR_3 =
 
L - L_T + (K1*L*M*P_T)/(K1*L*M + 1)
 
 
EXPR_4 =
 
(L - L_T + K1*L^2*M - K1*L*L_T*M + K1*L*M*P_T)/(K1*L*M + 1)
 
 
EXPR_5 =
 
L - L_T + K1*L^2*M - K1*L*L_T*M + K1*L*M*P_T
 
 
EXPR_6 =
 
K1*L*M + 1
 
 
EXPR_7 =
 
K1*M*L^2 + (K1*M*P_T - K1*L_T*M + 1)*L - L_T
