# Supplementary material for: Isothermal titration calorimetry and surface plasmon resonance analysis using the dynamic approach
Source: Biochem Biophys Rep. 2019 Dec 17;21:100712. doi: 10.1016/j.bbrep.2019.100712 (PMC6926116; doi:10.1016/j.bbrep.2019.100712)
Supplement: Multimedia component 2 [file mmc2.zip › Figure_2/M_Equivalent/NDH/Analytical/All_results]

P_T(uM)	L_T(uM)	L_T/P_T	L(uM)	P(uM)	PL(uM)	Q(Kcals)	NDH(Kcal/mol)
19.65217391	3.47826087	0.17699115	0.20019792	16.37411096	3.27806295	-0.00000754	-9430.18667136
19.31039698	6.89603025	0.35606369	0.49380180	12.96517832	6.40222844	-0.00000719	-8990.41690129
18.97456398	10.25436015	0.53570160	0.94649299	9.83405824	9.30786717	-0.00000668	-8366.72620414
18.64457157	13.55428433	0.71447773	1.67508508	7.09169905	11.87919925	-0.00000591	-7413.52676198
18.32031815	16.79681851	0.89119306	2.84767875	4.89842464	13.94913976	-0.00000476	-5984.79104296
18.00170392	19.98296080	1.06505501	4.58188412	3.36129773	15.40107668	-0.00000334	-4224.17704851
17.68863081	23.11369191	1.23576745	6.80590037	2.39612552	16.30779154	-0.00000209	-2670.74569578
17.38100245	26.18997553	1.40336680	9.33369138	1.80596116	16.85628415	-0.00000126	-1649.59023278
17.07872414	29.21275857	1.56797884	12.01356837	1.43164709	17.19919020	-0.00000079	-1062.90136346
16.78170285	32.18297146	1.72971498	14.75777869	1.18074631	17.42519277	-0.00000052	-728.65343046
16.48984715	35.10152848	1.88866100	17.51967337	1.00354925	17.58185511	-0.00000036	-529.80870386
16.20306720	37.96932798	2.04488515	20.27416988	0.87279322	17.69515811	-0.00000026	-404.93789108
15.92127473	40.78725272	2.19844517	23.00727822	0.77279782	17.77997450	-0.00000020	-322.42398658
15.64438299	43.55617006	2.34939259	25.71091108	0.69407338	17.84525898	-0.00000015	-265.42232255
15.37230677	46.27693232	2.49777509	28.38027289	0.63060209	17.89665943	-0.00000012	-224.52044153
15.10496230	48.95037697	2.64363785	31.01249088	0.57840843	17.93788610	-0.00000009	-194.20294343
14.84226731	51.57732694	2.78702428	33.60586336	0.53477167	17.97146358	-0.00000008	-171.09472441
14.58414092	54.15859082	2.92797651	36.15942827	0.49777232	17.99916255	-0.00000006	-153.04952738
14.33050368	56.69496315	3.06653563	38.67270529	0.46602010	18.02225786	-0.00000005	-138.65574374
14.08127753	59.18722466	3.20274187	41.14553611	0.43848471	18.04168855	-0.00000004	-126.95711278
