# Supplementary material for: Isothermal titration calorimetry and surface plasmon resonance analysis using the dynamic approach
Source: Biochem Biophys Rep. 2019 Dec 17;21:100712. doi: 10.1016/j.bbrep.2019.100712 (PMC6926116; doi:10.1016/j.bbrep.2019.100712)
Supplement: Multimedia component 2 [file mmc2.zip › Figure_2/M_Equivalent/NDH/Analytical/Data_NDH]

Mt(uM)	Xt(uM)	Vt(uL)	Vi(uL)	V_cum(uL)	M_0(uM)	X_0(uM)	NDH(Kcal/mol)
19.6521739130	3.4782608696	230.000	4.0	4.0	20.000	200.000	-9430.1866713616
19.3103969754	6.8960302457	230.000	4.0	8.0	20.000	200.000	-8990.4169012893
18.9745639845	10.2543601545	230.000	4.0	12.0	20.000	200.000	-8366.7262041423
18.6445715674	13.5542843257	230.000	4.0	16.0	20.000	200.000	-7413.5267619771
18.3203181489	16.7968185114	230.000	4.0	20.0	20.000	200.000	-5984.7910429623
18.0017039202	19.9829607981	230.000	4.0	24.0	20.000	200.000	-4224.1770485108
17.6886308085	23.1136919147	230.000	4.0	28.0	20.000	200.000	-2670.7456957838
17.3810024466	26.1899755336	230.000	4.0	32.0	20.000	200.000	-1649.5902327816
17.0787241432	29.2127585678	230.000	4.0	36.0	20.000	200.000	-1062.9013634555
16.7817028538	32.1829714622	230.000	4.0	40.0	20.000	200.000	-728.6534304617
16.4898471520	35.1015284803	230.000	4.0	44.0	20.000	200.000	-529.8087038592
16.2030672015	37.9693279850	230.000	4.0	48.0	20.000	200.000	-404.9378910779
15.9212747284	40.7872527157	230.000	4.0	52.0	20.000	200.000	-322.4239865778
15.6443829940	43.5561700598	230.000	4.0	56.0	20.000	200.000	-265.4223225515
15.3723067680	46.2769323196	230.000	4.0	60.0	20.000	200.000	-224.5204415314
15.1049623025	48.9503769749	230.000	4.0	64.0	20.000	200.000	-194.2029434307
14.8422673059	51.5773269405	230.000	4.0	68.0	20.000	200.000	-171.0947244100
14.5841409180	54.1585908198	230.000	4.0	72.0	20.000	200.000	-153.0495273759
14.3305036847	56.6949631534	230.000	4.0	76.0	20.000	200.000	-138.6557437432
14.0812775336	59.1872246638	230.000	4.0	80.0	20.000	200.000	-126.9571127826
