# Supplementary material for: Isothermal titration calorimetry and surface plasmon resonance analysis using the dynamic approach
Source: Biochem Biophys Rep. 2019 Dec 17;21:100712. doi: 10.1016/j.bbrep.2019.100712 (PMC6926116; doi:10.1016/j.bbrep.2019.100712)
Supplement: Multimedia component 2 [file mmc2.zip › Figure_2/M_Equivalent/NDH/Analytical/Symbolic_calc.m]

%%%%%%%%%%%%%%%%%%%%%%%%
% Two-equal site model %
%%%%%%%%%%%%%%%%%%%%%%%%

% Model-1:1
%-----------

%{
	   K1
P + L <=========> PL1

	   K1
P + L <=========> PL2

K1=[PL1]/[P][L];
K1=[PL2]/[P][L];
P_T=[P]+[PL1]+[PL2];
L_T=[L]+[PL1]+[PL2];

PL1=PL2=PL
%}

% polynomial in terms of L

clc;
clear;
syms P L PL PL1 PL2 L_T P_T K1 
[fP,fPL1,fPL2]=solve(PL1/(P * L) == K1, PL2/(P * L) == K1, P+PL1+PL2== P_T, P,PL1,PL2)
EQN_1= fPL1==PL1
EXPR_1=solve(L+PL1+PL2== L_T,PL1)
SUBS_1=subs(EQN_1,PL1,EXPR_1)
SUBS_2=subs(SUBS_1,PL2,fPL2)

EXPR_3=children(SUBS_2)
EXPR_4=EXPR_3(1)-EXPR_3(2)
EXPR_5=simplifyFraction(EXPR_4,'Expand', true)
[EXPR_6,EXPR_7]=numden(EXPR_5)
EXPR_8=collect(EXPR_6,L)


[fL]=solve(EXPR_8 == 0, L)


% Answer
2*K1*L^2 + (2*K1*P_T - 2*K1*L_T + 1)*L - L_T ==0
fP = P_T/(2*K1*L + 1)
fPL1 = (K1*L*P_T)/(2*K1*L + 1)
fPL2 = (K1*L*P_T)/(2*K1*L + 1)


 
%%%%%%%%%%%%%%%%%%%%%%%%%%
% Three-equal site model %
%%%%%%%%%%%%%%%%%%%%%%%%%%


%{
	   K1
P + L <=========> PL1

	   K1
P + L <=========> PL2

	   K1
P + L <=========> PL3

K1=[PL1]/[P][L];
K1=[PL2]/[P][L];
K1=[PL3]/[P][L];
P_T=[P]+[PL1]+[PL2]+[PL3];
L_T=[L]+[PL1]+[PL2]+[PL3];

PL1=PL2=PL3=PL
%}

% polynomial in terms of L

clc;
clear;
syms P L PL PL1 PL2 PL3 L_T P_T K1 
[fP,fPL1,fPL2,fPL3]=solve(PL1/(P * L) == K1, PL2/(P * L) == K1, PL3/(P * L) == K1,  P+PL1+PL2+PL3== P_T, P,PL1,PL2,PL3)
EQN_1= fPL1==PL1
EXPR_1=solve(L+PL1+PL2+PL3== L_T,PL1)
SUBS_1=subs(EQN_1,PL1,EXPR_1)
SUBS_2=subs(SUBS_1,PL2,fPL2)
SUBS_3=subs(SUBS_2,PL3,fPL3)

EXPR_3=children(SUBS_3)
EXPR_4=EXPR_3(1)-EXPR_3(2)
EXPR_5=simplifyFraction(EXPR_4,'Expand', true)
[EXPR_6,EXPR_7]=numden(EXPR_5)
EXPR_8=collect(EXPR_6,L)


[fL]=solve(EXPR_8 == 0, L)


% Answer

3*K1*L^2 + (3*K1*P_T - 3*K1*L_T + 1)*L - L_T ==0
fP = P_T/(3*K1*L + 1)
fPL1 = (K1*L*P_T)/(3*K1*L + 1)
fPL2 = (K1*L*P_T)/(3*K1*L + 1)
fPL3 = (K1*L*P_T)/(3*K1*L + 1)


% For N sites:
N*K1*L^2 + (N*K1*P_T - N*K1*L_T + 1)*L - L_T ==0
fP = P_T/(N*K1*L + 1)
fPL1 = (K1*L*P_T)/(N*K1*L + 1)
fPL2 = (K1*L*P_T)/(N*K1*L + 1)
fPL3 = (K1*L*P_T)/(N*K1*L + 1)
.
.
fPLn = (K1*L*P_T)/(N*K1*L + 1)
