# Supplementary material for: Isothermal titration calorimetry and surface plasmon resonance analysis using the dynamic approach
Source: Biochem Biophys Rep. 2019 Dec 17;21:100712. doi: 10.1016/j.bbrep.2019.100712 (PMC6926116; doi:10.1016/j.bbrep.2019.100712)
Supplement: Multimedia component 2 [file mmc2.zip › Figure_2/M_Equivalent/NDH/Numerical/All_results]

P_T(uM)	L_T(uM)	L_T/P_T	L(uM)	P(uM)	PL(uM)	Q(Kcals)	NDH(Kcal/mol)
19.65217391	3.47826087	0.17699115	0.20019791	16.37411095	3.27806296	-0.00000754	-9430.18669760
19.31039698	6.89603025	0.35711489	0.49380185	12.96517837	6.40222840	-0.00000719	-8990.41674470
18.97456398	10.25436015	0.54042666	0.94649355	9.83405880	9.30786661	-0.00000668	-8366.72474250
18.64457157	13.55428433	0.72698288	1.67508575	7.09169972	11.87919857	-0.00000591	-7413.52643022
18.32031815	16.79681851	0.91684098	2.84767915	4.89842503	13.94913936	-0.00000476	-5984.79181357
18.00170392	19.98296080	1.11005941	4.58188413	3.36129772	15.40107667	-0.00000334	-4224.17816409
17.68863081	23.11369191	1.30669763	6.80590039	2.39612551	16.30779153	-0.00000209	-2670.74568023
17.38100245	26.18997553	1.50681617	9.33369141	1.80596116	16.85628413	-0.00000126	-1649.59022425
17.07872414	29.21275857	1.71047663	12.01356839	1.43164709	17.19919018	-0.00000079	-1062.90135872
16.78170285	32.18297146	1.91774171	14.75777872	1.18074631	17.42519275	-0.00000052	-728.65342750
16.48984715	35.10152848	2.12867519	17.51967339	1.00354925	17.58185509	-0.00000036	-529.80870194
16.20306720	37.96932798	2.34334201	20.27416990	0.87279322	17.69515808	-0.00000026	-404.93788977
15.92127473	40.78725272	2.56180824	23.00727824	0.77279782	17.77997447	-0.00000020	-322.42398565
15.64438299	43.55617006	2.78414112	25.71091111	0.69407338	17.84525895	-0.00000015	-265.42232187
15.37230677	46.27693232	3.01040911	28.38027292	0.63060209	17.89665940	-0.00000012	-224.52044102
15.10496230	48.95037697	3.24068184	31.01249090	0.57840843	17.93788607	-0.00000009	-194.20294304
14.84226731	51.57732694	3.47503019	33.60586339	0.53477167	17.97146355	-0.00000008	-171.09472410
14.58414092	54.15859082	3.71352630	36.15942830	0.49777232	17.99916252	-0.00000006	-153.04952713
14.33050368	56.69496315	3.95624358	38.67270532	0.46602010	18.02225784	-0.00000005	-138.65574354
14.08127753	59.18722466	4.20325674	41.14553614	0.43848471	18.04168853	-0.00000004	-126.95711261
