# Supplementary material for: Isothermal titration calorimetry and surface plasmon resonance analysis using the dynamic approach
Source: Biochem Biophys Rep. 2019 Dec 17;21:100712. doi: 10.1016/j.bbrep.2019.100712 (PMC6926116; doi:10.1016/j.bbrep.2019.100712)
Supplement: Multimedia component 2 [file mmc2.zip › Figure_2/M_Equivalent/NDH/Numerical/Twostate_ODE.m]

function dy = Twostate_ODE(t,y,K)
dy = zeros(3,1);    % a column vector
%Y1: L, Y2:P, Y3:PL


%	K(1)=K1;			% k1/k_1
%	K(2)=power(10,0);		% 1
%	K(3)=N;				% n;


dy(1) = -K(3)*K(1)*y(1)*y(2)+K(2)*y(3);
dy(2) = -K(3)*K(1)*y(1)*y(2)+K(2)*y(3);
dy(3) = K(3)*K(1)*y(1)*y(2)-K(2)*y(3);
