# Supplementary material for: Isothermal titration calorimetry and surface plasmon resonance analysis using the dynamic approach
Source: Biochem Biophys Rep. 2019 Dec 17;21:100712. doi: 10.1016/j.bbrep.2019.100712 (PMC6926116; doi:10.1016/j.bbrep.2019.100712)
Supplement: Multimedia component 2 [file mmc2.zip › Figure_2/M_Equivalent/Time_domain/Without_IR/Chromatogram_results]

Time	L_1	P	PL	L_T(injected:non-cumulative)	P_T(non-cumulative)	Q	Q_dil(cals)	Q_total(cals)
0.000000000000	0.000000000000	0.000020000000	0.000000000000	0.000000000000	0.000000000000	0.000000000000	0.000000000000	0.000000000000
6.122448979592	0.000000200198	0.000016374111	0.000003278063	0.000003478261	0.000000347826	-0.000001231459	-0.000000000752	-0.000001232211
12.244897959184	0.000000200198	0.000016374111	0.000003278063	0.000000000000	0.000000000000	0.000000000000	-0.000000000000	0.000000000000
18.367346938776	0.000000200198	0.000016374111	0.000003278063	0.000000000000	0.000000000000	0.000000000000	-0.000000000000	0.000000000000
24.489795918367	0.000000200198	0.000016374111	0.000003278063	0.000000000000	0.000000000000	-0.000000000000	-0.000000000000	-0.000000000000
30.612244897959	0.000000200198	0.000016374111	0.000003278063	0.000000000000	0.000000000000	-0.000000000000	-0.000000000000	-0.000000000000
36.734693877551	0.000000200198	0.000016374111	0.000003278063	0.000000000000	0.000000000000	-0.000000000000	-0.000000000000	-0.000000000000
42.857142857143	0.000000200198	0.000016374111	0.000003278063	0.000000000000	0.000000000000	-0.000000000000	-0.000000000000	-0.000000000000
48.979591836735	0.000000200198	0.000016374111	0.000003278063	0.000000000000	0.000000000000	-0.000000000000	-0.000000000000	-0.000000000000
55.102040816327	0.000000200198	0.000016374111	0.000003278063	0.000000000000	0.000000000000	-0.000000000000	-0.000000000000	-0.000000000000
61.224489795918	0.000000200198	0.000016374111	0.000003278063	0.000000000000	0.000000000000	-0.000000000000	-0.000000000000	-0.000000000000
67.346938775510	0.000000200198	0.000016374111	0.000003278063	0.000000000000	0.000000000000	-0.000000000000	-0.000000000000	-0.000000000000
73.469387755102	0.000000200198	0.000016374111	0.000003278063	0.000000000000	0.000000000000	-0.000000000000	-0.000000000000	-0.000000000000
79.591836734694	0.000000200198	0.000016374111	0.000003278063	0.000000000000	0.000000000000	-0.000000000000	-0.000000000000	-0.000000000000
85.714285714286	0.000000200198	0.000016374111	0.000003278063	0.000000000000	0.000000000000	-0.000000000000	-0.000000000000	-0.000000000000
91.836734693878	0.000000200198	0.000016374111	0.000003278063	0.000000000000	0.000000000000	-0.000000000000	-0.000000000000	-0.000000000000
97.959183673469	0.000000200198	0.000016374111	0.000003278063	0.000000000000	0.000000000000	-0.000000000000	-0.000000000000	-0.000000000000
104.081632653061	0.000000200198	0.000016374111	0.000003278063	0.000000000000	0.000000000000	-0.000000000000	-0.000000000000	-0.000000000000
110.204081632653	0.000000200198	0.000016374111	0.000003278063	0.000000000000	0.000000000000	-0.000000000000	-0.000000000000	-0.000000000000
116.326530612245	0.000000200198	0.000016374111	0.000003278063	0.000000000000	0.000000000000	-0.000000000000	-0.000000000000	-0.000000000000
122.448979591837	0.000000200198	0.000016374111	0.000003278063	0.000000000000	0.000000000000	-0.000000000000	-0.000000000000	-0.000000000000
128.571428571429	0.000000200198	0.000016374111	0.000003278063	0.000000000000	0.000000000000	-0.000000000000	-0.000000000000	-0.000000000000
134.693877551020	0.000000200198	0.000016374111	0.000003278063	0.000000000000	0.000000000000	-0.000000000000	-0.000000000000	-0.000000000000
140.816326530612	0.000000200198	0.000016374111	0.000003278063	0.000000000000	0.000000000000	-0.000000000000	-0.000000000000	-0.000000000000
146.938775510204	0.000000200198	0.000016374111	0.000003278063	0.000000000000	0.000000000000	-0.000000000000	-0.000000000000	-0.000000000000
153.061224489796	0.000000200198	0.000016374111	0.000003278063	0.000000000000	0.000000000000	-0.000000000000	-0.000000000000	-0.000000000000
159.183673469388	0.000000200198	0.000016374111	0.000003278063	0.000000000000	0.000000000000	-0.000000000000	-0.000000000000	-0.000000000000
165.306122448980	0.000000200198	0.000016374111	0.000003278063	0.000000000000	0.000000000000	-0.000000000000	-0.000000000000	-0.000000000000
171.428571428571	0.000000200198	0.000016374111	0.000003278063	0.000000000000	0.000000000000	-0.000000000000	-0.000000000000	-0.000000000000
177.551020408163	0.000000200198	0.000016374111	0.000003278063	0.000000000000	0.000000000000	-0.000000000000	-0.000000000000	-0.000000000000
183.673469387755	0.000000200198	0.000016374111	0.000003278063	0.000000000000	0.000000000000	-0.000000000000	-0.000000000000	-0.000000000000
189.795918367347	0.000000200198	0.000016374111	0.000003278063	0.000000000000	0.000000000000	-0.000000000000	-0.000000000000	-0.000000000000
195.918367346939	0.000000200198	0.000016374111	0.000003278063	0.000000000000	0.000000000000	-0.000000000000	-0.000000000000	-0.000000000000
202.040816326531	0.000000200198	0.000016374111	0.000003278063	0.000000000000	0.000000000000	-0.000000000000	-0.000000000000	-0.000000000000
208.163265306122	0.000000200198	0.000016374111	0.000003278063	0.000000000000	0.000000000000	-0.000000000000	-0.000000000000	-0.000000000000
214.285714285714	0.000000200198	0.000016374111	0.000003278063	0.000000000000	0.000000000000	-0.000000000000	-0.000000000000	-0.000000000000
220.408163265306	0.000000200198	0.000016374111	0.000003278063	0.000000000000	0.000000000000	-0.000000000000	-0.000000000000	-0.000000000000
226.530612244898	0.000000200198	0.000016374111	0.000003278063	0.000000000000	0.000000000000	-0.000000000000	-0.000000000000	-0.000000000000
232.653061224490	0.000000200198	0.000016374111	0.000003278063	0.000000000000	0.000000000000	-0.000000000000	-0.000000000000	-0.000000000000
238.775510204082	0.000000200198	0.000016374111	0.000003278063	0.000000000000	0.000000000000	-0.000000000000	-0.000000000000	-0.000000000000
244.897959183673	0.000000200198	0.000016374111	0.000003278063	0.000000000000	0.000000000000	-0.000000000000	-0.000000000000	-0.000000000000
251.020408163265	0.000000200198	0.000016374111	0.000003278063	0.000000000000	0.000000000000	-0.000000000000	-0.000000000000	-0.000000000000
257.142857142857	0.000000200198	0.000016374111	0.000003278063	0.000000000000	0.000000000000	-0.000000000000	-0.000000000000	-0.000000000000
263.265306122449	0.000000200198	0.000016374111	0.000003278063	0.000000000000	0.000000000000	-0.000000000000	-0.000000000000	-0.000000000000
269.387755102041	0.000000200198	0.000016374111	0.000003278063	0.000000000000	0.000000000000	-0.000000000000	-0.000000000000	-0.000000000000
275.510204081633	0.000000200198	0.000016374111	0.000003278063	0.000000000000	0.000000000000	-0.000000000000	-0.000000000000	-0.000000000000
281.632653061224	0.000000200198	0.000016374111	0.000003278063	0.000000000000	0.000000000000	-0.000000000000	-0.000000000000	-0.000000000000
287.755102040816	0.000000200198	0.000016374111	0.000003278063	0.000000000000	0.000000000000	-0.000000000000	-0.000000000000	-0.000000000000
293.877551020408	0.000000200198	0.000016374111	0.000003278063	0.000000000000	0.000000000000	-0.000000000000	-0.000000000000	-0.000000000000
300.000000000000	0.000000200198	0.000016374111	0.000003278063	0.000000000000	0.000000000000	-0.000000000000	-0.000000000000	-0.000000000000
306.122448979592	0.000000200198	0.000016374111	0.000003278063	0.000000000000	0.000000000000	-0.000000000000	-0.000000000000	-0.000000000000
312.244897959184	0.000000493802	0.000012965179	0.000006402228	0.000003417769	0.000000341777	-0.000001173645	-0.000000001103	-0.000001174748
318.367346938775	0.000000493802	0.000012965178	0.000006402228	0.000000000000	0.000000000000	-0.000000000000	0.000000000000	-0.000000000000
324.489795918367	0.000000493802	0.000012965178	0.000006402228	0.000000000000	0.000000000000	-0.000000000000	0.000000000000	0.000000000000
330.612244897959	0.000000493802	0.000012965178	0.000006402228	0.000000000000	0.000000000000	-0.000000000000	-0.000000000000	-0.000000000000
336.734693877551	0.000000493802	0.000012965178	0.000006402228	0.000000000000	0.000000000000	-0.000000000000	-0.000000000000	-0.000000000000
342.857142857143	0.000000493802	0.000012965178	0.000006402228	0.000000000000	0.000000000000	-0.000000000000	-0.000000000000	-0.000000000000
348.979591836735	0.000000493802	0.000012965178	0.000006402228	0.000000000000	0.000000000000	-0.000000000000	-0.000000000000	-0.000000000000
355.102040816327	0.000000493802	0.000012965178	0.000006402228	0.000000000000	0.000000000000	-0.000000000000	-0.000000000000	-0.000000000000
361.224489795918	0.000000493802	0.000012965178	0.000006402228	0.000000000000	0.000000000000	-0.000000000000	-0.000000000000	-0.000000000000
367.346938775510	0.000000493802	0.000012965178	0.000006402228	0.000000000000	0.000000000000	-0.000000000000	-0.000000000000	-0.000000000000
373.469387755102	0.000000493802	0.000012965178	0.000006402228	0.000000000000	0.000000000000	-0.000000000000	-0.000000000000	-0.000000000000
379.591836734694	0.000000493802	0.000012965178	0.000006402228	0.000000000000	0.000000000000	-0.000000000000	-0.000000000000	-0.000000000000
385.714285714286	0.000000493802	0.000012965178	0.000006402228	0.000000000000	0.000000000000	-0.000000000000	-0.000000000000	-0.000000000000
391.836734693878	0.000000493802	0.000012965178	0.000006402228	0.000000000000	0.000000000000	-0.000000000000	-0.000000000000	-0.000000000000
397.959183673469	0.000000493802	0.000012965178	0.000006402228	0.000000000000	0.000000000000	-0.000000000000	-0.000000000000	-0.000000000000
404.081632653061	0.000000493802	0.000012965178	0.000006402228	0.000000000000	0.000000000000	-0.000000000000	-0.000000000000	-0.000000000000
410.204081632653	0.000000493802	0.000012965178	0.000006402228	0.000000000000	0.000000000000	-0.000000000000	-0.000000000000	-0.000000000000
416.326530612245	0.000000493802	0.000012965178	0.000006402228	0.000000000000	0.000000000000	-0.000000000000	-0.000000000000	-0.000000000000
422.448979591837	0.000000493802	0.000012965178	0.000006402228	0.000000000000	0.000000000000	-0.000000000000	-0.000000000000	-0.000000000000
428.571428571429	0.000000493802	0.000012965178	0.000006402228	0.000000000000	0.000000000000	-0.000000000000	-0.000000000000	-0.000000000000
434.693877551020	0.000000493802	0.000012965178	0.000006402228	0.000000000000	0.000000000000	-0.000000000000	-0.000000000000	-0.000000000000
440.816326530612	0.000000493802	0.000012965178	0.000006402228	0.000000000000	0.000000000000	-0.000000000000	-0.000000000000	-0.000000000000
446.938775510204	0.000000493802	0.000012965178	0.000006402228	0.000000000000	0.000000000000	-0.000000000000	-0.000000000000	-0.000000000000
453.061224489796	0.000000493802	0.000012965178	0.000006402228	0.000000000000	0.000000000000	-0.000000000000	-0.000000000000	-0.000000000000
459.183673469388	0.000000493802	0.000012965178	0.000006402228	0.000000000000	0.000000000000	-0.000000000000	-0.000000000000	-0.000000000000
465.306122448980	0.000000493802	0.000012965178	0.000006402228	0.000000000000	0.000000000000	-0.000000000000	-0.000000000000	-0.000000000000
471.428571428571	0.000000493802	0.000012965178	0.000006402228	0.000000000000	0.000000000000	-0.000000000000	-0.000000000000	-0.000000000000
477.551020408163	0.000000493802	0.000012965178	0.000006402228	0.000000000000	0.000000000000	-0.000000000000	-0.000000000000	-0.000000000000
483.673469387755	0.000000493802	0.000012965178	0.000006402228	0.000000000000	0.000000000000	-0.000000000000	-0.000000000000	-0.000000000000
489.795918367347	0.000000493802	0.000012965178	0.000006402228	0.000000000000	0.000000000000	-0.000000000000	-0.000000000000	-0.000000000000
495.918367346939	0.000000493802	0.000012965178	0.000006402228	0.000000000000	0.000000000000	-0.000000000000	-0.000000000000	-0.000000000000
502.040816326531	0.000000493802	0.000012965178	0.000006402228	0.000000000000	0.000000000000	-0.000000000000	-0.000000000000	-0.000000000000
508.163265306122	0.000000493802	0.000012965178	0.000006402228	0.000000000000	0.000000000000	-0.000000000000	-0.000000000000	-0.000000000000
514.285714285714	0.000000493802	0.000012965178	0.000006402228	0.000000000000	0.000000000000	-0.000000000000	-0.000000000000	-0.000000000000
520.408163265306	0.000000493802	0.000012965178	0.000006402228	0.000000000000	0.000000000000	-0.000000000000	-0.000000000000	-0.000000000000
526.530612244898	0.000000493802	0.000012965178	0.000006402228	0.000000000000	0.000000000000	-0.000000000000	-0.000000000000	-0.000000000000
532.653061224490	0.000000493802	0.000012965178	0.000006402228	0.000000000000	0.000000000000	-0.000000000000	-0.000000000000	-0.000000000000
538.775510204082	0.000000493802	0.000012965178	0.000006402228	0.000000000000	0.000000000000	-0.000000000000	-0.000000000000	-0.000000000000
544.897959183673	0.000000493802	0.000012965178	0.000006402228	0.000000000000	0.000000000000	-0.000000000000	-0.000000000000	-0.000000000000
551.020408163265	0.000000493802	0.000012965178	0.000006402228	0.000000000000	0.000000000000	-0.000000000000	-0.000000000000	-0.000000000000
557.142857142857	0.000000493802	0.000012965178	0.000006402228	0.000000000000	0.000000000000	-0.000000000000	-0.000000000000	-0.000000000000
563.265306122449	0.000000493802	0.000012965178	0.000006402228	0.000000000000	0.000000000000	-0.000000000000	-0.000000000000	-0.000000000000
569.387755102041	0.000000493802	0.000012965178	0.000006402228	0.000000000000	0.000000000000	-0.000000000000	-0.000000000000	-0.000000000000
575.510204081633	0.000000493802	0.000012965178	0.000006402228	0.000000000000	0.000000000000	-0.000000000000	-0.000000000000	-0.000000000000
581.632653061224	0.000000493802	0.000012965178	0.000006402228	0.000000000000	0.000000000000	-0.000000000000	-0.000000000000	-0.000000000000
587.755102040816	0.000000493802	0.000012965178	0.000006402228	0.000000000000	0.000000000000	-0.000000000000	-0.000000000000	-0.000000000000
593.877551020408	0.000000493802	0.000012965178	0.000006402228	0.000000000000	0.000000000000	-0.000000000000	-0.000000000000	-0.000000000000
600.000000000000	0.000000493802	0.000012965178	0.000006402228	0.000000000000	0.000000000000	-0.000000000000	-0.000000000000	-0.000000000000
606.122448979592	0.000000493802	0.000012965178	0.000006402228	0.000000000000	0.000000000000	-0.000000000000	-0.000000000000	-0.000000000000
612.244897959184	0.000000493802	0.000012965178	0.000006402228	0.000000000000	0.000000000000	-0.000000000000	-0.000000000000	-0.000000000000
618.367346938775	0.000000946495	0.000009834061	0.000009307865	0.000003358330	0.000000335833	-0.000001091551	-0.000000001701	-0.000001093251
624.489795918367	0.000000946493	0.000009834058	0.000009307867	0.000000000000	0.000000000000	-0.000000000001	0.000000000000	-0.000000000001
630.612244897959	0.000000946493	0.000009834058	0.000009307867	0.000000000000	0.000000000000	0.000000000000	-0.000000000000	0.000000000000
636.734693877551	0.000000946493	0.000009834058	0.000009307867	0.000000000000	0.000000000000	-0.000000000000	-0.000000000000	-0.000000000000
642.857142857143	0.000000946493	0.000009834058	0.000009307867	0.000000000000	0.000000000000	-0.000000000000	-0.000000000000	-0.000000000000
648.979591836735	0.000000946493	0.000009834058	0.000009307867	0.000000000000	0.000000000000	-0.000000000000	-0.000000000000	-0.000000000000
655.102040816327	0.000000946493	0.000009834058	0.000009307867	0.000000000000	0.000000000000	-0.000000000000	-0.000000000000	-0.000000000000
661.224489795918	0.000000946493	0.000009834058	0.000009307867	0.000000000000	0.000000000000	-0.000000000000	-0.000000000000	-0.000000000000
667.346938775510	0.000000946493	0.000009834058	0.000009307867	0.000000000000	0.000000000000	-0.000000000000	-0.000000000000	-0.000000000000
673.469387755102	0.000000946493	0.000009834058	0.000009307867	0.000000000000	0.000000000000	-0.000000000000	-0.000000000000	-0.000000000000
679.591836734694	0.000000946493	0.000009834058	0.000009307867	0.000000000000	0.000000000000	-0.000000000000	-0.000000000000	-0.000000000000
685.714285714286	0.000000946493	0.000009834058	0.000009307867	0.000000000000	0.000000000000	-0.000000000000	-0.000000000000	-0.000000000000
691.836734693877	0.000000946493	0.000009834058	0.000009307867	0.000000000000	0.000000000000	-0.000000000000	-0.000000000000	-0.000000000000
697.959183673469	0.000000946493	0.000009834058	0.000009307867	0.000000000000	0.000000000000	-0.000000000000	-0.000000000000	-0.000000000000
704.081632653061	0.000000946493	0.000009834058	0.000009307867	0.000000000000	0.000000000000	-0.000000000000	-0.000000000000	-0.000000000000
710.204081632653	0.000000946493	0.000009834058	0.000009307867	0.000000000000	0.000000000000	-0.000000000000	-0.000000000000	-0.000000000000
716.326530612245	0.000000946493	0.000009834058	0.000009307867	0.000000000000	0.000000000000	-0.000000000000	-0.000000000000	-0.000000000000
722.448979591837	0.000000946493	0.000009834058	0.000009307867	0.000000000000	0.000000000000	-0.000000000000	-0.000000000000	-0.000000000000
728.571428571429	0.000000946493	0.000009834058	0.000009307867	0.000000000000	0.000000000000	-0.000000000000	-0.000000000000	-0.000000000000
734.693877551020	0.000000946493	0.000009834058	0.000009307867	0.000000000000	0.000000000000	-0.000000000000	-0.000000000000	-0.000000000000
740.816326530612	0.000000946493	0.000009834058	0.000009307867	0.000000000000	0.000000000000	-0.000000000000	-0.000000000000	-0.000000000000
746.938775510204	0.000000946493	0.000009834058	0.000009307867	0.000000000000	0.000000000000	-0.000000000000	-0.000000000000	-0.000000000000
753.061224489796	0.000000946493	0.000009834058	0.000009307867	0.000000000000	0.000000000000	-0.000000000000	-0.000000000000	-0.000000000000
759.183673469388	0.000000946493	0.000009834058	0.000009307867	0.000000000000	0.000000000000	-0.000000000000	-0.000000000000	-0.000000000000
765.306122448980	0.000000946493	0.000009834058	0.000009307867	0.000000000000	0.000000000000	-0.000000000000	-0.000000000000	-0.000000000000
771.428571428571	0.000000946493	0.000009834058	0.000009307867	0.000000000000	0.000000000000	-0.000000000000	-0.000000000000	-0.000000000000
777.551020408163	0.000000946493	0.000009834058	0.000009307867	0.000000000000	0.000000000000	-0.000000000000	-0.000000000000	-0.000000000000
783.673469387755	0.000000946493	0.000009834058	0.000009307867	0.000000000000	0.000000000000	-0.000000000000	-0.000000000000	-0.000000000000
789.795918367347	0.000000946493	0.000009834058	0.000009307867	0.000000000000	0.000000000000	-0.000000000000	-0.000000000000	-0.000000000000
795.918367346939	0.000000946493	0.000009834058	0.000009307867	0.000000000000	0.000000000000	-0.000000000000	-0.000000000000	-0.000000000000
802.040816326531	0.000000946493	0.000009834058	0.000009307867	0.000000000000	0.000000000000	-0.000000000000	-0.000000000000	-0.000000000000
808.163265306122	0.000000946493	0.000009834058	0.000009307867	0.000000000000	0.000000000000	-0.000000000000	-0.000000000000	-0.000000000000
814.285714285714	0.000000946493	0.000009834058	0.000009307867	0.000000000000	0.000000000000	-0.000000000000	-0.000000000000	-0.000000000000
820.408163265306	0.000000946493	0.000009834058	0.000009307867	0.000000000000	0.000000000000	-0.000000000000	-0.000000000000	-0.000000000000
826.530612244898	0.000000946493	0.000009834058	0.000009307867	0.000000000000	0.000000000000	-0.000000000000	-0.000000000000	-0.000000000000
832.653061224490	0.000000946493	0.000009834058	0.000009307867	0.000000000000	0.000000000000	-0.000000000000	-0.000000000000	-0.000000000000
838.775510204082	0.000000946493	0.000009834058	0.000009307867	0.000000000000	0.000000000000	-0.000000000000	-0.000000000000	-0.000000000000
844.897959183673	0.000000946493	0.000009834058	0.000009307867	0.000000000000	0.000000000000	-0.000000000000	-0.000000000000	-0.000000000000
851.020408163265	0.000000946493	0.000009834058	0.000009307867	0.000000000000	0.000000000000	-0.000000000000	-0.000000000000	-0.000000000000
857.142857142857	0.000000946493	0.000009834058	0.000009307867	0.000000000000	0.000000000000	-0.000000000000	-0.000000000000	-0.000000000000
863.265306122449	0.000000946493	0.000009834058	0.000009307867	0.000000000000	0.000000000000	-0.000000000000	-0.000000000000	-0.000000000000
869.387755102041	0.000000946493	0.000009834058	0.000009307867	0.000000000000	0.000000000000	-0.000000000000	-0.000000000000	-0.000000000000
875.510204081633	0.000000946493	0.000009834058	0.000009307867	0.000000000000	0.000000000000	-0.000000000000	-0.000000000000	-0.000000000000
881.632653061224	0.000000946493	0.000009834058	0.000009307867	0.000000000000	0.000000000000	-0.000000000000	-0.000000000000	-0.000000000000
887.755102040816	0.000000946493	0.000009834058	0.000009307867	0.000000000000	0.000000000000	-0.000000000000	-0.000000000000	-0.000000000000
893.877551020408	0.000000946493	0.000009834058	0.000009307867	0.000000000000	0.000000000000	-0.000000000000	-0.000000000000	-0.000000000000
900.000000000000	0.000000946493	0.000009834058	0.000009307867	0.000000000000	0.000000000000	-0.000000000000	-0.000000000000	-0.000000000000
906.122448979592	0.000000946493	0.000009834058	0.000009307867	0.000000000000	0.000000000000	-0.000000000000	-0.000000000000	-0.000000000000
912.244897959184	0.000000946493	0.000009834058	0.000009307867	0.000000000000	0.000000000000	-0.000000000000	-0.000000000000	-0.000000000000
918.367346938775	0.000000946493	0.000009834058	0.000009307867	0.000000000000	0.000000000000	-0.000000000000	-0.000000000000	-0.000000000000
924.489795918367	0.000001675095	0.000007091709	0.000011879189	0.000003299924	0.000000329992	-0.000000965960	-0.000000002737	-0.000000968697
930.612244897959	0.000001675085	0.000007091699	0.000011879199	0.000000000000	0.000000000000	-0.000000000004	0.000000000000	-0.000000000004
936.734693877551	0.000001675085	0.000007091699	0.000011879199	0.000000000000	0.000000000000	0.000000000000	-0.000000000000	0.000000000000
942.857142857143	0.000001675085	0.000007091699	0.000011879199	0.000000000000	0.000000000000	-0.000000000000	-0.000000000000	-0.000000000000
948.979591836735	0.000001675085	0.000007091699	0.000011879199	0.000000000000	0.000000000000	-0.000000000000	-0.000000000000	-0.000000000000
955.102040816327	0.000001675085	0.000007091699	0.000011879199	0.000000000000	0.000000000000	-0.000000000000	-0.000000000000	-0.000000000000
961.224489795918	0.000001675085	0.000007091699	0.000011879199	0.000000000000	0.000000000000	-0.000000000000	-0.000000000000	-0.000000000000
967.346938775510	0.000001675085	0.000007091699	0.000011879199	0.000000000000	0.000000000000	-0.000000000000	-0.000000000000	-0.000000000000
973.469387755102	0.000001675085	0.000007091699	0.000011879199	0.000000000000	0.000000000000	-0.000000000000	-0.000000000000	-0.000000000000
979.591836734694	0.000001675085	0.000007091699	0.000011879199	0.000000000000	0.000000000000	-0.000000000000	-0.000000000000	-0.000000000000
985.714285714286	0.000001675085	0.000007091699	0.000011879199	0.000000000000	0.000000000000	-0.000000000000	-0.000000000000	-0.000000000000
991.836734693877	0.000001675085	0.000007091699	0.000011879199	0.000000000000	0.000000000000	-0.000000000000	-0.000000000000	-0.000000000000
997.959183673469	0.000001675085	0.000007091699	0.000011879199	0.000000000000	0.000000000000	-0.000000000000	-0.000000000000	-0.000000000000
1004.081632653061	0.000001675085	0.000007091699	0.000011879199	0.000000000000	0.000000000000	-0.000000000000	-0.000000000000	-0.000000000000
1010.204081632653	0.000001675085	0.000007091699	0.000011879199	0.000000000000	0.000000000000	-0.000000000000	-0.000000000000	-0.000000000000
1016.326530612245	0.000001675085	0.000007091699	0.000011879199	0.000000000000	0.000000000000	-0.000000000000	-0.000000000000	-0.000000000000
1022.448979591837	0.000001675085	0.000007091699	0.000011879199	0.000000000000	0.000000000000	-0.000000000000	-0.000000000000	-0.000000000000
1028.571428571428	0.000001675085	0.000007091699	0.000011879199	0.000000000000	0.000000000000	-0.000000000000	-0.000000000000	-0.000000000000
1034.693877551020	0.000001675085	0.000007091699	0.000011879199	0.000000000000	0.000000000000	-0.000000000000	-0.000000000000	-0.000000000000
1040.816326530612	0.000001675085	0.000007091699	0.000011879199	0.000000000000	0.000000000000	-0.000000000000	-0.000000000000	-0.000000000000
1046.938775510204	0.000001675085	0.000007091699	0.000011879199	0.000000000000	0.000000000000	-0.000000000000	-0.000000000000	-0.000000000000
1053.061224489796	0.000001675085	0.000007091699	0.000011879199	0.000000000000	0.000000000000	-0.000000000000	-0.000000000000	-0.000000000000
1059.183673469388	0.000001675085	0.000007091699	0.000011879199	0.000000000000	0.000000000000	-0.000000000000	-0.000000000000	-0.000000000000
1065.306122448980	0.000001675085	0.000007091699	0.000011879199	0.000000000000	0.000000000000	-0.000000000000	-0.000000000000	-0.000000000000
1071.428571428571	0.000001675085	0.000007091699	0.000011879199	0.000000000000	0.000000000000	-0.000000000000	-0.000000000000	-0.000000000000
1077.551020408163	0.000001675085	0.000007091699	0.000011879199	0.000000000000	0.000000000000	-0.000000000000	-0.000000000000	-0.000000000000
1083.673469387755	0.000001675085	0.000007091699	0.000011879199	0.000000000000	0.000000000000	-0.000000000000	-0.000000000000	-0.000000000000
1089.795918367347	0.000001675085	0.000007091699	0.000011879199	0.000000000000	0.000000000000	-0.000000000000	-0.000000000000	-0.000000000000
1095.918367346939	0.000001675085	0.000007091699	0.000011879199	0.000000000000	0.000000000000	-0.000000000000	-0.000000000000	-0.000000000000
1102.040816326531	0.000001675085	0.000007091699	0.000011879199	0.000000000000	0.000000000000	-0.000000000000	-0.000000000000	-0.000000000000
1108.163265306122	0.000001675085	0.000007091699	0.000011879199	0.000000000000	0.000000000000	-0.000000000000	-0.000000000000	-0.000000000000
1114.285714285714	0.000001675085	0.000007091699	0.000011879199	0.000000000000	0.000000000000	-0.000000000000	-0.000000000000	-0.000000000000
1120.408163265306	0.000001675085	0.000007091699	0.000011879199	0.000000000000	0.000000000000	-0.000000000000	-0.000000000000	-0.000000000000
1126.530612244898	0.000001675085	0.000007091699	0.000011879199	0.000000000000	0.000000000000	-0.000000000000	-0.000000000000	-0.000000000000
1132.653061224490	0.000001675085	0.000007091699	0.000011879199	0.000000000000	0.000000000000	-0.000000000000	-0.000000000000	-0.000000000000
1138.775510204082	0.000001675085	0.000007091699	0.000011879199	0.000000000000	0.000000000000	-0.000000000000	-0.000000000000	-0.000000000000
1144.897959183673	0.000001675085	0.000007091699	0.000011879199	0.000000000000	0.000000000000	-0.000000000000	-0.000000000000	-0.000000000000
1151.020408163265	0.000001675085	0.000007091699	0.000011879199	0.000000000000	0.000000000000	-0.000000000000	-0.000000000000	-0.000000000000
1157.142857142857	0.000001675085	0.000007091699	0.000011879199	0.000000000000	0.000000000000	-0.000000000000	-0.000000000000	-0.000000000000
1163.265306122449	0.000001675085	0.000007091699	0.000011879199	0.000000000000	0.000000000000	-0.000000000000	-0.000000000000	-0.000000000000
1169.387755102041	0.000001675085	0.000007091699	0.000011879199	0.000000000000	0.000000000000	-0.000000000000	-0.000000000000	-0.000000000000
1175.510204081633	0.000001675085	0.000007091699	0.000011879199	0.000000000000	0.000000000000	-0.000000000000	-0.000000000000	-0.000000000000
1181.632653061224	0.000001675085	0.000007091699	0.000011879199	0.000000000000	0.000000000000	-0.000000000000	-0.000000000000	-0.000000000000
1187.755102040816	0.000001675085	0.000007091699	0.000011879199	0.000000000000	0.000000000000	-0.000000000000	-0.000000000000	-0.000000000000
1193.877551020408	0.000001675085	0.000007091699	0.000011879199	0.000000000000	0.000000000000	-0.000000000000	-0.000000000000	-0.000000000000
1200.000000000000	0.000001675085	0.000007091699	0.000011879199	0.000000000000	0.000000000000	-0.000000000000	-0.000000000000	-0.000000000000
1206.122448979592	0.000001675085	0.000007091699	0.000011879199	0.000000000000	0.000000000000	-0.000000000000	-0.000000000000	-0.000000000000
1212.244897959184	0.000001675085	0.000007091699	0.000011879199	0.000000000000	0.000000000000	-0.000000000000	-0.000000000000	-0.000000000000
1218.367346938775	0.000001675085	0.000007091699	0.000011879199	0.000000000000	0.000000000000	-0.000000000000	-0.000000000000	-0.000000000000
1224.489795918367	0.000001675085	0.000007091699	0.000011879199	0.000000000000	0.000000000000	-0.000000000000	-0.000000000000	-0.000000000000
1230.612244897959	0.000002847687	0.000004898433	0.000013949131	0.000003242534	0.000000324253	-0.000000777605	-0.000000004405	-0.000000782010
1236.734693877551	0.000002847679	0.000004898425	0.000013949140	0.000000000000	0.000000000000	-0.000000000003	0.000000000000	-0.000000000003
1242.857142857143	0.000002847679	0.000004898425	0.000013949140	0.000000000000	0.000000000000	0.000000000000	-0.000000000000	0.000000000000
1248.979591836735	0.000002847679	0.000004898425	0.000013949140	0.000000000000	0.000000000000	-0.000000000000	-0.000000000000	-0.000000000000
1255.102040816327	0.000002847679	0.000004898425	0.000013949140	0.000000000000	0.000000000000	-0.000000000000	-0.000000000000	-0.000000000000
1261.224489795918	0.000002847679	0.000004898425	0.000013949140	0.000000000000	0.000000000000	-0.000000000000	-0.000000000000	-0.000000000000
1267.346938775510	0.000002847679	0.000004898425	0.000013949140	0.000000000000	0.000000000000	-0.000000000000	-0.000000000000	-0.000000000000
1273.469387755102	0.000002847679	0.000004898425	0.000013949140	0.000000000000	0.000000000000	-0.000000000000	-0.000000000000	-0.000000000000
1279.591836734694	0.000002847679	0.000004898425	0.000013949140	0.000000000000	0.000000000000	-0.000000000000	-0.000000000000	-0.000000000000
1285.714285714286	0.000002847679	0.000004898425	0.000013949140	0.000000000000	0.000000000000	-0.000000000000	-0.000000000000	-0.000000000000
1291.836734693878	0.000002847679	0.000004898425	0.000013949140	0.000000000000	0.000000000000	-0.000000000000	-0.000000000000	-0.000000000000
1297.959183673469	0.000002847679	0.000004898425	0.000013949140	0.000000000000	0.000000000000	-0.000000000000	-0.000000000000	-0.000000000000
1304.081632653061	0.000002847679	0.000004898425	0.000013949140	0.000000000000	0.000000000000	-0.000000000000	-0.000000000000	-0.000000000000
1310.204081632653	0.000002847679	0.000004898425	0.000013949140	0.000000000000	0.000000000000	-0.000000000000	-0.000000000000	-0.000000000000
1316.326530612245	0.000002847679	0.000004898425	0.000013949140	0.000000000000	0.000000000000	-0.000000000000	-0.000000000000	-0.000000000000
1322.448979591837	0.000002847679	0.000004898425	0.000013949140	0.000000000000	0.000000000000	-0.000000000000	-0.000000000000	-0.000000000000
1328.571428571428	0.000002847679	0.000004898425	0.000013949140	0.000000000000	0.000000000000	-0.000000000000	-0.000000000000	-0.000000000000
1334.693877551020	0.000002847679	0.000004898425	0.000013949140	0.000000000000	0.000000000000	-0.000000000000	-0.000000000000	-0.000000000000
1340.816326530612	0.000002847679	0.000004898425	0.000013949140	0.000000000000	0.000000000000	-0.000000000000	-0.000000000000	-0.000000000000
1346.938775510204	0.000002847679	0.000004898425	0.000013949140	0.000000000000	0.000000000000	-0.000000000000	-0.000000000000	-0.000000000000
1353.061224489796	0.000002847679	0.000004898425	0.000013949140	0.000000000000	0.000000000000	-0.000000000000	-0.000000000000	-0.000000000000
1359.183673469388	0.000002847679	0.000004898425	0.000013949140	0.000000000000	0.000000000000	-0.000000000000	-0.000000000000	-0.000000000000
1365.306122448980	0.000002847679	0.000004898425	0.000013949140	0.000000000000	0.000000000000	-0.000000000000	-0.000000000000	-0.000000000000
1371.428571428571	0.000002847679	0.000004898425	0.000013949140	0.000000000000	0.000000000000	-0.000000000000	-0.000000000000	-0.000000000000
1377.551020408163	0.000002847679	0.000004898425	0.000013949140	0.000000000000	0.000000000000	-0.000000000000	-0.000000000000	-0.000000000000
1383.673469387755	0.000002847679	0.000004898425	0.000013949140	0.000000000000	0.000000000000	-0.000000000000	-0.000000000000	-0.000000000000
1389.795918367347	0.000002847679	0.000004898425	0.000013949140	0.000000000000	0.000000000000	-0.000000000000	-0.000000000000	-0.000000000000
1395.918367346939	0.000002847679	0.000004898425	0.000013949140	0.000000000000	0.000000000000	-0.000000000000	-0.000000000000	-0.000000000000
1402.040816326531	0.000002847679	0.000004898425	0.000013949140	0.000000000000	0.000000000000	-0.000000000000	-0.000000000000	-0.000000000000
1408.163265306122	0.000002847679	0.000004898425	0.000013949140	0.000000000000	0.000000000000	-0.000000000000	-0.000000000000	-0.000000000000
1414.285714285714	0.000002847679	0.000004898425	0.000013949140	0.000000000000	0.000000000000	-0.000000000000	-0.000000000000	-0.000000000000
1420.408163265306	0.000002847679	0.000004898425	0.000013949140	0.000000000000	0.000000000000	-0.000000000000	-0.000000000000	-0.000000000000
1426.530612244898	0.000002847679	0.000004898425	0.000013949140	0.000000000000	0.000000000000	-0.000000000000	-0.000000000000	-0.000000000000
1432.653061224490	0.000002847679	0.000004898425	0.000013949140	0.000000000000	0.000000000000	-0.000000000000	-0.000000000000	-0.000000000000
1438.775510204081	0.000002847679	0.000004898425	0.000013949140	0.000000000000	0.000000000000	-0.000000000000	-0.000000000000	-0.000000000000
1444.897959183673	0.000002847679	0.000004898425	0.000013949140	0.000000000000	0.000000000000	-0.000000000000	-0.000000000000	-0.000000000000
1451.020408163265	0.000002847679	0.000004898425	0.000013949140	0.000000000000	0.000000000000	-0.000000000000	-0.000000000000	-0.000000000000
1457.142857142857	0.000002847679	0.000004898425	0.000013949140	0.000000000000	0.000000000000	-0.000000000000	-0.000000000000	-0.000000000000
1463.265306122449	0.000002847679	0.000004898425	0.000013949140	0.000000000000	0.000000000000	-0.000000000000	-0.000000000000	-0.000000000000
1469.387755102041	0.000002847679	0.000004898425	0.000013949140	0.000000000000	0.000000000000	-0.000000000000	-0.000000000000	-0.000000000000
1475.510204081633	0.000002847679	0.000004898425	0.000013949140	0.000000000000	0.000000000000	-0.000000000000	-0.000000000000	-0.000000000000
1481.632653061224	0.000002847679	0.000004898425	0.000013949140	0.000000000000	0.000000000000	-0.000000000000	-0.000000000000	-0.000000000000
1487.755102040816	0.000002847679	0.000004898425	0.000013949140	0.000000000000	0.000000000000	-0.000000000000	-0.000000000000	-0.000000000000
1493.877551020408	0.000002847679	0.000004898425	0.000013949140	0.000000000000	0.000000000000	-0.000000000000	-0.000000000000	-0.000000000000
1500.000000000000	0.000002847679	0.000004898425	0.000013949140	0.000000000000	0.000000000000	-0.000000000000	-0.000000000000	-0.000000000000
1506.122448979592	0.000002847679	0.000004898425	0.000013949140	0.000000000000	0.000000000000	-0.000000000000	-0.000000000000	-0.000000000000
1512.244897959184	0.000002847679	0.000004898425	0.000013949140	0.000000000000	0.000000000000	-0.000000000000	-0.000000000000	-0.000000000000
1518.367346938775	0.000002847679	0.000004898425	0.000013949140	0.000000000000	0.000000000000	-0.000000000000	-0.000000000000	-0.000000000000
1524.489795918367	0.000002847679	0.000004898425	0.000013949140	0.000000000000	0.000000000000	-0.000000000000	-0.000000000000	-0.000000000000
1530.612244897959	0.000002847679	0.000004898425	0.000013949140	0.000000000000	0.000000000000	-0.000000000000	-0.000000000000	-0.000000000000
1536.734693877551	0.000004581885	0.000003361298	0.000015401076	0.000003186142	0.000000318614	-0.000000545444	-0.000000006515	-0.000000551959
1542.857142857143	0.000004581884	0.000003361298	0.000015401077	0.000000000000	0.000000000000	-0.000000000000	0.000000000000	-0.000000000000
1548.979591836735	0.000004581884	0.000003361298	0.000015401077	0.000000000000	0.000000000000	0.000000000000	-0.000000000000	0.000000000000
1555.102040816327	0.000004581884	0.000003361298	0.000015401077	0.000000000000	0.000000000000	-0.000000000000	-0.000000000000	-0.000000000000
1561.224489795918	0.000004581884	0.000003361298	0.000015401077	0.000000000000	0.000000000000	-0.000000000000	-0.000000000000	-0.000000000000
1567.346938775510	0.000004581884	0.000003361298	0.000015401077	0.000000000000	0.000000000000	-0.000000000000	-0.000000000000	-0.000000000000
1573.469387755102	0.000004581884	0.000003361298	0.000015401077	0.000000000000	0.000000000000	-0.000000000000	-0.000000000000	-0.000000000000
1579.591836734694	0.000004581884	0.000003361298	0.000015401077	0.000000000000	0.000000000000	-0.000000000000	-0.000000000000	-0.000000000000
1585.714285714286	0.000004581884	0.000003361298	0.000015401077	0.000000000000	0.000000000000	-0.000000000000	-0.000000000000	-0.000000000000
1591.836734693877	0.000004581884	0.000003361298	0.000015401077	0.000000000000	0.000000000000	-0.000000000000	-0.000000000000	-0.000000000000
1597.959183673469	0.000004581884	0.000003361298	0.000015401077	0.000000000000	0.000000000000	-0.000000000000	-0.000000000000	-0.000000000000
1604.081632653061	0.000004581884	0.000003361298	0.000015401077	0.000000000000	0.000000000000	-0.000000000000	-0.000000000000	-0.000000000000
1610.204081632653	0.000004581884	0.000003361298	0.000015401077	0.000000000000	0.000000000000	-0.000000000000	-0.000000000000	-0.000000000000
1616.326530612245	0.000004581884	0.000003361298	0.000015401077	0.000000000000	0.000000000000	-0.000000000000	-0.000000000000	-0.000000000000
1622.448979591837	0.000004581884	0.000003361298	0.000015401077	0.000000000000	0.000000000000	-0.000000000000	-0.000000000000	-0.000000000000
1628.571428571428	0.000004581884	0.000003361298	0.000015401077	0.000000000000	0.000000000000	-0.000000000000	-0.000000000000	-0.000000000000
1634.693877551020	0.000004581884	0.000003361298	0.000015401077	0.000000000000	0.000000000000	-0.000000000000	-0.000000000000	-0.000000000000
1640.816326530612	0.000004581884	0.000003361298	0.000015401077	0.000000000000	0.000000000000	-0.000000000000	-0.000000000000	-0.000000000000
1646.938775510204	0.000004581884	0.000003361298	0.000015401077	0.000000000000	0.000000000000	-0.000000000000	-0.000000000000	-0.000000000000
1653.061224489796	0.000004581884	0.000003361298	0.000015401077	0.000000000000	0.000000000000	-0.000000000000	-0.000000000000	-0.000000000000
1659.183673469388	0.000004581884	0.000003361298	0.000015401077	0.000000000000	0.000000000000	-0.000000000000	-0.000000000000	-0.000000000000
1665.306122448980	0.000004581884	0.000003361298	0.000015401077	0.000000000000	0.000000000000	-0.000000000000	-0.000000000000	-0.000000000000
1671.428571428571	0.000004581884	0.000003361298	0.000015401077	0.000000000000	0.000000000000	-0.000000000000	-0.000000000000	-0.000000000000
1677.551020408163	0.000004581884	0.000003361298	0.000015401077	0.000000000000	0.000000000000	-0.000000000000	-0.000000000000	-0.000000000000
1683.673469387755	0.000004581884	0.000003361298	0.000015401077	0.000000000000	0.000000000000	-0.000000000000	-0.000000000000	-0.000000000000
1689.795918367347	0.000004581884	0.000003361298	0.000015401077	0.000000000000	0.000000000000	-0.000000000000	-0.000000000000	-0.000000000000
1695.918367346939	0.000004581884	0.000003361298	0.000015401077	0.000000000000	0.000000000000	-0.000000000000	-0.000000000000	-0.000000000000
1702.040816326531	0.000004581884	0.000003361298	0.000015401077	0.000000000000	0.000000000000	-0.000000000000	-0.000000000000	-0.000000000000
1708.163265306122	0.000004581884	0.000003361298	0.000015401077	0.000000000000	0.000000000000	-0.000000000000	-0.000000000000	-0.000000000000
1714.285714285714	0.000004581884	0.000003361298	0.000015401077	0.000000000000	0.000000000000	-0.000000000000	-0.000000000000	-0.000000000000
1720.408163265306	0.000004581884	0.000003361298	0.000015401077	0.000000000000	0.000000000000	-0.000000000000	-0.000000000000	-0.000000000000
1726.530612244898	0.000004581884	0.000003361298	0.000015401077	0.000000000000	0.000000000000	-0.000000000000	-0.000000000000	-0.000000000000
1732.653061224490	0.000004581884	0.000003361298	0.000015401077	0.000000000000	0.000000000000	-0.000000000000	-0.000000000000	-0.000000000000
1738.775510204081	0.000004581884	0.000003361298	0.000015401077	0.000000000000	0.000000000000	-0.000000000000	-0.000000000000	-0.000000000000
1744.897959183673	0.000004581884	0.000003361298	0.000015401077	0.000000000000	0.000000000000	-0.000000000000	-0.000000000000	-0.000000000000
1751.020408163265	0.000004581884	0.000003361298	0.000015401077	0.000000000000	0.000000000000	-0.000000000000	-0.000000000000	-0.000000000000
1757.142857142857	0.000004581884	0.000003361298	0.000015401077	0.000000000000	0.000000000000	-0.000000000000	-0.000000000000	-0.000000000000
1763.265306122449	0.000004581884	0.000003361298	0.000015401077	0.000000000000	0.000000000000	-0.000000000000	-0.000000000000	-0.000000000000
1769.387755102041	0.000004581884	0.000003361298	0.000015401077	0.000000000000	0.000000000000	-0.000000000000	-0.000000000000	-0.000000000000
1775.510204081633	0.000004581884	0.000003361298	0.000015401077	0.000000000000	0.000000000000	-0.000000000000	-0.000000000000	-0.000000000000
1781.632653061224	0.000004581884	0.000003361298	0.000015401077	0.000000000000	0.000000000000	-0.000000000000	-0.000000000000	-0.000000000000
1787.755102040816	0.000004581884	0.000003361298	0.000015401077	0.000000000000	0.000000000000	-0.000000000000	-0.000000000000	-0.000000000000
1793.877551020408	0.000004581884	0.000003361298	0.000015401077	0.000000000000	0.000000000000	-0.000000000000	-0.000000000000	-0.000000000000
1800.000000000000	0.000004581884	0.000003361298	0.000015401077	0.000000000000	0.000000000000	-0.000000000000	-0.000000000000	-0.000000000000
1806.122448979592	0.000004581884	0.000003361298	0.000015401077	0.000000000000	0.000000000000	-0.000000000000	-0.000000000000	-0.000000000000
1812.244897959184	0.000004581884	0.000003361298	0.000015401077	0.000000000000	0.000000000000	-0.000000000000	-0.000000000000	-0.000000000000
1818.367346938775	0.000004581884	0.000003361298	0.000015401077	0.000000000000	0.000000000000	-0.000000000000	-0.000000000000	-0.000000000000
1824.489795918367	0.000004581884	0.000003361298	0.000015401077	0.000000000000	0.000000000000	-0.000000000000	-0.000000000000	-0.000000000000
1830.612244897959	0.000004581884	0.000003361298	0.000015401077	0.000000000000	0.000000000000	-0.000000000000	-0.000000000000	-0.000000000000
1836.734693877551	0.000004581884	0.000003361298	0.000015401077	0.000000000000	0.000000000000	-0.000000000000	-0.000000000000	-0.000000000000
1842.857142857143	0.000006805900	0.000002396125	0.000016307792	0.000003130731	0.000000313073	-0.000000340623	-0.000000008355	-0.000000348977
1848.979591836735	0.000006805900	0.000002396126	0.000016307792	0.000000000000	0.000000000000	0.000000000000	-0.000000000000	0.000000000000
1855.102040816327	0.000006805900	0.000002396126	0.000016307792	0.000000000000	0.000000000000	-0.000000000000	-0.000000000000	-0.000000000000
1861.224489795918	0.000006805900	0.000002396126	0.000016307792	0.000000000000	0.000000000000	-0.000000000000	-0.000000000000	-0.000000000000
1867.346938775510	0.000006805900	0.000002396126	0.000016307792	0.000000000000	0.000000000000	-0.000000000000	-0.000000000000	-0.000000000000
1873.469387755102	0.000006805900	0.000002396126	0.000016307792	0.000000000000	0.000000000000	-0.000000000000	-0.000000000000	-0.000000000000
1879.591836734694	0.000006805900	0.000002396126	0.000016307792	0.000000000000	0.000000000000	-0.000000000000	-0.000000000000	-0.000000000000
1885.714285714286	0.000006805900	0.000002396126	0.000016307792	0.000000000000	0.000000000000	-0.000000000000	-0.000000000000	-0.000000000000
1891.836734693877	0.000006805900	0.000002396126	0.000016307792	0.000000000000	0.000000000000	-0.000000000000	-0.000000000000	-0.000000000000
1897.959183673469	0.000006805900	0.000002396126	0.000016307792	0.000000000000	0.000000000000	-0.000000000000	-0.000000000000	-0.000000000000
1904.081632653061	0.000006805900	0.000002396126	0.000016307792	0.000000000000	0.000000000000	-0.000000000000	-0.000000000000	-0.000000000000
1910.204081632653	0.000006805900	0.000002396126	0.000016307792	0.000000000000	0.000000000000	-0.000000000000	-0.000000000000	-0.000000000000
1916.326530612245	0.000006805900	0.000002396126	0.000016307792	0.000000000000	0.000000000000	-0.000000000000	-0.000000000000	-0.000000000000
1922.448979591837	0.000006805900	0.000002396126	0.000016307792	0.000000000000	0.000000000000	-0.000000000000	-0.000000000000	-0.000000000000
1928.571428571428	0.000006805900	0.000002396126	0.000016307792	0.000000000000	0.000000000000	-0.000000000000	-0.000000000000	-0.000000000000
1934.693877551020	0.000006805900	0.000002396126	0.000016307792	0.000000000000	0.000000000000	-0.000000000000	-0.000000000000	-0.000000000000
1940.816326530612	0.000006805900	0.000002396126	0.000016307792	0.000000000000	0.000000000000	-0.000000000000	-0.000000000000	-0.000000000000
1946.938775510204	0.000006805900	0.000002396126	0.000016307792	0.000000000000	0.000000000000	-0.000000000000	-0.000000000000	-0.000000000000
1953.061224489796	0.000006805900	0.000002396126	0.000016307792	0.000000000000	0.000000000000	-0.000000000000	-0.000000000000	-0.000000000000
1959.183673469388	0.000006805900	0.000002396126	0.000016307792	0.000000000000	0.000000000000	-0.000000000000	-0.000000000000	-0.000000000000
1965.306122448980	0.000006805900	0.000002396126	0.000016307792	0.000000000000	0.000000000000	-0.000000000000	-0.000000000000	-0.000000000000
1971.428571428571	0.000006805900	0.000002396126	0.000016307792	0.000000000000	0.000000000000	-0.000000000000	-0.000000000000	-0.000000000000
1977.551020408163	0.000006805900	0.000002396126	0.000016307792	0.000000000000	0.000000000000	-0.000000000000	-0.000000000000	-0.000000000000
1983.673469387755	0.000006805900	0.000002396126	0.000016307792	0.000000000000	0.000000000000	-0.000000000000	-0.000000000000	-0.000000000000
1989.795918367347	0.000006805900	0.000002396126	0.000016307792	0.000000000000	0.000000000000	-0.000000000000	-0.000000000000	-0.000000000000
1995.918367346939	0.000006805900	0.000002396126	0.000016307792	0.000000000000	0.000000000000	-0.000000000000	-0.000000000000	-0.000000000000
2002.040816326531	0.000006805900	0.000002396126	0.000016307792	0.000000000000	0.000000000000	-0.000000000000	-0.000000000000	-0.000000000000
2008.163265306122	0.000006805900	0.000002396126	0.000016307792	0.000000000000	0.000000000000	-0.000000000000	-0.000000000000	-0.000000000000
2014.285714285714	0.000006805900	0.000002396126	0.000016307792	0.000000000000	0.000000000000	-0.000000000000	-0.000000000000	-0.000000000000
2020.408163265306	0.000006805900	0.000002396126	0.000016307792	0.000000000000	0.000000000000	-0.000000000000	-0.000000000000	-0.000000000000
2026.530612244898	0.000006805900	0.000002396126	0.000016307792	0.000000000000	0.000000000000	-0.000000000000	-0.000000000000	-0.000000000000
2032.653061224490	0.000006805900	0.000002396126	0.000016307792	0.000000000000	0.000000000000	-0.000000000000	-0.000000000000	-0.000000000000
2038.775510204081	0.000006805900	0.000002396126	0.000016307792	0.000000000000	0.000000000000	-0.000000000000	-0.000000000000	-0.000000000000
2044.897959183673	0.000006805900	0.000002396126	0.000016307792	0.000000000000	0.000000000000	-0.000000000000	-0.000000000000	-0.000000000000
2051.020408163265	0.000006805900	0.000002396126	0.000016307792	0.000000000000	0.000000000000	-0.000000000000	-0.000000000000	-0.000000000000
2057.142857142857	0.000006805900	0.000002396126	0.000016307792	0.000000000000	0.000000000000	-0.000000000000	-0.000000000000	-0.000000000000
2063.265306122449	0.000006805900	0.000002396126	0.000016307792	0.000000000000	0.000000000000	-0.000000000000	-0.000000000000	-0.000000000000
2069.387755102041	0.000006805900	0.000002396126	0.000016307792	0.000000000000	0.000000000000	-0.000000000000	-0.000000000000	-0.000000000000
2075.510204081633	0.000006805900	0.000002396126	0.000016307792	0.000000000000	0.000000000000	-0.000000000000	-0.000000000000	-0.000000000000
2081.632653061225	0.000006805900	0.000002396126	0.000016307792	0.000000000000	0.000000000000	-0.000000000000	-0.000000000000	-0.000000000000
2087.755102040816	0.000006805900	0.000002396126	0.000016307792	0.000000000000	0.000000000000	-0.000000000000	-0.000000000000	-0.000000000000
2093.877551020408	0.000006805900	0.000002396126	0.000016307792	0.000000000000	0.000000000000	-0.000000000000	-0.000000000000	-0.000000000000
2100.000000000000	0.000006805900	0.000002396126	0.000016307792	0.000000000000	0.000000000000	-0.000000000000	-0.000000000000	-0.000000000000
2106.122448979592	0.000006805900	0.000002396126	0.000016307792	0.000000000000	0.000000000000	-0.000000000000	-0.000000000000	-0.000000000000
2112.244897959184	0.000006805900	0.000002396126	0.000016307792	0.000000000000	0.000000000000	-0.000000000000	-0.000000000000	-0.000000000000
2118.367346938775	0.000006805900	0.000002396126	0.000016307792	0.000000000000	0.000000000000	-0.000000000000	-0.000000000000	-0.000000000000
2124.489795918367	0.000006805900	0.000002396126	0.000016307792	0.000000000000	0.000000000000	-0.000000000000	-0.000000000000	-0.000000000000
2130.612244897959	0.000006805900	0.000002396126	0.000016307792	0.000000000000	0.000000000000	-0.000000000000	-0.000000000000	-0.000000000000
2136.734693877551	0.000006805900	0.000002396126	0.000016307792	0.000000000000	0.000000000000	-0.000000000000	-0.000000000000	-0.000000000000
2142.857142857143	0.000006805900	0.000002396126	0.000016307792	0.000000000000	0.000000000000	-0.000000000000	-0.000000000000	-0.000000000000
2148.979591836734	0.000009333691	0.000001805961	0.000016856284	0.000003076284	0.000000307628	-0.000000206050	-0.000000009496	-0.000000215546
2155.102040816326	0.000009333691	0.000001805961	0.000016856284	0.000000000000	0.000000000000	0.000000000000	-0.000000000000	0.000000000000
2161.224489795918	0.000009333691	0.000001805961	0.000016856284	0.000000000000	0.000000000000	-0.000000000000	-0.000000000000	-0.000000000000
2167.346938775510	0.000009333691	0.000001805961	0.000016856284	0.000000000000	0.000000000000	-0.000000000000	-0.000000000000	-0.000000000000
2173.469387755102	0.000009333691	0.000001805961	0.000016856284	0.000000000000	0.000000000000	-0.000000000000	-0.000000000000	-0.000000000000
2179.591836734694	0.000009333691	0.000001805961	0.000016856284	0.000000000000	0.000000000000	-0.000000000000	-0.000000000000	-0.000000000000
2185.714285714286	0.000009333691	0.000001805961	0.000016856284	0.000000000000	0.000000000000	-0.000000000000	-0.000000000000	-0.000000000000
2191.836734693878	0.000009333691	0.000001805961	0.000016856284	0.000000000000	0.000000000000	-0.000000000000	-0.000000000000	-0.000000000000
2197.959183673469	0.000009333691	0.000001805961	0.000016856284	0.000000000000	0.000000000000	-0.000000000000	-0.000000000000	-0.000000000000
2204.081632653061	0.000009333691	0.000001805961	0.000016856284	0.000000000000	0.000000000000	-0.000000000000	-0.000000000000	-0.000000000000
2210.204081632653	0.000009333691	0.000001805961	0.000016856284	0.000000000000	0.000000000000	-0.000000000000	-0.000000000000	-0.000000000000
2216.326530612245	0.000009333691	0.000001805961	0.000016856284	0.000000000000	0.000000000000	-0.000000000000	-0.000000000000	-0.000000000000
2222.448979591837	0.000009333691	0.000001805961	0.000016856284	0.000000000000	0.000000000000	-0.000000000000	-0.000000000000	-0.000000000000
2228.571428571428	0.000009333691	0.000001805961	0.000016856284	0.000000000000	0.000000000000	-0.000000000000	-0.000000000000	-0.000000000000
2234.693877551020	0.000009333691	0.000001805961	0.000016856284	0.000000000000	0.000000000000	-0.000000000000	-0.000000000000	-0.000000000000
2240.816326530612	0.000009333691	0.000001805961	0.000016856284	0.000000000000	0.000000000000	-0.000000000000	-0.000000000000	-0.000000000000
2246.938775510204	0.000009333691	0.000001805961	0.000016856284	0.000000000000	0.000000000000	-0.000000000000	-0.000000000000	-0.000000000000
2253.061224489796	0.000009333691	0.000001805961	0.000016856284	0.000000000000	0.000000000000	-0.000000000000	-0.000000000000	-0.000000000000
2259.183673469387	0.000009333691	0.000001805961	0.000016856284	0.000000000000	0.000000000000	-0.000000000000	-0.000000000000	-0.000000000000
2265.306122448979	0.000009333691	0.000001805961	0.000016856284	0.000000000000	0.000000000000	-0.000000000000	-0.000000000000	-0.000000000000
2271.428571428571	0.000009333691	0.000001805961	0.000016856284	0.000000000000	0.000000000000	-0.000000000000	-0.000000000000	-0.000000000000
2277.551020408163	0.000009333691	0.000001805961	0.000016856284	0.000000000000	0.000000000000	-0.000000000000	-0.000000000000	-0.000000000000
2283.673469387755	0.000009333691	0.000001805961	0.000016856284	0.000000000000	0.000000000000	-0.000000000000	-0.000000000000	-0.000000000000
2289.795918367347	0.000009333691	0.000001805961	0.000016856284	0.000000000000	0.000000000000	-0.000000000000	-0.000000000000	-0.000000000000
2295.918367346939	0.000009333691	0.000001805961	0.000016856284	0.000000000000	0.000000000000	-0.000000000000	-0.000000000000	-0.000000000000
2302.040816326531	0.000009333691	0.000001805961	0.000016856284	0.000000000000	0.000000000000	-0.000000000000	-0.000000000000	-0.000000000000
2308.163265306122	0.000009333691	0.000001805961	0.000016856284	0.000000000000	0.000000000000	-0.000000000000	-0.000000000000	-0.000000000000
2314.285714285714	0.000009333691	0.000001805961	0.000016856284	0.000000000000	0.000000000000	-0.000000000000	-0.000000000000	-0.000000000000
2320.408163265306	0.000009333691	0.000001805961	0.000016856284	0.000000000000	0.000000000000	-0.000000000000	-0.000000000000	-0.000000000000
2326.530612244898	0.000009333691	0.000001805961	0.000016856284	0.000000000000	0.000000000000	-0.000000000000	-0.000000000000	-0.000000000000
2332.653061224490	0.000009333691	0.000001805961	0.000016856284	0.000000000000	0.000000000000	-0.000000000000	-0.000000000000	-0.000000000000
2338.775510204081	0.000009333691	0.000001805961	0.000016856284	0.000000000000	0.000000000000	-0.000000000000	-0.000000000000	-0.000000000000
2344.897959183673	0.000009333691	0.000001805961	0.000016856284	0.000000000000	0.000000000000	-0.000000000000	-0.000000000000	-0.000000000000
2351.020408163265	0.000009333691	0.000001805961	0.000016856284	0.000000000000	0.000000000000	-0.000000000000	-0.000000000000	-0.000000000000
2357.142857142857	0.000009333691	0.000001805961	0.000016856284	0.000000000000	0.000000000000	-0.000000000000	-0.000000000000	-0.000000000000
2363.265306122449	0.000009333691	0.000001805961	0.000016856284	0.000000000000	0.000000000000	-0.000000000000	-0.000000000000	-0.000000000000
2369.387755102041	0.000009333691	0.000001805961	0.000016856284	0.000000000000	0.000000000000	-0.000000000000	-0.000000000000	-0.000000000000
2375.510204081632	0.000009333691	0.000001805961	0.000016856284	0.000000000000	0.000000000000	-0.000000000000	-0.000000000000	-0.000000000000
2381.632653061225	0.000009333691	0.000001805961	0.000016856284	0.000000000000	0.000000000000	-0.000000000000	-0.000000000000	-0.000000000000
2387.755102040816	0.000009333691	0.000001805961	0.000016856284	0.000000000000	0.000000000000	-0.000000000000	-0.000000000000	-0.000000000000
2393.877551020408	0.000009333691	0.000001805961	0.000016856284	0.000000000000	0.000000000000	-0.000000000000	-0.000000000000	-0.000000000000
2400.000000000000	0.000009333691	0.000001805961	0.000016856284	0.000000000000	0.000000000000	-0.000000000000	-0.000000000000	-0.000000000000
2406.122448979592	0.000009333691	0.000001805961	0.000016856284	0.000000000000	0.000000000000	-0.000000000000	-0.000000000000	-0.000000000000
2412.244897959184	0.000009333691	0.000001805961	0.000016856284	0.000000000000	0.000000000000	-0.000000000000	-0.000000000000	-0.000000000000
2418.367346938775	0.000009333691	0.000001805961	0.000016856284	0.000000000000	0.000000000000	-0.000000000000	-0.000000000000	-0.000000000000
2424.489795918367	0.000009333691	0.000001805961	0.000016856284	0.000000000000	0.000000000000	-0.000000000000	-0.000000000000	-0.000000000000
2430.612244897959	0.000009333691	0.000001805961	0.000016856284	0.000000000000	0.000000000000	-0.000000000000	-0.000000000000	-0.000000000000
2436.734693877551	0.000009333691	0.000001805961	0.000016856284	0.000000000000	0.000000000000	-0.000000000000	-0.000000000000	-0.000000000000
2442.857142857143	0.000009333691	0.000001805961	0.000016856284	0.000000000000	0.000000000000	-0.000000000000	-0.000000000000	-0.000000000000
2448.979591836734	0.000009333691	0.000001805961	0.000016856284	0.000000000000	0.000000000000	-0.000000000000	-0.000000000000	-0.000000000000
2455.102040816326	0.000012013568	0.000001431647	0.000017199190	0.000003022783	0.000000302278	-0.000000128818	-0.000000010067	-0.000000138886
2461.224489795918	0.000012013568	0.000001431647	0.000017199190	0.000000000000	0.000000000000	0.000000000000	-0.000000000000	0.000000000000
2467.346938775510	0.000012013568	0.000001431647	0.000017199190	0.000000000000	0.000000000000	-0.000000000000	-0.000000000000	-0.000000000000
2473.469387755102	0.000012013568	0.000001431647	0.000017199190	0.000000000000	0.000000000000	-0.000000000000	-0.000000000000	-0.000000000000
2479.591836734694	0.000012013568	0.000001431647	0.000017199190	0.000000000000	0.000000000000	-0.000000000000	-0.000000000000	-0.000000000000
2485.714285714286	0.000012013568	0.000001431647	0.000017199190	0.000000000000	0.000000000000	-0.000000000000	-0.000000000000	-0.000000000000
2491.836734693878	0.000012013568	0.000001431647	0.000017199190	0.000000000000	0.000000000000	-0.000000000000	-0.000000000000	-0.000000000000
2497.959183673469	0.000012013568	0.000001431647	0.000017199190	0.000000000000	0.000000000000	-0.000000000000	-0.000000000000	-0.000000000000
2504.081632653061	0.000012013568	0.000001431647	0.000017199190	0.000000000000	0.000000000000	-0.000000000000	-0.000000000000	-0.000000000000
2510.204081632653	0.000012013568	0.000001431647	0.000017199190	0.000000000000	0.000000000000	-0.000000000000	-0.000000000000	-0.000000000000
2516.326530612245	0.000012013568	0.000001431647	0.000017199190	0.000000000000	0.000000000000	-0.000000000000	-0.000000000000	-0.000000000000
2522.448979591837	0.000012013568	0.000001431647	0.000017199190	0.000000000000	0.000000000000	-0.000000000000	-0.000000000000	-0.000000000000
2528.571428571428	0.000012013568	0.000001431647	0.000017199190	0.000000000000	0.000000000000	-0.000000000000	-0.000000000000	-0.000000000000
2534.693877551020	0.000012013568	0.000001431647	0.000017199190	0.000000000000	0.000000000000	-0.000000000000	-0.000000000000	-0.000000000000
2540.816326530612	0.000012013568	0.000001431647	0.000017199190	0.000000000000	0.000000000000	-0.000000000000	-0.000000000000	-0.000000000000
2546.938775510204	0.000012013568	0.000001431647	0.000017199190	0.000000000000	0.000000000000	-0.000000000000	-0.000000000000	-0.000000000000
2553.061224489796	0.000012013568	0.000001431647	0.000017199190	0.000000000000	0.000000000000	-0.000000000000	-0.000000000000	-0.000000000000
2559.183673469387	0.000012013568	0.000001431647	0.000017199190	0.000000000000	0.000000000000	-0.000000000000	-0.000000000000	-0.000000000000
2565.306122448979	0.000012013568	0.000001431647	0.000017199190	0.000000000000	0.000000000000	-0.000000000000	-0.000000000000	-0.000000000000
2571.428571428571	0.000012013568	0.000001431647	0.000017199190	0.000000000000	0.000000000000	-0.000000000000	-0.000000000000	-0.000000000000
2577.551020408163	0.000012013568	0.000001431647	0.000017199190	0.000000000000	0.000000000000	-0.000000000000	-0.000000000000	-0.000000000000
2583.673469387755	0.000012013568	0.000001431647	0.000017199190	0.000000000000	0.000000000000	-0.000000000000	-0.000000000000	-0.000000000000
2589.795918367347	0.000012013568	0.000001431647	0.000017199190	0.000000000000	0.000000000000	-0.000000000000	-0.000000000000	-0.000000000000
2595.918367346939	0.000012013568	0.000001431647	0.000017199190	0.000000000000	0.000000000000	-0.000000000000	-0.000000000000	-0.000000000000
2602.040816326531	0.000012013568	0.000001431647	0.000017199190	0.000000000000	0.000000000000	-0.000000000000	-0.000000000000	-0.000000000000
2608.163265306122	0.000012013568	0.000001431647	0.000017199190	0.000000000000	0.000000000000	-0.000000000000	-0.000000000000	-0.000000000000
2614.285714285714	0.000012013568	0.000001431647	0.000017199190	0.000000000000	0.000000000000	-0.000000000000	-0.000000000000	-0.000000000000
2620.408163265306	0.000012013568	0.000001431647	0.000017199190	0.000000000000	0.000000000000	-0.000000000000	-0.000000000000	-0.000000000000
2626.530612244898	0.000012013568	0.000001431647	0.000017199190	0.000000000000	0.000000000000	-0.000000000000	-0.000000000000	-0.000000000000
2632.653061224490	0.000012013568	0.000001431647	0.000017199190	0.000000000000	0.000000000000	-0.000000000000	-0.000000000000	-0.000000000000
2638.775510204081	0.000012013568	0.000001431647	0.000017199190	0.000000000000	0.000000000000	-0.000000000000	-0.000000000000	-0.000000000000
2644.897959183673	0.000012013568	0.000001431647	0.000017199190	0.000000000000	0.000000000000	-0.000000000000	-0.000000000000	-0.000000000000
2651.020408163265	0.000012013568	0.000001431647	0.000017199190	0.000000000000	0.000000000000	-0.000000000000	-0.000000000000	-0.000000000000
2657.142857142857	0.000012013568	0.000001431647	0.000017199190	0.000000000000	0.000000000000	-0.000000000000	-0.000000000000	-0.000000000000
2663.265306122449	0.000012013568	0.000001431647	0.000017199190	0.000000000000	0.000000000000	-0.000000000000	-0.000000000000	-0.000000000000
2669.387755102041	0.000012013568	0.000001431647	0.000017199190	0.000000000000	0.000000000000	-0.000000000000	-0.000000000000	-0.000000000000
2675.510204081632	0.000012013568	0.000001431647	0.000017199190	0.000000000000	0.000000000000	-0.000000000000	-0.000000000000	-0.000000000000
2681.632653061225	0.000012013568	0.000001431647	0.000017199190	0.000000000000	0.000000000000	-0.000000000000	-0.000000000000	-0.000000000000
2687.755102040816	0.000012013568	0.000001431647	0.000017199190	0.000000000000	0.000000000000	-0.000000000000	-0.000000000000	-0.000000000000
2693.877551020408	0.000012013568	0.000001431647	0.000017199190	0.000000000000	0.000000000000	-0.000000000000	-0.000000000000	-0.000000000000
2700.000000000000	0.000012013568	0.000001431647	0.000017199190	0.000000000000	0.000000000000	-0.000000000000	-0.000000000000	-0.000000000000
2706.122448979592	0.000012013568	0.000001431647	0.000017199190	0.000000000000	0.000000000000	-0.000000000000	-0.000000000000	-0.000000000000
2712.244897959184	0.000012013568	0.000001431647	0.000017199190	0.000000000000	0.000000000000	-0.000000000000	-0.000000000000	-0.000000000000
2718.367346938775	0.000012013568	0.000001431647	0.000017199190	0.000000000000	0.000000000000	-0.000000000000	-0.000000000000	-0.000000000000
2724.489795918367	0.000012013568	0.000001431647	0.000017199190	0.000000000000	0.000000000000	-0.000000000000	-0.000000000000	-0.000000000000
2730.612244897959	0.000012013568	0.000001431647	0.000017199190	0.000000000000	0.000000000000	-0.000000000000	-0.000000000000	-0.000000000000
2736.734693877551	0.000012013568	0.000001431647	0.000017199190	0.000000000000	0.000000000000	-0.000000000000	-0.000000000000	-0.000000000000
2742.857142857143	0.000012013568	0.000001431647	0.000017199190	0.000000000000	0.000000000000	-0.000000000000	-0.000000000000	-0.000000000000
2748.979591836734	0.000012013568	0.000001431647	0.000017199190	0.000000000000	0.000000000000	-0.000000000000	-0.000000000000	-0.000000000000
2755.102040816326	0.000012013568	0.000001431647	0.000017199190	0.000000000000	0.000000000000	-0.000000000000	-0.000000000000	-0.000000000000
2761.224489795918	0.000014757779	0.000001180746	0.000017425193	0.000002970213	0.000000297021	-0.000000084902	-0.000000010309	-0.000000095211
2767.346938775510	0.000014757779	0.000001180746	0.000017425193	0.000000000000	0.000000000000	0.000000000000	-0.000000000000	0.000000000000
2773.469387755102	0.000014757779	0.000001180746	0.000017425193	0.000000000000	0.000000000000	-0.000000000000	-0.000000000000	-0.000000000000
2779.591836734694	0.000014757779	0.000001180746	0.000017425193	0.000000000000	0.000000000000	-0.000000000000	-0.000000000000	-0.000000000000
2785.714285714286	0.000014757779	0.000001180746	0.000017425193	0.000000000000	0.000000000000	-0.000000000000	-0.000000000000	-0.000000000000
2791.836734693878	0.000014757779	0.000001180746	0.000017425193	0.000000000000	0.000000000000	-0.000000000000	-0.000000000000	-0.000000000000
2797.959183673469	0.000014757779	0.000001180746	0.000017425193	0.000000000000	0.000000000000	-0.000000000000	-0.000000000000	-0.000000000000
2804.081632653061	0.000014757779	0.000001180746	0.000017425193	0.000000000000	0.000000000000	-0.000000000000	-0.000000000000	-0.000000000000
2810.204081632653	0.000014757779	0.000001180746	0.000017425193	0.000000000000	0.000000000000	-0.000000000000	-0.000000000000	-0.000000000000
2816.326530612245	0.000014757779	0.000001180746	0.000017425193	0.000000000000	0.000000000000	-0.000000000000	-0.000000000000	-0.000000000000
2822.448979591837	0.000014757779	0.000001180746	0.000017425193	0.000000000000	0.000000000000	-0.000000000000	-0.000000000000	-0.000000000000
2828.571428571428	0.000014757779	0.000001180746	0.000017425193	0.000000000000	0.000000000000	-0.000000000000	-0.000000000000	-0.000000000000
2834.693877551020	0.000014757779	0.000001180746	0.000017425193	0.000000000000	0.000000000000	-0.000000000000	-0.000000000000	-0.000000000000
2840.816326530612	0.000014757779	0.000001180746	0.000017425193	0.000000000000	0.000000000000	-0.000000000000	-0.000000000000	-0.000000000000
2846.938775510204	0.000014757779	0.000001180746	0.000017425193	0.000000000000	0.000000000000	-0.000000000000	-0.000000000000	-0.000000000000
2853.061224489796	0.000014757779	0.000001180746	0.000017425193	0.000000000000	0.000000000000	-0.000000000000	-0.000000000000	-0.000000000000
2859.183673469387	0.000014757779	0.000001180746	0.000017425193	0.000000000000	0.000000000000	-0.000000000000	-0.000000000000	-0.000000000000
2865.306122448979	0.000014757779	0.000001180746	0.000017425193	0.000000000000	0.000000000000	-0.000000000000	-0.000000000000	-0.000000000000
2871.428571428571	0.000014757779	0.000001180746	0.000017425193	0.000000000000	0.000000000000	-0.000000000000	-0.000000000000	-0.000000000000
2877.551020408163	0.000014757779	0.000001180746	0.000017425193	0.000000000000	0.000000000000	-0.000000000000	-0.000000000000	-0.000000000000
2883.673469387755	0.000014757779	0.000001180746	0.000017425193	0.000000000000	0.000000000000	-0.000000000000	-0.000000000000	-0.000000000000
2889.795918367347	0.000014757779	0.000001180746	0.000017425193	0.000000000000	0.000000000000	-0.000000000000	-0.000000000000	-0.000000000000
2895.918367346939	0.000014757779	0.000001180746	0.000017425193	0.000000000000	0.000000000000	-0.000000000000	-0.000000000000	-0.000000000000
2902.040816326531	0.000014757779	0.000001180746	0.000017425193	0.000000000000	0.000000000000	-0.000000000000	-0.000000000000	-0.000000000000
2908.163265306122	0.000014757779	0.000001180746	0.000017425193	0.000000000000	0.000000000000	-0.000000000000	-0.000000000000	-0.000000000000
2914.285714285714	0.000014757779	0.000001180746	0.000017425193	0.000000000000	0.000000000000	-0.000000000000	-0.000000000000	-0.000000000000
2920.408163265306	0.000014757779	0.000001180746	0.000017425193	0.000000000000	0.000000000000	-0.000000000000	-0.000000000000	-0.000000000000
2926.530612244898	0.000014757779	0.000001180746	0.000017425193	0.000000000000	0.000000000000	-0.000000000000	-0.000000000000	-0.000000000000
2932.653061224490	0.000014757779	0.000001180746	0.000017425193	0.000000000000	0.000000000000	-0.000000000000	-0.000000000000	-0.000000000000
2938.775510204081	0.000014757779	0.000001180746	0.000017425193	0.000000000000	0.000000000000	-0.000000000000	-0.000000000000	-0.000000000000
2944.897959183673	0.000014757779	0.000001180746	0.000017425193	0.000000000000	0.000000000000	-0.000000000000	-0.000000000000	-0.000000000000
2951.020408163265	0.000014757779	0.000001180746	0.000017425193	0.000000000000	0.000000000000	-0.000000000000	-0.000000000000	-0.000000000000
2957.142857142857	0.000014757779	0.000001180746	0.000017425193	0.000000000000	0.000000000000	-0.000000000000	-0.000000000000	-0.000000000000
2963.265306122449	0.000014757779	0.000001180746	0.000017425193	0.000000000000	0.000000000000	-0.000000000000	-0.000000000000	-0.000000000000
2969.387755102041	0.000014757779	0.000001180746	0.000017425193	0.000000000000	0.000000000000	-0.000000000000	-0.000000000000	-0.000000000000
2975.510204081632	0.000014757779	0.000001180746	0.000017425193	0.000000000000	0.000000000000	-0.000000000000	-0.000000000000	-0.000000000000
2981.632653061224	0.000014757779	0.000001180746	0.000017425193	0.000000000000	0.000000000000	-0.000000000000	-0.000000000000	-0.000000000000
2987.755102040816	0.000014757779	0.000001180746	0.000017425193	0.000000000000	0.000000000000	-0.000000000000	-0.000000000000	-0.000000000000
2993.877551020408	0.000014757779	0.000001180746	0.000017425193	0.000000000000	0.000000000000	-0.000000000000	-0.000000000000	-0.000000000000
3000.000000000000	0.000014757779	0.000001180746	0.000017425193	0.000000000000	0.000000000000	-0.000000000000	-0.000000000000	-0.000000000000
3006.122448979592	0.000014757779	0.000001180746	0.000017425193	0.000000000000	0.000000000000	-0.000000000000	-0.000000000000	-0.000000000000
3012.244897959184	0.000014757779	0.000001180746	0.000017425193	0.000000000000	0.000000000000	-0.000000000000	-0.000000000000	-0.000000000000
3018.367346938775	0.000014757779	0.000001180746	0.000017425193	0.000000000000	0.000000000000	-0.000000000000	-0.000000000000	-0.000000000000
3024.489795918367	0.000014757779	0.000001180746	0.000017425193	0.000000000000	0.000000000000	-0.000000000000	-0.000000000000	-0.000000000000
3030.612244897959	0.000014757779	0.000001180746	0.000017425193	0.000000000000	0.000000000000	-0.000000000000	-0.000000000000	-0.000000000000
3036.734693877551	0.000014757779	0.000001180746	0.000017425193	0.000000000000	0.000000000000	-0.000000000000	-0.000000000000	-0.000000000000
3042.857142857143	0.000014757779	0.000001180746	0.000017425193	0.000000000000	0.000000000000	-0.000000000000	-0.000000000000	-0.000000000000
3048.979591836734	0.000014757779	0.000001180746	0.000017425193	0.000000000000	0.000000000000	-0.000000000000	-0.000000000000	-0.000000000000
3055.102040816326	0.000014757779	0.000001180746	0.000017425193	0.000000000000	0.000000000000	-0.000000000000	-0.000000000000	-0.000000000000
3061.224489795918	0.000014757779	0.000001180746	0.000017425193	0.000000000000	0.000000000000	-0.000000000000	-0.000000000000	-0.000000000000
3067.346938775510	0.000017519673	0.000001003549	0.000017581855	0.000002918557	0.000000291856	-0.000000058853	-0.000000010376	-0.000000069228
3073.469387755102	0.000017519673	0.000001003549	0.000017581855	0.000000000000	0.000000000000	-0.000000000000	0.000000000000	-0.000000000000
3079.591836734694	0.000017519673	0.000001003549	0.000017581855	0.000000000000	0.000000000000	-0.000000000000	-0.000000000000	-0.000000000000
3085.714285714286	0.000017519673	0.000001003549	0.000017581855	0.000000000000	0.000000000000	-0.000000000000	-0.000000000000	-0.000000000000
3091.836734693878	0.000017519673	0.000001003549	0.000017581855	0.000000000000	0.000000000000	-0.000000000000	-0.000000000000	-0.000000000000
3097.959183673469	0.000017519673	0.000001003549	0.000017581855	0.000000000000	0.000000000000	-0.000000000000	-0.000000000000	-0.000000000000
3104.081632653061	0.000017519673	0.000001003549	0.000017581855	0.000000000000	0.000000000000	-0.000000000000	-0.000000000000	-0.000000000000
3110.204081632653	0.000017519673	0.000001003549	0.000017581855	0.000000000000	0.000000000000	-0.000000000000	-0.000000000000	-0.000000000000
3116.326530612245	0.000017519673	0.000001003549	0.000017581855	0.000000000000	0.000000000000	-0.000000000000	-0.000000000000	-0.000000000000
3122.448979591837	0.000017519673	0.000001003549	0.000017581855	0.000000000000	0.000000000000	-0.000000000000	-0.000000000000	-0.000000000000
3128.571428571428	0.000017519673	0.000001003549	0.000017581855	0.000000000000	0.000000000000	-0.000000000000	-0.000000000000	-0.000000000000
3134.693877551020	0.000017519673	0.000001003549	0.000017581855	0.000000000000	0.000000000000	-0.000000000000	-0.000000000000	-0.000000000000
3140.816326530612	0.000017519673	0.000001003549	0.000017581855	0.000000000000	0.000000000000	-0.000000000000	-0.000000000000	-0.000000000000
3146.938775510204	0.000017519673	0.000001003549	0.000017581855	0.000000000000	0.000000000000	-0.000000000000	-0.000000000000	-0.000000000000
3153.061224489796	0.000017519673	0.000001003549	0.000017581855	0.000000000000	0.000000000000	-0.000000000000	-0.000000000000	-0.000000000000
3159.183673469387	0.000017519673	0.000001003549	0.000017581855	0.000000000000	0.000000000000	-0.000000000000	-0.000000000000	-0.000000000000
3165.306122448979	0.000017519673	0.000001003549	0.000017581855	0.000000000000	0.000000000000	-0.000000000000	-0.000000000000	-0.000000000000
3171.428571428571	0.000017519673	0.000001003549	0.000017581855	0.000000000000	0.000000000000	-0.000000000000	-0.000000000000	-0.000000000000
3177.551020408163	0.000017519673	0.000001003549	0.000017581855	0.000000000000	0.000000000000	-0.000000000000	-0.000000000000	-0.000000000000
3183.673469387755	0.000017519673	0.000001003549	0.000017581855	0.000000000000	0.000000000000	-0.000000000000	-0.000000000000	-0.000000000000
3189.795918367347	0.000017519673	0.000001003549	0.000017581855	0.000000000000	0.000000000000	-0.000000000000	-0.000000000000	-0.000000000000
3195.918367346939	0.000017519673	0.000001003549	0.000017581855	0.000000000000	0.000000000000	-0.000000000000	-0.000000000000	-0.000000000000
3202.040816326531	0.000017519673	0.000001003549	0.000017581855	0.000000000000	0.000000000000	-0.000000000000	-0.000000000000	-0.000000000000
3208.163265306122	0.000017519673	0.000001003549	0.000017581855	0.000000000000	0.000000000000	-0.000000000000	-0.000000000000	-0.000000000000
3214.285714285714	0.000017519673	0.000001003549	0.000017581855	0.000000000000	0.000000000000	-0.000000000000	-0.000000000000	-0.000000000000
3220.408163265306	0.000017519673	0.000001003549	0.000017581855	0.000000000000	0.000000000000	-0.000000000000	-0.000000000000	-0.000000000000
3226.530612244898	0.000017519673	0.000001003549	0.000017581855	0.000000000000	0.000000000000	-0.000000000000	-0.000000000000	-0.000000000000
3232.653061224490	0.000017519673	0.000001003549	0.000017581855	0.000000000000	0.000000000000	-0.000000000000	-0.000000000000	-0.000000000000
3238.775510204081	0.000017519673	0.000001003549	0.000017581855	0.000000000000	0.000000000000	-0.000000000000	-0.000000000000	-0.000000000000
3244.897959183673	0.000017519673	0.000001003549	0.000017581855	0.000000000000	0.000000000000	-0.000000000000	-0.000000000000	-0.000000000000
3251.020408163265	0.000017519673	0.000001003549	0.000017581855	0.000000000000	0.000000000000	-0.000000000000	-0.000000000000	-0.000000000000
3257.142857142857	0.000017519673	0.000001003549	0.000017581855	0.000000000000	0.000000000000	-0.000000000000	-0.000000000000	-0.000000000000
3263.265306122449	0.000017519673	0.000001003549	0.000017581855	0.000000000000	0.000000000000	-0.000000000000	-0.000000000000	-0.000000000000
3269.387755102041	0.000017519673	0.000001003549	0.000017581855	0.000000000000	0.000000000000	-0.000000000000	-0.000000000000	-0.000000000000
3275.510204081632	0.000017519673	0.000001003549	0.000017581855	0.000000000000	0.000000000000	-0.000000000000	-0.000000000000	-0.000000000000
3281.632653061224	0.000017519673	0.000001003549	0.000017581855	0.000000000000	0.000000000000	-0.000000000000	-0.000000000000	-0.000000000000
3287.755102040816	0.000017519673	0.000001003549	0.000017581855	0.000000000000	0.000000000000	-0.000000000000	-0.000000000000	-0.000000000000
3293.877551020408	0.000017519673	0.000001003549	0.000017581855	0.000000000000	0.000000000000	-0.000000000000	-0.000000000000	-0.000000000000
3300.000000000000	0.000017519673	0.000001003549	0.000017581855	0.000000000000	0.000000000000	-0.000000000000	-0.000000000000	-0.000000000000
3306.122448979592	0.000017519673	0.000001003549	0.000017581855	0.000000000000	0.000000000000	-0.000000000000	-0.000000000000	-0.000000000000
3312.244897959184	0.000017519673	0.000001003549	0.000017581855	0.000000000000	0.000000000000	-0.000000000000	-0.000000000000	-0.000000000000
3318.367346938775	0.000017519673	0.000001003549	0.000017581855	0.000000000000	0.000000000000	-0.000000000000	-0.000000000000	-0.000000000000
3324.489795918367	0.000017519673	0.000001003549	0.000017581855	0.000000000000	0.000000000000	-0.000000000000	-0.000000000000	-0.000000000000
3330.612244897959	0.000017519673	0.000001003549	0.000017581855	0.000000000000	0.000000000000	-0.000000000000	-0.000000000000	-0.000000000000
3336.734693877551	0.000017519673	0.000001003549	0.000017581855	0.000000000000	0.000000000000	-0.000000000000	-0.000000000000	-0.000000000000
3342.857142857143	0.000017519673	0.000001003549	0.000017581855	0.000000000000	0.000000000000	-0.000000000000	-0.000000000000	-0.000000000000
3348.979591836734	0.000017519673	0.000001003549	0.000017581855	0.000000000000	0.000000000000	-0.000000000000	-0.000000000000	-0.000000000000
3355.102040816326	0.000017519673	0.000001003549	0.000017581855	0.000000000000	0.000000000000	-0.000000000000	-0.000000000000	-0.000000000000
3361.224489795918	0.000017519673	0.000001003549	0.000017581855	0.000000000000	0.000000000000	-0.000000000000	-0.000000000000	-0.000000000000
3367.346938775510	0.000017519673	0.000001003549	0.000017581855	0.000000000000	0.000000000000	-0.000000000000	-0.000000000000	-0.000000000000
3373.469387755102	0.000020274170	0.000000872793	0.000017695158	0.000002867800	0.000000286780	-0.000000042564	-0.000000010348	-0.000000052912
3379.591836734694	0.000020274170	0.000000872793	0.000017695158	0.000000000000	0.000000000000	-0.000000000000	0.000000000000	-0.000000000000
3385.714285714285	0.000020274170	0.000000872793	0.000017695158	0.000000000000	0.000000000000	-0.000000000000	-0.000000000000	-0.000000000000
3391.836734693878	0.000020274170	0.000000872793	0.000017695158	0.000000000000	0.000000000000	-0.000000000000	-0.000000000000	-0.000000000000
3397.959183673469	0.000020274170	0.000000872793	0.000017695158	0.000000000000	0.000000000000	-0.000000000000	-0.000000000000	-0.000000000000
3404.081632653061	0.000020274170	0.000000872793	0.000017695158	0.000000000000	0.000000000000	-0.000000000000	-0.000000000000	-0.000000000000
3410.204081632653	0.000020274170	0.000000872793	0.000017695158	0.000000000000	0.000000000000	-0.000000000000	-0.000000000000	-0.000000000000
3416.326530612245	0.000020274170	0.000000872793	0.000017695158	0.000000000000	0.000000000000	-0.000000000000	-0.000000000000	-0.000000000000
3422.448979591837	0.000020274170	0.000000872793	0.000017695158	0.000000000000	0.000000000000	-0.000000000000	-0.000000000000	-0.000000000000
3428.571428571428	0.000020274170	0.000000872793	0.000017695158	0.000000000000	0.000000000000	-0.000000000000	-0.000000000000	-0.000000000000
3434.693877551020	0.000020274170	0.000000872793	0.000017695158	0.000000000000	0.000000000000	-0.000000000000	-0.000000000000	-0.000000000000
3440.816326530612	0.000020274170	0.000000872793	0.000017695158	0.000000000000	0.000000000000	-0.000000000000	-0.000000000000	-0.000000000000
3446.938775510204	0.000020274170	0.000000872793	0.000017695158	0.000000000000	0.000000000000	-0.000000000000	-0.000000000000	-0.000000000000
3453.061224489796	0.000020274170	0.000000872793	0.000017695158	0.000000000000	0.000000000000	-0.000000000000	-0.000000000000	-0.000000000000
3459.183673469387	0.000020274170	0.000000872793	0.000017695158	0.000000000000	0.000000000000	-0.000000000000	-0.000000000000	-0.000000000000
3465.306122448979	0.000020274170	0.000000872793	0.000017695158	0.000000000000	0.000000000000	-0.000000000000	-0.000000000000	-0.000000000000
3471.428571428571	0.000020274170	0.000000872793	0.000017695158	0.000000000000	0.000000000000	-0.000000000000	-0.000000000000	-0.000000000000
3477.551020408163	0.000020274170	0.000000872793	0.000017695158	0.000000000000	0.000000000000	-0.000000000000	-0.000000000000	-0.000000000000
3483.673469387755	0.000020274170	0.000000872793	0.000017695158	0.000000000000	0.000000000000	-0.000000000000	-0.000000000000	-0.000000000000
3489.795918367347	0.000020274170	0.000000872793	0.000017695158	0.000000000000	0.000000000000	-0.000000000000	-0.000000000000	-0.000000000000
3495.918367346939	0.000020274170	0.000000872793	0.000017695158	0.000000000000	0.000000000000	-0.000000000000	-0.000000000000	-0.000000000000
3502.040816326531	0.000020274170	0.000000872793	0.000017695158	0.000000000000	0.000000000000	-0.000000000000	-0.000000000000	-0.000000000000
3508.163265306122	0.000020274170	0.000000872793	0.000017695158	0.000000000000	0.000000000000	-0.000000000000	-0.000000000000	-0.000000000000
3514.285714285714	0.000020274170	0.000000872793	0.000017695158	0.000000000000	0.000000000000	-0.000000000000	-0.000000000000	-0.000000000000
3520.408163265306	0.000020274170	0.000000872793	0.000017695158	0.000000000000	0.000000000000	-0.000000000000	-0.000000000000	-0.000000000000
3526.530612244898	0.000020274170	0.000000872793	0.000017695158	0.000000000000	0.000000000000	-0.000000000000	-0.000000000000	-0.000000000000
3532.653061224490	0.000020274170	0.000000872793	0.000017695158	0.000000000000	0.000000000000	-0.000000000000	-0.000000000000	-0.000000000000
3538.775510204081	0.000020274170	0.000000872793	0.000017695158	0.000000000000	0.000000000000	-0.000000000000	-0.000000000000	-0.000000000000
3544.897959183673	0.000020274170	0.000000872793	0.000017695158	0.000000000000	0.000000000000	-0.000000000000	-0.000000000000	-0.000000000000
3551.020408163265	0.000020274170	0.000000872793	0.000017695158	0.000000000000	0.000000000000	-0.000000000000	-0.000000000000	-0.000000000000
3557.142857142857	0.000020274170	0.000000872793	0.000017695158	0.000000000000	0.000000000000	-0.000000000000	-0.000000000000	-0.000000000000
3563.265306122449	0.000020274170	0.000000872793	0.000017695158	0.000000000000	0.000000000000	-0.000000000000	-0.000000000000	-0.000000000000
3569.387755102041	0.000020274170	0.000000872793	0.000017695158	0.000000000000	0.000000000000	-0.000000000000	-0.000000000000	-0.000000000000
3575.510204081632	0.000020274170	0.000000872793	0.000017695158	0.000000000000	0.000000000000	-0.000000000000	-0.000000000000	-0.000000000000
3581.632653061224	0.000020274170	0.000000872793	0.000017695158	0.000000000000	0.000000000000	-0.000000000000	-0.000000000000	-0.000000000000
3587.755102040816	0.000020274170	0.000000872793	0.000017695158	0.000000000000	0.000000000000	-0.000000000000	-0.000000000000	-0.000000000000
3593.877551020408	0.000020274170	0.000000872793	0.000017695158	0.000000000000	0.000000000000	-0.000000000000	-0.000000000000	-0.000000000000
3600.000000000000	0.000020274170	0.000000872793	0.000017695158	0.000000000000	0.000000000000	-0.000000000000	-0.000000000000	-0.000000000000
3606.122448979592	0.000020274170	0.000000872793	0.000017695158	0.000000000000	0.000000000000	-0.000000000000	-0.000000000000	-0.000000000000
3612.244897959184	0.000020274170	0.000000872793	0.000017695158	0.000000000000	0.000000000000	-0.000000000000	-0.000000000000	-0.000000000000
3618.367346938775	0.000020274170	0.000000872793	0.000017695158	0.000000000000	0.000000000000	-0.000000000000	-0.000000000000	-0.000000000000
3624.489795918367	0.000020274170	0.000000872793	0.000017695158	0.000000000000	0.000000000000	-0.000000000000	-0.000000000000	-0.000000000000
3630.612244897959	0.000020274170	0.000000872793	0.000017695158	0.000000000000	0.000000000000	-0.000000000000	-0.000000000000	-0.000000000000
3636.734693877551	0.000020274170	0.000000872793	0.000017695158	0.000000000000	0.000000000000	-0.000000000000	-0.000000000000	-0.000000000000
3642.857142857143	0.000020274170	0.000000872793	0.000017695158	0.000000000000	0.000000000000	-0.000000000000	-0.000000000000	-0.000000000000
3648.979591836734	0.000020274170	0.000000872793	0.000017695158	0.000000000000	0.000000000000	-0.000000000000	-0.000000000000	-0.000000000000
3655.102040816326	0.000020274170	0.000000872793	0.000017695158	0.000000000000	0.000000000000	-0.000000000000	-0.000000000000	-0.000000000000
3661.224489795918	0.000020274170	0.000000872793	0.000017695158	0.000000000000	0.000000000000	-0.000000000000	-0.000000000000	-0.000000000000
3667.346938775510	0.000020274170	0.000000872793	0.000017695158	0.000000000000	0.000000000000	-0.000000000000	-0.000000000000	-0.000000000000
3673.469387755102	0.000020274170	0.000000872793	0.000017695158	0.000000000000	0.000000000000	-0.000000000000	-0.000000000000	-0.000000000000
3679.591836734694	0.000023007278	0.000000772798	0.000017779974	0.000002817925	0.000000281792	-0.000000031863	-0.000000010267	-0.000000042130
3685.714285714285	0.000023007278	0.000000772798	0.000017779974	0.000000000000	0.000000000000	0.000000000000	-0.000000000000	0.000000000000
3691.836734693878	0.000023007278	0.000000772798	0.000017779974	0.000000000000	0.000000000000	-0.000000000000	-0.000000000000	-0.000000000000
3697.959183673469	0.000023007278	0.000000772798	0.000017779974	0.000000000000	0.000000000000	-0.000000000000	-0.000000000000	-0.000000000000
3704.081632653061	0.000023007278	0.000000772798	0.000017779974	0.000000000000	0.000000000000	-0.000000000000	-0.000000000000	-0.000000000000
3710.204081632653	0.000023007278	0.000000772798	0.000017779974	0.000000000000	0.000000000000	-0.000000000000	-0.000000000000	-0.000000000000
3716.326530612245	0.000023007278	0.000000772798	0.000017779974	0.000000000000	0.000000000000	-0.000000000000	-0.000000000000	-0.000000000000
3722.448979591837	0.000023007278	0.000000772798	0.000017779974	0.000000000000	0.000000000000	-0.000000000000	-0.000000000000	-0.000000000000
3728.571428571428	0.000023007278	0.000000772798	0.000017779974	0.000000000000	0.000000000000	-0.000000000000	-0.000000000000	-0.000000000000
3734.693877551020	0.000023007278	0.000000772798	0.000017779974	0.000000000000	0.000000000000	-0.000000000000	-0.000000000000	-0.000000000000
3740.816326530612	0.000023007278	0.000000772798	0.000017779974	0.000000000000	0.000000000000	-0.000000000000	-0.000000000000	-0.000000000000
3746.938775510204	0.000023007278	0.000000772798	0.000017779974	0.000000000000	0.000000000000	-0.000000000000	-0.000000000000	-0.000000000000
3753.061224489796	0.000023007278	0.000000772798	0.000017779974	0.000000000000	0.000000000000	-0.000000000000	-0.000000000000	-0.000000000000
3759.183673469387	0.000023007278	0.000000772798	0.000017779974	0.000000000000	0.000000000000	-0.000000000000	-0.000000000000	-0.000000000000
3765.306122448979	0.000023007278	0.000000772798	0.000017779974	0.000000000000	0.000000000000	-0.000000000000	-0.000000000000	-0.000000000000
3771.428571428571	0.000023007278	0.000000772798	0.000017779974	0.000000000000	0.000000000000	-0.000000000000	-0.000000000000	-0.000000000000
3777.551020408163	0.000023007278	0.000000772798	0.000017779974	0.000000000000	0.000000000000	-0.000000000000	-0.000000000000	-0.000000000000
3783.673469387755	0.000023007278	0.000000772798	0.000017779974	0.000000000000	0.000000000000	-0.000000000000	-0.000000000000	-0.000000000000
3789.795918367347	0.000023007278	0.000000772798	0.000017779974	0.000000000000	0.000000000000	-0.000000000000	-0.000000000000	-0.000000000000
3795.918367346939	0.000023007278	0.000000772798	0.000017779974	0.000000000000	0.000000000000	-0.000000000000	-0.000000000000	-0.000000000000
3802.040816326531	0.000023007278	0.000000772798	0.000017779974	0.000000000000	0.000000000000	-0.000000000000	-0.000000000000	-0.000000000000
3808.163265306122	0.000023007278	0.000000772798	0.000017779974	0.000000000000	0.000000000000	-0.000000000000	-0.000000000000	-0.000000000000
3814.285714285714	0.000023007278	0.000000772798	0.000017779974	0.000000000000	0.000000000000	-0.000000000000	-0.000000000000	-0.000000000000
3820.408163265306	0.000023007278	0.000000772798	0.000017779974	0.000000000000	0.000000000000	-0.000000000000	-0.000000000000	-0.000000000000
3826.530612244898	0.000023007278	0.000000772798	0.000017779974	0.000000000000	0.000000000000	-0.000000000000	-0.000000000000	-0.000000000000
3832.653061224490	0.000023007278	0.000000772798	0.000017779974	0.000000000000	0.000000000000	-0.000000000000	-0.000000000000	-0.000000000000
3838.775510204081	0.000023007278	0.000000772798	0.000017779974	0.000000000000	0.000000000000	-0.000000000000	-0.000000000000	-0.000000000000
3844.897959183673	0.000023007278	0.000000772798	0.000017779974	0.000000000000	0.000000000000	-0.000000000000	-0.000000000000	-0.000000000000
3851.020408163265	0.000023007278	0.000000772798	0.000017779974	0.000000000000	0.000000000000	-0.000000000000	-0.000000000000	-0.000000000000
3857.142857142857	0.000023007278	0.000000772798	0.000017779974	0.000000000000	0.000000000000	-0.000000000000	-0.000000000000	-0.000000000000
3863.265306122449	0.000023007278	0.000000772798	0.000017779974	0.000000000000	0.000000000000	-0.000000000000	-0.000000000000	-0.000000000000
3869.387755102041	0.000023007278	0.000000772798	0.000017779974	0.000000000000	0.000000000000	-0.000000000000	-0.000000000000	-0.000000000000
3875.510204081632	0.000023007278	0.000000772798	0.000017779974	0.000000000000	0.000000000000	-0.000000000000	-0.000000000000	-0.000000000000
3881.632653061224	0.000023007278	0.000000772798	0.000017779974	0.000000000000	0.000000000000	-0.000000000000	-0.000000000000	-0.000000000000
3887.755102040816	0.000023007278	0.000000772798	0.000017779974	0.000000000000	0.000000000000	-0.000000000000	-0.000000000000	-0.000000000000
3893.877551020408	0.000023007278	0.000000772798	0.000017779974	0.000000000000	0.000000000000	-0.000000000000	-0.000000000000	-0.000000000000
3900.000000000000	0.000023007278	0.000000772798	0.000017779974	0.000000000000	0.000000000000	-0.000000000000	-0.000000000000	-0.000000000000
3906.122448979592	0.000023007278	0.000000772798	0.000017779974	0.000000000000	0.000000000000	-0.000000000000	-0.000000000000	-0.000000000000
3912.244897959184	0.000023007278	0.000000772798	0.000017779974	0.000000000000	0.000000000000	-0.000000000000	-0.000000000000	-0.000000000000
3918.367346938775	0.000023007278	0.000000772798	0.000017779974	0.000000000000	0.000000000000	-0.000000000000	-0.000000000000	-0.000000000000
3924.489795918367	0.000023007278	0.000000772798	0.000017779974	0.000000000000	0.000000000000	-0.000000000000	-0.000000000000	-0.000000000000
3930.612244897959	0.000023007278	0.000000772798	0.000017779974	0.000000000000	0.000000000000	-0.000000000000	-0.000000000000	-0.000000000000
3936.734693877551	0.000023007278	0.000000772798	0.000017779974	0.000000000000	0.000000000000	-0.000000000000	-0.000000000000	-0.000000000000
3942.857142857143	0.000023007278	0.000000772798	0.000017779974	0.000000000000	0.000000000000	-0.000000000000	-0.000000000000	-0.000000000000
3948.979591836734	0.000023007278	0.000000772798	0.000017779974	0.000000000000	0.000000000000	-0.000000000000	-0.000000000000	-0.000000000000
3955.102040816326	0.000023007278	0.000000772798	0.000017779974	0.000000000000	0.000000000000	-0.000000000000	-0.000000000000	-0.000000000000
3961.224489795918	0.000023007278	0.000000772798	0.000017779974	0.000000000000	0.000000000000	-0.000000000000	-0.000000000000	-0.000000000000
3967.346938775510	0.000023007278	0.000000772798	0.000017779974	0.000000000000	0.000000000000	-0.000000000000	-0.000000000000	-0.000000000000
3973.469387755102	0.000023007278	0.000000772798	0.000017779974	0.000000000000	0.000000000000	-0.000000000000	-0.000000000000	-0.000000000000
3979.591836734694	0.000023007278	0.000000772798	0.000017779974	0.000000000000	0.000000000000	-0.000000000000	-0.000000000000	-0.000000000000
3985.714285714285	0.000025710911	0.000000694073	0.000017845259	0.000002768917	0.000000276892	-0.000000024525	-0.000000010157	-0.000000034682
3991.836734693877	0.000025710911	0.000000694073	0.000017845259	0.000000000000	0.000000000000	0.000000000000	-0.000000000000	0.000000000000
3997.959183673469	0.000025710911	0.000000694073	0.000017845259	0.000000000000	0.000000000000	-0.000000000000	-0.000000000000	-0.000000000000
4004.081632653061	0.000025710911	0.000000694073	0.000017845259	0.000000000000	0.000000000000	-0.000000000000	-0.000000000000	-0.000000000000
4010.204081632653	0.000025710911	0.000000694073	0.000017845259	0.000000000000	0.000000000000	-0.000000000000	-0.000000000000	-0.000000000000
4016.326530612245	0.000025710911	0.000000694073	0.000017845259	0.000000000000	0.000000000000	-0.000000000000	-0.000000000000	-0.000000000000
4022.448979591837	0.000025710911	0.000000694073	0.000017845259	0.000000000000	0.000000000000	-0.000000000000	-0.000000000000	-0.000000000000
4028.571428571428	0.000025710911	0.000000694073	0.000017845259	0.000000000000	0.000000000000	-0.000000000000	-0.000000000000	-0.000000000000
4034.693877551020	0.000025710911	0.000000694073	0.000017845259	0.000000000000	0.000000000000	-0.000000000000	-0.000000000000	-0.000000000000
4040.816326530612	0.000025710911	0.000000694073	0.000017845259	0.000000000000	0.000000000000	-0.000000000000	-0.000000000000	-0.000000000000
4046.938775510204	0.000025710911	0.000000694073	0.000017845259	0.000000000000	0.000000000000	-0.000000000000	-0.000000000000	-0.000000000000
4053.061224489796	0.000025710911	0.000000694073	0.000017845259	0.000000000000	0.000000000000	-0.000000000000	-0.000000000000	-0.000000000000
4059.183673469387	0.000025710911	0.000000694073	0.000017845259	0.000000000000	0.000000000000	-0.000000000000	-0.000000000000	-0.000000000000
4065.306122448979	0.000025710911	0.000000694073	0.000017845259	0.000000000000	0.000000000000	-0.000000000000	-0.000000000000	-0.000000000000
4071.428571428571	0.000025710911	0.000000694073	0.000017845259	0.000000000000	0.000000000000	-0.000000000000	-0.000000000000	-0.000000000000
4077.551020408163	0.000025710911	0.000000694073	0.000017845259	0.000000000000	0.000000000000	-0.000000000000	-0.000000000000	-0.000000000000
4083.673469387755	0.000025710911	0.000000694073	0.000017845259	0.000000000000	0.000000000000	-0.000000000000	-0.000000000000	-0.000000000000
4089.795918367347	0.000025710911	0.000000694073	0.000017845259	0.000000000000	0.000000000000	-0.000000000000	-0.000000000000	-0.000000000000
4095.918367346939	0.000025710911	0.000000694073	0.000017845259	0.000000000000	0.000000000000	-0.000000000000	-0.000000000000	-0.000000000000
4102.040816326530	0.000025710911	0.000000694073	0.000017845259	0.000000000000	0.000000000000	-0.000000000000	-0.000000000000	-0.000000000000
4108.163265306122	0.000025710911	0.000000694073	0.000017845259	0.000000000000	0.000000000000	-0.000000000000	-0.000000000000	-0.000000000000
4114.285714285714	0.000025710911	0.000000694073	0.000017845259	0.000000000000	0.000000000000	-0.000000000000	-0.000000000000	-0.000000000000
4120.408163265306	0.000025710911	0.000000694073	0.000017845259	0.000000000000	0.000000000000	-0.000000000000	-0.000000000000	-0.000000000000
4126.530612244897	0.000025710911	0.000000694073	0.000017845259	0.000000000000	0.000000000000	-0.000000000000	-0.000000000000	-0.000000000000
4132.653061224490	0.000025710911	0.000000694073	0.000017845259	0.000000000000	0.000000000000	-0.000000000000	-0.000000000000	-0.000000000000
4138.775510204081	0.000025710911	0.000000694073	0.000017845259	0.000000000000	0.000000000000	-0.000000000000	-0.000000000000	-0.000000000000
4144.897959183673	0.000025710911	0.000000694073	0.000017845259	0.000000000000	0.000000000000	-0.000000000000	-0.000000000000	-0.000000000000
4151.020408163266	0.000025710911	0.000000694073	0.000017845259	0.000000000000	0.000000000000	-0.000000000000	-0.000000000000	-0.000000000000
4157.142857142857	0.000025710911	0.000000694073	0.000017845259	0.000000000000	0.000000000000	-0.000000000000	-0.000000000000	-0.000000000000
4163.265306122449	0.000025710911	0.000000694073	0.000017845259	0.000000000000	0.000000000000	-0.000000000000	-0.000000000000	-0.000000000000
4169.387755102041	0.000025710911	0.000000694073	0.000017845259	0.000000000000	0.000000000000	-0.000000000000	-0.000000000000	-0.000000000000
4175.510204081633	0.000025710911	0.000000694073	0.000017845259	0.000000000000	0.000000000000	-0.000000000000	-0.000000000000	-0.000000000000
4181.632653061224	0.000025710911	0.000000694073	0.000017845259	0.000000000000	0.000000000000	-0.000000000000	-0.000000000000	-0.000000000000
4187.755102040816	0.000025710911	0.000000694073	0.000017845259	0.000000000000	0.000000000000	-0.000000000000	-0.000000000000	-0.000000000000
4193.877551020408	0.000025710911	0.000000694073	0.000017845259	0.000000000000	0.000000000000	-0.000000000000	-0.000000000000	-0.000000000000
4200.000000000000	0.000025710911	0.000000694073	0.000017845259	0.000000000000	0.000000000000	-0.000000000000	-0.000000000000	-0.000000000000
4206.122448979591	0.000025710911	0.000000694073	0.000017845259	0.000000000000	0.000000000000	-0.000000000000	-0.000000000000	-0.000000000000
4212.244897959184	0.000025710911	0.000000694073	0.000017845259	0.000000000000	0.000000000000	-0.000000000000	-0.000000000000	-0.000000000000
4218.367346938775	0.000025710911	0.000000694073	0.000017845259	0.000000000000	0.000000000000	-0.000000000000	-0.000000000000	-0.000000000000
4224.489795918367	0.000025710911	0.000000694073	0.000017845259	0.000000000000	0.000000000000	-0.000000000000	-0.000000000000	-0.000000000000
4230.612244897959	0.000025710911	0.000000694073	0.000017845259	0.000000000000	0.000000000000	-0.000000000000	-0.000000000000	-0.000000000000
4236.734693877551	0.000025710911	0.000000694073	0.000017845259	0.000000000000	0.000000000000	-0.000000000000	-0.000000000000	-0.000000000000
4242.857142857142	0.000025710911	0.000000694073	0.000017845259	0.000000000000	0.000000000000	-0.000000000000	-0.000000000000	-0.000000000000
4248.979591836734	0.000025710911	0.000000694073	0.000017845259	0.000000000000	0.000000000000	-0.000000000000	-0.000000000000	-0.000000000000
4255.102040816327	0.000025710911	0.000000694073	0.000017845259	0.000000000000	0.000000000000	-0.000000000000	-0.000000000000	-0.000000000000
4261.224489795918	0.000025710911	0.000000694073	0.000017845259	0.000000000000	0.000000000000	-0.000000000000	-0.000000000000	-0.000000000000
4267.346938775510	0.000025710911	0.000000694073	0.000017845259	0.000000000000	0.000000000000	-0.000000000000	-0.000000000000	-0.000000000000
4273.469387755102	0.000025710911	0.000000694073	0.000017845259	0.000000000000	0.000000000000	-0.000000000000	-0.000000000000	-0.000000000000
4279.591836734694	0.000025710911	0.000000694073	0.000017845259	0.000000000000	0.000000000000	-0.000000000000	-0.000000000000	-0.000000000000
4285.714285714285	0.000025710911	0.000000694073	0.000017845259	0.000000000000	0.000000000000	-0.000000000000	-0.000000000000	-0.000000000000
4291.836734693878	0.000028380273	0.000000630602	0.000017896659	0.000002720762	0.000000272076	-0.000000019309	-0.000000010028	-0.000000029337
4297.959183673469	0.000028380273	0.000000630602	0.000017896659	0.000000000000	0.000000000000	0.000000000000	-0.000000000000	0.000000000000
4304.081632653061	0.000028380273	0.000000630602	0.000017896659	0.000000000000	0.000000000000	-0.000000000000	-0.000000000000	-0.000000000000
4310.204081632653	0.000028380273	0.000000630602	0.000017896659	0.000000000000	0.000000000000	-0.000000000000	-0.000000000000	-0.000000000000
4316.326530612245	0.000028380273	0.000000630602	0.000017896659	0.000000000000	0.000000000000	-0.000000000000	-0.000000000000	-0.000000000000
4322.448979591836	0.000028380273	0.000000630602	0.000017896659	0.000000000000	0.000000000000	-0.000000000000	-0.000000000000	-0.000000000000
4328.571428571428	0.000028380273	0.000000630602	0.000017896659	0.000000000000	0.000000000000	-0.000000000000	-0.000000000000	-0.000000000000
4334.693877551020	0.000028380273	0.000000630602	0.000017896659	0.000000000000	0.000000000000	-0.000000000000	-0.000000000000	-0.000000000000
4340.816326530612	0.000028380273	0.000000630602	0.000017896659	0.000000000000	0.000000000000	-0.000000000000	-0.000000000000	-0.000000000000
4346.938775510203	0.000028380273	0.000000630602	0.000017896659	0.000000000000	0.000000000000	-0.000000000000	-0.000000000000	-0.000000000000
4353.061224489796	0.000028380273	0.000000630602	0.000017896659	0.000000000000	0.000000000000	-0.000000000000	-0.000000000000	-0.000000000000
4359.183673469388	0.000028380273	0.000000630602	0.000017896659	0.000000000000	0.000000000000	-0.000000000000	-0.000000000000	-0.000000000000
4365.306122448979	0.000028380273	0.000000630602	0.000017896659	0.000000000000	0.000000000000	-0.000000000000	-0.000000000000	-0.000000000000
4371.428571428572	0.000028380273	0.000000630602	0.000017896659	0.000000000000	0.000000000000	-0.000000000000	-0.000000000000	-0.000000000000
4377.551020408163	0.000028380273	0.000000630602	0.000017896659	0.000000000000	0.000000000000	-0.000000000000	-0.000000000000	-0.000000000000
4383.673469387755	0.000028380273	0.000000630602	0.000017896659	0.000000000000	0.000000000000	-0.000000000000	-0.000000000000	-0.000000000000
4389.795918367347	0.000028380273	0.000000630602	0.000017896659	0.000000000000	0.000000000000	-0.000000000000	-0.000000000000	-0.000000000000
4395.918367346939	0.000028380273	0.000000630602	0.000017896659	0.000000000000	0.000000000000	-0.000000000000	-0.000000000000	-0.000000000000
4402.040816326530	0.000028380273	0.000000630602	0.000017896659	0.000000000000	0.000000000000	-0.000000000000	-0.000000000000	-0.000000000000
4408.163265306122	0.000028380273	0.000000630602	0.000017896659	0.000000000000	0.000000000000	-0.000000000000	-0.000000000000	-0.000000000000
4414.285714285714	0.000028380273	0.000000630602	0.000017896659	0.000000000000	0.000000000000	-0.000000000000	-0.000000000000	-0.000000000000
4420.408163265306	0.000028380273	0.000000630602	0.000017896659	0.000000000000	0.000000000000	-0.000000000000	-0.000000000000	-0.000000000000
4426.530612244897	0.000028380273	0.000000630602	0.000017896659	0.000000000000	0.000000000000	-0.000000000000	-0.000000000000	-0.000000000000
4432.653061224490	0.000028380273	0.000000630602	0.000017896659	0.000000000000	0.000000000000	-0.000000000000	-0.000000000000	-0.000000000000
4438.775510204081	0.000028380273	0.000000630602	0.000017896659	0.000000000000	0.000000000000	-0.000000000000	-0.000000000000	-0.000000000000
4444.897959183673	0.000028380273	0.000000630602	0.000017896659	0.000000000000	0.000000000000	-0.000000000000	-0.000000000000	-0.000000000000
4451.020408163266	0.000028380273	0.000000630602	0.000017896659	0.000000000000	0.000000000000	-0.000000000000	-0.000000000000	-0.000000000000
4457.142857142857	0.000028380273	0.000000630602	0.000017896659	0.000000000000	0.000000000000	-0.000000000000	-0.000000000000	-0.000000000000
4463.265306122449	0.000028380273	0.000000630602	0.000017896659	0.000000000000	0.000000000000	-0.000000000000	-0.000000000000	-0.000000000000
4469.387755102041	0.000028380273	0.000000630602	0.000017896659	0.000000000000	0.000000000000	-0.000000000000	-0.000000000000	-0.000000000000
4475.510204081633	0.000028380273	0.000000630602	0.000017896659	0.000000000000	0.000000000000	-0.000000000000	-0.000000000000	-0.000000000000
4481.632653061224	0.000028380273	0.000000630602	0.000017896659	0.000000000000	0.000000000000	-0.000000000000	-0.000000000000	-0.000000000000
4487.755102040816	0.000028380273	0.000000630602	0.000017896659	0.000000000000	0.000000000000	-0.000000000000	-0.000000000000	-0.000000000000
4493.877551020408	0.000028380273	0.000000630602	0.000017896659	0.000000000000	0.000000000000	-0.000000000000	-0.000000000000	-0.000000000000
4500.000000000000	0.000028380273	0.000000630602	0.000017896659	0.000000000000	0.000000000000	-0.000000000000	-0.000000000000	-0.000000000000
4506.122448979591	0.000028380273	0.000000630602	0.000017896659	0.000000000000	0.000000000000	-0.000000000000	-0.000000000000	-0.000000000000
4512.244897959184	0.000028380273	0.000000630602	0.000017896659	0.000000000000	0.000000000000	-0.000000000000	-0.000000000000	-0.000000000000
4518.367346938775	0.000028380273	0.000000630602	0.000017896659	0.000000000000	0.000000000000	-0.000000000000	-0.000000000000	-0.000000000000
4524.489795918367	0.000028380273	0.000000630602	0.000017896659	0.000000000000	0.000000000000	-0.000000000000	-0.000000000000	-0.000000000000
4530.612244897959	0.000028380273	0.000000630602	0.000017896659	0.000000000000	0.000000000000	-0.000000000000	-0.000000000000	-0.000000000000
4536.734693877551	0.000028380273	0.000000630602	0.000017896659	0.000000000000	0.000000000000	-0.000000000000	-0.000000000000	-0.000000000000
4542.857142857142	0.000028380273	0.000000630602	0.000017896659	0.000000000000	0.000000000000	-0.000000000000	-0.000000000000	-0.000000000000
4548.979591836734	0.000028380273	0.000000630602	0.000017896659	0.000000000000	0.000000000000	-0.000000000000	-0.000000000000	-0.000000000000
4555.102040816327	0.000028380273	0.000000630602	0.000017896659	0.000000000000	0.000000000000	-0.000000000000	-0.000000000000	-0.000000000000
4561.224489795918	0.000028380273	0.000000630602	0.000017896659	0.000000000000	0.000000000000	-0.000000000000	-0.000000000000	-0.000000000000
4567.346938775510	0.000028380273	0.000000630602	0.000017896659	0.000000000000	0.000000000000	-0.000000000000	-0.000000000000	-0.000000000000
4573.469387755102	0.000028380273	0.000000630602	0.000017896659	0.000000000000	0.000000000000	-0.000000000000	-0.000000000000	-0.000000000000
4579.591836734694	0.000028380273	0.000000630602	0.000017896659	0.000000000000	0.000000000000	-0.000000000000	-0.000000000000	-0.000000000000
4585.714285714285	0.000028380273	0.000000630602	0.000017896659	0.000000000000	0.000000000000	-0.000000000000	-0.000000000000	-0.000000000000
4591.836734693878	0.000028380273	0.000000630602	0.000017896659	0.000000000000	0.000000000000	-0.000000000000	-0.000000000000	-0.000000000000
4597.959183673469	0.000031012491	0.000000578408	0.000017937886	0.000002673445	0.000000267344	-0.000000015487	-0.000000009888	-0.000000025376
4604.081632653061	0.000031012491	0.000000578408	0.000017937886	0.000000000000	0.000000000000	0.000000000000	-0.000000000000	0.000000000000
4610.204081632653	0.000031012491	0.000000578408	0.000017937886	0.000000000000	0.000000000000	-0.000000000000	-0.000000000000	-0.000000000000
4616.326530612245	0.000031012491	0.000000578408	0.000017937886	0.000000000000	0.000000000000	-0.000000000000	-0.000000000000	-0.000000000000
4622.448979591836	0.000031012491	0.000000578408	0.000017937886	0.000000000000	0.000000000000	-0.000000000000	-0.000000000000	-0.000000000000
4628.571428571428	0.000031012491	0.000000578408	0.000017937886	0.000000000000	0.000000000000	-0.000000000000	-0.000000000000	-0.000000000000
4634.693877551020	0.000031012491	0.000000578408	0.000017937886	0.000000000000	0.000000000000	-0.000000000000	-0.000000000000	-0.000000000000
4640.816326530612	0.000031012491	0.000000578408	0.000017937886	0.000000000000	0.000000000000	-0.000000000000	-0.000000000000	-0.000000000000
4646.938775510203	0.000031012491	0.000000578408	0.000017937886	0.000000000000	0.000000000000	-0.000000000000	-0.000000000000	-0.000000000000
4653.061224489796	0.000031012491	0.000000578408	0.000017937886	0.000000000000	0.000000000000	-0.000000000000	-0.000000000000	-0.000000000000
4659.183673469388	0.000031012491	0.000000578408	0.000017937886	0.000000000000	0.000000000000	-0.000000000000	-0.000000000000	-0.000000000000
4665.306122448979	0.000031012491	0.000000578408	0.000017937886	0.000000000000	0.000000000000	-0.000000000000	-0.000000000000	-0.000000000000
4671.428571428572	0.000031012491	0.000000578408	0.000017937886	0.000000000000	0.000000000000	-0.000000000000	-0.000000000000	-0.000000000000
4677.551020408163	0.000031012491	0.000000578408	0.000017937886	0.000000000000	0.000000000000	-0.000000000000	-0.000000000000	-0.000000000000
4683.673469387755	0.000031012491	0.000000578408	0.000017937886	0.000000000000	0.000000000000	-0.000000000000	-0.000000000000	-0.000000000000
4689.795918367347	0.000031012491	0.000000578408	0.000017937886	0.000000000000	0.000000000000	-0.000000000000	-0.000000000000	-0.000000000000
4695.918367346939	0.000031012491	0.000000578408	0.000017937886	0.000000000000	0.000000000000	-0.000000000000	-0.000000000000	-0.000000000000
4702.040816326530	0.000031012491	0.000000578408	0.000017937886	0.000000000000	0.000000000000	-0.000000000000	-0.000000000000	-0.000000000000
4708.163265306122	0.000031012491	0.000000578408	0.000017937886	0.000000000000	0.000000000000	-0.000000000000	-0.000000000000	-0.000000000000
4714.285714285714	0.000031012491	0.000000578408	0.000017937886	0.000000000000	0.000000000000	-0.000000000000	-0.000000000000	-0.000000000000
4720.408163265306	0.000031012491	0.000000578408	0.000017937886	0.000000000000	0.000000000000	-0.000000000000	-0.000000000000	-0.000000000000
4726.530612244897	0.000031012491	0.000000578408	0.000017937886	0.000000000000	0.000000000000	-0.000000000000	-0.000000000000	-0.000000000000
4732.653061224490	0.000031012491	0.000000578408	0.000017937886	0.000000000000	0.000000000000	-0.000000000000	-0.000000000000	-0.000000000000
4738.775510204081	0.000031012491	0.000000578408	0.000017937886	0.000000000000	0.000000000000	-0.000000000000	-0.000000000000	-0.000000000000
4744.897959183673	0.000031012491	0.000000578408	0.000017937886	0.000000000000	0.000000000000	-0.000000000000	-0.000000000000	-0.000000000000
4751.020408163265	0.000031012491	0.000000578408	0.000017937886	0.000000000000	0.000000000000	-0.000000000000	-0.000000000000	-0.000000000000
4757.142857142857	0.000031012491	0.000000578408	0.000017937886	0.000000000000	0.000000000000	-0.000000000000	-0.000000000000	-0.000000000000
4763.265306122449	0.000031012491	0.000000578408	0.000017937886	0.000000000000	0.000000000000	-0.000000000000	-0.000000000000	-0.000000000000
4769.387755102041	0.000031012491	0.000000578408	0.000017937886	0.000000000000	0.000000000000	-0.000000000000	-0.000000000000	-0.000000000000
4775.510204081633	0.000031012491	0.000000578408	0.000017937886	0.000000000000	0.000000000000	-0.000000000000	-0.000000000000	-0.000000000000
4781.632653061224	0.000031012491	0.000000578408	0.000017937886	0.000000000000	0.000000000000	-0.000000000000	-0.000000000000	-0.000000000000
4787.755102040816	0.000031012491	0.000000578408	0.000017937886	0.000000000000	0.000000000000	-0.000000000000	-0.000000000000	-0.000000000000
4793.877551020408	0.000031012491	0.000000578408	0.000017937886	0.000000000000	0.000000000000	-0.000000000000	-0.000000000000	-0.000000000000
4800.000000000000	0.000031012491	0.000000578408	0.000017937886	0.000000000000	0.000000000000	-0.000000000000	-0.000000000000	-0.000000000000
4806.122448979591	0.000031012491	0.000000578408	0.000017937886	0.000000000000	0.000000000000	-0.000000000000	-0.000000000000	-0.000000000000
4812.244897959184	0.000031012491	0.000000578408	0.000017937886	0.000000000000	0.000000000000	-0.000000000000	-0.000000000000	-0.000000000000
4818.367346938775	0.000031012491	0.000000578408	0.000017937886	0.000000000000	0.000000000000	-0.000000000000	-0.000000000000	-0.000000000000
4824.489795918367	0.000031012491	0.000000578408	0.000017937886	0.000000000000	0.000000000000	-0.000000000000	-0.000000000000	-0.000000000000
4830.612244897959	0.000031012491	0.000000578408	0.000017937886	0.000000000000	0.000000000000	-0.000000000000	-0.000000000000	-0.000000000000
4836.734693877551	0.000031012491	0.000000578408	0.000017937886	0.000000000000	0.000000000000	-0.000000000000	-0.000000000000	-0.000000000000
4842.857142857142	0.000031012491	0.000000578408	0.000017937886	0.000000000000	0.000000000000	-0.000000000000	-0.000000000000	-0.000000000000
4848.979591836734	0.000031012491	0.000000578408	0.000017937886	0.000000000000	0.000000000000	-0.000000000000	-0.000000000000	-0.000000000000
4855.102040816327	0.000031012491	0.000000578408	0.000017937886	0.000000000000	0.000000000000	-0.000000000000	-0.000000000000	-0.000000000000
4861.224489795918	0.000031012491	0.000000578408	0.000017937886	0.000000000000	0.000000000000	-0.000000000000	-0.000000000000	-0.000000000000
4867.346938775510	0.000031012491	0.000000578408	0.000017937886	0.000000000000	0.000000000000	-0.000000000000	-0.000000000000	-0.000000000000
4873.469387755102	0.000031012491	0.000000578408	0.000017937886	0.000000000000	0.000000000000	-0.000000000000	-0.000000000000	-0.000000000000
4879.591836734694	0.000031012491	0.000000578408	0.000017937886	0.000000000000	0.000000000000	-0.000000000000	-0.000000000000	-0.000000000000
4885.714285714285	0.000031012491	0.000000578408	0.000017937886	0.000000000000	0.000000000000	-0.000000000000	-0.000000000000	-0.000000000000
4891.836734693878	0.000031012491	0.000000578408	0.000017937886	0.000000000000	0.000000000000	-0.000000000000	-0.000000000000	-0.000000000000
4897.959183673469	0.000031012491	0.000000578408	0.000017937886	0.000000000000	0.000000000000	-0.000000000000	-0.000000000000	-0.000000000000
4904.081632653061	0.000033605863	0.000000534772	0.000017971464	0.000002626950	0.000000262695	-0.000000012614	-0.000000009742	-0.000000022356
4910.204081632653	0.000033605863	0.000000534772	0.000017971464	0.000000000000	0.000000000000	-0.000000000000	-0.000000000000	-0.000000000000
4916.326530612245	0.000033605863	0.000000534772	0.000017971464	0.000000000000	0.000000000000	-0.000000000000	-0.000000000000	-0.000000000000
4922.448979591836	0.000033605863	0.000000534772	0.000017971464	0.000000000000	0.000000000000	-0.000000000000	-0.000000000000	-0.000000000000
4928.571428571428	0.000033605863	0.000000534772	0.000017971464	0.000000000000	0.000000000000	-0.000000000000	-0.000000000000	-0.000000000000
4934.693877551020	0.000033605863	0.000000534772	0.000017971464	0.000000000000	0.000000000000	-0.000000000000	-0.000000000000	-0.000000000000
4940.816326530612	0.000033605863	0.000000534772	0.000017971464	0.000000000000	0.000000000000	-0.000000000000	-0.000000000000	-0.000000000000
4946.938775510203	0.000033605863	0.000000534772	0.000017971464	0.000000000000	0.000000000000	-0.000000000000	-0.000000000000	-0.000000000000
4953.061224489796	0.000033605863	0.000000534772	0.000017971464	0.000000000000	0.000000000000	-0.000000000000	-0.000000000000	-0.000000000000
4959.183673469388	0.000033605863	0.000000534772	0.000017971464	0.000000000000	0.000000000000	-0.000000000000	-0.000000000000	-0.000000000000
4965.306122448979	0.000033605863	0.000000534772	0.000017971464	0.000000000000	0.000000000000	-0.000000000000	-0.000000000000	-0.000000000000
4971.428571428572	0.000033605863	0.000000534772	0.000017971464	0.000000000000	0.000000000000	-0.000000000000	-0.000000000000	-0.000000000000
4977.551020408163	0.000033605863	0.000000534772	0.000017971464	0.000000000000	0.000000000000	-0.000000000000	-0.000000000000	-0.000000000000
4983.673469387755	0.000033605863	0.000000534772	0.000017971464	0.000000000000	0.000000000000	-0.000000000000	-0.000000000000	-0.000000000000
4989.795918367347	0.000033605863	0.000000534772	0.000017971464	0.000000000000	0.000000000000	-0.000000000000	-0.000000000000	-0.000000000000
4995.918367346939	0.000033605863	0.000000534772	0.000017971464	0.000000000000	0.000000000000	-0.000000000000	-0.000000000000	-0.000000000000
5002.040816326530	0.000033605863	0.000000534772	0.000017971464	0.000000000000	0.000000000000	-0.000000000000	-0.000000000000	-0.000000000000
5008.163265306122	0.000033605863	0.000000534772	0.000017971464	0.000000000000	0.000000000000	-0.000000000000	-0.000000000000	-0.000000000000
5014.285714285714	0.000033605863	0.000000534772	0.000017971464	0.000000000000	0.000000000000	-0.000000000000	-0.000000000000	-0.000000000000
5020.408163265306	0.000033605863	0.000000534772	0.000017971464	0.000000000000	0.000000000000	-0.000000000000	-0.000000000000	-0.000000000000
5026.530612244897	0.000033605863	0.000000534772	0.000017971464	0.000000000000	0.000000000000	-0.000000000000	-0.000000000000	-0.000000000000
5032.653061224490	0.000033605863	0.000000534772	0.000017971464	0.000000000000	0.000000000000	-0.000000000000	-0.000000000000	-0.000000000000
5038.775510204081	0.000033605863	0.000000534772	0.000017971464	0.000000000000	0.000000000000	-0.000000000000	-0.000000000000	-0.000000000000
5044.897959183673	0.000033605863	0.000000534772	0.000017971464	0.000000000000	0.000000000000	-0.000000000000	-0.000000000000	-0.000000000000
5051.020408163265	0.000033605863	0.000000534772	0.000017971464	0.000000000000	0.000000000000	-0.000000000000	-0.000000000000	-0.000000000000
5057.142857142857	0.000033605863	0.000000534772	0.000017971464	0.000000000000	0.000000000000	-0.000000000000	-0.000000000000	-0.000000000000
5063.265306122449	0.000033605863	0.000000534772	0.000017971464	0.000000000000	0.000000000000	-0.000000000000	-0.000000000000	-0.000000000000
5069.387755102041	0.000033605863	0.000000534772	0.000017971464	0.000000000000	0.000000000000	-0.000000000000	-0.000000000000	-0.000000000000
5075.510204081633	0.000033605863	0.000000534772	0.000017971464	0.000000000000	0.000000000000	-0.000000000000	-0.000000000000	-0.000000000000
5081.632653061224	0.000033605863	0.000000534772	0.000017971464	0.000000000000	0.000000000000	-0.000000000000	-0.000000000000	-0.000000000000
5087.755102040816	0.000033605863	0.000000534772	0.000017971464	0.000000000000	0.000000000000	-0.000000000000	-0.000000000000	-0.000000000000
5093.877551020408	0.000033605863	0.000000534772	0.000017971464	0.000000000000	0.000000000000	-0.000000000000	-0.000000000000	-0.000000000000
5100.000000000000	0.000033605863	0.000000534772	0.000017971464	0.000000000000	0.000000000000	-0.000000000000	-0.000000000000	-0.000000000000
5106.122448979591	0.000033605863	0.000000534772	0.000017971464	0.000000000000	0.000000000000	-0.000000000000	-0.000000000000	-0.000000000000
5112.244897959184	0.000033605863	0.000000534772	0.000017971464	0.000000000000	0.000000000000	-0.000000000000	-0.000000000000	-0.000000000000
5118.367346938775	0.000033605863	0.000000534772	0.000017971464	0.000000000000	0.000000000000	-0.000000000000	-0.000000000000	-0.000000000000
5124.489795918367	0.000033605863	0.000000534772	0.000017971464	0.000000000000	0.000000000000	-0.000000000000	-0.000000000000	-0.000000000000
5130.612244897959	0.000033605863	0.000000534772	0.000017971464	0.000000000000	0.000000000000	-0.000000000000	-0.000000000000	-0.000000000000
5136.734693877551	0.000033605863	0.000000534772	0.000017971464	0.000000000000	0.000000000000	-0.000000000000	-0.000000000000	-0.000000000000
5142.857142857142	0.000033605863	0.000000534772	0.000017971464	0.000000000000	0.000000000000	-0.000000000000	-0.000000000000	-0.000000000000
5148.979591836734	0.000033605863	0.000000534772	0.000017971464	0.000000000000	0.000000000000	-0.000000000000	-0.000000000000	-0.000000000000
5155.102040816326	0.000033605863	0.000000534772	0.000017971464	0.000000000000	0.000000000000	-0.000000000000	-0.000000000000	-0.000000000000
5161.224489795918	0.000033605863	0.000000534772	0.000017971464	0.000000000000	0.000000000000	-0.000000000000	-0.000000000000	-0.000000000000
5167.346938775510	0.000033605863	0.000000534772	0.000017971464	0.000000000000	0.000000000000	-0.000000000000	-0.000000000000	-0.000000000000
5173.469387755102	0.000033605863	0.000000534772	0.000017971464	0.000000000000	0.000000000000	-0.000000000000	-0.000000000000	-0.000000000000
5179.591836734694	0.000033605863	0.000000534772	0.000017971464	0.000000000000	0.000000000000	-0.000000000000	-0.000000000000	-0.000000000000
5185.714285714285	0.000033605863	0.000000534772	0.000017971464	0.000000000000	0.000000000000	-0.000000000000	-0.000000000000	-0.000000000000
5191.836734693878	0.000033605863	0.000000534772	0.000017971464	0.000000000000	0.000000000000	-0.000000000000	-0.000000000000	-0.000000000000
5197.959183673469	0.000033605863	0.000000534772	0.000017971464	0.000000000000	0.000000000000	-0.000000000000	-0.000000000000	-0.000000000000
5204.081632653061	0.000033605863	0.000000534772	0.000017971464	0.000000000000	0.000000000000	-0.000000000000	-0.000000000000	-0.000000000000
5210.204081632653	0.000036159428	0.000000497772	0.000017999163	0.000002581264	0.000000258126	-0.000000010406	-0.000000009593	-0.000000019998
5216.326530612245	0.000036159428	0.000000497772	0.000017999163	0.000000000000	0.000000000000	-0.000000000000	-0.000000000000	-0.000000000000
5222.448979591836	0.000036159428	0.000000497772	0.000017999163	0.000000000000	0.000000000000	-0.000000000000	-0.000000000000	-0.000000000000
5228.571428571428	0.000036159428	0.000000497772	0.000017999163	0.000000000000	0.000000000000	-0.000000000000	-0.000000000000	-0.000000000000
5234.693877551020	0.000036159428	0.000000497772	0.000017999163	0.000000000000	0.000000000000	-0.000000000000	-0.000000000000	-0.000000000000
5240.816326530612	0.000036159428	0.000000497772	0.000017999163	0.000000000000	0.000000000000	-0.000000000000	-0.000000000000	-0.000000000000
5246.938775510203	0.000036159428	0.000000497772	0.000017999163	0.000000000000	0.000000000000	-0.000000000000	-0.000000000000	-0.000000000000
5253.061224489796	0.000036159428	0.000000497772	0.000017999163	0.000000000000	0.000000000000	-0.000000000000	-0.000000000000	-0.000000000000
5259.183673469388	0.000036159428	0.000000497772	0.000017999163	0.000000000000	0.000000000000	-0.000000000000	-0.000000000000	-0.000000000000
5265.306122448979	0.000036159428	0.000000497772	0.000017999163	0.000000000000	0.000000000000	-0.000000000000	-0.000000000000	-0.000000000000
5271.428571428572	0.000036159428	0.000000497772	0.000017999163	0.000000000000	0.000000000000	-0.000000000000	-0.000000000000	-0.000000000000
5277.551020408163	0.000036159428	0.000000497772	0.000017999163	0.000000000000	0.000000000000	-0.000000000000	-0.000000000000	-0.000000000000
5283.673469387755	0.000036159428	0.000000497772	0.000017999163	0.000000000000	0.000000000000	-0.000000000000	-0.000000000000	-0.000000000000
5289.795918367347	0.000036159428	0.000000497772	0.000017999163	0.000000000000	0.000000000000	-0.000000000000	-0.000000000000	-0.000000000000
5295.918367346939	0.000036159428	0.000000497772	0.000017999163	0.000000000000	0.000000000000	-0.000000000000	-0.000000000000	-0.000000000000
5302.040816326530	0.000036159428	0.000000497772	0.000017999163	0.000000000000	0.000000000000	-0.000000000000	-0.000000000000	-0.000000000000
5308.163265306122	0.000036159428	0.000000497772	0.000017999163	0.000000000000	0.000000000000	-0.000000000000	-0.000000000000	-0.000000000000
5314.285714285714	0.000036159428	0.000000497772	0.000017999163	0.000000000000	0.000000000000	-0.000000000000	-0.000000000000	-0.000000000000
5320.408163265306	0.000036159428	0.000000497772	0.000017999163	0.000000000000	0.000000000000	-0.000000000000	-0.000000000000	-0.000000000000
5326.530612244897	0.000036159428	0.000000497772	0.000017999163	0.000000000000	0.000000000000	-0.000000000000	-0.000000000000	-0.000000000000
5332.653061224490	0.000036159428	0.000000497772	0.000017999163	0.000000000000	0.000000000000	-0.000000000000	-0.000000000000	-0.000000000000
5338.775510204081	0.000036159428	0.000000497772	0.000017999163	0.000000000000	0.000000000000	-0.000000000000	-0.000000000000	-0.000000000000
5344.897959183673	0.000036159428	0.000000497772	0.000017999163	0.000000000000	0.000000000000	-0.000000000000	-0.000000000000	-0.000000000000
5351.020408163265	0.000036159428	0.000000497772	0.000017999163	0.000000000000	0.000000000000	-0.000000000000	-0.000000000000	-0.000000000000
5357.142857142857	0.000036159428	0.000000497772	0.000017999163	0.000000000000	0.000000000000	-0.000000000000	-0.000000000000	-0.000000000000
5363.265306122449	0.000036159428	0.000000497772	0.000017999163	0.000000000000	0.000000000000	-0.000000000000	-0.000000000000	-0.000000000000
5369.387755102041	0.000036159428	0.000000497772	0.000017999163	0.000000000000	0.000000000000	-0.000000000000	-0.000000000000	-0.000000000000
5375.510204081633	0.000036159428	0.000000497772	0.000017999163	0.000000000000	0.000000000000	-0.000000000000	-0.000000000000	-0.000000000000
5381.632653061224	0.000036159428	0.000000497772	0.000017999163	0.000000000000	0.000000000000	-0.000000000000	-0.000000000000	-0.000000000000
5387.755102040816	0.000036159428	0.000000497772	0.000017999163	0.000000000000	0.000000000000	-0.000000000000	-0.000000000000	-0.000000000000
5393.877551020408	0.000036159428	0.000000497772	0.000017999163	0.000000000000	0.000000000000	-0.000000000000	-0.000000000000	-0.000000000000
5400.000000000000	0.000036159428	0.000000497772	0.000017999163	0.000000000000	0.000000000000	-0.000000000000	-0.000000000000	-0.000000000000
5406.122448979591	0.000036159428	0.000000497772	0.000017999163	0.000000000000	0.000000000000	-0.000000000000	-0.000000000000	-0.000000000000
5412.244897959184	0.000036159428	0.000000497772	0.000017999163	0.000000000000	0.000000000000	-0.000000000000	-0.000000000000	-0.000000000000
5418.367346938775	0.000036159428	0.000000497772	0.000017999163	0.000000000000	0.000000000000	-0.000000000000	-0.000000000000	-0.000000000000
5424.489795918367	0.000036159428	0.000000497772	0.000017999163	0.000000000000	0.000000000000	-0.000000000000	-0.000000000000	-0.000000000000
5430.612244897959	0.000036159428	0.000000497772	0.000017999163	0.000000000000	0.000000000000	-0.000000000000	-0.000000000000	-0.000000000000
5436.734693877551	0.000036159428	0.000000497772	0.000017999163	0.000000000000	0.000000000000	-0.000000000000	-0.000000000000	-0.000000000000
5442.857142857142	0.000036159428	0.000000497772	0.000017999163	0.000000000000	0.000000000000	-0.000000000000	-0.000000000000	-0.000000000000
5448.979591836734	0.000036159428	0.000000497772	0.000017999163	0.000000000000	0.000000000000	-0.000000000000	-0.000000000000	-0.000000000000
5455.102040816326	0.000036159428	0.000000497772	0.000017999163	0.000000000000	0.000000000000	-0.000000000000	-0.000000000000	-0.000000000000
5461.224489795918	0.000036159428	0.000000497772	0.000017999163	0.000000000000	0.000000000000	-0.000000000000	-0.000000000000	-0.000000000000
5467.346938775510	0.000036159428	0.000000497772	0.000017999163	0.000000000000	0.000000000000	-0.000000000000	-0.000000000000	-0.000000000000
5473.469387755102	0.000036159428	0.000000497772	0.000017999163	0.000000000000	0.000000000000	-0.000000000000	-0.000000000000	-0.000000000000
5479.591836734694	0.000036159428	0.000000497772	0.000017999163	0.000000000000	0.000000000000	-0.000000000000	-0.000000000000	-0.000000000000
5485.714285714285	0.000036159428	0.000000497772	0.000017999163	0.000000000000	0.000000000000	-0.000000000000	-0.000000000000	-0.000000000000
5491.836734693878	0.000036159428	0.000000497772	0.000017999163	0.000000000000	0.000000000000	-0.000000000000	-0.000000000000	-0.000000000000
5497.959183673469	0.000036159428	0.000000497772	0.000017999163	0.000000000000	0.000000000000	-0.000000000000	-0.000000000000	-0.000000000000
5504.081632653061	0.000036159428	0.000000497772	0.000017999163	0.000000000000	0.000000000000	-0.000000000000	-0.000000000000	-0.000000000000
5510.204081632653	0.000036159428	0.000000497772	0.000017999163	0.000000000000	0.000000000000	-0.000000000000	-0.000000000000	-0.000000000000
5516.326530612245	0.000038672705	0.000000466020	0.000018022258	0.000002536372	0.000000253637	-0.000000008676	-0.000000009442	-0.000000018118
5522.448979591836	0.000038672705	0.000000466020	0.000018022258	0.000000000000	0.000000000000	-0.000000000000	-0.000000000000	-0.000000000000
5528.571428571428	0.000038672705	0.000000466020	0.000018022258	0.000000000000	0.000000000000	-0.000000000000	-0.000000000000	-0.000000000000
5534.693877551020	0.000038672705	0.000000466020	0.000018022258	0.000000000000	0.000000000000	-0.000000000000	-0.000000000000	-0.000000000000
5540.816326530612	0.000038672705	0.000000466020	0.000018022258	0.000000000000	0.000000000000	-0.000000000000	-0.000000000000	-0.000000000000
5546.938775510203	0.000038672705	0.000000466020	0.000018022258	0.000000000000	0.000000000000	-0.000000000000	-0.000000000000	-0.000000000000
5553.061224489796	0.000038672705	0.000000466020	0.000018022258	0.000000000000	0.000000000000	-0.000000000000	-0.000000000000	-0.000000000000
5559.183673469387	0.000038672705	0.000000466020	0.000018022258	0.000000000000	0.000000000000	-0.000000000000	-0.000000000000	-0.000000000000
5565.306122448979	0.000038672705	0.000000466020	0.000018022258	0.000000000000	0.000000000000	-0.000000000000	-0.000000000000	-0.000000000000
5571.428571428572	0.000038672705	0.000000466020	0.000018022258	0.000000000000	0.000000000000	-0.000000000000	-0.000000000000	-0.000000000000
5577.551020408163	0.000038672705	0.000000466020	0.000018022258	0.000000000000	0.000000000000	-0.000000000000	-0.000000000000	-0.000000000000
5583.673469387755	0.000038672705	0.000000466020	0.000018022258	0.000000000000	0.000000000000	-0.000000000000	-0.000000000000	-0.000000000000
5589.795918367347	0.000038672705	0.000000466020	0.000018022258	0.000000000000	0.000000000000	-0.000000000000	-0.000000000000	-0.000000000000
5595.918367346939	0.000038672705	0.000000466020	0.000018022258	0.000000000000	0.000000000000	-0.000000000000	-0.000000000000	-0.000000000000
5602.040816326530	0.000038672705	0.000000466020	0.000018022258	0.000000000000	0.000000000000	-0.000000000000	-0.000000000000	-0.000000000000
5608.163265306122	0.000038672705	0.000000466020	0.000018022258	0.000000000000	0.000000000000	-0.000000000000	-0.000000000000	-0.000000000000
5614.285714285714	0.000038672705	0.000000466020	0.000018022258	0.000000000000	0.000000000000	-0.000000000000	-0.000000000000	-0.000000000000
5620.408163265306	0.000038672705	0.000000466020	0.000018022258	0.000000000000	0.000000000000	-0.000000000000	-0.000000000000	-0.000000000000
5626.530612244897	0.000038672705	0.000000466020	0.000018022258	0.000000000000	0.000000000000	-0.000000000000	-0.000000000000	-0.000000000000
5632.653061224490	0.000038672705	0.000000466020	0.000018022258	0.000000000000	0.000000000000	-0.000000000000	-0.000000000000	-0.000000000000
5638.775510204081	0.000038672705	0.000000466020	0.000018022258	0.000000000000	0.000000000000	-0.000000000000	-0.000000000000	-0.000000000000
5644.897959183673	0.000038672705	0.000000466020	0.000018022258	0.000000000000	0.000000000000	-0.000000000000	-0.000000000000	-0.000000000000
5651.020408163265	0.000038672705	0.000000466020	0.000018022258	0.000000000000	0.000000000000	-0.000000000000	-0.000000000000	-0.000000000000
5657.142857142857	0.000038672705	0.000000466020	0.000018022258	0.000000000000	0.000000000000	-0.000000000000	-0.000000000000	-0.000000000000
5663.265306122449	0.000038672705	0.000000466020	0.000018022258	0.000000000000	0.000000000000	-0.000000000000	-0.000000000000	-0.000000000000
5669.387755102041	0.000038672705	0.000000466020	0.000018022258	0.000000000000	0.000000000000	-0.000000000000	-0.000000000000	-0.000000000000
5675.510204081633	0.000038672705	0.000000466020	0.000018022258	0.000000000000	0.000000000000	-0.000000000000	-0.000000000000	-0.000000000000
5681.632653061224	0.000038672705	0.000000466020	0.000018022258	0.000000000000	0.000000000000	-0.000000000000	-0.000000000000	-0.000000000000
5687.755102040816	0.000038672705	0.000000466020	0.000018022258	0.000000000000	0.000000000000	-0.000000000000	-0.000000000000	-0.000000000000
5693.877551020408	0.000038672705	0.000000466020	0.000018022258	0.000000000000	0.000000000000	-0.000000000000	-0.000000000000	-0.000000000000
5700.000000000000	0.000038672705	0.000000466020	0.000018022258	0.000000000000	0.000000000000	-0.000000000000	-0.000000000000	-0.000000000000
5706.122448979591	0.000038672705	0.000000466020	0.000018022258	0.000000000000	0.000000000000	-0.000000000000	-0.000000000000	-0.000000000000
5712.244897959184	0.000038672705	0.000000466020	0.000018022258	0.000000000000	0.000000000000	-0.000000000000	-0.000000000000	-0.000000000000
5718.367346938775	0.000038672705	0.000000466020	0.000018022258	0.000000000000	0.000000000000	-0.000000000000	-0.000000000000	-0.000000000000
5724.489795918367	0.000038672705	0.000000466020	0.000018022258	0.000000000000	0.000000000000	-0.000000000000	-0.000000000000	-0.000000000000
5730.612244897959	0.000038672705	0.000000466020	0.000018022258	0.000000000000	0.000000000000	-0.000000000000	-0.000000000000	-0.000000000000
5736.734693877551	0.000038672705	0.000000466020	0.000018022258	0.000000000000	0.000000000000	-0.000000000000	-0.000000000000	-0.000000000000
5742.857142857142	0.000038672705	0.000000466020	0.000018022258	0.000000000000	0.000000000000	-0.000000000000	-0.000000000000	-0.000000000000
5748.979591836734	0.000038672705	0.000000466020	0.000018022258	0.000000000000	0.000000000000	-0.000000000000	-0.000000000000	-0.000000000000
5755.102040816326	0.000038672705	0.000000466020	0.000018022258	0.000000000000	0.000000000000	-0.000000000000	-0.000000000000	-0.000000000000
5761.224489795918	0.000038672705	0.000000466020	0.000018022258	0.000000000000	0.000000000000	-0.000000000000	-0.000000000000	-0.000000000000
5767.346938775510	0.000038672705	0.000000466020	0.000018022258	0.000000000000	0.000000000000	-0.000000000000	-0.000000000000	-0.000000000000
5773.469387755102	0.000038672705	0.000000466020	0.000018022258	0.000000000000	0.000000000000	-0.000000000000	-0.000000000000	-0.000000000000
5779.591836734694	0.000038672705	0.000000466020	0.000018022258	0.000000000000	0.000000000000	-0.000000000000	-0.000000000000	-0.000000000000
5785.714285714285	0.000038672705	0.000000466020	0.000018022258	0.000000000000	0.000000000000	-0.000000000000	-0.000000000000	-0.000000000000
5791.836734693878	0.000038672705	0.000000466020	0.000018022258	0.000000000000	0.000000000000	-0.000000000000	-0.000000000000	-0.000000000000
5797.959183673469	0.000038672705	0.000000466020	0.000018022258	0.000000000000	0.000000000000	-0.000000000000	-0.000000000000	-0.000000000000
5804.081632653061	0.000038672705	0.000000466020	0.000018022258	0.000000000000	0.000000000000	-0.000000000000	-0.000000000000	-0.000000000000
5810.204081632653	0.000038672705	0.000000466020	0.000018022258	0.000000000000	0.000000000000	-0.000000000000	-0.000000000000	-0.000000000000
5816.326530612245	0.000038672705	0.000000466020	0.000018022258	0.000000000000	0.000000000000	-0.000000000000	-0.000000000000	-0.000000000000
5822.448979591836	0.000041145536	0.000000438485	0.000018041689	0.000002492262	0.000000249226	-0.000000007299	-0.000000009290	-0.000000016589
5828.571428571428	0.000041145536	0.000000438485	0.000018041689	0.000000000000	0.000000000000	-0.000000000000	-0.000000000000	-0.000000000000
5834.693877551020	0.000041145536	0.000000438485	0.000018041689	0.000000000000	0.000000000000	-0.000000000000	-0.000000000000	-0.000000000000
5840.816326530612	0.000041145536	0.000000438485	0.000018041689	0.000000000000	0.000000000000	-0.000000000000	-0.000000000000	-0.000000000000
5846.938775510203	0.000041145536	0.000000438485	0.000018041689	0.000000000000	0.000000000000	-0.000000000000	-0.000000000000	-0.000000000000
5853.061224489796	0.000041145536	0.000000438485	0.000018041689	0.000000000000	0.000000000000	-0.000000000000	-0.000000000000	-0.000000000000
5859.183673469387	0.000041145536	0.000000438485	0.000018041689	0.000000000000	0.000000000000	-0.000000000000	-0.000000000000	-0.000000000000
5865.306122448979	0.000041145536	0.000000438485	0.000018041689	0.000000000000	0.000000000000	-0.000000000000	-0.000000000000	-0.000000000000
5871.428571428572	0.000041145536	0.000000438485	0.000018041689	0.000000000000	0.000000000000	-0.000000000000	-0.000000000000	-0.000000000000
5877.551020408163	0.000041145536	0.000000438485	0.000018041689	0.000000000000	0.000000000000	-0.000000000000	-0.000000000000	-0.000000000000
5883.673469387755	0.000041145536	0.000000438485	0.000018041689	0.000000000000	0.000000000000	-0.000000000000	-0.000000000000	-0.000000000000
5889.795918367347	0.000041145536	0.000000438485	0.000018041689	0.000000000000	0.000000000000	-0.000000000000	-0.000000000000	-0.000000000000
5895.918367346939	0.000041145536	0.000000438485	0.000018041689	0.000000000000	0.000000000000	-0.000000000000	-0.000000000000	-0.000000000000
5902.040816326530	0.000041145536	0.000000438485	0.000018041689	0.000000000000	0.000000000000	-0.000000000000	-0.000000000000	-0.000000000000
5908.163265306122	0.000041145536	0.000000438485	0.000018041689	0.000000000000	0.000000000000	-0.000000000000	-0.000000000000	-0.000000000000
5914.285714285714	0.000041145536	0.000000438485	0.000018041689	0.000000000000	0.000000000000	-0.000000000000	-0.000000000000	-0.000000000000
5920.408163265306	0.000041145536	0.000000438485	0.000018041689	0.000000000000	0.000000000000	-0.000000000000	-0.000000000000	-0.000000000000
5926.530612244897	0.000041145536	0.000000438485	0.000018041689	0.000000000000	0.000000000000	-0.000000000000	-0.000000000000	-0.000000000000
5932.653061224490	0.000041145536	0.000000438485	0.000018041689	0.000000000000	0.000000000000	-0.000000000000	-0.000000000000	-0.000000000000
5938.775510204081	0.000041145536	0.000000438485	0.000018041689	0.000000000000	0.000000000000	-0.000000000000	-0.000000000000	-0.000000000000
5944.897959183673	0.000041145536	0.000000438485	0.000018041689	0.000000000000	0.000000000000	-0.000000000000	-0.000000000000	-0.000000000000
5951.020408163265	0.000041145536	0.000000438485	0.000018041689	0.000000000000	0.000000000000	-0.000000000000	-0.000000000000	-0.000000000000
5957.142857142857	0.000041145536	0.000000438485	0.000018041689	0.000000000000	0.000000000000	-0.000000000000	-0.000000000000	-0.000000000000
5963.265306122448	0.000041145536	0.000000438485	0.000018041689	0.000000000000	0.000000000000	-0.000000000000	-0.000000000000	-0.000000000000
5969.387755102041	0.000041145536	0.000000438485	0.000018041689	0.000000000000	0.000000000000	-0.000000000000	-0.000000000000	-0.000000000000
5975.510204081633	0.000041145536	0.000000438485	0.000018041689	0.000000000000	0.000000000000	-0.000000000000	-0.000000000000	-0.000000000000
5981.632653061224	0.000041145536	0.000000438485	0.000018041689	0.000000000000	0.000000000000	-0.000000000000	-0.000000000000	-0.000000000000
5987.755102040816	0.000041145536	0.000000438485	0.000018041689	0.000000000000	0.000000000000	-0.000000000000	-0.000000000000	-0.000000000000
5993.877551020408	0.000041145536	0.000000438485	0.000018041689	0.000000000000	0.000000000000	-0.000000000000	-0.000000000000	-0.000000000000
6000.000000000000	0.000041145536	0.000000438485	0.000018041689	0.000000000000	0.000000000000	-0.000000000000	-0.000000000000	-0.000000000000
6006.122448979591	0.000041145536	0.000000438485	0.000018041689	0.000000000000	0.000000000000	-0.000000000000	-0.000000000000	-0.000000000000
6012.244897959184	0.000041145536	0.000000438485	0.000018041689	0.000000000000	0.000000000000	-0.000000000000	-0.000000000000	-0.000000000000
6018.367346938775	0.000041145536	0.000000438485	0.000018041689	0.000000000000	0.000000000000	-0.000000000000	-0.000000000000	-0.000000000000
6024.489795918367	0.000041145536	0.000000438485	0.000018041689	0.000000000000	0.000000000000	-0.000000000000	-0.000000000000	-0.000000000000
6030.612244897959	0.000041145536	0.000000438485	0.000018041689	0.000000000000	0.000000000000	-0.000000000000	-0.000000000000	-0.000000000000
6036.734693877551	0.000041145536	0.000000438485	0.000018041689	0.000000000000	0.000000000000	-0.000000000000	-0.000000000000	-0.000000000000
6042.857142857142	0.000041145536	0.000000438485	0.000018041689	0.000000000000	0.000000000000	-0.000000000000	-0.000000000000	-0.000000000000
6048.979591836734	0.000041145536	0.000000438485	0.000018041689	0.000000000000	0.000000000000	-0.000000000000	-0.000000000000	-0.000000000000
6055.102040816326	0.000041145536	0.000000438485	0.000018041689	0.000000000000	0.000000000000	-0.000000000000	-0.000000000000	-0.000000000000
6061.224489795918	0.000041145536	0.000000438485	0.000018041689	0.000000000000	0.000000000000	-0.000000000000	-0.000000000000	-0.000000000000
6067.346938775510	0.000041145536	0.000000438485	0.000018041689	0.000000000000	0.000000000000	-0.000000000000	-0.000000000000	-0.000000000000
6073.469387755102	0.000041145536	0.000000438485	0.000018041689	0.000000000000	0.000000000000	-0.000000000000	-0.000000000000	-0.000000000000
6079.591836734694	0.000041145536	0.000000438485	0.000018041689	0.000000000000	0.000000000000	-0.000000000000	-0.000000000000	-0.000000000000
6085.714285714285	0.000041145536	0.000000438485	0.000018041689	0.000000000000	0.000000000000	-0.000000000000	-0.000000000000	-0.000000000000
6091.836734693878	0.000041145536	0.000000438485	0.000018041689	0.000000000000	0.000000000000	-0.000000000000	-0.000000000000	-0.000000000000
6097.959183673469	0.000041145536	0.000000438485	0.000018041689	0.000000000000	0.000000000000	-0.000000000000	-0.000000000000	-0.000000000000
6104.081632653061	0.000041145536	0.000000438485	0.000018041689	0.000000000000	0.000000000000	-0.000000000000	-0.000000000000	-0.000000000000
6110.204081632653	0.000041145536	0.000000438485	0.000018041689	0.000000000000	0.000000000000	-0.000000000000	-0.000000000000	-0.000000000000
6116.326530612245	0.000041145536	0.000000438485	0.000018041689	0.000000000000	0.000000000000	-0.000000000000	-0.000000000000	-0.000000000000
