# Supplementary material for: Isothermal titration calorimetry and surface plasmon resonance analysis using the dynamic approach
Source: Biochem Biophys Rep. 2019 Dec 17;21:100712. doi: 10.1016/j.bbrep.2019.100712 (PMC6926116; doi:10.1016/j.bbrep.2019.100712)
Supplement: Multimedia component 2 [file mmc2.zip › Figure_2/M_Equivalent/Time_domain/Without_IR/Curvefit_Data]

Inj_no	Inj_vol(ul)	Inj_period(us)	Time(s)	Q(ucals)
1	4.00	6.12	0.00	0.000000
1	4.00	6.12	6.12	-1.232211
1	4.00	6.12	12.24	0.000000
1	4.00	6.12	18.37	0.000000
1	4.00	6.12	24.49	-0.000000
1	4.00	6.12	30.61	-0.000000
1	4.00	6.12	36.73	-0.000000
1	4.00	6.12	42.86	-0.000000
1	4.00	6.12	48.98	-0.000000
1	4.00	6.12	55.10	-0.000000
1	4.00	6.12	61.22	-0.000000
1	4.00	6.12	67.35	-0.000000
1	4.00	6.12	73.47	-0.000000
1	4.00	6.12	79.59	-0.000000
1	4.00	6.12	85.71	-0.000000
1	4.00	6.12	91.84	-0.000000
1	4.00	6.12	97.96	-0.000000
1	4.00	6.12	104.08	-0.000000
1	4.00	6.12	110.20	-0.000000
1	4.00	6.12	116.33	-0.000000
1	4.00	6.12	122.45	-0.000000
1	4.00	6.12	128.57	-0.000000
1	4.00	6.12	134.69	-0.000000
1	4.00	6.12	140.82	-0.000000
1	4.00	6.12	146.94	-0.000000
1	4.00	6.12	153.06	-0.000000
1	4.00	6.12	159.18	-0.000000
1	4.00	6.12	165.31	-0.000000
1	4.00	6.12	171.43	-0.000000
1	4.00	6.12	177.55	-0.000000
1	4.00	6.12	183.67	-0.000000
1	4.00	6.12	189.80	-0.000000
1	4.00	6.12	195.92	-0.000000
1	4.00	6.12	202.04	-0.000000
1	4.00	6.12	208.16	-0.000000
1	4.00	6.12	214.29	-0.000000
1	4.00	6.12	220.41	-0.000000
1	4.00	6.12	226.53	-0.000000
1	4.00	6.12	232.65	-0.000000
1	4.00	6.12	238.78	-0.000000
1	4.00	6.12	244.90	-0.000000
1	4.00	6.12	251.02	-0.000000
1	4.00	6.12	257.14	-0.000000
1	4.00	6.12	263.27	-0.000000
1	4.00	6.12	269.39	-0.000000
1	4.00	6.12	275.51	-0.000000
1	4.00	6.12	281.63	-0.000000
1	4.00	6.12	287.76	-0.000000
1	4.00	6.12	293.88	-0.000000
1	4.00	6.12	300.00	-0.000000
2	4.00	6.12	306.12	-0.000000
2	4.00	6.12	312.24	-1.174748
2	4.00	6.12	318.37	-0.000000
2	4.00	6.12	324.49	0.000000
2	4.00	6.12	330.61	-0.000000
2	4.00	6.12	336.73	-0.000000
2	4.00	6.12	342.86	-0.000000
2	4.00	6.12	348.98	-0.000000
2	4.00	6.12	355.10	-0.000000
2	4.00	6.12	361.22	-0.000000
2	4.00	6.12	367.35	-0.000000
2	4.00	6.12	373.47	-0.000000
2	4.00	6.12	379.59	-0.000000
2	4.00	6.12	385.71	-0.000000
2	4.00	6.12	391.84	-0.000000
2	4.00	6.12	397.96	-0.000000
2	4.00	6.12	404.08	-0.000000
2	4.00	6.12	410.20	-0.000000
2	4.00	6.12	416.33	-0.000000
2	4.00	6.12	422.45	-0.000000
2	4.00	6.12	428.57	-0.000000
2	4.00	6.12	434.69	-0.000000
2	4.00	6.12	440.82	-0.000000
2	4.00	6.12	446.94	-0.000000
2	4.00	6.12	453.06	-0.000000
2	4.00	6.12	459.18	-0.000000
2	4.00	6.12	465.31	-0.000000
2	4.00	6.12	471.43	-0.000000
2	4.00	6.12	477.55	-0.000000
2	4.00	6.12	483.67	-0.000000
2	4.00	6.12	489.80	-0.000000
2	4.00	6.12	495.92	-0.000000
2	4.00	6.12	502.04	-0.000000
2	4.00	6.12	508.16	-0.000000
2	4.00	6.12	514.29	-0.000000
2	4.00	6.12	520.41	-0.000000
2	4.00	6.12	526.53	-0.000000
2	4.00	6.12	532.65	-0.000000
2	4.00	6.12	538.78	-0.000000
2	4.00	6.12	544.90	-0.000000
2	4.00	6.12	551.02	-0.000000
2	4.00	6.12	557.14	-0.000000
2	4.00	6.12	563.27	-0.000000
2	4.00	6.12	569.39	-0.000000
2	4.00	6.12	575.51	-0.000000
2	4.00	6.12	581.63	-0.000000
2	4.00	6.12	587.76	-0.000000
2	4.00	6.12	593.88	-0.000000
2	4.00	6.12	600.00	-0.000000
2	4.00	6.12	606.12	-0.000000
3	4.00	6.12	612.24	-0.000000
3	4.00	6.12	618.37	-1.093251
3	4.00	6.12	624.49	-0.000001
3	4.00	6.12	630.61	0.000000
3	4.00	6.12	636.73	-0.000000
3	4.00	6.12	642.86	-0.000000
3	4.00	6.12	648.98	-0.000000
3	4.00	6.12	655.10	-0.000000
3	4.00	6.12	661.22	-0.000000
3	4.00	6.12	667.35	-0.000000
3	4.00	6.12	673.47	-0.000000
3	4.00	6.12	679.59	-0.000000
3	4.00	6.12	685.71	-0.000000
3	4.00	6.12	691.84	-0.000000
3	4.00	6.12	697.96	-0.000000
3	4.00	6.12	704.08	-0.000000
3	4.00	6.12	710.20	-0.000000
3	4.00	6.12	716.33	-0.000000
3	4.00	6.12	722.45	-0.000000
3	4.00	6.12	728.57	-0.000000
3	4.00	6.12	734.69	-0.000000
3	4.00	6.12	740.82	-0.000000
3	4.00	6.12	746.94	-0.000000
3	4.00	6.12	753.06	-0.000000
3	4.00	6.12	759.18	-0.000000
3	4.00	6.12	765.31	-0.000000
3	4.00	6.12	771.43	-0.000000
3	4.00	6.12	777.55	-0.000000
3	4.00	6.12	783.67	-0.000000
3	4.00	6.12	789.80	-0.000000
3	4.00	6.12	795.92	-0.000000
3	4.00	6.12	802.04	-0.000000
3	4.00	6.12	808.16	-0.000000
3	4.00	6.12	814.29	-0.000000
3	4.00	6.12	820.41	-0.000000
3	4.00	6.12	826.53	-0.000000
3	4.00	6.12	832.65	-0.000000
3	4.00	6.12	838.78	-0.000000
3	4.00	6.12	844.90	-0.000000
3	4.00	6.12	851.02	-0.000000
3	4.00	6.12	857.14	-0.000000
3	4.00	6.12	863.27	-0.000000
3	4.00	6.12	869.39	-0.000000
3	4.00	6.12	875.51	-0.000000
3	4.00	6.12	881.63	-0.000000
3	4.00	6.12	887.76	-0.000000
3	4.00	6.12	893.88	-0.000000
3	4.00	6.12	900.00	-0.000000
3	4.00	6.12	906.12	-0.000000
3	4.00	6.12	912.24	-0.000000
4	4.00	6.12	918.37	-0.000000
4	4.00	6.12	924.49	-0.968697
4	4.00	6.12	930.61	-0.000004
4	4.00	6.12	936.73	0.000000
4	4.00	6.12	942.86	-0.000000
4	4.00	6.12	948.98	-0.000000
4	4.00	6.12	955.10	-0.000000
4	4.00	6.12	961.22	-0.000000
4	4.00	6.12	967.35	-0.000000
4	4.00	6.12	973.47	-0.000000
4	4.00	6.12	979.59	-0.000000
4	4.00	6.12	985.71	-0.000000
4	4.00	6.12	991.84	-0.000000
4	4.00	6.12	997.96	-0.000000
4	4.00	6.12	1004.08	-0.000000
4	4.00	6.12	1010.20	-0.000000
4	4.00	6.12	1016.33	-0.000000
4	4.00	6.12	1022.45	-0.000000
4	4.00	6.12	1028.57	-0.000000
4	4.00	6.12	1034.69	-0.000000
4	4.00	6.12	1040.82	-0.000000
4	4.00	6.12	1046.94	-0.000000
4	4.00	6.12	1053.06	-0.000000
4	4.00	6.12	1059.18	-0.000000
4	4.00	6.12	1065.31	-0.000000
4	4.00	6.12	1071.43	-0.000000
4	4.00	6.12	1077.55	-0.000000
4	4.00	6.12	1083.67	-0.000000
4	4.00	6.12	1089.80	-0.000000
4	4.00	6.12	1095.92	-0.000000
4	4.00	6.12	1102.04	-0.000000
4	4.00	6.12	1108.16	-0.000000
4	4.00	6.12	1114.29	-0.000000
4	4.00	6.12	1120.41	-0.000000
4	4.00	6.12	1126.53	-0.000000
4	4.00	6.12	1132.65	-0.000000
4	4.00	6.12	1138.78	-0.000000
4	4.00	6.12	1144.90	-0.000000
4	4.00	6.12	1151.02	-0.000000
4	4.00	6.12	1157.14	-0.000000
4	4.00	6.12	1163.27	-0.000000
4	4.00	6.12	1169.39	-0.000000
4	4.00	6.12	1175.51	-0.000000
4	4.00	6.12	1181.63	-0.000000
4	4.00	6.12	1187.76	-0.000000
4	4.00	6.12	1193.88	-0.000000
4	4.00	6.12	1200.00	-0.000000
4	4.00	6.12	1206.12	-0.000000
4	4.00	6.12	1212.24	-0.000000
4	4.00	6.12	1218.37	-0.000000
5	4.00	6.12	1224.49	-0.000000
5	4.00	6.12	1230.61	-0.782010
5	4.00	6.12	1236.73	-0.000003
5	4.00	6.12	1242.86	0.000000
5	4.00	6.12	1248.98	-0.000000
5	4.00	6.12	1255.10	-0.000000
5	4.00	6.12	1261.22	-0.000000
5	4.00	6.12	1267.35	-0.000000
5	4.00	6.12	1273.47	-0.000000
5	4.00	6.12	1279.59	-0.000000
5	4.00	6.12	1285.71	-0.000000
5	4.00	6.12	1291.84	-0.000000
5	4.00	6.12	1297.96	-0.000000
5	4.00	6.12	1304.08	-0.000000
5	4.00	6.12	1310.20	-0.000000
5	4.00	6.12	1316.33	-0.000000
5	4.00	6.12	1322.45	-0.000000
5	4.00	6.12	1328.57	-0.000000
5	4.00	6.12	1334.69	-0.000000
5	4.00	6.12	1340.82	-0.000000
5	4.00	6.12	1346.94	-0.000000
5	4.00	6.12	1353.06	-0.000000
5	4.00	6.12	1359.18	-0.000000
5	4.00	6.12	1365.31	-0.000000
5	4.00	6.12	1371.43	-0.000000
5	4.00	6.12	1377.55	-0.000000
5	4.00	6.12	1383.67	-0.000000
5	4.00	6.12	1389.80	-0.000000
5	4.00	6.12	1395.92	-0.000000
5	4.00	6.12	1402.04	-0.000000
5	4.00	6.12	1408.16	-0.000000
5	4.00	6.12	1414.29	-0.000000
5	4.00	6.12	1420.41	-0.000000
5	4.00	6.12	1426.53	-0.000000
5	4.00	6.12	1432.65	-0.000000
5	4.00	6.12	1438.78	-0.000000
5	4.00	6.12	1444.90	-0.000000
5	4.00	6.12	1451.02	-0.000000
5	4.00	6.12	1457.14	-0.000000
5	4.00	6.12	1463.27	-0.000000
5	4.00	6.12	1469.39	-0.000000
5	4.00	6.12	1475.51	-0.000000
5	4.00	6.12	1481.63	-0.000000
5	4.00	6.12	1487.76	-0.000000
5	4.00	6.12	1493.88	-0.000000
5	4.00	6.12	1500.00	-0.000000
5	4.00	6.12	1506.12	-0.000000
5	4.00	6.12	1512.24	-0.000000
5	4.00	6.12	1518.37	-0.000000
5	4.00	6.12	1524.49	-0.000000
6	4.00	6.12	1530.61	-0.000000
6	4.00	6.12	1536.73	-0.551959
6	4.00	6.12	1542.86	-0.000000
6	4.00	6.12	1548.98	0.000000
6	4.00	6.12	1555.10	-0.000000
6	4.00	6.12	1561.22	-0.000000
6	4.00	6.12	1567.35	-0.000000
6	4.00	6.12	1573.47	-0.000000
6	4.00	6.12	1579.59	-0.000000
6	4.00	6.12	1585.71	-0.000000
6	4.00	6.12	1591.84	-0.000000
6	4.00	6.12	1597.96	-0.000000
6	4.00	6.12	1604.08	-0.000000
6	4.00	6.12	1610.20	-0.000000
6	4.00	6.12	1616.33	-0.000000
6	4.00	6.12	1622.45	-0.000000
6	4.00	6.12	1628.57	-0.000000
6	4.00	6.12	1634.69	-0.000000
6	4.00	6.12	1640.82	-0.000000
6	4.00	6.12	1646.94	-0.000000
6	4.00	6.12	1653.06	-0.000000
6	4.00	6.12	1659.18	-0.000000
6	4.00	6.12	1665.31	-0.000000
6	4.00	6.12	1671.43	-0.000000
6	4.00	6.12	1677.55	-0.000000
6	4.00	6.12	1683.67	-0.000000
6	4.00	6.12	1689.80	-0.000000
6	4.00	6.12	1695.92	-0.000000
6	4.00	6.12	1702.04	-0.000000
6	4.00	6.12	1708.16	-0.000000
6	4.00	6.12	1714.29	-0.000000
6	4.00	6.12	1720.41	-0.000000
6	4.00	6.12	1726.53	-0.000000
6	4.00	6.12	1732.65	-0.000000
6	4.00	6.12	1738.78	-0.000000
6	4.00	6.12	1744.90	-0.000000
6	4.00	6.12	1751.02	-0.000000
6	4.00	6.12	1757.14	-0.000000
6	4.00	6.12	1763.27	-0.000000
6	4.00	6.12	1769.39	-0.000000
6	4.00	6.12	1775.51	-0.000000
6	4.00	6.12	1781.63	-0.000000
6	4.00	6.12	1787.76	-0.000000
6	4.00	6.12	1793.88	-0.000000
6	4.00	6.12	1800.00	-0.000000
6	4.00	6.12	1806.12	-0.000000
6	4.00	6.12	1812.24	-0.000000
6	4.00	6.12	1818.37	-0.000000
6	4.00	6.12	1824.49	-0.000000
6	4.00	6.12	1830.61	-0.000000
7	4.00	6.12	1836.73	-0.000000
7	4.00	6.12	1842.86	-0.348977
7	4.00	6.12	1848.98	0.000000
7	4.00	6.12	1855.10	-0.000000
7	4.00	6.12	1861.22	-0.000000
7	4.00	6.12	1867.35	-0.000000
7	4.00	6.12	1873.47	-0.000000
7	4.00	6.12	1879.59	-0.000000
7	4.00	6.12	1885.71	-0.000000
7	4.00	6.12	1891.84	-0.000000
7	4.00	6.12	1897.96	-0.000000
7	4.00	6.12	1904.08	-0.000000
7	4.00	6.12	1910.20	-0.000000
7	4.00	6.12	1916.33	-0.000000
7	4.00	6.12	1922.45	-0.000000
7	4.00	6.12	1928.57	-0.000000
7	4.00	6.12	1934.69	-0.000000
7	4.00	6.12	1940.82	-0.000000
7	4.00	6.12	1946.94	-0.000000
7	4.00	6.12	1953.06	-0.000000
7	4.00	6.12	1959.18	-0.000000
7	4.00	6.12	1965.31	-0.000000
7	4.00	6.12	1971.43	-0.000000
7	4.00	6.12	1977.55	-0.000000
7	4.00	6.12	1983.67	-0.000000
7	4.00	6.12	1989.80	-0.000000
7	4.00	6.12	1995.92	-0.000000
7	4.00	6.12	2002.04	-0.000000
7	4.00	6.12	2008.16	-0.000000
7	4.00	6.12	2014.29	-0.000000
7	4.00	6.12	2020.41	-0.000000
7	4.00	6.12	2026.53	-0.000000
7	4.00	6.12	2032.65	-0.000000
7	4.00	6.12	2038.78	-0.000000
7	4.00	6.12	2044.90	-0.000000
7	4.00	6.12	2051.02	-0.000000
7	4.00	6.12	2057.14	-0.000000
7	4.00	6.12	2063.27	-0.000000
7	4.00	6.12	2069.39	-0.000000
7	4.00	6.12	2075.51	-0.000000
7	4.00	6.12	2081.63	-0.000000
7	4.00	6.12	2087.76	-0.000000
7	4.00	6.12	2093.88	-0.000000
7	4.00	6.12	2100.00	-0.000000
7	4.00	6.12	2106.12	-0.000000
7	4.00	6.12	2112.24	-0.000000
7	4.00	6.12	2118.37	-0.000000
7	4.00	6.12	2124.49	-0.000000
7	4.00	6.12	2130.61	-0.000000
7	4.00	6.12	2136.73	-0.000000
8	4.00	6.12	2142.86	-0.000000
8	4.00	6.12	2148.98	-0.215546
8	4.00	6.12	2155.10	0.000000
8	4.00	6.12	2161.22	-0.000000
8	4.00	6.12	2167.35	-0.000000
8	4.00	6.12	2173.47	-0.000000
8	4.00	6.12	2179.59	-0.000000
8	4.00	6.12	2185.71	-0.000000
8	4.00	6.12	2191.84	-0.000000
8	4.00	6.12	2197.96	-0.000000
8	4.00	6.12	2204.08	-0.000000
8	4.00	6.12	2210.20	-0.000000
8	4.00	6.12	2216.33	-0.000000
8	4.00	6.12	2222.45	-0.000000
8	4.00	6.12	2228.57	-0.000000
8	4.00	6.12	2234.69	-0.000000
8	4.00	6.12	2240.82	-0.000000
8	4.00	6.12	2246.94	-0.000000
8	4.00	6.12	2253.06	-0.000000
8	4.00	6.12	2259.18	-0.000000
8	4.00	6.12	2265.31	-0.000000
8	4.00	6.12	2271.43	-0.000000
8	4.00	6.12	2277.55	-0.000000
8	4.00	6.12	2283.67	-0.000000
8	4.00	6.12	2289.80	-0.000000
8	4.00	6.12	2295.92	-0.000000
8	4.00	6.12	2302.04	-0.000000
8	4.00	6.12	2308.16	-0.000000
8	4.00	6.12	2314.29	-0.000000
8	4.00	6.12	2320.41	-0.000000
8	4.00	6.12	2326.53	-0.000000
8	4.00	6.12	2332.65	-0.000000
8	4.00	6.12	2338.78	-0.000000
8	4.00	6.12	2344.90	-0.000000
8	4.00	6.12	2351.02	-0.000000
8	4.00	6.12	2357.14	-0.000000
8	4.00	6.12	2363.27	-0.000000
8	4.00	6.12	2369.39	-0.000000
8	4.00	6.12	2375.51	-0.000000
8	4.00	6.12	2381.63	-0.000000
8	4.00	6.12	2387.76	-0.000000
8	4.00	6.12	2393.88	-0.000000
8	4.00	6.12	2400.00	-0.000000
8	4.00	6.12	2406.12	-0.000000
8	4.00	6.12	2412.24	-0.000000
8	4.00	6.12	2418.37	-0.000000
8	4.00	6.12	2424.49	-0.000000
8	4.00	6.12	2430.61	-0.000000
8	4.00	6.12	2436.73	-0.000000
8	4.00	6.12	2442.86	-0.000000
9	4.00	6.12	2448.98	-0.000000
9	4.00	6.12	2455.10	-0.138886
9	4.00	6.12	2461.22	0.000000
9	4.00	6.12	2467.35	-0.000000
9	4.00	6.12	2473.47	-0.000000
9	4.00	6.12	2479.59	-0.000000
9	4.00	6.12	2485.71	-0.000000
9	4.00	6.12	2491.84	-0.000000
9	4.00	6.12	2497.96	-0.000000
9	4.00	6.12	2504.08	-0.000000
9	4.00	6.12	2510.20	-0.000000
9	4.00	6.12	2516.33	-0.000000
9	4.00	6.12	2522.45	-0.000000
9	4.00	6.12	2528.57	-0.000000
9	4.00	6.12	2534.69	-0.000000
9	4.00	6.12	2540.82	-0.000000
9	4.00	6.12	2546.94	-0.000000
9	4.00	6.12	2553.06	-0.000000
9	4.00	6.12	2559.18	-0.000000
9	4.00	6.12	2565.31	-0.000000
9	4.00	6.12	2571.43	-0.000000
9	4.00	6.12	2577.55	-0.000000
9	4.00	6.12	2583.67	-0.000000
9	4.00	6.12	2589.80	-0.000000
9	4.00	6.12	2595.92	-0.000000
9	4.00	6.12	2602.04	-0.000000
9	4.00	6.12	2608.16	-0.000000
9	4.00	6.12	2614.29	-0.000000
9	4.00	6.12	2620.41	-0.000000
9	4.00	6.12	2626.53	-0.000000
9	4.00	6.12	2632.65	-0.000000
9	4.00	6.12	2638.78	-0.000000
9	4.00	6.12	2644.90	-0.000000
9	4.00	6.12	2651.02	-0.000000
9	4.00	6.12	2657.14	-0.000000
9	4.00	6.12	2663.27	-0.000000
9	4.00	6.12	2669.39	-0.000000
9	4.00	6.12	2675.51	-0.000000
9	4.00	6.12	2681.63	-0.000000
9	4.00	6.12	2687.76	-0.000000
9	4.00	6.12	2693.88	-0.000000
9	4.00	6.12	2700.00	-0.000000
9	4.00	6.12	2706.12	-0.000000
9	4.00	6.12	2712.24	-0.000000
9	4.00	6.12	2718.37	-0.000000
9	4.00	6.12	2724.49	-0.000000
9	4.00	6.12	2730.61	-0.000000
9	4.00	6.12	2736.73	-0.000000
9	4.00	6.12	2742.86	-0.000000
9	4.00	6.12	2748.98	-0.000000
10	4.00	6.12	2755.10	-0.000000
10	4.00	6.12	2761.22	-0.095211
10	4.00	6.12	2767.35	0.000000
10	4.00	6.12	2773.47	-0.000000
10	4.00	6.12	2779.59	-0.000000
10	4.00	6.12	2785.71	-0.000000
10	4.00	6.12	2791.84	-0.000000
10	4.00	6.12	2797.96	-0.000000
10	4.00	6.12	2804.08	-0.000000
10	4.00	6.12	2810.20	-0.000000
10	4.00	6.12	2816.33	-0.000000
10	4.00	6.12	2822.45	-0.000000
10	4.00	6.12	2828.57	-0.000000
10	4.00	6.12	2834.69	-0.000000
10	4.00	6.12	2840.82	-0.000000
10	4.00	6.12	2846.94	-0.000000
10	4.00	6.12	2853.06	-0.000000
10	4.00	6.12	2859.18	-0.000000
10	4.00	6.12	2865.31	-0.000000
10	4.00	6.12	2871.43	-0.000000
10	4.00	6.12	2877.55	-0.000000
10	4.00	6.12	2883.67	-0.000000
10	4.00	6.12	2889.80	-0.000000
10	4.00	6.12	2895.92	-0.000000
10	4.00	6.12	2902.04	-0.000000
10	4.00	6.12	2908.16	-0.000000
10	4.00	6.12	2914.29	-0.000000
10	4.00	6.12	2920.41	-0.000000
10	4.00	6.12	2926.53	-0.000000
10	4.00	6.12	2932.65	-0.000000
10	4.00	6.12	2938.78	-0.000000
10	4.00	6.12	2944.90	-0.000000
10	4.00	6.12	2951.02	-0.000000
10	4.00	6.12	2957.14	-0.000000
10	4.00	6.12	2963.27	-0.000000
10	4.00	6.12	2969.39	-0.000000
10	4.00	6.12	2975.51	-0.000000
10	4.00	6.12	2981.63	-0.000000
10	4.00	6.12	2987.76	-0.000000
10	4.00	6.12	2993.88	-0.000000
10	4.00	6.12	3000.00	-0.000000
10	4.00	6.12	3006.12	-0.000000
10	4.00	6.12	3012.24	-0.000000
10	4.00	6.12	3018.37	-0.000000
10	4.00	6.12	3024.49	-0.000000
10	4.00	6.12	3030.61	-0.000000
10	4.00	6.12	3036.73	-0.000000
10	4.00	6.12	3042.86	-0.000000
10	4.00	6.12	3048.98	-0.000000
10	4.00	6.12	3055.10	-0.000000
11	4.00	6.12	3061.22	-0.000000
11	4.00	6.12	3067.35	-0.069228
11	4.00	6.12	3073.47	-0.000000
11	4.00	6.12	3079.59	-0.000000
11	4.00	6.12	3085.71	-0.000000
11	4.00	6.12	3091.84	-0.000000
11	4.00	6.12	3097.96	-0.000000
11	4.00	6.12	3104.08	-0.000000
11	4.00	6.12	3110.20	-0.000000
11	4.00	6.12	3116.33	-0.000000
11	4.00	6.12	3122.45	-0.000000
11	4.00	6.12	3128.57	-0.000000
11	4.00	6.12	3134.69	-0.000000
11	4.00	6.12	3140.82	-0.000000
11	4.00	6.12	3146.94	-0.000000
11	4.00	6.12	3153.06	-0.000000
11	4.00	6.12	3159.18	-0.000000
11	4.00	6.12	3165.31	-0.000000
11	4.00	6.12	3171.43	-0.000000
11	4.00	6.12	3177.55	-0.000000
11	4.00	6.12	3183.67	-0.000000
11	4.00	6.12	3189.80	-0.000000
11	4.00	6.12	3195.92	-0.000000
11	4.00	6.12	3202.04	-0.000000
11	4.00	6.12	3208.16	-0.000000
11	4.00	6.12	3214.29	-0.000000
11	4.00	6.12	3220.41	-0.000000
11	4.00	6.12	3226.53	-0.000000
11	4.00	6.12	3232.65	-0.000000
11	4.00	6.12	3238.78	-0.000000
11	4.00	6.12	3244.90	-0.000000
11	4.00	6.12	3251.02	-0.000000
11	4.00	6.12	3257.14	-0.000000
11	4.00	6.12	3263.27	-0.000000
11	4.00	6.12	3269.39	-0.000000
11	4.00	6.12	3275.51	-0.000000
11	4.00	6.12	3281.63	-0.000000
11	4.00	6.12	3287.76	-0.000000
11	4.00	6.12	3293.88	-0.000000
11	4.00	6.12	3300.00	-0.000000
11	4.00	6.12	3306.12	-0.000000
11	4.00	6.12	3312.24	-0.000000
11	4.00	6.12	3318.37	-0.000000
11	4.00	6.12	3324.49	-0.000000
11	4.00	6.12	3330.61	-0.000000
11	4.00	6.12	3336.73	-0.000000
11	4.00	6.12	3342.86	-0.000000
11	4.00	6.12	3348.98	-0.000000
11	4.00	6.12	3355.10	-0.000000
11	4.00	6.12	3361.22	-0.000000
12	4.00	6.12	3367.35	-0.000000
12	4.00	6.12	3373.47	-0.052912
12	4.00	6.12	3379.59	-0.000000
12	4.00	6.12	3385.71	-0.000000
12	4.00	6.12	3391.84	-0.000000
12	4.00	6.12	3397.96	-0.000000
12	4.00	6.12	3404.08	-0.000000
12	4.00	6.12	3410.20	-0.000000
12	4.00	6.12	3416.33	-0.000000
12	4.00	6.12	3422.45	-0.000000
12	4.00	6.12	3428.57	-0.000000
12	4.00	6.12	3434.69	-0.000000
12	4.00	6.12	3440.82	-0.000000
12	4.00	6.12	3446.94	-0.000000
12	4.00	6.12	3453.06	-0.000000
12	4.00	6.12	3459.18	-0.000000
12	4.00	6.12	3465.31	-0.000000
12	4.00	6.12	3471.43	-0.000000
12	4.00	6.12	3477.55	-0.000000
12	4.00	6.12	3483.67	-0.000000
12	4.00	6.12	3489.80	-0.000000
12	4.00	6.12	3495.92	-0.000000
12	4.00	6.12	3502.04	-0.000000
12	4.00	6.12	3508.16	-0.000000
12	4.00	6.12	3514.29	-0.000000
12	4.00	6.12	3520.41	-0.000000
12	4.00	6.12	3526.53	-0.000000
12	4.00	6.12	3532.65	-0.000000
12	4.00	6.12	3538.78	-0.000000
12	4.00	6.12	3544.90	-0.000000
12	4.00	6.12	3551.02	-0.000000
12	4.00	6.12	3557.14	-0.000000
12	4.00	6.12	3563.27	-0.000000
12	4.00	6.12	3569.39	-0.000000
12	4.00	6.12	3575.51	-0.000000
12	4.00	6.12	3581.63	-0.000000
12	4.00	6.12	3587.76	-0.000000
12	4.00	6.12	3593.88	-0.000000
12	4.00	6.12	3600.00	-0.000000
12	4.00	6.12	3606.12	-0.000000
12	4.00	6.12	3612.24	-0.000000
12	4.00	6.12	3618.37	-0.000000
12	4.00	6.12	3624.49	-0.000000
12	4.00	6.12	3630.61	-0.000000
12	4.00	6.12	3636.73	-0.000000
12	4.00	6.12	3642.86	-0.000000
12	4.00	6.12	3648.98	-0.000000
12	4.00	6.12	3655.10	-0.000000
12	4.00	6.12	3661.22	-0.000000
12	4.00	6.12	3667.35	-0.000000
13	4.00	6.12	3673.47	-0.000000
13	4.00	6.12	3679.59	-0.042130
13	4.00	6.12	3685.71	0.000000
13	4.00	6.12	3691.84	-0.000000
13	4.00	6.12	3697.96	-0.000000
13	4.00	6.12	3704.08	-0.000000
13	4.00	6.12	3710.20	-0.000000
13	4.00	6.12	3716.33	-0.000000
13	4.00	6.12	3722.45	-0.000000
13	4.00	6.12	3728.57	-0.000000
13	4.00	6.12	3734.69	-0.000000
13	4.00	6.12	3740.82	-0.000000
13	4.00	6.12	3746.94	-0.000000
13	4.00	6.12	3753.06	-0.000000
13	4.00	6.12	3759.18	-0.000000
13	4.00	6.12	3765.31	-0.000000
13	4.00	6.12	3771.43	-0.000000
13	4.00	6.12	3777.55	-0.000000
13	4.00	6.12	3783.67	-0.000000
13	4.00	6.12	3789.80	-0.000000
13	4.00	6.12	3795.92	-0.000000
13	4.00	6.12	3802.04	-0.000000
13	4.00	6.12	3808.16	-0.000000
13	4.00	6.12	3814.29	-0.000000
13	4.00	6.12	3820.41	-0.000000
13	4.00	6.12	3826.53	-0.000000
13	4.00	6.12	3832.65	-0.000000
13	4.00	6.12	3838.78	-0.000000
13	4.00	6.12	3844.90	-0.000000
13	4.00	6.12	3851.02	-0.000000
13	4.00	6.12	3857.14	-0.000000
13	4.00	6.12	3863.27	-0.000000
13	4.00	6.12	3869.39	-0.000000
13	4.00	6.12	3875.51	-0.000000
13	4.00	6.12	3881.63	-0.000000
13	4.00	6.12	3887.76	-0.000000
13	4.00	6.12	3893.88	-0.000000
13	4.00	6.12	3900.00	-0.000000
13	4.00	6.12	3906.12	-0.000000
13	4.00	6.12	3912.24	-0.000000
13	4.00	6.12	3918.37	-0.000000
13	4.00	6.12	3924.49	-0.000000
13	4.00	6.12	3930.61	-0.000000
13	4.00	6.12	3936.73	-0.000000
13	4.00	6.12	3942.86	-0.000000
13	4.00	6.12	3948.98	-0.000000
13	4.00	6.12	3955.10	-0.000000
13	4.00	6.12	3961.22	-0.000000
13	4.00	6.12	3967.35	-0.000000
13	4.00	6.12	3973.47	-0.000000
14	4.00	6.12	3979.59	-0.000000
14	4.00	6.12	3985.71	-0.034682
14	4.00	6.12	3991.84	0.000000
14	4.00	6.12	3997.96	-0.000000
14	4.00	6.12	4004.08	-0.000000
14	4.00	6.12	4010.20	-0.000000
14	4.00	6.12	4016.33	-0.000000
14	4.00	6.12	4022.45	-0.000000
14	4.00	6.12	4028.57	-0.000000
14	4.00	6.12	4034.69	-0.000000
14	4.00	6.12	4040.82	-0.000000
14	4.00	6.12	4046.94	-0.000000
14	4.00	6.12	4053.06	-0.000000
14	4.00	6.12	4059.18	-0.000000
14	4.00	6.12	4065.31	-0.000000
14	4.00	6.12	4071.43	-0.000000
14	4.00	6.12	4077.55	-0.000000
14	4.00	6.12	4083.67	-0.000000
14	4.00	6.12	4089.80	-0.000000
14	4.00	6.12	4095.92	-0.000000
14	4.00	6.12	4102.04	-0.000000
14	4.00	6.12	4108.16	-0.000000
14	4.00	6.12	4114.29	-0.000000
14	4.00	6.12	4120.41	-0.000000
14	4.00	6.12	4126.53	-0.000000
14	4.00	6.12	4132.65	-0.000000
14	4.00	6.12	4138.78	-0.000000
14	4.00	6.12	4144.90	-0.000000
14	4.00	6.12	4151.02	-0.000000
14	4.00	6.12	4157.14	-0.000000
14	4.00	6.12	4163.27	-0.000000
14	4.00	6.12	4169.39	-0.000000
14	4.00	6.12	4175.51	-0.000000
14	4.00	6.12	4181.63	-0.000000
14	4.00	6.12	4187.76	-0.000000
14	4.00	6.12	4193.88	-0.000000
14	4.00	6.12	4200.00	-0.000000
14	4.00	6.12	4206.12	-0.000000
14	4.00	6.12	4212.24	-0.000000
14	4.00	6.12	4218.37	-0.000000
14	4.00	6.12	4224.49	-0.000000
14	4.00	6.12	4230.61	-0.000000
14	4.00	6.12	4236.73	-0.000000
14	4.00	6.12	4242.86	-0.000000
14	4.00	6.12	4248.98	-0.000000
14	4.00	6.12	4255.10	-0.000000
14	4.00	6.12	4261.22	-0.000000
14	4.00	6.12	4267.35	-0.000000
14	4.00	6.12	4273.47	-0.000000
14	4.00	6.12	4279.59	-0.000000
15	4.00	6.12	4285.71	-0.000000
15	4.00	6.12	4291.84	-0.029337
15	4.00	6.12	4297.96	0.000000
15	4.00	6.12	4304.08	-0.000000
15	4.00	6.12	4310.20	-0.000000
15	4.00	6.12	4316.33	-0.000000
15	4.00	6.12	4322.45	-0.000000
15	4.00	6.12	4328.57	-0.000000
15	4.00	6.12	4334.69	-0.000000
15	4.00	6.12	4340.82	-0.000000
15	4.00	6.12	4346.94	-0.000000
15	4.00	6.12	4353.06	-0.000000
15	4.00	6.12	4359.18	-0.000000
15	4.00	6.12	4365.31	-0.000000
15	4.00	6.12	4371.43	-0.000000
15	4.00	6.12	4377.55	-0.000000
15	4.00	6.12	4383.67	-0.000000
15	4.00	6.12	4389.80	-0.000000
15	4.00	6.12	4395.92	-0.000000
15	4.00	6.12	4402.04	-0.000000
15	4.00	6.12	4408.16	-0.000000
15	4.00	6.12	4414.29	-0.000000
15	4.00	6.12	4420.41	-0.000000
15	4.00	6.12	4426.53	-0.000000
15	4.00	6.12	4432.65	-0.000000
15	4.00	6.12	4438.78	-0.000000
15	4.00	6.12	4444.90	-0.000000
15	4.00	6.12	4451.02	-0.000000
15	4.00	6.12	4457.14	-0.000000
15	4.00	6.12	4463.27	-0.000000
15	4.00	6.12	4469.39	-0.000000
15	4.00	6.12	4475.51	-0.000000
15	4.00	6.12	4481.63	-0.000000
15	4.00	6.12	4487.76	-0.000000
15	4.00	6.12	4493.88	-0.000000
15	4.00	6.12	4500.00	-0.000000
15	4.00	6.12	4506.12	-0.000000
15	4.00	6.12	4512.24	-0.000000
15	4.00	6.12	4518.37	-0.000000
15	4.00	6.12	4524.49	-0.000000
15	4.00	6.12	4530.61	-0.000000
15	4.00	6.12	4536.73	-0.000000
15	4.00	6.12	4542.86	-0.000000
15	4.00	6.12	4548.98	-0.000000
15	4.00	6.12	4555.10	-0.000000
15	4.00	6.12	4561.22	-0.000000
15	4.00	6.12	4567.35	-0.000000
15	4.00	6.12	4573.47	-0.000000
15	4.00	6.12	4579.59	-0.000000
15	4.00	6.12	4585.71	-0.000000
16	4.00	6.12	4591.84	-0.000000
16	4.00	6.12	4597.96	-0.025376
16	4.00	6.12	4604.08	0.000000
16	4.00	6.12	4610.20	-0.000000
16	4.00	6.12	4616.33	-0.000000
16	4.00	6.12	4622.45	-0.000000
16	4.00	6.12	4628.57	-0.000000
16	4.00	6.12	4634.69	-0.000000
16	4.00	6.12	4640.82	-0.000000
16	4.00	6.12	4646.94	-0.000000
16	4.00	6.12	4653.06	-0.000000
16	4.00	6.12	4659.18	-0.000000
16	4.00	6.12	4665.31	-0.000000
16	4.00	6.12	4671.43	-0.000000
16	4.00	6.12	4677.55	-0.000000
16	4.00	6.12	4683.67	-0.000000
16	4.00	6.12	4689.80	-0.000000
16	4.00	6.12	4695.92	-0.000000
16	4.00	6.12	4702.04	-0.000000
16	4.00	6.12	4708.16	-0.000000
16	4.00	6.12	4714.29	-0.000000
16	4.00	6.12	4720.41	-0.000000
16	4.00	6.12	4726.53	-0.000000
16	4.00	6.12	4732.65	-0.000000
16	4.00	6.12	4738.78	-0.000000
16	4.00	6.12	4744.90	-0.000000
16	4.00	6.12	4751.02	-0.000000
16	4.00	6.12	4757.14	-0.000000
16	4.00	6.12	4763.27	-0.000000
16	4.00	6.12	4769.39	-0.000000
16	4.00	6.12	4775.51	-0.000000
16	4.00	6.12	4781.63	-0.000000
16	4.00	6.12	4787.76	-0.000000
16	4.00	6.12	4793.88	-0.000000
16	4.00	6.12	4800.00	-0.000000
16	4.00	6.12	4806.12	-0.000000
16	4.00	6.12	4812.24	-0.000000
16	4.00	6.12	4818.37	-0.000000
16	4.00	6.12	4824.49	-0.000000
16	4.00	6.12	4830.61	-0.000000
16	4.00	6.12	4836.73	-0.000000
16	4.00	6.12	4842.86	-0.000000
16	4.00	6.12	4848.98	-0.000000
16	4.00	6.12	4855.10	-0.000000
16	4.00	6.12	4861.22	-0.000000
16	4.00	6.12	4867.35	-0.000000
16	4.00	6.12	4873.47	-0.000000
16	4.00	6.12	4879.59	-0.000000
16	4.00	6.12	4885.71	-0.000000
16	4.00	6.12	4891.84	-0.000000
17	4.00	6.12	4897.96	-0.000000
17	4.00	6.12	4904.08	-0.022356
17	4.00	6.12	4910.20	-0.000000
17	4.00	6.12	4916.33	-0.000000
17	4.00	6.12	4922.45	-0.000000
17	4.00	6.12	4928.57	-0.000000
17	4.00	6.12	4934.69	-0.000000
17	4.00	6.12	4940.82	-0.000000
17	4.00	6.12	4946.94	-0.000000
17	4.00	6.12	4953.06	-0.000000
17	4.00	6.12	4959.18	-0.000000
17	4.00	6.12	4965.31	-0.000000
17	4.00	6.12	4971.43	-0.000000
17	4.00	6.12	4977.55	-0.000000
17	4.00	6.12	4983.67	-0.000000
17	4.00	6.12	4989.80	-0.000000
17	4.00	6.12	4995.92	-0.000000
17	4.00	6.12	5002.04	-0.000000
17	4.00	6.12	5008.16	-0.000000
17	4.00	6.12	5014.29	-0.000000
17	4.00	6.12	5020.41	-0.000000
17	4.00	6.12	5026.53	-0.000000
17	4.00	6.12	5032.65	-0.000000
17	4.00	6.12	5038.78	-0.000000
17	4.00	6.12	5044.90	-0.000000
17	4.00	6.12	5051.02	-0.000000
17	4.00	6.12	5057.14	-0.000000
17	4.00	6.12	5063.27	-0.000000
17	4.00	6.12	5069.39	-0.000000
17	4.00	6.12	5075.51	-0.000000
17	4.00	6.12	5081.63	-0.000000
17	4.00	6.12	5087.76	-0.000000
17	4.00	6.12	5093.88	-0.000000
17	4.00	6.12	5100.00	-0.000000
17	4.00	6.12	5106.12	-0.000000
17	4.00	6.12	5112.24	-0.000000
17	4.00	6.12	5118.37	-0.000000
17	4.00	6.12	5124.49	-0.000000
17	4.00	6.12	5130.61	-0.000000
17	4.00	6.12	5136.73	-0.000000
17	4.00	6.12	5142.86	-0.000000
17	4.00	6.12	5148.98	-0.000000
17	4.00	6.12	5155.10	-0.000000
17	4.00	6.12	5161.22	-0.000000
17	4.00	6.12	5167.35	-0.000000
17	4.00	6.12	5173.47	-0.000000
17	4.00	6.12	5179.59	-0.000000
17	4.00	6.12	5185.71	-0.000000
17	4.00	6.12	5191.84	-0.000000
17	4.00	6.12	5197.96	-0.000000
18	4.00	6.12	5204.08	-0.000000
18	4.00	6.12	5210.20	-0.019998
18	4.00	6.12	5216.33	-0.000000
18	4.00	6.12	5222.45	-0.000000
18	4.00	6.12	5228.57	-0.000000
18	4.00	6.12	5234.69	-0.000000
18	4.00	6.12	5240.82	-0.000000
18	4.00	6.12	5246.94	-0.000000
18	4.00	6.12	5253.06	-0.000000
18	4.00	6.12	5259.18	-0.000000
18	4.00	6.12	5265.31	-0.000000
18	4.00	6.12	5271.43	-0.000000
18	4.00	6.12	5277.55	-0.000000
18	4.00	6.12	5283.67	-0.000000
18	4.00	6.12	5289.80	-0.000000
18	4.00	6.12	5295.92	-0.000000
18	4.00	6.12	5302.04	-0.000000
18	4.00	6.12	5308.16	-0.000000
18	4.00	6.12	5314.29	-0.000000
18	4.00	6.12	5320.41	-0.000000
18	4.00	6.12	5326.53	-0.000000
18	4.00	6.12	5332.65	-0.000000
18	4.00	6.12	5338.78	-0.000000
18	4.00	6.12	5344.90	-0.000000
18	4.00	6.12	5351.02	-0.000000
18	4.00	6.12	5357.14	-0.000000
18	4.00	6.12	5363.27	-0.000000
18	4.00	6.12	5369.39	-0.000000
18	4.00	6.12	5375.51	-0.000000
18	4.00	6.12	5381.63	-0.000000
18	4.00	6.12	5387.76	-0.000000
18	4.00	6.12	5393.88	-0.000000
18	4.00	6.12	5400.00	-0.000000
18	4.00	6.12	5406.12	-0.000000
18	4.00	6.12	5412.24	-0.000000
18	4.00	6.12	5418.37	-0.000000
18	4.00	6.12	5424.49	-0.000000
18	4.00	6.12	5430.61	-0.000000
18	4.00	6.12	5436.73	-0.000000
18	4.00	6.12	5442.86	-0.000000
18	4.00	6.12	5448.98	-0.000000
18	4.00	6.12	5455.10	-0.000000
18	4.00	6.12	5461.22	-0.000000
18	4.00	6.12	5467.35	-0.000000
18	4.00	6.12	5473.47	-0.000000
18	4.00	6.12	5479.59	-0.000000
18	4.00	6.12	5485.71	-0.000000
18	4.00	6.12	5491.84	-0.000000
18	4.00	6.12	5497.96	-0.000000
18	4.00	6.12	5504.08	-0.000000
19	4.00	6.12	5510.20	-0.000000
19	4.00	6.12	5516.33	-0.018118
19	4.00	6.12	5522.45	-0.000000
19	4.00	6.12	5528.57	-0.000000
19	4.00	6.12	5534.69	-0.000000
19	4.00	6.12	5540.82	-0.000000
19	4.00	6.12	5546.94	-0.000000
19	4.00	6.12	5553.06	-0.000000
19	4.00	6.12	5559.18	-0.000000
19	4.00	6.12	5565.31	-0.000000
19	4.00	6.12	5571.43	-0.000000
19	4.00	6.12	5577.55	-0.000000
19	4.00	6.12	5583.67	-0.000000
19	4.00	6.12	5589.80	-0.000000
19	4.00	6.12	5595.92	-0.000000
19	4.00	6.12	5602.04	-0.000000
19	4.00	6.12	5608.16	-0.000000
19	4.00	6.12	5614.29	-0.000000
19	4.00	6.12	5620.41	-0.000000
19	4.00	6.12	5626.53	-0.000000
19	4.00	6.12	5632.65	-0.000000
19	4.00	6.12	5638.78	-0.000000
19	4.00	6.12	5644.90	-0.000000
19	4.00	6.12	5651.02	-0.000000
19	4.00	6.12	5657.14	-0.000000
19	4.00	6.12	5663.27	-0.000000
19	4.00	6.12	5669.39	-0.000000
19	4.00	6.12	5675.51	-0.000000
19	4.00	6.12	5681.63	-0.000000
19	4.00	6.12	5687.76	-0.000000
19	4.00	6.12	5693.88	-0.000000
19	4.00	6.12	5700.00	-0.000000
19	4.00	6.12	5706.12	-0.000000
19	4.00	6.12	5712.24	-0.000000
19	4.00	6.12	5718.37	-0.000000
19	4.00	6.12	5724.49	-0.000000
19	4.00	6.12	5730.61	-0.000000
19	4.00	6.12	5736.73	-0.000000
19	4.00	6.12	5742.86	-0.000000
19	4.00	6.12	5748.98	-0.000000
19	4.00	6.12	5755.10	-0.000000
19	4.00	6.12	5761.22	-0.000000
19	4.00	6.12	5767.35	-0.000000
19	4.00	6.12	5773.47	-0.000000
19	4.00	6.12	5779.59	-0.000000
19	4.00	6.12	5785.71	-0.000000
19	4.00	6.12	5791.84	-0.000000
19	4.00	6.12	5797.96	-0.000000
19	4.00	6.12	5804.08	-0.000000
19	4.00	6.12	5810.20	-0.000000
20	4.00	6.12	5816.33	-0.000000
20	4.00	6.12	5822.45	-0.016589
20	4.00	6.12	5828.57	-0.000000
20	4.00	6.12	5834.69	-0.000000
20	4.00	6.12	5840.82	-0.000000
20	4.00	6.12	5846.94	-0.000000
20	4.00	6.12	5853.06	-0.000000
20	4.00	6.12	5859.18	-0.000000
20	4.00	6.12	5865.31	-0.000000
20	4.00	6.12	5871.43	-0.000000
20	4.00	6.12	5877.55	-0.000000
20	4.00	6.12	5883.67	-0.000000
20	4.00	6.12	5889.80	-0.000000
20	4.00	6.12	5895.92	-0.000000
20	4.00	6.12	5902.04	-0.000000
20	4.00	6.12	5908.16	-0.000000
20	4.00	6.12	5914.29	-0.000000
20	4.00	6.12	5920.41	-0.000000
20	4.00	6.12	5926.53	-0.000000
20	4.00	6.12	5932.65	-0.000000
20	4.00	6.12	5938.78	-0.000000
20	4.00	6.12	5944.90	-0.000000
20	4.00	6.12	5951.02	-0.000000
20	4.00	6.12	5957.14	-0.000000
20	4.00	6.12	5963.27	-0.000000
20	4.00	6.12	5969.39	-0.000000
20	4.00	6.12	5975.51	-0.000000
20	4.00	6.12	5981.63	-0.000000
20	4.00	6.12	5987.76	-0.000000
20	4.00	6.12	5993.88	-0.000000
20	4.00	6.12	6000.00	-0.000000
20	4.00	6.12	6006.12	-0.000000
20	4.00	6.12	6012.24	-0.000000
20	4.00	6.12	6018.37	-0.000000
20	4.00	6.12	6024.49	-0.000000
20	4.00	6.12	6030.61	-0.000000
20	4.00	6.12	6036.73	-0.000000
20	4.00	6.12	6042.86	-0.000000
20	4.00	6.12	6048.98	-0.000000
20	4.00	6.12	6055.10	-0.000000
20	4.00	6.12	6061.22	-0.000000
20	4.00	6.12	6067.35	-0.000000
20	4.00	6.12	6073.47	-0.000000
20	4.00	6.12	6079.59	-0.000000
20	4.00	6.12	6085.71	-0.000000
20	4.00	6.12	6091.84	-0.000000
20	4.00	6.12	6097.96	-0.000000
20	4.00	6.12	6104.08	-0.000000
20	4.00	6.12	6110.20	-0.000000
20	4.00	6.12	6116.33	-0.000000
