# Supplementary material for: Isothermal titration calorimetry and surface plasmon resonance analysis using the dynamic approach
Source: Biochem Biophys Rep. 2019 Dec 17;21:100712. doi: 10.1016/j.bbrep.2019.100712 (PMC6926116; doi:10.1016/j.bbrep.2019.100712)
Supplement: Multimedia component 2 [file mmc2.zip › Figure_2/M_Equivalent/Time_domain/Without_IR/Twostate_ODE.m]

function dy = Twostate_ODE(t,y,K)

dy = zeros(3,1);    % a column vector


%{
		K(1,1)=K_on;				% 1
		K(2,1)=K_off;				%n;
		K(3,1)=N;				%n;
		K(4,1)=Del_H;				%n;
		K(5,1)=Del_H_Dilution;			%n;
		K(6,1)=V_0;				%n;
		K(7,1)=Rate_of_injection/MICRO;		% Lig mix rate
		K(8,1)=1.0/Tau_heat;			% Heat mix rate
		K(9,1)=1.0/Tau_dil;			% Heat of dil mix rate


Y1: L
Y2: P
Y3: PL

%}


dy(1) = -K(3)*K(1)*y(2)*y(1)+K(2)*y(3);
dy(2) = -K(3)*K(1)*y(2)*y(1)+K(2)*y(3);
dy(3) = K(3)*K(1)*y(2)*y(1)-K(2)*y(3);
