# Supplementary material for: Isothermal titration calorimetry and surface plasmon resonance analysis using the dynamic approach
Source: Biochem Biophys Rep. 2019 Dec 17;21:100712. doi: 10.1016/j.bbrep.2019.100712 (PMC6926116; doi:10.1016/j.bbrep.2019.100712)
Supplement: Multimedia component 2 [file mmc2.zip › Figure_3/BCLXL/All_Fit_parameters]

All parameter combinations
--------------------------
No:1
Init[1]:5000.000000000000 Init[2]:0.100000000000 Init[3]:5000.000000000000 Init[4]:0.100000000000 Init[5]:1.000000000000 Init[6]:1.000000000000 Init[7]:-10000.000000000000 Init[8]:-10000.000000000000 Init[9]:1000.000000000000 Init[10]:1200.000000000000 Init[11]:5.000000000000 Init[12]:5.000000000000 Init[13]:25.000000000000 Init[14]:1000.000000000000 Init[15]:1.000000000000 Init[16]:0.000000000000 Init[17]:0.000000000000 Init[18]:0.000000000000 Init[19]:0.000000000000 Init[20]:0.000000000000 Init[21]:0.000000000000 Init[22]:0.000000000000 Init[23]:0.000000000000 Init[24]:0.000000000000 Init[25]:0.000000000000 Init[26]:0.000000000000 Init[27]:0.000000000000 Init[28]:0.000000000000 Init[29]:0.000000000000 Init[30]:0.000000000000 Init[31]:0.000000000000 Init[32]:0.000000000000 Init[33]:0.000000000000 Init[34]:0.000000000000 Init[35]:0.000000000000 Init[36]:0.000000000000 Init[37]:0.000000000000 Init[38]:0.000000000000 Init[39]:0.000000000000 Init[40]:0.000000000000 Init[41]:0.000000000000 Init[42]:0.000000000000 Init[43]:0.000000000000 Init[44]:0.000000000000 Init[45]:0.000000000000 Init[46]:0.000000000000 
Beta[1]:4999.991907123199 Beta[2]:0.380964488300 Beta[3]:4999.984151337267 Beta[4]:0.359413758080 Beta[5]:1.585167114587 Beta[6]:2.298396185141 Beta[7]:-10000.008011323866 Beta[8]:-10000.004027085530 Beta[9]:999.865568552156 Beta[10]:1200.000000000000 Beta[11]:11.321403750215 Beta[12]:11.480512316793 Beta[13]:25.000000000000 Beta[14]:1000.000000000000 Beta[15]:1.000000000000 Beta[16]:0.000000000000 Beta[17]:-0.000000000000 Beta[18]:-0.041252974243 Beta[19]:4.818068146409 Beta[20]:4.994888490590 Beta[21]:1.762024695631 Beta[22]:0.503389654837 Beta[23]:-0.595405681996 Beta[24]:-1.328760997070 Beta[25]:-1.854250322075 Beta[26]:-2.174093645466 Beta[27]:-2.282428607015 Beta[28]:-2.165010558249 Beta[29]:-1.838857404911 Beta[30]:-1.390465291747 Beta[31]:-1.070950075459 Beta[32]:-0.888806841927 Beta[33]:-0.830641643964 Beta[34]:-0.874400886997 Beta[35]:-0.973205115391 Beta[36]:-0.937771871304 Beta[37]:-0.994743099193 Beta[38]:-1.038072046633 Beta[39]:-1.035795298059 Beta[40]:-1.058285415014 Beta[41]:-1.060225088837 Beta[42]:-1.120766256258 Beta[43]:-1.138224608945 Beta[44]:-1.122913680733 Beta[45]:-1.132677070592 Beta[46]:-1.143672415703 Chisqr[46]:171.376284652661 [171.376284652661] 
