# Supplementary material for: Isothermal titration calorimetry and surface plasmon resonance analysis using the dynamic approach
Source: Biochem Biophys Rep. 2019 Dec 17;21:100712. doi: 10.1016/j.bbrep.2019.100712 (PMC6926116; doi:10.1016/j.bbrep.2019.100712)
Supplement: Multimedia component 2 [file mmc2.zip › Figure_3/BCLXL/Curve_fit.m]

clear;
clc;
tic;

% Standard parameters
%--------------------

param_search=1; %If exhaustive search for parameters is needed give 1, else give 0.
criteria_res_norm=power(10,-2); % Minimum squared sum of residuals
Date_weightage=1; % 0: no weightage,1: calculate weightage

% Fixed conditions for gradient and column present in data file
Total_data_col=5;
Initial_Prot_conc=25; 	% uM - not used
Initial_Lig_conc=1000; 	% uM - not used
Total_cell_volume=1200;  % uL - not used

Data_inj_no_col=1;
Data_inj_vol_col=2;
Data_inj_time_col=3;
Data_x_col=4;
Data_y_col=5;
Data_x_wt_col=6;
Data_y_wt_local_col=7;
Data_y_wt_global_col=8;

Data_col_details=[Data_inj_no_col Data_inj_vol_col Data_inj_time_col Data_x_col Data_y_col Data_x_wt_col Data_y_wt_local_col Data_y_wt_global_col];

% Varying Inj vol
Inj_no=29; %21 for RNASE %29 for BCLXL


% Read the experimental data from 'Data'
%---------------------------------------
Data_exp=fopen('Curvefit_Data','r');
fgets(Data_exp);
exp_data=fscanf(Data_exp,'%f %f %f %f %f\n',[Total_data_col inf]); 
fclose(Data_exp);
exp_data=exp_data';
[data_row,data_col]=size(exp_data);


% Calculate the data weightage based on gaussian
%-----------------------------------------------
if Date_weightage==1

Total_data_col=Total_data_col+3;
Y_weightage=Weightage_calc(exp_data,Data_col_details);
exp_data=[exp_data Y_weightage];
end

%{
figure();	
	plot(exp_data(:,4),exp_data(:,5),'b-',exp_data(:,4),exp_data(:,7),'r-',exp_data(:,4),exp_data(:,8),'g-','LineWidth',1.5);

pause;
%}

% Read the limits for parameters
%-------------------------------

param_limits_ptr=fopen('Limits','r');
fgets(param_limits_ptr);
param_limits=fscanf(param_limits_ptr,'%f',[4 inf]); 
fclose(param_limits_ptr);
param_limits=param_limits';
[param_row,param_col]=size(param_limits);

% Partition the parameters
%-------------------------

Max_Partition_no=max(param_limits(:,4));
Partition_array=zeros(param_row,Max_Partition_no);

A=zeros(param_row,Max_Partition_no);
Geo_B=zeros(param_row,Max_Partition_no*2);

limit_init=zeros(1,1);


for i=1:param_row
lower_limit=param_limits(i,1);
upper_limit=param_limits(i,2);
Partition_no=param_limits(i,4);
limit_difference=upper_limit-lower_limit;
limit_init=1;
%{
if limit_difference==1
 limit_difference=2;
end
%}
 

	Geo_dr=1;
	Partition_dr=1;

	if (param_limits(i,3)==1)
		

		if (limit_difference<=0.0) 
		Geo_r=1.0;
		else 
			if lower_limit ~=0
			Geo_dr=lower_limit;
			else
			Geo_dr=1;
			end
			if Partition_no ==1
			Partition_dr=1;
			else
			Partition_dr=Partition_no-1;		
			end
			
		Geo_r=exp((1/Partition_dr)*log(abs(abs(upper_limit))/abs(Geo_dr)));
		end

		for j=1:Partition_no

			if ((lower_limit==0.0) && (j==1)) 
			Geo_B(i,j)=0;
			elseif (lower_limit==0.0)
			Geo_B(i,j)= power(Geo_r,j-1);			
			else
			Geo_B(i,j)= abs(lower_limit)*power(Geo_r,j-1);
			end

			if((isinf(Geo_B(i,j))~=0)||(isnan(Geo_B(i,j))~=0))
			Geo_B(i,j)=lower_limit;
			end
			% fprintf('Geo_B[%d,%d]:%.10f (%.10f)\n',i,j,Geo_B(i,j),Geo_r);
		end

		param_limits(i,4)=Partition_no;


	elseif (param_limits(i,3)==-1)


		if (limit_difference<=1.0) 
		Geo_r=1.0;
		else 
			if lower_limit ~=0
			Geo_dr=lower_limit;
			else
			Geo_dr=1;
			end
			if Partition_no ==1
			Partition_dr=1;
			else
			Partition_dr=Partition_no-1;		
			end
			
		Geo_r=exp((1/Partition_dr)*log(abs(abs(upper_limit))/abs(Geo_dr)));
		end

		for j=1:Partition_no

		k=Partition_no-j+1;

			if ((lower_limit==0.0) && (j==1)) 
			Geo_B(i,k)=0;
			elseif (lower_limit==0.0)
			Geo_B(i,k)= -power(Geo_r,j-1);			
			else
			Geo_B(i,k)= -abs(lower_limit)*power(Geo_r,j-1);
			end

			if((isinf(Geo_B(i,k))~=0)||(isnan(Geo_B(i,k))~=0))
			Geo_B(i,k)=-lower_limit;
			end
			% fprintf('Geo_B[%d,%d]:%.10f (%.10f)\n',i,j,Geo_B(i,k),Geo_r);

		end
		param_limits(i,4)=Partition_no;

	elseif (param_limits(i,3)==0)


		if (limit_difference<=1.0) 
		Geo_r=1.0;
		else 
			if lower_limit ~=0
			Geo_dr=lower_limit;
			else
			Geo_dr=1;
			end
			if Partition_no ==1
			Partition_dr=1;
			else
			Partition_dr=Partition_no-1;		
			end
			
		Geo_r=exp((1/Partition_dr)*log(abs(abs(upper_limit))/abs(Geo_dr)));
		end

		for j=1:Partition_no

			if ((lower_limit==0.0) && (j==1)) 
			Geo_B(i,Partition_no+j)=0;
			% fprintf('Geo_B[%d,%d,%d]:%.10f (%.10f)\n',i,j,Partition_no+j,Geo_B(i,Partition_no+j),Geo_r);		
			elseif ((lower_limit==0.0) && (j>1)) 
			Geo_B(i,Partition_no+j)= power(Geo_r,j-1);
			% fprintf('Geo_B[%d,%d,%d]:%.10f (%.10f)\n',i,j,Partition_no+j,Geo_B(i,Partition_no+j),Geo_r);			
			else
			Geo_B(i,Partition_no+j)= abs(lower_limit)*power(Geo_r,j-1);
			% fprintf('Geo_B[%d,%d,%d]:%.10f (%.10f)\n',i,j,Partition_no+j,Geo_B(i,Partition_no+j),Geo_r);
			end

			if((isinf(Geo_B(i,Partition_no+j))~=0)||(isnan(Geo_B(i,Partition_no+j))~=0))
			Geo_B(i,Partition_no+j)=lower_limit;
			end

		end

		for j=1:Partition_no

			k=Partition_no-j+1;

			if ((lower_limit==0.0) && (j==1)) 
			Geo_B(i,k)=0;
			% fprintf('Geo_B[%d,%d,%d]:%.10f (%.10f)\n',i,j,k,Geo_B(i,k),Geo_r);		
			elseif ((lower_limit==0.0) && (j>1)) 
			Geo_B(i,k)= - power(Geo_r,j-1);
			% fprintf('Geo_B[%d,%d,%d]:%.10f (%.10f)\n',i,j,k,Geo_B(i,k),Geo_r);			
			else
			Geo_B(i,k)= - abs(lower_limit)*power(Geo_r,j-1);
			% fprintf('Geo_B[%d,%d,%d]:%.10f (%.10f)\n',i,j,k,Geo_B(i,k),Geo_r);
			end

			if((isinf(Geo_B(i,k))~=0)||(isnan(Geo_B(i,k))~=0))
			Geo_B(i,k)=- lower_limit;
			end

		end


		param_limits(i,4)=Partition_no*2;


	end %if
		% pause
		


end %i


	Partition_product=1;

	for i=1:param_row
	Partition_product=Partition_product*(param_limits(i,4));
	for j=1:param_limits(i,4)
	%Partition_array(i,j)=(B(i,j+1)-B(i,j))*rand(1) + B(i,j);
	Partition_array(i,j)= Geo_B(i,j);
	%fprintf('P[%d,%d]:%.10f',i,j,Partition_array(i,j));
	end
	%pause
	end


	Partition_index=fullfact((param_limits(:,4))');
	[Partition_row,Partition_col]=size(Partition_index);

Final_partition_array=zeros(Partition_row,Partition_col);

%fprintf('\n Final partition array\n');
for i=1:Partition_row
for j=1:Partition_col
	Final_partition_array(i,j)=Partition_array(j,Partition_index(i,j));


	%fprintf('[%d][%d]:%0.10f  ',i,j,Final_partition_array(i,j));
end
	%fprintf('\n');
end


%{
fprintf('\n Final partition array\n');
for i=1:Partition_row
for j=1:Partition_col
	fprintf('[%d][%d]:%0.10f  ',i,j,Final_partition_array(i,j));
end
	fprintf('\n');
end

pause
%}

min_res_norm=zeros(1);
min_beta=zeros(1,param_row);
beta_resnorm=zeros(1,param_row);
beta=zeros(1,param_row);
resnorm=1e10;
k=0;
x = exp_data(:,Data_x_col);	% Dummy
y = exp_data(:,Data_y_col);


Total_data=[exp_data(:,1:Total_data_col)];
Fixed_param=[Initial_Prot_conc Initial_Lig_conc Total_cell_volume];


% Start the loop for all possible combinations of parameters
fitparam_print_ptr=fopen('All_Fit_parameters','w');
fprintf(fitparam_print_ptr,'All parameter combinations\n');
fprintf(fitparam_print_ptr,'--------------------------\n');

k=0;
for i=1:Partition_row

	if param_search==1
		x_init=Final_partition_array(i,:);
	elseif param_search~=1
		lower_limit=param_limits(:,1);
		upper_limit=param_limits(:,2);
		x_init=(upper_limit-lower_limit).*rand(param_row,1) + lower_limit;
		x_init=x_init';
	end


fprintf('Partition[pre]:%d\n',i);
fprintf(fitparam_print_ptr,'No:%d\n',i);

Maxfunevals=50;
Tolfun=1e-6;
Tolx=1e-6;
options = optimoptions('lsqcurvefit','Algorithm','levenberg-marquardt','MaxFunEvals',Maxfunevals,'TolFun',Tolfun,'TolX',Tolx);
% options = optimoptions('lsqnonlin','Algorithm','levenberg-marquardt','MaxFunEvals',Maxfunevals,'TolFun',Tolfun,'TolX',Tolx);


function_calc = @(C,x)model_func(C,x,Inj_no,Total_data,Fixed_param,Data_col_details);


	Err_test=0;
	try

	[beta,resnorm] = lsqcurvefit(function_calc,x_init,x,y,[],[],options);
	% [beta,resnorm] = lsqnonlin(function_calc,x_init,[],[],options);


	catch err 
		Err_test=1;
	end

	if Err_test==0

		%[beta,resnorm] = lsqcurvefit(function_calc,x_init,x,y,[],[],options);
		if k==0 
		 min_res_norm=resnorm;
		 min_beta=beta;
		 k=1;
		elseif (k~=0) && (resnorm<min_res_norm)
		 min_res_norm=resnorm;
		 min_beta=beta;

		end
			for j=1:param_row
			fprintf(fitparam_print_ptr,'Init[%d]:%0.12f ',j,x_init(1,j));
			end
			fprintf(fitparam_print_ptr,'\n');
			for j=1:param_row
			fprintf(fitparam_print_ptr,'Beta[%d]:%0.12f ',j,beta(1,j));
			end
			fprintf(fitparam_print_ptr,'Chisqr[%d]:%0.12f [%0.12f] ',j,resnorm, min_res_norm);
			fprintf(fitparam_print_ptr,'\n\n\n');


	end
		if min_res_norm<=criteria_res_norm
		  break;
		end


  
end
%loop ends
fclose(fitparam_print_ptr);
%%%%% Standarad error and the confidence interval %%%%%%


Max_pop=50;
Max_iter=20;
Min_Tolerance=power(10,-8);
rng(0,'twister');

opts = statset('nlinfit');
% opts.RobustWgtFun = 'bisquare';
opts.MaxIter = Max_iter;
opts.TolFun = Min_Tolerance;
opts.Display='iter'; % off, final
if Date_weightage ==1
opts.Weights=Total_data(:,Data_y_wt_global_col); % off, final
%opts.Weights=Total_data(:,Data_y_wt_local_col); % off, final
end

beta=min_beta;

[m,n]=size(beta);
for k=1:n
fprintf('Beta[%d]:%0.12f\n',k,beta(1,k));
end


fprintf('Nlinfit[pre]\n');
model_func_calc=@(beta,x)model_func(beta,x,Inj_no,Total_data,Fixed_param,Data_col_details);
[beta_1,residual,jacobian,CovB] = nlinfit(x,y,model_func_calc,beta,opts)
fprintf('Nlinfit[post]\n');

SE=sqrt(diag(CovB));
ci = nlparci(beta_1,residual,'covar',CovB);


model_func_calc=@(beta_1,x)model_func(beta_1,x,Inj_no,Total_data,Fixed_param,Data_col_details);
[ypred,delta] = nlpredci(model_func_calc,x,beta_1,residual,'Jacobian',jacobian);
lower = ypred - delta;
upper = ypred + delta;

figure()
plot(x,y,'ko') % observed data
hold on
plot(x,ypred,'b-','LineWidth',1.5)
plot(x,[lower,upper],'r--','LineWidth',1.5)

saveas(gcf, 'Final_plot', 'pdf');

%%%% Print the output  %%%%%%
outfile=fopen('Results_out','w');
[row_out,col_out]=size(beta_1);
fprintf(outfile,'The fitted parameters with standard error and confidence interval at 95%% level (alpha=5%%)\n');
fprintf(outfile,'_________________________________________________________________________________________\n\n');
	for i=1:col_out
	fprintf(outfile,'%f\t+/-\t%f\t[%f to %f]\n',beta_1(1,i),SE(i,1),ci(i,1),ci(i,2));
	end
[row_out,col_out]=size(ypred);
fprintf(outfile,'\n\n\nThe fitted data and its confidence interval at 95%% level (alpha=5%%)\n');
fprintf(outfile,'___________________________________________________________________\n\n');
fprintf(outfile,'x_expt\t y_exp\ty_pred\t[y_ci_lower\ty_ci_upper]\n');
fprintf(outfile,'---------------------------------------------------\n\n');

	for i=1:row_out
	fprintf(outfile,'%f\t%f\t%f [%f to %f]\n',x(i,1),y(i,1),ypred(i,1),lower(i,1),upper(i,1));
	end

fclose(outfile);
toc;
