# Supplementary material for: Isothermal titration calorimetry and surface plasmon resonance analysis using the dynamic approach
Source: Biochem Biophys Rep. 2019 Dec 17;21:100712. doi: 10.1016/j.bbrep.2019.100712 (PMC6926116; doi:10.1016/j.bbrep.2019.100712)
Supplement: Multimedia component 2 [file mmc2.zip › Figure_3/BCLXL/Curvefit_Data]

1	0.000000	1.000000	2.000000	0.000000
1	0.000000	1.000000	4.000000	0.000000
1	0.000000	1.000000	6.000000	0.000000
1	0.000000	1.000000	8.000000	0.000000
1	0.000000	1.000000	10.000000	0.000000
1	0.000000	1.000000	12.000000	-0.000138
1	0.000000	1.000000	14.000000	-0.000443
1	0.000000	1.000000	16.000000	-0.000521
1	0.000000	1.000000	18.000000	-0.000339
1	0.000000	1.000000	20.000000	-0.000339
1	0.000000	1.000000	22.000000	-0.000699
1	0.000000	1.000000	24.000000	-0.001585
1	0.000000	1.000000	26.000000	-0.001179
1	0.000000	1.000000	28.000000	-0.000123
1	0.000000	1.000000	30.000000	-0.000339
1	0.000000	1.000000	32.000000	0.000018
1	0.000000	1.000000	34.000000	-0.000092
1	0.000000	1.000000	36.000000	-0.000608
1	0.000000	1.000000	38.000000	-0.001790
1	0.000000	1.000000	40.000000	-0.000579
1	0.000000	1.000000	42.000000	0.000112
1	0.000000	1.000000	44.000000	-0.000758
1	0.000000	1.000000	46.000000	-0.000787
1	0.000000	1.000000	48.000000	-0.000675
1	0.000000	1.000000	50.000000	-0.000701
1	0.000000	1.000000	52.000000	-0.000929
1	0.000000	1.000000	54.000000	-0.000418
1	0.000000	1.000000	56.000000	-0.000063
1	0.000000	1.000000	58.000000	0.000287
1	0.000000	1.000000	60.000000	0.001373
1	0.000000	1.000000	62.000000	0.002574
1	0.000000	1.000000	64.000000	0.001426
1	0.000000	1.000000	66.000000	0.000553
1	0.000000	1.000000	68.000000	0.001618
1	0.000000	1.000000	70.000000	0.000380
1	0.000000	1.000000	72.000000	-0.000634
1	0.000000	1.000000	74.000000	-0.002099
1	0.000000	1.000000	76.000000	-0.003544
1	0.000000	1.000000	78.000000	-0.004531
1	0.000000	1.000000	80.000000	-0.005125
1	0.000000	1.000000	82.000000	-0.004990
1	0.000000	1.000000	84.000000	-0.003770
1	0.000000	1.000000	86.000000	-0.003467
1	0.000000	1.000000	88.000000	-0.005343
1	0.000000	1.000000	90.000000	-0.006791
1	0.000000	1.000000	92.000000	-0.007951
1	0.000000	1.000000	94.000000	-0.008321
1	0.000000	1.000000	96.000000	-0.007812
1	0.000000	1.000000	98.000000	-0.008971
1	0.000000	1.000000	100.000000	-0.008891
1	0.000000	1.000000	102.000000	-0.008119
1	0.000000	1.000000	104.000000	-0.008215
1	0.000000	1.000000	106.000000	-0.008551
1	0.000000	1.000000	108.000000	-0.008558
1	0.000000	1.000000	110.000000	-0.007915
1	0.000000	1.000000	112.000000	-0.007110
1	0.000000	1.000000	114.000000	-0.005171
1	0.000000	1.000000	116.000000	-0.003865
1	0.000000	1.000000	118.000000	-0.004089
1	0.000000	1.000000	120.000000	-0.003806
1	0.000000	1.000000	122.000000	-0.003754
1	0.000000	1.000000	124.000000	-0.003249
1	0.000000	1.000000	126.000000	-0.003699
1	0.000000	1.000000	128.000000	-0.004272
1	0.000000	1.000000	130.000000	-0.003827
1	0.000000	1.000000	132.000000	-0.002379
1	0.000000	1.000000	134.000000	-0.001358
1	0.000000	1.000000	136.000000	-0.001120
1	0.000000	1.000000	138.000000	-0.000376
1	0.000000	1.000000	140.000000	0.000718
1	0.000000	1.000000	142.000000	0.000521
1	0.000000	1.000000	144.000000	0.000000
1	0.000000	1.000000	146.000000	0.000000
1	0.000000	1.000000	148.000000	0.000000
1	0.000000	1.000000	150.000000	0.000000
1	0.000000	1.000000	152.000000	0.000000
1	0.000000	1.000000	154.000000	0.000000
1	0.000000	1.000000	156.000000	0.000000
1	0.000000	1.000000	158.000000	0.000000
1	0.000000	1.000000	160.000000	0.000000
1	0.000000	1.000000	162.000000	0.000000
1	0.000000	1.000000	164.000000	0.000000
1	0.000000	1.000000	166.000000	0.000000
1	0.000000	1.000000	168.000000	0.000000
1	0.000000	1.000000	170.000000	0.000000
1	0.000000	1.000000	172.000000	0.000000
1	0.000000	1.000000	174.000000	0.000000
1	0.000000	1.000000	176.000000	0.000000
1	0.000000	1.000000	178.000000	0.000000
1	0.000000	1.000000	180.000000	0.000000
1	0.000000	1.000000	182.000000	0.000000
1	0.000000	1.000000	184.000000	0.000000
1	0.000000	1.000000	186.000000	0.000000
1	0.000000	1.000000	188.000000	0.000000
1	0.000000	1.000000	190.000000	0.000000
1	0.000000	1.000000	192.000000	0.000000
1	0.000000	1.000000	194.000000	0.000000
1	0.000000	1.000000	196.000000	0.000000
1	0.000000	1.000000	198.000000	0.000000
1	0.000000	1.000000	200.000000	0.000000
1	0.000000	1.000000	202.000000	0.000000
1	0.000000	1.000000	204.000000	0.000000
1	0.000000	1.000000	206.000000	0.000000
1	0.000000	1.000000	208.000000	0.000000
1	0.000000	1.000000	210.000000	0.000000
1	0.000000	1.000000	212.000000	0.000000
1	0.000000	1.000000	214.000000	0.000000
1	0.000000	1.000000	216.000000	0.000000
1	0.000000	1.000000	218.000000	0.000000
1	0.000000	1.000000	220.000000	0.000000
1	0.000000	1.000000	222.000000	0.000000
1	0.000000	1.000000	224.000000	0.000000
1	0.000000	1.000000	226.000000	0.000000
1	0.000000	1.000000	228.000000	0.000000
1	0.000000	1.000000	230.000000	0.000000
1	0.000000	1.000000	232.000000	0.000000
1	0.000000	1.000000	234.000000	0.000000
1	0.000000	1.000000	236.000000	0.000000
1	0.000000	1.000000	238.000000	0.000000
1	0.000000	1.000000	240.000000	0.000000
1	0.000000	1.000000	242.000000	0.000000
1	0.000000	1.000000	244.000000	0.000000
1	0.000000	1.000000	246.000000	0.000000
1	0.000000	1.000000	248.000000	0.000000
1	0.000000	1.000000	250.000000	0.000000
1	0.000000	1.000000	252.000000	0.000000
1	0.000000	1.000000	254.000000	0.000000
1	0.000000	1.000000	256.000000	0.000000
1	0.000000	1.000000	258.000000	0.000000
1	0.000000	1.000000	260.000000	0.000000
1	0.000000	1.000000	262.000000	0.000000
1	0.000000	1.000000	264.000000	0.000000
1	0.000000	1.000000	266.000000	0.000000
1	0.000000	1.000000	268.000000	0.000000
1	0.000000	1.000000	270.000000	0.000000
1	0.000000	1.000000	272.000000	0.000000
1	0.000000	1.000000	274.000000	0.000000
1	0.000000	1.000000	276.000000	0.000000
1	0.000000	1.000000	278.000000	0.000000
1	0.000000	1.000000	280.000000	0.000000
1	0.000000	1.000000	282.000000	0.000000
1	0.000000	1.000000	284.000000	0.000000
1	0.000000	1.000000	286.000000	0.000000
1	0.000000	1.000000	288.000000	0.000000
1	0.000000	1.000000	290.000000	0.000000
1	0.000000	1.000000	292.000000	0.000000
1	0.000000	1.000000	294.000000	0.000000
1	0.000000	1.000000	296.000000	0.000000
1	0.000000	1.000000	298.000000	0.000000
1	0.000000	1.000000	300.000000	0.000000
1	0.000000	1.000000	302.000000	0.000000
1	0.000000	1.000000	304.000000	0.000000
1	0.000000	1.000000	306.000000	0.000000
1	0.000000	1.000000	308.000000	0.000000
1	0.000000	1.000000	310.000000	0.000000
1	0.000000	1.000000	312.000000	0.000000
1	0.000000	1.000000	314.000000	0.000000
1	0.000000	1.000000	316.000000	0.000000
1	0.000000	1.000000	318.000000	0.000000
1	0.000000	1.000000	320.000000	0.000000
1	0.000000	1.000000	322.000000	0.000000
1	0.000000	1.000000	324.000000	0.000000
1	0.000000	1.000000	326.000000	0.000000
1	0.000000	1.000000	328.000000	0.000000
1	0.000000	1.000000	330.000000	0.000000
1	0.000000	1.000000	332.000000	0.000000
1	0.000000	1.000000	334.000000	0.000000
1	0.000000	1.000000	336.000000	0.000000
1	0.000000	1.000000	338.000000	0.000000
1	0.000000	1.000000	340.000000	0.000000
1	0.000000	1.000000	342.000000	0.000000
1	0.000000	1.000000	344.000000	0.000000
1	0.000000	1.000000	346.000000	0.000000
1	0.000000	1.000000	348.000000	0.000000
1	0.000000	1.000000	350.000000	0.000000
1	0.000000	1.000000	352.000000	0.000000
1	0.000000	1.000000	354.000000	0.000000
1	0.000000	1.000000	356.000000	0.000000
1	0.000000	1.000000	358.000000	0.000000
1	0.000000	1.000000	360.000000	0.000000
2	5.000000	10.300000	362.000000	0.001243
2	5.000000	10.300000	364.000000	0.001673
2	5.000000	10.300000	366.000000	-0.037025
2	5.000000	10.300000	368.000000	-0.252208
2	5.000000	10.300000	370.000000	-0.627023
2	5.000000	10.300000	372.000000	-1.085811
2	5.000000	10.300000	374.000000	-1.566345
2	5.000000	10.300000	376.000000	-1.969360
2	5.000000	10.300000	378.000000	-2.161442
2	5.000000	10.300000	380.000000	-2.181192
2	5.000000	10.300000	382.000000	-2.091031
2	5.000000	10.300000	384.000000	-1.940957
2	5.000000	10.300000	386.000000	-1.762461
2	5.000000	10.300000	388.000000	-1.575891
2	5.000000	10.300000	390.000000	-1.394058
2	5.000000	10.300000	392.000000	-1.222401
2	5.000000	10.300000	394.000000	-1.067483
2	5.000000	10.300000	396.000000	-0.927924
2	5.000000	10.300000	398.000000	-0.805379
2	5.000000	10.300000	400.000000	-0.699680
2	5.000000	10.300000	402.000000	-0.609329
2	5.000000	10.300000	404.000000	-0.531028
2	5.000000	10.300000	406.000000	-0.465199
2	5.000000	10.300000	408.000000	-0.408487
2	5.000000	10.300000	410.000000	-0.359863
2	5.000000	10.300000	412.000000	-0.318444
2	5.000000	10.300000	414.000000	-0.281317
2	5.000000	10.300000	416.000000	-0.248945
2	5.000000	10.300000	418.000000	-0.222336
2	5.000000	10.300000	420.000000	-0.200465
2	5.000000	10.300000	422.000000	-0.182241
2	5.000000	10.300000	424.000000	-0.165264
2	5.000000	10.300000	426.000000	-0.150579
2	5.000000	10.300000	428.000000	-0.137324
2	5.000000	10.300000	430.000000	-0.124474
2	5.000000	10.300000	432.000000	-0.112769
2	5.000000	10.300000	434.000000	-0.105048
2	5.000000	10.300000	436.000000	-0.099507
2	5.000000	10.300000	438.000000	-0.091509
2	5.000000	10.300000	440.000000	-0.083500
2	5.000000	10.300000	442.000000	-0.076005
2	5.000000	10.300000	444.000000	-0.070527
2	5.000000	10.300000	446.000000	-0.064735
2	5.000000	10.300000	448.000000	-0.059955
2	5.000000	10.300000	450.000000	-0.054970
2	5.000000	10.300000	452.000000	-0.050641
2	5.000000	10.300000	454.000000	-0.046231
2	5.000000	10.300000	456.000000	-0.042822
2	5.000000	10.300000	458.000000	-0.038513
2	5.000000	10.300000	460.000000	-0.035807
2	5.000000	10.300000	462.000000	-0.033816
2	5.000000	10.300000	464.000000	-0.029864
2	5.000000	10.300000	466.000000	-0.025024
2	5.000000	10.300000	468.000000	-0.022167
2	5.000000	10.300000	470.000000	-0.020743
2	5.000000	10.300000	472.000000	-0.020103
2	5.000000	10.300000	474.000000	-0.020195
2	5.000000	10.300000	476.000000	-0.019159
2	5.000000	10.300000	478.000000	-0.018787
2	5.000000	10.300000	480.000000	-0.017793
2	5.000000	10.300000	482.000000	-0.015872
2	5.000000	10.300000	484.000000	-0.014795
2	5.000000	10.300000	486.000000	-0.015357
2	5.000000	10.300000	488.000000	-0.015919
2	5.000000	10.300000	490.000000	-0.015220
2	5.000000	10.300000	492.000000	-0.013264
2	5.000000	10.300000	494.000000	-0.012049
2	5.000000	10.300000	496.000000	-0.011315
2	5.000000	10.300000	498.000000	-0.011498
2	5.000000	10.300000	500.000000	-0.011524
2	5.000000	10.300000	502.000000	-0.012320
2	5.000000	10.300000	504.000000	-0.012564
2	5.000000	10.300000	506.000000	-0.011340
2	5.000000	10.300000	508.000000	-0.010920
2	5.000000	10.300000	510.000000	-0.010629
2	5.000000	10.300000	512.000000	-0.009472
2	5.000000	10.300000	514.000000	-0.008131
2	5.000000	10.300000	516.000000	-0.006685
2	5.000000	10.300000	518.000000	-0.005702
2	5.000000	10.300000	520.000000	-0.005766
2	5.000000	10.300000	522.000000	-0.003492
2	5.000000	10.300000	524.000000	-0.001576
2	5.000000	10.300000	526.000000	-0.000995
2	5.000000	10.300000	528.000000	0.000000
2	5.000000	10.300000	530.000000	0.000000
2	5.000000	10.300000	532.000000	0.000000
2	5.000000	10.300000	534.000000	0.000000
2	5.000000	10.300000	536.000000	0.000000
2	5.000000	10.300000	538.000000	0.000000
2	5.000000	10.300000	540.000000	0.000000
2	5.000000	10.300000	542.000000	0.000000
2	5.000000	10.300000	544.000000	0.000000
2	5.000000	10.300000	546.000000	0.000000
2	5.000000	10.300000	548.000000	0.000000
2	5.000000	10.300000	550.000000	0.000000
2	5.000000	10.300000	552.000000	0.000000
2	5.000000	10.300000	554.000000	0.000000
2	5.000000	10.300000	556.000000	0.000000
2	5.000000	10.300000	558.000000	0.000000
2	5.000000	10.300000	560.000000	0.000000
2	5.000000	10.300000	562.000000	0.000000
2	5.000000	10.300000	564.000000	0.000000
2	5.000000	10.300000	566.000000	0.000000
2	5.000000	10.300000	568.000000	0.000000
2	5.000000	10.300000	570.000000	0.000000
2	5.000000	10.300000	572.000000	0.000000
2	5.000000	10.300000	574.000000	0.000000
2	5.000000	10.300000	576.000000	0.000000
2	5.000000	10.300000	578.000000	0.000000
2	5.000000	10.300000	580.000000	0.000000
2	5.000000	10.300000	582.000000	0.000000
2	5.000000	10.300000	584.000000	0.000000
2	5.000000	10.300000	586.000000	0.000000
2	5.000000	10.300000	588.000000	0.000000
2	5.000000	10.300000	590.000000	0.000000
2	5.000000	10.300000	592.000000	0.000000
2	5.000000	10.300000	594.000000	0.000000
2	5.000000	10.300000	596.000000	0.000000
2	5.000000	10.300000	598.000000	0.000000
2	5.000000	10.300000	600.000000	0.000000
2	5.000000	10.300000	602.000000	0.000000
2	5.000000	10.300000	604.000000	0.000000
2	5.000000	10.300000	606.000000	0.000000
2	5.000000	10.300000	608.000000	0.000000
2	5.000000	10.300000	610.000000	0.000000
2	5.000000	10.300000	612.000000	0.000000
2	5.000000	10.300000	614.000000	0.000000
2	5.000000	10.300000	616.000000	0.000000
2	5.000000	10.300000	618.000000	0.000000
2	5.000000	10.300000	620.000000	0.000000
2	5.000000	10.300000	622.000000	0.000000
2	5.000000	10.300000	624.000000	0.000000
2	5.000000	10.300000	626.000000	0.000000
2	5.000000	10.300000	628.000000	0.000000
2	5.000000	10.300000	630.000000	0.000000
2	5.000000	10.300000	632.000000	0.000000
2	5.000000	10.300000	634.000000	0.000000
2	5.000000	10.300000	636.000000	0.000000
2	5.000000	10.300000	638.000000	0.000000
2	5.000000	10.300000	640.000000	0.000000
2	5.000000	10.300000	642.000000	0.000000
2	5.000000	10.300000	644.000000	0.000000
2	5.000000	10.300000	646.000000	0.000000
2	5.000000	10.300000	648.000000	0.000000
2	5.000000	10.300000	650.000000	0.000000
2	5.000000	10.300000	652.000000	0.000000
2	5.000000	10.300000	654.000000	0.000000
2	5.000000	10.300000	656.000000	0.000000
2	5.000000	10.300000	658.000000	0.000000
2	5.000000	10.300000	660.000000	0.000000
2	5.000000	10.300000	662.000000	0.000000
2	5.000000	10.300000	664.000000	0.000000
2	5.000000	10.300000	666.000000	0.000000
2	5.000000	10.300000	668.000000	0.000000
2	5.000000	10.300000	670.000000	0.000000
2	5.000000	10.300000	672.000000	0.000000
2	5.000000	10.300000	674.000000	0.000000
2	5.000000	10.300000	676.000000	0.000000
2	5.000000	10.300000	678.000000	0.000000
2	5.000000	10.300000	680.000000	0.000000
2	5.000000	10.300000	682.000000	0.000000
2	5.000000	10.300000	684.000000	0.000000
2	5.000000	10.300000	686.000000	0.000000
2	5.000000	10.300000	688.000000	0.000000
2	5.000000	10.300000	690.000000	0.000000
2	5.000000	10.300000	692.000000	0.000000
2	5.000000	10.300000	694.000000	0.000000
2	5.000000	10.300000	696.000000	0.000000
2	5.000000	10.300000	698.000000	0.000000
2	5.000000	10.300000	700.000000	0.000000
2	5.000000	10.300000	702.000000	0.000000
2	5.000000	10.300000	704.000000	0.000000
2	5.000000	10.300000	706.000000	0.000000
2	5.000000	10.300000	708.000000	0.000000
2	5.000000	10.300000	710.000000	0.000000
2	5.000000	10.300000	712.000000	0.000000
2	5.000000	10.300000	714.000000	0.000000
2	5.000000	10.300000	716.000000	0.000000
2	5.000000	10.300000	718.000000	0.000000
2	5.000000	10.300000	720.000000	0.000000
2	5.000000	10.300000	722.000000	0.000000
2	5.000000	10.300000	724.000000	0.000000
2	5.000000	10.300000	726.000000	0.000000
2	5.000000	10.300000	728.000000	0.000000
2	5.000000	10.300000	730.000000	0.000000
2	5.000000	10.300000	732.000000	0.000000
2	5.000000	10.300000	734.000000	0.000000
2	5.000000	10.300000	736.000000	0.000000
2	5.000000	10.300000	738.000000	0.000000
2	5.000000	10.300000	740.000000	0.000000
2	5.000000	10.300000	742.000000	0.000000
2	5.000000	10.300000	744.000000	0.000000
2	5.000000	10.300000	746.000000	0.000000
2	5.000000	10.300000	748.000000	0.000000
2	5.000000	10.300000	750.000000	0.000000
2	5.000000	10.300000	752.000000	0.000000
2	5.000000	10.300000	754.000000	0.000000
2	5.000000	10.300000	756.000000	0.000000
2	5.000000	10.300000	758.000000	0.000000
2	5.000000	10.300000	760.000000	0.000000
2	5.000000	10.300000	762.000000	0.000000
2	5.000000	10.300000	764.000000	0.000000
2	5.000000	10.300000	766.000000	0.000000
2	5.000000	10.300000	768.000000	0.000000
2	5.000000	10.300000	770.000000	0.000000
2	5.000000	10.300000	772.000000	0.000000
2	5.000000	10.300000	774.000000	0.000000
2	5.000000	10.300000	776.000000	0.000000
2	5.000000	10.300000	778.000000	0.000000
2	5.000000	10.300000	780.000000	0.000000
3	10.000000	20.000000	782.000000	0.000271
3	10.000000	20.000000	784.000000	-0.001902
3	10.000000	20.000000	786.000000	-0.061659
3	10.000000	20.000000	788.000000	-0.308216
3	10.000000	20.000000	790.000000	-0.696992
3	10.000000	20.000000	792.000000	-1.159121
3	10.000000	20.000000	794.000000	-1.647400
3	10.000000	20.000000	796.000000	-2.130101
3	10.000000	20.000000	798.000000	-2.588761
3	10.000000	20.000000	800.000000	-3.010707
3	10.000000	20.000000	802.000000	-3.395222
3	10.000000	20.000000	804.000000	-3.736659
3	10.000000	20.000000	806.000000	-3.989972
3	10.000000	20.000000	808.000000	-4.025288
3	10.000000	20.000000	810.000000	-3.871652
3	10.000000	20.000000	812.000000	-3.603816
3	10.000000	20.000000	814.000000	-3.277009
3	10.000000	20.000000	816.000000	-2.933784
3	10.000000	20.000000	818.000000	-2.600640
3	10.000000	20.000000	820.000000	-2.288157
3	10.000000	20.000000	822.000000	-2.001271
3	10.000000	20.000000	824.000000	-1.745153
3	10.000000	20.000000	826.000000	-1.520029
3	10.000000	20.000000	828.000000	-1.323029
3	10.000000	20.000000	830.000000	-1.153751
3	10.000000	20.000000	832.000000	-1.007210
3	10.000000	20.000000	834.000000	-0.882138
3	10.000000	20.000000	836.000000	-0.775840
3	10.000000	20.000000	838.000000	-0.684612
3	10.000000	20.000000	840.000000	-0.607113
3	10.000000	20.000000	842.000000	-0.540826
3	10.000000	20.000000	844.000000	-0.484071
3	10.000000	20.000000	846.000000	-0.433554
3	10.000000	20.000000	848.000000	-0.391060
3	10.000000	20.000000	850.000000	-0.354336
3	10.000000	20.000000	852.000000	-0.321076
3	10.000000	20.000000	854.000000	-0.290407
3	10.000000	20.000000	856.000000	-0.264643
3	10.000000	20.000000	858.000000	-0.242831
3	10.000000	20.000000	860.000000	-0.222499
3	10.000000	20.000000	862.000000	-0.203799
3	10.000000	20.000000	864.000000	-0.188104
3	10.000000	20.000000	866.000000	-0.172998
3	10.000000	20.000000	868.000000	-0.157880
3	10.000000	20.000000	870.000000	-0.145514
3	10.000000	20.000000	872.000000	-0.134767
3	10.000000	20.000000	874.000000	-0.123852
3	10.000000	20.000000	876.000000	-0.114017
3	10.000000	20.000000	878.000000	-0.105636
3	10.000000	20.000000	880.000000	-0.097015
3	10.000000	20.000000	882.000000	-0.088878
3	10.000000	20.000000	884.000000	-0.081465
3	10.000000	20.000000	886.000000	-0.074402
3	10.000000	20.000000	888.000000	-0.068549
3	10.000000	20.000000	890.000000	-0.064939
3	10.000000	20.000000	892.000000	-0.058798
3	10.000000	20.000000	894.000000	-0.052798
3	10.000000	20.000000	896.000000	-0.048488
3	10.000000	20.000000	898.000000	-0.045641
3	10.000000	20.000000	900.000000	-0.041836
3	10.000000	20.000000	902.000000	-0.038676
3	10.000000	20.000000	904.000000	-0.036115
3	10.000000	20.000000	906.000000	-0.033320
3	10.000000	20.000000	908.000000	-0.029851
3	10.000000	20.000000	910.000000	-0.026413
3	10.000000	20.000000	912.000000	-0.024517
3	10.000000	20.000000	914.000000	-0.022423
3	10.000000	20.000000	916.000000	-0.019181
3	10.000000	20.000000	918.000000	-0.017154
3	10.000000	20.000000	920.000000	-0.014466
3	10.000000	20.000000	922.000000	-0.012818
3	10.000000	20.000000	924.000000	-0.010868
3	10.000000	20.000000	926.000000	-0.009531
3	10.000000	20.000000	928.000000	-0.008187
3	10.000000	20.000000	930.000000	-0.008693
3	10.000000	20.000000	932.000000	-0.006713
3	10.000000	20.000000	934.000000	-0.004353
3	10.000000	20.000000	936.000000	-0.002823
3	10.000000	20.000000	938.000000	-0.002151
3	10.000000	20.000000	940.000000	-0.002392
3	10.000000	20.000000	942.000000	-0.001910
3	10.000000	20.000000	944.000000	-0.001601
3	10.000000	20.000000	946.000000	-0.000821
3	10.000000	20.000000	948.000000	0.000000
3	10.000000	20.000000	950.000000	0.000000
3	10.000000	20.000000	952.000000	0.000000
3	10.000000	20.000000	954.000000	0.000000
3	10.000000	20.000000	956.000000	0.000000
3	10.000000	20.000000	958.000000	0.000000
3	10.000000	20.000000	960.000000	0.000000
3	10.000000	20.000000	962.000000	0.000000
3	10.000000	20.000000	964.000000	0.000000
3	10.000000	20.000000	966.000000	0.000000
3	10.000000	20.000000	968.000000	0.000000
3	10.000000	20.000000	970.000000	0.000000
3	10.000000	20.000000	972.000000	0.000000
3	10.000000	20.000000	974.000000	0.000000
3	10.000000	20.000000	976.000000	0.000000
3	10.000000	20.000000	978.000000	0.000000
3	10.000000	20.000000	980.000000	0.000000
3	10.000000	20.000000	982.000000	0.000000
3	10.000000	20.000000	984.000000	0.000000
3	10.000000	20.000000	986.000000	0.000000
3	10.000000	20.000000	988.000000	0.000000
3	10.000000	20.000000	990.000000	0.000000
3	10.000000	20.000000	992.000000	0.000000
3	10.000000	20.000000	994.000000	0.000000
3	10.000000	20.000000	996.000000	0.000000
3	10.000000	20.000000	998.000000	0.000000
3	10.000000	20.000000	1000.000000	0.000000
3	10.000000	20.000000	1002.000000	0.000000
3	10.000000	20.000000	1004.000000	0.000000
3	10.000000	20.000000	1006.000000	0.000000
3	10.000000	20.000000	1008.000000	0.000000
3	10.000000	20.000000	1010.000000	0.000000
3	10.000000	20.000000	1012.000000	0.000000
3	10.000000	20.000000	1014.000000	0.000000
3	10.000000	20.000000	1016.000000	0.000000
3	10.000000	20.000000	1018.000000	0.000000
3	10.000000	20.000000	1020.000000	0.000000
3	10.000000	20.000000	1022.000000	0.000000
3	10.000000	20.000000	1024.000000	0.000000
3	10.000000	20.000000	1026.000000	0.000000
3	10.000000	20.000000	1028.000000	0.000000
3	10.000000	20.000000	1030.000000	0.000000
3	10.000000	20.000000	1032.000000	0.000000
3	10.000000	20.000000	1034.000000	0.000000
3	10.000000	20.000000	1036.000000	0.000000
3	10.000000	20.000000	1038.000000	0.000000
3	10.000000	20.000000	1040.000000	0.000000
3	10.000000	20.000000	1042.000000	0.000000
3	10.000000	20.000000	1044.000000	0.000000
3	10.000000	20.000000	1046.000000	0.000000
3	10.000000	20.000000	1048.000000	0.000000
3	10.000000	20.000000	1050.000000	0.000000
3	10.000000	20.000000	1052.000000	0.000000
3	10.000000	20.000000	1054.000000	0.000000
3	10.000000	20.000000	1056.000000	0.000000
3	10.000000	20.000000	1058.000000	0.000000
3	10.000000	20.000000	1060.000000	0.000000
3	10.000000	20.000000	1062.000000	0.000000
3	10.000000	20.000000	1064.000000	0.000000
3	10.000000	20.000000	1066.000000	0.000000
3	10.000000	20.000000	1068.000000	0.000000
3	10.000000	20.000000	1070.000000	0.000000
3	10.000000	20.000000	1072.000000	0.000000
3	10.000000	20.000000	1074.000000	0.000000
3	10.000000	20.000000	1076.000000	0.000000
3	10.000000	20.000000	1078.000000	0.000000
3	10.000000	20.000000	1080.000000	0.000000
3	10.000000	20.000000	1082.000000	0.000000
3	10.000000	20.000000	1084.000000	0.000000
3	10.000000	20.000000	1086.000000	0.000000
3	10.000000	20.000000	1088.000000	0.000000
3	10.000000	20.000000	1090.000000	0.000000
3	10.000000	20.000000	1092.000000	0.000000
3	10.000000	20.000000	1094.000000	0.000000
3	10.000000	20.000000	1096.000000	0.000000
3	10.000000	20.000000	1098.000000	0.000000
3	10.000000	20.000000	1100.000000	0.000000
3	10.000000	20.000000	1102.000000	0.000000
3	10.000000	20.000000	1104.000000	0.000000
3	10.000000	20.000000	1106.000000	0.000000
3	10.000000	20.000000	1108.000000	0.000000
3	10.000000	20.000000	1110.000000	0.000000
3	10.000000	20.000000	1112.000000	0.000000
3	10.000000	20.000000	1114.000000	0.000000
3	10.000000	20.000000	1116.000000	0.000000
3	10.000000	20.000000	1118.000000	0.000000
3	10.000000	20.000000	1120.000000	0.000000
3	10.000000	20.000000	1122.000000	0.000000
3	10.000000	20.000000	1124.000000	0.000000
3	10.000000	20.000000	1126.000000	0.000000
3	10.000000	20.000000	1128.000000	0.000000
3	10.000000	20.000000	1130.000000	0.000000
3	10.000000	20.000000	1132.000000	0.000000
3	10.000000	20.000000	1134.000000	0.000000
3	10.000000	20.000000	1136.000000	0.000000
3	10.000000	20.000000	1138.000000	0.000000
3	10.000000	20.000000	1140.000000	0.000000
3	10.000000	20.000000	1142.000000	0.000000
3	10.000000	20.000000	1144.000000	0.000000
3	10.000000	20.000000	1146.000000	0.000000
3	10.000000	20.000000	1148.000000	0.000000
3	10.000000	20.000000	1150.000000	0.000000
3	10.000000	20.000000	1152.000000	0.000000
3	10.000000	20.000000	1154.000000	0.000000
3	10.000000	20.000000	1156.000000	0.000000
3	10.000000	20.000000	1158.000000	0.000000
3	10.000000	20.000000	1160.000000	0.000000
3	10.000000	20.000000	1162.000000	0.000000
3	10.000000	20.000000	1164.000000	0.000000
3	10.000000	20.000000	1166.000000	0.000000
3	10.000000	20.000000	1168.000000	0.000000
3	10.000000	20.000000	1170.000000	0.000000
3	10.000000	20.000000	1172.000000	0.000000
3	10.000000	20.000000	1174.000000	0.000000
3	10.000000	20.000000	1176.000000	0.000000
3	10.000000	20.000000	1178.000000	0.000000
3	10.000000	20.000000	1180.000000	0.000000
3	10.000000	20.000000	1182.000000	0.000000
3	10.000000	20.000000	1184.000000	0.000000
3	10.000000	20.000000	1186.000000	0.000000
3	10.000000	20.000000	1188.000000	0.000000
3	10.000000	20.000000	1190.000000	0.000000
3	10.000000	20.000000	1192.000000	0.000000
3	10.000000	20.000000	1194.000000	0.000000
3	10.000000	20.000000	1196.000000	0.000000
3	10.000000	20.000000	1198.000000	0.000000
3	10.000000	20.000000	1200.000000	0.000000
4	10.000000	20.000000	1202.000000	-0.000873
4	10.000000	20.000000	1204.000000	-0.002777
4	10.000000	20.000000	1206.000000	-0.057045
4	10.000000	20.000000	1208.000000	-0.294420
4	10.000000	20.000000	1210.000000	-0.676554
4	10.000000	20.000000	1212.000000	-1.134589
4	10.000000	20.000000	1214.000000	-1.615552
4	10.000000	20.000000	1216.000000	-2.090053
4	10.000000	20.000000	1218.000000	-2.537352
4	10.000000	20.000000	1220.000000	-2.948592
4	10.000000	20.000000	1222.000000	-3.321434
4	10.000000	20.000000	1224.000000	-3.654652
4	10.000000	20.000000	1226.000000	-3.908820
4	10.000000	20.000000	1228.000000	-3.961160
4	10.000000	20.000000	1230.000000	-3.825244
4	10.000000	20.000000	1232.000000	-3.570661
4	10.000000	20.000000	1234.000000	-3.253680
4	10.000000	20.000000	1236.000000	-2.918122
4	10.000000	20.000000	1238.000000	-2.588177
4	10.000000	20.000000	1240.000000	-2.277943
4	10.000000	20.000000	1242.000000	-1.995301
4	10.000000	20.000000	1244.000000	-1.741410
4	10.000000	20.000000	1246.000000	-1.517638
4	10.000000	20.000000	1248.000000	-1.322032
4	10.000000	20.000000	1250.000000	-1.152305
4	10.000000	20.000000	1252.000000	-1.005959
4	10.000000	20.000000	1254.000000	-0.879198
4	10.000000	20.000000	1256.000000	-0.771586
4	10.000000	20.000000	1258.000000	-0.679583
4	10.000000	20.000000	1260.000000	-0.602969
4	10.000000	20.000000	1262.000000	-0.537456
4	10.000000	20.000000	1264.000000	-0.480385
4	10.000000	20.000000	1266.000000	-0.431158
4	10.000000	20.000000	1268.000000	-0.387937
4	10.000000	20.000000	1270.000000	-0.352086
4	10.000000	20.000000	1272.000000	-0.319616
4	10.000000	20.000000	1274.000000	-0.291125
4	10.000000	20.000000	1276.000000	-0.265644
4	10.000000	20.000000	1278.000000	-0.242808
4	10.000000	20.000000	1280.000000	-0.223166
4	10.000000	20.000000	1282.000000	-0.205237
4	10.000000	20.000000	1284.000000	-0.187233
4	10.000000	20.000000	1286.000000	-0.173741
4	10.000000	20.000000	1288.000000	-0.197947
4	10.000000	20.000000	1290.000000	-0.241496
4	10.000000	20.000000	1292.000000	-0.264343
4	10.000000	20.000000	1294.000000	-0.266879
4	10.000000	20.000000	1296.000000	-0.255791
4	10.000000	20.000000	1298.000000	-0.239076
4	10.000000	20.000000	1300.000000	-0.220519
4	10.000000	20.000000	1302.000000	-0.201614
4	10.000000	20.000000	1304.000000	-0.184010
4	10.000000	20.000000	1306.000000	-0.164622
4	10.000000	20.000000	1308.000000	-0.148120
4	10.000000	20.000000	1310.000000	-0.132674
4	10.000000	20.000000	1312.000000	-0.118993
4	10.000000	20.000000	1314.000000	-0.108207
4	10.000000	20.000000	1316.000000	-0.097724
4	10.000000	20.000000	1318.000000	-0.088148
4	10.000000	20.000000	1320.000000	-0.078380
4	10.000000	20.000000	1322.000000	-0.070697
4	10.000000	20.000000	1324.000000	-0.063135
4	10.000000	20.000000	1326.000000	-0.055208
4	10.000000	20.000000	1328.000000	-0.050347
4	10.000000	20.000000	1330.000000	-0.045988
4	10.000000	20.000000	1332.000000	-0.040151
4	10.000000	20.000000	1334.000000	-0.034432
4	10.000000	20.000000	1336.000000	-0.030028
4	10.000000	20.000000	1338.000000	-0.026564
4	10.000000	20.000000	1340.000000	-0.023948
4	10.000000	20.000000	1342.000000	-0.022348
4	10.000000	20.000000	1344.000000	-0.020593
4	10.000000	20.000000	1346.000000	-0.018554
4	10.000000	20.000000	1348.000000	-0.017093
4	10.000000	20.000000	1350.000000	-0.013555
4	10.000000	20.000000	1352.000000	-0.013902
4	10.000000	20.000000	1354.000000	-0.013994
4	10.000000	20.000000	1356.000000	-0.011774
4	10.000000	20.000000	1358.000000	-0.009390
4	10.000000	20.000000	1360.000000	-0.006999
4	10.000000	20.000000	1362.000000	-0.004614
4	10.000000	20.000000	1364.000000	-0.002885
4	10.000000	20.000000	1366.000000	-0.001046
4	10.000000	20.000000	1368.000000	-0.000394
4	10.000000	20.000000	1370.000000	0.000000
4	10.000000	20.000000	1372.000000	0.000000
4	10.000000	20.000000	1374.000000	0.000000
4	10.000000	20.000000	1376.000000	0.000000
4	10.000000	20.000000	1378.000000	0.000000
4	10.000000	20.000000	1380.000000	0.000000
4	10.000000	20.000000	1382.000000	0.000000
4	10.000000	20.000000	1384.000000	0.000000
4	10.000000	20.000000	1386.000000	0.000000
4	10.000000	20.000000	1388.000000	0.000000
4	10.000000	20.000000	1390.000000	0.000000
4	10.000000	20.000000	1392.000000	0.000000
4	10.000000	20.000000	1394.000000	0.000000
4	10.000000	20.000000	1396.000000	0.000000
4	10.000000	20.000000	1398.000000	0.000000
4	10.000000	20.000000	1400.000000	0.000000
4	10.000000	20.000000	1402.000000	0.000000
4	10.000000	20.000000	1404.000000	0.000000
4	10.000000	20.000000	1406.000000	0.000000
4	10.000000	20.000000	1408.000000	0.000000
4	10.000000	20.000000	1410.000000	0.000000
4	10.000000	20.000000	1412.000000	0.000000
4	10.000000	20.000000	1414.000000	0.000000
4	10.000000	20.000000	1416.000000	0.000000
4	10.000000	20.000000	1418.000000	0.000000
4	10.000000	20.000000	1420.000000	0.000000
4	10.000000	20.000000	1422.000000	0.000000
4	10.000000	20.000000	1424.000000	0.000000
4	10.000000	20.000000	1426.000000	0.000000
4	10.000000	20.000000	1428.000000	0.000000
4	10.000000	20.000000	1430.000000	0.000000
4	10.000000	20.000000	1432.000000	0.000000
4	10.000000	20.000000	1434.000000	0.000000
4	10.000000	20.000000	1436.000000	0.000000
4	10.000000	20.000000	1438.000000	0.000000
4	10.000000	20.000000	1440.000000	0.000000
4	10.000000	20.000000	1442.000000	0.000000
4	10.000000	20.000000	1444.000000	0.000000
4	10.000000	20.000000	1446.000000	0.000000
4	10.000000	20.000000	1448.000000	0.000000
4	10.000000	20.000000	1450.000000	0.000000
4	10.000000	20.000000	1452.000000	0.000000
4	10.000000	20.000000	1454.000000	0.000000
4	10.000000	20.000000	1456.000000	0.000000
4	10.000000	20.000000	1458.000000	0.000000
4	10.000000	20.000000	1460.000000	0.000000
4	10.000000	20.000000	1462.000000	0.000000
4	10.000000	20.000000	1464.000000	0.000000
4	10.000000	20.000000	1466.000000	0.000000
4	10.000000	20.000000	1468.000000	0.000000
4	10.000000	20.000000	1470.000000	0.000000
4	10.000000	20.000000	1472.000000	0.000000
4	10.000000	20.000000	1474.000000	0.000000
4	10.000000	20.000000	1476.000000	0.000000
4	10.000000	20.000000	1478.000000	0.000000
4	10.000000	20.000000	1480.000000	0.000000
4	10.000000	20.000000	1482.000000	0.000000
4	10.000000	20.000000	1484.000000	0.000000
4	10.000000	20.000000	1486.000000	0.000000
4	10.000000	20.000000	1488.000000	0.000000
4	10.000000	20.000000	1490.000000	0.000000
4	10.000000	20.000000	1492.000000	0.000000
4	10.000000	20.000000	1494.000000	0.000000
4	10.000000	20.000000	1496.000000	0.000000
4	10.000000	20.000000	1498.000000	0.000000
4	10.000000	20.000000	1500.000000	0.000000
4	10.000000	20.000000	1502.000000	0.000000
4	10.000000	20.000000	1504.000000	0.000000
4	10.000000	20.000000	1506.000000	0.000000
4	10.000000	20.000000	1508.000000	0.000000
4	10.000000	20.000000	1510.000000	0.000000
4	10.000000	20.000000	1512.000000	0.000000
4	10.000000	20.000000	1514.000000	0.000000
4	10.000000	20.000000	1516.000000	0.000000
4	10.000000	20.000000	1518.000000	0.000000
4	10.000000	20.000000	1520.000000	0.000000
4	10.000000	20.000000	1522.000000	0.000000
4	10.000000	20.000000	1524.000000	0.000000
4	10.000000	20.000000	1526.000000	0.000000
4	10.000000	20.000000	1528.000000	0.000000
4	10.000000	20.000000	1530.000000	0.000000
4	10.000000	20.000000	1532.000000	0.000000
4	10.000000	20.000000	1534.000000	0.000000
4	10.000000	20.000000	1536.000000	0.000000
4	10.000000	20.000000	1538.000000	0.000000
4	10.000000	20.000000	1540.000000	0.000000
4	10.000000	20.000000	1542.000000	0.000000
4	10.000000	20.000000	1544.000000	0.000000
4	10.000000	20.000000	1546.000000	0.000000
4	10.000000	20.000000	1548.000000	0.000000
4	10.000000	20.000000	1550.000000	0.000000
4	10.000000	20.000000	1552.000000	0.000000
4	10.000000	20.000000	1554.000000	0.000000
4	10.000000	20.000000	1556.000000	0.000000
4	10.000000	20.000000	1558.000000	0.000000
4	10.000000	20.000000	1560.000000	0.000000
4	10.000000	20.000000	1562.000000	0.000000
4	10.000000	20.000000	1564.000000	0.000000
4	10.000000	20.000000	1566.000000	0.000000
4	10.000000	20.000000	1568.000000	0.000000
4	10.000000	20.000000	1570.000000	0.000000
4	10.000000	20.000000	1572.000000	0.000000
4	10.000000	20.000000	1574.000000	0.000000
4	10.000000	20.000000	1576.000000	0.000000
4	10.000000	20.000000	1578.000000	0.000000
4	10.000000	20.000000	1580.000000	0.000000
4	10.000000	20.000000	1582.000000	0.000000
4	10.000000	20.000000	1584.000000	0.000000
4	10.000000	20.000000	1586.000000	0.000000
4	10.000000	20.000000	1588.000000	0.000000
4	10.000000	20.000000	1590.000000	0.000000
4	10.000000	20.000000	1592.000000	0.000000
4	10.000000	20.000000	1594.000000	0.000000
4	10.000000	20.000000	1596.000000	0.000000
4	10.000000	20.000000	1598.000000	0.000000
4	10.000000	20.000000	1600.000000	0.000000
4	10.000000	20.000000	1602.000000	0.000000
4	10.000000	20.000000	1604.000000	0.000000
4	10.000000	20.000000	1606.000000	0.000000
4	10.000000	20.000000	1608.000000	0.000000
4	10.000000	20.000000	1610.000000	0.000000
4	10.000000	20.000000	1612.000000	0.000000
4	10.000000	20.000000	1614.000000	0.000000
4	10.000000	20.000000	1616.000000	0.000000
4	10.000000	20.000000	1618.000000	0.000000
4	10.000000	20.000000	1620.000000	0.000000
4	10.000000	20.000000	1622.000000	0.000000
5	10.000000	20.000000	1624.000000	-0.001370
5	10.000000	20.000000	1626.000000	-0.041370
5	10.000000	20.000000	1628.000000	-0.245347
5	10.000000	20.000000	1630.000000	-0.604654
5	10.000000	20.000000	1632.000000	-1.062727
5	10.000000	20.000000	1634.000000	-1.561858
5	10.000000	20.000000	1636.000000	-2.042982
5	10.000000	20.000000	1638.000000	-2.478768
5	10.000000	20.000000	1640.000000	-2.872881
5	10.000000	20.000000	1642.000000	-3.227796
5	10.000000	20.000000	1644.000000	-3.545177
5	10.000000	20.000000	1646.000000	-3.802729
5	10.000000	20.000000	1648.000000	-3.885784
5	10.000000	20.000000	1650.000000	-3.777642
5	10.000000	20.000000	1652.000000	-3.533847
5	10.000000	20.000000	1654.000000	-3.217664
5	10.000000	20.000000	1656.000000	-2.879665
5	10.000000	20.000000	1658.000000	-2.549611
5	10.000000	20.000000	1660.000000	-2.242283
5	10.000000	20.000000	1662.000000	-1.960903
5	10.000000	20.000000	1664.000000	-1.709308
5	10.000000	20.000000	1666.000000	-1.489783
5	10.000000	20.000000	1668.000000	-1.298399
5	10.000000	20.000000	1670.000000	-1.131883
5	10.000000	20.000000	1672.000000	-0.988747
5	10.000000	20.000000	1674.000000	-0.866846
5	10.000000	20.000000	1676.000000	-0.762039
5	10.000000	20.000000	1678.000000	-0.673608
5	10.000000	20.000000	1680.000000	-0.598444
5	10.000000	20.000000	1682.000000	-0.533868
5	10.000000	20.000000	1684.000000	-0.480007
5	10.000000	20.000000	1686.000000	-0.432289
5	10.000000	20.000000	1688.000000	-0.390008
5	10.000000	20.000000	1690.000000	-0.353280
5	10.000000	20.000000	1692.000000	-0.322610
5	10.000000	20.000000	1694.000000	-0.295369
5	10.000000	20.000000	1696.000000	-0.267271
5	10.000000	20.000000	1698.000000	-0.244433
5	10.000000	20.000000	1700.000000	-0.225281
5	10.000000	20.000000	1702.000000	-0.207737
5	10.000000	20.000000	1704.000000	-0.192470
5	10.000000	20.000000	1706.000000	-0.177493
5	10.000000	20.000000	1708.000000	-0.162330
5	10.000000	20.000000	1710.000000	-0.149231
5	10.000000	20.000000	1712.000000	-0.138396
5	10.000000	20.000000	1714.000000	-0.128507
5	10.000000	20.000000	1716.000000	-0.118746
5	10.000000	20.000000	1718.000000	-0.109651
5	10.000000	20.000000	1720.000000	-0.100615
5	10.000000	20.000000	1722.000000	-0.092407
5	10.000000	20.000000	1724.000000	-0.084433
5	10.000000	20.000000	1726.000000	-0.077941
5	10.000000	20.000000	1728.000000	-0.072576
5	10.000000	20.000000	1730.000000	-0.065827
5	10.000000	20.000000	1732.000000	-0.061676
5	10.000000	20.000000	1734.000000	-0.057335
5	10.000000	20.000000	1736.000000	-0.052642
5	10.000000	20.000000	1738.000000	-0.046964
5	10.000000	20.000000	1740.000000	-0.043606
5	10.000000	20.000000	1742.000000	-0.041245
5	10.000000	20.000000	1744.000000	-0.037549
5	10.000000	20.000000	1746.000000	-0.033289
5	10.000000	20.000000	1748.000000	-0.029495
5	10.000000	20.000000	1750.000000	-0.026868
5	10.000000	20.000000	1752.000000	-0.025626
5	10.000000	20.000000	1754.000000	-0.023679
5	10.000000	20.000000	1756.000000	-0.021295
5	10.000000	20.000000	1758.000000	-0.016981
5	10.000000	20.000000	1760.000000	-0.014821
5	10.000000	20.000000	1762.000000	-0.013199
5	10.000000	20.000000	1764.000000	-0.013286
5	10.000000	20.000000	1766.000000	-0.014005
5	10.000000	20.000000	1768.000000	-0.013319
5	10.000000	20.000000	1770.000000	-0.011845
5	10.000000	20.000000	1772.000000	-0.011853
5	10.000000	20.000000	1774.000000	-0.010228
5	10.000000	20.000000	1776.000000	-0.007462
5	10.000000	20.000000	1778.000000	-0.005425
5	10.000000	20.000000	1780.000000	-0.003960
5	10.000000	20.000000	1782.000000	-0.002242
5	10.000000	20.000000	1784.000000	-0.000708
5	10.000000	20.000000	1786.000000	-0.001286
5	10.000000	20.000000	1788.000000	-0.001213
5	10.000000	20.000000	1790.000000	0.000000
5	10.000000	20.000000	1792.000000	0.000000
5	10.000000	20.000000	1794.000000	0.000000
5	10.000000	20.000000	1796.000000	0.000000
5	10.000000	20.000000	1798.000000	0.000000
5	10.000000	20.000000	1800.000000	0.000000
5	10.000000	20.000000	1802.000000	0.000000
5	10.000000	20.000000	1804.000000	0.000000
5	10.000000	20.000000	1806.000000	0.000000
5	10.000000	20.000000	1808.000000	0.000000
5	10.000000	20.000000	1810.000000	0.000000
5	10.000000	20.000000	1812.000000	0.000000
5	10.000000	20.000000	1814.000000	0.000000
5	10.000000	20.000000	1816.000000	0.000000
5	10.000000	20.000000	1818.000000	0.000000
5	10.000000	20.000000	1820.000000	0.000000
5	10.000000	20.000000	1822.000000	0.000000
5	10.000000	20.000000	1824.000000	0.000000
5	10.000000	20.000000	1826.000000	0.000000
5	10.000000	20.000000	1828.000000	0.000000
5	10.000000	20.000000	1830.000000	0.000000
5	10.000000	20.000000	1832.000000	0.000000
5	10.000000	20.000000	1834.000000	0.000000
5	10.000000	20.000000	1836.000000	0.000000
5	10.000000	20.000000	1838.000000	0.000000
5	10.000000	20.000000	1840.000000	0.000000
5	10.000000	20.000000	1842.000000	0.000000
5	10.000000	20.000000	1844.000000	0.000000
5	10.000000	20.000000	1846.000000	0.000000
5	10.000000	20.000000	1848.000000	0.000000
5	10.000000	20.000000	1850.000000	0.000000
5	10.000000	20.000000	1852.000000	0.000000
5	10.000000	20.000000	1854.000000	0.000000
5	10.000000	20.000000	1856.000000	0.000000
5	10.000000	20.000000	1858.000000	0.000000
5	10.000000	20.000000	1860.000000	0.000000
5	10.000000	20.000000	1862.000000	0.000000
5	10.000000	20.000000	1864.000000	0.000000
5	10.000000	20.000000	1866.000000	0.000000
5	10.000000	20.000000	1868.000000	0.000000
5	10.000000	20.000000	1870.000000	0.000000
5	10.000000	20.000000	1872.000000	0.000000
5	10.000000	20.000000	1874.000000	0.000000
5	10.000000	20.000000	1876.000000	0.000000
5	10.000000	20.000000	1878.000000	0.000000
5	10.000000	20.000000	1880.000000	0.000000
5	10.000000	20.000000	1882.000000	0.000000
5	10.000000	20.000000	1884.000000	0.000000
5	10.000000	20.000000	1886.000000	0.000000
5	10.000000	20.000000	1888.000000	0.000000
5	10.000000	20.000000	1890.000000	0.000000
5	10.000000	20.000000	1892.000000	0.000000
5	10.000000	20.000000	1894.000000	0.000000
5	10.000000	20.000000	1896.000000	0.000000
5	10.000000	20.000000	1898.000000	0.000000
5	10.000000	20.000000	1900.000000	0.000000
5	10.000000	20.000000	1902.000000	0.000000
5	10.000000	20.000000	1904.000000	0.000000
5	10.000000	20.000000	1906.000000	0.000000
5	10.000000	20.000000	1908.000000	0.000000
5	10.000000	20.000000	1910.000000	0.000000
5	10.000000	20.000000	1912.000000	0.000000
5	10.000000	20.000000	1914.000000	0.000000
5	10.000000	20.000000	1916.000000	0.000000
5	10.000000	20.000000	1918.000000	0.000000
5	10.000000	20.000000	1920.000000	0.000000
5	10.000000	20.000000	1922.000000	0.000000
5	10.000000	20.000000	1924.000000	0.000000
5	10.000000	20.000000	1926.000000	0.000000
5	10.000000	20.000000	1928.000000	0.000000
5	10.000000	20.000000	1930.000000	0.000000
5	10.000000	20.000000	1932.000000	0.000000
5	10.000000	20.000000	1934.000000	0.000000
5	10.000000	20.000000	1936.000000	0.000000
5	10.000000	20.000000	1938.000000	0.000000
5	10.000000	20.000000	1940.000000	0.000000
5	10.000000	20.000000	1942.000000	0.000000
5	10.000000	20.000000	1944.000000	0.000000
5	10.000000	20.000000	1946.000000	0.000000
5	10.000000	20.000000	1948.000000	0.000000
5	10.000000	20.000000	1950.000000	0.000000
5	10.000000	20.000000	1952.000000	0.000000
5	10.000000	20.000000	1954.000000	0.000000
5	10.000000	20.000000	1956.000000	0.000000
5	10.000000	20.000000	1958.000000	0.000000
5	10.000000	20.000000	1960.000000	0.000000
5	10.000000	20.000000	1962.000000	0.000000
5	10.000000	20.000000	1964.000000	0.000000
5	10.000000	20.000000	1966.000000	0.000000
5	10.000000	20.000000	1968.000000	0.000000
5	10.000000	20.000000	1970.000000	0.000000
5	10.000000	20.000000	1972.000000	0.000000
5	10.000000	20.000000	1974.000000	0.000000
5	10.000000	20.000000	1976.000000	0.000000
5	10.000000	20.000000	1978.000000	0.000000
5	10.000000	20.000000	1980.000000	0.000000
5	10.000000	20.000000	1982.000000	0.000000
5	10.000000	20.000000	1984.000000	0.000000
5	10.000000	20.000000	1986.000000	0.000000
5	10.000000	20.000000	1988.000000	0.000000
5	10.000000	20.000000	1990.000000	0.000000
5	10.000000	20.000000	1992.000000	0.000000
5	10.000000	20.000000	1994.000000	0.000000
5	10.000000	20.000000	1996.000000	0.000000
5	10.000000	20.000000	1998.000000	0.000000
5	10.000000	20.000000	2000.000000	0.000000
5	10.000000	20.000000	2002.000000	0.000000
5	10.000000	20.000000	2004.000000	0.000000
5	10.000000	20.000000	2006.000000	0.000000
5	10.000000	20.000000	2008.000000	0.000000
5	10.000000	20.000000	2010.000000	0.000000
5	10.000000	20.000000	2012.000000	0.000000
5	10.000000	20.000000	2014.000000	0.000000
5	10.000000	20.000000	2016.000000	0.000000
5	10.000000	20.000000	2018.000000	0.000000
5	10.000000	20.000000	2020.000000	0.000000
5	10.000000	20.000000	2022.000000	0.000000
5	10.000000	20.000000	2024.000000	0.000000
5	10.000000	20.000000	2026.000000	0.000000
5	10.000000	20.000000	2028.000000	0.000000
5	10.000000	20.000000	2030.000000	0.000000
5	10.000000	20.000000	2032.000000	0.000000
5	10.000000	20.000000	2034.000000	0.000000
5	10.000000	20.000000	2036.000000	0.000000
5	10.000000	20.000000	2038.000000	0.000000
5	10.000000	20.000000	2040.000000	0.000000
5	10.000000	20.000000	2042.000000	0.000000
6	10.000000	20.000000	2044.000000	0.003021
6	10.000000	20.000000	2046.000000	-0.024488
6	10.000000	20.000000	2048.000000	-0.202041
6	10.000000	20.000000	2050.000000	-0.535433
6	10.000000	20.000000	2052.000000	-0.963502
6	10.000000	20.000000	2054.000000	-1.426192
6	10.000000	20.000000	2056.000000	-1.883931
6	10.000000	20.000000	2058.000000	-2.316398
6	10.000000	20.000000	2060.000000	-2.709892
6	10.000000	20.000000	2062.000000	-3.057983
6	10.000000	20.000000	2064.000000	-3.361655
6	10.000000	20.000000	2066.000000	-3.606762
6	10.000000	20.000000	2068.000000	-3.694383
6	10.000000	20.000000	2070.000000	-3.599245
6	10.000000	20.000000	2072.000000	-3.373545
6	10.000000	20.000000	2074.000000	-3.076470
6	10.000000	20.000000	2076.000000	-2.754787
6	10.000000	20.000000	2078.000000	-2.438863
6	10.000000	20.000000	2080.000000	-2.141636
6	10.000000	20.000000	2082.000000	-1.870791
6	10.000000	20.000000	2084.000000	-1.629494
6	10.000000	20.000000	2086.000000	-1.417300
6	10.000000	20.000000	2088.000000	-1.232149
6	10.000000	20.000000	2090.000000	-1.073611
6	10.000000	20.000000	2092.000000	-0.937228
6	10.000000	20.000000	2094.000000	-0.821363
6	10.000000	20.000000	2096.000000	-0.721878
6	10.000000	20.000000	2098.000000	-0.635805
6	10.000000	20.000000	2100.000000	-0.564257
6	10.000000	20.000000	2102.000000	-0.501091
6	10.000000	20.000000	2104.000000	-0.447097
6	10.000000	20.000000	2106.000000	-0.400851
6	10.000000	20.000000	2108.000000	-0.360750
6	10.000000	20.000000	2110.000000	-0.324747
6	10.000000	20.000000	2112.000000	-0.294625
6	10.000000	20.000000	2114.000000	-0.267998
6	10.000000	20.000000	2116.000000	-0.242925
6	10.000000	20.000000	2118.000000	-0.220293
6	10.000000	20.000000	2120.000000	-0.201918
6	10.000000	20.000000	2122.000000	-0.186098
6	10.000000	20.000000	2124.000000	-0.170429
6	10.000000	20.000000	2126.000000	-0.157191
6	10.000000	20.000000	2128.000000	-0.143892
6	10.000000	20.000000	2130.000000	-0.131214
6	10.000000	20.000000	2132.000000	-0.121424
6	10.000000	20.000000	2134.000000	-0.112601
6	10.000000	20.000000	2136.000000	-0.103231
6	10.000000	20.000000	2138.000000	-0.093135
6	10.000000	20.000000	2140.000000	-0.085339
6	10.000000	20.000000	2142.000000	-0.078516
6	10.000000	20.000000	2144.000000	-0.070654
6	10.000000	20.000000	2146.000000	-0.063860
6	10.000000	20.000000	2148.000000	-0.059593
6	10.000000	20.000000	2150.000000	-0.054266
6	10.000000	20.000000	2152.000000	-0.049117
6	10.000000	20.000000	2154.000000	-0.045225
6	10.000000	20.000000	2156.000000	-0.041647
6	10.000000	20.000000	2158.000000	-0.037922
6	10.000000	20.000000	2160.000000	-0.033449
6	10.000000	20.000000	2162.000000	-0.030453
6	10.000000	20.000000	2164.000000	-0.027599
6	10.000000	20.000000	2166.000000	-0.026644
6	10.000000	20.000000	2168.000000	-0.024342
6	10.000000	20.000000	2170.000000	-0.021891
6	10.000000	20.000000	2172.000000	-0.018169
6	10.000000	20.000000	2174.000000	-0.015560
6	10.000000	20.000000	2176.000000	-0.014507
6	10.000000	20.000000	2178.000000	-0.013660
6	10.000000	20.000000	2180.000000	-0.011952
6	10.000000	20.000000	2182.000000	-0.010667
6	10.000000	20.000000	2184.000000	-0.010569
6	10.000000	20.000000	2186.000000	-0.009784
6	10.000000	20.000000	2188.000000	-0.009212
6	10.000000	20.000000	2190.000000	-0.008523
6	10.000000	20.000000	2192.000000	-0.007253
6	10.000000	20.000000	2194.000000	-0.006527
6	10.000000	20.000000	2196.000000	-0.004377
6	10.000000	20.000000	2198.000000	-0.003132
6	10.000000	20.000000	2200.000000	-0.002720
6	10.000000	20.000000	2202.000000	-0.001315
6	10.000000	20.000000	2204.000000	-0.000367
6	10.000000	20.000000	2206.000000	0.001222
6	10.000000	20.000000	2208.000000	0.001557
6	10.000000	20.000000	2210.000000	0.000000
6	10.000000	20.000000	2212.000000	0.000000
6	10.000000	20.000000	2214.000000	0.000000
6	10.000000	20.000000	2216.000000	0.000000
6	10.000000	20.000000	2218.000000	0.000000
6	10.000000	20.000000	2220.000000	0.000000
6	10.000000	20.000000	2222.000000	0.000000
6	10.000000	20.000000	2224.000000	0.000000
6	10.000000	20.000000	2226.000000	0.000000
6	10.000000	20.000000	2228.000000	0.000000
6	10.000000	20.000000	2230.000000	0.000000
6	10.000000	20.000000	2232.000000	0.000000
6	10.000000	20.000000	2234.000000	0.000000
6	10.000000	20.000000	2236.000000	0.000000
6	10.000000	20.000000	2238.000000	0.000000
6	10.000000	20.000000	2240.000000	0.000000
6	10.000000	20.000000	2242.000000	0.000000
6	10.000000	20.000000	2244.000000	0.000000
6	10.000000	20.000000	2246.000000	0.000000
6	10.000000	20.000000	2248.000000	0.000000
6	10.000000	20.000000	2250.000000	0.000000
6	10.000000	20.000000	2252.000000	0.000000
6	10.000000	20.000000	2254.000000	0.000000
6	10.000000	20.000000	2256.000000	0.000000
6	10.000000	20.000000	2258.000000	0.000000
6	10.000000	20.000000	2260.000000	0.000000
6	10.000000	20.000000	2262.000000	0.000000
6	10.000000	20.000000	2264.000000	0.000000
6	10.000000	20.000000	2266.000000	0.000000
6	10.000000	20.000000	2268.000000	0.000000
6	10.000000	20.000000	2270.000000	0.000000
6	10.000000	20.000000	2272.000000	0.000000
6	10.000000	20.000000	2274.000000	0.000000
6	10.000000	20.000000	2276.000000	0.000000
6	10.000000	20.000000	2278.000000	0.000000
6	10.000000	20.000000	2280.000000	0.000000
6	10.000000	20.000000	2282.000000	0.000000
6	10.000000	20.000000	2284.000000	0.000000
6	10.000000	20.000000	2286.000000	0.000000
6	10.000000	20.000000	2288.000000	0.000000
6	10.000000	20.000000	2290.000000	0.000000
6	10.000000	20.000000	2292.000000	0.000000
6	10.000000	20.000000	2294.000000	0.000000
6	10.000000	20.000000	2296.000000	0.000000
6	10.000000	20.000000	2298.000000	0.000000
6	10.000000	20.000000	2300.000000	0.000000
6	10.000000	20.000000	2302.000000	0.000000
6	10.000000	20.000000	2304.000000	0.000000
6	10.000000	20.000000	2306.000000	0.000000
6	10.000000	20.000000	2308.000000	0.000000
6	10.000000	20.000000	2310.000000	0.000000
6	10.000000	20.000000	2312.000000	0.000000
6	10.000000	20.000000	2314.000000	0.000000
6	10.000000	20.000000	2316.000000	0.000000
6	10.000000	20.000000	2318.000000	0.000000
6	10.000000	20.000000	2320.000000	0.000000
6	10.000000	20.000000	2322.000000	0.000000
6	10.000000	20.000000	2324.000000	0.000000
6	10.000000	20.000000	2326.000000	0.000000
6	10.000000	20.000000	2328.000000	0.000000
6	10.000000	20.000000	2330.000000	0.000000
6	10.000000	20.000000	2332.000000	0.000000
6	10.000000	20.000000	2334.000000	0.000000
6	10.000000	20.000000	2336.000000	0.000000
6	10.000000	20.000000	2338.000000	0.000000
6	10.000000	20.000000	2340.000000	0.000000
6	10.000000	20.000000	2342.000000	0.000000
6	10.000000	20.000000	2344.000000	0.000000
6	10.000000	20.000000	2346.000000	0.000000
6	10.000000	20.000000	2348.000000	0.000000
6	10.000000	20.000000	2350.000000	0.000000
6	10.000000	20.000000	2352.000000	0.000000
6	10.000000	20.000000	2354.000000	0.000000
6	10.000000	20.000000	2356.000000	0.000000
6	10.000000	20.000000	2358.000000	0.000000
6	10.000000	20.000000	2360.000000	0.000000
6	10.000000	20.000000	2362.000000	0.000000
6	10.000000	20.000000	2364.000000	0.000000
6	10.000000	20.000000	2366.000000	0.000000
6	10.000000	20.000000	2368.000000	0.000000
6	10.000000	20.000000	2370.000000	0.000000
6	10.000000	20.000000	2372.000000	0.000000
6	10.000000	20.000000	2374.000000	0.000000
6	10.000000	20.000000	2376.000000	0.000000
6	10.000000	20.000000	2378.000000	0.000000
6	10.000000	20.000000	2380.000000	0.000000
6	10.000000	20.000000	2382.000000	0.000000
6	10.000000	20.000000	2384.000000	0.000000
6	10.000000	20.000000	2386.000000	0.000000
6	10.000000	20.000000	2388.000000	0.000000
6	10.000000	20.000000	2390.000000	0.000000
6	10.000000	20.000000	2392.000000	0.000000
6	10.000000	20.000000	2394.000000	0.000000
6	10.000000	20.000000	2396.000000	0.000000
6	10.000000	20.000000	2398.000000	0.000000
6	10.000000	20.000000	2400.000000	0.000000
6	10.000000	20.000000	2402.000000	0.000000
6	10.000000	20.000000	2404.000000	0.000000
6	10.000000	20.000000	2406.000000	0.000000
6	10.000000	20.000000	2408.000000	0.000000
6	10.000000	20.000000	2410.000000	0.000000
6	10.000000	20.000000	2412.000000	0.000000
6	10.000000	20.000000	2414.000000	0.000000
6	10.000000	20.000000	2416.000000	0.000000
6	10.000000	20.000000	2418.000000	0.000000
6	10.000000	20.000000	2420.000000	0.000000
6	10.000000	20.000000	2422.000000	0.000000
6	10.000000	20.000000	2424.000000	0.000000
6	10.000000	20.000000	2426.000000	0.000000
6	10.000000	20.000000	2428.000000	0.000000
6	10.000000	20.000000	2430.000000	0.000000
6	10.000000	20.000000	2432.000000	0.000000
6	10.000000	20.000000	2434.000000	0.000000
6	10.000000	20.000000	2436.000000	0.000000
6	10.000000	20.000000	2438.000000	0.000000
6	10.000000	20.000000	2440.000000	0.000000
6	10.000000	20.000000	2442.000000	0.000000
6	10.000000	20.000000	2444.000000	0.000000
6	10.000000	20.000000	2446.000000	0.000000
6	10.000000	20.000000	2448.000000	0.000000
6	10.000000	20.000000	2450.000000	0.000000
6	10.000000	20.000000	2452.000000	0.000000
6	10.000000	20.000000	2454.000000	0.000000
6	10.000000	20.000000	2456.000000	0.000000
6	10.000000	20.000000	2458.000000	0.000000
6	10.000000	20.000000	2460.000000	0.000000
6	10.000000	20.000000	2462.000000	0.000000
7	10.000000	20.000000	2464.000000	-0.000647
7	10.000000	20.000000	2466.000000	-0.022699
7	10.000000	20.000000	2468.000000	-0.174405
7	10.000000	20.000000	2470.000000	-0.472966
7	10.000000	20.000000	2472.000000	-0.868440
7	10.000000	20.000000	2474.000000	-1.306573
7	10.000000	20.000000	2476.000000	-1.742622
7	10.000000	20.000000	2478.000000	-2.152918
7	10.000000	20.000000	2480.000000	-2.523834
7	10.000000	20.000000	2482.000000	-2.851975
7	10.000000	20.000000	2484.000000	-3.138256
7	10.000000	20.000000	2486.000000	-3.373118
7	10.000000	20.000000	2488.000000	-3.467360
7	10.000000	20.000000	2490.000000	-3.391166
7	10.000000	20.000000	2492.000000	-3.187714
7	10.000000	20.000000	2494.000000	-2.914440
7	10.000000	20.000000	2496.000000	-2.614176
7	10.000000	20.000000	2498.000000	-2.315629
7	10.000000	20.000000	2500.000000	-2.036777
7	10.000000	20.000000	2502.000000	-1.782564
7	10.000000	20.000000	2504.000000	-1.554498
7	10.000000	20.000000	2506.000000	-1.353473
7	10.000000	20.000000	2508.000000	-1.177096
7	10.000000	20.000000	2510.000000	-1.025287
7	10.000000	20.000000	2512.000000	-0.893799
7	10.000000	20.000000	2514.000000	-0.782192
7	10.000000	20.000000	2516.000000	-0.689116
7	10.000000	20.000000	2518.000000	-0.607226
7	10.000000	20.000000	2520.000000	-0.537196
7	10.000000	20.000000	2522.000000	-0.478412
7	10.000000	20.000000	2524.000000	-0.427690
7	10.000000	20.000000	2526.000000	-0.383988
7	10.000000	20.000000	2528.000000	-0.346040
7	10.000000	20.000000	2530.000000	-0.313653
7	10.000000	20.000000	2532.000000	-0.285282
7	10.000000	20.000000	2534.000000	-0.259900
7	10.000000	20.000000	2536.000000	-0.236412
7	10.000000	20.000000	2538.000000	-0.215452
7	10.000000	20.000000	2540.000000	-0.196982
7	10.000000	20.000000	2542.000000	-0.180682
7	10.000000	20.000000	2544.000000	-0.166158
7	10.000000	20.000000	2546.000000	-0.152684
7	10.000000	20.000000	2548.000000	-0.140150
7	10.000000	20.000000	2550.000000	-0.127873
7	10.000000	20.000000	2552.000000	-0.116451
7	10.000000	20.000000	2554.000000	-0.106267
7	10.000000	20.000000	2556.000000	-0.096861
7	10.000000	20.000000	2558.000000	-0.088138
7	10.000000	20.000000	2560.000000	-0.079978
7	10.000000	20.000000	2562.000000	-0.073066
7	10.000000	20.000000	2564.000000	-0.065540
7	10.000000	20.000000	2566.000000	-0.060062
7	10.000000	20.000000	2568.000000	-0.055637
7	10.000000	20.000000	2570.000000	-0.051168
7	10.000000	20.000000	2572.000000	-0.047060
7	10.000000	20.000000	2574.000000	-0.042186
7	10.000000	20.000000	2576.000000	-0.038511
7	10.000000	20.000000	2578.000000	-0.035809
7	10.000000	20.000000	2580.000000	-0.032364
7	10.000000	20.000000	2582.000000	-0.027843
7	10.000000	20.000000	2584.000000	-0.024487
7	10.000000	20.000000	2586.000000	-0.021734
7	10.000000	20.000000	2588.000000	-0.020989
7	10.000000	20.000000	2590.000000	-0.021344
7	10.000000	20.000000	2592.000000	-0.019724
7	10.000000	20.000000	2594.000000	-0.017138
7	10.000000	20.000000	2596.000000	-0.015085
7	10.000000	20.000000	2598.000000	-0.013985
7	10.000000	20.000000	2600.000000	-0.012695
7	10.000000	20.000000	2602.000000	-0.010616
7	10.000000	20.000000	2604.000000	-0.008448
7	10.000000	20.000000	2606.000000	-0.006998
7	10.000000	20.000000	2608.000000	-0.004357
7	10.000000	20.000000	2610.000000	-0.002984
7	10.000000	20.000000	2612.000000	-0.002427
7	10.000000	20.000000	2614.000000	-0.001668
7	10.000000	20.000000	2616.000000	-0.002082
7	10.000000	20.000000	2618.000000	-0.002397
7	10.000000	20.000000	2620.000000	-0.002807
7	10.000000	20.000000	2622.000000	-0.002647
7	10.000000	20.000000	2624.000000	-0.002248
7	10.000000	20.000000	2626.000000	-0.001508
7	10.000000	20.000000	2628.000000	-0.000361
7	10.000000	20.000000	2630.000000	0.000000
7	10.000000	20.000000	2632.000000	0.000000
7	10.000000	20.000000	2634.000000	0.000000
7	10.000000	20.000000	2636.000000	0.000000
7	10.000000	20.000000	2638.000000	0.000000
7	10.000000	20.000000	2640.000000	0.000000
7	10.000000	20.000000	2642.000000	0.000000
7	10.000000	20.000000	2644.000000	0.000000
7	10.000000	20.000000	2646.000000	0.000000
7	10.000000	20.000000	2648.000000	0.000000
7	10.000000	20.000000	2650.000000	0.000000
7	10.000000	20.000000	2652.000000	0.000000
7	10.000000	20.000000	2654.000000	0.000000
7	10.000000	20.000000	2656.000000	0.000000
7	10.000000	20.000000	2658.000000	0.000000
7	10.000000	20.000000	2660.000000	0.000000
7	10.000000	20.000000	2662.000000	0.000000
7	10.000000	20.000000	2664.000000	0.000000
7	10.000000	20.000000	2666.000000	0.000000
7	10.000000	20.000000	2668.000000	0.000000
7	10.000000	20.000000	2670.000000	0.000000
7	10.000000	20.000000	2672.000000	0.000000
7	10.000000	20.000000	2674.000000	0.000000
7	10.000000	20.000000	2676.000000	0.000000
7	10.000000	20.000000	2678.000000	0.000000
7	10.000000	20.000000	2680.000000	0.000000
7	10.000000	20.000000	2682.000000	0.000000
7	10.000000	20.000000	2684.000000	0.000000
7	10.000000	20.000000	2686.000000	0.000000
7	10.000000	20.000000	2688.000000	0.000000
7	10.000000	20.000000	2690.000000	0.000000
7	10.000000	20.000000	2692.000000	0.000000
7	10.000000	20.000000	2694.000000	0.000000
7	10.000000	20.000000	2696.000000	0.000000
7	10.000000	20.000000	2698.000000	0.000000
7	10.000000	20.000000	2700.000000	0.000000
7	10.000000	20.000000	2702.000000	0.000000
7	10.000000	20.000000	2704.000000	0.000000
7	10.000000	20.000000	2706.000000	0.000000
7	10.000000	20.000000	2708.000000	0.000000
7	10.000000	20.000000	2710.000000	0.000000
7	10.000000	20.000000	2712.000000	0.000000
7	10.000000	20.000000	2714.000000	0.000000
7	10.000000	20.000000	2716.000000	0.000000
7	10.000000	20.000000	2718.000000	0.000000
7	10.000000	20.000000	2720.000000	0.000000
7	10.000000	20.000000	2722.000000	0.000000
7	10.000000	20.000000	2724.000000	0.000000
7	10.000000	20.000000	2726.000000	0.000000
7	10.000000	20.000000	2728.000000	0.000000
7	10.000000	20.000000	2730.000000	0.000000
7	10.000000	20.000000	2732.000000	0.000000
7	10.000000	20.000000	2734.000000	0.000000
7	10.000000	20.000000	2736.000000	0.000000
7	10.000000	20.000000	2738.000000	0.000000
7	10.000000	20.000000	2740.000000	0.000000
7	10.000000	20.000000	2742.000000	0.000000
7	10.000000	20.000000	2744.000000	0.000000
7	10.000000	20.000000	2746.000000	0.000000
7	10.000000	20.000000	2748.000000	0.000000
7	10.000000	20.000000	2750.000000	0.000000
7	10.000000	20.000000	2752.000000	0.000000
7	10.000000	20.000000	2754.000000	0.000000
7	10.000000	20.000000	2756.000000	0.000000
7	10.000000	20.000000	2758.000000	0.000000
7	10.000000	20.000000	2760.000000	0.000000
7	10.000000	20.000000	2762.000000	0.000000
7	10.000000	20.000000	2764.000000	0.000000
7	10.000000	20.000000	2766.000000	0.000000
7	10.000000	20.000000	2768.000000	0.000000
7	10.000000	20.000000	2770.000000	0.000000
7	10.000000	20.000000	2772.000000	0.000000
7	10.000000	20.000000	2774.000000	0.000000
7	10.000000	20.000000	2776.000000	0.000000
7	10.000000	20.000000	2778.000000	0.000000
7	10.000000	20.000000	2780.000000	0.000000
7	10.000000	20.000000	2782.000000	0.000000
7	10.000000	20.000000	2784.000000	0.000000
7	10.000000	20.000000	2786.000000	0.000000
7	10.000000	20.000000	2788.000000	0.000000
7	10.000000	20.000000	2790.000000	0.000000
7	10.000000	20.000000	2792.000000	0.000000
7	10.000000	20.000000	2794.000000	0.000000
7	10.000000	20.000000	2796.000000	0.000000
7	10.000000	20.000000	2798.000000	0.000000
7	10.000000	20.000000	2800.000000	0.000000
7	10.000000	20.000000	2802.000000	0.000000
7	10.000000	20.000000	2804.000000	0.000000
7	10.000000	20.000000	2806.000000	0.000000
7	10.000000	20.000000	2808.000000	0.000000
7	10.000000	20.000000	2810.000000	0.000000
7	10.000000	20.000000	2812.000000	0.000000
7	10.000000	20.000000	2814.000000	0.000000
7	10.000000	20.000000	2816.000000	0.000000
7	10.000000	20.000000	2818.000000	0.000000
7	10.000000	20.000000	2820.000000	0.000000
7	10.000000	20.000000	2822.000000	0.000000
7	10.000000	20.000000	2824.000000	0.000000
7	10.000000	20.000000	2826.000000	0.000000
7	10.000000	20.000000	2828.000000	0.000000
7	10.000000	20.000000	2830.000000	0.000000
7	10.000000	20.000000	2832.000000	0.000000
7	10.000000	20.000000	2834.000000	0.000000
7	10.000000	20.000000	2836.000000	0.000000
7	10.000000	20.000000	2838.000000	0.000000
7	10.000000	20.000000	2840.000000	0.000000
7	10.000000	20.000000	2842.000000	0.000000
7	10.000000	20.000000	2844.000000	0.000000
7	10.000000	20.000000	2846.000000	0.000000
7	10.000000	20.000000	2848.000000	0.000000
7	10.000000	20.000000	2850.000000	0.000000
7	10.000000	20.000000	2852.000000	0.000000
7	10.000000	20.000000	2854.000000	0.000000
7	10.000000	20.000000	2856.000000	0.000000
7	10.000000	20.000000	2858.000000	0.000000
7	10.000000	20.000000	2860.000000	0.000000
7	10.000000	20.000000	2862.000000	0.000000
7	10.000000	20.000000	2864.000000	0.000000
7	10.000000	20.000000	2866.000000	0.000000
7	10.000000	20.000000	2868.000000	0.000000
7	10.000000	20.000000	2870.000000	0.000000
7	10.000000	20.000000	2872.000000	0.000000
7	10.000000	20.000000	2874.000000	0.000000
7	10.000000	20.000000	2876.000000	0.000000
7	10.000000	20.000000	2878.000000	0.000000
7	10.000000	20.000000	2880.000000	0.000000
7	10.000000	20.000000	2882.000000	0.000000
8	10.000000	20.000000	2884.000000	0.001331
8	10.000000	20.000000	2886.000000	-0.016328
8	10.000000	20.000000	2888.000000	-0.149900
8	10.000000	20.000000	2890.000000	-0.421408
8	10.000000	20.000000	2892.000000	-0.785610
8	10.000000	20.000000	2894.000000	-1.192830
8	10.000000	20.000000	2896.000000	-1.600667
8	10.000000	20.000000	2898.000000	-1.982935
8	10.000000	20.000000	2900.000000	-2.331667
8	10.000000	20.000000	2902.000000	-2.640878
8	10.000000	20.000000	2904.000000	-2.910132
8	10.000000	20.000000	2906.000000	-3.133855
8	10.000000	20.000000	2908.000000	-3.233798
8	10.000000	20.000000	2910.000000	-3.171471
8	10.000000	20.000000	2912.000000	-2.989683
8	10.000000	20.000000	2914.000000	-2.736969
8	10.000000	20.000000	2916.000000	-2.458132
8	10.000000	20.000000	2918.000000	-2.181130
8	10.000000	20.000000	2920.000000	-1.920343
8	10.000000	20.000000	2922.000000	-1.679966
8	10.000000	20.000000	2924.000000	-1.464228
8	10.000000	20.000000	2926.000000	-1.275745
8	10.000000	20.000000	2928.000000	-1.111288
8	10.000000	20.000000	2930.000000	-0.968693
8	10.000000	20.000000	2932.000000	-0.845867
8	10.000000	20.000000	2934.000000	-0.741529
8	10.000000	20.000000	2936.000000	-0.650759
8	10.000000	20.000000	2938.000000	-0.573362
8	10.000000	20.000000	2940.000000	-0.507179
8	10.000000	20.000000	2942.000000	-0.451357
8	10.000000	20.000000	2944.000000	-0.403947
8	10.000000	20.000000	2946.000000	-0.362481
8	10.000000	20.000000	2948.000000	-0.326818
8	10.000000	20.000000	2950.000000	-0.295726
8	10.000000	20.000000	2952.000000	-0.267490
8	10.000000	20.000000	2954.000000	-0.243308
8	10.000000	20.000000	2956.000000	-0.220743
8	10.000000	20.000000	2958.000000	-0.200906
8	10.000000	20.000000	2960.000000	-0.183368
8	10.000000	20.000000	2962.000000	-0.167061
8	10.000000	20.000000	2964.000000	-0.151434
8	10.000000	20.000000	2966.000000	-0.138929
8	10.000000	20.000000	2968.000000	-0.128102
8	10.000000	20.000000	2970.000000	-0.117220
8	10.000000	20.000000	2972.000000	-0.107791
8	10.000000	20.000000	2974.000000	-0.099296
8	10.000000	20.000000	2976.000000	-0.090952
8	10.000000	20.000000	2978.000000	-0.083117
8	10.000000	20.000000	2980.000000	-0.075225
8	10.000000	20.000000	2982.000000	-0.067935
8	10.000000	20.000000	2984.000000	-0.061582
8	10.000000	20.000000	2986.000000	-0.055333
8	10.000000	20.000000	2988.000000	-0.050994
8	10.000000	20.000000	2990.000000	-0.048408
8	10.000000	20.000000	2992.000000	-0.045026
8	10.000000	20.000000	2994.000000	-0.040031
8	10.000000	20.000000	2996.000000	-0.034649
8	10.000000	20.000000	2998.000000	-0.031342
8	10.000000	20.000000	3000.000000	-0.029811
8	10.000000	20.000000	3002.000000	-0.028019
8	10.000000	20.000000	3004.000000	-0.025555
8	10.000000	20.000000	3006.000000	-0.022992
8	10.000000	20.000000	3008.000000	-0.020871
8	10.000000	20.000000	3010.000000	-0.018789
8	10.000000	20.000000	3012.000000	-0.015339
8	10.000000	20.000000	3014.000000	-0.012852
8	10.000000	20.000000	3016.000000	-0.010424
8	10.000000	20.000000	3018.000000	-0.009248
8	10.000000	20.000000	3020.000000	-0.007619
8	10.000000	20.000000	3022.000000	-0.006542
8	10.000000	20.000000	3024.000000	-0.005716
8	10.000000	20.000000	3026.000000	-0.004955
8	10.000000	20.000000	3028.000000	-0.005284
8	10.000000	20.000000	3030.000000	-0.004305
8	10.000000	20.000000	3032.000000	-0.003501
8	10.000000	20.000000	3034.000000	-0.002673
8	10.000000	20.000000	3036.000000	-0.002023
8	10.000000	20.000000	3038.000000	-0.001339
8	10.000000	20.000000	3040.000000	-0.000089
8	10.000000	20.000000	3042.000000	0.000557
8	10.000000	20.000000	3044.000000	0.000217
8	10.000000	20.000000	3046.000000	-0.000263
8	10.000000	20.000000	3048.000000	0.000342
8	10.000000	20.000000	3050.000000	0.000000
8	10.000000	20.000000	3052.000000	0.000000
8	10.000000	20.000000	3054.000000	0.000000
8	10.000000	20.000000	3056.000000	0.000000
8	10.000000	20.000000	3058.000000	0.000000
8	10.000000	20.000000	3060.000000	0.000000
8	10.000000	20.000000	3062.000000	0.000000
8	10.000000	20.000000	3064.000000	0.000000
8	10.000000	20.000000	3066.000000	0.000000
8	10.000000	20.000000	3068.000000	0.000000
8	10.000000	20.000000	3070.000000	0.000000
8	10.000000	20.000000	3072.000000	0.000000
8	10.000000	20.000000	3074.000000	0.000000
8	10.000000	20.000000	3076.000000	0.000000
8	10.000000	20.000000	3078.000000	0.000000
8	10.000000	20.000000	3080.000000	0.000000
8	10.000000	20.000000	3082.000000	0.000000
8	10.000000	20.000000	3084.000000	0.000000
8	10.000000	20.000000	3086.000000	0.000000
8	10.000000	20.000000	3088.000000	0.000000
8	10.000000	20.000000	3090.000000	0.000000
8	10.000000	20.000000	3092.000000	0.000000
8	10.000000	20.000000	3094.000000	0.000000
8	10.000000	20.000000	3096.000000	0.000000
8	10.000000	20.000000	3098.000000	0.000000
8	10.000000	20.000000	3100.000000	0.000000
8	10.000000	20.000000	3102.000000	0.000000
8	10.000000	20.000000	3104.000000	0.000000
8	10.000000	20.000000	3106.000000	0.000000
8	10.000000	20.000000	3108.000000	0.000000
8	10.000000	20.000000	3110.000000	0.000000
8	10.000000	20.000000	3112.000000	0.000000
8	10.000000	20.000000	3114.000000	0.000000
8	10.000000	20.000000	3116.000000	0.000000
8	10.000000	20.000000	3118.000000	0.000000
8	10.000000	20.000000	3120.000000	0.000000
8	10.000000	20.000000	3122.000000	0.000000
8	10.000000	20.000000	3124.000000	0.000000
8	10.000000	20.000000	3126.000000	0.000000
8	10.000000	20.000000	3128.000000	0.000000
8	10.000000	20.000000	3130.000000	0.000000
8	10.000000	20.000000	3132.000000	0.000000
8	10.000000	20.000000	3134.000000	0.000000
8	10.000000	20.000000	3136.000000	0.000000
8	10.000000	20.000000	3138.000000	0.000000
8	10.000000	20.000000	3140.000000	0.000000
8	10.000000	20.000000	3142.000000	0.000000
8	10.000000	20.000000	3144.000000	0.000000
8	10.000000	20.000000	3146.000000	0.000000
8	10.000000	20.000000	3148.000000	0.000000
8	10.000000	20.000000	3150.000000	0.000000
8	10.000000	20.000000	3152.000000	0.000000
8	10.000000	20.000000	3154.000000	0.000000
8	10.000000	20.000000	3156.000000	0.000000
8	10.000000	20.000000	3158.000000	0.000000
8	10.000000	20.000000	3160.000000	0.000000
8	10.000000	20.000000	3162.000000	0.000000
8	10.000000	20.000000	3164.000000	0.000000
8	10.000000	20.000000	3166.000000	0.000000
8	10.000000	20.000000	3168.000000	0.000000
8	10.000000	20.000000	3170.000000	0.000000
8	10.000000	20.000000	3172.000000	0.000000
8	10.000000	20.000000	3174.000000	0.000000
8	10.000000	20.000000	3176.000000	0.000000
8	10.000000	20.000000	3178.000000	0.000000
8	10.000000	20.000000	3180.000000	0.000000
8	10.000000	20.000000	3182.000000	0.000000
8	10.000000	20.000000	3184.000000	0.000000
8	10.000000	20.000000	3186.000000	0.000000
8	10.000000	20.000000	3188.000000	0.000000
8	10.000000	20.000000	3190.000000	0.000000
8	10.000000	20.000000	3192.000000	0.000000
8	10.000000	20.000000	3194.000000	0.000000
8	10.000000	20.000000	3196.000000	0.000000
8	10.000000	20.000000	3198.000000	0.000000
8	10.000000	20.000000	3200.000000	0.000000
8	10.000000	20.000000	3202.000000	0.000000
8	10.000000	20.000000	3204.000000	0.000000
8	10.000000	20.000000	3206.000000	0.000000
8	10.000000	20.000000	3208.000000	0.000000
8	10.000000	20.000000	3210.000000	0.000000
8	10.000000	20.000000	3212.000000	0.000000
8	10.000000	20.000000	3214.000000	0.000000
8	10.000000	20.000000	3216.000000	0.000000
8	10.000000	20.000000	3218.000000	0.000000
8	10.000000	20.000000	3220.000000	0.000000
8	10.000000	20.000000	3222.000000	0.000000
8	10.000000	20.000000	3224.000000	0.000000
8	10.000000	20.000000	3226.000000	0.000000
8	10.000000	20.000000	3228.000000	0.000000
8	10.000000	20.000000	3230.000000	0.000000
8	10.000000	20.000000	3232.000000	0.000000
8	10.000000	20.000000	3234.000000	0.000000
8	10.000000	20.000000	3236.000000	0.000000
8	10.000000	20.000000	3238.000000	0.000000
8	10.000000	20.000000	3240.000000	0.000000
8	10.000000	20.000000	3242.000000	0.000000
8	10.000000	20.000000	3244.000000	0.000000
8	10.000000	20.000000	3246.000000	0.000000
8	10.000000	20.000000	3248.000000	0.000000
8	10.000000	20.000000	3250.000000	0.000000
8	10.000000	20.000000	3252.000000	0.000000
8	10.000000	20.000000	3254.000000	0.000000
8	10.000000	20.000000	3256.000000	0.000000
8	10.000000	20.000000	3258.000000	0.000000
8	10.000000	20.000000	3260.000000	0.000000
8	10.000000	20.000000	3262.000000	0.000000
8	10.000000	20.000000	3264.000000	0.000000
8	10.000000	20.000000	3266.000000	0.000000
8	10.000000	20.000000	3268.000000	0.000000
8	10.000000	20.000000	3270.000000	0.000000
8	10.000000	20.000000	3272.000000	0.000000
8	10.000000	20.000000	3274.000000	0.000000
8	10.000000	20.000000	3276.000000	0.000000
8	10.000000	20.000000	3278.000000	0.000000
8	10.000000	20.000000	3280.000000	0.000000
8	10.000000	20.000000	3282.000000	0.000000
8	10.000000	20.000000	3284.000000	0.000000
8	10.000000	20.000000	3286.000000	0.000000
8	10.000000	20.000000	3288.000000	0.000000
8	10.000000	20.000000	3290.000000	0.000000
8	10.000000	20.000000	3292.000000	0.000000
8	10.000000	20.000000	3294.000000	0.000000
8	10.000000	20.000000	3296.000000	0.000000
8	10.000000	20.000000	3298.000000	0.000000
8	10.000000	20.000000	3300.000000	0.000000
8	10.000000	20.000000	3302.000000	0.000000
9	10.000000	20.000000	3304.000000	-0.001202
9	10.000000	20.000000	3306.000000	-0.014383
9	10.000000	20.000000	3308.000000	-0.120297
9	10.000000	20.000000	3310.000000	-0.355986
9	10.000000	20.000000	3312.000000	-0.685179
9	10.000000	20.000000	3314.000000	-1.059432
9	10.000000	20.000000	3316.000000	-1.435838
9	10.000000	20.000000	3318.000000	-1.791715
9	10.000000	20.000000	3320.000000	-2.116617
9	10.000000	20.000000	3322.000000	-2.404403
9	10.000000	20.000000	3324.000000	-2.655776
9	10.000000	20.000000	3326.000000	-2.868424
9	10.000000	20.000000	3328.000000	-2.978203
9	10.000000	20.000000	3330.000000	-2.937865
9	10.000000	20.000000	3332.000000	-2.780738
9	10.000000	20.000000	3334.000000	-2.554860
9	10.000000	20.000000	3336.000000	-2.301808
9	10.000000	20.000000	3338.000000	-2.046109
9	10.000000	20.000000	3340.000000	-1.803268
9	10.000000	20.000000	3342.000000	-1.580819
9	10.000000	20.000000	3344.000000	-1.380818
9	10.000000	20.000000	3346.000000	-1.204130
9	10.000000	20.000000	3348.000000	-1.050249
9	10.000000	20.000000	3350.000000	-0.916360
9	10.000000	20.000000	3352.000000	-0.801874
9	10.000000	20.000000	3354.000000	-0.704439
9	10.000000	20.000000	3356.000000	-0.620061
9	10.000000	20.000000	3358.000000	-0.548356
9	10.000000	20.000000	3360.000000	-0.485942
9	10.000000	20.000000	3362.000000	-0.431654
9	10.000000	20.000000	3364.000000	-0.387812
9	10.000000	20.000000	3366.000000	-0.348311
9	10.000000	20.000000	3368.000000	-0.313137
9	10.000000	20.000000	3370.000000	-0.283377
9	10.000000	20.000000	3372.000000	-0.257731
9	10.000000	20.000000	3374.000000	-0.236145
9	10.000000	20.000000	3376.000000	-0.216741
9	10.000000	20.000000	3378.000000	-0.198110
9	10.000000	20.000000	3380.000000	-0.181502
9	10.000000	20.000000	3382.000000	-0.166989
9	10.000000	20.000000	3384.000000	-0.154792
9	10.000000	20.000000	3386.000000	-0.142310
9	10.000000	20.000000	3388.000000	-0.130891
9	10.000000	20.000000	3390.000000	-0.120184
9	10.000000	20.000000	3392.000000	-0.109557
9	10.000000	20.000000	3394.000000	-0.101837
9	10.000000	20.000000	3396.000000	-0.094998
9	10.000000	20.000000	3398.000000	-0.088950
9	10.000000	20.000000	3400.000000	-0.080269
9	10.000000	20.000000	3402.000000	-0.072487
9	10.000000	20.000000	3404.000000	-0.065877
9	10.000000	20.000000	3406.000000	-0.060646
9	10.000000	20.000000	3408.000000	-0.056528
9	10.000000	20.000000	3410.000000	-0.052483
9	10.000000	20.000000	3412.000000	-0.048424
9	10.000000	20.000000	3414.000000	-0.045452
9	10.000000	20.000000	3416.000000	-0.041313
9	10.000000	20.000000	3418.000000	-0.038028
9	10.000000	20.000000	3420.000000	-0.034757
9	10.000000	20.000000	3422.000000	-0.031684
9	10.000000	20.000000	3424.000000	-0.029832
9	10.000000	20.000000	3426.000000	-0.028569
9	10.000000	20.000000	3428.000000	-0.027117
9	10.000000	20.000000	3430.000000	-0.025455
9	10.000000	20.000000	3432.000000	-0.023941
9	10.000000	20.000000	3434.000000	-0.023605
9	10.000000	20.000000	3436.000000	-0.021783
9	10.000000	20.000000	3438.000000	-0.019079
9	10.000000	20.000000	3440.000000	-0.017316
9	10.000000	20.000000	3442.000000	-0.016827
9	10.000000	20.000000	3444.000000	-0.014891
9	10.000000	20.000000	3446.000000	-0.013490
9	10.000000	20.000000	3448.000000	-0.013791
9	10.000000	20.000000	3450.000000	-0.013581
9	10.000000	20.000000	3452.000000	-0.011148
9	10.000000	20.000000	3454.000000	-0.007203
9	10.000000	20.000000	3456.000000	-0.005389
9	10.000000	20.000000	3458.000000	-0.003155
9	10.000000	20.000000	3460.000000	-0.003024
9	10.000000	20.000000	3462.000000	-0.004305
9	10.000000	20.000000	3464.000000	-0.003807
9	10.000000	20.000000	3466.000000	-0.001996
9	10.000000	20.000000	3468.000000	-0.000927
9	10.000000	20.000000	3470.000000	0.000000
9	10.000000	20.000000	3472.000000	0.000000
9	10.000000	20.000000	3474.000000	0.000000
9	10.000000	20.000000	3476.000000	0.000000
9	10.000000	20.000000	3478.000000	0.000000
9	10.000000	20.000000	3480.000000	0.000000
9	10.000000	20.000000	3482.000000	0.000000
9	10.000000	20.000000	3484.000000	0.000000
9	10.000000	20.000000	3486.000000	0.000000
9	10.000000	20.000000	3488.000000	0.000000
9	10.000000	20.000000	3490.000000	0.000000
9	10.000000	20.000000	3492.000000	0.000000
9	10.000000	20.000000	3494.000000	0.000000
9	10.000000	20.000000	3496.000000	0.000000
9	10.000000	20.000000	3498.000000	0.000000
9	10.000000	20.000000	3500.000000	0.000000
9	10.000000	20.000000	3502.000000	0.000000
9	10.000000	20.000000	3504.000000	0.000000
9	10.000000	20.000000	3506.000000	0.000000
9	10.000000	20.000000	3508.000000	0.000000
9	10.000000	20.000000	3510.000000	0.000000
9	10.000000	20.000000	3512.000000	0.000000
9	10.000000	20.000000	3514.000000	0.000000
9	10.000000	20.000000	3516.000000	0.000000
9	10.000000	20.000000	3518.000000	0.000000
9	10.000000	20.000000	3520.000000	0.000000
9	10.000000	20.000000	3522.000000	0.000000
9	10.000000	20.000000	3524.000000	0.000000
9	10.000000	20.000000	3526.000000	0.000000
9	10.000000	20.000000	3528.000000	0.000000
9	10.000000	20.000000	3530.000000	0.000000
9	10.000000	20.000000	3532.000000	0.000000
9	10.000000	20.000000	3534.000000	0.000000
9	10.000000	20.000000	3536.000000	0.000000
9	10.000000	20.000000	3538.000000	0.000000
9	10.000000	20.000000	3540.000000	0.000000
9	10.000000	20.000000	3542.000000	0.000000
9	10.000000	20.000000	3544.000000	0.000000
9	10.000000	20.000000	3546.000000	0.000000
9	10.000000	20.000000	3548.000000	0.000000
9	10.000000	20.000000	3550.000000	0.000000
9	10.000000	20.000000	3552.000000	0.000000
9	10.000000	20.000000	3554.000000	0.000000
9	10.000000	20.000000	3556.000000	0.000000
9	10.000000	20.000000	3558.000000	0.000000
9	10.000000	20.000000	3560.000000	0.000000
9	10.000000	20.000000	3562.000000	0.000000
9	10.000000	20.000000	3564.000000	0.000000
9	10.000000	20.000000	3566.000000	0.000000
9	10.000000	20.000000	3568.000000	0.000000
9	10.000000	20.000000	3570.000000	0.000000
9	10.000000	20.000000	3572.000000	0.000000
9	10.000000	20.000000	3574.000000	0.000000
9	10.000000	20.000000	3576.000000	0.000000
9	10.000000	20.000000	3578.000000	0.000000
9	10.000000	20.000000	3580.000000	0.000000
9	10.000000	20.000000	3582.000000	0.000000
9	10.000000	20.000000	3584.000000	0.000000
9	10.000000	20.000000	3586.000000	0.000000
9	10.000000	20.000000	3588.000000	0.000000
9	10.000000	20.000000	3590.000000	0.000000
9	10.000000	20.000000	3592.000000	0.000000
9	10.000000	20.000000	3594.000000	0.000000
9	10.000000	20.000000	3596.000000	0.000000
9	10.000000	20.000000	3598.000000	0.000000
9	10.000000	20.000000	3600.000000	0.000000
9	10.000000	20.000000	3602.000000	0.000000
9	10.000000	20.000000	3604.000000	0.000000
9	10.000000	20.000000	3606.000000	0.000000
9	10.000000	20.000000	3608.000000	0.000000
9	10.000000	20.000000	3610.000000	0.000000
9	10.000000	20.000000	3612.000000	0.000000
9	10.000000	20.000000	3614.000000	0.000000
9	10.000000	20.000000	3616.000000	0.000000
9	10.000000	20.000000	3618.000000	0.000000
9	10.000000	20.000000	3620.000000	0.000000
9	10.000000	20.000000	3622.000000	0.000000
9	10.000000	20.000000	3624.000000	0.000000
9	10.000000	20.000000	3626.000000	0.000000
9	10.000000	20.000000	3628.000000	0.000000
9	10.000000	20.000000	3630.000000	0.000000
9	10.000000	20.000000	3632.000000	0.000000
9	10.000000	20.000000	3634.000000	0.000000
9	10.000000	20.000000	3636.000000	0.000000
9	10.000000	20.000000	3638.000000	0.000000
9	10.000000	20.000000	3640.000000	0.000000
9	10.000000	20.000000	3642.000000	0.000000
9	10.000000	20.000000	3644.000000	0.000000
9	10.000000	20.000000	3646.000000	0.000000
9	10.000000	20.000000	3648.000000	0.000000
9	10.000000	20.000000	3650.000000	0.000000
9	10.000000	20.000000	3652.000000	0.000000
9	10.000000	20.000000	3654.000000	0.000000
9	10.000000	20.000000	3656.000000	0.000000
9	10.000000	20.000000	3658.000000	0.000000
9	10.000000	20.000000	3660.000000	0.000000
9	10.000000	20.000000	3662.000000	0.000000
9	10.000000	20.000000	3664.000000	0.000000
9	10.000000	20.000000	3666.000000	0.000000
9	10.000000	20.000000	3668.000000	0.000000
9	10.000000	20.000000	3670.000000	0.000000
9	10.000000	20.000000	3672.000000	0.000000
9	10.000000	20.000000	3674.000000	0.000000
9	10.000000	20.000000	3676.000000	0.000000
9	10.000000	20.000000	3678.000000	0.000000
9	10.000000	20.000000	3680.000000	0.000000
9	10.000000	20.000000	3682.000000	0.000000
9	10.000000	20.000000	3684.000000	0.000000
9	10.000000	20.000000	3686.000000	0.000000
9	10.000000	20.000000	3688.000000	0.000000
9	10.000000	20.000000	3690.000000	0.000000
9	10.000000	20.000000	3692.000000	0.000000
9	10.000000	20.000000	3694.000000	0.000000
9	10.000000	20.000000	3696.000000	0.000000
9	10.000000	20.000000	3698.000000	0.000000
9	10.000000	20.000000	3700.000000	0.000000
9	10.000000	20.000000	3702.000000	0.000000
9	10.000000	20.000000	3704.000000	0.000000
9	10.000000	20.000000	3706.000000	0.000000
9	10.000000	20.000000	3708.000000	0.000000
9	10.000000	20.000000	3710.000000	0.000000
9	10.000000	20.000000	3712.000000	0.000000
9	10.000000	20.000000	3714.000000	0.000000
9	10.000000	20.000000	3716.000000	0.000000
9	10.000000	20.000000	3718.000000	0.000000
9	10.000000	20.000000	3720.000000	0.000000
9	10.000000	20.000000	3722.000000	0.000000
10	10.000000	20.000000	3724.000000	0.000188
10	10.000000	20.000000	3726.000000	-0.008093
10	10.000000	20.000000	3728.000000	-0.099602
10	10.000000	20.000000	3730.000000	-0.311936
10	10.000000	20.000000	3732.000000	-0.609900
10	10.000000	20.000000	3734.000000	-0.949498
10	10.000000	20.000000	3736.000000	-1.292841
10	10.000000	20.000000	3738.000000	-1.618997
10	10.000000	20.000000	3740.000000	-1.917335
10	10.000000	20.000000	3742.000000	-2.182199
10	10.000000	20.000000	3744.000000	-2.413995
10	10.000000	20.000000	3746.000000	-2.609328
10	10.000000	20.000000	3748.000000	-2.717910
10	10.000000	20.000000	3750.000000	-2.689181
10	10.000000	20.000000	3752.000000	-2.554030
10	10.000000	20.000000	3754.000000	-2.352439
10	10.000000	20.000000	3756.000000	-2.121992
10	10.000000	20.000000	3758.000000	-1.888834
10	10.000000	20.000000	3760.000000	-1.665602
10	10.000000	20.000000	3762.000000	-1.461166
10	10.000000	20.000000	3764.000000	-1.277590
10	10.000000	20.000000	3766.000000	-1.115072
10	10.000000	20.000000	3768.000000	-0.972216
10	10.000000	20.000000	3770.000000	-0.846746
10	10.000000	20.000000	3772.000000	-0.739601
10	10.000000	20.000000	3774.000000	-0.648763
10	10.000000	20.000000	3776.000000	-0.571144
10	10.000000	20.000000	3778.000000	-0.504640
10	10.000000	20.000000	3780.000000	-0.448335
10	10.000000	20.000000	3782.000000	-0.399696
10	10.000000	20.000000	3784.000000	-0.355801
10	10.000000	20.000000	3786.000000	-0.318564
10	10.000000	20.000000	3788.000000	-0.287849
10	10.000000	20.000000	3790.000000	-0.260059
10	10.000000	20.000000	3792.000000	-0.235242
10	10.000000	20.000000	3794.000000	-0.213786
10	10.000000	20.000000	3796.000000	-0.195117
10	10.000000	20.000000	3798.000000	-0.177795
10	10.000000	20.000000	3800.000000	-0.162713
10	10.000000	20.000000	3802.000000	-0.149536
10	10.000000	20.000000	3804.000000	-0.138154
10	10.000000	20.000000	3806.000000	-0.127519
10	10.000000	20.000000	3808.000000	-0.116621
10	10.000000	20.000000	3810.000000	-0.106600
10	10.000000	20.000000	3812.000000	-0.097266
10	10.000000	20.000000	3814.000000	-0.089823
10	10.000000	20.000000	3816.000000	-0.082054
10	10.000000	20.000000	3818.000000	-0.075945
10	10.000000	20.000000	3820.000000	-0.070414
10	10.000000	20.000000	3822.000000	-0.065591
10	10.000000	20.000000	3824.000000	-0.059050
10	10.000000	20.000000	3826.000000	-0.053084
10	10.000000	20.000000	3828.000000	-0.048221
10	10.000000	20.000000	3830.000000	-0.043061
10	10.000000	20.000000	3832.000000	-0.038273
10	10.000000	20.000000	3834.000000	-0.032863
10	10.000000	20.000000	3836.000000	-0.029930
10	10.000000	20.000000	3838.000000	-0.025839
10	10.000000	20.000000	3840.000000	-0.023459
10	10.000000	20.000000	3842.000000	-0.021622
10	10.000000	20.000000	3844.000000	-0.020510
10	10.000000	20.000000	3846.000000	-0.019887
10	10.000000	20.000000	3848.000000	-0.019257
10	10.000000	20.000000	3850.000000	-0.017048
10	10.000000	20.000000	3852.000000	-0.014830
10	10.000000	20.000000	3854.000000	-0.013249
10	10.000000	20.000000	3856.000000	-0.010686
10	10.000000	20.000000	3858.000000	-0.008056
10	10.000000	20.000000	3860.000000	-0.005469
10	10.000000	20.000000	3862.000000	-0.004792
10	10.000000	20.000000	3864.000000	-0.004031
10	10.000000	20.000000	3866.000000	-0.004850
10	10.000000	20.000000	3868.000000	-0.004577
10	10.000000	20.000000	3870.000000	-0.003777
10	10.000000	20.000000	3872.000000	-0.003813
10	10.000000	20.000000	3874.000000	-0.002550
10	10.000000	20.000000	3876.000000	-0.002397
10	10.000000	20.000000	3878.000000	-0.001270
10	10.000000	20.000000	3880.000000	0.000334
10	10.000000	20.000000	3882.000000	0.000293
10	10.000000	20.000000	3884.000000	0.000190
10	10.000000	20.000000	3886.000000	0.000452
10	10.000000	20.000000	3888.000000	-0.000178
10	10.000000	20.000000	3890.000000	0.000000
10	10.000000	20.000000	3892.000000	0.000000
10	10.000000	20.000000	3894.000000	0.000000
10	10.000000	20.000000	3896.000000	0.000000
10	10.000000	20.000000	3898.000000	0.000000
10	10.000000	20.000000	3900.000000	0.000000
10	10.000000	20.000000	3902.000000	0.000000
10	10.000000	20.000000	3904.000000	0.000000
10	10.000000	20.000000	3906.000000	0.000000
10	10.000000	20.000000	3908.000000	0.000000
10	10.000000	20.000000	3910.000000	0.000000
10	10.000000	20.000000	3912.000000	0.000000
10	10.000000	20.000000	3914.000000	0.000000
10	10.000000	20.000000	3916.000000	0.000000
10	10.000000	20.000000	3918.000000	0.000000
10	10.000000	20.000000	3920.000000	0.000000
10	10.000000	20.000000	3922.000000	0.000000
10	10.000000	20.000000	3924.000000	0.000000
10	10.000000	20.000000	3926.000000	0.000000
10	10.000000	20.000000	3928.000000	0.000000
10	10.000000	20.000000	3930.000000	0.000000
10	10.000000	20.000000	3932.000000	0.000000
10	10.000000	20.000000	3934.000000	0.000000
10	10.000000	20.000000	3936.000000	0.000000
10	10.000000	20.000000	3938.000000	0.000000
10	10.000000	20.000000	3940.000000	0.000000
10	10.000000	20.000000	3942.000000	0.000000
10	10.000000	20.000000	3944.000000	0.000000
10	10.000000	20.000000	3946.000000	0.000000
10	10.000000	20.000000	3948.000000	0.000000
10	10.000000	20.000000	3950.000000	0.000000
10	10.000000	20.000000	3952.000000	0.000000
10	10.000000	20.000000	3954.000000	0.000000
10	10.000000	20.000000	3956.000000	0.000000
10	10.000000	20.000000	3958.000000	0.000000
10	10.000000	20.000000	3960.000000	0.000000
10	10.000000	20.000000	3962.000000	0.000000
10	10.000000	20.000000	3964.000000	0.000000
10	10.000000	20.000000	3966.000000	0.000000
10	10.000000	20.000000	3968.000000	0.000000
10	10.000000	20.000000	3970.000000	0.000000
10	10.000000	20.000000	3972.000000	0.000000
10	10.000000	20.000000	3974.000000	0.000000
10	10.000000	20.000000	3976.000000	0.000000
10	10.000000	20.000000	3978.000000	0.000000
10	10.000000	20.000000	3980.000000	0.000000
10	10.000000	20.000000	3982.000000	0.000000
10	10.000000	20.000000	3984.000000	0.000000
10	10.000000	20.000000	3986.000000	0.000000
10	10.000000	20.000000	3988.000000	0.000000
10	10.000000	20.000000	3990.000000	0.000000
10	10.000000	20.000000	3992.000000	0.000000
10	10.000000	20.000000	3994.000000	0.000000
10	10.000000	20.000000	3996.000000	0.000000
10	10.000000	20.000000	3998.000000	0.000000
10	10.000000	20.000000	4000.000000	0.000000
[truncated: 4,063 more rows]
