# Supplementary material for: Isothermal titration calorimetry and surface plasmon resonance analysis using the dynamic approach
Source: Biochem Biophys Rep. 2019 Dec 17;21:100712. doi: 10.1016/j.bbrep.2019.100712 (PMC6926116; doi:10.1016/j.bbrep.2019.100712)
Supplement: Multimedia component 2 [file mmc2.zip › Figure_3/BCLXL/Inj_profile.ods]

## Sheet: Sheet1
0.017429	+/-	0.037519	[-0.056122	to	0.090980]
3.813959	+/-	1.204705	[1.452306	to	6.175611]
4.299649	+/-	2.069392	[0.242900	to	8.356399]
2.092311	+/-	1.807167	[-1.450384	to	5.635006]
1.171354	+/-	1.709196	[-2.179283	to	4.521991]
0.446196	+/-	1.634183	[-2.757388	to	3.649781]
-0.07871	+/-	1.585652	[-3.187156	to	3.029736]
-0.508174	+/-	1.548101	[-3.543005	to	2.526658]
-0.917966	+/-	1.509798	[-3.877711	to	2.041779]
-1.339694	+/-	1.464426	[-4.210494	to	1.531106]
-1.764866	+/-	1.413766	[-4.536354	to	1.006623]
-2.143026	+/-	1.366967	[-4.822770	to	0.536719]
-2.445222	+/-	1.329167	[-5.050865	to	0.160422]
-2.767449	+/-	1.284319	[-5.285175	to	-0.249723]
-3.063476	+/-	1.241479	[-5.497219	to	-0.629733]
-3.283098	+/-	1.209557	[-5.654264	to	-0.911932]
-3.50519	+/-	1.174799	[-5.808217	to	-1.202163]
-3.667496	+/-	1.148974	[-5.919896	to	-1.415095]
-3.718266	+/-	1.140758	[-5.954561	to	-1.481970]
-3.7592	+/-	1.133402	[-5.981074	to	-1.537327]
-3.823744	+/-	1.120787	[-6.020889	to	-1.626600]
-3.812615	+/-	1.118691	[-6.005651	to	-1.619579]
-3.803552	+/-	1.115015	[-5.989381	to	-1.617723]
-3.808531	+/-	1.105565	[-5.975834	to	-1.641228]
-3.577246	+/-	1.137797	[-5.807737	to	-1.346756]
-3.568288	+/-	1.126458	[-5.776550	to	-1.360026]
-3.347281	+/-	1.151962	[-5.605539	to	-1.089022]
-3.151288	+/-	1.170608	[-5.446099	to	-0.856477]
-2.790145	+/-	1.217607	[-5.177091	to	-0.403200]
