# Supplementary material for: Isothermal titration calorimetry and surface plasmon resonance analysis using the dynamic approach
Source: Biochem Biophys Rep. 2019 Dec 17;21:100712. doi: 10.1016/j.bbrep.2019.100712 (PMC6926116; doi:10.1016/j.bbrep.2019.100712)
Supplement: Multimedia component 2 [file mmc2.zip › Figure_3/BCLXL/Limits]

% K_on_1, K_off_1,K_on_2, K_off_2, N, M, Del_H1,Del_H2, Del_H_dilution, V_0 (uL), Tau_lig (Hz), Tau_heat_PL1(Hz),Tau_heat_PL2(Hz),Tau_heat_L(Hz),P(uM),L(uM), Amp, slope, Baseline :16 +29 inj's
5000	10000	1	1
0.1	0.1	1	1
5000	10000	1	1
0.1	0.1	1	1
1.00	1.000	1	1
1.00	1.000	1	1
-10000	-100000	-1	1
-10000	-100000	-1	1
1000	5000	1	1
1200.00	1200.00	1	1
5	0.5	1	1
5	0.5	1	1
25.00	25.00	1	1
1000.00	1000.00	1	1
1.0	100	1	1
0.00	10	1	1
0.00	1000	1	1
0.00	0.00	1	1
0.00	57.38	1	1
0.00	55.17	1	1
0.00	45.31	1	1
0.00	41.18	1	1
0.00	36.43	1	1
0.00	32.79	1	1
0.00	29.53	1	1
0.00	25.95	1	1
0.00	21.71	1	1
0.00	17.05	1	1
0.00	12.74	1	1
0.00	9.31	1	1
0.00	5.37	1	1
0.00	1.68	1	1
0.00	1.02	1	1
0.00	3.87	1	1
0.00	5.89	1	1
0.00	6.32	1	1
0.00	6.63	1	1
0.00	7.35	1	1
0.00	6.97	1	1
0.00	6.65	1	1
0.00	6.58	1	1
0.00	2.95	1	1
0.00	2.75	1	1
0.00	0.65	1	1
0.00	3.62	1	1
0.00	9.04	1	1
