# Supplementary material for: Isothermal titration calorimetry and surface plasmon resonance analysis using the dynamic approach
Source: Biochem Biophys Rep. 2019 Dec 17;21:100712. doi: 10.1016/j.bbrep.2019.100712 (PMC6926116; doi:10.1016/j.bbrep.2019.100712)
Supplement: Multimedia component 2 [file mmc2.zip › Figure_3/BCLXL/Results_comparison.txt]

K1'=(K_on_1/K_off_1)*M = (3095.907/0.454)*1.75
K2'=(K_on_2/K_off_2)*M*N = (2564.97/1.39)*2.55
