# Supplementary material for: Isothermal titration calorimetry and surface plasmon resonance analysis using the dynamic approach
Source: Biochem Biophys Rep. 2019 Dec 17;21:100712. doi: 10.1016/j.bbrep.2019.100712 (PMC6926116; doi:10.1016/j.bbrep.2019.100712)
Supplement: Multimedia component 2 [file mmc2.zip › Figure_3/BCLXL/Results_out]

The fitted parameters with standard error and confidence interval at 95% level (alpha=5%)
_________________________________________________________________________________________
3095.907211	+/-	719.599029	[1685.235217 to 4506.579205]
0.454045	+/-	0.035073	[0.385289 to 0.522800]
2564.978252	+/-	1119.324505	[370.701068 to 4759.255435]
1.390983	+/-	0.253573	[0.893890 to 1.888076]
1.752833	+/-	0.255086	[1.252773 to 2.252894]
2.550677	+/-	0.541485	[1.489172 to 3.612181]
-23193.526259	+/-	75.015737	[-23340.583987 to -23046.468530]
-18019.525498	+/-	71.554020	[-18159.797022 to -17879.253974]
4985.781524	+/-	1143.047150	[2744.999454 to 7226.563594]
1200.000000	+/-	0.000000	[1200.000000 to 1200.000000]
15.266340	+/-	0.061995	[15.144808 to 15.387871]
3.858830	+/-	0.118501	[3.626526 to 4.091134]
25.000000	+/-	0.000000	[25.000000 to 25.000000]
1000.000000	+/-	0.000000	[1000.000000 to 1000.000000]
1.000000	+/-	0.000000	[1.000000 to 1.000000]
0.000000	+/-	0.000000	[-0.000000 to 0.000000]
-0.000000	+/-	0.000000	[-0.000000 to 0.000000]
0.017429	+/-	0.037519	[-0.056122 to 0.090980]
3.813959	+/-	1.204705	[1.452306 to 6.175611]
4.299649	+/-	2.069392	[0.242900 to 8.356399]
2.092311	+/-	1.807167	[-1.450384 to 5.635006]
1.171354	+/-	1.709196	[-2.179283 to 4.521991]
0.446196	+/-	1.634183	[-2.757388 to 3.649781]
-0.078710	+/-	1.585652	[-3.187156 to 3.029736]
-0.508174	+/-	1.548101	[-3.543005 to 2.526658]
-0.917966	+/-	1.509798	[-3.877711 to 2.041779]
-1.339694	+/-	1.464426	[-4.210494 to 1.531106]
-1.764866	+/-	1.413766	[-4.536354 to 1.006623]
-2.143026	+/-	1.366967	[-4.822770 to 0.536719]
-2.445222	+/-	1.329167	[-5.050865 to 0.160422]
-2.767449	+/-	1.284319	[-5.285175 to -0.249723]
-3.063476	+/-	1.241479	[-5.497219 to -0.629733]
-3.283098	+/-	1.209557	[-5.654264 to -0.911932]
-3.505190	+/-	1.174799	[-5.808217 to -1.202163]
-3.667496	+/-	1.148974	[-5.919896 to -1.415095]
-3.718266	+/-	1.140758	[-5.954561 to -1.481970]
-3.759200	+/-	1.133402	[-5.981074 to -1.537327]
-3.823744	+/-	1.120787	[-6.020889 to -1.626600]
-3.812615	+/-	1.118691	[-6.005651 to -1.619579]
-3.803552	+/-	1.115015	[-5.989381 to -1.617723]
-3.808531	+/-	1.105565	[-5.975834 to -1.641228]
-3.577246	+/-	1.137797	[-5.807737 to -1.346756]
-3.568288	+/-	1.126458	[-5.776550 to -1.360026]
-3.347281	+/-	1.151962	[-5.605539 to -1.089022]
-3.151288	+/-	1.170608	[-5.446099 to -0.856477]
-2.790145	+/-	1.217607	[-5.177091 to -0.403200]
The fitted data and its confidence interval at 95% level (alpha=5%)
___________________________________________________________________
x_expt	y_exp	y_pred	[y_ci_lower	y_ci_upper]
---------------------------------------------------
4.000000	0.000000	0.000000 [0.000000 to 0.000000]
6.000000	0.000000	0.000359 [-0.001159 to 0.001877]
8.000000	0.000000	-0.000777 [-0.004047 to 0.002493]
10.000000	0.000000	-0.002289 [-0.011929 to 0.007351]
12.000000	-0.000138	-0.003279 [-0.017091 to 0.010533]
14.000000	-0.000443	-0.003738 [-0.019487 to 0.012010]
16.000000	-0.000521	-0.003829 [-0.019962 to 0.012304]
18.000000	-0.000339	-0.003700 [-0.019289 to 0.011890]
20.000000	-0.000339	-0.003454 [-0.018010 to 0.011101]
22.000000	-0.000699	-0.003157 [-0.016461 to 0.010147]
24.000000	-0.001585	-0.002847 [-0.014843 to 0.009150]
26.000000	-0.001179	-0.002544 [-0.013265 to 0.008177]
28.000000	-0.000123	-0.002260 [-0.011786 to 0.007266]
30.000000	-0.000339	-0.002000 [-0.010431 to 0.006430]
32.000000	0.000018	-0.001765 [-0.009207 to 0.005676]
34.000000	-0.000092	-0.001555 [-0.008112 to 0.005001]
36.000000	-0.000608	-0.001369 [-0.007139 to 0.004401]
38.000000	-0.001790	-0.001204 [-0.006277 to 0.003870]
40.000000	-0.000579	-0.001058 [-0.005516 to 0.003401]
42.000000	0.000112	-0.000929 [-0.004846 to 0.002987]
44.000000	-0.000758	-0.000816 [-0.004255 to 0.002624]
46.000000	-0.000787	-0.000716 [-0.003736 to 0.002304]
48.000000	-0.000675	-0.000629 [-0.003280 to 0.002023]
50.000000	-0.000701	-0.000552 [-0.002880 to 0.001775]
52.000000	-0.000929	-0.000485 [-0.002528 to 0.001559]
54.000000	-0.000418	-0.000425 [-0.002219 to 0.001368]
56.000000	-0.000063	-0.000373 [-0.001948 to 0.001201]
58.000000	0.000287	-0.000328 [-0.001710 to 0.001054]
60.000000	0.001373	-0.000288 [-0.001500 to 0.000925]
62.000000	0.002574	-0.000252 [-0.001317 to 0.000812]
64.000000	0.001426	-0.000222 [-0.001156 to 0.000713]
66.000000	0.000553	-0.000195 [-0.001015 to 0.000626]
68.000000	0.001618	-0.000171 [-0.000890 to 0.000549]
70.000000	0.000380	-0.000150 [-0.000782 to 0.000482]
72.000000	-0.000634	-0.000132 [-0.000686 to 0.000423]
74.000000	-0.002099	-0.000115 [-0.000602 to 0.000371]
76.000000	-0.003544	-0.000101 [-0.000528 to 0.000326]
78.000000	-0.004531	-0.000089 [-0.000464 to 0.000286]
80.000000	-0.005125	-0.000078 [-0.000407 to 0.000251]
82.000000	-0.004990	-0.000068 [-0.000357 to 0.000220]
84.000000	-0.003770	-0.000060 [-0.000314 to 0.000193]
86.000000	-0.003467	-0.000053 [-0.000275 to 0.000170]
88.000000	-0.005343	-0.000046 [-0.000242 to 0.000149]
90.000000	-0.006791	-0.000041 [-0.000212 to 0.000131]
92.000000	-0.007951	-0.000036 [-0.000186 to 0.000115]
94.000000	-0.008321	-0.000031 [-0.000163 to 0.000101]
96.000000	-0.007812	-0.000027 [-0.000143 to 0.000088]
98.000000	-0.008971	-0.000024 [-0.000126 to 0.000078]
100.000000	-0.008891	-0.000021 [-0.000110 to 0.000068]
102.000000	-0.008119	-0.000019 [-0.000097 to 0.000060]
104.000000	-0.008215	-0.000016 [-0.000085 to 0.000052]
106.000000	-0.008551	-0.000014 [-0.000075 to 0.000046]
108.000000	-0.008558	-0.000013 [-0.000066 to 0.000040]
110.000000	-0.007915	-0.000011 [-0.000058 to 0.000035]
112.000000	-0.007110	-0.000010 [-0.000050 to 0.000031]
114.000000	-0.005171	-0.000008 [-0.000044 to 0.000027]
116.000000	-0.003865	-0.000007 [-0.000039 to 0.000024]
118.000000	-0.004089	-0.000007 [-0.000034 to 0.000021]
120.000000	-0.003806	-0.000006 [-0.000030 to 0.000018]
122.000000	-0.003754	-0.000005 [-0.000026 to 0.000016]
124.000000	-0.003249	-0.000004 [-0.000023 to 0.000014]
126.000000	-0.003699	-0.000004 [-0.000020 to 0.000012]
128.000000	-0.004272	-0.000003 [-0.000018 to 0.000011]
130.000000	-0.003827	-0.000003 [-0.000016 to 0.000010]
132.000000	-0.002379	-0.000003 [-0.000014 to 0.000008]
134.000000	-0.001358	-0.000002 [-0.000012 to 0.000007]
136.000000	-0.001120	-0.000002 [-0.000011 to 0.000007]
138.000000	-0.000376	-0.000002 [-0.000009 to 0.000006]
140.000000	0.000718	-0.000002 [-0.000008 to 0.000005]
142.000000	0.000521	-0.000001 [-0.000007 to 0.000004]
144.000000	0.000000	-0.000001 [-0.000006 to 0.000004]
146.000000	0.000000	-0.000001 [-0.000005 to 0.000003]
148.000000	0.000000	-0.000001 [-0.000005 to 0.000003]
150.000000	0.000000	-0.000001 [-0.000004 to 0.000003]
152.000000	0.000000	-0.000001 [-0.000004 to 0.000002]
154.000000	0.000000	-0.000001 [-0.000003 to 0.000002]
156.000000	0.000000	-0.000001 [-0.000003 to 0.000002]
158.000000	0.000000	-0.000000 [-0.000003 to 0.000002]
160.000000	0.000000	-0.000000 [-0.000002 to 0.000001]
162.000000	0.000000	-0.000000 [-0.000002 to 0.000001]
164.000000	0.000000	-0.000000 [-0.000002 to 0.000001]
166.000000	0.000000	-0.000000 [-0.000001 to 0.000001]
168.000000	0.000000	-0.000000 [-0.000001 to 0.000001]
170.000000	0.000000	-0.000000 [-0.000001 to 0.000001]
172.000000	0.000000	-0.000000 [-0.000001 to 0.000001]
174.000000	0.000000	-0.000000 [-0.000001 to 0.000001]
176.000000	0.000000	-0.000000 [-0.000001 to 0.000000]
178.000000	0.000000	-0.000000 [-0.000001 to 0.000000]
180.000000	0.000000	-0.000000 [-0.000001 to 0.000000]
182.000000	0.000000	-0.000000 [-0.000001 to 0.000000]
184.000000	0.000000	-0.000000 [-0.000000 to 0.000000]
186.000000	0.000000	-0.000000 [-0.000000 to 0.000000]
188.000000	0.000000	-0.000000 [-0.000000 to 0.000000]
190.000000	0.000000	-0.000000 [-0.000000 to 0.000000]
192.000000	0.000000	-0.000000 [-0.000000 to 0.000000]
194.000000	0.000000	-0.000000 [-0.000000 to 0.000000]
196.000000	0.000000	-0.000000 [-0.000000 to 0.000000]
198.000000	0.000000	-0.000000 [-0.000000 to 0.000000]
200.000000	0.000000	-0.000000 [-0.000000 to 0.000000]
202.000000	0.000000	-0.000000 [-0.000000 to 0.000000]
204.000000	0.000000	-0.000000 [-0.000000 to 0.000000]
206.000000	0.000000	-0.000000 [-0.000000 to 0.000000]
208.000000	0.000000	-0.000000 [-0.000000 to 0.000000]
210.000000	0.000000	-0.000000 [-0.000000 to 0.000000]
212.000000	0.000000	-0.000000 [-0.000000 to 0.000000]
214.000000	0.000000	-0.000000 [-0.000000 to 0.000000]
216.000000	0.000000	-0.000000 [-0.000000 to 0.000000]
218.000000	0.000000	-0.000000 [-0.000000 to 0.000000]
220.000000	0.000000	-0.000000 [-0.000000 to 0.000000]
222.000000	0.000000	-0.000000 [-0.000000 to 0.000000]
224.000000	0.000000	-0.000000 [-0.000000 to 0.000000]
226.000000	0.000000	-0.000000 [-0.000000 to 0.000000]
228.000000	0.000000	-0.000000 [-0.000000 to 0.000000]
230.000000	0.000000	-0.000000 [-0.000000 to 0.000000]
232.000000	0.000000	-0.000000 [-0.000000 to 0.000000]
234.000000	0.000000	-0.000000 [-0.000000 to 0.000000]
236.000000	0.000000	-0.000000 [-0.000000 to 0.000000]
238.000000	0.000000	-0.000000 [-0.000000 to 0.000000]
240.000000	0.000000	-0.000000 [-0.000000 to 0.000000]
242.000000	0.000000	-0.000000 [-0.000000 to 0.000000]
244.000000	0.000000	-0.000000 [-0.000000 to 0.000000]
246.000000	0.000000	-0.000000 [-0.000000 to 0.000000]
248.000000	0.000000	-0.000000 [-0.000000 to 0.000000]
250.000000	0.000000	-0.000000 [-0.000000 to 0.000000]
252.000000	0.000000	-0.000000 [-0.000000 to 0.000000]
254.000000	0.000000	-0.000000 [-0.000000 to 0.000000]
256.000000	0.000000	-0.000000 [-0.000000 to 0.000000]
258.000000	0.000000	-0.000000 [-0.000000 to 0.000000]
260.000000	0.000000	-0.000000 [-0.000000 to 0.000000]
262.000000	0.000000	-0.000000 [-0.000000 to 0.000000]
264.000000	0.000000	-0.000000 [-0.000000 to 0.000000]
266.000000	0.000000	-0.000000 [-0.000000 to 0.000000]
268.000000	0.000000	-0.000000 [-0.000000 to 0.000000]
270.000000	0.000000	-0.000000 [-0.000000 to 0.000000]
272.000000	0.000000	-0.000000 [-0.000000 to 0.000000]
274.000000	0.000000	-0.000000 [-0.000000 to 0.000000]
276.000000	0.000000	-0.000000 [-0.000000 to 0.000000]
278.000000	0.000000	-0.000000 [-0.000000 to 0.000000]
280.000000	0.000000	-0.000000 [-0.000000 to 0.000000]
282.000000	0.000000	-0.000000 [-0.000000 to 0.000000]
284.000000	0.000000	-0.000000 [-0.000000 to 0.000000]
286.000000	0.000000	-0.000000 [-0.000000 to 0.000000]
288.000000	0.000000	-0.000000 [-0.000000 to 0.000000]
290.000000	0.000000	-0.000000 [-0.000000 to 0.000000]
292.000000	0.000000	-0.000000 [-0.000000 to 0.000000]
294.000000	0.000000	-0.000000 [-0.000000 to 0.000000]
296.000000	0.000000	-0.000000 [-0.000000 to 0.000000]
298.000000	0.000000	-0.000000 [-0.000000 to 0.000000]
300.000000	0.000000	-0.000000 [-0.000000 to 0.000000]
302.000000	0.000000	-0.000000 [-0.000000 to 0.000000]
304.000000	0.000000	-0.000000 [-0.000000 to 0.000000]
306.000000	0.000000	-0.000000 [-0.000000 to 0.000000]
308.000000	0.000000	-0.000000 [-0.000000 to 0.000000]
310.000000	0.000000	-0.000000 [-0.000000 to 0.000000]
312.000000	0.000000	-0.000000 [-0.000000 to 0.000000]
314.000000	0.000000	-0.000000 [-0.000000 to 0.000000]
316.000000	0.000000	-0.000000 [-0.000000 to 0.000000]
318.000000	0.000000	-0.000000 [-0.000000 to 0.000000]
320.000000	0.000000	-0.000000 [-0.000000 to 0.000000]
322.000000	0.000000	-0.000000 [-0.000000 to 0.000000]
324.000000	0.000000	-0.000000 [-0.000000 to 0.000000]
326.000000	0.000000	-0.000000 [-0.000000 to 0.000000]
328.000000	0.000000	-0.000000 [-0.000000 to 0.000000]
330.000000	0.000000	-0.000000 [-0.000000 to 0.000000]
332.000000	0.000000	-0.000000 [-0.000000 to 0.000000]
334.000000	0.000000	-0.000000 [-0.000000 to 0.000000]
336.000000	0.000000	-0.000000 [-0.000000 to 0.000000]
338.000000	0.000000	-0.000000 [-0.000000 to 0.000000]
340.000000	0.000000	-0.000000 [-0.000000 to 0.000000]
342.000000	0.000000	-0.000000 [-0.000000 to 0.000000]
344.000000	0.000000	-0.000000 [-0.000000 to 0.000000]
346.000000	0.000000	-0.000000 [-0.000000 to 0.000000]
348.000000	0.000000	-0.000000 [-0.000000 to 0.000000]
350.000000	0.000000	-0.000000 [-0.000000 to 0.000000]
352.000000	0.000000	-0.000000 [-0.000000 to 0.000000]
354.000000	0.000000	-0.000000 [-0.000000 to -0.000000]
356.000000	0.000000	-0.000000 [-0.000000 to 0.000000]
358.000000	0.000000	-0.000000 [-0.000000 to 0.000000]
360.000000	0.000000	-0.000000 [-0.000000 to 0.000000]
362.000000	0.001243	-0.000000 [-0.000000 to 0.000000]
364.000000	0.001673	0.039207 [0.028929 to 0.049485]
366.000000	-0.037025	-0.036934 [-0.054544 to -0.019323]
368.000000	-0.252208	-0.276060 [-0.300662 to -0.251458]
370.000000	-0.627023	-0.630749 [-0.662268 to -0.599230]
372.000000	-1.085811	-1.052559 [-1.089603 to -1.015515]
374.000000	-1.566345	-1.543247 [-1.584446 to -1.502049]
376.000000	-1.969360	-1.906948 [-1.945542 to -1.868354]
378.000000	-2.161442	-2.075410 [-2.108496 to -2.042324]
380.000000	-2.181192	-2.094634 [-2.124125 to -2.065143]
382.000000	-2.091031	-2.019883 [-2.047299 to -1.992466]
384.000000	-1.940957	-1.892939 [-1.918705 to -1.867173]
386.000000	-1.762461	-1.741346 [-1.765574 to -1.717118]
388.000000	-1.575891	-1.582084 [-1.604862 to -1.559306]
390.000000	-1.394058	-1.425120 [-1.446511 to -1.403729]
392.000000	-1.222401	-1.275987 [-1.296008 to -1.255965]
394.000000	-1.067483	-1.137482 [-1.156124 to -1.118841]
396.000000	-0.927924	-1.008401 [-1.025620 to -0.991181]
398.000000	-0.805379	-0.894079 [-0.909909 to -0.878250]
400.000000	-0.699680	-0.791297 [-0.805763 to -0.776831]
402.000000	-0.609329	-0.699349 [-0.712504 to -0.686194]
404.000000	-0.531028	-0.617397 [-0.629310 to -0.605485]
406.000000	-0.465199	-0.544559 [-0.555310 to -0.533807]
408.000000	-0.408487	-0.479961 [-0.489639 to -0.470283]
410.000000	-0.359863	-0.422769 [-0.431463 to -0.414076]
412.000000	-0.318444	-0.372205 [-0.380002 to -0.364407]
414.000000	-0.281317	-0.327549 [-0.334535 to -0.320562]
416.000000	-0.248945	-0.288147 [-0.294402 to -0.281892]
418.000000	-0.222336	-0.253407 [-0.259006 to -0.247809]
420.000000	-0.200465	-0.222798 [-0.227807 to -0.217789]
422.000000	-0.182241	-0.195842 [-0.200324 to -0.191359]
424.000000	-0.165264	-0.172114 [-0.176125 to -0.168102]
426.000000	-0.150579	-0.151235 [-0.154826 to -0.147644]
428.000000	-0.137324	-0.132870 [-0.136085 to -0.129655]
430.000000	-0.124474	-0.116720 [-0.119600 to -0.113840]
432.000000	-0.112769	-0.102522 [-0.105103 to -0.099941]
434.000000	-0.105048	-0.090043 [-0.092356 to -0.087729]
436.000000	-0.099507	-0.079075 [-0.081150 to -0.077001]
438.000000	-0.091509	-0.069439 [-0.071300 to -0.067578]
440.000000	-0.083500	-0.060973 [-0.062643 to -0.059303]
442.000000	-0.076005	-0.053536 [-0.055035 to -0.052038]
444.000000	-0.070527	-0.047004 [-0.048350 to -0.045659]
446.000000	-0.064735	-0.041268 [-0.042476 to -0.040060]
448.000000	-0.059955	-0.036230 [-0.037315 to -0.035145]
450.000000	-0.054970	-0.031806 [-0.032780 to -0.030832]
452.000000	-0.050641	-0.027921 [-0.028796 to -0.027046]
454.000000	-0.046231	-0.024510 [-0.025296 to -0.023725]
456.000000	-0.042822	-0.021516 [-0.022222 to -0.020810]
458.000000	-0.038513	-0.018887 [-0.019521 to -0.018253]
460.000000	-0.035807	-0.016579 [-0.017148 to -0.016010]
462.000000	-0.033816	-0.014552 [-0.015063 to -0.014042]
464.000000	-0.029864	-0.012774 [-0.013232 to -0.012315]
466.000000	-0.025024	-0.011212 [-0.011624 to -0.010801]
468.000000	-0.022167	-0.009841 [-0.010211 to -0.009472]
470.000000	-0.020743	-0.008638 [-0.008970 to -0.008307]
472.000000	-0.020103	-0.007582 [-0.007879 to -0.007285]
474.000000	-0.020195	-0.006655 [-0.006922 to -0.006388]
476.000000	-0.019159	-0.005841 [-0.006080 to -0.005602]
478.000000	-0.018787	-0.005127 [-0.005341 to -0.004913]
480.000000	-0.017793	-0.004500 [-0.004692 to -0.004308]
482.000000	-0.015872	-0.003950 [-0.004122 to -0.003778]
484.000000	-0.014795	-0.003467 [-0.003621 to -0.003313]
486.000000	-0.015357	-0.003043 [-0.003181 to -0.002905]
488.000000	-0.015919	-0.002671 [-0.002794 to -0.002547]
490.000000	-0.015220	-0.002344 [-0.002455 to -0.002233]
492.000000	-0.013264	-0.002057 [-0.002156 to -0.001958]
494.000000	-0.012049	-0.001806 [-0.001894 to -0.001717]
496.000000	-0.011315	-0.001585 [-0.001664 to -0.001506]
498.000000	-0.011498	-0.001391 [-0.001462 to -0.001320]
500.000000	-0.011524	-0.001221 [-0.001284 to -0.001158]
502.000000	-0.012320	-0.001072 [-0.001128 to -0.001015]
504.000000	-0.012564	-0.000941 [-0.000991 to -0.000890]
506.000000	-0.011340	-0.000826 [-0.000871 to -0.000780]
508.000000	-0.010920	-0.000725 [-0.000765 to -0.000684]
510.000000	-0.010629	-0.000636 [-0.000672 to -0.000600]
512.000000	-0.009472	-0.000558 [-0.000590 to -0.000526]
514.000000	-0.008131	-0.000490 [-0.000519 to -0.000461]
516.000000	-0.006685	-0.000430 [-0.000456 to -0.000404]
518.000000	-0.005702	-0.000377 [-0.000400 to -0.000355]
520.000000	-0.005766	-0.000331 [-0.000352 to -0.000311]
522.000000	-0.003492	-0.000291 [-0.000309 to -0.000273]
524.000000	-0.001576	-0.000255 [-0.000271 to -0.000239]
526.000000	-0.000995	-0.000224 [-0.000238 to -0.000210]
528.000000	0.000000	-0.000197 [-0.000209 to -0.000184]
530.000000	0.000000	-0.000173 [-0.000184 to -0.000161]
532.000000	0.000000	-0.000151 [-0.000162 to -0.000141]
534.000000	0.000000	-0.000133 [-0.000142 to -0.000124]
536.000000	0.000000	-0.000117 [-0.000125 to -0.000109]
538.000000	0.000000	-0.000102 [-0.000110 to -0.000095]
540.000000	0.000000	-0.000090 [-0.000096 to -0.000083]
542.000000	0.000000	-0.000079 [-0.000085 to -0.000073]
544.000000	0.000000	-0.000069 [-0.000074 to -0.000064]
546.000000	0.000000	-0.000061 [-0.000065 to -0.000056]
548.000000	0.000000	-0.000053 [-0.000057 to -0.000049]
550.000000	0.000000	-0.000047 [-0.000050 to -0.000043]
552.000000	0.000000	-0.000041 [-0.000044 to -0.000038]
554.000000	0.000000	-0.000036 [-0.000039 to -0.000033]
556.000000	0.000000	-0.000032 [-0.000034 to -0.000029]
558.000000	0.000000	-0.000028 [-0.000030 to -0.000026]
560.000000	0.000000	-0.000024 [-0.000026 to -0.000022]
562.000000	0.000000	-0.000021 [-0.000023 to -0.000020]
564.000000	0.000000	-0.000019 [-0.000020 to -0.000017]
566.000000	0.000000	-0.000016 [-0.000018 to -0.000015]
568.000000	0.000000	-0.000014 [-0.000016 to -0.000013]
570.000000	0.000000	-0.000013 [-0.000014 to -0.000012]
572.000000	0.000000	-0.000011 [-0.000012 to -0.000010]
574.000000	0.000000	-0.000010 [-0.000011 to -0.000009]
576.000000	0.000000	-0.000009 [-0.000009 to -0.000008]
578.000000	0.000000	-0.000008 [-0.000008 to -0.000007]
580.000000	0.000000	-0.000007 [-0.000007 to -0.000006]
582.000000	0.000000	-0.000006 [-0.000006 to -0.000005]
584.000000	0.000000	-0.000005 [-0.000006 to -0.000005]
586.000000	0.000000	-0.000004 [-0.000005 to -0.000004]
588.000000	0.000000	-0.000004 [-0.000004 to -0.000004]
590.000000	0.000000	-0.000003 [-0.000004 to -0.000003]
592.000000	0.000000	-0.000003 [-0.000003 to -0.000003]
594.000000	0.000000	-0.000003 [-0.000003 to -0.000002]
596.000000	0.000000	-0.000002 [-0.000003 to -0.000002]
598.000000	0.000000	-0.000002 [-0.000002 to -0.000002]
600.000000	0.000000	-0.000002 [-0.000002 to -0.000002]
602.000000	0.000000	-0.000002 [-0.000002 to -0.000001]
604.000000	0.000000	-0.000001 [-0.000002 to -0.000001]
606.000000	0.000000	-0.000001 [-0.000001 to -0.000001]
608.000000	0.000000	-0.000001 [-0.000001 to -0.000001]
610.000000	0.000000	-0.000001 [-0.000001 to -0.000001]
612.000000	0.000000	-0.000001 [-0.000001 to -0.000001]
614.000000	0.000000	-0.000001 [-0.000001 to -0.000001]
616.000000	0.000000	-0.000001 [-0.000001 to -0.000001]
618.000000	0.000000	-0.000001 [-0.000001 to -0.000000]
620.000000	0.000000	-0.000000 [-0.000001 to -0.000000]
622.000000	0.000000	-0.000000 [-0.000000 to -0.000000]
624.000000	0.000000	-0.000000 [-0.000000 to -0.000000]
626.000000	0.000000	-0.000000 [-0.000000 to -0.000000]
628.000000	0.000000	-0.000000 [-0.000000 to -0.000000]
630.000000	0.000000	-0.000000 [-0.000000 to -0.000000]
632.000000	0.000000	-0.000000 [-0.000000 to -0.000000]
634.000000	0.000000	-0.000000 [-0.000000 to -0.000000]
636.000000	0.000000	-0.000000 [-0.000000 to -0.000000]
638.000000	0.000000	-0.000000 [-0.000000 to -0.000000]
640.000000	0.000000	-0.000000 [-0.000000 to -0.000000]
642.000000	0.000000	-0.000000 [-0.000000 to -0.000000]
644.000000	0.000000	-0.000000 [-0.000000 to -0.000000]
646.000000	0.000000	-0.000000 [-0.000000 to -0.000000]
648.000000	0.000000	-0.000000 [-0.000000 to -0.000000]
650.000000	0.000000	-0.000000 [-0.000000 to -0.000000]
652.000000	0.000000	-0.000000 [-0.000000 to -0.000000]
654.000000	0.000000	-0.000000 [-0.000000 to -0.000000]
656.000000	0.000000	-0.000000 [-0.000000 to -0.000000]
658.000000	0.000000	-0.000000 [-0.000000 to -0.000000]
660.000000	0.000000	-0.000000 [-0.000000 to -0.000000]
662.000000	0.000000	-0.000000 [-0.000000 to -0.000000]
664.000000	0.000000	-0.000000 [-0.000000 to -0.000000]
666.000000	0.000000	-0.000000 [-0.000000 to -0.000000]
668.000000	0.000000	-0.000000 [-0.000000 to -0.000000]
670.000000	0.000000	-0.000000 [-0.000000 to -0.000000]
672.000000	0.000000	-0.000000 [-0.000000 to -0.000000]
674.000000	0.000000	-0.000000 [-0.000000 to -0.000000]
676.000000	0.000000	-0.000000 [-0.000000 to -0.000000]
678.000000	0.000000	-0.000000 [-0.000000 to -0.000000]
680.000000	0.000000	-0.000000 [-0.000000 to -0.000000]
682.000000	0.000000	-0.000000 [-0.000000 to -0.000000]
684.000000	0.000000	-0.000000 [-0.000000 to -0.000000]
686.000000	0.000000	-0.000000 [-0.000000 to -0.000000]
688.000000	0.000000	-0.000000 [-0.000000 to -0.000000]
690.000000	0.000000	-0.000000 [-0.000000 to -0.000000]
692.000000	0.000000	-0.000000 [-0.000000 to -0.000000]
694.000000	0.000000	-0.000000 [-0.000000 to -0.000000]
696.000000	0.000000	-0.000000 [-0.000000 to 0.000000]
698.000000	0.000000	-0.000000 [-0.000000 to -0.000000]
700.000000	0.000000	-0.000000 [-0.000000 to 0.000000]
702.000000	0.000000	-0.000000 [-0.000000 to -0.000000]
704.000000	0.000000	-0.000000 [-0.000000 to 0.000000]
706.000000	0.000000	-0.000000 [-0.000000 to -0.000000]
708.000000	0.000000	-0.000000 [-0.000000 to 0.000000]
710.000000	0.000000	-0.000000 [-0.000000 to -0.000000]
712.000000	0.000000	-0.000000 [-0.000000 to 0.000000]
714.000000	0.000000	-0.000000 [-0.000000 to 0.000000]
716.000000	0.000000	-0.000000 [-0.000000 to 0.000000]
718.000000	0.000000	-0.000000 [-0.000000 to 0.000000]
720.000000	0.000000	-0.000000 [-0.000000 to 0.000000]
722.000000	0.000000	-0.000000 [-0.000000 to 0.000000]
724.000000	0.000000	-0.000000 [-0.000000 to -0.000000]
726.000000	0.000000	-0.000000 [-0.000000 to 0.000000]
728.000000	0.000000	-0.000000 [-0.000000 to 0.000000]
730.000000	0.000000	-0.000000 [-0.000000 to 0.000000]
732.000000	0.000000	-0.000000 [-0.000000 to 0.000000]
734.000000	0.000000	-0.000000 [-0.000000 to 0.000000]
736.000000	0.000000	-0.000000 [-0.000000 to 0.000000]
738.000000	0.000000	-0.000000 [-0.000000 to 0.000000]
740.000000	0.000000	-0.000000 [-0.000000 to 0.000000]
742.000000	0.000000	-0.000000 [-0.000000 to 0.000000]
744.000000	0.000000	-0.000000 [-0.000000 to 0.000000]
746.000000	0.000000	-0.000000 [-0.000000 to 0.000000]
748.000000	0.000000	-0.000000 [-0.000000 to 0.000000]
750.000000	0.000000	-0.000000 [-0.000000 to 0.000000]
752.000000	0.000000	-0.000000 [-0.000000 to 0.000000]
754.000000	0.000000	-0.000000 [-0.000000 to 0.000000]
756.000000	0.000000	-0.000000 [-0.000000 to 0.000000]
758.000000	0.000000	-0.000000 [-0.000000 to 0.000000]
760.000000	0.000000	-0.000000 [-0.000000 to 0.000000]
762.000000	0.000000	-0.000000 [-0.000000 to 0.000000]
764.000000	0.000000	-0.000000 [-0.000000 to 0.000000]
766.000000	0.000000	-0.000000 [-0.000000 to 0.000000]
768.000000	0.000000	-0.000000 [-0.000000 to 0.000000]
770.000000	0.000000	-0.000000 [-0.000000 to 0.000000]
772.000000	0.000000	-0.000000 [-0.000000 to 0.000000]
774.000000	0.000000	-0.000000 [-0.000000 to 0.000000]
776.000000	0.000000	-0.000000 [-0.000000 to 0.000000]
778.000000	0.000000	-0.000000 [-0.000000 to 0.000000]
780.000000	0.000000	-0.000000 [-0.000000 to 0.000000]
782.000000	0.000271	-0.000000 [-0.000000 to 0.000000]
784.000000	-0.001902	0.019924 [0.012410 to 0.027437]
786.000000	-0.061659	-0.099711 [-0.110493 to -0.088929]
788.000000	-0.308216	-0.385891 [-0.400527 to -0.371255]
790.000000	-0.696992	-0.779349 [-0.798553 to -0.760145]
792.000000	-1.159121	-1.225241 [-1.247416 to -1.203067]
794.000000	-1.647400	-1.687090 [-1.711063 to -1.663116]
796.000000	-2.130101	-2.143617 [-2.169118 to -2.118116]
798.000000	-2.588761	-2.583505 [-2.610689 to -2.556322]
800.000000	-3.010707	-3.001351 [-3.030428 to -2.972274]
802.000000	-3.395222	-3.395056 [-3.426260 to -3.363852]
804.000000	-3.736659	-3.779076 [-3.816022 to -3.742130]
806.000000	-3.989972	-3.971816 [-4.008484 to -3.935149]
808.000000	-4.025288	-3.944223 [-3.976061 to -3.912386]
810.000000	-3.871652	-3.765511 [-3.793320 to -3.737702]
812.000000	-3.603816	-3.502546 [-3.527769 to -3.477323]
814.000000	-3.277009	-3.202323 [-3.225648 to -3.178998]
816.000000	-2.933784	-2.894185 [-2.915823 to -2.872546]
818.000000	-2.600640	-2.595124 [-2.615111 to -2.575137]
820.000000	-2.288157	-2.314227 [-2.332552 to -2.295902]
822.000000	-2.001271	-2.055736 [-2.072404 to -2.039068]
824.000000	-1.745153	-1.821024 [-1.836082 to -1.805967]
826.000000	-1.520029	-1.609820 [-1.623359 to -1.596280]
828.000000	-1.323029	-1.417507 [-1.429629 to -1.405384]
830.000000	-1.153751	-1.250120 [-1.261006 to -1.239234]
832.000000	-1.007210	-1.101559 [-1.111360 to -1.091759]
834.000000	-0.882138	-0.970006 [-0.978867 to -0.961145]
836.000000	-0.775840	-0.853710 [-0.861762 to -0.845657]
838.000000	-0.684612	-0.751034 [-0.758390 to -0.743678]
840.000000	-0.607113	-0.660477 [-0.667230 to -0.653725]
842.000000	-0.540826	-0.580672 [-0.586895 to -0.574449]
844.000000	-0.484071	-0.510388 [-0.516140 to -0.504635]
846.000000	-0.433554	-0.448520 [-0.453849 to -0.443191]
848.000000	-0.391060	-0.394085 [-0.399028 to -0.389143]
850.000000	-0.354336	-0.346207 [-0.350793 to -0.341621]
852.000000	-0.321076	-0.304108 [-0.308363 to -0.299854]
854.000000	-0.290407	-0.267100 [-0.271045 to -0.263156]
856.000000	-0.264643	-0.234575 [-0.238229 to -0.230921]
858.000000	-0.242831	-0.205994 [-0.209374 to -0.202613]
860.000000	-0.222499	-0.180883 [-0.184007 to -0.177759]
862.000000	-0.203799	-0.158823 [-0.161706 to -0.155941]
864.000000	-0.188104	-0.139447 [-0.142103 to -0.136791]
866.000000	-0.172998	-0.122429 [-0.124873 to -0.119986]
868.000000	-0.157880	-0.107484 [-0.109728 to -0.105239]
870.000000	-0.145514	-0.094360 [-0.096419 to -0.092301]
872.000000	-0.134767	-0.082836 [-0.084722 to -0.080950]
874.000000	-0.123852	-0.072717 [-0.074442 to -0.070992]
876.000000	-0.114017	-0.063833 [-0.065409 to -0.062257]
878.000000	-0.105636	-0.056034 [-0.057471 to -0.054596]
880.000000	-0.097015	-0.049186 [-0.050496 to -0.047876]
882.000000	-0.088878	-0.043175 [-0.044367 to -0.041982]
884.000000	-0.081465	-0.037897 [-0.038982 to -0.036813]
886.000000	-0.074402	-0.033265 [-0.034250 to -0.032280]
888.000000	-0.068549	-0.029198 [-0.030092 to -0.028304]
890.000000	-0.064939	-0.025629 [-0.026439 to -0.024818]
892.000000	-0.058798	-0.022495 [-0.023229 to -0.021761]
894.000000	-0.052798	-0.019745 [-0.020409 to -0.019080]
896.000000	-0.048488	-0.017330 [-0.017931 to -0.016730]
898.000000	-0.045641	-0.015211 [-0.015754 to -0.014669]
900.000000	-0.041836	-0.013351 [-0.013841 to -0.012861]
902.000000	-0.038676	-0.011718 [-0.012160 to -0.011277]
904.000000	-0.036115	-0.010285 [-0.010684 to -0.009887]
906.000000	-0.033320	-0.009028 [-0.009386 to -0.008669]
908.000000	-0.029851	-0.007924 [-0.008247 to -0.007600]
910.000000	-0.026413	-0.006955 [-0.007245 to -0.006664]
912.000000	-0.024517	-0.006104 [-0.006366 to -0.005842]
914.000000	-0.022423	-0.005357 [-0.005593 to -0.005122]
916.000000	-0.019181	-0.004702 [-0.004913 to -0.004491]
918.000000	-0.017154	-0.004127 [-0.004317 to -0.003937]
920.000000	-0.014466	-0.003622 [-0.003793 to -0.003452]
922.000000	-0.012818	-0.003179 [-0.003332 to -0.003027]
924.000000	-0.010868	-0.002790 [-0.002927 to -0.002654]
926.000000	-0.009531	-0.002449 [-0.002572 to -0.002326]
928.000000	-0.008187	-0.002150 [-0.002260 to -0.002040]
930.000000	-0.008693	-0.001887 [-0.001985 to -0.001788]
932.000000	-0.006713	-0.001656 [-0.001744 to -0.001568]
934.000000	-0.004353	-0.001453 [-0.001532 to -0.001375]
936.000000	-0.002823	-0.001276 [-0.001346 to -0.001205]
938.000000	-0.002151	-0.001120 [-0.001183 to -0.001056]
940.000000	-0.002392	-0.000983 [-0.001039 to -0.000926]
942.000000	-0.001910	-0.000862 [-0.000913 to -0.000812]
944.000000	-0.001601	-0.000757 [-0.000802 to -0.000712]
946.000000	-0.000821	-0.000664 [-0.000705 to -0.000624]
948.000000	0.000000	-0.000583 [-0.000619 to -0.000547]
950.000000	0.000000	-0.000512 [-0.000544 to -0.000480]
952.000000	0.000000	-0.000449 [-0.000478 to -0.000421]
954.000000	0.000000	-0.000394 [-0.000420 to -0.000369]
956.000000	0.000000	-0.000346 [-0.000369 to -0.000323]
958.000000	0.000000	-0.000304 [-0.000324 to -0.000283]
960.000000	0.000000	-0.000267 [-0.000285 to -0.000248]
962.000000	0.000000	-0.000234 [-0.000250 to -0.000218]
964.000000	0.000000	-0.000205 [-0.000220 to -0.000191]
966.000000	0.000000	-0.000180 [-0.000193 to -0.000167]
968.000000	0.000000	-0.000158 [-0.000170 to -0.000147]
970.000000	0.000000	-0.000139 [-0.000149 to -0.000129]
972.000000	0.000000	-0.000122 [-0.000131 to -0.000113]
974.000000	0.000000	-0.000107 [-0.000115 to -0.000099]
976.000000	0.000000	-0.000094 [-0.000101 to -0.000087]
978.000000	0.000000	-0.000082 [-0.000089 to -0.000076]
980.000000	0.000000	-0.000072 [-0.000078 to -0.000067]
982.000000	0.000000	-0.000063 [-0.000069 to -0.000058]
984.000000	0.000000	-0.000056 [-0.000060 to -0.000051]
986.000000	0.000000	-0.000049 [-0.000053 to -0.000045]
988.000000	0.000000	-0.000043 [-0.000046 to -0.000039]
990.000000	0.000000	-0.000038 [-0.000041 to -0.000035]
992.000000	0.000000	-0.000033 [-0.000036 to -0.000030]
994.000000	0.000000	-0.000029 [-0.000032 to -0.000027]
996.000000	0.000000	-0.000025 [-0.000028 to -0.000023]
998.000000	0.000000	-0.000022 [-0.000024 to -0.000020]
1000.000000	0.000000	-0.000020 [-0.000021 to -0.000018]
1002.000000	0.000000	-0.000017 [-0.000019 to -0.000016]
1004.000000	0.000000	-0.000015 [-0.000016 to -0.000014]
1006.000000	0.000000	-0.000013 [-0.000014 to -0.000012]
1008.000000	0.000000	-0.000012 [-0.000013 to -0.000011]
1010.000000	0.000000	-0.000010 [-0.000011 to -0.000009]
1012.000000	0.000000	-0.000009 [-0.000010 to -0.000008]
1014.000000	0.000000	-0.000008 [-0.000009 to -0.000007]
1016.000000	0.000000	-0.000007 [-0.000008 to -0.000006]
1018.000000	0.000000	-0.000006 [-0.000007 to -0.000005]
1020.000000	0.000000	-0.000005 [-0.000006 to -0.000005]
1022.000000	0.000000	-0.000005 [-0.000005 to -0.000004]
1024.000000	0.000000	-0.000004 [-0.000005 to -0.000004]
1026.000000	0.000000	-0.000004 [-0.000004 to -0.000003]
1028.000000	0.000000	-0.000003 [-0.000003 to -0.000003]
1030.000000	0.000000	-0.000003 [-0.000003 to -0.000002]
1032.000000	0.000000	-0.000002 [-0.000003 to -0.000002]
1034.000000	0.000000	-0.000002 [-0.000002 to -0.000002]
1036.000000	0.000000	-0.000002 [-0.000002 to -0.000002]
1038.000000	0.000000	-0.000002 [-0.000002 to -0.000001]
1040.000000	0.000000	-0.000001 [-0.000002 to -0.000001]
1042.000000	0.000000	-0.000001 [-0.000001 to -0.000001]
1044.000000	0.000000	-0.000001 [-0.000001 to -0.000001]
1046.000000	0.000000	-0.000001 [-0.000001 to -0.000001]
1048.000000	0.000000	-0.000001 [-0.000001 to -0.000001]
1050.000000	0.000000	-0.000001 [-0.000001 to -0.000001]
1052.000000	0.000000	-0.000001 [-0.000001 to -0.000001]
1054.000000	0.000000	-0.000001 [-0.000001 to -0.000001]
1056.000000	0.000000	-0.000001 [-0.000001 to -0.000000]
1058.000000	0.000000	-0.000000 [-0.000000 to -0.000000]
1060.000000	0.000000	-0.000000 [-0.000000 to -0.000000]
1062.000000	0.000000	-0.000000 [-0.000000 to -0.000000]
1064.000000	0.000000	-0.000000 [-0.000000 to -0.000000]
1066.000000	0.000000	-0.000000 [-0.000000 to -0.000000]
1068.000000	0.000000	-0.000000 [-0.000000 to -0.000000]
1070.000000	0.000000	-0.000000 [-0.000000 to -0.000000]
1072.000000	0.000000	-0.000000 [-0.000000 to -0.000000]
1074.000000	0.000000	-0.000000 [-0.000000 to -0.000000]
1076.000000	0.000000	-0.000000 [-0.000000 to -0.000000]
1078.000000	0.000000	-0.000000 [-0.000000 to -0.000000]
1080.000000	0.000000	-0.000000 [-0.000000 to -0.000000]
1082.000000	0.000000	-0.000000 [-0.000000 to -0.000000]
1084.000000	0.000000	-0.000000 [-0.000000 to -0.000000]
1086.000000	0.000000	-0.000000 [-0.000000 to -0.000000]
1088.000000	0.000000	-0.000000 [-0.000000 to -0.000000]
1090.000000	0.000000	-0.000000 [-0.000000 to -0.000000]
1092.000000	0.000000	-0.000000 [-0.000000 to -0.000000]
1094.000000	0.000000	-0.000000 [-0.000000 to -0.000000]
1096.000000	0.000000	-0.000000 [-0.000000 to -0.000000]
1098.000000	0.000000	-0.000000 [-0.000000 to -0.000000]
1100.000000	0.000000	-0.000000 [-0.000000 to -0.000000]
1102.000000	0.000000	-0.000000 [-0.000000 to -0.000000]
1104.000000	0.000000	-0.000000 [-0.000000 to -0.000000]
1106.000000	0.000000	-0.000000 [-0.000000 to -0.000000]
1108.000000	0.000000	-0.000000 [-0.000000 to -0.000000]
1110.000000	0.000000	-0.000000 [-0.000000 to -0.000000]
1112.000000	0.000000	-0.000000 [-0.000000 to -0.000000]
1114.000000	0.000000	-0.000000 [-0.000000 to -0.000000]
1116.000000	0.000000	-0.000000 [-0.000000 to 0.000000]
1118.000000	0.000000	-0.000000 [-0.000000 to 0.000000]
1120.000000	0.000000	-0.000000 [-0.000000 to -0.000000]
1122.000000	0.000000	-0.000000 [-0.000000 to 0.000000]
1124.000000	0.000000	-0.000000 [-0.000000 to 0.000000]
1126.000000	0.000000	-0.000000 [-0.000000 to 0.000000]
1128.000000	0.000000	-0.000000 [-0.000000 to 0.000000]
1130.000000	0.000000	-0.000000 [-0.000000 to 0.000000]
1132.000000	0.000000	-0.000000 [-0.000000 to -0.000000]
1134.000000	0.000000	-0.000000 [-0.000000 to 0.000000]
1136.000000	0.000000	-0.000000 [-0.000000 to 0.000000]
1138.000000	0.000000	-0.000000 [-0.000000 to 0.000000]
1140.000000	0.000000	-0.000000 [-0.000000 to 0.000000]
1142.000000	0.000000	-0.000000 [-0.000000 to 0.000000]
1144.000000	0.000000	-0.000000 [-0.000000 to 0.000000]
1146.000000	0.000000	-0.000000 [-0.000000 to 0.000000]
1148.000000	0.000000	-0.000000 [-0.000000 to 0.000000]
1150.000000	0.000000	-0.000000 [-0.000000 to 0.000000]
1152.000000	0.000000	-0.000000 [-0.000000 to 0.000000]
1154.000000	0.000000	-0.000000 [-0.000000 to 0.000000]
1156.000000	0.000000	-0.000000 [-0.000000 to 0.000000]
1158.000000	0.000000	-0.000000 [-0.000000 to 0.000000]
1160.000000	0.000000	-0.000000 [-0.000000 to 0.000000]
1162.000000	0.000000	-0.000000 [-0.000000 to 0.000000]
1164.000000	0.000000	-0.000000 [-0.000000 to 0.000000]
1166.000000	0.000000	-0.000000 [-0.000000 to 0.000000]
1168.000000	0.000000	-0.000000 [-0.000000 to 0.000000]
1170.000000	0.000000	-0.000000 [-0.000000 to 0.000000]
1172.000000	0.000000	-0.000000 [-0.000000 to 0.000000]
1174.000000	0.000000	-0.000000 [-0.000000 to 0.000000]
1176.000000	0.000000	-0.000000 [-0.000000 to 0.000000]
1178.000000	0.000000	-0.000000 [-0.000000 to 0.000000]
1180.000000	0.000000	-0.000000 [-0.000000 to 0.000000]
1182.000000	0.000000	-0.000000 [-0.000000 to 0.000000]
1184.000000	0.000000	-0.000000 [-0.000000 to 0.000000]
1186.000000	0.000000	-0.000000 [-0.000000 to 0.000000]
1188.000000	0.000000	-0.000000 [-0.000000 to 0.000000]
1190.000000	0.000000	-0.000000 [-0.000000 to 0.000000]
1192.000000	0.000000	-0.000000 [-0.000000 to 0.000000]
1194.000000	0.000000	-0.000000 [-0.000000 to 0.000000]
1196.000000	0.000000	-0.000000 [-0.000000 to 0.000000]
1198.000000	0.000000	-0.000000 [-0.000000 to 0.000000]
1200.000000	0.000000	-0.000000 [-0.000000 to 0.000000]
1202.000000	-0.000873	-0.000000 [-0.000000 to 0.000000]
1204.000000	-0.002777	0.007444 [0.001091 to 0.013797]
1206.000000	-0.057045	-0.142370 [-0.149909 to -0.134831]
1208.000000	-0.294420	-0.462932 [-0.472060 to -0.453805]
1210.000000	-0.676554	-0.886764 [-0.900295 to -0.873232]
1212.000000	-1.134589	-1.354647 [-1.371785 to -1.337508]
1214.000000	-1.615552	-1.827894 [-1.847553 to -1.808234]
1216.000000	-2.090053	-2.284381 [-2.306075 to -2.262687]
1218.000000	-2.537352	-2.712853 [-2.736541 to -2.689166]
1220.000000	-2.948592	-3.108578 [-3.134417 to -3.082739]
1222.000000	-3.321434	-3.470515 [-3.498715 to -3.442315]
1224.000000	-3.654652	-3.806068 [-3.839645 to -3.772491]
1226.000000	-3.908820	-3.944150 [-3.978035 to -3.910265]
1228.000000	-3.961160	-3.871527 [-3.901601 to -3.841453]
1230.000000	-3.825244	-3.661058 [-3.687512 to -3.634604]
1232.000000	-3.570661	-3.378413 [-3.402096 to -3.354729]
1234.000000	-3.253680	-3.068079 [-3.089484 to -3.046673]
1236.000000	-2.918122	-2.756889 [-2.776275 to -2.737503]
1238.000000	-2.588177	-2.459732 [-2.477243 to -2.442221]
1240.000000	-2.277943	-2.184048 [-2.199787 to -2.168309]
1242.000000	-1.995301	-1.932849 [-1.946919 to -1.918779]
1244.000000	-1.741410	-1.706609 [-1.719140 to -1.694078]
1246.000000	-1.517638	-1.500735 [-1.511859 to -1.489610]
1248.000000	-1.322032	-1.321804 [-1.331730 to -1.311878]
1250.000000	-1.152305	-1.163275 [-1.172180 to -1.154369]
1252.000000	-1.005959	-1.023158 [-1.031211 to -1.015105]
1254.000000	-0.879198	-0.899526 [-0.906871 to -0.892180]
1256.000000	-0.771586	-0.790573 [-0.797330 to -0.783816]
1258.000000	-0.679583	-0.694642 [-0.700903 to -0.688382]
1260.000000	-0.602969	-0.610234 [-0.616070 to -0.604398]
1262.000000	-0.537456	-0.536000 [-0.541460 to -0.530540]
1264.000000	-0.480385	-0.470740 [-0.475858 to -0.465623]
1266.000000	-0.431158	-0.413385 [-0.418185 to -0.408585]
1268.000000	-0.387937	-0.362989 [-0.367488 to -0.358490]
1270.000000	-0.352086	-0.318716 [-0.322929 to -0.314503]
1272.000000	-0.319616	-0.279827 [-0.283765 to -0.275889]
1274.000000	-0.291125	-0.245673 [-0.249345 to -0.242000]
1276.000000	-0.265644	-0.215678 [-0.219095 to -0.212261]
1278.000000	-0.242808	-0.189339 [-0.192514 to -0.186165]
1280.000000	-0.223166	-0.166212 [-0.169155 to -0.163269]
1282.000000	-0.205237	-0.145906 [-0.148628 to -0.143185]
1284.000000	-0.187233	-0.128079 [-0.130590 to -0.125567]
1286.000000	-0.173741	-0.112427 [-0.114740 to -0.110114]
1288.000000	-0.197947	-0.098687 [-0.100813 to -0.096560]
1290.000000	-0.241496	-0.086624 [-0.088577 to -0.084672]
1292.000000	-0.264343	-0.076036 [-0.077827 to -0.074244]
1294.000000	-0.266879	-0.066740 [-0.068380 to -0.065101]
1296.000000	-0.255791	-0.058581 [-0.060078 to -0.057084]
1298.000000	-0.239076	-0.051419 [-0.052785 to -0.050053]
1300.000000	-0.220519	-0.045132 [-0.046376 to -0.043888]
1302.000000	-0.201614	-0.039613 [-0.040747 to -0.038480]
1304.000000	-0.184010	-0.034769 [-0.035801 to -0.033738]
1306.000000	-0.164622	-0.030518 [-0.031455 to -0.029581]
1308.000000	-0.148120	-0.026786 [-0.027636 to -0.025935]
1310.000000	-0.132674	-0.023510 [-0.024281 to -0.022740]
1312.000000	-0.118993	-0.020635 [-0.021333 to -0.019937]
1314.000000	-0.108207	-0.018111 [-0.018742 to -0.017481]
1316.000000	-0.097724	-0.015896 [-0.016466 to -0.015327]
1318.000000	-0.088148	-0.013952 [-0.014466 to -0.013439]
1320.000000	-0.078380	-0.012246 [-0.012709 to -0.011783]
1322.000000	-0.070697	-0.010748 [-0.011166 to -0.010330]
1324.000000	-0.063135	-0.009434 [-0.009810 to -0.009057]
1326.000000	-0.055208	-0.008280 [-0.008619 to -0.007941]
1328.000000	-0.050347	-0.007267 [-0.007573 to -0.006962]
1330.000000	-0.045988	-0.006378 [-0.006653 to -0.006104]
1332.000000	-0.040151	-0.005598 [-0.005845 to -0.005351]
1334.000000	-0.034432	-0.004914 [-0.005136 to -0.004692]
1336.000000	-0.030028	-0.004313 [-0.004512 to -0.004113]
1338.000000	-0.026564	-0.003785 [-0.003964 to -0.003606]
1340.000000	-0.023948	-0.003322 [-0.003483 to -0.003162]
1342.000000	-0.022348	-0.002916 [-0.003060 to -0.002772]
1344.000000	-0.020593	-0.002559 [-0.002688 to -0.002430]
1346.000000	-0.018554	-0.002246 [-0.002362 to -0.002131]
1348.000000	-0.017093	-0.001971 [-0.002075 to -0.001868]
1350.000000	-0.013555	-0.001730 [-0.001823 to -0.001638]
1352.000000	-0.013902	-0.001519 [-0.001602 to -0.001436]
1354.000000	-0.013994	-0.001333 [-0.001407 to -0.001259]
1356.000000	-0.011774	-0.001170 [-0.001236 to -0.001103]
1358.000000	-0.009390	-0.001027 [-0.001086 to -0.000967]
1360.000000	-0.006999	-0.000901 [-0.000954 to -0.000848]
1362.000000	-0.004614	-0.000791 [-0.000838 to -0.000744]
1364.000000	-0.002885	-0.000694 [-0.000737 to -0.000652]
1366.000000	-0.001046	-0.000609 [-0.000647 to -0.000572]
1368.000000	-0.000394	-0.000535 [-0.000569 to -0.000501]
1370.000000	0.000000	-0.000469 [-0.000499 to -0.000439]
1372.000000	0.000000	-0.000412 [-0.000439 to -0.000385]
1374.000000	0.000000	-0.000362 [-0.000386 to -0.000338]
1376.000000	0.000000	-0.000317 [-0.000339 to -0.000296]
1378.000000	0.000000	-0.000279 [-0.000298 to -0.000259]
1380.000000	0.000000	-0.000244 [-0.000261 to -0.000227]
1382.000000	0.000000	-0.000215 [-0.000230 to -0.000199]
1384.000000	0.000000	-0.000188 [-0.000202 to -0.000175]
1386.000000	0.000000	-0.000165 [-0.000177 to -0.000153]
1388.000000	0.000000	-0.000145 [-0.000156 to -0.000134]
1390.000000	0.000000	-0.000127 [-0.000137 to -0.000118]
1392.000000	0.000000	-0.000112 [-0.000120 to -0.000103]
1394.000000	0.000000	-0.000098 [-0.000106 to -0.000091]
1396.000000	0.000000	-0.000086 [-0.000093 to -0.000079]
1398.000000	0.000000	-0.000076 [-0.000082 to -0.000070]
1400.000000	0.000000	-0.000066 [-0.000072 to -0.000061]
1402.000000	0.000000	-0.000058 [-0.000063 to -0.000053]
1404.000000	0.000000	-0.000051 [-0.000055 to -0.000047]
1406.000000	0.000000	-0.000045 [-0.000049 to -0.000041]
1408.000000	0.000000	-0.000039 [-0.000043 to -0.000036]
1410.000000	0.000000	-0.000035 [-0.000037 to -0.000032]
1412.000000	0.000000	-0.000030 [-0.000033 to -0.000028]
1414.000000	0.000000	-0.000027 [-0.000029 to -0.000024]
1416.000000	0.000000	-0.000023 [-0.000025 to -0.000021]
1418.000000	0.000000	-0.000020 [-0.000022 to -0.000019]
1420.000000	0.000000	-0.000018 [-0.000020 to -0.000016]
1422.000000	0.000000	-0.000016 [-0.000017 to -0.000014]
1424.000000	0.000000	-0.000014 [-0.000015 to -0.000013]
1426.000000	0.000000	-0.000012 [-0.000013 to -0.000011]
1428.000000	0.000000	-0.000011 [-0.000012 to -0.000010]
1430.000000	0.000000	-0.000009 [-0.000010 to -0.000008]
1432.000000	0.000000	-0.000008 [-0.000009 to -0.000007]
1434.000000	0.000000	-0.000007 [-0.000008 to -0.000007]
1436.000000	0.000000	-0.000006 [-0.000007 to -0.000006]
1438.000000	0.000000	-0.000006 [-0.000006 to -0.000005]
1440.000000	0.000000	-0.000005 [-0.000005 to -0.000004]
1442.000000	0.000000	-0.000004 [-0.000005 to -0.000004]
1444.000000	0.000000	-0.000004 [-0.000004 to -0.000003]
1446.000000	0.000000	-0.000003 [-0.000004 to -0.000003]
1448.000000	0.000000	-0.000003 [-0.000003 to -0.000003]
1450.000000	0.000000	-0.000003 [-0.000003 to -0.000002]
1452.000000	0.000000	-0.000002 [-0.000002 to -0.000002]
1454.000000	0.000000	-0.000002 [-0.000002 to -0.000002]
1456.000000	0.000000	-0.000002 [-0.000002 to -0.000002]
1458.000000	0.000000	-0.000002 [-0.000002 to -0.000001]
1460.000000	0.000000	-0.000001 [-0.000001 to -0.000001]
1462.000000	0.000000	-0.000001 [-0.000001 to -0.000001]
1464.000000	0.000000	-0.000001 [-0.000001 to -0.000001]
1466.000000	0.000000	-0.000001 [-0.000001 to -0.000001]
1468.000000	0.000000	-0.000001 [-0.000001 to -0.000001]
1470.000000	0.000000	-0.000001 [-0.000001 to -0.000001]
1472.000000	0.000000	-0.000001 [-0.000001 to -0.000001]
1474.000000	0.000000	-0.000001 [-0.000001 to -0.000000]
1476.000000	0.000000	-0.000000 [-0.000001 to -0.000000]
1478.000000	0.000000	-0.000000 [-0.000000 to -0.000000]
1480.000000	0.000000	-0.000000 [-0.000000 to -0.000000]
1482.000000	0.000000	-0.000000 [-0.000000 to -0.000000]
1484.000000	0.000000	-0.000000 [-0.000000 to -0.000000]
1486.000000	0.000000	-0.000000 [-0.000000 to -0.000000]
1488.000000	0.000000	-0.000000 [-0.000000 to -0.000000]
1490.000000	0.000000	-0.000000 [-0.000000 to -0.000000]
1492.000000	0.000000	-0.000000 [-0.000000 to -0.000000]
1494.000000	0.000000	-0.000000 [-0.000000 to -0.000000]
1496.000000	0.000000	-0.000000 [-0.000000 to -0.000000]
1498.000000	0.000000	-0.000000 [-0.000000 to -0.000000]
1500.000000	0.000000	-0.000000 [-0.000000 to -0.000000]
1502.000000	0.000000	-0.000000 [-0.000000 to -0.000000]
1504.000000	0.000000	-0.000000 [-0.000000 to -0.000000]
1506.000000	0.000000	-0.000000 [-0.000000 to -0.000000]
1508.000000	0.000000	-0.000000 [-0.000000 to -0.000000]
1510.000000	0.000000	-0.000000 [-0.000000 to 0.000000]
1512.000000	0.000000	-0.000000 [-0.000000 to -0.000000]
1514.000000	0.000000	-0.000000 [-0.000000 to -0.000000]
1516.000000	0.000000	-0.000000 [-0.000000 to -0.000000]
1518.000000	0.000000	-0.000000 [-0.000000 to -0.000000]
1520.000000	0.000000	-0.000000 [-0.000000 to -0.000000]
1522.000000	0.000000	-0.000000 [-0.000000 to -0.000000]
1524.000000	0.000000	-0.000000 [-0.000000 to -0.000000]
1526.000000	0.000000	-0.000000 [-0.000000 to 0.000000]
1528.000000	0.000000	-0.000000 [-0.000000 to 0.000000]
1530.000000	0.000000	-0.000000 [-0.000000 to -0.000000]
1532.000000	0.000000	-0.000000 [-0.000000 to 0.000000]
1534.000000	0.000000	-0.000000 [-0.000000 to 0.000000]
1536.000000	0.000000	-0.000000 [-0.000000 to -0.000000]
1538.000000	0.000000	-0.000000 [-0.000000 to -0.000000]
1540.000000	0.000000	-0.000000 [-0.000000 to 0.000000]
1542.000000	0.000000	-0.000000 [-0.000000 to 0.000000]
1544.000000	0.000000	-0.000000 [-0.000000 to 0.000000]
1546.000000	0.000000	-0.000000 [-0.000000 to 0.000000]
1548.000000	0.000000	-0.000000 [-0.000000 to 0.000000]
1550.000000	0.000000	-0.000000 [-0.000000 to 0.000000]
1552.000000	0.000000	-0.000000 [-0.000000 to 0.000000]
1554.000000	0.000000	-0.000000 [-0.000000 to -0.000000]
1556.000000	0.000000	-0.000000 [-0.000000 to -0.000000]
1558.000000	0.000000	-0.000000 [-0.000000 to 0.000000]
1560.000000	0.000000	-0.000000 [-0.000000 to 0.000000]
1562.000000	0.000000	-0.000000 [-0.000000 to 0.000000]
1564.000000	0.000000	-0.000000 [-0.000000 to 0.000000]
1566.000000	0.000000	-0.000000 [-0.000000 to 0.000000]
1568.000000	0.000000	-0.000000 [-0.000000 to 0.000000]
1570.000000	0.000000	-0.000000 [-0.000000 to 0.000000]
1572.000000	0.000000	-0.000000 [-0.000000 to 0.000000]
1574.000000	0.000000	-0.000000 [-0.000000 to 0.000000]
1576.000000	0.000000	-0.000000 [-0.000000 to 0.000000]
1578.000000	0.000000	-0.000000 [-0.000000 to 0.000000]
1580.000000	0.000000	-0.000000 [-0.000000 to 0.000000]
1582.000000	0.000000	-0.000000 [-0.000000 to 0.000000]
1584.000000	0.000000	-0.000000 [-0.000000 to 0.000000]
1586.000000	0.000000	-0.000000 [-0.000000 to 0.000000]
1588.000000	0.000000	-0.000000 [-0.000000 to 0.000000]
1590.000000	0.000000	-0.000000 [-0.000000 to 0.000000]
1592.000000	0.000000	-0.000000 [-0.000000 to 0.000000]
1594.000000	0.000000	-0.000000 [-0.000000 to 0.000000]
1596.000000	0.000000	-0.000000 [-0.000000 to 0.000000]
1598.000000	0.000000	-0.000000 [-0.000000 to 0.000000]
1600.000000	0.000000	-0.000000 [-0.000000 to 0.000000]
1602.000000	0.000000	-0.000000 [-0.000000 to 0.000000]
1604.000000	0.000000	-0.000000 [-0.000000 to 0.000000]
1606.000000	0.000000	-0.000000 [-0.000000 to 0.000000]
1608.000000	0.000000	-0.000000 [-0.000000 to 0.000000]
1610.000000	0.000000	-0.000000 [-0.000000 to 0.000000]
1612.000000	0.000000	-0.000000 [-0.000000 to 0.000000]
1614.000000	0.000000	-0.000000 [-0.000000 to 0.000000]
1616.000000	0.000000	-0.000000 [-0.000000 to 0.000000]
1618.000000	0.000000	-0.000000 [-0.000000 to 0.000000]
1620.000000	0.000000	-0.000000 [-0.000000 to 0.000000]
1622.000000	0.000000	-0.000000 [-0.000000 to 0.000000]
1624.000000	-0.001370	-0.000000 [-0.000000 to 0.000000]
1626.000000	-0.041370	0.003913 [-0.002138 to 0.009964]
1628.000000	-0.245347	-0.153200 [-0.160383 to -0.146017]
1630.000000	-0.604654	-0.480290 [-0.488146 to -0.472435]
1632.000000	-1.062727	-0.907807 [-0.919167 to -0.896447]
1634.000000	-1.561858	-1.375752 [-1.390449 to -1.361055]
1636.000000	-2.042982	-1.845226 [-1.862685 to -1.827767]
1638.000000	-2.478768	-2.294155 [-2.314166 to -2.274145]
1640.000000	-2.872881	-2.711487 [-2.734055 to -2.688919]
1642.000000	-3.227796	-3.092787 [-3.117990 to -3.067583]
1644.000000	-3.545177	-3.437382 [-3.465316 to -3.409448]
1646.000000	-3.802729	-3.751024 [-3.783442 to -3.718607]
1648.000000	-3.885784	-3.868016 [-3.901062 to -3.834970]
1650.000000	-3.777642	-3.780536 [-3.811029 to -3.750044]
1652.000000	-3.533847	-3.561950 [-3.589691 to -3.534209]
1654.000000	-3.217664	-3.276685 [-3.301835 to -3.251534]
1656.000000	-2.879665	-2.967689 [-2.990385 to -2.944993]
1658.000000	-2.549611	-2.660465 [-2.680857 to -2.640073]
1660.000000	-2.242283	-2.368885 [-2.387146 to -2.350623]
1662.000000	-1.960903	-2.099658 [-2.115966 to -2.083350]
1664.000000	-1.709308	-1.855288 [-1.869808 to -1.840768]
1666.000000	-1.489783	-1.631906 [-1.644789 to -1.619022]
1668.000000	-1.298399	-1.437280 [-1.448767 to -1.425792]
1670.000000	-1.131883	-1.264638 [-1.274904 to -1.254371]
1672.000000	-0.988747	-1.111977 [-1.121219 to -1.102735]
1674.000000	-0.866846	-0.977276 [-0.985650 to -0.968901]
1676.000000	-0.762039	-0.858599 [-0.866242 to -0.850957]
1678.000000	-0.673608	-0.754151 [-0.761178 to -0.747123]
1680.000000	-0.598444	-0.662291 [-0.668800 to -0.655782]
1682.000000	-0.533868	-0.581546 [-0.587604 to -0.575488]
1684.000000	-0.480007	-0.510596 [-0.516242 to -0.504950]
1686.000000	-0.432289	-0.448271 [-0.453543 to -0.442999]
1688.000000	-0.390008	-0.393532 [-0.398453 to -0.388611]
1690.000000	-0.353280	-0.345463 [-0.350057 to -0.340868]
1692.000000	-0.322610	-0.303256 [-0.307542 to -0.298969]
1694.000000	-0.295369	-0.266198 [-0.270187 to -0.262210]
1696.000000	-0.267271	-0.233664 [-0.237370 to -0.229958]
1698.000000	-0.244433	-0.205103 [-0.208540 to -0.201667]
1700.000000	-0.225281	-0.180031 [-0.183214 to -0.176847]
1702.000000	-0.207737	-0.158022 [-0.160965 to -0.155078]
1704.000000	-0.192470	-0.138702 [-0.141418 to -0.135986]
1706.000000	-0.177493	-0.121743 [-0.124241 to -0.119245]
1708.000000	-0.162330	-0.106857 [-0.109154 to -0.104559]
1710.000000	-0.149231	-0.093790 [-0.095897 to -0.091684]
1712.000000	-0.138396	-0.082321 [-0.084250 to -0.080392]
1714.000000	-0.128507	-0.072254 [-0.074020 to -0.070489]
1716.000000	-0.118746	-0.063418 [-0.065032 to -0.061805]
1718.000000	-0.109651	-0.055663 [-0.057137 to -0.054189]
1720.000000	-0.100615	-0.048855 [-0.050198 to -0.047513]
1722.000000	-0.092407	-0.042880 [-0.044103 to -0.041657]
1724.000000	-0.084433	-0.037636 [-0.038748 to -0.036525]
1726.000000	-0.077941	-0.033033 [-0.034040 to -0.032026]
1728.000000	-0.072576	-0.028993 [-0.029906 to -0.028080]
1730.000000	-0.065827	-0.025447 [-0.026276 to -0.024618]
1732.000000	-0.061676	-0.022335 [-0.023086 to -0.021584]
1734.000000	-0.057335	-0.019603 [-0.020282 to -0.018924]
1736.000000	-0.052642	-0.017206 [-0.017818 to -0.016593]
1738.000000	-0.046964	-0.015101 [-0.015654 to -0.014548]
1740.000000	-0.043606	-0.013254 [-0.013754 to -0.012755]
1742.000000	-0.041245	-0.011633 [-0.012084 to -0.011183]
1744.000000	-0.037549	-0.010210 [-0.010616 to -0.009804]
1746.000000	-0.033289	-0.008961 [-0.009327 to -0.008596]
1748.000000	-0.029495	-0.007865 [-0.008195 to -0.007536]
1750.000000	-0.026868	-0.006903 [-0.007199 to -0.006607]
1752.000000	-0.025626	-0.006059 [-0.006325 to -0.005793]
1754.000000	-0.023679	-0.005318 [-0.005557 to -0.005079]
1756.000000	-0.021295	-0.004667 [-0.004882 to -0.004453]
1758.000000	-0.016981	-0.004097 [-0.004289 to -0.003904]
1760.000000	-0.014821	-0.003596 [-0.003769 to -0.003422]
1762.000000	-0.013199	-0.003156 [-0.003311 to -0.003001]
1764.000000	-0.013286	-0.002770 [-0.002909 to -0.002631]
1766.000000	-0.014005	-0.002431 [-0.002556 to -0.002306]
1768.000000	-0.013319	-0.002134 [-0.002245 to -0.002022]
1770.000000	-0.011845	-0.001873 [-0.001973 to -0.001773]
1772.000000	-0.011853	-0.001644 [-0.001733 to -0.001554]
1774.000000	-0.010228	-0.001443 [-0.001523 to -0.001363]
1776.000000	-0.007462	-0.001266 [-0.001338 to -0.001195]
1778.000000	-0.005425	-0.001111 [-0.001175 to -0.001047]
1780.000000	-0.003960	-0.000975 [-0.001033 to -0.000918]
1782.000000	-0.002242	-0.000856 [-0.000907 to -0.000805]
1784.000000	-0.000708	-0.000751 [-0.000797 to -0.000706]
1786.000000	-0.001286	-0.000659 [-0.000700 to -0.000619]
1788.000000	-0.001213	-0.000579 [-0.000615 to -0.000542]
1790.000000	0.000000	-0.000508 [-0.000540 to -0.000476]
1792.000000	0.000000	-0.000446 [-0.000475 to -0.000417]
1794.000000	0.000000	-0.000391 [-0.000417 to -0.000365]
1796.000000	0.000000	-0.000343 [-0.000366 to -0.000320]
1798.000000	0.000000	-0.000301 [-0.000322 to -0.000281]
1800.000000	0.000000	-0.000265 [-0.000283 to -0.000246]
1802.000000	0.000000	-0.000232 [-0.000249 to -0.000216]
1804.000000	0.000000	-0.000204 [-0.000218 to -0.000189]
1806.000000	0.000000	-0.000179 [-0.000192 to -0.000166]
1808.000000	0.000000	-0.000157 [-0.000169 to -0.000145]
1810.000000	0.000000	-0.000138 [-0.000148 to -0.000128]
1812.000000	0.000000	-0.000121 [-0.000130 to -0.000112]
1814.000000	0.000000	-0.000106 [-0.000114 to -0.000098]
1816.000000	0.000000	-0.000093 [-0.000100 to -0.000086]
1818.000000	0.000000	-0.000082 [-0.000088 to -0.000075]
1820.000000	0.000000	-0.000072 [-0.000077 to -0.000066]
1822.000000	0.000000	-0.000063 [-0.000068 to -0.000058]
1824.000000	0.000000	-0.000055 [-0.000060 to -0.000051]
1826.000000	0.000000	-0.000049 [-0.000053 to -0.000045]
1828.000000	0.000000	-0.000043 [-0.000046 to -0.000039]
1830.000000	0.000000	-0.000037 [-0.000041 to -0.000034]
1832.000000	0.000000	-0.000033 [-0.000036 to -0.000030]
1834.000000	0.000000	-0.000029 [-0.000031 to -0.000026]
1836.000000	0.000000	-0.000025 [-0.000028 to -0.000023]
1838.000000	0.000000	-0.000022 [-0.000024 to -0.000020]
1840.000000	0.000000	-0.000019 [-0.000021 to -0.000018]
1842.000000	0.000000	-0.000017 [-0.000019 to -0.000016]
1844.000000	0.000000	-0.000015 [-0.000016 to -0.000014]
1846.000000	0.000000	-0.000013 [-0.000014 to -0.000012]
1848.000000	0.000000	-0.000012 [-0.000013 to -0.000010]
1850.000000	0.000000	-0.000010 [-0.000011 to -0.000009]
1852.000000	0.000000	-0.000009 [-0.000010 to -0.000008]
1854.000000	0.000000	-0.000008 [-0.000009 to -0.000007]
1856.000000	0.000000	-0.000007 [-0.000008 to -0.000006]
1858.000000	0.000000	-0.000006 [-0.000007 to -0.000005]
1860.000000	0.000000	-0.000005 [-0.000006 to -0.000005]
1862.000000	0.000000	-0.000005 [-0.000005 to -0.000004]
1864.000000	0.000000	-0.000004 [-0.000004 to -0.000004]
1866.000000	0.000000	-0.000004 [-0.000004 to -0.000003]
1868.000000	0.000000	-0.000003 [-0.000003 to -0.000003]
1870.000000	0.000000	-0.000003 [-0.000003 to -0.000002]
1872.000000	0.000000	-0.000002 [-0.000003 to -0.000002]
1874.000000	0.000000	-0.000002 [-0.000002 to -0.000002]
1876.000000	0.000000	-0.000002 [-0.000002 to -0.000002]
1878.000000	0.000000	-0.000002 [-0.000002 to -0.000001]
1880.000000	0.000000	-0.000001 [-0.000002 to -0.000001]
1882.000000	0.000000	-0.000001 [-0.000001 to -0.000001]
1884.000000	0.000000	-0.000001 [-0.000001 to -0.000001]
1886.000000	0.000000	-0.000001 [-0.000001 to -0.000001]
1888.000000	0.000000	-0.000001 [-0.000001 to -0.000001]
1890.000000	0.000000	-0.000001 [-0.000001 to -0.000001]
1892.000000	0.000000	-0.000001 [-0.000001 to -0.000001]
1894.000000	0.000000	-0.000001 [-0.000001 to -0.000001]
1896.000000	0.000000	-0.000001 [-0.000001 to -0.000000]
1898.000000	0.000000	-0.000000 [-0.000001 to -0.000000]
1900.000000	0.000000	-0.000000 [-0.000000 to -0.000000]
1902.000000	0.000000	-0.000000 [-0.000000 to -0.000000]
1904.000000	0.000000	-0.000000 [-0.000000 to -0.000000]
1906.000000	0.000000	-0.000000 [-0.000000 to -0.000000]
1908.000000	0.000000	-0.000000 [-0.000000 to -0.000000]
1910.000000	0.000000	-0.000000 [-0.000000 to -0.000000]
1912.000000	0.000000	-0.000000 [-0.000000 to -0.000000]
1914.000000	0.000000	-0.000000 [-0.000000 to -0.000000]
1916.000000	0.000000	-0.000000 [-0.000000 to -0.000000]
1918.000000	0.000000	-0.000000 [-0.000000 to -0.000000]
1920.000000	0.000000	-0.000000 [-0.000000 to -0.000000]
1922.000000	0.000000	-0.000000 [-0.000000 to -0.000000]
1924.000000	0.000000	-0.000000 [-0.000000 to -0.000000]
1926.000000	0.000000	-0.000000 [-0.000000 to -0.000000]
1928.000000	0.000000	-0.000000 [-0.000000 to -0.000000]
1930.000000	0.000000	-0.000000 [-0.000000 to -0.000000]
1932.000000	0.000000	-0.000000 [-0.000000 to -0.000000]
1934.000000	0.000000	-0.000000 [-0.000000 to -0.000000]
1936.000000	0.000000	-0.000000 [-0.000000 to -0.000000]
1938.000000	0.000000	-0.000000 [-0.000000 to -0.000000]
1940.000000	0.000000	-0.000000 [-0.000000 to -0.000000]
1942.000000	0.000000	-0.000000 [-0.000000 to -0.000000]
1944.000000	0.000000	-0.000000 [-0.000000 to -0.000000]
1946.000000	0.000000	-0.000000 [-0.000000 to 0.000000]
1948.000000	0.000000	-0.000000 [-0.000000 to 0.000000]
1950.000000	0.000000	-0.000000 [-0.000000 to 0.000000]
1952.000000	0.000000	-0.000000 [-0.000000 to -0.000000]
1954.000000	0.000000	-0.000000 [-0.000000 to 0.000000]
1956.000000	0.000000	-0.000000 [-0.000000 to 0.000000]
1958.000000	0.000000	-0.000000 [-0.000000 to 0.000000]
1960.000000	0.000000	-0.000000 [-0.000000 to 0.000000]
1962.000000	0.000000	-0.000000 [-0.000000 to 0.000000]
1964.000000	0.000000	-0.000000 [-0.000000 to 0.000000]
1966.000000	0.000000	-0.000000 [-0.000000 to 0.000000]
1968.000000	0.000000	-0.000000 [-0.000000 to 0.000000]
1970.000000	0.000000	-0.000000 [-0.000000 to 0.000000]
1972.000000	0.000000	-0.000000 [-0.000000 to 0.000000]
1974.000000	0.000000	-0.000000 [-0.000000 to 0.000000]
1976.000000	0.000000	-0.000000 [-0.000000 to 0.000000]
1978.000000	0.000000	-0.000000 [-0.000000 to 0.000000]
1980.000000	0.000000	-0.000000 [-0.000000 to 0.000000]
1982.000000	0.000000	-0.000000 [-0.000000 to 0.000000]
1984.000000	0.000000	-0.000000 [-0.000000 to 0.000000]
1986.000000	0.000000	-0.000000 [-0.000000 to 0.000000]
1988.000000	0.000000	-0.000000 [-0.000000 to 0.000000]
1990.000000	0.000000	-0.000000 [-0.000000 to 0.000000]
1992.000000	0.000000	-0.000000 [-0.000000 to 0.000000]
1994.000000	0.000000	-0.000000 [-0.000000 to 0.000000]
1996.000000	0.000000	-0.000000 [-0.000000 to 0.000000]
1998.000000	0.000000	-0.000000 [-0.000000 to 0.000000]
2000.000000	0.000000	-0.000000 [-0.000000 to 0.000000]
2002.000000	0.000000	-0.000000 [-0.000000 to 0.000000]
2004.000000	0.000000	-0.000000 [-0.000000 to 0.000000]
2006.000000	0.000000	-0.000000 [-0.000000 to 0.000000]
2008.000000	0.000000	-0.000000 [-0.000000 to 0.000000]
2010.000000	0.000000	-0.000000 [-0.000000 to 0.000000]
2012.000000	0.000000	-0.000000 [-0.000000 to 0.000000]
2014.000000	0.000000	-0.000000 [-0.000000 to 0.000000]
2016.000000	0.000000	-0.000000 [-0.000000 to 0.000000]
2018.000000	0.000000	-0.000000 [-0.000000 to 0.000000]
2020.000000	0.000000	-0.000000 [-0.000000 to 0.000000]
2022.000000	0.000000	-0.000000 [-0.000000 to 0.000000]
2024.000000	0.000000	-0.000000 [-0.000000 to 0.000000]
2026.000000	0.000000	-0.000000 [-0.000000 to 0.000000]
2028.000000	0.000000	-0.000000 [-0.000000 to 0.000000]
2030.000000	0.000000	-0.000000 [-0.000000 to 0.000000]
2032.000000	0.000000	-0.000000 [-0.000000 to 0.000000]
2034.000000	0.000000	-0.000000 [-0.000000 to 0.000000]
2036.000000	0.000000	-0.000000 [-0.000000 to 0.000000]
2038.000000	0.000000	-0.000000 [-0.000000 to 0.000000]
2040.000000	0.000000	-0.000000 [-0.000000 to 0.000000]
2042.000000	0.000000	-0.000000 [-0.000000 to 0.000000]
2044.000000	0.003021	-0.000000 [-0.000000 to 0.000000]
2046.000000	-0.024488	0.003389 [-0.002389 to 0.009167]
2048.000000	-0.202041	-0.149602 [-0.156668 to -0.142535]
2050.000000	-0.535433	-0.466219 [-0.473831 to -0.458606]
2052.000000	-0.963502	-0.878347 [-0.888733 to -0.867961]
2054.000000	-1.426192	-1.327707 [-1.340928 to -1.314485]
2056.000000	-1.883931	-1.776705 [-1.792584 to -1.760825]
2058.000000	-2.316398	-2.204118 [-2.222711 to -2.185524]
2060.000000	-2.709892	-2.599410 [-2.620823 to -2.577997]
2062.000000	-3.057983	-2.958465 [-2.982746 to -2.934184]
2064.000000	-3.361655	-3.280813 [-3.308010 to -3.253616]
2066.000000	-3.606762	-3.572506 [-3.603232 to -3.541779]
2068.000000	-3.694383	-3.675809 [-3.707221 to -3.644397]
2070.000000	-3.599245	-3.585060 [-3.614993 to -3.555128]
2072.000000	-3.373545	-3.371300 [-3.399377 to -3.343223]
2074.000000	-3.076470	-3.096064 [-3.121935 to -3.070192]
2076.000000	-2.754787	-2.799959 [-2.823433 to -2.776485]
2078.000000	-2.438863	-2.506860 [-2.527955 to -2.485765]
2080.000000	-2.141636	-2.229594 [-2.248432 to -2.210755]
2082.000000	-1.870791	-1.974242 [-1.991019 to -1.957465]
2084.000000	-1.629494	-1.742957 [-1.757859 to -1.728055]
2086.000000	-1.417300	-1.531916 [-1.545123 to -1.518709]
2088.000000	-1.232149	-1.348327 [-1.360093 to -1.336561]
2090.000000	-1.073611	-1.185684 [-1.196195 to -1.175173]
2092.000000	-0.937228	-1.042025 [-1.051471 to -1.032579]
2094.000000	-0.821363	-0.915389 [-0.923937 to -0.906841]
2096.000000	-0.721878	-0.803914 [-0.811689 to -0.796138]
2098.000000	-0.635805	-0.705875 [-0.713003 to -0.698748]
2100.000000	-0.564257	-0.619710 [-0.626278 to -0.613142]
2102.000000	-0.501091	-0.544013 [-0.550100 to -0.537927]
2104.000000	-0.447097	-0.477533 [-0.483173 to -0.471893]
2106.000000	-0.400851	-0.419159 [-0.424403 to -0.413915]
2108.000000	-0.360750	-0.367910 [-0.372787 to -0.363033]
2110.000000	-0.324747	-0.322921 [-0.327458 to -0.318383]
2112.000000	-0.294625	-0.283429 [-0.287650 to -0.279208]
2114.000000	-0.267998	-0.248765 [-0.252688 to -0.244841]
2116.000000	-0.242925	-0.218339 [-0.221973 to -0.214705]
2118.000000	-0.220293	-0.191634 [-0.194995 to -0.188272]
2120.000000	-0.201918	-0.168194 [-0.171298 to -0.165090]
2122.000000	-0.186098	-0.147622 [-0.150481 to -0.144762]
2124.000000	-0.170429	-0.129565 [-0.132194 to -0.126936]
2126.000000	-0.157191	-0.113718 [-0.116126 to -0.111309]
2128.000000	-0.143892	-0.099808 [-0.102013 to -0.097603]
2130.000000	-0.131214	-0.087600 [-0.089616 to -0.085584]
2132.000000	-0.121424	-0.076885 [-0.078731 to -0.075039]
2134.000000	-0.112601	-0.067481 [-0.069173 to -0.065789]
2136.000000	-0.103231	-0.059227 [-0.060776 to -0.057678]
2138.000000	-0.093135	-0.051983 [-0.053395 to -0.050570]
2140.000000	-0.085339	-0.045624 [-0.046910 to -0.044339]
2142.000000	-0.078516	-0.040044 [-0.041210 to -0.038878]
2144.000000	-0.070654	-0.035146 [-0.036204 to -0.034088]
2146.000000	-0.063860	-0.030847 [-0.031808 to -0.029887]
2148.000000	-0.059593	-0.027074 [-0.027945 to -0.026203]
2150.000000	-0.054266	-0.023762 [-0.024551 to -0.022974]
2152.000000	-0.049117	-0.020856 [-0.021569 to -0.020143]
2154.000000	-0.045225	-0.018305 [-0.018948 to -0.017662]
2156.000000	-0.041647	-0.016066 [-0.016647 to -0.015485]
2158.000000	-0.037922	-0.014101 [-0.014625 to -0.013577]
2160.000000	-0.033449	-0.012376 [-0.012849 to -0.011903]
2162.000000	-0.030453	-0.010862 [-0.011289 to -0.010436]
2164.000000	-0.027599	-0.009534 [-0.009918 to -0.009149]
2166.000000	-0.026644	-0.008368 [-0.008714 to -0.008021]
2168.000000	-0.024342	-0.007344 [-0.007656 to -0.007033]
2170.000000	-0.021891	-0.006446 [-0.006726 to -0.006166]
2172.000000	-0.018169	-0.005657 [-0.005909 to -0.005406]
2174.000000	-0.015560	-0.004966 [-0.005192 to -0.004739]
2176.000000	-0.014507	-0.004358 [-0.004561 to -0.004155]
2178.000000	-0.013660	-0.003825 [-0.004007 to -0.003643]
2180.000000	-0.011952	-0.003357 [-0.003521 to -0.003194]
2182.000000	-0.010667	-0.002947 [-0.003093 to -0.002800]
2184.000000	-0.010569	-0.002586 [-0.002718 to -0.002455]
2186.000000	-0.009784	-0.002270 [-0.002388 to -0.002152]
2188.000000	-0.009212	-0.001992 [-0.002098 to -0.001887]
2190.000000	-0.008523	-0.001749 [-0.001843 to -0.001654]
2192.000000	-0.007253	-0.001535 [-0.001619 to -0.001450]
2194.000000	-0.006527	-0.001347 [-0.001422 to -0.001272]
2196.000000	-0.004377	-0.001182 [-0.001250 to -0.001115]
2198.000000	-0.003132	-0.001038 [-0.001098 to -0.000977]
2200.000000	-0.002720	-0.000911 [-0.000965 to -0.000857]
2202.000000	-0.001315	-0.000799 [-0.000847 to -0.000751]
2204.000000	-0.000367	-0.000702 [-0.000745 to -0.000659]
2206.000000	0.001222	-0.000616 [-0.000654 to -0.000577]
2208.000000	0.001557	-0.000540 [-0.000575 to -0.000506]
2210.000000	0.000000	-0.000474 [-0.000505 to -0.000444]
2212.000000	0.000000	-0.000416 [-0.000444 to -0.000389]
2214.000000	0.000000	-0.000365 [-0.000390 to -0.000341]
2216.000000	0.000000	-0.000321 [-0.000342 to -0.000299]
2218.000000	0.000000	-0.000281 [-0.000301 to -0.000262]
2220.000000	0.000000	-0.000247 [-0.000264 to -0.000230]
2222.000000	0.000000	-0.000217 [-0.000232 to -0.000201]
2224.000000	0.000000	-0.000190 [-0.000204 to -0.000177]
2226.000000	0.000000	-0.000167 [-0.000179 to -0.000155]
2228.000000	0.000000	-0.000147 [-0.000157 to -0.000136]
2230.000000	0.000000	-0.000129 [-0.000138 to -0.000119]
2232.000000	0.000000	-0.000113 [-0.000122 to -0.000104]
2234.000000	0.000000	-0.000099 [-0.000107 to -0.000091]
2236.000000	0.000000	-0.000087 [-0.000094 to -0.000080]
2238.000000	0.000000	-0.000076 [-0.000082 to -0.000070]
2240.000000	0.000000	-0.000067 [-0.000072 to -0.000062]
2242.000000	0.000000	-0.000059 [-0.000064 to -0.000054]
2244.000000	0.000000	-0.000052 [-0.000056 to -0.000047]
2246.000000	0.000000	-0.000045 [-0.000049 to -0.000042]
2248.000000	0.000000	-0.000040 [-0.000043 to -0.000036]
2250.000000	0.000000	-0.000035 [-0.000038 to -0.000032]
2252.000000	0.000000	-0.000031 [-0.000033 to -0.000028]
2254.000000	0.000000	-0.000027 [-0.000029 to -0.000025]
2256.000000	0.000000	-0.000024 [-0.000026 to -0.000022]
2258.000000	0.000000	-0.000021 [-0.000023 to -0.000019]
2260.000000	0.000000	-0.000018 [-0.000020 to -0.000017]
2262.000000	0.000000	-0.000016 [-0.000017 to -0.000014]
2264.000000	0.000000	-0.000014 [-0.000015 to -0.000013]
2266.000000	0.000000	-0.000012 [-0.000013 to -0.000011]
2268.000000	0.000000	-0.000011 [-0.000012 to -0.000010]
2270.000000	0.000000	-0.000009 [-0.000010 to -0.000009]
2272.000000	0.000000	-0.000008 [-0.000009 to -0.000007]
2274.000000	0.000000	-0.000007 [-0.000008 to -0.000007]
2276.000000	0.000000	-0.000006 [-0.000007 to -0.000006]
2278.000000	0.000000	-0.000006 [-0.000006 to -0.000005]
2280.000000	0.000000	-0.000005 [-0.000005 to -0.000004]
2282.000000	0.000000	-0.000004 [-0.000005 to -0.000004]
2284.000000	0.000000	-0.000004 [-0.000004 to -0.000003]
2286.000000	0.000000	-0.000003 [-0.000004 to -0.000003]
2288.000000	0.000000	-0.000003 [-0.000003 to -0.000003]
2290.000000	0.000000	-0.000003 [-0.000003 to -0.000002]
2292.000000	0.000000	-0.000002 [-0.000003 to -0.000002]
2294.000000	0.000000	-0.000002 [-0.000002 to -0.000002]
2296.000000	0.000000	-0.000002 [-0.000002 to -0.000001]
2298.000000	0.000000	-0.000002 [-0.000002 to -0.000001]
2300.000000	0.000000	-0.000001 [-0.000002 to -0.000001]
2302.000000	0.000000	-0.000001 [-0.000001 to -0.000001]
2304.000000	0.000000	-0.000001 [-0.000001 to -0.000001]
2306.000000	0.000000	-0.000001 [-0.000001 to -0.000001]
2308.000000	0.000000	-0.000001 [-0.000001 to -0.000001]
2310.000000	0.000000	-0.000001 [-0.000001 to -0.000001]
2312.000000	0.000000	-0.000001 [-0.000001 to -0.000001]
2314.000000	0.000000	-0.000001 [-0.000001 to -0.000000]
2316.000000	0.000000	-0.000000 [-0.000001 to -0.000000]
2318.000000	0.000000	-0.000000 [-0.000001 to -0.000000]
2320.000000	0.000000	-0.000000 [-0.000001 to -0.000000]
2322.000000	0.000000	-0.000000 [-0.000000 to -0.000000]
2324.000000	0.000000	-0.000000 [-0.000000 to -0.000000]
2326.000000	0.000000	-0.000000 [-0.000000 to -0.000000]
2328.000000	0.000000	-0.000000 [-0.000000 to -0.000000]
2330.000000	0.000000	-0.000000 [-0.000000 to 0.000000]
2332.000000	0.000000	-0.000000 [-0.000000 to -0.000000]
2334.000000	0.000000	-0.000000 [-0.000000 to -0.000000]
2336.000000	0.000000	-0.000000 [-0.000000 to -0.000000]
2338.000000	0.000000	-0.000000 [-0.000000 to 0.000000]
2340.000000	0.000000	-0.000000 [-0.000000 to 0.000000]
2342.000000	0.000000	-0.000000 [-0.000000 to -0.000000]
2344.000000	0.000000	-0.000000 [-0.000000 to -0.000000]
2346.000000	0.000000	-0.000000 [-0.000000 to 0.000000]
2348.000000	0.000000	-0.000000 [-0.000000 to -0.000000]
2350.000000	0.000000	-0.000000 [-0.000000 to 0.000000]
2352.000000	0.000000	-0.000000 [-0.000000 to -0.000000]
2354.000000	0.000000	-0.000000 [-0.000000 to 0.000000]
2356.000000	0.000000	-0.000000 [-0.000000 to 0.000000]
2358.000000	0.000000	-0.000000 [-0.000000 to 0.000000]
2360.000000	0.000000	-0.000000 [-0.000000 to 0.000000]
2362.000000	0.000000	-0.000000 [-0.000000 to 0.000000]
2364.000000	0.000000	-0.000000 [-0.000000 to 0.000000]
2366.000000	0.000000	-0.000000 [-0.000000 to 0.000000]
2368.000000	0.000000	-0.000000 [-0.000000 to 0.000000]
2370.000000	0.000000	-0.000000 [-0.000000 to 0.000000]
2372.000000	0.000000	-0.000000 [-0.000000 to 0.000000]
2374.000000	0.000000	-0.000000 [-0.000000 to 0.000000]
2376.000000	0.000000	-0.000000 [-0.000000 to 0.000000]
2378.000000	0.000000	-0.000000 [-0.000000 to 0.000000]
2380.000000	0.000000	-0.000000 [-0.000000 to 0.000000]
2382.000000	0.000000	-0.000000 [-0.000000 to 0.000000]
2384.000000	0.000000	-0.000000 [-0.000000 to 0.000000]
2386.000000	0.000000	-0.000000 [-0.000000 to 0.000000]
2388.000000	0.000000	-0.000000 [-0.000000 to 0.000000]
2390.000000	0.000000	-0.000000 [-0.000000 to 0.000000]
2392.000000	0.000000	-0.000000 [-0.000000 to 0.000000]
2394.000000	0.000000	-0.000000 [-0.000000 to 0.000000]
2396.000000	0.000000	-0.000000 [-0.000000 to 0.000000]
2398.000000	0.000000	-0.000000 [-0.000000 to 0.000000]
2400.000000	0.000000	-0.000000 [-0.000000 to 0.000000]
2402.000000	0.000000	-0.000000 [-0.000000 to 0.000000]
2404.000000	0.000000	-0.000000 [-0.000000 to 0.000000]
2406.000000	0.000000	-0.000000 [-0.000000 to 0.000000]
2408.000000	0.000000	-0.000000 [-0.000000 to 0.000000]
2410.000000	0.000000	-0.000000 [-0.000000 to 0.000000]
2412.000000	0.000000	-0.000000 [-0.000000 to 0.000000]
2414.000000	0.000000	-0.000000 [-0.000000 to 0.000000]
2416.000000	0.000000	-0.000000 [-0.000000 to 0.000000]
2418.000000	0.000000	-0.000000 [-0.000000 to 0.000000]
2420.000000	0.000000	-0.000000 [-0.000000 to 0.000000]
2422.000000	0.000000	-0.000000 [-0.000000 to 0.000000]
2424.000000	0.000000	-0.000000 [-0.000000 to 0.000000]
2426.000000	0.000000	-0.000000 [-0.000000 to 0.000000]
2428.000000	0.000000	-0.000000 [-0.000000 to 0.000000]
2430.000000	0.000000	-0.000000 [-0.000000 to 0.000000]
2432.000000	0.000000	-0.000000 [-0.000000 to 0.000000]
2434.000000	0.000000	-0.000000 [-0.000000 to 0.000000]
2436.000000	0.000000	-0.000000 [-0.000000 to 0.000000]
2438.000000	0.000000	-0.000000 [-0.000000 to 0.000000]
2440.000000	0.000000	-0.000000 [-0.000000 to 0.000000]
2442.000000	0.000000	-0.000000 [-0.000000 to 0.000000]
2444.000000	0.000000	-0.000000 [-0.000000 to 0.000000]
2446.000000	0.000000	-0.000000 [-0.000000 to 0.000000]
2448.000000	0.000000	-0.000000 [-0.000000 to 0.000000]
2450.000000	0.000000	-0.000000 [-0.000000 to 0.000000]
2452.000000	0.000000	-0.000000 [-0.000000 to 0.000000]
2454.000000	0.000000	-0.000000 [-0.000000 to 0.000000]
2456.000000	0.000000	-0.000000 [-0.000000 to 0.000000]
2458.000000	0.000000	-0.000000 [-0.000000 to 0.000000]
2460.000000	0.000000	-0.000000 [-0.000000 to 0.000000]
2462.000000	0.000000	-0.000000 [-0.000000 to 0.000000]
2464.000000	-0.000647	-0.000000 [-0.000000 to 0.000000]
2466.000000	-0.022699	0.004309 [-0.001255 to 0.009872]
2468.000000	-0.174405	-0.140485 [-0.147434 to -0.133537]
2470.000000	-0.472966	-0.441334 [-0.448904 to -0.433763]
2472.000000	-0.868440	-0.832638 [-0.842554 to -0.822721]
2474.000000	-1.306573	-1.258531 [-1.270844 to -1.246218]
2476.000000	-1.742622	-1.683126 [-1.697910 to -1.668343]
2478.000000	-2.152918	-2.086245 [-2.103720 to -2.068771]
2480.000000	-2.523834	-2.457927 [-2.478286 to -2.437568]
2482.000000	-2.851975	-2.794340 [-2.817672 to -2.771007]
2484.000000	-3.138256	-3.095133 [-3.121397 to -3.068869]
2486.000000	-3.373118	-3.367622 [-3.396557 to -3.338688]
2488.000000	-3.467360	-3.461855 [-3.491359 to -3.432352]
2490.000000	-3.391166	-3.372701 [-3.401493 to -3.343909]
2492.000000	-3.187714	-3.168137 [-3.195840 to -3.140434]
2494.000000	-2.914440	-2.906559 [-2.932423 to -2.880695]
2496.000000	-2.614176	-2.626219 [-2.649839 to -2.602599]
2498.000000	-2.315629	-2.349444 [-2.370677 to -2.328211]
2500.000000	-2.036777	-2.088133 [-2.107095 to -2.069170]
2502.000000	-1.782564	-1.847850 [-1.864709 to -1.830992]
2504.000000	-1.554498	-1.626510 [-1.641424 to -1.611596]
2506.000000	-1.353473	-1.432822 [-1.446149 to -1.419495]
2508.000000	-1.177096	-1.260612 [-1.272534 to -1.248691]
2510.000000	-1.025287	-1.108161 [-1.118867 to -1.097454]
2512.000000	-0.893799	-0.973591 [-0.983052 to -0.964129]
2514.000000	-0.782192	-0.855036 [-0.863556 to -0.846517]
2516.000000	-0.689116	-0.750729 [-0.758425 to -0.743032]
2518.000000	-0.607226	-0.659036 [-0.666114 to -0.651958]
2520.000000	-0.537196	-0.578480 [-0.585005 to -0.571955]
2522.000000	-0.478412	-0.507736 [-0.513753 to -0.501718]
2524.000000	-0.427690	-0.445624 [-0.451188 to -0.440061]
2526.000000	-0.383988	-0.391101 [-0.396286 to -0.385917]
2528.000000	-0.346040	-0.343245 [-0.348005 to -0.338484]
2530.000000	-0.313653	-0.301242 [-0.305648 to -0.296837]
2532.000000	-0.285282	-0.264379 [-0.268465 to -0.260293]
2534.000000	-0.259900	-0.232028 [-0.235808 to -0.228248]
2536.000000	-0.236412	-0.203636 [-0.207146 to -0.200125]
2538.000000	-0.215452	-0.178718 [-0.181956 to -0.175481]
2540.000000	-0.196982	-0.156851 [-0.159856 to -0.153845]
2542.000000	-0.180682	-0.137660 [-0.140428 to -0.134892]
2544.000000	-0.166158	-0.120817 [-0.123375 to -0.118260]
2546.000000	-0.152684	-0.106036 [-0.108376 to -0.103695]
2548.000000	-0.140150	-0.093063 [-0.095201 to -0.090925]
2550.000000	-0.127873	-0.081678 [-0.083627 to -0.079729]
2552.000000	-0.116451	-0.071686 [-0.073460 to -0.069912]
2554.000000	-0.106267	-0.062916 [-0.064537 to -0.061296]
2556.000000	-0.096861	-0.055220 [-0.056695 to -0.053744]
2558.000000	-0.088138	-0.048465 [-0.049809 to -0.047120]
2560.000000	-0.079978	-0.042536 [-0.043770 to -0.041302]
2562.000000	-0.073066	-0.037333 [-0.038442 to -0.036224]
2564.000000	-0.065540	-0.032766 [-0.033755 to -0.031778]
2566.000000	-0.060062	-0.028758 [-0.029647 to -0.027869]
2568.000000	-0.055637	-0.025240 [-0.026048 to -0.024433]
2570.000000	-0.051168	-0.022153 [-0.022886 to -0.021420]
2572.000000	-0.047060	-0.019443 [-0.020106 to -0.018781]
2574.000000	-0.042186	-0.017065 [-0.017664 to -0.016466]
2576.000000	-0.038511	-0.014978 [-0.015519 to -0.014436]
2578.000000	-0.035809	-0.013146 [-0.013636 to -0.012655]
2580.000000	-0.032364	-0.011538 [-0.011981 to -0.011094]
2582.000000	-0.027843	-0.010126 [-0.010527 to -0.009726]
2584.000000	-0.024487	-0.008888 [-0.009249 to -0.008527]
2586.000000	-0.021734	-0.007801 [-0.008126 to -0.007475]
2588.000000	-0.020989	-0.006847 [-0.007140 to -0.006554]
2590.000000	-0.021344	-0.006009 [-0.006273 to -0.005746]
2592.000000	-0.019724	-0.005274 [-0.005511 to -0.005037]
2594.000000	-0.017138	-0.004629 [-0.004842 to -0.004416]
2596.000000	-0.015085	-0.004063 [-0.004254 to -0.003872]
2598.000000	-0.013985	-0.003566 [-0.003737 to -0.003394]
2600.000000	-0.012695	-0.003130 [-0.003283 to -0.002976]
2602.000000	-0.010616	-0.002747 [-0.002885 to -0.002609]
2604.000000	-0.008448	-0.002411 [-0.002534 to -0.002288]
2606.000000	-0.006998	-0.002116 [-0.002226 to -0.002006]
2608.000000	-0.004357	-0.001857 [-0.001956 to -0.001758]
2610.000000	-0.002984	-0.001630 [-0.001719 to -0.001541]
2612.000000	-0.002427	-0.001431 [-0.001510 to -0.001352]
2614.000000	-0.001668	-0.001256 [-0.001326 to -0.001185]
2616.000000	-0.002082	-0.001102 [-0.001165 to -0.001039]
2618.000000	-0.002397	-0.000967 [-0.001024 to -0.000911]
2620.000000	-0.002807	-0.000849 [-0.000900 to -0.000798]
2622.000000	-0.002647	-0.000745 [-0.000790 to -0.000700]
2624.000000	-0.002248	-0.000654 [-0.000694 to -0.000614]
2626.000000	-0.001508	-0.000574 [-0.000610 to -0.000538]
2628.000000	-0.000361	-0.000504 [-0.000536 to -0.000472]
2630.000000	0.000000	-0.000442 [-0.000471 to -0.000414]
2632.000000	0.000000	-0.000388 [-0.000414 to -0.000363]
2634.000000	0.000000	-0.000341 [-0.000363 to -0.000318]
2636.000000	0.000000	-0.000299 [-0.000319 to -0.000279]
2638.000000	0.000000	-0.000262 [-0.000280 to -0.000244]
2640.000000	0.000000	-0.000230 [-0.000246 to -0.000214]
2642.000000	0.000000	-0.000202 [-0.000217 to -0.000188]
2644.000000	0.000000	-0.000177 [-0.000190 to -0.000165]
2646.000000	0.000000	-0.000156 [-0.000167 to -0.000144]
2648.000000	0.000000	-0.000137 [-0.000147 to -0.000126]
2650.000000	0.000000	-0.000120 [-0.000129 to -0.000111]
2652.000000	0.000000	-0.000105 [-0.000113 to -0.000097]
2654.000000	0.000000	-0.000092 [-0.000100 to -0.000085]
2656.000000	0.000000	-0.000081 [-0.000087 to -0.000075]
2658.000000	0.000000	-0.000071 [-0.000077 to -0.000066]
2660.000000	0.000000	-0.000062 [-0.000068 to -0.000057]
2662.000000	0.000000	-0.000055 [-0.000059 to -0.000050]
2664.000000	0.000000	-0.000048 [-0.000052 to -0.000044]
2666.000000	0.000000	-0.000042 [-0.000046 to -0.000039]
2668.000000	0.000000	-0.000037 [-0.000040 to -0.000034]
2670.000000	0.000000	-0.000033 [-0.000035 to -0.000030]
2672.000000	0.000000	-0.000029 [-0.000031 to -0.000026]
2674.000000	0.000000	-0.000025 [-0.000027 to -0.000023]
2676.000000	0.000000	-0.000022 [-0.000024 to -0.000020]
2678.000000	0.000000	-0.000019 [-0.000021 to -0.000018]
2680.000000	0.000000	-0.000017 [-0.000019 to -0.000015]
2682.000000	0.000000	-0.000015 [-0.000016 to -0.000013]
2684.000000	0.000000	-0.000013 [-0.000014 to -0.000012]
2686.000000	0.000000	-0.000011 [-0.000013 to -0.000010]
2688.000000	0.000000	-0.000010 [-0.000011 to -0.000009]
2690.000000	0.000000	-0.000009 [-0.000010 to -0.000008]
2692.000000	0.000000	-0.000008 [-0.000009 to -0.000007]
2694.000000	0.000000	-0.000007 [-0.000008 to -0.000006]
2696.000000	0.000000	-0.000006 [-0.000007 to -0.000005]
2698.000000	0.000000	-0.000005 [-0.000006 to -0.000004]
2700.000000	0.000000	-0.000005 [-0.000005 to -0.000004]
2702.000000	0.000000	-0.000004 [-0.000004 to -0.000004]
2704.000000	0.000000	-0.000004 [-0.000004 to -0.000003]
2706.000000	0.000000	-0.000003 [-0.000004 to -0.000003]
2708.000000	0.000000	-0.000003 [-0.000003 to -0.000002]
2710.000000	0.000000	-0.000002 [-0.000003 to -0.000002]
2712.000000	0.000000	-0.000002 [-0.000002 to -0.000002]
2714.000000	0.000000	-0.000002 [-0.000003 to -0.000001]
2716.000000	0.000000	-0.000002 [-0.000002 to -0.000001]
2718.000000	0.000000	-0.000001 [-0.000002 to -0.000001]
2720.000000	0.000000	-0.000001 [-0.000001 to -0.000001]
2722.000000	0.000000	-0.000001 [-0.000001 to -0.000001]
2724.000000	0.000000	-0.000001 [-0.000001 to -0.000001]
2726.000000	0.000000	-0.000001 [-0.000001 to -0.000000]
2728.000000	0.000000	-0.000001 [-0.000001 to -0.000001]
2730.000000	0.000000	-0.000001 [-0.000001 to -0.000000]
2732.000000	0.000000	-0.000001 [-0.000001 to -0.000000]
2734.000000	0.000000	-0.000001 [-0.000001 to -0.000000]
2736.000000	0.000000	-0.000000 [-0.000001 to -0.000000]
2738.000000	0.000000	-0.000000 [-0.000001 to -0.000000]
2740.000000	0.000000	-0.000000 [-0.000001 to -0.000000]
2742.000000	0.000000	-0.000000 [-0.000001 to 0.000000]
2744.000000	0.000000	-0.000000 [-0.000000 to -0.000000]
2746.000000	0.000000	-0.000000 [-0.000000 to -0.000000]
2748.000000	0.000000	-0.000000 [-0.000000 to 0.000000]
2750.000000	0.000000	-0.000000 [-0.000000 to -0.000000]
2752.000000	0.000000	-0.000000 [-0.000000 to 0.000000]
2754.000000	0.000000	-0.000000 [-0.000001 to 0.000000]
2756.000000	0.000000	-0.000000 [-0.000000 to 0.000000]
2758.000000	0.000000	-0.000000 [-0.000000 to 0.000000]
2760.000000	0.000000	-0.000000 [-0.000001 to 0.000000]
2762.000000	0.000000	-0.000000 [-0.000001 to 0.000000]
2764.000000	0.000000	-0.000000 [-0.000000 to 0.000000]
2766.000000	0.000000	-0.000000 [-0.000000 to 0.000000]
2768.000000	0.000000	-0.000000 [-0.000000 to 0.000000]
2770.000000	0.000000	-0.000000 [-0.000000 to 0.000000]
2772.000000	0.000000	-0.000000 [-0.000000 to 0.000000]
2774.000000	0.000000	-0.000000 [-0.000001 to 0.000001]
2776.000000	0.000000	-0.000000 [-0.000000 to 0.000000]
2778.000000	0.000000	-0.000000 [-0.000001 to 0.000001]
2780.000000	0.000000	-0.000000 [-0.000000 to 0.000000]
2782.000000	0.000000	-0.000000 [-0.000000 to 0.000000]
2784.000000	0.000000	-0.000000 [-0.000000 to 0.000000]
2786.000000	0.000000	-0.000000 [-0.000001 to 0.000001]
2788.000000	0.000000	-0.000000 [-0.000000 to 0.000000]
2790.000000	0.000000	-0.000000 [-0.000000 to 0.000000]
2792.000000	0.000000	-0.000000 [-0.000000 to 0.000000]
2794.000000	0.000000	-0.000000 [-0.000000 to 0.000000]
2796.000000	0.000000	-0.000000 [-0.000000 to 0.000000]
2798.000000	0.000000	-0.000000 [-0.000000 to 0.000000]
2800.000000	0.000000	-0.000000 [-0.000000 to 0.000000]
2802.000000	0.000000	-0.000000 [-0.000001 to 0.000001]
2804.000000	0.000000	-0.000000 [-0.000000 to 0.000000]
2806.000000	0.000000	-0.000000 [-0.000000 to 0.000000]
2808.000000	0.000000	-0.000000 [-0.000000 to 0.000000]
2810.000000	0.000000	-0.000000 [-0.000000 to 0.000000]
2812.000000	0.000000	-0.000000 [-0.000000 to 0.000000]
2814.000000	0.000000	-0.000000 [-0.000000 to 0.000000]
2816.000000	0.000000	-0.000000 [-0.000000 to 0.000000]
2818.000000	0.000000	-0.000000 [-0.000000 to 0.000000]
2820.000000	0.000000	-0.000000 [-0.000000 to 0.000000]
2822.000000	0.000000	-0.000000 [-0.000000 to 0.000000]
2824.000000	0.000000	-0.000000 [-0.000000 to 0.000000]
2826.000000	0.000000	-0.000000 [-0.000000 to 0.000000]
2828.000000	0.000000	-0.000000 [-0.000000 to 0.000000]
2830.000000	0.000000	-0.000000 [-0.000000 to 0.000000]
2832.000000	0.000000	-0.000000 [-0.000000 to 0.000000]
2834.000000	0.000000	-0.000000 [-0.000000 to 0.000000]
2836.000000	0.000000	-0.000000 [-0.000000 to 0.000000]
2838.000000	0.000000	-0.000000 [-0.000000 to 0.000000]
2840.000000	0.000000	-0.000000 [-0.000000 to 0.000000]
2842.000000	0.000000	-0.000000 [-0.000000 to 0.000000]
2844.000000	0.000000	-0.000000 [-0.000000 to 0.000000]
2846.000000	0.000000	-0.000000 [-0.000000 to 0.000000]
2848.000000	0.000000	-0.000000 [-0.000000 to 0.000000]
2850.000000	0.000000	-0.000000 [-0.000000 to 0.000000]
2852.000000	0.000000	-0.000000 [-0.000000 to 0.000000]
2854.000000	0.000000	-0.000000 [-0.000000 to 0.000000]
2856.000000	0.000000	-0.000000 [-0.000000 to 0.000000]
2858.000000	0.000000	-0.000000 [-0.000000 to 0.000000]
2860.000000	0.000000	-0.000000 [-0.000000 to 0.000000]
2862.000000	0.000000	-0.000000 [-0.000000 to 0.000000]
2864.000000	0.000000	-0.000000 [-0.000000 to 0.000000]
2866.000000	0.000000	-0.000000 [-0.000000 to 0.000000]
2868.000000	0.000000	-0.000000 [-0.000000 to 0.000000]
2870.000000	0.000000	-0.000000 [-0.000000 to 0.000000]
2872.000000	0.000000	-0.000000 [-0.000000 to 0.000000]
2874.000000	0.000000	-0.000000 [-0.000000 to 0.000000]
2876.000000	0.000000	-0.000000 [-0.000000 to 0.000000]
2878.000000	0.000000	-0.000000 [-0.000000 to 0.000000]
2880.000000	0.000000	-0.000000 [-0.000000 to 0.000000]
2882.000000	0.000000	-0.000000 [-0.000000 to 0.000000]
2884.000000	0.001331	-0.000000 [-0.000000 to 0.000000]
2886.000000	-0.016328	0.005911 [0.000522 to 0.011300]
2888.000000	-0.149900	-0.128539 [-0.135359 to -0.121718]
2890.000000	-0.421408	-0.410671 [-0.418194 to -0.403148]
2892.000000	-0.785610	-0.778027 [-0.787643 to -0.768411]
2894.000000	-1.192830	-1.177581 [-1.189270 to -1.165893]
2896.000000	-1.600667	-1.575400 [-1.589366 to -1.561434]
2898.000000	-1.982935	-1.952468 [-1.969071 to -1.935866]
2900.000000	-2.331667	-2.299440 [-2.318899 to -2.279981]
2902.000000	-2.640878	-2.612755 [-2.635124 to -2.590386]
2904.000000	-2.910132	-2.892140 [-2.917335 to -2.866945]
2906.000000	-3.133855	-3.146606 [-3.173652 to -3.119561]
2908.000000	-3.233798	-3.234051 [-3.261581 to -3.206522]
2910.000000	-3.171471	-3.149087 [-3.176464 to -3.121710]
2912.000000	-2.989683	-2.956174 [-2.982930 to -2.929418]
2914.000000	-2.736969	-2.710370 [-2.735628 to -2.685111]
2916.000000	-2.458132	-2.447522 [-2.470691 to -2.424352]
2918.000000	-2.181130	-2.188437 [-2.209342 to -2.167532]
2920.000000	-1.920343	-1.944135 [-1.962824 to -1.925445]
2922.000000	-1.679966	-1.719721 [-1.736367 to -1.703075]
2924.000000	-1.464228	-1.513176 [-1.527881 to -1.498471]
2926.000000	-1.275745	-1.332568 [-1.345406 to -1.319730]
2928.000000	-1.111288	-1.172085 [-1.183520 to -1.160650]
2930.000000	-0.968693	-1.030089 [-1.040312 to -1.019867]
2932.000000	-0.845867	-0.904807 [-0.914022 to -0.895591]
2934.000000	-0.741529	-0.794479 [-0.802750 to -0.786207]
2936.000000	-0.650759	-0.697444 [-0.704832 to -0.690055]
2938.000000	-0.573362	-0.612170 [-0.618910 to -0.605431]
2940.000000	-0.507179	-0.537275 [-0.543474 to -0.531076]
2942.000000	-0.451357	-0.471517 [-0.477350 to -0.465684]
2944.000000	-0.403947	-0.413796 [-0.419114 to -0.408478]
2946.000000	-0.362481	-0.363136 [-0.368018 to -0.358254]
2948.000000	-0.326818	-0.318677 [-0.323188 to -0.314167]
2950.000000	-0.295726	-0.279663 [-0.283829 to -0.275497]
2952.000000	-0.267490	-0.245426 [-0.249354 to -0.241499]
2954.000000	-0.243308	-0.215383 [-0.219034 to -0.211732]
2956.000000	-0.220743	-0.189019 [-0.192433 to -0.185606]
2958.000000	-0.200906	-0.165884 [-0.168957 to -0.162812]
2960.000000	-0.183368	-0.145582 [-0.148377 to -0.142787]
2962.000000	-0.167061	-0.127766 [-0.130288 to -0.125243]
2964.000000	-0.151434	-0.112131 [-0.114500 to -0.109762]
2966.000000	-0.138929	-0.098410 [-0.100598 to -0.096222]
2968.000000	-0.128102	-0.086369 [-0.088376 to -0.084361]
2970.000000	-0.117220	-0.075801 [-0.077679 to -0.073923]
2972.000000	-0.107791	-0.066527 [-0.068242 to -0.064812]
2974.000000	-0.099296	-0.058388 [-0.059945 to -0.056830]
2976.000000	-0.090952	-0.051244 [-0.052705 to -0.049784]
2978.000000	-0.083117	-0.044975 [-0.046288 to -0.043663]
2980.000000	-0.075225	-0.039473 [-0.040647 to -0.038299]
2982.000000	-0.067935	-0.034644 [-0.035706 to -0.033582]
2984.000000	-0.061582	-0.030406 [-0.031407 to -0.029406]
2986.000000	-0.055333	-0.026687 [-0.027633 to -0.025740]
2988.000000	-0.050994	-0.023422 [-0.024263 to -0.022582]
2990.000000	-0.048408	-0.020557 [-0.021269 to -0.019845]
2992.000000	-0.045026	-0.018043 [-0.018734 to -0.017352]
2994.000000	-0.040031	-0.015836 [-0.016411 to -0.015260]
2996.000000	-0.034649	-0.013899 [-0.014518 to -0.013279]
2998.000000	-0.031342	-0.012198 [-0.012705 to -0.011692]
3000.000000	-0.029811	-0.010706 [-0.011137 to -0.010276]
3002.000000	-0.028019	-0.009397 [-0.009777 to -0.009016]
3004.000000	-0.025555	-0.008247 [-0.008588 to -0.007907]
3006.000000	-0.022992	-0.007239 [-0.007544 to -0.006933]
3008.000000	-0.020871	-0.006353 [-0.006628 to -0.006079]
3010.000000	-0.018789	-0.005576 [-0.005823 to -0.005330]
3012.000000	-0.015339	-0.004894 [-0.005115 to -0.004673]
3014.000000	-0.012852	-0.004295 [-0.004494 to -0.004097]
3016.000000	-0.010424	-0.003770 [-0.003948 to -0.003592]
3018.000000	-0.009248	-0.003309 [-0.003469 to -0.003149]
3020.000000	-0.007619	-0.002904 [-0.003048 to -0.002761]
3022.000000	-0.006542	-0.002549 [-0.002677 to -0.002421]
3024.000000	-0.005716	-0.002237 [-0.002352 to -0.002122]
3026.000000	-0.004955	-0.001964 [-0.002067 to -0.001861]
3028.000000	-0.005284	-0.001723 [-0.001816 to -0.001631]
3030.000000	-0.004305	-0.001513 [-0.001595 to -0.001430]
3032.000000	-0.003501	-0.001328 [-0.001401 to -0.001254]
3034.000000	-0.002673	-0.001165 [-0.001231 to -0.001099]
3036.000000	-0.002023	-0.001023 [-0.001082 to -0.000964]
3038.000000	-0.001339	-0.000898 [-0.000950 to -0.000845]
3040.000000	-0.000089	-0.000788 [-0.000835 to -0.000741]
3042.000000	0.000557	-0.000691 [-0.000734 to -0.000649]
3044.000000	0.000217	-0.000607 [-0.000644 to -0.000569]
3046.000000	-0.000263	-0.000533 [-0.000566 to -0.000499]
3048.000000	0.000342	-0.000467 [-0.000497 to -0.000438]
3050.000000	0.000000	-0.000410 [-0.000437 to -0.000384]
3052.000000	0.000000	-0.000360 [-0.000384 to -0.000336]
3054.000000	0.000000	-0.000316 [-0.000337 to -0.000295]
3056.000000	0.000000	-0.000277 [-0.000296 to -0.000258]
3058.000000	0.000000	-0.000243 [-0.000260 to -0.000227]
3060.000000	0.000000	-0.000214 [-0.000229 to -0.000199]
3062.000000	0.000000	-0.000188 [-0.000201 to -0.000174]
3064.000000	0.000000	-0.000165 [-0.000177 to -0.000153]
3066.000000	0.000000	-0.000144 [-0.000155 to -0.000134]
3068.000000	0.000000	-0.000127 [-0.000136 to -0.000117]
3070.000000	0.000000	-0.000111 [-0.000120 to -0.000103]
3072.000000	0.000000	-0.000098 [-0.000105 to -0.000090]
3074.000000	0.000000	-0.000086 [-0.000093 to -0.000079]
3076.000000	0.000000	-0.000075 [-0.000081 to -0.000069]
3078.000000	0.000000	-0.000066 [-0.000071 to -0.000061]
3080.000000	0.000000	-0.000058 [-0.000063 to -0.000053]
3082.000000	0.000000	-0.000051 [-0.000055 to -0.000047]
3084.000000	0.000000	-0.000045 [-0.000048 to -0.000041]
3086.000000	0.000000	-0.000039 [-0.000042 to -0.000036]
3088.000000	0.000000	-0.000034 [-0.000037 to -0.000031]
3090.000000	0.000000	-0.000030 [-0.000033 to -0.000028]
3092.000000	0.000000	-0.000026 [-0.000029 to -0.000024]
3094.000000	0.000000	-0.000023 [-0.000025 to -0.000021]
3096.000000	0.000000	-0.000020 [-0.000022 to -0.000018]
3098.000000	0.000000	-0.000018 [-0.000020 to -0.000016]
3100.000000	0.000000	-0.000016 [-0.000017 to -0.000014]
3102.000000	0.000000	-0.000014 [-0.000015 to -0.000012]
3104.000000	0.000000	-0.000012 [-0.000013 to -0.000011]
3106.000000	0.000000	-0.000011 [-0.000012 to -0.000010]
3108.000000	0.000000	-0.000009 [-0.000010 to -0.000008]
3110.000000	0.000000	-0.000008 [-0.000009 to -0.000007]
3112.000000	0.000000	-0.000007 [-0.000008 to -0.000006]
3114.000000	0.000000	-0.000006 [-0.000007 to -0.000006]
3116.000000	0.000000	-0.000006 [-0.000006 to -0.000005]
3118.000000	0.000000	-0.000005 [-0.000006 to -0.000004]
3120.000000	0.000000	-0.000004 [-0.000005 to -0.000004]
3122.000000	0.000000	-0.000004 [-0.000004 to -0.000003]
3124.000000	0.000000	-0.000003 [-0.000004 to -0.000003]
3126.000000	0.000000	-0.000003 [-0.000003 to -0.000003]
3128.000000	0.000000	-0.000003 [-0.000003 to -0.000002]
3130.000000	0.000000	-0.000002 [-0.000003 to -0.000002]
3132.000000	0.000000	-0.000002 [-0.000002 to -0.000002]
3134.000000	0.000000	-0.000002 [-0.000002 to -0.000001]
3136.000000	0.000000	-0.000002 [-0.000002 to -0.000001]
3138.000000	0.000000	-0.000001 [-0.000002 to -0.000001]
3140.000000	0.000000	-0.000001 [-0.000001 to -0.000001]
3142.000000	0.000000	-0.000001 [-0.000002 to -0.000000]
3144.000000	0.000000	-0.000001 [-0.000001 to -0.000001]
3146.000000	0.000000	-0.000001 [-0.000001 to -0.000001]
3148.000000	0.000000	-0.000001 [-0.000001 to -0.000000]
3150.000000	0.000000	-0.000001 [-0.000001 to -0.000000]
3152.000000	0.000000	-0.000001 [-0.000001 to -0.000000]
3154.000000	0.000000	-0.000000 [-0.000001 to 0.000000]
3156.000000	0.000000	-0.000000 [-0.000001 to -0.000000]
3158.000000	0.000000	-0.000000 [-0.000001 to -0.000000]
3160.000000	0.000000	-0.000000 [-0.000000 to -0.000000]
3162.000000	0.000000	-0.000000 [-0.000000 to -0.000000]
3164.000000	0.000000	-0.000000 [-0.000000 to -0.000000]
3166.000000	0.000000	-0.000000 [-0.000000 to -0.000000]
3168.000000	0.000000	-0.000000 [-0.000000 to 0.000000]
3170.000000	0.000000	-0.000000 [-0.000001 to 0.000001]
3172.000000	0.000000	-0.000000 [-0.000000 to -0.000000]
3174.000000	0.000000	-0.000000 [-0.000001 to 0.000000]
3176.000000	0.000000	-0.000000 [-0.000000 to 0.000000]
3178.000000	0.000000	-0.000000 [-0.000000 to 0.000000]
3180.000000	0.000000	-0.000000 [-0.000000 to 0.000000]
3182.000000	0.000000	-0.000000 [-0.000000 to 0.000000]
3184.000000	0.000000	-0.000000 [-0.000001 to 0.000001]
3186.000000	0.000000	-0.000000 [-0.000001 to 0.000000]
3188.000000	0.000000	-0.000000 [-0.000000 to 0.000000]
3190.000000	0.000000	-0.000000 [-0.000000 to 0.000000]
3192.000000	0.000000	-0.000000 [-0.000000 to 0.000000]
3194.000000	0.000000	-0.000000 [-0.000000 to 0.000000]
3196.000000	0.000000	-0.000000 [-0.000000 to -0.000000]
3198.000000	0.000000	-0.000000 [-0.000000 to 0.000000]
3200.000000	0.000000	-0.000000 [-0.000000 to 0.000000]
3202.000000	0.000000	-0.000000 [-0.000000 to 0.000000]
3204.000000	0.000000	-0.000000 [-0.000000 to 0.000000]
3206.000000	0.000000	-0.000000 [-0.000000 to 0.000000]
3208.000000	0.000000	-0.000000 [-0.000000 to 0.000000]
3210.000000	0.000000	-0.000000 [-0.000000 to 0.000000]
3212.000000	0.000000	-0.000000 [-0.000001 to 0.000000]
3214.000000	0.000000	-0.000000 [-0.000000 to 0.000000]
3216.000000	0.000000	-0.000000 [-0.000000 to 0.000000]
3218.000000	0.000000	-0.000000 [-0.000000 to 0.000000]
3220.000000	0.000000	-0.000000 [-0.000000 to 0.000000]
3222.000000	0.000000	-0.000000 [-0.000000 to 0.000000]
3224.000000	0.000000	-0.000000 [-0.000001 to 0.000001]
3226.000000	0.000000	-0.000000 [-0.000001 to 0.000001]
3228.000000	0.000000	-0.000000 [-0.000001 to 0.000001]
3230.000000	0.000000	-0.000000 [-0.000000 to 0.000000]
3232.000000	0.000000	-0.000000 [-0.000000 to 0.000000]
3234.000000	0.000000	-0.000000 [-0.000000 to 0.000000]
3236.000000	0.000000	-0.000000 [-0.000000 to 0.000000]
3238.000000	0.000000	-0.000000 [-0.000000 to 0.000000]
3240.000000	0.000000	-0.000000 [-0.000000 to 0.000000]
3242.000000	0.000000	-0.000000 [-0.000000 to 0.000000]
3244.000000	0.000000	-0.000000 [-0.000000 to 0.000000]
3246.000000	0.000000	-0.000000 [-0.000000 to 0.000000]
3248.000000	0.000000	-0.000000 [-0.000000 to 0.000000]
3250.000000	0.000000	-0.000000 [-0.000000 to 0.000000]
3252.000000	0.000000	-0.000000 [-0.000000 to 0.000000]
3254.000000	0.000000	-0.000000 [-0.000001 to 0.000001]
3256.000000	0.000000	-0.000000 [-0.000000 to 0.000000]
3258.000000	0.000000	-0.000000 [-0.000000 to 0.000000]
3260.000000	0.000000	-0.000000 [-0.000000 to 0.000000]
3262.000000	0.000000	-0.000000 [-0.000000 to 0.000000]
3264.000000	0.000000	-0.000000 [-0.000000 to 0.000000]
3266.000000	0.000000	-0.000000 [-0.000000 to 0.000000]
3268.000000	0.000000	-0.000000 [-0.000001 to 0.000001]
3270.000000	0.000000	-0.000000 [-0.000000 to 0.000000]
3272.000000	0.000000	-0.000000 [-0.000000 to 0.000000]
3274.000000	0.000000	-0.000000 [-0.000000 to 0.000000]
3276.000000	0.000000	-0.000000 [-0.000000 to 0.000000]
3278.000000	0.000000	-0.000000 [-0.000000 to 0.000000]
3280.000000	0.000000	-0.000000 [-0.000000 to 0.000000]
3282.000000	0.000000	-0.000000 [-0.000001 to 0.000001]
3284.000000	0.000000	-0.000000 [-0.000000 to 0.000000]
3286.000000	0.000000	-0.000000 [-0.000000 to 0.000000]
3288.000000	0.000000	-0.000000 [-0.000000 to 0.000000]
3290.000000	0.000000	-0.000000 [-0.000000 to 0.000000]
3292.000000	0.000000	-0.000000 [-0.000000 to 0.000000]
3294.000000	0.000000	-0.000000 [-0.000001 to 0.000001]
3296.000000	0.000000	-0.000000 [-0.000000 to 0.000000]
3298.000000	0.000000	-0.000000 [-0.000000 to 0.000000]
3300.000000	0.000000	-0.000000 [-0.000000 to 0.000000]
3302.000000	0.000000	-0.000000 [-0.000001 to 0.000001]
3304.000000	-0.001202	-0.000000 [-0.000000 to 0.000000]
3306.000000	-0.014383	0.007773 [0.002535 to 0.013011]
3308.000000	-0.120297	-0.114897 [-0.121653 to -0.108141]
3310.000000	-0.355986	-0.375960 [-0.383542 to -0.368379]
3312.000000	-0.685179	-0.716686 [-0.726088 to -0.707285]
3314.000000	-1.059432	-1.087261 [-1.098404 to -1.076119]
3316.000000	-1.435838	-1.455959 [-1.469138 to -1.442780]
3318.000000	-1.791715	-1.805053 [-1.820787 to -1.789320]
3320.000000	-2.116617	-2.125860 [-2.144249 to -2.107470]
3322.000000	-2.404403	-2.415094 [-2.436296 to -2.393891]
3324.000000	-2.655776	-2.672534 [-2.696514 to -2.648553]
3326.000000	-2.868424	-2.908984 [-2.933934 to -2.884033]
3328.000000	-2.978203	-2.990673 [-3.015920 to -2.965426]
3330.000000	-2.937865	-2.911595 [-2.937079 to -2.886111]
3332.000000	-2.780738	-2.732239 [-2.757502 to -2.706977]
3334.000000	-2.554860	-2.504050 [-2.528098 to -2.480001]
3336.000000	-2.301808	-2.260343 [-2.282464 to -2.238222]
3338.000000	-2.046109	-2.020368 [-2.040287 to -2.000449]
3340.000000	-1.803268	-1.794269 [-1.812074 to -1.776464]
3342.000000	-1.580819	-1.582877 [-1.598705 to -1.567050]
3344.000000	-1.380818	-1.396209 [-1.410172 to -1.382247]
3346.000000	-1.204130	-1.229328 [-1.241858 to -1.216799]
3348.000000	-1.050249	-1.081090 [-1.092171 to -1.070009]
3350.000000	-0.916360	-0.949969 [-0.959768 to -0.940169]
3352.000000	-0.801874	-0.834313 [-0.843068 to -0.825559]
3354.000000	-0.704439	-0.732490 [-0.740278 to -0.724702]
3356.000000	-0.620061	-0.642955 [-0.650134 to -0.635775]
3358.000000	-0.548356	-0.564289 [-0.570813 to -0.557764]
3360.000000	-0.485942	-0.495209 [-0.501192 to -0.489226]
3362.000000	-0.431654	-0.434567 [-0.440043 to -0.429091]
3364.000000	-0.387812	-0.381344 [-0.386308 to -0.376379]
3366.000000	-0.348311	-0.334637 [-0.339216 to -0.330058]
3368.000000	-0.313137	-0.293653 [-0.297943 to -0.289363]
3370.000000	-0.283377	-0.257690 [-0.261660 to -0.253720]
3372.000000	-0.257731	-0.226135 [-0.229735 to -0.222535]
3374.000000	-0.236145	-0.198446 [-0.201742 to -0.195151]
3376.000000	-0.216741	-0.174150 [-0.177212 to -0.171089]
3378.000000	-0.198110	-0.152831 [-0.155663 to -0.150000]
3380.000000	-0.181502	-0.134123 [-0.136732 to -0.131515]
3382.000000	-0.166989	-0.117707 [-0.120110 to -0.115305]
3384.000000	-0.154792	-0.103301 [-0.105524 to -0.101079]
3386.000000	-0.142310	-0.090659 [-0.092747 to -0.088571]
3388.000000	-0.130891	-0.079565 [-0.081464 to -0.077666]
3390.000000	-0.120184	-0.069829 [-0.071533 to -0.068126]
3392.000000	-0.109557	-0.061285 [-0.062792 to -0.059778]
3394.000000	-0.101837	-0.053787 [-0.055139 to -0.052434]
3396.000000	-0.094998	-0.047206 [-0.048434 to -0.045978]
3398.000000	-0.088950	-0.041431 [-0.042552 to -0.040309]
3400.000000	-0.080269	-0.036362 [-0.037391 to -0.035333]
3402.000000	-0.072487	-0.031914 [-0.032846 to -0.030981]
3404.000000	-0.065877	-0.028009 [-0.028871 to -0.027147]
3406.000000	-0.060646	-0.024583 [-0.025391 to -0.023775]
3408.000000	-0.056528	-0.021576 [-0.022305 to -0.020846]
3410.000000	-0.052483	-0.018936 [-0.019595 to -0.018278]
3412.000000	-0.048424	-0.016620 [-0.017200 to -0.016040]
3414.000000	-0.045452	-0.014587 [-0.015141 to -0.014033]
3416.000000	-0.041313	-0.012803 [-0.013308 to -0.012298]
3418.000000	-0.038028	-0.011237 [-0.011685 to -0.010788]
3420.000000	-0.034757	-0.009862 [-0.010260 to -0.009465]
3422.000000	-0.031684	-0.008656 [-0.009010 to -0.008301]
3424.000000	-0.029832	-0.007597 [-0.007914 to -0.007280]
3426.000000	-0.028569	-0.006668 [-0.006951 to -0.006384]
3428.000000	-0.027117	-0.005852 [-0.006107 to -0.005598]
3430.000000	-0.025455	-0.005136 [-0.005365 to -0.004908]
3432.000000	-0.023941	-0.004508 [-0.004713 to -0.004303]
3434.000000	-0.023605	-0.003957 [-0.004140 to -0.003773]
3436.000000	-0.021783	-0.003473 [-0.003638 to -0.003308]
3438.000000	-0.019079	-0.003048 [-0.003196 to -0.002900]
3440.000000	-0.017316	-0.002675 [-0.002808 to -0.002543]
3442.000000	-0.016827	-0.002348 [-0.002467 to -0.002229]
3444.000000	-0.014891	-0.002061 [-0.002167 to -0.001954]
3446.000000	-0.013490	-0.001809 [-0.001904 to -0.001713]
3448.000000	-0.013791	-0.001587 [-0.001673 to -0.001502]
3450.000000	-0.013581	-0.001393 [-0.001470 to -0.001317]
3452.000000	-0.011148	-0.001223 [-0.001291 to -0.001155]
3454.000000	-0.007203	-0.001073 [-0.001134 to -0.001012]
3456.000000	-0.005389	-0.000942 [-0.000997 to -0.000888]
3458.000000	-0.003155	-0.000827 [-0.000876 to -0.000778]
3460.000000	-0.003024	-0.000726 [-0.000769 to -0.000682]
3462.000000	-0.004305	-0.000637 [-0.000676 to -0.000598]
3464.000000	-0.003807	-0.000559 [-0.000594 to -0.000524]
3466.000000	-0.001996	-0.000491 [-0.000522 to -0.000460]
3468.000000	-0.000927	-0.000431 [-0.000458 to -0.000403]
3470.000000	0.000000	-0.000378 [-0.000403 to -0.000353]
3472.000000	0.000000	-0.000332 [-0.000354 to -0.000310]
3474.000000	0.000000	-0.000291 [-0.000311 to -0.000272]
3476.000000	0.000000	-0.000256 [-0.000273 to -0.000238]
3478.000000	0.000000	-0.000224 [-0.000240 to -0.000209]
3480.000000	0.000000	-0.000197 [-0.000211 to -0.000183]
3482.000000	0.000000	-0.000173 [-0.000185 to -0.000160]
3484.000000	0.000000	-0.000152 [-0.000163 to -0.000141]
3486.000000	0.000000	-0.000133 [-0.000143 to -0.000123]
3488.000000	0.000000	-0.000117 [-0.000126 to -0.000108]
3490.000000	0.000000	-0.000103 [-0.000110 to -0.000095]
3492.000000	0.000000	-0.000090 [-0.000097 to -0.000083]
3494.000000	0.000000	-0.000079 [-0.000085 to -0.000073]
3496.000000	0.000000	-0.000069 [-0.000075 to -0.000064]
3498.000000	0.000000	-0.000061 [-0.000066 to -0.000056]
3500.000000	0.000000	-0.000053 [-0.000058 to -0.000049]
3502.000000	0.000000	-0.000047 [-0.000051 to -0.000043]
3504.000000	0.000000	-0.000041 [-0.000045 to -0.000038]
3506.000000	0.000000	-0.000036 [-0.000039 to -0.000033]
3508.000000	0.000000	-0.000032 [-0.000034 to -0.000029]
3510.000000	0.000000	-0.000028 [-0.000030 to -0.000025]
3512.000000	0.000000	-0.000024 [-0.000027 to -0.000022]
3514.000000	0.000000	-0.000021 [-0.000023 to -0.000020]
3516.000000	0.000000	-0.000019 [-0.000020 to -0.000017]
3518.000000	0.000000	-0.000017 [-0.000018 to -0.000015]
3520.000000	0.000000	-0.000014 [-0.000016 to -0.000013]
3522.000000	0.000000	-0.000013 [-0.000014 to -0.000012]
3524.000000	0.000000	-0.000011 [-0.000012 to -0.000010]
3526.000000	0.000000	-0.000010 [-0.000011 to -0.000009]
3528.000000	0.000000	-0.000009 [-0.000009 to -0.000008]
3530.000000	0.000000	-0.000008 [-0.000008 to -0.000007]
3532.000000	0.000000	-0.000007 [-0.000007 to -0.000006]
3534.000000	0.000000	-0.000006 [-0.000006 to -0.000005]
3536.000000	0.000000	-0.000005 [-0.000006 to -0.000005]
3538.000000	0.000000	-0.000004 [-0.000005 to -0.000004]
3540.000000	0.000000	-0.000004 [-0.000005 to -0.000003]
3542.000000	0.000000	-0.000003 [-0.000004 to -0.000003]
3544.000000	0.000000	-0.000003 [-0.000003 to -0.000003]
3546.000000	0.000000	-0.000003 [-0.000003 to -0.000002]
3548.000000	0.000000	-0.000002 [-0.000003 to -0.000002]
3550.000000	0.000000	-0.000002 [-0.000003 to -0.000002]
3552.000000	0.000000	-0.000002 [-0.000003 to -0.000001]
3554.000000	0.000000	-0.000002 [-0.000002 to -0.000001]
3556.000000	0.000000	-0.000001 [-0.000002 to -0.000001]
3558.000000	0.000000	-0.000001 [-0.000002 to -0.000001]
3560.000000	0.000000	-0.000001 [-0.000002 to -0.000000]
3562.000000	0.000000	-0.000001 [-0.000001 to -0.000001]
3564.000000	0.000000	-0.000001 [-0.000001 to -0.000000]
3566.000000	0.000000	-0.000001 [-0.000001 to -0.000000]
3568.000000	0.000000	-0.000001 [-0.000001 to -0.000001]
3570.000000	0.000000	-0.000001 [-0.000001 to -0.000000]
3572.000000	0.000000	-0.000000 [-0.000001 to -0.000000]
3574.000000	0.000000	-0.000000 [-0.000001 to -0.000000]
3576.000000	0.000000	-0.000000 [-0.000001 to -0.000000]
3578.000000	0.000000	-0.000000 [-0.000000 to -0.000000]
3580.000000	0.000000	-0.000000 [-0.000001 to 0.000001]
3582.000000	0.000000	-0.000000 [-0.000000 to -0.000000]
3584.000000	0.000000	-0.000000 [-0.000001 to 0.000000]
3586.000000	0.000000	-0.000000 [-0.000000 to 0.000000]
3588.000000	0.000000	-0.000000 [-0.000001 to 0.000000]
3590.000000	0.000000	-0.000000 [-0.000001 to 0.000000]
3592.000000	0.000000	-0.000000 [-0.000000 to -0.000000]
3594.000000	0.000000	-0.000000 [-0.000000 to 0.000000]
3596.000000	0.000000	-0.000000 [-0.000000 to -0.000000]
3598.000000	0.000000	-0.000000 [-0.000001 to 0.000000]
3600.000000	0.000000	-0.000000 [-0.000000 to 0.000000]
3602.000000	0.000000	-0.000000 [-0.000000 to 0.000000]
3604.000000	0.000000	-0.000000 [-0.000000 to 0.000000]
3606.000000	0.000000	-0.000000 [-0.000001 to 0.000001]
3608.000000	0.000000	-0.000000 [-0.000000 to 0.000000]
3610.000000	0.000000	-0.000000 [-0.000000 to 0.000000]
3612.000000	0.000000	-0.000000 [-0.000000 to 0.000000]
3614.000000	0.000000	-0.000000 [-0.000000 to 0.000000]
3616.000000	0.000000	-0.000000 [-0.000000 to 0.000000]
3618.000000	0.000000	-0.000000 [-0.000000 to 0.000000]
3620.000000	0.000000	-0.000000 [-0.000000 to 0.000000]
3622.000000	0.000000	-0.000000 [-0.000000 to 0.000000]
3624.000000	0.000000	-0.000000 [-0.000000 to 0.000000]
3626.000000	0.000000	-0.000000 [-0.000000 to 0.000000]
3628.000000	0.000000	-0.000000 [-0.000000 to 0.000000]
3630.000000	0.000000	-0.000000 [-0.000000 to 0.000000]
3632.000000	0.000000	-0.000000 [-0.000001 to 0.000001]
3634.000000	0.000000	-0.000000 [-0.000000 to 0.000000]
3636.000000	0.000000	-0.000000 [-0.000000 to 0.000000]
3638.000000	0.000000	-0.000000 [-0.000001 to 0.000001]
3640.000000	0.000000	-0.000000 [-0.000001 to 0.000001]
3642.000000	0.000000	-0.000000 [-0.000000 to 0.000000]
3644.000000	0.000000	-0.000000 [-0.000001 to 0.000001]
3646.000000	0.000000	-0.000000 [-0.000000 to 0.000000]
3648.000000	0.000000	-0.000000 [-0.000000 to 0.000000]
3650.000000	0.000000	-0.000000 [-0.000000 to 0.000000]
3652.000000	0.000000	-0.000000 [-0.000000 to 0.000000]
3654.000000	0.000000	-0.000000 [-0.000000 to 0.000000]
3656.000000	0.000000	-0.000000 [-0.000001 to 0.000001]
3658.000000	0.000000	-0.000000 [-0.000000 to 0.000000]
3660.000000	0.000000	-0.000000 [-0.000000 to 0.000000]
3662.000000	0.000000	-0.000000 [-0.000001 to 0.000001]
3664.000000	0.000000	-0.000000 [-0.000000 to 0.000000]
3666.000000	0.000000	-0.000000 [-0.000000 to 0.000000]
3668.000000	0.000000	-0.000000 [-0.000000 to 0.000000]
3670.000000	0.000000	-0.000000 [-0.000000 to 0.000000]
3672.000000	0.000000	-0.000000 [-0.000000 to 0.000000]
3674.000000	0.000000	-0.000000 [-0.000000 to 0.000000]
3676.000000	0.000000	-0.000000 [-0.000000 to 0.000000]
3678.000000	0.000000	-0.000000 [-0.000000 to 0.000000]
3680.000000	0.000000	-0.000000 [-0.000001 to 0.000001]
3682.000000	0.000000	-0.000000 [-0.000000 to 0.000000]
3684.000000	0.000000	-0.000000 [-0.000000 to 0.000000]
3686.000000	0.000000	-0.000000 [-0.000000 to 0.000000]
3688.000000	0.000000	-0.000000 [-0.000000 to 0.000000]
3690.000000	0.000000	-0.000000 [-0.000000 to 0.000000]
3692.000000	0.000000	-0.000000 [-0.000000 to -0.000000]
3694.000000	0.000000	-0.000000 [-0.000001 to 0.000001]
3696.000000	0.000000	-0.000000 [-0.000000 to 0.000000]
3698.000000	0.000000	-0.000000 [-0.000000 to 0.000000]
3700.000000	0.000000	-0.000000 [-0.000000 to 0.000000]
3702.000000	0.000000	-0.000000 [-0.000001 to 0.000001]
3704.000000	0.000000	-0.000000 [-0.000001 to 0.000001]
3706.000000	0.000000	-0.000000 [-0.000001 to 0.000001]
3708.000000	0.000000	-0.000000 [-0.000000 to 0.000000]
3710.000000	0.000000	-0.000000 [-0.000000 to 0.000000]
3712.000000	0.000000	-0.000000 [-0.000000 to 0.000000]
3714.000000	0.000000	-0.000000 [-0.000000 to 0.000000]
3716.000000	0.000000	-0.000000 [-0.000000 to 0.000000]
3718.000000	0.000000	-0.000000 [-0.000000 to 0.000000]
3720.000000	0.000000	-0.000000 [-0.000001 to 0.000001]
3722.000000	0.000000	-0.000000 [-0.000000 to 0.000000]
3724.000000	0.000188	-0.000000 [-0.000001 to 0.000001]
3726.000000	-0.008093	0.009622 [0.004530 to 0.014713]
3728.000000	-0.099602	-0.100527 [-0.107114 to -0.093939]
3730.000000	-0.311936	-0.339091 [-0.346488 to -0.331694]
3732.000000	-0.609900	-0.651426 [-0.660447 to -0.642404]
3734.000000	-0.949498	-0.991281 [-1.001947 to -0.980616]
3736.000000	-1.292841	-1.329309 [-1.341976 to -1.316642]
3738.000000	-1.618997	-1.649159 [-1.664185 to -1.634133]
3740.000000	-1.917335	-1.942842 [-1.960528 to -1.925157]
3742.000000	-2.182199	-2.207351 [-2.227656 to -2.187046]
3744.000000	-2.413995	-2.442499 [-2.465324 to -2.419674]
3746.000000	-2.609328	-2.660766 [-2.683997 to -2.637536]
3748.000000	-2.717910	-2.737187 [-2.760512 to -2.713863]
3750.000000	-2.689181	-2.665027 [-2.688915 to -2.641138]
3752.000000	-2.554030	-2.500460 [-2.524379 to -2.476541]
3754.000000	-2.352439	-2.291096 [-2.313939 to -2.268253]
3756.000000	-2.121992	-2.067621 [-2.088623 to -2.046619]
3758.000000	-1.888834	-1.847694 [-1.866660 to -1.828728]
3760.000000	-1.665602	-1.640587 [-1.657541 to -1.623633]
3762.000000	-1.461166	-1.447037 [-1.462066 to -1.432007]
3764.000000	-1.277590	-1.276187 [-1.289491 to -1.262883]
3766.000000	-1.115072	-1.123494 [-1.135246 to -1.111743]
3768.000000	-0.972216	-0.987895 [-0.998198 to -0.977593]
3770.000000	-0.846746	-0.867982 [-0.877078 to -0.858886]
3772.000000	-0.739601	-0.762235 [-0.770344 to -0.754126]
3774.000000	-0.648763	-0.669152 [-0.676621 to -0.661682]
3776.000000	-0.571144	-0.587315 [-0.594006 to -0.580624]
3778.000000	-0.504640	-0.515423 [-0.521508 to -0.509337]
3780.000000	-0.448335	-0.452299 [-0.457744 to -0.446853]
3782.000000	-0.399696	-0.396892 [-0.401912 to -0.391871]
3784.000000	-0.355801	-0.348267 [-0.352901 to -0.343633]
3786.000000	-0.318564	-0.305600 [-0.310025 to -0.301176]
3788.000000	-0.287849	-0.268163 [-0.272252 to -0.264075]
3790.000000	-0.260059	-0.235315 [-0.239047 to -0.231584]
3792.000000	-0.235242	-0.206494 [-0.209909 to -0.203080]
3794.000000	-0.213786	-0.181206 [-0.184331 to -0.178082]
3796.000000	-0.195117	-0.159018 [-0.161946 to -0.156090]
3798.000000	-0.177795	-0.139549 [-0.142304 to -0.136793]
3800.000000	-0.162713	-0.122465 [-0.124974 to -0.119956]
3802.000000	-0.149536	-0.107474 [-0.109687 to -0.105262]
3804.000000	-0.138154	-0.094320 [-0.096282 to -0.092357]
3806.000000	-0.127519	-0.082776 [-0.084614 to -0.080938]
3808.000000	-0.116621	-0.072646 [-0.074365 to -0.070927]
3810.000000	-0.106600	-0.063756 [-0.065338 to -0.062174]
3812.000000	-0.097266	-0.055955 [-0.057397 to -0.054512]
3814.000000	-0.089823	-0.049108 [-0.050471 to -0.047745]
3816.000000	-0.082054	-0.043100 [-0.044397 to -0.041802]
3818.000000	-0.075945	-0.037826 [-0.038916 to -0.036737]
3820.000000	-0.070414	-0.033199 [-0.034140 to -0.032258]
3822.000000	-0.065591	-0.029137 [-0.029994 to -0.028280]
3824.000000	-0.059050	-0.025573 [-0.026353 to -0.024792]
3826.000000	-0.053084	-0.022444 [-0.023155 to -0.021733]
3828.000000	-0.048221	-0.019699 [-0.020347 to -0.019050]
3830.000000	-0.043061	-0.017289 [-0.017878 to -0.016700]
3832.000000	-0.038273	-0.015174 [-0.015709 to -0.014639]
3834.000000	-0.032863	-0.013318 [-0.013801 to -0.012834]
3836.000000	-0.029930	-0.011689 [-0.012125 to -0.011252]
3838.000000	-0.025839	-0.010259 [-0.010652 to -0.009865]
3840.000000	-0.023459	-0.009004 [-0.009358 to -0.008650]
3842.000000	-0.021622	-0.007903 [-0.008222 to -0.007584]
3844.000000	-0.020510	-0.006936 [-0.007223 to -0.006649]
3846.000000	-0.019887	-0.006088 [-0.006346 to -0.005829]
3848.000000	-0.019257	-0.005343 [-0.005575 to -0.005111]
3850.000000	-0.017048	-0.004689 [-0.004898 to -0.004481]
3852.000000	-0.014830	-0.004116 [-0.004303 to -0.003929]
3854.000000	-0.013249	-0.003612 [-0.003780 to -0.003444]
3856.000000	-0.010686	-0.003171 [-0.003321 to -0.003020]
3858.000000	-0.008056	-0.002783 [-0.002918 to -0.002648]
3860.000000	-0.005469	-0.002442 [-0.002564 to -0.002321]
3862.000000	-0.004792	-0.002144 [-0.002252 to -0.002035]
3864.000000	-0.004031	-0.001881 [-0.001979 to -0.001784]
3866.000000	-0.004850	-0.001651 [-0.001738 to -0.001564]
3868.000000	-0.004577	-0.001449 [-0.001528 to -0.001371]
3870.000000	-0.003777	-0.001272 [-0.001342 to -0.001202]
3872.000000	-0.003813	-0.001116 [-0.001179 to -0.001054]
3874.000000	-0.002550	-0.000980 [-0.001036 to -0.000924]
3876.000000	-0.002397	-0.000860 [-0.000910 to -0.000810]
3878.000000	-0.001270	-0.000755 [-0.000799 to -0.000710]
3880.000000	0.000334	-0.000663 [-0.000702 to -0.000623]
3882.000000	0.000293	-0.000581 [-0.000617 to -0.000546]
3884.000000	0.000190	-0.000510 [-0.000542 to -0.000479]
3886.000000	0.000452	-0.000448 [-0.000476 to -0.000420]
3888.000000	-0.000178	-0.000393 [-0.000418 to -0.000368]
3890.000000	0.000000	-0.000345 [-0.000368 to -0.000322]
3892.000000	0.000000	-0.000303 [-0.000323 to -0.000283]
3894.000000	0.000000	-0.000266 [-0.000284 to -0.000248]
3896.000000	0.000000	-0.000233 [-0.000249 to -0.000217]
3898.000000	0.000000	-0.000205 [-0.000219 to -0.000191]
[truncated: 4,114 more rows]
