# Supplementary material for: Isothermal titration calorimetry and surface plasmon resonance analysis using the dynamic approach
Source: Biochem Biophys Rep. 2019 Dec 17;21:100712. doi: 10.1016/j.bbrep.2019.100712 (PMC6926116; doi:10.1016/j.bbrep.2019.100712)
Supplement: Multimedia component 2 [file mmc2.zip › Figure_3/BCLXL/Threestate_ODE.m]

function dy = Threestate_ODE(t,y,K)

%dy = zeros(11,1);    % a column vector
dy = zeros(8,1);
%{


		K(1,1)=abs(a(1,1));				% K_on_1
		K(2,1)=abs(a(1,2));				% K_off_1
		K(3,1)=abs(a(1,3));				% K_on_2
		K(4,1)=abs(a(1,4));				% K_off_2
		K(5,1)=abs(a(1,5));				% N
		K(6,1)=abs(a(1,6));				% M
		K(7,1)=a(1,7);				% Del_H_1
		K(8,1)=a(1,8);				% Del_H_2
		K(9,1)=a(1,9);				% Del_H_dilution
		K(10,1)=V_0;				% V_0
		K(11,1)=1/abs(a(1,11));			% Lig mix rate after injection
		K(12,1)=1/abs(a(1,12));			% Heat of dil of PL1 mix rate
		K(13,1)=1/abs(a(1,12));			% Heat of dil of PL2 mix rate
		K(14,1)=1/abs(a(1,12));			% Heat of dil of L mix rate
		K(15,1)=abs(a(1,13))*MICRO;			% Prot(uM)
		K(16,1)=abs(a(1,14))*MICRO;			% Lig (uM)

		K(17,1)=abs(a(1,15));			% Amp
		K(18,1)=a(1,17);			% Baseline

Y1: L
Y2: L1
Y3: P
Y4: PL1
Y5: PL2
Y6: PL1'
Y7: PL2'
Y8: L1'
Y9: P1

%}


dy(1) = -K(11)*y(1);
dy(2) = +K(11)*y(1)-K(5)*K(1)*y(3)*y(2)+K(2)*y(4)-K(5)*K(6)*K(3)*y(4)*y(2)+K(4)*y(5);
dy(3) = -K(5)*K(1)*y(3)*y(2)+K(2)*y(4);
dy(4) = +K(5)*K(1)*y(3)*y(2)-K(2)*y(4)-K(5)*K(6)*K(3)*y(4)*y(2)+K(4)*y(5);
dy(5) = +K(5)*K(6)*K(3)*y(4)*y(2)-K(4)*y(5);
dy(6) = K(12)*y(4)-K(12)*y(6);
dy(7) = K(13)*y(5)-K(13)*y(7);
dy(8) = K(14)*y(2)-K(14)*y(8);
