# Supplementary material for: Isothermal titration calorimetry and surface plasmon resonance analysis using the dynamic approach
Source: Biochem Biophys Rep. 2019 Dec 17;21:100712. doi: 10.1016/j.bbrep.2019.100712 (PMC6926116; doi:10.1016/j.bbrep.2019.100712)
Supplement: Multimedia component 2 [file mmc2.zip › Figure_3/BCLXL/Weightage_calc.m]

function Z=Weightage_calc(Total_data,Data_col_details)


Data_inj_no_col=Data_col_details(1,1);
Data_inj_vol_col=Data_col_details(1,2);
Data_inj_time_col=Data_col_details(1,3);
Data_x_col=Data_col_details(1,4);
Data_y_col=Data_col_details(1,5);
Data_x_wt_col=Data_col_details(1,6);
Data_y_wt_local_col=Data_col_details(1,7);
Data_y_wt_global_col=Data_col_details(1,8);


MICRO=power(10,-6);
MILLI=power(10,-3);

MICRO_INV=power(10,6);
MILLI_INV=power(10,3);


% ITC specific

[row,col]=size(Total_data);


% The kinetic species and the heat terms

Q_chromatogram=zeros(row,1);
T_chromatogram=zeros(row,1);
Q_wt_chromatogram_pre=zeros(row,3); % (1) [X-X0]: weighted, (2) [Y-Y_max]: local, (3) [Y-Y_max_all]: global

Q_wt_chromatogram_final=zeros(row,3); % (1) [X-X0]: weighted, (2) [Y-Y_max]: local, (3) [Y-Y_max_all]: global


Unique_resid_array=Total_data(:,Data_inj_no_col);


	Unique_resid=unique(Unique_resid_array);
	[Unique_resid_row,Unique_resid_col]=size(Unique_resid);

	Refined_unique_list=[];

	for k=1:Unique_resid_row
		if ~(isempty(Unique_resid(k,1))) || (Unique_resid(k,1)~='')
			Refined_unique_list=[Refined_unique_list Unique_resid(k,1)];
		else
		end
	end

	[Refined_unique_resid_row,Refined_unique_resid_col]=size(Refined_unique_list);
	Refined_unique_list=sort(Refined_unique_list)';


Data_records=zeros(Refined_unique_resid_col,1); 		% row no for every injections
Cum_data_records=zeros(Refined_unique_resid_col,1);


% First estimate the time points for every injection and the injection rate

for i=1:Refined_unique_resid_col

Subdata_row=0;
sub_count=0;

for j=1:row

	if Total_data(j,Data_inj_no_col) == Refined_unique_list(i,1);
	Subdata_row=Subdata_row+1;
	sub_count=sub_count+1;
	end


end

Data_records(i,1)=Subdata_row;
if i==1
Cum_data_records(i,1)=0;
else
Cum_data_records(i,1)=Cum_data_records(i-1,1)+Data_records(i-1,1);
end


end
% Injection_vol
% Injection_rate
% pause


for i=1:Refined_unique_resid_col
for j=1:Data_records(i,1)

	if j==1
	Del_t(Cum_data_records(i,1)+j,1)=0;
	else 
	Del_t(Cum_data_records(i,1)+j,1)=Total_data(Cum_data_records(i,1)+j,Data_x_col)-Total_data(Cum_data_records(i,1)+j-1,Data_x_col);
	end

end
end


% The cumulative injection volume and L_t volume

Max_xy=zeros(Refined_unique_resid_col,5); % Min,Max:X,Y,X-offset
Max_y_all=0;
 
for i=1:Refined_unique_resid_col

	for j=1:Data_records(i,1)


			T_chromatogram(Cum_data_records(i,1)+j,1)=Total_data(Cum_data_records(i,1)+j,Data_x_col);
			Q_chromatogram(Cum_data_records(i,1)+j,1)=Total_data(Cum_data_records(i,1)+j,Data_y_col);


			if j==1
			Max_xy(i,1)=abs(T_chromatogram(Cum_data_records(i,1)+j,1));
			Max_xy(i,2)=abs(T_chromatogram(Cum_data_records(i,1)+j,1));
			Max_xy(i,3)=abs(Q_chromatogram(Cum_data_records(i,1)+j,1));
			Max_xy(i,4)=abs(Q_chromatogram(Cum_data_records(i,1)+j,1));
			Max_xy(i,5)=abs(T_chromatogram(Cum_data_records(i,1)+j,1));
			else


				if Max_xy(i,1)>=abs(T_chromatogram(Cum_data_records(i,1)+j,1))
				Max_xy(i,1)=abs(T_chromatogram(Cum_data_records(i,1)+j,1)); % offset value for x not the max
				end

				if Max_xy(i,3)>=abs(Q_chromatogram(Cum_data_records(i,1)+j,1))
				Max_xy(i,3)=abs(Q_chromatogram(Cum_data_records(i,1)+j,1)); % offset value for x not the max
				end


				if Max_xy(i,2)<=abs(T_chromatogram(Cum_data_records(i,1)+j,1))
				Max_xy(i,2)=abs(T_chromatogram(Cum_data_records(i,1)+j,1));
				end

				if Max_xy(i,4)<=abs(Q_chromatogram(Cum_data_records(i,1)+j,1))
				Max_xy(i,4)=abs(Q_chromatogram(Cum_data_records(i,1)+j,1));
				Max_xy(i,5)=abs(T_chromatogram(Cum_data_records(i,1)+j,1)); % offset value for x not the max
				end


			end

	end % j


	% Calculate the X and Y weightage for the Y-data and linealy scale it to 0,1 range
	for j=1:Data_records(i,1)
			Q_wt_chromatogram(Cum_data_records(i,1)+j,1)=abs(Max_xy(i,5)-T_chromatogram(Cum_data_records(i,1)+j,1));
			Q_wt_chromatogram(Cum_data_records(i,1)+j,2)=abs(Max_xy(i,4)-Q_chromatogram(Cum_data_records(i,1)+j,1));
	end % j


	if i==1
	Max_y_all=Max_xy(i,4);
	else
	if Max_y_all<Max_xy(i,4)
		Max_y_all=Max_xy(i,4);
	end
	end


end % i


%figure();	
%	plot(T_chromatogram(:,1),Q_wt_chromatogram(:,1),'b-',T_chromatogram(:,1),Q_wt_chromatogram(:,2),'r-','LineWidth',1.5);

%pause

% Local weightage for Y data

Max_xy_del=zeros(Refined_unique_resid_col,4); % Min,Max:X,Y,X-offset
Max_y_all_del=0;
 
for i=1:Refined_unique_resid_col

	for j=1:Data_records(i,1)


			if j==1
			Max_xy_del(i,1)=abs(Q_wt_chromatogram(Cum_data_records(i,1)+j,1));
			Max_xy_del(i,2)=abs(Q_wt_chromatogram(Cum_data_records(i,1)+j,1));
			Max_xy_del(i,3)=abs(Q_wt_chromatogram(Cum_data_records(i,1)+j,2));
			Max_xy_del(i,4)=abs(Q_wt_chromatogram(Cum_data_records(i,1)+j,2));

			else


				if Max_xy_del(i,1)>=abs(Q_wt_chromatogram(Cum_data_records(i,1)+j,1))
				Max_xy_del(i,1)=abs(Q_wt_chromatogram(Cum_data_records(i,1)+j,1)); % offset value for x not the max
				end

				if Max_xy_del(i,3)>=abs(Q_wt_chromatogram(Cum_data_records(i,1)+j,2))
				Max_xy_del(i,3)=abs(Q_wt_chromatogram(Cum_data_records(i,1)+j,2)); % offset value for x not the max
				end


				if Max_xy_del(i,2)<=abs(Q_wt_chromatogram(Cum_data_records(i,1)+j,1))
				Max_xy_del(i,2)=abs(Q_wt_chromatogram(Cum_data_records(i,1)+j,1));
				end

				if Max_xy_del(i,4)<=abs(Q_wt_chromatogram(Cum_data_records(i,1)+j,2))
				Max_xy_del(i,4)=abs(Q_wt_chromatogram(Cum_data_records(i,1)+j,2));
				end

			end

	end % j


	% Calculate the X and Y weightage for the Y-data and linealy scale it to 0,1 range
	for j=1:Data_records(i,1)

		Del_value=abs(Max_xy_del(i,2)-Max_xy_del(i,1));

		if Del_value ~=0
			Q_wt_chromatogram(Cum_data_records(i,1)+j,1)=1+(Q_wt_chromatogram(Cum_data_records(i,1)+j,1)- Max_xy_del(i,1))/(Max_xy_del(i,2)-Max_xy_del(i,1));
		else
			Q_wt_chromatogram(Cum_data_records(i,1)+j,1)=0;

		end

		Del_value=abs(Max_xy_del(i,4)-Max_xy_del(i,3));

		if Del_value ~=0
			Q_wt_chromatogram(Cum_data_records(i,1)+j,2)=1+(Q_wt_chromatogram(Cum_data_records(i,1)+j,2)- Max_xy_del(i,3))/(Max_xy_del(i,4)-Max_xy_del(i,3));
		else
			Q_wt_chromatogram(Cum_data_records(i,1)+j,2)=0;

		end


	end % j


	if i==1
	Max_y_all_del=Max_xy_del(i,4);
	else
	if Max_y_all_del<Max_xy_del(i,4)
		Max_y_all_del=Max_xy_del(i,4);
	end
	end


end % i


% Global weightage for Y data

for i=1:Refined_unique_resid_col

	for j=1:Data_records(i,1)

	Q_wt_chromatogram(Cum_data_records(i,1)+j,3)=Q_wt_chromatogram(Cum_data_records(i,1)+j,2)*Max_xy_del(i,4)/Max_y_all_del;


	end % j

end % i


Norm_vector=zeros(1,3);

Norm_vector(1,1)=norm(Q_wt_chromatogram(:,1));
Norm_vector(1,2)=norm(Q_wt_chromatogram(:,2));
Norm_vector(1,3)=norm(Q_wt_chromatogram(:,3));


Q_wt_chromatogram(:,1)=Q_wt_chromatogram(:,1)./Norm_vector(1,1);
Q_wt_chromatogram(:,2)=Q_wt_chromatogram(:,2)./Norm_vector(1,2);
Q_wt_chromatogram(:,3)=Q_wt_chromatogram(:,3)./Norm_vector(1,3);


% Plot the figures
% figure();	
%	plot(T_chromatogram(:,1),Q_wt_chromatogram(:,1),'b-',T_chromatogram(:,1),Q_wt_chromatogram(:,2),'r-',T_chromatogram(:,1),Q_wt_chromatogram(:,3),'g-','LineWidth',1.5);

% plot(T_chromatogram(:,1),Q_wt_chromatogram(:,2),'r-',T_chromatogram(:,1),Q_wt_chromatogram(:,3),'g-','LineWidth',1.5);


% pause


Z=Q_wt_chromatogram(:,:);
