# Supplementary material for: Isothermal titration calorimetry and surface plasmon resonance analysis using the dynamic approach
Source: Biochem Biophys Rep. 2019 Dec 17;21:100712. doi: 10.1016/j.bbrep.2019.100712 (PMC6926116; doi:10.1016/j.bbrep.2019.100712)
Supplement: Multimedia component 2 [file mmc2.zip › Figure_3/Processed_data/BCLXL/BCLXL.itc]

$ITC
$ 28 
$NOT
$ 25 
$ 360 
$ 310 
$ 30 
$ 2 
$ADCGainCode:  3 
$False,True,True
$ 5 , 10.3 , 420 , 2 
$ 10 , 20 , 420 , 2 
$ 10 , 20 , 420 , 2 
$ 10 , 20 , 420 , 2 
$ 10 , 20 , 420 , 2 
$ 10 , 20 , 420 , 2 
$ 10 , 20 , 420 , 2 
$ 10 , 20 , 420 , 2 
$ 10 , 20 , 420 , 2 
$ 10 , 20 , 420 , 2 
$ 10 , 20 , 420 , 2 
$ 10 , 20 , 420 , 2 
$ 10 , 20 , 420 , 2 
$ 10 , 20 , 420 , 2 
$ 10 , 20 , 420 , 2 
$ 10 , 20 , 420 , 2 
$ 10 , 20 , 420 , 2 
$ 10 , 20 , 420 , 2 
$ 10 , 20 , 420 , 2 
$ 10 , 20 , 420 , 2 
$ 10 , 20 , 420 , 2 
$ 10 , 20 , 420 , 2 
$ 10 , 20 , 420 , 2 
$ 10 , 20 , 420 , 2 
$ 10 , 20 , 420 , 2 
$ 10 , 20 , 420 , 2 
$ 10 , 20 , 420 , 2 
$ 10 , 20 , 420 , 2 
# 0 
# 2 
# 0.1 
# 1.4412 
# 25 
# 29.2332 
# 17.07 
?
% VPITC08.02.362
% 1.4412 
% 29.2332 
%-0.918009 , 99.461614 
%-0.554085 , 99.039522 
% 0.2232 
% 122.26 , 122.61 
% 1 , 80 
% 0.045097 , 0.053488 
% 0 , 8 
% 0 , 18 
% 26106        79507 
% 101.8 
% 270 , 310 , 490 , 560 
% 0.07652625428 ,-0.001686639115 ,-7.329605642656E-05 , 1.817677531561E-06 ,-1.135983676354E-08 
% VPViewer2000 Ver: 1.4.18
@0
2.00,28.515851,25.02268
4.00,28.516582,25.02311
6.00,28.516597,25.02303
8.00,28.516814,25.02254
10.00,28.516697,25.02291
12.00,28.516412,25.02276
14.00,28.515959,25.02344
16.00,28.515733,25.02318
18.00,28.515765,25.02346
20.00,28.515614,25.02392
22.00,28.515102,25.02398
24.00,28.514062,25.02268
26.00,28.514313,25.02370
28.00,28.515211,25.02432
30.00,28.514836,25.02376
32.00,28.515031,25.02363
34.00,28.514757,25.02388
36.00,28.514075,25.02313
38.00,28.512723,25.02341
40.00,28.513762,25.02317
42.00,28.514277,25.02364
44.00,28.513229,25.02389
46.00,28.513018,25.02384
48.00,28.512944,25.02321
50.00,28.512729,25.02342
52.00,28.512308,25.02347
54.00,28.512621,25.02375
56.00,28.512775,25.02365
58.00,28.512919,25.02383
60.00,28.513794,25.02374
62.00,28.514780,25.02264
64.00,28.513411,25.02275
66.00,28.512313,25.02374
68.00,28.513147,25.02374
70.00,28.511673,25.02380
72.00,28.510417,25.02337
74.00,28.508705,25.02325
76.00,28.507006,25.02454
78.00,28.505760,25.02413
80.00,28.504900,25.02398
82.00,28.504763,25.02335
84.00,28.505704,25.02358
86.00,28.505721,25.02308
88.00,28.503553,25.02369
90.00,28.501805,25.02397
92.00,28.500338,25.02390
94.00,28.499653,25.02345
96.00,28.499840,25.02459
98.00,28.498351,25.02403
100.00,28.498093,25.02447
102.00,28.498519,25.02413
104.00,28.498069,25.02336
106.00,28.497370,25.02422
108.00,28.496992,25.02437
110.00,28.497255,25.02437
112.00,28.497671,25.02351
114.00,28.499211,25.02429
116.00,28.500110,25.02537
118.00,28.499468,25.02525
120.00,28.499325,25.02487
122.00,28.498940,25.02503
124.00,28.498998,25.02493
126.00,28.498092,25.02483
128.00,28.497052,25.02466
130.00,28.497019,25.02465
132.00,28.497979,25.02457
134.00,28.498501,25.02384
136.00,28.498229,25.02453
138.00,28.498451,25.02397
140.00,28.499013,25.02408
142.00,28.498272,25.02472
144.00,28.497195,25.02518
146.00,28.496125,25.02433
148.00,28.497668,25.02447
150.00,28.499151,25.02509
152.00,28.498448,25.02443
154.00,28.496430,25.02443
156.00,28.495900,25.02465
158.00,28.495868,25.02448
160.00,28.495802,25.02459
162.00,28.496571,25.02461
164.00,28.497423,25.02431
166.00,28.496553,25.02414
168.00,28.495666,25.02365
170.00,28.496004,25.02384
172.00,28.495760,25.02457
174.00,28.495342,25.02461
176.00,28.495084,25.02489
178.00,28.493870,25.02487
180.00,28.492668,25.02478
182.00,28.492835,25.02407
184.00,28.492171,25.02450
186.00,28.493457,25.02430
188.00,28.493719,25.02517
190.00,28.492957,25.02474
192.00,28.492742,25.02495
194.00,28.493290,25.02366
196.00,28.491901,25.02430
198.00,28.491237,25.02403
200.00,28.491812,25.02353
202.00,28.491414,25.02369
204.00,28.490926,25.02431
206.00,28.489899,25.02400
208.00,28.490729,25.02461
210.00,28.490581,25.02425
212.00,28.489859,25.02462
214.00,28.489370,25.02466
216.00,28.490110,25.02458
218.00,28.490213,25.02442
220.00,28.488431,25.02528
222.00,28.487172,25.02529
224.00,28.485901,25.02432
226.00,28.485254,25.02464
228.00,28.484927,25.02393
230.00,28.485160,25.02372
232.00,28.484179,25.02456
234.00,28.482800,25.02497
236.00,28.482969,25.02476
238.00,28.484271,25.02521
240.00,28.484009,25.02524
242.00,28.483038,25.02523
244.00,28.482414,25.02499
246.00,28.482468,25.02474
248.00,28.482261,25.02505
250.00,28.483333,25.02503
252.00,28.484321,25.02544
254.00,28.485225,25.02483
256.00,28.484338,25.02569
258.00,28.485097,25.02513
260.00,28.487827,25.02530
262.00,28.489220,25.02516
264.00,28.488088,25.02522
266.00,28.486358,25.02574
268.00,28.484972,25.02529
270.00,28.484335,25.02608
272.00,28.484581,25.02603
274.00,28.486633,25.02579
276.00,28.486671,25.02615
278.00,28.485269,25.02599
280.00,28.485808,25.02640
282.00,28.486639,25.02716
284.00,28.486870,25.02615
286.00,28.486527,25.02520
288.00,28.486338,25.02565
290.00,28.486614,25.02528
292.00,28.484745,25.02610
294.00,28.483332,25.02584
296.00,28.483719,25.02584
298.00,28.483256,25.02680
300.00,28.482483,25.02583
302.00,28.480643,25.02651
304.00,28.479832,25.02687
306.00,28.479546,25.02628
308.00,28.479206,25.02676
310.00,28.478889,25.02720
312.00,28.479265,25.02651
314.00,28.478718,25.02661
316.00,28.477514,25.02613
318.00,28.477276,25.02613
320.00,28.477763,25.02655
322.00,28.478692,25.02535
324.00,28.477772,25.02560
326.00,28.477068,25.02564
328.00,28.476973,25.02543
330.00,28.476713,25.02584
332.00,28.477437,25.02591
334.00,28.477914,25.02552
336.00,28.476978,25.02632
338.00,28.475884,25.02581
340.00,28.476406,25.02576
342.00,28.475788,25.02622
344.00,28.476228,25.02652
346.00,28.478007,25.02628
348.00,28.479302,25.02573
350.00,28.478303,25.02629
352.00,28.477087,25.02684
354.00,28.477563,25.02675
356.00,28.477336,25.02657
358.00,28.475410,25.02606
360.00,28.473497,25.02659
@1,5.0000,10.3
362.00,28.474195,25.02617
364.00,28.474089,25.02633
366.00,28.434865,25.02684
368.00,28.219166,25.02704
370.00,27.843844,25.02715
372.00,27.384559,25.02667
374.00,26.903537,25.02636
376.00,26.500044,25.02674
378.00,26.307492,25.02692
380.00,26.287282,25.02730
382.00,26.376992,25.02713
384.00,26.526623,25.02781
386.00,26.704686,25.02735
388.00,26.890831,25.02710
390.00,27.072248,25.02755
392.00,27.243498,25.02801
394.00,27.398017,25.02797
396.00,27.537186,25.02734
398.00,27.659349,25.02790
400.00,27.764675,25.02741
402.00,27.854661,25.02742
404.00,27.932605,25.02721
406.00,27.998085,25.02771
408.00,28.054456,25.02749
410.00,28.102747,25.02792
412.00,28.143841,25.02804
414.00,28.180651,25.02757
416.00,28.212714,25.02749
418.00,28.239021,25.02764
420.00,28.260598,25.02736
422.00,28.278535,25.02660
424.00,28.295233,25.02648
426.00,28.309645,25.02747
428.00,28.322636,25.02744
430.00,28.335228,25.02795
432.00,28.346683,25.02780
434.00,28.354160,25.02824
436.00,28.359464,25.02850
438.00,28.367233,25.02855
440.00,28.375019,25.02898
442.00,28.382298,25.02892
444.00,28.387566,25.02821
446.00,28.393155,25.02793
448.00,28.397738,25.02846
450.00,28.402533,25.02888
452.00,28.406678,25.02784
454.00,28.410911,25.02782
456.00,28.414148,25.02829
458.00,28.418292,25.02733
460.00,28.420839,25.02734
462.00,28.422676,25.02739
464.00,28.426480,25.02802
466.00,28.431179,25.02796
468.00,28.433899,25.02813
470.00,28.435193,25.02814
472.00,28.435708,25.02768
474.00,28.435496,25.02737
476.00,28.436418,25.02743
478.00,28.436681,25.02735
480.00,28.437572,25.02668
482.00,28.439394,25.02702
484.00,28.440378,25.02821
486.00,28.439727,25.02763
488.00,28.439082,25.02728
490.00,28.439702,25.02700
492.00,28.441584,25.02698
494.00,28.442730,25.02647
496.00,28.443399,25.02664
498.00,28.443156,25.02628
500.00,28.443075,25.02739
502.00,28.442227,25.02722
504.00,28.441936,25.02670
506.00,28.443117,25.02617
508.00,28.443499,25.02660
510.00,28.443755,25.02696
512.00,28.444881,25.02651
514.00,28.446196,25.02664
516.00,28.447619,25.02578
518.00,28.448583,25.02597
520.00,28.448503,25.02609
522.00,28.450765,25.02597
524.00,28.452673,25.02564
526.00,28.453249,25.02526
528.00,28.454242,25.02565
530.00,28.455868,25.02611
532.00,28.456742,25.02645
534.00,28.455627,25.02619
536.00,28.456175,25.02674
538.00,28.456048,25.02628
540.00,28.456245,25.02688
542.00,28.456733,25.02748
544.00,28.456873,25.02698
546.00,28.457915,25.02751
548.00,28.459428,25.02731
550.00,28.460167,25.02693
552.00,28.459799,25.02709
554.00,28.460075,25.02676
556.00,28.461994,25.02743
558.00,28.462483,25.02680
560.00,28.461473,25.02662
562.00,28.461714,25.02656
564.00,28.462426,25.02712
566.00,28.461732,25.02637
568.00,28.460606,25.02703
570.00,28.459712,25.02695
572.00,28.460045,25.02644
574.00,28.461563,25.02723
576.00,28.460975,25.02763
578.00,28.460659,25.02727
580.00,28.460210,25.02731
582.00,28.459980,25.02718
584.00,28.459981,25.02769
586.00,28.461193,25.02832
588.00,28.461087,25.02796
590.00,28.462197,25.02822
592.00,28.462675,25.02813
594.00,28.461160,25.02779
596.00,28.459888,25.02823
598.00,28.459736,25.02723
600.00,28.459679,25.02716
602.00,28.458452,25.02728
604.00,28.457706,25.02799
606.00,28.457172,25.02805
608.00,28.456867,25.02775
610.00,28.456770,25.02797
612.00,28.456778,25.02852
614.00,28.456040,25.02837
616.00,28.456372,25.02765
618.00,28.457292,25.02809
620.00,28.457894,25.02763
622.00,28.458085,25.02750
624.00,28.459444,25.02769
626.00,28.460621,25.02761
628.00,28.461417,25.02750
630.00,28.461499,25.02808
632.00,28.458981,25.02877
634.00,28.458447,25.02878
636.00,28.459090,25.02860
638.00,28.461012,25.02870
640.00,28.462026,25.02808
642.00,28.460600,25.02732
644.00,28.460455,25.02794
646.00,28.460789,25.02839
648.00,28.459729,25.02824
650.00,28.459651,25.02857
652.00,28.459092,25.02878
654.00,28.458505,25.02874
656.00,28.458838,25.02841
658.00,28.459292,25.02971
660.00,28.459729,25.02975
662.00,28.460181,25.02875
664.00,28.460139,25.02930
666.00,28.460492,25.02930
668.00,28.459373,25.02971
670.00,28.459632,25.02944
672.00,28.458202,25.03038
674.00,28.458107,25.03009
676.00,28.458934,25.02990
678.00,28.458763,25.02981
680.00,28.459086,25.02946
682.00,28.458898,25.02995
684.00,28.457807,25.03036
686.00,28.456973,25.03015
688.00,28.457087,25.02954
690.00,28.456832,25.02995
692.00,28.456758,25.03005
694.00,28.457156,25.02988
696.00,28.457824,25.02968
698.00,28.457689,25.02965
700.00,28.457542,25.02934
702.00,28.457453,25.02927
704.00,28.457957,25.02986
706.00,28.458948,25.03002
708.00,28.461200,25.03003
710.00,28.461014,25.03060
712.00,28.459311,25.03027
714.00,28.458274,25.03016
716.00,28.458453,25.03082
718.00,28.458619,25.02963
720.00,28.459443,25.02899
722.00,28.457907,25.02984
724.00,28.456550,25.02977
726.00,28.455020,25.02924
728.00,28.453672,25.03003
730.00,28.454399,25.03056
732.00,28.455289,25.02988
734.00,28.455474,25.02989
736.00,28.455568,25.02978
738.00,28.454754,25.02930
740.00,28.453638,25.03029
742.00,28.452131,25.03041
744.00,28.452037,25.02968
746.00,28.452560,25.02982
748.00,28.452557,25.03000
750.00,28.454668,25.02998
752.00,28.454608,25.02987
754.00,28.454332,25.02959
756.00,28.453625,25.02964
758.00,28.452797,25.02994
760.00,28.453139,25.03012
762.00,28.453683,25.02960
764.00,28.453866,25.02942
766.00,28.454550,25.03033
768.00,28.454679,25.03076
770.00,28.453179,25.03087
772.00,28.453557,25.03089
774.00,28.453993,25.03085
776.00,28.454515,25.03003
778.00,28.454590,25.03022
780.00,28.454148,25.03117
@2,10.0000,20.0
782.00,28.454052,25.03144
784.00,28.451509,25.02993
786.00,28.391381,25.02972
788.00,28.144451,25.03010
790.00,27.755301,25.03029
792.00,27.292796,25.03117
794.00,26.804140,25.03032
796.00,26.321061,25.03062
798.00,25.862022,25.03078
800.00,25.439696,25.03073
802.00,25.054801,25.03087
804.00,24.712983,25.03014
806.00,24.459289,25.03094
808.00,24.423592,25.03006
810.00,24.576847,25.03027
812.00,24.844302,25.02965
814.00,25.170728,25.02931
816.00,25.513573,25.03009
818.00,25.846338,25.03010
820.00,26.158442,25.02978
822.00,26.444951,25.02942
824.00,26.700692,25.02991
826.00,26.925441,25.03003
828.00,27.122067,25.02992
830.00,27.290973,25.03026
832.00,27.437143,25.03093
834.00,27.561846,25.03050
836.00,27.667778,25.03023
838.00,27.758641,25.03015
840.00,27.835778,25.03104
842.00,27.901706,25.03093
844.00,27.958104,25.03063
846.00,28.008267,25.03034
848.00,28.050409,25.03007
850.00,28.086785,25.02942
852.00,28.119701,25.02916
854.00,28.150028,25.02914
856.00,28.175455,25.02993
858.00,28.196933,25.03060
860.00,28.216934,25.02998
862.00,28.235308,25.02976
864.00,28.250682,25.02938
866.00,28.265470,25.02937
868.00,28.280275,25.03017
870.00,28.292333,25.03055
872.00,28.302776,25.02985
874.00,28.313393,25.02999
876.00,28.322935,25.03026
878.00,28.331028,25.03095
880.00,28.339366,25.03019
882.00,28.347226,25.03041
884.00,28.354368,25.03038
886.00,28.361165,25.02994
888.00,28.366759,25.03006
890.00,28.370116,25.03098
892.00,28.376010,25.03044
894.00,28.381770,25.03095
896.00,28.385847,25.03094
898.00,28.388467,25.03095
900.00,28.392052,25.03095
902.00,28.395000,25.03143
904.00,28.397356,25.03087
906.00,28.399953,25.03079
908.00,28.403232,25.03059
910.00,28.406488,25.03149
912.00,28.408209,25.03190
914.00,28.410137,25.03101
916.00,28.413221,25.03091
918.00,28.415098,25.03110
920.00,28.417645,25.03145
922.00,28.419160,25.03121
924.00,28.420986,25.03138
926.00,28.422209,25.03217
928.00,28.423447,25.03163
930.00,28.422845,25.03137
932.00,28.424738,25.03124
934.00,28.427021,25.03117
936.00,28.428484,25.03177
938.00,28.429099,25.03153
940.00,28.428810,25.03118
942.00,28.429255,25.03089
944.00,28.429538,25.03109
946.00,28.430301,25.03165
948.00,28.431117,25.03197
950.00,28.432280,25.03209
952.00,28.432849,25.03209
954.00,28.433561,25.03214
956.00,28.434527,25.03228
958.00,28.434424,25.03172
960.00,28.434257,25.03158
962.00,28.434167,25.03173
964.00,28.433974,25.03241
966.00,28.435363,25.03267
968.00,28.436978,25.03227
970.00,28.436563,25.03208
972.00,28.436242,25.03197
974.00,28.435823,25.03194
976.00,28.436162,25.03198
978.00,28.436439,25.03223
980.00,28.436594,25.03203
982.00,28.437585,25.03211
984.00,28.438712,25.03300
986.00,28.438990,25.03273
988.00,28.437966,25.03340
990.00,28.437586,25.03393
992.00,28.438704,25.03393
994.00,28.438748,25.03314
996.00,28.439504,25.03365
998.00,28.441036,25.03289
1000.00,28.442796,25.03280
1002.00,28.442966,25.03303
1004.00,28.442925,25.03365
1006.00,28.443608,25.03274
1008.00,28.442522,25.03303
1010.00,28.442369,25.03310
1012.00,28.442830,25.03318
1014.00,28.442242,25.03252
1016.00,28.443209,25.03300
1018.00,28.445208,25.03359
1020.00,28.445083,25.03305
1022.00,28.444114,25.03241
1024.00,28.441992,25.03305
1026.00,28.440933,25.03289
1028.00,28.440892,25.03212
1030.00,28.442133,25.03323
1032.00,28.442832,25.03362
1034.00,28.442134,25.03396
1036.00,28.442474,25.03372
1038.00,28.442719,25.03313
1040.00,28.443079,25.03360
1042.00,28.442822,25.03362
1044.00,28.442568,25.03320
1046.00,28.441839,25.03273
1048.00,28.441583,25.03343
1050.00,28.442267,25.03349
1052.00,28.442897,25.03410
1054.00,28.443500,25.03492
1056.00,28.444259,25.03483
1058.00,28.444168,25.03451
1060.00,28.442809,25.03523
1062.00,28.443039,25.03530
1064.00,28.441674,25.03428
1066.00,28.440614,25.03422
1068.00,28.442110,25.03381
1070.00,28.442594,25.03464
1072.00,28.443119,25.03502
1074.00,28.443604,25.03510
1076.00,28.444805,25.03425
1078.00,28.444724,25.03427
1080.00,28.443631,25.03487
1082.00,28.443644,25.03440
1084.00,28.443029,25.03425
1086.00,28.441936,25.03439
1088.00,28.442755,25.03486
1090.00,28.443761,25.03500
1092.00,28.443491,25.03432
1094.00,28.443586,25.03527
1096.00,28.444121,25.03641
1098.00,28.445723,25.03498
1100.00,28.445556,25.03448
1102.00,28.445510,25.03480
1104.00,28.445591,25.03494
1106.00,28.445221,25.03466
1108.00,28.445986,25.03419
1110.00,28.446906,25.03519
1112.00,28.446891,25.03560
1114.00,28.447085,25.03568
1116.00,28.446523,25.03605
1118.00,28.445402,25.03513
1120.00,28.446036,25.03570
1122.00,28.445707,25.03559
1124.00,28.445016,25.03584
1126.00,28.444614,25.03487
1128.00,28.445448,25.03523
1130.00,28.444903,25.03488
1132.00,28.444325,25.03553
1134.00,28.444160,25.03577
1136.00,28.444889,25.03579
1138.00,28.444419,25.03544
1140.00,28.443567,25.03574
1142.00,28.443308,25.03652
1144.00,28.444363,25.03590
1146.00,28.445706,25.03597
1148.00,28.445087,25.03609
1150.00,28.445630,25.03604
1152.00,28.444986,25.03601
1154.00,28.445350,25.03664
1156.00,28.445727,25.03676
1158.00,28.445183,25.03579
1160.00,28.444468,25.03527
1162.00,28.444051,25.03613
1164.00,28.444362,25.03592
1166.00,28.444785,25.03582
1168.00,28.445280,25.03532
1170.00,28.444618,25.03541
1172.00,28.443078,25.03583
1174.00,28.442330,25.03658
1176.00,28.443207,25.03692
1178.00,28.444618,25.03636
1180.00,28.445552,25.03601
1182.00,28.447122,25.03581
1184.00,28.446844,25.03668
1186.00,28.445915,25.03672
1188.00,28.445550,25.03536
1190.00,28.446406,25.03542
1192.00,28.446940,25.03555
1194.00,28.446224,25.03541
1196.00,28.446099,25.03524
1198.00,28.446362,25.03580
1200.00,28.446654,25.03597
@3,10.0000,20.0
1202.00,28.445768,25.03589
1204.00,28.443827,25.03588
1206.00,28.389497,25.03593
1208.00,28.152036,25.03658
1210.00,27.769793,25.03612
1212.00,27.311627,25.03572
1214.00,26.830510,25.03497
1216.00,26.355835,25.03542
1218.00,25.908340,25.03611
1220.00,25.496885,25.03714
1222.00,25.123808,25.03705
1224.00,24.790336,25.03746
1226.00,24.535895,25.03634
1228.00,24.483265,25.03682
1230.00,24.618874,25.03683
1232.00,24.873133,25.03659
1234.00,25.189775,25.03607
1236.00,25.524978,25.03618
1238.00,25.854553,25.03642
1240.00,26.164403,25.03721
1242.00,26.446648,25.03718
1244.00,26.700128,25.03678
1246.00,26.923478,25.03669
1248.00,27.118649,25.03629
1250.00,27.287931,25.03668
1252.00,27.433821,25.03617
1254.00,27.560116,25.03547
1256.00,27.667253,25.03596
1258.00,27.758772,25.03554
1260.00,27.834893,25.03621
1262.00,27.899907,25.03661
1264.00,27.956471,25.03604
1266.00,28.005186,25.03637
1268.00,28.047888,25.03632
1270.00,28.083215,25.03597
1272.00,28.115157,25.03695
1274.00,28.143116,25.03666
1276.00,28.168062,25.03616
1278.00,28.190360,25.03576
1280.00,28.209462,25.03575
1282.00,28.226849,25.03533
1284.00,28.244310,25.03516
1286.00,28.257260,25.03553
1288.00,28.232511,25.03548
1290.00,28.188420,25.03584
1292.00,28.165033,25.03547
1294.00,28.161959,25.03553
1296.00,28.172512,25.03642
1298.00,28.188695,25.03665
1300.00,28.206724,25.03660
1302.00,28.225105,25.03677
1304.00,28.242190,25.03716
1306.00,28.261066,25.03687
1308.00,28.277061,25.03631
1310.00,28.292008,25.03666
1312.00,28.305196,25.03645
1314.00,28.315498,25.03705
1316.00,28.325506,25.03699
1318.00,28.334616,25.03723
1320.00,28.343928,25.03689
1322.00,28.351166,25.03644
1324.00,28.358293,25.03684
1326.00,28.365798,25.03654
1328.00,28.370248,25.03692
1330.00,28.374210,25.03699
1332.00,28.379663,25.03696
1334.00,28.385012,25.03775
1336.00,28.389061,25.03816
1338.00,28.392186,25.03826
1340.00,28.394478,25.03782
1342.00,28.395771,25.03800
1344.00,28.397236,25.03822
1346.00,28.399002,25.03803
1348.00,28.400209,25.03804
1350.00,28.403512,25.03828
1352.00,28.402950,25.03796
1354.00,28.402662,25.03832
1356.00,28.404708,25.03778
1358.00,28.406938,25.03789
1360.00,28.409198,25.03811
1362.00,28.411474,25.03833
1364.00,28.413117,25.03826
1366.00,28.414894,25.03801
1368.00,28.415509,25.03795
1370.00,28.415890,25.03709
1372.00,28.417847,25.03796
1374.00,28.418829,25.03770
1376.00,28.418513,25.03768
1378.00,28.420404,25.03681
1380.00,28.421660,25.03748
1382.00,28.420260,25.03753
1384.00,28.419086,25.03734
1386.00,28.419763,25.03748
1388.00,28.422050,25.03803
1390.00,28.422136,25.03813
1392.00,28.422305,25.03893
1394.00,28.423499,25.03830
1396.00,28.424518,25.03830
1398.00,28.424988,25.03888
1400.00,28.424358,25.03920
1402.00,28.425287,25.03898
1404.00,28.425451,25.03855
1406.00,28.423365,25.03813
1408.00,28.423010,25.03773
1410.00,28.424043,25.03752
1412.00,28.426072,25.03864
1414.00,28.426967,25.03821
1416.00,28.427009,25.03753
1418.00,28.426162,25.03845
1420.00,28.426047,25.03890
1422.00,28.426645,25.03910
1424.00,28.426571,25.03848
1426.00,28.426296,25.03887
1428.00,28.426328,25.03867
1430.00,28.427383,25.03964
1432.00,28.428815,25.03915
1434.00,28.428939,25.03928
1436.00,28.428705,25.03883
1438.00,28.428961,25.03944
1440.00,28.428670,25.03928
1442.00,28.428119,25.03916
1444.00,28.427376,25.03948
1446.00,28.427905,25.04013
1448.00,28.428081,25.03974
1450.00,28.428991,25.03915
1452.00,28.430067,25.03898
1454.00,28.429891,25.03947
1456.00,28.429005,25.03915
1458.00,28.428587,25.03987
1460.00,28.427696,25.03986
1462.00,28.426827,25.03863
1464.00,28.427492,25.03960
1466.00,28.428332,25.03979
1468.00,28.427779,25.03912
1470.00,28.427620,25.03879
1472.00,28.427123,25.03868
1474.00,28.426592,25.03837
1476.00,28.426271,25.03844
1478.00,28.427366,25.03819
1480.00,28.427749,25.03861
1482.00,28.428357,25.03954
1484.00,28.428426,25.03983
1486.00,28.428815,25.03979
1488.00,28.428044,25.03964
1490.00,28.427853,25.04012
1492.00,28.427057,25.03983
1494.00,28.427401,25.04028
1496.00,28.428523,25.03986
1498.00,28.428539,25.04012
1500.00,28.427281,25.04098
1502.00,28.426157,25.04045
1504.00,28.425353,25.04046
1506.00,28.426151,25.04069
1508.00,28.427628,25.03963
1510.00,28.428377,25.04043
1512.00,28.429507,25.04051
1514.00,28.431243,25.04059
1516.00,28.432452,25.04087
1518.00,28.432741,25.04045
1520.00,28.432229,25.04086
1522.00,28.430756,25.04058
1524.00,28.428321,25.03981
1526.00,28.427511,25.04043
1528.00,28.427265,25.04048
1530.00,28.427443,25.03998
1532.00,28.426386,25.04050
1534.00,28.427279,25.04014
1536.00,28.428276,25.04013
1538.00,28.427515,25.04058
1540.00,28.427392,25.03980
1542.00,28.429222,25.04006
1544.00,28.428756,25.03995
1546.00,28.428753,25.04001
1548.00,28.428923,25.04088
1550.00,28.429224,25.04039
1552.00,28.429518,25.04120
1554.00,28.428919,25.04170
1556.00,28.428223,25.04152
1558.00,28.426794,25.04173
1560.00,28.425544,25.04182
1562.00,28.424837,25.04205
1564.00,28.425418,25.04208
1566.00,28.425594,25.04157
1568.00,28.425748,25.04180
1570.00,28.426516,25.04173
1572.00,28.426783,25.04090
1574.00,28.426720,25.04193
1576.00,28.425370,25.04145
1578.00,28.424377,25.04114
1580.00,28.425596,25.04119
1582.00,28.425948,25.04101
1584.00,28.424870,25.04169
1586.00,28.424343,25.04206
1588.00,28.424639,25.04076
1590.00,28.425780,25.04036
1592.00,28.425968,25.04055
1594.00,28.425160,25.04140
1596.00,28.423385,25.04110
1598.00,28.422739,25.04129
1600.00,28.422895,25.04032
1602.00,28.423372,25.04101
1604.00,28.422628,25.04044
1606.00,28.422359,25.04044
1608.00,28.422429,25.04018
1610.00,28.423580,25.04030
1612.00,28.424140,25.04009
1614.00,28.425047,25.04008
1616.00,28.424884,25.04100
1618.00,28.424546,25.04077
1620.00,28.424367,25.04058
1622.00,28.425540,25.04084
@4,10.0000,20.0
1624.00,28.424160,25.04161
1626.00,28.384129,25.04128
1628.00,28.180102,25.04201
1630.00,27.820725,25.04201
1632.00,27.362564,25.04266
1634.00,26.863326,25.04233
1636.00,26.382077,25.04276
1638.00,25.946150,25.04250
1640.00,25.551878,25.04240
1642.00,25.196788,25.04394
1644.00,24.879216,25.04251
1646.00,24.621458,25.04302
1648.00,24.538182,25.04207
1650.00,24.646089,25.04291
1652.00,24.889635,25.04240
1654.00,25.205555,25.04257
1656.00,25.543279,25.04268
1658.00,25.873045,25.04169
1660.00,26.180074,25.04171
1662.00,26.461143,25.04173
1664.00,26.712416,25.04171
1666.00,26.931609,25.04204
1668.00,27.122650,25.04183
1670.00,27.288815,25.04218
1672.00,27.431591,25.04235
1674.00,27.553123,25.04324
1676.00,27.657553,25.04266
1678.00,27.745600,25.04292
1680.00,27.820373,25.04298
1682.00,27.884551,25.04310
1684.00,27.938009,25.04232
1686.00,27.985318,25.04213
1688.00,28.027185,25.04180
1690.00,28.063495,25.04229
1692.00,28.093743,25.04206
1694.00,28.120558,25.04200
1696.00,28.148227,25.04209
1698.00,28.170634,25.04238
1700.00,28.189353,25.04289
1702.00,28.206463,25.04339
1704.00,28.221294,25.04268
1706.00,28.235835,25.04254
1708.00,28.250562,25.04290
1710.00,28.263225,25.04315
1712.00,28.273626,25.04323
1714.00,28.283082,25.04297
1716.00,28.292412,25.04252
1718.00,28.301078,25.04270
1720.00,28.309688,25.04174
1722.00,28.317474,25.04180
1724.00,28.325030,25.04200
1726.00,28.331108,25.04314
1728.00,28.336064,25.04395
1730.00,28.342410,25.04364
1732.00,28.346163,25.04284
1734.00,28.350113,25.04298
1736.00,28.354422,25.04343
1738.00,28.359723,25.04340
1740.00,28.362712,25.04341
1742.00,28.364713,25.04291
1744.00,28.368058,25.04362
1746.00,28.371975,25.04290
1748.00,28.375437,25.04396
1750.00,28.377742,25.04392
1752.00,28.378673,25.04382
1754.00,28.380321,25.04334
1756.00,28.382417,25.04348
1758.00,28.386456,25.04377
1760.00,28.388353,25.04376
1762.00,28.389726,25.04427
1764.00,28.389404,25.04385
1766.00,28.388464,25.04387
1768.00,28.388944,25.04403
1770.00,28.390227,25.04363
1772.00,28.390044,25.04259
1774.00,28.391510,25.04287
1776.00,28.394135,25.04364
1778.00,28.396047,25.04416
1780.00,28.397405,25.04436
1782.00,28.399035,25.04374
1784.00,28.400499,25.04393
1786.00,28.399871,25.04418
1788.00,28.399913,25.04472
1790.00,28.401116,25.04456
1792.00,28.402291,25.04422
1794.00,28.402461,25.04381
1796.00,28.401774,25.04316
1798.00,28.402149,25.04357
1800.00,28.402395,25.04321
1802.00,28.401704,25.04364
1804.00,28.402359,25.04399
1806.00,28.402502,25.04397
1808.00,28.401321,25.04382
1810.00,28.401600,25.04345
1812.00,28.402446,25.04371
1814.00,28.402942,25.04382
1816.00,28.403410,25.04387
1818.00,28.404088,25.04381
1820.00,28.404716,25.04428
1822.00,28.404362,25.04448
1824.00,28.405190,25.04384
1826.00,28.405484,25.04442
1828.00,28.404178,25.04473
1830.00,28.403230,25.04460
1832.00,28.402849,25.04427
1834.00,28.403890,25.04448
1836.00,28.404639,25.04461
1838.00,28.406481,25.04432
1840.00,28.406090,25.04426
1842.00,28.404683,25.04400
1844.00,28.404497,25.04379
1846.00,28.405316,25.04430
1848.00,28.404853,25.04458
1850.00,28.404548,25.04458
1852.00,28.404358,25.04434
1854.00,28.403926,25.04417
1856.00,28.404332,25.04438
1858.00,28.404274,25.04466
1860.00,28.405284,25.04474
1862.00,28.405868,25.04474
1864.00,28.405762,25.04487
1866.00,28.405617,25.04465
1868.00,28.405824,25.04464
1870.00,28.406141,25.04494
1872.00,28.405589,25.04527
1874.00,28.406265,25.04522
1876.00,28.407168,25.04518
1878.00,28.407057,25.04421
1880.00,28.408043,25.04467
1882.00,28.408488,25.04489
1884.00,28.407373,25.04411
1886.00,28.406854,25.04411
1888.00,28.406814,25.04401
1890.00,28.405886,25.04434
1892.00,28.405898,25.04398
1894.00,28.406557,25.04351
1896.00,28.405678,25.04374
1898.00,28.405800,25.04412
1900.00,28.406366,25.04431
1902.00,28.406181,25.04394
1904.00,28.406136,25.04357
1906.00,28.407109,25.04369
1908.00,28.406460,25.04408
1910.00,28.406309,25.04427
1912.00,28.405350,25.04457
1914.00,28.406544,25.04529
1916.00,28.406662,25.04511
1918.00,28.406929,25.04508
1920.00,28.408386,25.04468
1922.00,28.407121,25.04594
1924.00,28.407378,25.04524
1926.00,28.408125,25.04467
1928.00,28.406831,25.04435
1930.00,28.406593,25.04511
1932.00,28.406763,25.04510
1934.00,28.406723,25.04533
1936.00,28.405525,25.04507
1938.00,28.404783,25.04529
1940.00,28.404395,25.04476
1942.00,28.405649,25.04440
1944.00,28.406113,25.04490
1946.00,28.407541,25.04416
1948.00,28.407697,25.04495
1950.00,28.407400,25.04543
1952.00,28.408735,25.04536
1954.00,28.408502,25.04547
1956.00,28.408399,25.04454
1958.00,28.409876,25.04466
1960.00,28.408289,25.04482
1962.00,28.406033,25.04531
1964.00,28.407231,25.04440
1966.00,28.407114,25.04519
1968.00,28.407378,25.04519
1970.00,28.407547,25.04522
1972.00,28.407595,25.04516
1974.00,28.408060,25.04436
1976.00,28.407658,25.04497
1978.00,28.407767,25.04486
1980.00,28.406689,25.04509
1982.00,28.407360,25.04438
1984.00,28.407725,25.04446
1986.00,28.406439,25.04403
1988.00,28.405417,25.04466
1990.00,28.404546,25.04444
1992.00,28.405284,25.04384
1994.00,28.404705,25.04390
1996.00,28.404445,25.04465
1998.00,28.405130,25.04538
2000.00,28.406236,25.04568
2002.00,28.405462,25.04556
2004.00,28.405598,25.04482
2006.00,28.405515,25.04474
2008.00,28.406163,25.04459
2010.00,28.406772,25.04536
2012.00,28.407238,25.04541
2014.00,28.407834,25.04511
2016.00,28.407964,25.04487
2018.00,28.407044,25.04534
2020.00,28.406786,25.04552
2022.00,28.406136,25.04524
2024.00,28.404769,25.04612
2026.00,28.403479,25.04618
2028.00,28.401913,25.04510
2030.00,28.401416,25.04615
2032.00,28.400915,25.04546
2034.00,28.402152,25.04592
2036.00,28.402555,25.04615
2038.00,28.402376,25.04578
2040.00,28.401670,25.04623
2042.00,28.399911,25.04617
@5,10.0000,20.0
2044.00,28.402480,25.04721
2046.00,28.374527,25.04597
2048.00,28.196538,25.04558
2050.00,27.862719,25.04609
2052.00,27.434230,25.04654
2054.00,26.971129,25.04634
2056.00,26.512987,25.04656
2058.00,26.080125,25.04679
2060.00,25.686244,25.04722
2062.00,25.337773,25.04726
2064.00,25.033730,25.04717
2066.00,24.788259,25.04734
2068.00,24.700281,25.04707
2070.00,24.795070,25.04744
2072.00,25.020429,25.04723
2074.00,25.317170,25.04738
2076.00,25.638526,25.04666
2078.00,25.954130,25.04700
2080.00,26.251045,25.04677
2082.00,26.521584,25.04739
2084.00,26.762583,25.04638
2086.00,26.974486,25.04699
2088.00,27.159352,25.04716
2090.00,27.317613,25.04714
2092.00,27.453725,25.04709
2094.00,27.569325,25.04674
2096.00,27.668553,25.04652
2098.00,27.754375,25.04710
2100.00,27.825678,25.04752
2102.00,27.888605,25.04791
2104.00,27.942367,25.04758
2106.00,27.988388,25.04750
2108.00,28.028269,25.04732
2110.00,28.064058,25.04766
2112.00,28.093973,25.04719
2114.00,28.120398,25.04709
2116.00,28.145275,25.04775
2118.00,28.167717,25.04755
2120.00,28.185908,25.04796
2122.00,28.201549,25.04795
2124.00,28.217045,25.04799
2126.00,28.230116,25.04811
2128.00,28.243253,25.04796
2130.00,28.255774,25.04784
2132.00,28.265412,25.04748
2134.00,28.274089,25.04775
2136.00,28.283318,25.04770
2138.00,28.293278,25.04756
2140.00,28.300943,25.04696
2142.00,28.307640,25.04737
2144.00,28.315381,25.04796
2146.00,28.322058,25.04788
2148.00,28.326214,25.04785
2150.00,28.331434,25.04805
2152.00,28.336480,25.04803
2154.00,28.340274,25.04817
2156.00,28.343759,25.04791
2158.00,28.347394,25.04737
2160.00,28.351782,25.04845
2162.00,28.354698,25.04862
2164.00,28.357475,25.04798
2166.00,28.358358,25.04774
2168.00,28.360591,25.04712
2170.00,28.362978,25.04754
2172.00,28.366639,25.04716
2174.00,28.369191,25.04864
2176.00,28.370191,25.04875
2178.00,28.370988,25.04804
2180.00,28.372650,25.04813
2182.00,28.373892,25.04800
2184.00,28.373951,25.04831
2186.00,28.374700,25.04789
2188.00,28.375240,25.04751
2190.00,28.375900,25.04825
2192.00,28.377143,25.04765
2194.00,28.377846,25.04748
2196.00,28.379976,25.04812
2198.00,28.381204,25.04772
2200.00,28.381602,25.04837
2202.00,28.382995,25.04759
2204.00,28.383934,25.04808
2206.00,28.385517,25.04884
2208.00,28.385848,25.04882
2210.00,28.384290,25.04885
2212.00,28.384680,25.04829
2214.00,28.385193,25.04811
2216.00,28.384061,25.04821
2218.00,28.383660,25.04780
2220.00,28.385034,25.04783
2222.00,28.385867,25.04801
2224.00,28.385515,25.04839
2226.00,28.385382,25.04827
2228.00,28.386323,25.04872
2230.00,28.386824,25.04851
2232.00,28.387512,25.04874
2234.00,28.388058,25.04809
2236.00,28.388151,25.04804
2238.00,28.387095,25.04813
2240.00,28.387359,25.04836
2242.00,28.389207,25.04865
2244.00,28.389507,25.04825
2246.00,28.389157,25.04810
2248.00,28.389751,25.04859
2250.00,28.390585,25.04903
2252.00,28.389843,25.04818
2254.00,28.389441,25.04867
2256.00,28.389631,25.04867
2258.00,28.389947,25.04889
2260.00,28.389318,25.04889
2262.00,28.389370,25.04900
2264.00,28.388998,25.04780
2266.00,28.389303,25.04756
2268.00,28.388225,25.04768
2270.00,28.387670,25.04751
2272.00,28.388990,25.04750
2274.00,28.390327,25.04807
2276.00,28.390571,25.04797
2278.00,28.389597,25.04772
2280.00,28.388841,25.04756
2282.00,28.389352,25.04814
2284.00,28.388490,25.04832
2286.00,28.388963,25.04826
2288.00,28.389690,25.04742
2290.00,28.389730,25.04786
2292.00,28.388879,25.04834
2294.00,28.388403,25.04783
2296.00,28.388368,25.04769
2298.00,28.388665,25.04781
2300.00,28.388348,25.04789
2302.00,28.387510,25.04795
2304.00,28.388979,25.04726
2306.00,28.387866,25.04763
2308.00,28.388288,25.04804
2310.00,28.389138,25.04780
2312.00,28.388642,25.04736
2314.00,28.388077,25.04815
2316.00,28.387778,25.04811
2318.00,28.388744,25.04867
2320.00,28.390222,25.04814
2322.00,28.391878,25.04906
2324.00,28.392297,25.04864
2326.00,28.391124,25.04894
2328.00,28.389710,25.04890
2330.00,28.389223,25.04819
2332.00,28.388708,25.04861
2334.00,28.389154,25.04881
2336.00,28.387836,25.04978
2338.00,28.386822,25.04946
2340.00,28.387599,25.04798
2342.00,28.388552,25.04884
2344.00,28.389397,25.04909
2346.00,28.388279,25.04865
2348.00,28.387909,25.04881
2350.00,28.389077,25.04953
2352.00,28.389834,25.04872
2354.00,28.389061,25.04963
2356.00,28.388212,25.04920
2358.00,28.388606,25.04859
2360.00,28.388793,25.04830
2362.00,28.389539,25.04873
2364.00,28.390151,25.04930
2366.00,28.390407,25.04880
2368.00,28.389813,25.04913
2370.00,28.389106,25.04848
2372.00,28.388221,25.04848
2374.00,28.388303,25.04836
2376.00,28.388601,25.04847
2378.00,28.389094,25.04862
2380.00,28.389142,25.04812
2382.00,28.390184,25.04855
2384.00,28.390671,25.04896
2386.00,28.390410,25.04910
2388.00,28.390896,25.04936
2390.00,28.390431,25.04913
2392.00,28.389600,25.04928
2394.00,28.389583,25.04956
2396.00,28.390440,25.04976
2398.00,28.389617,25.04948
2400.00,28.388883,25.04888
2402.00,28.388092,25.04852
2404.00,28.388905,25.04909
2406.00,28.388214,25.04910
2408.00,28.388264,25.04918
2410.00,28.386881,25.04927
2412.00,28.385377,25.04932
2414.00,28.384741,25.04980
2416.00,28.385504,25.04956
2418.00,28.385990,25.05013
2420.00,28.385830,25.04977
2422.00,28.387197,25.05017
2424.00,28.387698,25.05025
2426.00,28.386528,25.05039
2428.00,28.385358,25.04988
2430.00,28.386456,25.05000
2432.00,28.387290,25.05035
2434.00,28.388309,25.05003
2436.00,28.388528,25.05038
2438.00,28.388372,25.05070
2440.00,28.387261,25.05058
2442.00,28.386623,25.05038
2444.00,28.384899,25.05119
2446.00,28.384649,25.05100
2448.00,28.383086,25.05104
2450.00,28.384368,25.05147
2452.00,28.384869,25.05151
2454.00,28.385511,25.05144
2456.00,28.385318,25.05109
2458.00,28.385822,25.05065
2460.00,28.386364,25.05086
2462.00,28.384539,25.05065
@6,10.0000,20.0
2464.00,28.383350,25.05096
2466.00,28.360765,25.05059
2468.00,28.208535,25.05124
2470.00,27.909460,25.05108
2472.00,27.513481,25.05080
2474.00,27.074853,25.05085
2476.00,26.638317,25.05092
2478.00,26.227544,25.05088
2480.00,25.856160,25.05105
2482.00,25.527559,25.05175
2484.00,25.240828,25.05098
2486.00,25.005524,25.05037
2488.00,24.910849,25.05160
2490.00,24.986619,25.05163
2492.00,25.189655,25.05198
2494.00,25.462522,25.05180
2496.00,25.762387,25.05194
2498.00,26.060544,25.05109
2500.00,26.339014,25.05127
2502.00,26.592853,25.05198
2504.00,26.820553,25.05099
2506.00,27.021220,25.05083
2508.00,27.197248,25.05093
2510.00,27.348715,25.05016
2512.00,27.479869,25.05025
2514.00,27.591150,25.05005
2516.00,27.683907,25.05033
2518.00,27.765486,25.05044
2520.00,27.835213,25.05003
2522.00,27.893701,25.04963
2524.00,27.944134,25.05060
2526.00,27.987555,25.05051
2528.00,28.025229,25.05032
2530.00,28.057350,25.05008
2532.00,28.085461,25.05026
2534.00,28.110590,25.04941
2536.00,28.133833,25.04996
2538.00,28.154554,25.05014
2540.00,28.172792,25.05036
2542.00,28.188867,25.05049
2544.00,28.203172,25.05058
2546.00,28.216434,25.04990
2548.00,28.228763,25.05000
2550.00,28.240841,25.05051
2552.00,28.252070,25.05054
2554.00,28.262068,25.05090
2556.00,28.271294,25.05075
2558.00,28.279843,25.05108
2560.00,28.287835,25.05055
2562.00,28.294585,25.05054
2564.00,28.301955,25.05046
2566.00,28.307283,25.05097
2568.00,28.311563,25.05125
2570.00,28.315894,25.05127
2572.00,28.319869,25.05116
2574.00,28.324615,25.05102
2576.00,28.328168,25.05050
2578.00,28.330754,25.05080
2580.00,28.334087,25.05075
2582.00,28.338502,25.05119
2584.00,28.341758,25.05111
2586.00,28.344415,25.05092
2588.00,28.345069,25.05112
2590.00,28.344629,25.05047
2592.00,28.346168,25.05013
2594.00,28.348678,25.05015
2596.00,28.350660,25.05019
2598.00,28.351693,25.05053
2600.00,28.352922,25.05064
2602.00,28.354943,25.05011
2604.00,28.357058,25.05041
2606.00,28.358460,25.05030
2608.00,28.361056,25.05011
2610.00,28.362389,25.05063
2612.00,28.362911,25.05133
2614.00,28.363638,25.05188
2616.00,28.363196,25.05180
2618.00,28.362857,25.05081
2620.00,28.362427,25.05091
2622.00,28.362571,25.05120
2624.00,28.362958,25.05159
2626.00,28.363689,25.05138
2628.00,28.364831,25.05135
2630.00,28.365190,25.05179
2632.00,28.365622,25.05115
2634.00,28.365634,25.05120
2636.00,28.366022,25.05119
2638.00,28.367299,25.05179
2640.00,28.368453,25.05224
2642.00,28.368923,25.05213
2644.00,28.369423,25.05235
2646.00,28.369004,25.05231
2648.00,28.369350,25.05175
2650.00,28.369510,25.05143
2652.00,28.369548,25.05221
2654.00,28.370307,25.05232
2656.00,28.370022,25.05192
2658.00,28.369007,25.05104
2660.00,28.368638,25.05178
2662.00,28.368778,25.05160
2664.00,28.369995,25.05237
2666.00,28.370029,25.05209
2668.00,28.369489,25.05240
2670.00,28.369147,25.05203
2672.00,28.370211,25.05220
2674.00,28.371040,25.05231
2676.00,28.370609,25.05189
2678.00,28.370031,25.05192
2680.00,28.369357,25.05241
2682.00,28.368943,25.05204
2684.00,28.368750,25.05165
2686.00,28.368324,25.05204
2688.00,28.368893,25.05127
2690.00,28.368258,25.05089
2692.00,28.367446,25.05148
2694.00,28.367839,25.05135
2696.00,28.367791,25.05155
2698.00,28.369218,25.05184
2700.00,28.369031,25.05207
2702.00,28.369849,25.05189
2704.00,28.370752,25.05140
2706.00,28.370071,25.05108
2708.00,28.370803,25.05135
2710.00,28.372598,25.05248
2712.00,28.371756,25.05316
2714.00,28.372192,25.05300
2716.00,28.373425,25.05194
2718.00,28.372741,25.05212
2720.00,28.372449,25.05228
2722.00,28.371944,25.05266
2724.00,28.371514,25.05274
2726.00,28.369770,25.05243
2728.00,28.369203,25.05338
2730.00,28.369268,25.05292
2732.00,28.368577,25.05239
2734.00,28.369686,25.05302
2736.00,28.369631,25.05209
2738.00,28.369448,25.05217
2740.00,28.370421,25.05232
2742.00,28.370609,25.05208
2744.00,28.371409,25.05211
2746.00,28.370848,25.05245
2748.00,28.369675,25.05318
2750.00,28.370150,25.05308
2752.00,28.370215,25.05250
2754.00,28.369164,25.05207
2756.00,28.369505,25.05331
2758.00,28.369434,25.05329
2760.00,28.370376,25.05347
2762.00,28.369897,25.05230
2764.00,28.369483,25.05288
2766.00,28.367986,25.05178
2768.00,28.367859,25.05307
2770.00,28.367395,25.05264
2772.00,28.367269,25.05346
2774.00,28.368143,25.05325
2776.00,28.369669,25.05336
2778.00,28.369407,25.05314
2780.00,28.368142,25.05357
2782.00,28.369376,25.05396
2784.00,28.370290,25.05359
2786.00,28.370833,25.05328
2788.00,28.369548,25.05316
2790.00,28.368529,25.05282
2792.00,28.367414,25.05347
2794.00,28.367265,25.05288
2796.00,28.366865,25.05260
2798.00,28.366894,25.05337
2800.00,28.367775,25.05426
2802.00,28.368837,25.05367
2804.00,28.368686,25.05342
2806.00,28.368803,25.05332
2808.00,28.368517,25.05324
2810.00,28.368652,25.05382
2812.00,28.368530,25.05358
2814.00,28.368237,25.05378
2816.00,28.368234,25.05408
2818.00,28.369224,25.05336
2820.00,28.369297,25.05372
2822.00,28.370242,25.05413
2824.00,28.371126,25.05374
2826.00,28.371108,25.05350
2828.00,28.371058,25.05312
2830.00,28.371086,25.05298
2832.00,28.370730,25.05268
2834.00,28.370672,25.05317
2836.00,28.370673,25.05360
2838.00,28.370055,25.05378
2840.00,28.368041,25.05357
2842.00,28.367741,25.05360
2844.00,28.368223,25.05337
2846.00,28.367081,25.05358
2848.00,28.366109,25.05402
2850.00,28.365688,25.05374
2852.00,28.365700,25.05302
2854.00,28.365275,25.05377
2856.00,28.364860,25.05397
2858.00,28.364988,25.05350
2860.00,28.365614,25.05400
2862.00,28.365599,25.05384
2864.00,28.364232,25.05332
2866.00,28.363795,25.05325
2868.00,28.363412,25.05343
2870.00,28.363884,25.05310
2872.00,28.365746,25.05278
2874.00,28.365628,25.05237
2876.00,28.366251,25.05231
2878.00,28.365842,25.05220
2880.00,28.365111,25.05197
2882.00,28.364363,25.05231
@7,10.0000,20.0
2884.00,28.365313,25.05256
2886.00,28.347277,25.05247
2888.00,28.213333,25.05214
2890.00,27.941457,25.05300
2892.00,27.576891,25.05305
2894.00,27.169311,25.05329
2896.00,26.761119,25.05359
2898.00,26.378500,25.05269
2900.00,26.029421,25.05320
2902.00,25.719868,25.05311
2904.00,25.450276,25.05284
2906.00,25.226219,25.05312
2908.00,25.125947,25.05399
2910.00,25.187949,25.05377
2912.00,25.369417,25.05430
2914.00,25.621815,25.05340
2916.00,25.900340,25.05313
2918.00,26.177034,25.05391
2920.00,26.437518,25.05408
2922.00,26.677597,25.05373
2924.00,26.893041,25.05379
2926.00,27.081234,25.05374
2928.00,27.245406,25.05405
2930.00,27.387720,25.05440
2932.00,27.510269,25.05407
2934.00,27.614335,25.05418
2936.00,27.704838,25.05414
2938.00,27.781972,25.05505
2940.00,27.847896,25.05514
2942.00,27.903464,25.05480
2944.00,27.950624,25.05444
2946.00,27.991845,25.05373
2948.00,28.027267,25.05396
2950.00,28.058123,25.05434
2952.00,28.086127,25.05462
2954.00,28.110082,25.05451
2956.00,28.132424,25.05429
2958.00,28.152043,25.05429
2960.00,28.169368,25.05438
2962.00,28.185466,25.05469
2964.00,28.200888,25.05533
2966.00,28.213193,25.05547
2968.00,28.223825,25.05475
2970.00,28.234516,25.05492
2972.00,28.243759,25.05434
2974.00,28.252072,25.05415
2976.00,28.260239,25.05434
2978.00,28.267901,25.05513
2980.00,28.275625,25.05533
2982.00,28.282752,25.05517
2984.00,28.288947,25.05523
2986.00,28.295041,25.05518
2988.00,28.299231,25.05525
2990.00,28.301672,25.05541
2992.00,28.304914,25.05521
2994.00,28.309774,25.05499
2996.00,28.315025,25.05480
2998.00,28.318206,25.05521
3000.00,28.319615,25.05531
3002.00,28.321290,25.05489
3004.00,28.323642,25.05535
3006.00,28.326098,25.05606
3008.00,28.328116,25.05636
3010.00,28.330100,25.05596
3012.00,28.333457,25.05589
3014.00,28.335855,25.05601
3016.00,28.338199,25.05621
3018.00,28.339296,25.05602
3020.00,28.340851,25.05603
3022.00,28.341858,25.05509
3024.00,28.342619,25.05476
3026.00,28.343320,25.05523
3028.00,28.342936,25.05680
3030.00,28.343864,25.05588
3032.00,28.344623,25.05615
3034.00,28.345410,25.05611
3036.00,28.346023,25.05693
3038.00,28.346676,25.05640
3040.00,28.347900,25.05642
3042.00,28.348524,25.05703
3044.00,28.348167,25.05670
3046.00,28.347675,25.05621
3048.00,28.348272,25.05704
3050.00,28.347928,25.05748
3052.00,28.348980,25.05697
3054.00,28.350946,25.05694
3056.00,28.352192,25.05691
3058.00,28.351197,25.05783
3060.00,28.351295,25.05755
3062.00,28.351459,25.05744
3064.00,28.351476,25.05733
3066.00,28.352595,25.05775
3068.00,28.351932,25.05792
3070.00,28.351250,25.05836
3072.00,28.350948,25.05743
3074.00,28.350966,25.05841
3076.00,28.350957,25.05812
3078.00,28.352332,25.05840
3080.00,28.352412,25.05861
3082.00,28.353082,25.05873
3084.00,28.353222,25.05807
3086.00,28.352763,25.05808
3088.00,28.352779,25.05835
3090.00,28.351809,25.05829
3092.00,28.350800,25.05767
3094.00,28.350751,25.05797
3096.00,28.352065,25.05796
3098.00,28.352328,25.05806
3100.00,28.352756,25.05734
3102.00,28.352188,25.05781
3104.00,28.351382,25.05780
3106.00,28.350225,25.05663
3108.00,28.351775,25.05716
3110.00,28.351389,25.05736
3112.00,28.349950,25.05798
3114.00,28.350068,25.05699
3116.00,28.350995,25.05742
3118.00,28.351259,25.05734
3120.00,28.351442,25.05657
3122.00,28.351127,25.05681
3124.00,28.351564,25.05728
3126.00,28.351369,25.05727
3128.00,28.351252,25.05677
3130.00,28.350037,25.05711
3132.00,28.349923,25.05713
3134.00,28.349735,25.05717
3136.00,28.349239,25.05732
3138.00,28.350127,25.05688
3140.00,28.350868,25.05684
3142.00,28.352673,25.05652
3144.00,28.354093,25.05720
3146.00,28.355009,25.05706
3148.00,28.354086,25.05744
3150.00,28.352605,25.05738
3152.00,28.352114,25.05738
3154.00,28.352542,25.05677
3156.00,28.353434,25.05786
3158.00,28.354020,25.05813
3160.00,28.353234,25.05795
3162.00,28.351168,25.05760
3164.00,28.349113,25.05796
3166.00,28.348867,25.05762
3168.00,28.349065,25.05665
3170.00,28.349193,25.05673
3172.00,28.347791,25.05721
3174.00,28.348315,25.05566
3176.00,28.348613,25.05603
3178.00,28.349121,25.05693
3180.00,28.350787,25.05777
3182.00,28.350417,25.05723
3184.00,28.350607,25.05732
3186.00,28.350512,25.05822
3188.00,28.350861,25.05752
3190.00,28.350957,25.05708
3192.00,28.351201,25.05701
3194.00,28.351183,25.05766
3196.00,28.349538,25.05792
3198.00,28.349073,25.05753
3200.00,28.349974,25.05803
3202.00,28.349005,25.05725
3204.00,28.349175,25.05775
3206.00,28.349692,25.05759
3208.00,28.348667,25.05773
3210.00,28.347448,25.05730
3212.00,28.346728,25.05753
3214.00,28.346838,25.05802
3216.00,28.347212,25.05850
3218.00,28.347796,25.05868
3220.00,28.348068,25.05887
3222.00,28.348014,25.05819
3224.00,28.347694,25.05771
3226.00,28.348506,25.05764
3228.00,28.348567,25.05748
3230.00,28.348645,25.05745
3232.00,28.348501,25.05747
3234.00,28.347999,25.05745
3236.00,28.348960,25.05721
3238.00,28.348842,25.05797
3240.00,28.348054,25.05679
3242.00,28.348400,25.05668
3244.00,28.347815,25.05694
3246.00,28.347833,25.05777
3248.00,28.348707,25.05826
3250.00,28.349469,25.05805
3252.00,28.349840,25.05833
3254.00,28.349499,25.05800
3256.00,28.349351,25.05831
3258.00,28.349516,25.05867
3260.00,28.349341,25.05853
3262.00,28.347884,25.05911
3264.00,28.345690,25.05895
3266.00,28.345538,25.05889
3268.00,28.343636,25.05929
3270.00,28.343342,25.05874
3272.00,28.344351,25.05973
3274.00,28.344528,25.06000
3276.00,28.344088,25.05976
3278.00,28.344155,25.05955
3280.00,28.344651,25.05921
3282.00,28.345032,25.05919
3284.00,28.345726,25.05918
3286.00,28.345612,25.05946
3288.00,28.344808,25.05987
3290.00,28.344306,25.05902
3292.00,28.345636,25.05870
3294.00,28.347117,25.05943
3296.00,28.346762,25.05956
3298.00,28.345182,25.05914
3300.00,28.344817,25.06003
3302.00,28.346111,25.05951
@8,10.0000,20.0
3304.00,28.344906,25.06011
3306.00,28.331717,25.06071
3308.00,28.225788,25.06066
3310.00,27.990079,25.06107
3312.00,27.660861,25.06036
3314.00,27.286577,25.05922
3316.00,26.910134,25.05894
3318.00,26.554215,25.05996
3320.00,26.229266,25.06053
3322.00,25.941427,25.06029
3324.00,25.689996,25.05957
3326.00,25.477284,25.05907
3328.00,25.367436,25.05992
3330.00,25.407700,25.05977
3332.00,25.564748,25.06014
3334.00,25.790542,25.06011
3336.00,26.043505,25.05986
3338.00,26.299109,25.05929
3340.00,26.541851,25.05986
3342.00,26.764195,25.05977
3344.00,26.964087,25.06002
3346.00,27.140661,25.05973
3348.00,27.294423,25.06016
3350.00,27.428188,25.05966
3352.00,27.542545,25.06023
3354.00,27.639847,25.06032
3356.00,27.724087,25.06070
3358.00,27.795649,25.06109
3360.00,27.857916,25.06087
3362.00,27.912052,25.06001
3364.00,27.955738,25.06041
3366.00,27.995078,25.05979
3368.00,28.030087,25.05896
3370.00,28.059677,25.05972
3372.00,28.085149,25.06018
3374.00,28.106557,25.06002
3376.00,28.125779,25.06007
3378.00,28.144223,25.05990
3380.00,28.160640,25.05947
3382.00,28.174958,25.05919
3384.00,28.186956,25.05921
3386.00,28.199235,25.05930
3388.00,28.210447,25.05932
3390.00,28.220943,25.05950
3392.00,28.231355,25.05935
3394.00,28.238856,25.05990
3396.00,28.245472,25.06061
3398.00,28.251293,25.06113
3400.00,28.259744,25.06086
3402.00,28.267292,25.06104
3404.00,28.273665,25.06075
3406.00,28.278654,25.06133
3408.00,28.282527,25.06095
3410.00,28.286324,25.05985
3412.00,28.290131,25.06014
3414.00,28.292848,25.06047
3416.00,28.296728,25.06065
3418.00,28.299750,25.06136
3420.00,28.302756,25.06100
3422.00,28.305560,25.06046
3424.00,28.307140,25.06049
3426.00,28.308128,25.06106
3428.00,28.309301,25.06035
3430.00,28.310682,25.05999
3432.00,28.311911,25.06032
3434.00,28.311959,25.06065
3436.00,28.313490,25.06041
3438.00,28.315901,25.06057
3440.00,28.317367,25.06063
3442.00,28.317557,25.06025
3444.00,28.319190,25.06076
3446.00,28.320286,25.06110
3448.00,28.319677,25.06066
3450.00,28.319577,25.06023
3452.00,28.321696,25.06041
3454.00,28.325326,25.05973
3456.00,28.326821,25.05999
3458.00,28.328734,25.06008
3460.00,28.328542,25.06096
3462.00,28.326935,25.06076
3464.00,28.327104,25.06069
3466.00,28.328584,25.06071
3468.00,28.329320,25.06104
3470.00,28.329912,25.06041
3472.00,28.329370,25.06089
3474.00,28.328395,25.06041
3476.00,28.328555,25.06062
3478.00,28.328838,25.06084
3480.00,28.329756,25.06068
3482.00,28.329214,25.06070
3484.00,28.328149,25.06044
3486.00,28.327552,25.06098
3488.00,28.329503,25.06058
3490.00,28.331462,25.06055
3492.00,28.333285,25.06123
3494.00,28.332808,25.06047
3496.00,28.331584,25.06046
3498.00,28.330862,25.06090
3500.00,28.330292,25.05992
3502.00,28.328413,25.06022
3504.00,28.328970,25.06118
3506.00,28.331421,25.06074
3508.00,28.331281,25.06074
3510.00,28.329065,25.06007
3512.00,28.328599,25.06002
3514.00,28.329885,25.06055
3516.00,28.330953,25.06100
3518.00,28.330433,25.06099
3520.00,28.329938,25.06093
3522.00,28.330373,25.06082
3524.00,28.331407,25.06136
3526.00,28.331331,25.06116
3528.00,28.330176,25.06067
3530.00,28.329132,25.06096
3532.00,28.328703,25.06055
3534.00,28.328151,25.06079
3536.00,28.329539,25.06127
3538.00,28.330865,25.06123
3540.00,28.330532,25.06159
3542.00,28.328975,25.06146
3544.00,28.328190,25.06161
3546.00,28.329003,25.06184
3548.00,28.329233,25.06146
3550.00,28.328543,25.06114
3552.00,28.328646,25.06113
3554.00,28.328557,25.06091
3556.00,28.329612,25.06136
3558.00,28.329408,25.06196
3560.00,28.329429,25.06250
3562.00,28.329135,25.06152
3564.00,28.328614,25.06206
3566.00,28.329303,25.06159
3568.00,28.329424,25.06186
3570.00,28.329356,25.06228
3572.00,28.328865,25.06169
3574.00,28.328533,25.06186
3576.00,28.327741,25.06184
3578.00,28.328396,25.06233
3580.00,28.329777,25.06195
3582.00,28.329850,25.06178
3584.00,28.329263,25.06220
3586.00,28.327816,25.06263
3588.00,28.326765,25.06203
3590.00,28.327344,25.06207
3592.00,28.327353,25.06192
3594.00,28.327851,25.06231
3596.00,28.328398,25.06247
3598.00,28.329369,25.06238
3600.00,28.328035,25.06272
3602.00,28.327304,25.06242
3604.00,28.328266,25.06248
3606.00,28.329595,25.06236
3608.00,28.328735,25.06260
3610.00,28.327611,25.06280
3612.00,28.327520,25.06240
3614.00,28.326823,25.06249
3616.00,28.325755,25.06241
3618.00,28.325910,25.06250
3620.00,28.325497,25.06298
3622.00,28.325421,25.06235
3624.00,28.325659,25.06267
3626.00,28.326214,25.06215
3628.00,28.325968,25.06210
3630.00,28.324056,25.06220
3632.00,28.323541,25.06244
3634.00,28.323337,25.06290
3636.00,28.323863,25.06275
3638.00,28.323396,25.06244
3640.00,28.322172,25.06288
3642.00,28.321831,25.06275
3644.00,28.322506,25.06270
3646.00,28.323866,25.06195
3648.00,28.324667,25.06185
3650.00,28.326196,25.06144
3652.00,28.325438,25.06213
3654.00,28.325426,25.06207
3656.00,28.325902,25.06231
3658.00,28.326373,25.06279
3660.00,28.325359,25.06268
3662.00,28.324131,25.06289
3664.00,28.323735,25.06301
3666.00,28.324458,25.06273
3668.00,28.322812,25.06268
3670.00,28.321796,25.06257
3672.00,28.322263,25.06261
3674.00,28.323522,25.06239
3676.00,28.323512,25.06219
3678.00,28.323435,25.06214
3680.00,28.322970,25.06214
3682.00,28.322847,25.06261
3684.00,28.322838,25.06251
3686.00,28.323731,25.06294
3688.00,28.325053,25.06310
3690.00,28.325496,25.06293
3692.00,28.325555,25.06308
3694.00,28.326290,25.06316
3696.00,28.325659,25.06376
3698.00,28.324213,25.06357
3700.00,28.324174,25.06300
3702.00,28.322849,25.06322
3704.00,28.321879,25.06394
3706.00,28.322075,25.06302
3708.00,28.322031,25.06330
3710.00,28.321055,25.06307
3712.00,28.319610,25.06304
3714.00,28.318640,25.06269
3716.00,28.317538,25.06251
3718.00,28.318169,25.06317
3720.00,28.318206,25.06309
3722.00,28.318466,25.06298
@9,10.0000,20.0
3724.00,28.318646,25.06337
3726.00,28.310342,25.06321
3728.00,28.218796,25.06263
3730.00,28.006409,25.06302
3732.00,27.708379,25.06356
3734.00,27.368701,25.06361
3736.00,27.025264,25.06342
3738.00,26.699002,25.06323
3740.00,26.400545,25.06314
3742.00,26.135550,25.06324
3744.00,25.903611,25.06383
3746.00,25.708123,25.06390
3748.00,25.599375,25.06410
3750.00,25.627928,25.06441
3752.00,25.762892,25.06409
3754.00,25.964286,25.06381
3756.00,26.194526,25.06391
3758.00,26.427468,25.06454
3760.00,26.650475,25.06444
3762.00,26.854678,25.06445
3764.00,27.038013,25.06408
3766.00,27.200281,25.06416
3768.00,27.342881,25.06363
3770.00,27.468087,25.06379
3772.00,27.574962,25.06437
3774.00,27.665523,25.06405
3776.00,27.742859,25.06422
3778.00,27.809075,25.06426
3780.00,27.865087,25.06458
3782.00,27.913427,25.06485
3784.00,27.957020,25.06470
3786.00,27.993950,25.06546
3788.00,28.024355,25.06548
3790.00,28.051831,25.06533
3792.00,28.076331,25.06511
3794.00,28.097468,25.06450
3796.00,28.115815,25.06466
3798.00,28.132813,25.06447
3800.00,28.147571,25.06482
3802.00,28.160421,25.06543
3804.00,28.171477,25.06513
3806.00,28.181785,25.06555
3808.00,28.192355,25.06536
3810.00,28.202050,25.06504
3812.00,28.211057,25.06481
3814.00,28.218176,25.06540
3816.00,28.225621,25.06504
3818.00,28.231408,25.06516
3820.00,28.236620,25.06487
3822.00,28.241126,25.06520
3824.00,28.247353,25.06437
3826.00,28.253009,25.06473
3828.00,28.257565,25.06545
3830.00,28.262423,25.06546
3832.00,28.266912,25.06541
3834.00,28.272029,25.06556
3836.00,28.274674,25.06619
3838.00,28.278482,25.06653
3840.00,28.280585,25.06685
3842.00,28.282152,25.06713
3844.00,28.283000,25.06642
3846.00,28.283367,25.06730
3848.00,28.283747,25.06688
3850.00,28.285715,25.06565
3852.00,28.287700,25.06667
3854.00,28.289056,25.06553
3856.00,28.291403,25.06576
3858.00,28.293826,25.06617
3860.00,28.296216,25.06596
3862.00,28.296706,25.06609
3864.00,28.297291,25.06551
3866.00,28.296306,25.06568
3868.00,28.296424,25.06604
3870.00,28.297081,25.06611
3872.00,28.296914,25.06584
3874.00,28.298058,25.06634
3876.00,28.298105,25.06610
3878.00,28.299138,25.06645
3880.00,28.300662,25.06636
3882.00,28.300555,25.06656
3884.00,28.300399,25.06583
3886.00,28.300624,25.06633
3888.00,28.299971,25.06567
3890.00,28.300141,25.06602
3892.00,28.301266,25.06596
3894.00,28.301951,25.06679
3896.00,28.301280,25.06701
3898.00,28.301071,25.06702
3900.00,28.299594,25.06663
3902.00,28.299453,25.06677
3904.00,28.300637,25.06720
3906.00,28.301145,25.06692
3908.00,28.301256,25.06648
3910.00,28.301039,25.06704
3912.00,28.302955,25.06647
3914.00,28.302422,25.06618
3916.00,28.302535,25.06625
3918.00,28.303958,25.06631
3920.00,28.304097,25.06694
3922.00,28.302473,25.06701
3924.00,28.301656,25.06647
3926.00,28.301686,25.06647
3928.00,28.301595,25.06689
3930.00,28.301087,25.06717
3932.00,28.300582,25.06700
3934.00,28.300605,25.06665
3936.00,28.300466,25.06709
3938.00,28.300784,25.06728
3940.00,28.300532,25.06753
3942.00,28.301003,25.06765
3944.00,28.300652,25.06748
3946.00,28.300950,25.06774
3948.00,28.301385,25.06764
3950.00,28.301884,25.06770
3952.00,28.301242,25.06688
3954.00,28.299602,25.06651
3956.00,28.300802,25.06714
3958.00,28.302350,25.06802
3960.00,28.301266,25.06756
3962.00,28.300082,25.06764
3964.00,28.299475,25.06761
3966.00,28.299016,25.06799
3968.00,28.298904,25.06850
3970.00,28.298730,25.06889
3972.00,28.298275,25.06838
3974.00,28.298178,25.06854
3976.00,28.299220,25.06798
3978.00,28.298942,25.06846
3980.00,28.298538,25.06792
3982.00,28.297994,25.06885
3984.00,28.298327,25.06853
3986.00,28.299121,25.06843
3988.00,28.299679,25.06822
3990.00,28.298336,25.06861
3992.00,28.297677,25.06878
3994.00,28.297450,25.06912
3996.00,28.297748,25.06941
3998.00,28.297730,25.06868
4000.00,28.297758,25.06828
4002.00,28.298537,25.06834
4004.00,28.297151,25.06863
4006.00,28.297939,25.06821
4008.00,28.298760,25.06827
4010.00,28.298210,25.06863
4012.00,28.298387,25.06869
4014.00,28.297494,25.06859
4016.00,28.296396,25.06852
4018.00,28.296747,25.06807
4020.00,28.296829,25.06768
4022.00,28.295827,25.06805
4024.00,28.295927,25.06836
4026.00,28.295290,25.06853
4028.00,28.294612,25.06844
4030.00,28.293735,25.06848
4032.00,28.294926,25.06906
4034.00,28.295808,25.06865
4036.00,28.295253,25.06919
4038.00,28.296032,25.06909
4040.00,28.296885,25.06893
4042.00,28.297490,25.06868
4044.00,28.297217,25.06906
4046.00,28.296102,25.06893
4048.00,28.295894,25.06807
4050.00,28.295594,25.06857
4052.00,28.296358,25.06790
4054.00,28.296788,25.06866
4056.00,28.294791,25.06909
4058.00,28.295210,25.06852
4060.00,28.294800,25.06939
4062.00,28.294196,25.06904
4064.00,28.295334,25.06825
4066.00,28.295086,25.06843
4068.00,28.293743,25.06872
4070.00,28.292935,25.06830
4072.00,28.293885,25.06852
4074.00,28.293745,25.06834
4076.00,28.292821,25.06856
4078.00,28.290632,25.06916
4080.00,28.289360,25.06895
4082.00,28.287740,25.06826
4084.00,28.285433,25.06820
4086.00,28.285503,25.06821
4088.00,28.286778,25.06802
4090.00,28.286416,25.06861
4092.00,28.286903,25.06894
4094.00,28.286711,25.06824
4096.00,28.287321,25.06844
4098.00,28.287864,25.06893
4100.00,28.286760,25.06839
4102.00,28.287057,25.06857
4104.00,28.286121,25.06846
4106.00,28.285634,25.06776
4108.00,28.285433,25.06892
4110.00,28.286119,25.06910
4112.00,28.287806,25.06873
4114.00,28.288149,25.06825
4116.00,28.287689,25.06851
4118.00,28.287929,25.06786
4120.00,28.288481,25.06818
4122.00,28.289899,25.06763
4124.00,28.289929,25.06795
4126.00,28.290543,25.06882
4128.00,28.290178,25.06816
4130.00,28.287641,25.06826
4132.00,28.286468,25.06766
4134.00,28.286132,25.06830
4136.00,28.286482,25.06929
4138.00,28.287310,25.06942
4140.00,28.288629,25.06923
4142.00,28.287704,25.06929
@10,10.0000,20.0
4144.00,28.287070,25.06980
4146.00,28.281093,25.07011
4148.00,28.205257,25.06949
4150.00,28.018683,25.06938
4152.00,27.751536,25.06904
4154.00,27.441921,25.06896
4156.00,27.126805,25.06948
4158.00,26.828476,25.07033
4160.00,26.556979,25.07034
4162.00,26.314775,25.07027
4164.00,26.102436,25.07034
4166.00,25.921939,25.06968
4168.00,25.815568,25.07006
4170.00,25.832364,25.06961
4172.00,25.950657,25.06883
4174.00,26.130552,25.06912
4176.00,26.338251,25.06993
4178.00,26.550317,25.06943
4180.00,26.754347,25.06918
4182.00,26.942412,25.06962
4184.00,27.110114,25.06992
4186.00,27.258546,25.06979
4188.00,27.389197,25.06967
4190.00,27.500944,25.06983
4192.00,27.596564,25.06963
4194.00,27.680416,25.06999
4196.00,27.753975,25.07014
4198.00,27.814416,25.06924
4200.00,27.866712,25.06979
4202.00,27.913200,25.06998
4204.00,27.952061,25.06954
4206.00,27.984345,25.07003
4208.00,28.013069,25.06967
4210.00,28.038941,25.07052
4212.00,28.061264,25.07007
4214.00,28.080681,25.06974
4216.00,28.096887,25.06966
4218.00,28.110858,25.06933
4220.00,28.124136,25.06987
4222.00,28.136743,25.06948
4224.00,28.148948,25.06911
4226.00,28.158925,25.06953
4228.00,28.168094,25.06977
4230.00,28.176233,25.07010
4232.00,28.184100,25.07007
4234.00,28.191054,25.06996
4236.00,28.197834,25.07020
4238.00,28.205155,25.06957
4240.00,28.209753,25.06968
4242.00,28.213128,25.06970
4244.00,28.217674,25.07038
4246.00,28.221149,25.06999
4248.00,28.224940,25.06946
4250.00,28.230783,25.07045
4252.00,28.234612,25.07007
4254.00,28.236533,25.07073
4256.00,28.238252,25.06992
4258.00,28.241099,25.06999
4260.00,28.244051,25.06911
4262.00,28.246281,25.06960
4264.00,28.247936,25.07036
4266.00,28.249156,25.06967
4268.00,28.250282,25.07025
4270.00,28.252136,25.07082
4272.00,28.253553,25.07066
4274.00,28.255593,25.07033
4276.00,28.256486,25.07020
4278.00,28.258133,25.07061
4280.00,28.258885,25.07044
4282.00,28.259232,25.07081
4284.00,28.259527,25.07047
4286.00,28.259012,25.07026
4288.00,28.259176,25.07171
4290.00,28.260696,25.07123
4292.00,28.262741,25.07174
4294.00,28.263117,25.07087
4296.00,28.263325,25.07081
4298.00,28.262739,25.07126
4300.00,28.262753,25.07088
4302.00,28.262910,25.07096
4304.00,28.263073,25.07002
4306.00,28.263185,25.07033
4308.00,28.262405,25.07090
4310.00,28.263358,25.07060
4312.00,28.263781,25.07078
4314.00,28.263918,25.07117
4316.00,28.264708,25.07108
4318.00,28.265453,25.07070
4320.00,28.265343,25.07124
4322.00,28.264296,25.07060
4324.00,28.263559,25.07044
4326.00,28.263498,25.07046
4328.00,28.263523,25.07017
4330.00,28.263318,25.07011
4332.00,28.263125,25.07086
4334.00,28.264156,25.07066
4336.00,28.264303,25.07142
4338.00,28.263928,25.07158
4340.00,28.263518,25.07145
4342.00,28.263635,25.07100
4344.00,28.265434,25.07106
4346.00,28.265286,25.07142
4348.00,28.263716,25.07149
4350.00,28.262263,25.07210
4352.00,28.262332,25.07220
4354.00,28.263620,25.07227
4356.00,28.263713,25.07207
4358.00,28.263345,25.07170
4360.00,28.263653,25.07178
4362.00,28.264082,25.07168
4364.00,28.263539,25.07199
4366.00,28.261919,25.07185
4368.00,28.261343,25.07191
4370.00,28.262287,25.07172
4372.00,28.261886,25.07194
4374.00,28.260441,25.07246
4376.00,28.260259,25.07212
4378.00,28.261333,25.07243
4380.00,28.261289,25.07225
4382.00,28.260376,25.07152
4384.00,28.260144,25.07153
4386.00,28.259008,25.07138
4388.00,28.258750,25.07207
4390.00,28.257326,25.07262
4392.00,28.256993,25.07290
4394.00,28.259353,25.07261
4396.00,28.259976,25.07226
4398.00,28.258628,25.07226
4400.00,28.257521,25.07168
4402.00,28.258403,25.07264
4404.00,28.258605,25.07317
4406.00,28.257620,25.07213
4408.00,28.257508,25.07113
4410.00,28.257571,25.07148
4412.00,28.257892,25.07204
4414.00,28.258743,25.07189
4416.00,28.258414,25.07186
4418.00,28.257860,25.07255
4420.00,28.257846,25.07245
4422.00,28.256997,25.07195
4424.00,28.256968,25.07160
4426.00,28.256902,25.07230
4428.00,28.256955,25.07220
4430.00,28.256663,25.07200
4432.00,28.255947,25.07229
4434.00,28.256588,25.07268
4436.00,28.257288,25.07205
4438.00,28.257350,25.07215
4440.00,28.256996,25.07161
4442.00,28.258556,25.07224
4444.00,28.259465,25.07284
4446.00,28.259564,25.07254
4448.00,28.258255,25.07218
4450.00,28.256119,25.07252
4452.00,28.256017,25.07196
4454.00,28.255484,25.07271
4456.00,28.253310,25.07220
4458.00,28.251572,25.07193
4460.00,28.252616,25.07298
4462.00,28.252828,25.07271
4464.00,28.253006,25.07208
4466.00,28.254141,25.07167
4468.00,28.253928,25.07235
4470.00,28.253381,25.07271
4472.00,28.253415,25.07310
4474.00,28.252219,25.07270
4476.00,28.249961,25.07274
4478.00,28.249260,25.07279
4480.00,28.248375,25.07304
4482.00,28.247855,25.07340
4484.00,28.249567,25.07350
4486.00,28.250802,25.07333
4488.00,28.250516,25.07347
4490.00,28.250566,25.07269
4492.00,28.250663,25.07322
4494.00,28.249576,25.07326
4496.00,28.248893,25.07272
4498.00,28.248730,25.07329
4500.00,28.248612,25.07336
4502.00,28.248672,25.07270
4504.00,28.249906,25.07235
4506.00,28.248346,25.07293
4508.00,28.247720,25.07316
4510.00,28.247943,25.07239
4512.00,28.248012,25.07265
4514.00,28.246966,25.07257
4516.00,28.245511,25.07252
4518.00,28.244991,25.07271
4520.00,28.244727,25.07336
4522.00,28.243779,25.07362
4524.00,28.243905,25.07358
4526.00,28.244821,25.07331
4528.00,28.244774,25.07309
4530.00,28.244422,25.07361
4532.00,28.245594,25.07336
4534.00,28.245962,25.07329
4536.00,28.246085,25.07313
4538.00,28.244806,25.07293
4540.00,28.244835,25.07323
4542.00,28.244545,25.07239
4544.00,28.244824,25.07288
4546.00,28.245534,25.07379
4548.00,28.243941,25.07343
4550.00,28.242390,25.07385
4552.00,28.242373,25.07383
4554.00,28.242194,25.07370
4556.00,28.241203,25.07377
4558.00,28.241030,25.07364
4560.00,28.239698,25.07435
4562.00,28.239273,25.07453
@11,10.0000,20.0
4564.00,28.238030,25.07474
4566.00,28.233567,25.07411
4568.00,28.176689,25.07403
4570.00,28.018273,25.07435
4572.00,27.783873,25.07455
4574.00,27.508234,25.07502
4576.00,27.222863,25.07465
4578.00,26.949114,25.07440
4580.00,26.697570,25.07446
4582.00,26.473078,25.07499
4584.00,26.277316,25.07511
4586.00,26.108445,25.07551
4588.00,26.000383,25.07473
4590.00,26.003895,25.07473
4592.00,26.100308,25.07494
4594.00,26.257253,25.07455
4596.00,26.443152,25.07480
4598.00,26.636670,25.07493
4600.00,26.821786,25.07559
4602.00,26.992823,25.07564
4604.00,27.148515,25.07499
4606.00,27.284148,25.07452
4608.00,27.402577,25.07518
4610.00,27.508040,25.07508
4612.00,27.599923,25.07481
4614.00,27.679002,25.07480
4616.00,27.746331,25.07441
4618.00,27.802203,25.07421
4620.00,27.850068,25.07461
4622.00,27.891916,25.07418
4624.00,27.926920,25.07506
4626.00,27.957980,25.07494
4628.00,27.985043,25.07522
4630.00,28.008777,25.07591
4632.00,28.027958,25.07564
4634.00,28.045337,25.07623
4636.00,28.060305,25.07568
4638.00,28.074465,25.07539
4640.00,28.088170,25.07526
4642.00,28.099278,25.07582
4644.00,28.108618,25.07557
4646.00,28.119147,25.07549
4648.00,28.128811,25.07584
4650.00,28.135727,25.07634
4652.00,28.143237,25.07618
4654.00,28.149414,25.07676
4656.00,28.155995,25.07717
4658.00,28.162115,25.07660
4660.00,28.166850,25.07721
4662.00,28.171149,25.07687
4664.00,28.174744,25.07667
4666.00,28.177394,25.07727
4668.00,28.179763,25.07752
4670.00,28.183460,25.07742
4672.00,28.184965,25.07625
4674.00,28.187143,25.07645
4676.00,28.189692,25.07710
4678.00,28.191910,25.07701
4680.00,28.194211,25.07683
4682.00,28.196030,25.07643
4684.00,28.198303,25.07677
4686.00,28.200169,25.07689
4688.00,28.203306,25.07710
4690.00,28.203847,25.07711
4692.00,28.204058,25.07697
4694.00,28.204350,25.07709
4696.00,28.203998,25.07740
4698.00,28.204894,25.07803
4700.00,28.206681,25.07869
4702.00,28.207427,25.07851
4704.00,28.207823,25.07832
4706.00,28.207887,25.07852
4708.00,28.207666,25.07810
4710.00,28.209952,25.07898
4712.00,28.210941,25.07796
4714.00,28.209103,25.07791
4716.00,28.208166,25.07830
4718.00,28.208560,25.07799
4720.00,28.209189,25.07825
4722.00,28.210962,25.07849
4724.00,28.211832,25.07818
4726.00,28.212774,25.07814
4728.00,28.211584,25.07817
4730.00,28.210267,25.07789
4732.00,28.210259,25.07748
4734.00,28.210088,25.07706
4736.00,28.210317,25.07735
4738.00,28.210623,25.07742
4740.00,28.210798,25.07794
4742.00,28.211279,25.07813
4744.00,28.210917,25.07809
4746.00,28.210209,25.07802
4748.00,28.209082,25.07839
4750.00,28.209692,25.07755
4752.00,28.209215,25.07742
4754.00,28.209064,25.07775
4756.00,28.209082,25.07869
4758.00,28.210061,25.07858
4760.00,28.210193,25.07816
4762.00,28.208489,25.07803
4764.00,28.207470,25.07840
4766.00,28.207822,25.07840
4768.00,28.208720,25.07819
4770.00,28.208677,25.07819
4772.00,28.209320,25.07864
4774.00,28.210017,25.07813
4776.00,28.209282,25.07841
4778.00,28.210510,25.07780
4780.00,28.210497,25.07868
4782.00,28.208264,25.07804
4784.00,28.207321,25.07863
4786.00,28.207544,25.07829
4788.00,28.207353,25.07782
4790.00,28.208263,25.07781
4792.00,28.208317,25.07817
4794.00,28.207693,25.07709
4796.00,28.207260,25.07733
4798.00,28.206125,25.07779
4800.00,28.205419,25.07841
4802.00,28.205428,25.07793
4804.00,28.204700,25.07780
4806.00,28.203831,25.07764
4808.00,28.203684,25.07742
4810.00,28.203167,25.07804
4812.00,28.201949,25.07817
4814.00,28.202981,25.07840
4816.00,28.203418,25.07770
4818.00,28.202759,25.07848
4820.00,28.201117,25.07811
4822.00,28.200260,25.07912
4824.00,28.201237,25.07883
4826.00,28.202065,25.07860
4828.00,28.200867,25.07782
4830.00,28.200578,25.07768
4832.00,28.200233,25.07840
4834.00,28.199177,25.07941
4836.00,28.198131,25.07946
4838.00,28.198421,25.07926
4840.00,28.198670,25.07893
4842.00,28.198147,25.07962
4844.00,28.197795,25.07877
4846.00,28.196768,25.07862
4848.00,28.196481,25.07817
4850.00,28.196675,25.07820
4852.00,28.196620,25.07768
4854.00,28.197502,25.07864
4856.00,28.196690,25.07899
4858.00,28.196824,25.07788
4860.00,28.195895,25.07791
4862.00,28.195718,25.07813
4864.00,28.196016,25.07883
4866.00,28.195387,25.07871
4868.00,28.195626,25.07821
4870.00,28.195208,25.07819
4872.00,28.194345,25.07875
4874.00,28.193821,25.07887
4876.00,28.193641,25.07802
4878.00,28.192777,25.07815
4880.00,28.191943,25.07828
4882.00,28.191684,25.07868
4884.00,28.191587,25.07858
4886.00,28.191194,25.07862
4888.00,28.190149,25.07832
4890.00,28.189635,25.07845
4892.00,28.189367,25.07917
4894.00,28.188465,25.07937
4896.00,28.187816,25.07921
4898.00,28.188521,25.07910
4900.00,28.188333,25.07881
4902.00,28.186171,25.07849
4904.00,28.184907,25.07862
4906.00,28.184416,25.07904
4908.00,28.184535,25.07966
4910.00,28.184071,25.07920
4912.00,28.184011,25.07950
4914.00,28.183821,25.07947
4916.00,28.184230,25.07950
4918.00,28.182230,25.07948
4920.00,28.181237,25.07936
4922.00,28.182513,25.07851
4924.00,28.182919,25.07878
4926.00,28.183541,25.07917
4928.00,28.185135,25.07943
4930.00,28.185435,25.07906
4932.00,28.185519,25.07892
4934.00,28.185932,25.07869
4936.00,28.184440,25.07965
4938.00,28.184006,25.08042
4940.00,28.183537,25.08020
4942.00,28.183362,25.08004
4944.00,28.183115,25.07988
4946.00,28.180925,25.08022
4948.00,28.179477,25.07935
4950.00,28.179514,25.08008
4952.00,28.179753,25.08070
4954.00,28.179741,25.07994
4956.00,28.180943,25.07978
4958.00,28.181620,25.08082
4960.00,28.180185,25.08073
4962.00,28.179213,25.08022
4964.00,28.177519,25.07957
4966.00,28.176446,25.08022
4968.00,28.175796,25.08031
4970.00,28.176195,25.07969
4972.00,28.176836,25.07949
4974.00,28.177989,25.08025
4976.00,28.178409,25.07980
4978.00,28.176804,25.07973
4980.00,28.175669,25.07969
4982.00,28.175818,25.08016
@12,10.0000,20.0
4984.00,28.175628,25.08020
4986.00,28.173201,25.07978
4988.00,28.127784,25.07989
4990.00,27.986104,25.07995
4992.00,27.775095,25.08011
4994.00,27.526101,25.08003
4996.00,27.266321,25.08024
4998.00,27.017139,25.08095
5000.00,26.788824,25.08067
5002.00,26.583100,25.08102
5004.00,26.403072,25.08158
5006.00,26.248188,25.08163
5008.00,26.142657,25.08106
5010.00,26.137117,25.08045
5012.00,26.220800,25.08144
5014.00,26.362903,25.08110
5016.00,26.531344,25.08059
5018.00,26.704450,25.08050
5020.00,26.873187,25.08091
5022.00,27.030135,25.08087
5024.00,27.171718,25.08191
5026.00,27.297339,25.08193
5028.00,27.407727,25.08199
5030.00,27.501858,25.08174
5032.00,27.582784,25.08124
5034.00,27.654044,25.08121
5036.00,27.715769,25.08141
5038.00,27.768078,25.08129
5040.00,27.811354,25.08151
5042.00,27.849804,25.08076
5044.00,27.883274,25.08105
5046.00,27.910653,25.08113
5048.00,27.934966,25.08105
5050.00,27.957486,25.08079
5052.00,27.976528,25.08164
5054.00,27.992610,25.08053
5056.00,28.007454,25.08092
5058.00,28.021066,25.08163
5060.00,28.033014,25.08165
5062.00,28.043619,25.08091
5064.00,28.051908,25.08113
5066.00,28.058849,25.08066
5068.00,28.066899,25.08106
5070.00,28.074730,25.08143
5072.00,28.081331,25.08138
5074.00,28.086683,25.08153
5076.00,28.092069,25.08117
5078.00,28.097779,25.08170
5080.00,28.101353,25.08106
5082.00,28.104539,25.08081
5084.00,28.108901,25.08134
5086.00,28.113238,25.08118
5088.00,28.116765,25.08085
5090.00,28.119360,25.08120
5092.00,28.122731,25.08114
5094.00,28.125568,25.08081
5096.00,28.126542,25.08095
5098.00,28.127152,25.08182
5100.00,28.127985,25.08115
5102.00,28.130397,25.08181
5104.00,28.131739,25.08196
5106.00,28.131989,25.08188
5108.00,28.132826,25.08150
5110.00,28.135203,25.08142
5112.00,28.135911,25.08143
5114.00,28.136060,25.08099
5116.00,28.136235,25.08106
5118.00,28.135017,25.08127
5120.00,28.134910,25.08152
5122.00,28.136060,25.08149
5124.00,28.136342,25.08185
5126.00,28.137490,25.08189
5128.00,28.139118,25.08114
5130.00,28.141462,25.08108
5132.00,28.142414,25.08052
5134.00,28.142681,25.08100
5136.00,28.142759,25.08156
5138.00,28.141793,25.08136
5140.00,28.142282,25.08128
5142.00,28.142736,25.08091
5144.00,28.142794,25.08124
5146.00,28.141615,25.08214
5148.00,28.142285,25.08264
5150.00,28.142880,25.08165
5152.00,28.141895,25.08146
5154.00,28.141517,25.08246
5156.00,28.140961,25.08201
5158.00,28.141220,25.08232
5160.00,28.142442,25.08242
5162.00,28.142661,25.08268
5164.00,28.142659,25.08182
5166.00,28.142836,25.08232
5168.00,28.141294,25.08291
5170.00,28.139792,25.08300
5172.00,28.139315,25.08231
5174.00,28.138864,25.08233
5176.00,28.138504,25.08189
5178.00,28.137561,25.08279
5180.00,28.136648,25.08249
5182.00,28.136985,25.08219
5184.00,28.137332,25.08257
5186.00,28.136006,25.08303
5188.00,28.134554,25.08291
5190.00,28.136268,25.08251
5192.00,28.136525,25.08212
5194.00,28.136643,25.08240
5196.00,28.138608,25.08250
5198.00,28.138780,25.08161
5200.00,28.138152,25.08210
5202.00,28.136916,25.08162
5204.00,28.137059,25.08172
5206.00,28.137371,25.08233
5208.00,28.137002,25.08259
5210.00,28.136919,25.08216
5212.00,28.135349,25.08248
5214.00,28.134660,25.08244
5216.00,28.132995,25.08285
5218.00,28.131588,25.08239
5220.00,28.130569,25.08233
5222.00,28.130837,25.08177
5224.00,28.131812,25.08186
5226.00,28.131459,25.08186
5228.00,28.130480,25.08237
5230.00,28.129516,25.08239
5232.00,28.128743,25.08256
5234.00,28.128598,25.08276
5236.00,28.128989,25.08295
5238.00,28.128841,25.08297
5240.00,28.129672,25.08322
5242.00,28.129637,25.08357
5244.00,28.129632,25.08369
5246.00,28.130342,25.08338
5248.00,28.128877,25.08378
5250.00,28.126568,25.08378
5252.00,28.124921,25.08349
5254.00,28.124067,25.08297
5256.00,28.124698,25.08314
5258.00,28.124880,25.08302
5260.00,28.125048,25.08344
5262.00,28.123676,25.08276
5264.00,28.122178,25.08315
5266.00,28.122288,25.08351
5268.00,28.122542,25.08340
5270.00,28.123819,25.08321
5272.00,28.124703,25.08285
5274.00,28.122878,25.08359
5276.00,28.122333,25.08300
5278.00,28.122792,25.08328
5280.00,28.123279,25.08306
5282.00,28.122807,25.08276
5284.00,28.121874,25.08363
5286.00,28.122408,25.08330
5288.00,28.121066,25.08348
5290.00,28.118787,25.08392
5292.00,28.117631,25.08371
5294.00,28.117495,25.08377
5296.00,28.117379,25.08335
5298.00,28.118525,25.08351
5300.00,28.119162,25.08328
5302.00,28.119142,25.08371
5304.00,28.117605,25.08348
5306.00,28.116646,25.08327
5308.00,28.115819,25.08397
5310.00,28.115779,25.08339
5312.00,28.115119,25.08352
5314.00,28.114749,25.08420
5316.00,28.115125,25.08373
5318.00,28.113568,25.08411
5320.00,28.113482,25.08439
5322.00,28.114133,25.08449
5324.00,28.114762,25.08412
5326.00,28.113892,25.08397
5328.00,28.111757,25.08413
5330.00,28.110728,25.08422
5332.00,28.111062,25.08455
5334.00,28.110323,25.08483
5336.00,28.109537,25.08396
5338.00,28.109073,25.08414
5340.00,28.109220,25.08410
5342.00,28.107361,25.08437
5344.00,28.108201,25.08442
5346.00,28.107683,25.08432
5348.00,28.106826,25.08460
5350.00,28.106593,25.08481
5352.00,28.106489,25.08461
5354.00,28.106194,25.08435
5356.00,28.106191,25.08463
5358.00,28.105216,25.08390
5360.00,28.105521,25.08469
5362.00,28.106185,25.08460
5364.00,28.106397,25.08334
5366.00,28.105888,25.08470
5368.00,28.106616,25.08424
5370.00,28.107557,25.08504
5372.00,28.106898,25.08500
5374.00,28.107968,25.08508
5376.00,28.106894,25.08489
5378.00,28.104721,25.08544
5380.00,28.103877,25.08564
5382.00,28.101791,25.08558
5384.00,28.102115,25.08512
5386.00,28.101171,25.08468
5388.00,28.099419,25.08546
5390.00,28.099387,25.08543
5392.00,28.098856,25.08509
5394.00,28.097816,25.08515
5396.00,28.095611,25.08513
5398.00,28.095516,25.08464
5400.00,28.097286,25.08521
5402.00,28.097288,25.08587
@13,10.0000,20.0
5404.00,28.098001,25.08584
5406.00,28.097462,25.08526
5408.00,28.060273,25.08544
5410.00,27.936866,25.08563
5412.00,27.747425,25.08544
5414.00,27.520407,25.08515
5416.00,27.283550,25.08509
5418.00,27.055779,25.08496
5420.00,26.846577,25.08526
5422.00,26.659108,25.08434
5424.00,26.493995,25.08466
5426.00,26.350816,25.08455
5428.00,26.251259,25.08485
5430.00,26.242341,25.08512
5432.00,26.312081,25.08479
5434.00,26.436314,25.08473
5436.00,26.587898,25.08523
5438.00,26.745435,25.08475
5440.00,26.898526,25.08508
5442.00,27.041232,25.08404
5444.00,27.171184,25.08460
5446.00,27.286554,25.08443
5448.00,27.386688,25.08479
5450.00,27.474584,25.08597
5452.00,27.550224,25.08572
5454.00,27.616271,25.08547
5456.00,27.672761,25.08457
5458.00,27.721480,25.08364
5460.00,27.762275,25.08423
5462.00,27.797186,25.08434
5464.00,27.825920,25.08474
5466.00,27.851040,25.08539
5468.00,27.873605,25.08572
5470.00,27.892448,25.08557
5472.00,27.909351,25.08514
5474.00,27.924490,25.08433
5476.00,27.937737,25.08411
5478.00,27.949753,25.08546
5480.00,27.960262,25.08499
5482.00,27.969712,25.08485
5484.00,27.978314,25.08525
5486.00,27.986164,25.08492
5488.00,27.993171,25.08514
5490.00,27.998237,25.08527
5492.00,28.004260,25.08542
5494.00,28.011259,25.08435
5496.00,28.015703,25.08467
5498.00,28.017520,25.08472
5500.00,28.020162,25.08489
5502.00,28.023496,25.08429
5504.00,28.027677,25.08470
5506.00,28.031328,25.08469
5508.00,28.034609,25.08448
5510.00,28.037382,25.08450
5512.00,28.039669,25.08489
5514.00,28.040296,25.08495
5516.00,28.042230,25.08517
5518.00,28.042910,25.08484
5520.00,28.043896,25.08501
5522.00,28.047874,25.08554
5524.00,28.049778,25.08556
5526.00,28.050912,25.08588
5528.00,28.052089,25.08576
5530.00,28.052572,25.08502
5532.00,28.053078,25.08541
5534.00,28.054087,25.08558
5536.00,28.054689,25.08608
5538.00,28.055158,25.08573
5540.00,28.055792,25.08628
5542.00,28.056586,25.08544
5544.00,28.056978,25.08545
5546.00,28.057622,25.08507
5548.00,28.057353,25.08521
5550.00,28.055947,25.08565
5552.00,28.053897,25.08539
5554.00,28.053721,25.08465
5556.00,28.055237,25.08469
5558.00,28.056421,25.08463
5560.00,28.055131,25.08486
5562.00,28.054787,25.08483
5564.00,28.053860,25.08535
5566.00,28.053238,25.08509
5568.00,28.053155,25.08531
5570.00,28.052962,25.08605
5572.00,28.053042,25.08558
5574.00,28.053024,25.08588
5576.00,28.052486,25.08576
5578.00,28.052174,25.08537
5580.00,28.052415,25.08599
5582.00,28.053325,25.08638
5584.00,28.052793,25.08629
5586.00,28.052733,25.08612
5588.00,28.052608,25.08668
5590.00,28.052609,25.08668
5592.00,28.053016,25.08655
5594.00,28.052914,25.08670
5596.00,28.052629,25.08634
5598.00,28.052520,25.08627
5600.00,28.052806,25.08651
5602.00,28.051980,25.08659
5604.00,28.051406,25.08681
5606.00,28.050917,25.08703
5608.00,28.049858,25.08676
5610.00,28.049310,25.08645
5612.00,28.049018,25.08689
5614.00,28.048678,25.08665
5616.00,28.047307,25.08701
5618.00,28.046275,25.08662
5620.00,28.047464,25.08691
5622.00,28.047379,25.08751
5624.00,28.045925,25.08748
5626.00,28.045840,25.08727
5628.00,28.046811,25.08727
5630.00,28.046478,25.08698
5632.00,28.044730,25.08677
5634.00,28.044028,25.08767
5636.00,28.043958,25.08753
5638.00,28.043306,25.08746
5640.00,28.043131,25.08773
5642.00,28.042975,25.08819
5644.00,28.042784,25.08784
5646.00,28.042707,25.08778
5648.00,28.043284,25.08840
5650.00,28.043178,25.08851
5652.00,28.043330,25.08823
5654.00,28.043559,25.08730
5656.00,28.041632,25.08762
5658.00,28.040066,25.08799
5660.00,28.040668,25.08780
5662.00,28.041733,25.08761
5664.00,28.041713,25.08683
5666.00,28.040181,25.08728
5668.00,28.038886,25.08766
5670.00,28.038329,25.08751
5672.00,28.038154,25.08808
5674.00,28.036661,25.08727
5676.00,28.035453,25.08757
5678.00,28.034730,25.08692
5680.00,28.034156,25.08735
5682.00,28.034250,25.08724
5684.00,28.034173,25.08696
5686.00,28.033518,25.08748
5688.00,28.032847,25.08762
5690.00,28.030718,25.08772
5692.00,28.030567,25.08755
5694.00,28.030130,25.08716
5696.00,28.030045,25.08777
5698.00,28.029739,25.08811
5700.00,28.028314,25.08775
5702.00,28.027928,25.08825
5704.00,28.027795,25.08812
5706.00,28.027568,25.08735
5708.00,28.027331,25.08685
5710.00,28.028607,25.08785
5712.00,28.029479,25.08816
5714.00,28.028466,25.08819
5716.00,28.027026,25.08801
5718.00,28.025706,25.08818
5720.00,28.025107,25.08881
5722.00,28.024334,25.08899
5724.00,28.023274,25.08846
5726.00,28.022626,25.08804
5728.00,28.022987,25.08811
5730.00,28.022445,25.08869
5732.00,28.021361,25.08883
5734.00,28.019995,25.08820
5736.00,28.019693,25.08789
5738.00,28.020046,25.08841
5740.00,28.019603,25.08855
5742.00,28.019464,25.08908
5744.00,28.018591,25.08891
5746.00,28.019408,25.08885
5748.00,28.020285,25.08818
5750.00,28.019526,25.08794
5752.00,28.019183,25.08773
5754.00,28.019976,25.08760
5756.00,28.019413,25.08825
5758.00,28.017122,25.08825
5760.00,28.016434,25.08878
5762.00,28.015757,25.08874
5764.00,28.015929,25.08833
5766.00,28.014696,25.08932
5768.00,28.012391,25.08898
5770.00,28.012596,25.08907
5772.00,28.011975,25.08863
5774.00,28.009924,25.08883
5776.00,28.008362,25.08832
5778.00,28.009213,25.08844
5780.00,28.009409,25.08809
5782.00,28.008495,25.08810
5784.00,28.008011,25.08769
5786.00,28.007880,25.08840
5788.00,28.008132,25.08798
5790.00,28.008485,25.08744
5792.00,28.007969,25.08721
5794.00,28.006759,25.08652
5796.00,28.004989,25.08724
5798.00,28.003772,25.08748
5800.00,28.002841,25.08777
5802.00,28.003356,25.08792
5804.00,28.003165,25.08777
5806.00,28.002355,25.08757
5808.00,28.002345,25.08775
5810.00,28.003246,25.08835
5812.00,28.003524,25.08803
5814.00,28.003077,25.08768
5816.00,28.000962,25.08818
5818.00,27.999479,25.08783
5820.00,27.997931,25.08722
5822.00,27.997191,25.08793
@14,10.0000,20.0
5824.00,27.998174,25.08781
5826.00,27.997595,25.08863
5828.00,27.966575,25.08891
5830.00,27.857865,25.08854
5832.00,27.688320,25.08927
5834.00,27.483264,25.08866
5836.00,27.267351,25.08800
5838.00,27.059953,25.08801
5840.00,26.868631,25.08815
5842.00,26.694421,25.08799
5844.00,26.542639,25.08893
5846.00,26.410947,25.08848
5848.00,26.314458,25.08780
5850.00,26.300195,25.08788
5852.00,26.362173,25.08847
5854.00,26.474722,25.08881
5856.00,26.610578,25.08811
5858.00,26.754625,25.08785
5860.00,26.894626,25.08854
5862.00,27.024471,25.08880
5864.00,27.143141,25.08835
5866.00,27.248406,25.08855
5868.00,27.340744,25.08835
5870.00,27.421130,25.08926
5872.00,27.491266,25.08895
5874.00,27.551461,25.08884
5876.00,27.603437,25.08946
5878.00,27.646636,25.08941
5880.00,27.684905,25.08942
5882.00,27.717328,25.08999
5884.00,27.743832,25.08980
5886.00,27.767750,25.08997
5888.00,27.788747,25.09045
5890.00,27.807687,25.08980
5892.00,27.822937,25.08966
5894.00,27.835406,25.08954
5896.00,27.845939,25.08883
5898.00,27.856642,25.08906
5900.00,27.866600,25.08969
5902.00,27.874248,25.08910
5904.00,27.880767,25.08970
5906.00,27.887688,25.08985
5908.00,27.894009,25.08974
5910.00,27.899169,25.09010
5912.00,27.903858,25.09000
5914.00,27.910194,25.09030
5916.00,27.915303,25.09013
5918.00,27.918311,25.09031
5920.00,27.921169,25.09036
5922.00,27.923949,25.08998
5924.00,27.926043,25.08997
5926.00,27.929812,25.08993
5928.00,27.933246,25.08999
5930.00,27.934681,25.09045
5932.00,27.937359,25.09043
5934.00,27.939629,25.09045
5936.00,27.940472,25.08977
5938.00,27.943031,25.08995
5940.00,27.944013,25.09048
5942.00,27.944931,25.09104
5944.00,27.945455,25.09021
5946.00,27.946339,25.09027
5948.00,27.947325,25.09092
5950.00,27.948566,25.09046
5952.00,27.949216,25.09055
5954.00,27.949800,25.09088
5956.00,27.948521,25.09072
5958.00,27.947996,25.09048
5960.00,27.947933,25.09035
5962.00,27.948879,25.09093
5964.00,27.949420,25.09100
5966.00,27.949737,25.09113
5968.00,27.949873,25.09154
5970.00,27.949216,25.09140
5972.00,27.949251,25.09169
5974.00,27.949249,25.09146
5976.00,27.949754,25.09094
5978.00,27.948294,25.09077
5980.00,27.947405,25.09130
5982.00,27.947034,25.09097
5984.00,27.947548,25.09122
5986.00,27.948148,25.09150
5988.00,27.946443,25.09146
5990.00,27.944108,25.09108
5992.00,27.941184,25.09128
5994.00,27.940463,25.09067
5996.00,27.939848,25.09081
5998.00,27.940211,25.09081
6000.00,27.939235,25.09147
6002.00,27.936937,25.09132
6004.00,27.936606,25.09050
6006.00,27.937323,25.09005
6008.00,27.938986,25.09061
6010.00,27.942275,25.09075
6012.00,27.944409,25.09084
6014.00,27.945052,25.09022
6016.00,27.945634,25.09054
6018.00,27.946715,25.09123
6020.00,27.945950,25.09116
6022.00,27.945424,25.09096
6024.00,27.945181,25.09205
6026.00,27.943284,25.09173
6028.00,27.941671,25.09182
6030.00,27.941592,25.09172
6032.00,27.940993,25.09186
6034.00,27.940177,25.09101
6036.00,27.939745,25.09163
6038.00,27.938057,25.09243
6040.00,27.935365,25.09220
6042.00,27.933928,25.09249
6044.00,27.934552,25.09208
6046.00,27.934189,25.09130
6048.00,27.933637,25.09154
6050.00,27.933722,25.09168
6052.00,27.934406,25.09223
6054.00,27.934344,25.09171
6056.00,27.932671,25.09204
6058.00,27.930509,25.09225
6060.00,27.928865,25.09270
6062.00,27.928715,25.09242
6064.00,27.928856,25.09184
6066.00,27.929224,25.09228
6068.00,27.928013,25.09262
6070.00,27.926428,25.09263
6072.00,27.925727,25.09219
6074.00,27.924974,25.09165
6076.00,27.923663,25.09173
6078.00,27.922314,25.09236
6080.00,27.921379,25.09169
6082.00,27.921432,25.09222
6084.00,27.922458,25.09321
6086.00,27.921389,25.09277
6088.00,27.919564,25.09264
6090.00,27.919439,25.09295
6092.00,27.919027,25.09334
6094.00,27.919400,25.09318
6096.00,27.917812,25.09312
6098.00,27.917289,25.09342
6100.00,27.917662,25.09354
6102.00,27.916410,25.09375
6104.00,27.915755,25.09314
6106.00,27.915291,25.09276
6108.00,27.915409,25.09261
6110.00,27.914790,25.09231
6112.00,27.912731,25.09314
6114.00,27.911933,25.09383
6116.00,27.911510,25.09397
6118.00,27.911204,25.09291
6120.00,27.910643,25.09373
6122.00,27.909505,25.09358
6124.00,27.907564,25.09347
6126.00,27.907345,25.09402
6128.00,27.907814,25.09364
6130.00,27.908008,25.09325
6132.00,27.907379,25.09288
6134.00,27.906384,25.09269
6136.00,27.905715,25.09354
6138.00,27.905680,25.09426
6140.00,27.904831,25.09438
6142.00,27.904640,25.09367
6144.00,27.903251,25.09399
6146.00,27.901397,25.09406
6148.00,27.901324,25.09386
6150.00,27.901497,25.09433
6152.00,27.900757,25.09414
6154.00,27.900209,25.09431
6156.00,27.899340,25.09477
6158.00,27.898485,25.09469
6160.00,27.898449,25.09377
6162.00,27.898816,25.09418
6164.00,27.898522,25.09456
6166.00,27.897150,25.09395
6168.00,27.896903,25.09420
6170.00,27.896480,25.09375
6172.00,27.896378,25.09356
6174.00,27.896698,25.09403
6176.00,27.897646,25.09427
6178.00,27.897147,25.09391
6180.00,27.895688,25.09380
6182.00,27.893607,25.09417
6184.00,27.891482,25.09450
6186.00,27.890283,25.09399
6188.00,27.890359,25.09383
6190.00,27.889236,25.09407
6192.00,27.887913,25.09449
6194.00,27.888155,25.09438
6196.00,27.886970,25.09427
6198.00,27.886139,25.09375
6200.00,27.885541,25.09412
6202.00,27.884042,25.09472
6204.00,27.881745,25.09539
6206.00,27.881629,25.09441
6208.00,27.881678,25.09445
6210.00,27.880132,25.09477
6212.00,27.879518,25.09473
6214.00,27.879042,25.09504
6216.00,27.879357,25.09507
6218.00,27.879983,25.09517
6220.00,27.880916,25.09547
6222.00,27.880574,25.09563
6224.00,27.879738,25.09507
6226.00,27.879236,25.09519
6228.00,27.877537,25.09464
6230.00,27.876503,25.09522
6232.00,27.876156,25.09515
6234.00,27.877156,25.09522
6236.00,27.876442,25.09590
6238.00,27.875665,25.09537
6240.00,27.874605,25.09522
6242.00,27.873464,25.09567
@15,10.0000,20.0
6244.00,27.872489,25.09507
6246.00,27.870465,25.09505
6248.00,27.846628,25.09524
6250.00,27.756323,25.09495
6252.00,27.607166,25.09469
6254.00,27.423509,25.09539
6256.00,27.227256,25.09527
6258.00,27.034148,25.09554
6260.00,26.854693,25.09494
6262.00,26.692401,25.09494
6264.00,26.549033,25.09559
6266.00,26.425390,25.09541
6268.00,26.330694,25.09511
6270.00,26.308878,25.09543
6272.00,26.358883,25.09603
6274.00,26.457137,25.09569
6276.00,26.581079,25.09509
6278.00,26.712243,25.09510
6280.00,26.840838,25.09558
6282.00,26.959940,25.09611
6284.00,27.069259,25.09522
6286.00,27.166813,25.09530
6288.00,27.252962,25.09534
6290.00,27.327762,25.09589
6292.00,27.392911,25.09653
6294.00,27.447682,25.09643
6296.00,27.496110,25.09566
6298.00,27.537263,25.09615
6300.00,27.570649,25.09618
6302.00,27.600436,25.09527
6304.00,27.626827,25.09543
6306.00,27.649745,25.09533
6308.00,27.669502,25.09450
6310.00,27.685525,25.09556
6312.00,27.700222,25.09600
6314.00,27.713131,25.09587
6316.00,27.722932,25.09542
6318.00,27.731894,25.09529
6320.00,27.740584,25.09491
6322.00,27.747082,25.09491
6324.00,27.754676,25.09505
6326.00,27.760331,25.09572
6328.00,27.765806,25.09492
6330.00,27.770762,25.09506
6332.00,27.775984,25.09587
6334.00,27.778768,25.09518
6336.00,27.781028,25.09472
6338.00,27.786233,25.09464
6340.00,27.789969,25.09486
6342.00,27.792479,25.09571
6344.00,27.795048,25.09508
6346.00,27.797808,25.09519
6348.00,27.801651,25.09563
6350.00,27.802322,25.09566
6352.00,27.804086,25.09529
6354.00,27.806150,25.09532
6356.00,27.807896,25.09556
6358.00,27.808965,25.09606
6360.00,27.809523,25.09662
6362.00,27.809849,25.09663
6364.00,27.810916,25.09639
6366.00,27.811023,25.09659
6368.00,27.811419,25.09683
6370.00,27.811681,25.09662
6372.00,27.812854,25.09583
6374.00,27.813907,25.09626
6376.00,27.815484,25.09643
6378.00,27.815829,25.09665
6380.00,27.816384,25.09702
6382.00,27.816509,25.09673
6384.00,27.814980,25.09681
6386.00,27.813614,25.09718
6388.00,27.812966,25.09746
6390.00,27.814558,25.09717
6392.00,27.814425,25.09745
6394.00,27.813256,25.09703
6396.00,27.812562,25.09696
6398.00,27.812145,25.09750
6400.00,27.811785,25.09670
6402.00,27.809806,25.09640
6404.00,27.808966,25.09665
6406.00,27.808217,25.09717
6408.00,27.808719,25.09723
6410.00,27.811377,25.09723
6412.00,27.809689,25.09795
6414.00,27.807790,25.09763
6416.00,27.806926,25.09744
6418.00,27.805716,25.09747
6420.00,27.804861,25.09721
6422.00,27.804269,25.09713
6424.00,27.804787,25.09658
6426.00,27.804782,25.09617
6428.00,27.803797,25.09705
6430.00,27.802001,25.09686
6432.00,27.802755,25.09674
6434.00,27.801698,25.09639
6436.00,27.800878,25.09695
6438.00,27.801154,25.09758
6440.00,27.800909,25.09676
6442.00,27.801064,25.09643
6444.00,27.801279,25.09674
6446.00,27.799756,25.09684
6448.00,27.797349,25.09667
6450.00,27.795448,25.09732
6452.00,27.795406,25.09752
6454.00,27.794423,25.09713
6456.00,27.793923,25.09634
6458.00,27.794967,25.09644
6460.00,27.794838,25.09679
6462.00,27.794485,25.09751
6464.00,27.793717,25.09676
6466.00,27.793314,25.09722
6468.00,27.793397,25.09716
6470.00,27.791501,25.09750
6472.00,27.789614,25.09775
6474.00,27.789074,25.09711
6476.00,27.788791,25.09732
6478.00,27.787965,25.09748
6480.00,27.788082,25.09779
6482.00,27.787279,25.09818
6484.00,27.786508,25.09761
6486.00,27.785740,25.09740
6488.00,27.785386,25.09679
6490.00,27.782758,25.09739
6492.00,27.782035,25.09778
6494.00,27.780301,25.09797
6496.00,27.779004,25.09774
6498.00,27.778068,25.09768
6500.00,27.777447,25.09710
6502.00,27.777511,25.09707
6504.00,27.777251,25.09668
6506.00,27.776877,25.09743
6508.00,27.776865,25.09775
6510.00,27.776960,25.09735
6512.00,27.776444,25.09749
6514.00,27.776237,25.09801
6516.00,27.775159,25.09809
6518.00,27.774558,25.09777
6520.00,27.774095,25.09776
6522.00,27.772683,25.09744
6524.00,27.772079,25.09798
6526.00,27.771796,25.09787
6528.00,27.770194,25.09765
6530.00,27.768225,25.09782
6532.00,27.766304,25.09829
6534.00,27.764883,25.09860
6536.00,27.765069,25.09800
6538.00,27.764908,25.09789
6540.00,27.764886,25.09763
6542.00,27.765108,25.09813
6544.00,27.764024,25.09813
6546.00,27.763084,25.09760
6548.00,27.762435,25.09727
6550.00,27.760814,25.09805
6552.00,27.760486,25.09799
6554.00,27.760430,25.09782
6556.00,27.758980,25.09788
6558.00,27.757540,25.09826
6560.00,27.756857,25.09819
6562.00,27.754826,25.09870
6564.00,27.753777,25.09755
6566.00,27.753779,25.09834
6568.00,27.754203,25.09829
6570.00,27.754180,25.09822
6572.00,27.754180,25.09795
6574.00,27.754107,25.09780
6576.00,27.753832,25.09782
6578.00,27.751809,25.09821
6580.00,27.749948,25.09867
6582.00,27.748842,25.09871
6584.00,27.748100,25.09776
6586.00,27.747780,25.09764
6588.00,27.748094,25.09788
6590.00,27.748096,25.09814
6592.00,27.746962,25.09795
6594.00,27.745212,25.09903
6596.00,27.743749,25.09817
6598.00,27.744260,25.09854
6600.00,27.743576,25.09892
6602.00,27.742986,25.09837
6604.00,27.743248,25.09862
6606.00,27.743099,25.09853
6608.00,27.742450,25.09786
6610.00,27.742217,25.09780
6612.00,27.741322,25.09827
6614.00,27.740283,25.09887
6616.00,27.738543,25.09852
6618.00,27.738575,25.09877
6620.00,27.737604,25.09890
6622.00,27.735884,25.09884
6624.00,27.733849,25.09861
6626.00,27.732286,25.09916
6628.00,27.731540,25.09854
6630.00,27.731342,25.09844
6632.00,27.730118,25.09910
6634.00,27.728307,25.09928
6636.00,27.728035,25.09912
6638.00,27.726397,25.09895
6640.00,27.725067,25.09897
6642.00,27.725457,25.09888
6644.00,27.725033,25.09855
6646.00,27.724731,25.09809
6648.00,27.723548,25.09869
6650.00,27.722659,25.09960
6652.00,27.722081,25.09908
6654.00,27.721844,25.09921
6656.00,27.720299,25.09900
6658.00,27.717745,25.09927
6660.00,27.716132,25.09916
6662.00,27.714771,25.09912
@16,10.0000,20.0
6664.00,27.714745,25.10010
6666.00,27.714280,25.10003
6668.00,27.696232,25.09958
6670.00,27.615919,25.09994
6672.00,27.480837,25.09898
6674.00,27.312209,25.09937
6676.00,27.131222,25.09928
6678.00,26.953087,25.09966
6680.00,26.786100,25.09946
6682.00,26.636738,25.09990
6684.00,26.504650,25.09996
6686.00,26.389662,25.10073
6688.00,26.299972,25.10093
6690.00,26.275365,25.09983
6692.00,26.318493,25.10047
6694.00,26.407087,25.10085
6696.00,26.521280,25.10128
6698.00,26.641954,25.10061
6700.00,26.759679,25.10068
6702.00,26.869896,25.10027
6704.00,26.970432,25.10011
6706.00,27.060875,25.10043
6708.00,27.140708,25.10094
6710.00,27.208675,25.10091
6712.00,27.267194,25.10052
6714.00,27.317886,25.10067
6716.00,27.362368,25.09995
6718.00,27.400256,25.10041
6720.00,27.434087,25.10096
6722.00,27.462561,25.10051
6724.00,27.486972,25.10079
6726.00,27.507404,25.10084
6728.00,27.523311,25.10067
6730.00,27.537992,25.10060
6732.00,27.550963,25.10148
6734.00,27.561973,25.10139
6736.00,27.572239,25.10100
6738.00,27.582176,25.10128
6740.00,27.590113,25.10157
6742.00,27.596388,25.10087
6744.00,27.602849,25.10115
6746.00,27.608235,25.10128
6748.00,27.613396,25.10070
6750.00,27.617292,25.10032
6752.00,27.621654,25.10061
6754.00,27.626896,25.10090
6756.00,27.630644,25.10077
6758.00,27.633432,25.10093
6760.00,27.635151,25.10059
6762.00,27.637155,25.10057
6764.00,27.639457,25.10038
6766.00,27.640643,25.10119
6768.00,27.642455,25.10060
6770.00,27.644341,25.10122
6772.00,27.646328,25.10153
6774.00,27.647700,25.10138
6776.00,27.647998,25.10073
6778.00,27.648860,25.10120
6780.00,27.649895,25.10125
6782.00,27.651260,25.10116
6784.00,27.652905,25.10122
6786.00,27.652625,25.10129
6788.00,27.652302,25.10147
6790.00,27.652294,25.10116
6792.00,27.652405,25.10151
6794.00,27.651690,25.10192
6796.00,27.652442,25.10140
6798.00,27.653046,25.10115
6800.00,27.653228,25.10062
6802.00,27.653503,25.10116
6804.00,27.652817,25.10150
6806.00,27.652025,25.10110
6808.00,27.651947,25.10104
6810.00,27.651408,25.10174
6812.00,27.650890,25.10157
6814.00,27.650110,25.10088
6816.00,27.649674,25.10059
6818.00,27.647994,25.10065
6820.00,27.648904,25.10021
6822.00,27.650653,25.10017
6824.00,27.650248,25.10018
6826.00,27.648233,25.10060
6828.00,27.646632,25.10159
6830.00,27.646702,25.10175
6832.00,27.645275,25.10092
6834.00,27.643392,25.10106
6836.00,27.643079,25.10082
6838.00,27.643087,25.10054
6840.00,27.642351,25.10078
6842.00,27.643318,25.10073
6844.00,27.641668,25.10019
6846.00,27.640206,25.10059
6848.00,27.639583,25.10069
6850.00,27.638588,25.10116
6852.00,27.637866,25.10092
6854.00,27.635906,25.10075
6856.00,27.635243,25.10061
6858.00,27.634757,25.10056
6860.00,27.634435,25.10046
6862.00,27.633773,25.10003
6864.00,27.633121,25.10044
6866.00,27.632113,25.10051
6868.00,27.631999,25.10066
6870.00,27.630795,25.10102
6872.00,27.629791,25.10089
6874.00,27.630180,25.10026
6876.00,27.629336,25.10127
6878.00,27.628337,25.10132
6880.00,27.628172,25.10096
6882.00,27.627553,25.10161
6884.00,27.627210,25.10129
6886.00,27.625854,25.10144
6888.00,27.623499,25.10085
6890.00,27.622283,25.10071
6892.00,27.622485,25.10133
6894.00,27.621077,25.10154
6896.00,27.620320,25.10136
6898.00,27.619049,25.10142
6900.00,27.617207,25.10196
6902.00,27.617113,25.10191
6904.00,27.616775,25.10185
6906.00,27.615064,25.10214
6908.00,27.615079,25.10223
6910.00,27.614960,25.10152
6912.00,27.613815,25.10166
6914.00,27.613602,25.10245
6916.00,27.612439,25.10251
6918.00,27.611620,25.10199
6920.00,27.611100,25.10222
6922.00,27.611318,25.10243
6924.00,27.610044,25.10166
6926.00,27.609447,25.10160
6928.00,27.608717,25.10216
6930.00,27.607741,25.10183
6932.00,27.606297,25.10245
6934.00,27.606100,25.10339
6936.00,27.604656,25.10302
6938.00,27.604159,25.10318
6940.00,27.602662,25.10332
6942.00,27.601109,25.10341
6944.00,27.600128,25.10321
6946.00,27.599031,25.10282
6948.00,27.598973,25.10265
6950.00,27.599709,25.10251
6952.00,27.599815,25.10251
6954.00,27.598144,25.10258
6956.00,27.596023,25.10293
6958.00,27.595286,25.10277
6960.00,27.593679,25.10213
6962.00,27.591878,25.10235
6964.00,27.589954,25.10293
6966.00,27.588779,25.10292
6968.00,27.588695,25.10270
6970.00,27.586863,25.10316
6972.00,27.586197,25.10329
6974.00,27.585176,25.10262
6976.00,27.584467,25.10300
6978.00,27.585009,25.10317
6980.00,27.583638,25.10226
6982.00,27.582042,25.10320
6984.00,27.582111,25.10449
6986.00,27.582330,25.10371
6988.00,27.581549,25.10424
6990.00,27.579852,25.10365
6992.00,27.579199,25.10409
6994.00,27.578963,25.10412
6996.00,27.577411,25.10417
6998.00,27.576636,25.10406
7000.00,27.574934,25.10420
7002.00,27.573196,25.10395
7004.00,27.573214,25.10500
7006.00,27.572442,25.10510
7008.00,27.571429,25.10454
7010.00,27.570102,25.10419
7012.00,27.569385,25.10419
7014.00,27.568638,25.10448
7016.00,27.567512,25.10452
7018.00,27.567642,25.10503
7020.00,27.567398,25.10495
7022.00,27.565932,25.10472
7024.00,27.564643,25.10429
7026.00,27.563694,25.10430
7028.00,27.563084,25.10398
7030.00,27.562792,25.10415
7032.00,27.560567,25.10378
7034.00,27.558456,25.10401
7036.00,27.557174,25.10421
7038.00,27.556617,25.10400
7040.00,27.555492,25.10399
7042.00,27.555472,25.10419
7044.00,27.555296,25.10417
7046.00,27.554538,25.10449
7048.00,27.553064,25.10444
7050.00,27.551726,25.10447
7052.00,27.550194,25.10459
7054.00,27.549939,25.10422
7056.00,27.549704,25.10501
7058.00,27.548748,25.10487
7060.00,27.547824,25.10449
7062.00,27.546104,25.10516
7064.00,27.545153,25.10437
7066.00,27.544203,25.10376
7068.00,27.543669,25.10501
7070.00,27.541637,25.10487
7072.00,27.540364,25.10455
7074.00,27.538950,25.10400
7076.00,27.538438,25.10499
7078.00,27.538515,25.10452
7080.00,27.538043,25.10441
7082.00,27.537725,25.10417
7084.00,27.535674,25.10545
@17,10.0000,20.0
7086.00,27.533685,25.10495
7088.00,27.518739,25.10557
7090.00,27.446865,25.10578
7092.00,27.322264,25.10548
7094.00,27.167357,25.10539
7096.00,27.001897,25.10476
7098.00,26.838543,25.10513
7100.00,26.685067,25.10617
7102.00,26.546532,25.10582
7104.00,26.423189,25.10573
7106.00,26.316539,25.10560
7108.00,26.231087,25.10590
7110.00,26.203611,25.10612
7112.00,26.239623,25.10631
7114.00,26.317640,25.10590
7116.00,26.419182,25.10611
7118.00,26.529203,25.10600
7120.00,26.637081,25.10584
7122.00,26.739812,25.10622
7124.00,26.833206,25.10604
7126.00,26.917686,25.10646
7128.00,26.992461,25.10627
7130.00,27.057443,25.10646
7132.00,27.112184,25.10602
7134.00,27.159260,25.10565
7136.00,27.199718,25.10529
7138.00,27.234017,25.10449
7140.00,27.263055,25.10484
7142.00,27.289288,25.10494
7144.00,27.311512,25.10533
7146.00,27.330146,25.10591
7148.00,27.346789,25.10553
7150.00,27.362073,25.10521
7152.00,27.374741,25.10489
7154.00,27.385193,25.10570
7156.00,27.393964,25.10603
7158.00,27.401886,25.10553
7160.00,27.409632,25.10557
7162.00,27.417125,25.10523
7164.00,27.423112,25.10563
7166.00,27.427473,25.10594
7168.00,27.430890,25.10672
7170.00,27.434885,25.10658
7172.00,27.438722,25.10632
7174.00,27.442674,25.10666
7176.00,27.446232,25.10629
7178.00,27.448874,25.10629
7180.00,27.451236,25.10662
7182.00,27.454192,25.10612
7184.00,27.456845,25.10608
7186.00,27.459715,25.10620
7188.00,27.458614,25.10646
7190.00,27.459509,25.10638
7192.00,27.460286,25.10621
7194.00,27.461131,25.10698
7196.00,27.463273,25.10693
7198.00,27.464995,25.10681
7200.00,27.464165,25.10659
7202.00,27.463261,25.10676
7204.00,27.464062,25.10612
7206.00,27.463215,25.10617
7208.00,27.462385,25.10638
7210.00,27.462525,25.10683
7212.00,27.463083,25.10667
7214.00,27.463703,25.10615
7216.00,27.463149,25.10637
7218.00,27.461463,25.10656
7220.00,27.459727,25.10686
7222.00,27.459291,25.10699
7224.00,27.459801,25.10759
7226.00,27.460184,25.10779
7228.00,27.460340,25.10759
7230.00,27.460268,25.10629
7232.00,27.459998,25.10670
7234.00,27.458393,25.10689
7236.00,27.457887,25.10712
7238.00,27.457540,25.10733
7240.00,27.456202,25.10748
7242.00,27.456218,25.10709
7244.00,27.455787,25.10803
7246.00,27.455774,25.10813
7248.00,27.455369,25.10774
7250.00,27.454551,25.10750
7252.00,27.454503,25.10779
7254.00,27.454083,25.10798
7256.00,27.454039,25.10746
7258.00,27.452174,25.10761
7260.00,27.450435,25.10710
7262.00,27.449605,25.10687
7264.00,27.448420,25.10742
7266.00,27.448230,25.10811
7268.00,27.447259,25.10804
7270.00,27.447640,25.10747
7272.00,27.445960,25.10773
7274.00,27.444800,25.10787
7276.00,27.444363,25.10794
7278.00,27.441776,25.10796
7280.00,27.440800,25.10740
7282.00,27.440067,25.10739
7284.00,27.439506,25.10755
7286.00,27.437758,25.10754
7288.00,27.436609,25.10803
7290.00,27.435197,25.10809
7292.00,27.434750,25.10712
7294.00,27.433565,25.10673
7296.00,27.432244,25.10715
7298.00,27.431621,25.10729
7300.00,27.431379,25.10671
7302.00,27.431529,25.10715
7304.00,27.430765,25.10736
7306.00,27.428678,25.10668
7308.00,27.428041,25.10685
7310.00,27.427667,25.10768
7312.00,27.425976,25.10745
7314.00,27.424787,25.10744
7316.00,27.425436,25.10777
7318.00,27.425024,25.10870
7320.00,27.423027,25.10887
7322.00,27.422177,25.10862
7324.00,27.420235,25.10851
7326.00,27.418644,25.10848
7328.00,27.417727,25.10815
7330.00,27.416483,25.10844
7332.00,27.415901,25.10817
7334.00,27.414336,25.10807
7336.00,27.413190,25.10801
7338.00,27.412810,25.10817
7340.00,27.412212,25.10894
7342.00,27.410115,25.10850
7344.00,27.408348,25.10831
7346.00,27.407292,25.10785
7348.00,27.407025,25.10763
7350.00,27.405771,25.10698
7352.00,27.404511,25.10783
7354.00,27.404093,25.10779
7356.00,27.403585,25.10791
7358.00,27.403384,25.10726
7360.00,27.402785,25.10737
7362.00,27.401558,25.10750
7364.00,27.399884,25.10827
7366.00,27.399031,25.10829
7368.00,27.399485,25.10823
7370.00,27.398815,25.10828
7372.00,27.398515,25.10838
7374.00,27.396797,25.10888
7376.00,27.394895,25.10865
7378.00,27.391879,25.10792
7380.00,27.391646,25.10860
7382.00,27.391179,25.10796
7384.00,27.388880,25.10801
7386.00,27.388251,25.10875
7388.00,27.387546,25.10890
7390.00,27.385216,25.10915
7392.00,27.384284,25.10847
7394.00,27.384515,25.10785
7396.00,27.384446,25.10827
7398.00,27.384199,25.10779
7400.00,27.382901,25.10843
7402.00,27.381392,25.10791
7404.00,27.381152,25.10841
7406.00,27.380224,25.10864
7408.00,27.378910,25.10821
7410.00,27.376957,25.10895
7412.00,27.376748,25.10867
7414.00,27.376206,25.10875
7416.00,27.375378,25.10851
7418.00,27.374134,25.10849
7420.00,27.371373,25.10849
7422.00,27.370120,25.10864
7424.00,27.369511,25.10906
7426.00,27.368997,25.10870
7428.00,27.368498,25.10879
7430.00,27.367228,25.10860
7432.00,27.365369,25.10875
7434.00,27.362794,25.10871
7436.00,27.361566,25.10911
7438.00,27.362362,25.10908
7440.00,27.362580,25.10898
7442.00,27.362362,25.10899
7444.00,27.361915,25.10905
7446.00,27.359700,25.10865
7448.00,27.358219,25.10878
7450.00,27.357999,25.10943
7452.00,27.358078,25.10985
7454.00,27.358019,25.10933
7456.00,27.356665,25.10964
7458.00,27.354928,25.10955
7460.00,27.353053,25.10934
7462.00,27.351458,25.10888
7464.00,27.349944,25.10881
7466.00,27.348265,25.10947
7468.00,27.347259,25.10950
7470.00,27.346629,25.10948
7472.00,27.345795,25.10937
7474.00,27.344201,25.10878
7476.00,27.341930,25.10910
7478.00,27.341737,25.10975
7480.00,27.341582,25.10983
7482.00,27.340712,25.10966
7484.00,27.337976,25.11036
7486.00,27.338137,25.11033
7488.00,27.337895,25.10965
7490.00,27.336325,25.10969
7492.00,27.334842,25.10968
7494.00,27.334617,25.10963
7496.00,27.333105,25.10883
7498.00,27.331775,25.10932
7500.00,27.330547,25.10976
7502.00,27.329383,25.10954
7504.00,27.328647,25.11022
@18,10.0000,20.0
7506.00,27.327184,25.11034
7508.00,27.318418,25.10937
7510.00,27.258888,25.10925
7512.00,27.146521,25.10953
7514.00,27.003505,25.10969
7516.00,26.848431,25.10962
7518.00,26.695284,25.10995
7520.00,26.551198,25.10958
7522.00,26.419872,25.10987
7524.00,26.303983,25.11024
7526.00,26.201554,25.10945
7528.00,26.117587,25.10952
7530.00,26.083598,25.11004
7532.00,26.110219,25.10981
7534.00,26.178797,25.10977
7536.00,26.273014,25.10938
7538.00,26.375625,25.11012
7540.00,26.477921,25.10951
7542.00,26.574520,25.10965
7544.00,26.663196,25.10976
7546.00,26.743088,25.11037
7548.00,26.813062,25.11001
7550.00,26.874815,25.11029
7552.00,26.926236,25.11019
7554.00,26.969350,25.11039
7556.00,27.008265,25.11048
7558.00,27.042058,25.11006
7560.00,27.070091,25.10975
7562.00,27.094631,25.11025
7564.00,27.114538,25.11059
7566.00,27.132027,25.11000
7568.00,27.145433,25.11049
7570.00,27.156708,25.11037
7572.00,27.167506,25.11025
7574.00,27.177910,25.11053
7576.00,27.187898,25.11079
7578.00,27.196747,25.11055
7580.00,27.204562,25.11019
7582.00,27.210354,25.10926
7584.00,27.213942,25.10952
7586.00,27.219074,25.11023
7588.00,27.224910,25.10985
7590.00,27.228957,25.11012
7592.00,27.232710,25.11001
7594.00,27.236532,25.11030
7596.00,27.239350,25.11004
7598.00,27.240890,25.10930
7600.00,27.242256,25.10971
7602.00,27.245039,25.10966
7604.00,27.246843,25.10996
7606.00,27.247557,25.11096
7608.00,27.247552,25.10999
7610.00,27.248036,25.10946
7612.00,27.249560,25.10970
7614.00,27.249160,25.11084
7616.00,27.248161,25.11068
7618.00,27.247828,25.11153
7620.00,27.248875,25.11141
7622.00,27.249622,25.11015
7624.00,27.249303,25.11040
7626.00,27.249380,25.11038
7628.00,27.249731,25.11102
7630.00,27.249625,25.11096
7632.00,27.249420,25.11139
7634.00,27.250255,25.11137
7636.00,27.250263,25.11001
7638.00,27.250024,25.11046
7640.00,27.248025,25.11025
7642.00,27.246736,25.10975
7644.00,27.246765,25.10968
7646.00,27.244434,25.10939
7648.00,27.243336,25.11006
7650.00,27.244281,25.11027
7652.00,27.245645,25.11009
7654.00,27.245292,25.11008
7656.00,27.245238,25.10943
7658.00,27.244778,25.11019
7660.00,27.243865,25.11047
7662.00,27.243534,25.11069
7664.00,27.241913,25.11159
7666.00,27.241350,25.11146
7668.00,27.240443,25.11159
7670.00,27.238304,25.11182
7672.00,27.237743,25.11164
7674.00,27.237606,25.11188
7676.00,27.236269,25.11216
7678.00,27.234800,25.11210
7680.00,27.235275,25.11147
7682.00,27.234708,25.11143
7684.00,27.232924,25.11185
7686.00,27.231028,25.11199
7688.00,27.230635,25.11191
7690.00,27.230112,25.11120
7692.00,27.229339,25.11130
7694.00,27.228776,25.11128
7696.00,27.228256,25.11084
7698.00,27.227376,25.11104
7700.00,27.225929,25.11165
7702.00,27.225100,25.11193
7704.00,27.223188,25.11187
7706.00,27.221436,25.11189
7708.00,27.219710,25.11250
7710.00,27.218921,25.11277
7712.00,27.217008,25.11145
7714.00,27.216653,25.11108
7716.00,27.217440,25.11210
7718.00,27.216283,25.11134
7720.00,27.214367,25.11186
7722.00,27.212747,25.11179
7724.00,27.211381,25.11216
7726.00,27.210068,25.11317
7728.00,27.208928,25.11361
7730.00,27.208232,25.11242
7732.00,27.207589,25.11249
7734.00,27.206937,25.11319
7736.00,27.206848,25.11293
7738.00,27.206941,25.11331
7740.00,27.206075,25.11309
7742.00,27.204536,25.11320
7744.00,27.203762,25.11335
7746.00,27.202466,25.11220
7748.00,27.201057,25.11239
7750.00,27.199511,25.11238
7752.00,27.198791,25.11245
7754.00,27.199080,25.11196
7756.00,27.197671,25.11259
7758.00,27.194011,25.11296
7760.00,27.192046,25.11213
7762.00,27.192085,25.11284
7764.00,27.191103,25.11292
7766.00,27.189253,25.11346
7768.00,27.188464,25.11303
7770.00,27.188421,25.11339
7772.00,27.188690,25.11412
7774.00,27.187467,25.11425
7776.00,27.185403,25.11341
7778.00,27.182869,25.11304
7780.00,27.181787,25.11342
7782.00,27.181143,25.11357
7784.00,27.180954,25.11396
7786.00,27.179422,25.11395
7788.00,27.178438,25.11355
7790.00,27.177748,25.11330
7792.00,27.176134,25.11307
7794.00,27.174890,25.11324
7796.00,27.173696,25.11298
7798.00,27.172805,25.11242
7800.00,27.171797,25.11333
7802.00,27.169896,25.11258
7804.00,27.167309,25.11316
7806.00,27.167011,25.11331
7808.00,27.166924,25.11308
7810.00,27.165124,25.11266
7812.00,27.164298,25.11320
7814.00,27.163962,25.11301
7816.00,27.162639,25.11317
7818.00,27.161309,25.11280
7820.00,27.160765,25.11278
7822.00,27.160139,25.11330
7824.00,27.160063,25.11300
7826.00,27.158824,25.11309
7828.00,27.158214,25.11339
7830.00,27.156731,25.11303
7832.00,27.154306,25.11299
7834.00,27.153218,25.11331
7836.00,27.152173,25.11350
7838.00,27.151683,25.11311
7840.00,27.151346,25.11407
7842.00,27.151528,25.11392
7844.00,27.151138,25.11365
7846.00,27.149490,25.11347
7848.00,27.148507,25.11257
7850.00,27.147916,25.11299
7852.00,27.145964,25.11269
7854.00,27.144813,25.11257
7856.00,27.143831,25.11260
7858.00,27.141686,25.11251
7860.00,27.139535,25.11263
7862.00,27.138389,25.11305
7864.00,27.138862,25.11276
7866.00,27.138229,25.11255
7868.00,27.136353,25.11222
7870.00,27.134893,25.11210
7872.00,27.134018,25.11287
7874.00,27.133784,25.11294
7876.00,27.132088,25.11277
7878.00,27.129529,25.11247
7880.00,27.129722,25.11291
7882.00,27.128077,25.11344
7884.00,27.126893,25.11334
7886.00,27.125854,25.11377
7888.00,27.124657,25.11460
7890.00,27.123060,25.11443
7892.00,27.121510,25.11418
7894.00,27.120337,25.11368
7896.00,27.119045,25.11366
7898.00,27.118812,25.11419
7900.00,27.119751,25.11423
7902.00,27.119158,25.11410
7904.00,27.116818,25.11422
7906.00,27.115616,25.11350
7908.00,27.115186,25.11366
7910.00,27.114584,25.11358
7912.00,27.113771,25.11376
7914.00,27.112281,25.11438
7916.00,27.111328,25.11359
7918.00,27.110155,25.11402
7920.00,27.109385,25.11388
7922.00,27.107950,25.11379
7924.00,27.106895,25.11351
@19,10.0000,20.0
7926.00,27.106665,25.11485
7928.00,27.096721,25.11450
7930.00,27.043011,25.11390
7932.00,26.941068,25.11367
7934.00,26.809506,25.11290
7936.00,26.664383,25.11323
7938.00,26.520858,25.11302
7940.00,26.384299,25.11415
7942.00,26.260862,25.11385
7944.00,26.149754,25.11386
7946.00,26.052316,25.11442
7948.00,25.973168,25.11429
7950.00,25.939138,25.11490
7952.00,25.960653,25.11476
7954.00,26.023926,25.11423
7956.00,26.110700,25.11487
7958.00,26.205614,25.11443
7960.00,26.300306,25.11431
7962.00,26.390270,25.11403
7964.00,26.474812,25.11436
7966.00,26.549485,25.11476
7968.00,26.615322,25.11470
7970.00,26.673475,25.11470
7972.00,26.723509,25.11477
7974.00,26.764580,25.11565
7976.00,26.799093,25.11384
7978.00,26.830001,25.11411
7980.00,26.856655,25.11457
7982.00,26.879871,25.11475
7984.00,26.898914,25.11509
7986.00,26.913851,25.11529
7988.00,26.927786,25.11492
7990.00,26.940770,25.11532
7992.00,26.950092,25.11496
7994.00,26.959133,25.11554
7996.00,26.968243,25.11516
7998.00,26.975816,25.11561
8000.00,26.982641,25.11508
8002.00,26.988119,25.11526
8004.00,26.993040,25.11461
8006.00,26.997620,25.11496
8008.00,27.000344,25.11561
8010.00,27.002761,25.11537
8012.00,27.005628,25.11604
8014.00,27.008320,25.11525
8016.00,27.010810,25.11509
8018.00,27.013933,25.11606
8020.00,27.016349,25.11649
8022.00,27.015119,25.11593
8024.00,27.016746,25.11603
8026.00,27.017789,25.11553
8028.00,27.020433,25.11582
8030.00,27.021599,25.11566
8032.00,27.022738,25.11560
8034.00,27.023937,25.11562
8036.00,27.023620,25.11621
8038.00,27.023638,25.11575
8040.00,27.023309,25.11566
8042.00,27.024637,25.11571
8044.00,27.025917,25.11577
8046.00,27.026372,25.11641
8048.00,27.025970,25.11597
8050.00,27.025612,25.11514
8052.00,27.025012,25.11562
8054.00,27.024229,25.11557
8056.00,27.023438,25.11553
8058.00,27.023288,25.11643
8060.00,27.023950,25.11651
8062.00,27.023981,25.11576
8064.00,27.022527,25.11558
8066.00,27.022247,25.11578
8068.00,27.021727,25.11583
8070.00,27.020788,25.11639
8072.00,27.020444,25.11734
8074.00,27.018623,25.11721
8076.00,27.017531,25.11711
8078.00,27.017476,25.11662
8080.00,27.016851,25.11635
8082.00,27.016336,25.11667
8084.00,27.017038,25.11581
8086.00,27.017168,25.11604
8088.00,27.015998,25.11601
8090.00,27.014382,25.11630
8092.00,27.010453,25.11676
8094.00,27.009425,25.11744
8096.00,27.007850,25.11725
8098.00,27.005921,25.11685
8100.00,27.005322,25.11724
8102.00,27.004916,25.11778
8104.00,27.004441,25.11777
8106.00,27.003779,25.11713
8108.00,27.003347,25.11723
8110.00,27.002970,25.11788
8112.00,27.003329,25.11748
8114.00,27.001876,25.11776
8116.00,27.000490,25.11686
8118.00,26.998632,25.11682
8120.00,26.996823,25.11740
8122.00,26.994922,25.11703
8124.00,26.994146,25.11651
8126.00,26.993949,25.11693
8128.00,26.991537,25.11758
8130.00,26.990341,25.11716
8132.00,26.991225,25.11683
8134.00,26.992010,25.11703
8136.00,26.990362,25.11672
8138.00,26.988362,25.11652
8140.00,26.986226,25.11607
8142.00,26.984920,25.11593
8144.00,26.984411,25.11673
8146.00,26.984811,25.11717
8148.00,26.984442,25.11712
8150.00,26.982639,25.11698
8152.00,26.981499,25.11682
8154.00,26.981016,25.11711
8156.00,26.979698,25.11682
8158.00,26.978690,25.11643
8160.00,26.977324,25.11680
8162.00,26.976745,25.11793
8164.00,26.975084,25.11732
8166.00,26.973592,25.11708
8168.00,26.972729,25.11764
8170.00,26.971394,25.11830
8172.00,26.970280,25.11783
8174.00,26.971188,25.11851
8176.00,26.971332,25.11855
8178.00,26.970728,25.11769
8180.00,26.968905,25.11817
8182.00,26.967418,25.11854
8184.00,26.966444,25.11845
8186.00,26.964365,25.11826
8188.00,26.962382,25.11776
8190.00,26.960668,25.11829
8192.00,26.959158,25.11824
8194.00,26.957514,25.11855
8196.00,26.955962,25.11837
8198.00,26.955439,25.11857
8200.00,26.956159,25.11881
8202.00,26.954982,25.11783
8204.00,26.952508,25.11712
8206.00,26.951141,25.11749
8208.00,26.952098,25.11793
8210.00,26.952213,25.11767
8212.00,26.951986,25.11786
8214.00,26.950182,25.11801
8216.00,26.948291,25.11701
8218.00,26.947065,25.11770
8220.00,26.944515,25.11817
8222.00,26.944064,25.11786
8224.00,26.942253,25.11760
8226.00,26.940713,25.11798
8228.00,26.941044,25.11761
8230.00,26.939711,25.11779
8232.00,26.939012,25.11852
8234.00,26.938277,25.11796
8236.00,26.936018,25.11876
8238.00,26.934086,25.11839
8240.00,26.934170,25.11806
8242.00,26.933571,25.11839
8244.00,26.931546,25.11860
8246.00,26.931102,25.11850
8248.00,26.930027,25.11800
8250.00,26.929269,25.11797
8252.00,26.928963,25.11823
8254.00,26.928214,25.11779
8256.00,26.926775,25.11770
8258.00,26.925075,25.11890
8260.00,26.924428,25.11824
8262.00,26.922725,25.11801
8264.00,26.920525,25.11771
8266.00,26.919319,25.11797
8268.00,26.917473,25.11849
8270.00,26.915616,25.11793
8272.00,26.914136,25.11832
8274.00,26.912993,25.11895
8276.00,26.911613,25.11879
8278.00,26.910687,25.11893
8280.00,26.910414,25.11911
8282.00,26.910486,25.11859
8284.00,26.910636,25.11817
8286.00,26.909367,25.11901
8288.00,26.908241,25.11923
8290.00,26.906410,25.11852
8292.00,26.904665,25.11819
8294.00,26.904989,25.11842
8296.00,26.905543,25.11821
8298.00,26.905058,25.11838
8300.00,26.903258,25.11843
8302.00,26.901154,25.11855
8304.00,26.898575,25.11826
8306.00,26.897724,25.11858
8308.00,26.896918,25.11841
8310.00,26.894824,25.11833
8312.00,26.893373,25.11872
8314.00,26.893000,25.11896
8316.00,26.892435,25.11822
8318.00,26.891217,25.11836
8320.00,26.889796,25.11878
8322.00,26.888507,25.11839
8324.00,26.886603,25.11939
8326.00,26.885387,25.11969
8328.00,26.883604,25.11917
8330.00,26.881640,25.11914
8332.00,26.880435,25.11924
8334.00,26.879518,25.11897
8336.00,26.880291,25.11947
8338.00,26.881241,25.11963
8340.00,26.881393,25.11957
8342.00,26.879817,25.11931
8344.00,26.878137,25.11967
@20,10.0000,20.0
8346.00,26.876204,25.11917
8348.00,26.869546,25.12008
8350.00,26.823308,25.11976
8352.00,26.729204,25.11952
8354.00,26.606878,25.11968
8356.00,26.471234,25.12003
8358.00,26.335919,25.12027
8360.00,26.207158,25.12023
8362.00,26.092078,25.11994
8364.00,25.988458,25.11980
8366.00,25.894604,25.11929
8368.00,25.816788,25.11942
8370.00,25.781252,25.11948
8372.00,25.799435,25.11982
8374.00,25.856398,25.11942
8376.00,25.935669,25.12001
8378.00,26.025266,25.11934
8380.00,26.115929,25.11952
8382.00,26.201653,25.11983
8384.00,26.279009,25.11977
8386.00,26.349422,25.11949
8388.00,26.411268,25.12027
8390.00,26.465791,25.12005
8392.00,26.512275,25.12058
8394.00,26.551235,25.12060
8396.00,26.583985,25.12020
8398.00,26.612463,25.12100
8400.00,26.639143,25.12082
8402.00,26.660706,25.12121
8404.00,26.677606,25.12104
8406.00,26.692943,25.12153
8408.00,26.707586,25.12193
8410.00,26.718878,25.12198
8412.00,26.728547,25.12142
8414.00,26.737810,25.12153
8416.00,26.746260,25.12143
8418.00,26.752876,25.12099
8420.00,26.757849,25.12119
8422.00,26.762508,25.12068
8424.00,26.767855,25.12000
8426.00,26.772397,25.11976
8428.00,26.777251,25.12073
8430.00,26.779815,25.12044
8432.00,26.780981,25.12073
8434.00,26.784736,25.12070
8436.00,26.787780,25.12059
8438.00,26.788622,25.12113
8440.00,26.789601,25.12041
8442.00,26.791351,25.12111
8444.00,26.791526,25.12085
8446.00,26.790941,25.12024
8448.00,26.792395,25.12036
8450.00,26.794873,25.12085
8452.00,26.794309,25.12110
8454.00,26.793937,25.12048
8456.00,26.793447,25.12072
8458.00,26.793430,25.12091
8460.00,26.793527,25.12102
8462.00,26.794236,25.12057
8464.00,26.794996,25.12101
8466.00,26.795430,25.12128
8468.00,26.794846,25.12080
8470.00,26.794619,25.12083
8472.00,26.794680,25.12082
8474.00,26.794201,25.12105
8476.00,26.795031,25.12120
8478.00,26.794961,25.12135
8480.00,26.794851,25.12123
8482.00,26.793386,25.12133
8484.00,26.793116,25.12105
8486.00,26.793263,25.12064
8488.00,26.792733,25.12052
8490.00,26.791750,25.12120
8492.00,26.791106,25.12160
8494.00,26.790105,25.12157
8496.00,26.789442,25.12141
8498.00,26.788257,25.12143
8500.00,26.786390,25.12163
8502.00,26.786922,25.12173
8504.00,26.787361,25.12229
8506.00,26.786188,25.12218
8508.00,26.784231,25.12266
8510.00,26.782415,25.12237
8512.00,26.781558,25.12149
8514.00,26.780255,25.12136
8516.00,26.778334,25.12178
8518.00,26.777573,25.12182
8520.00,26.776877,25.12177
8522.00,26.776313,25.12216
8524.00,26.775229,25.12270
8526.00,26.772732,25.12123
8528.00,26.760608,25.12183
8530.00,26.743971,25.12132
8532.00,26.732001,25.12146
8534.00,26.725135,25.12134
8536.00,26.722663,25.12114
8538.00,26.725017,25.12169
8540.00,26.728593,25.12195
8542.00,26.730968,25.12230
8544.00,26.734207,25.12191
8546.00,26.737448,25.12185
8548.00,26.740386,25.12230
8550.00,26.744355,25.12240
8552.00,26.746856,25.12247
8554.00,26.748575,25.12240
8556.00,26.750398,25.12234
8558.00,26.752137,25.12166
8560.00,26.753265,25.12145
8562.00,26.754129,25.12186
8564.00,26.755123,25.12244
8566.00,26.753984,25.12181
8568.00,26.753078,25.12239
8570.00,26.751741,25.12186
8572.00,26.750170,25.12162
8574.00,26.749639,25.12123
8576.00,26.749908,25.12091
8578.00,26.748589,25.12099
8580.00,26.748256,25.12100
8582.00,26.748948,25.12142
8584.00,26.748375,25.12045
8586.00,26.747927,25.12021
8588.00,26.746814,25.12111
8590.00,26.746249,25.12207
8592.00,26.746576,25.12185
8594.00,26.745381,25.12236
8596.00,26.742509,25.12250
8598.00,26.741363,25.12256
8600.00,26.741180,25.12225
8602.00,26.740287,25.12224
8604.00,26.738136,25.12208
8606.00,26.737238,25.12267
8608.00,26.735163,25.12248
8610.00,26.734342,25.12180
8612.00,26.734909,25.12165
8614.00,26.734516,25.12196
8616.00,26.734837,25.12181
8618.00,26.734563,25.12152
8620.00,26.733389,25.12261
8622.00,26.731961,25.12200
8624.00,26.731502,25.12181
8626.00,26.729494,25.12177
8628.00,26.727569,25.12235
8630.00,26.725597,25.12250
8632.00,26.722973,25.12172
8634.00,26.721538,25.12171
8636.00,26.720593,25.12244
8638.00,26.721376,25.12261
8640.00,26.721302,25.12293
8642.00,26.720654,25.12250
8644.00,26.720204,25.12268
8646.00,26.718656,25.12253
8648.00,26.715293,25.12240
8650.00,26.712730,25.12244
8652.00,26.711715,25.12322
8654.00,26.711677,25.12308
8656.00,26.710824,25.12252
8658.00,26.710570,25.12308
8660.00,26.709011,25.12241
8662.00,26.707010,25.12258
8664.00,26.705513,25.12325
8666.00,26.704980,25.12322
8668.00,26.704133,25.12363
8670.00,26.702953,25.12337
8672.00,26.701880,25.12387
8674.00,26.699298,25.12380
8676.00,26.698752,25.12329
8678.00,26.698162,25.12308
8680.00,26.697378,25.12273
8682.00,26.695737,25.12303
8684.00,26.695040,25.12389
8686.00,26.693950,25.12336
8688.00,26.692636,25.12404
8690.00,26.691729,25.12333
8692.00,26.690445,25.12386
8694.00,26.690045,25.12453
8696.00,26.688909,25.12388
8698.00,26.687573,25.12385
8700.00,26.687619,25.12345
8702.00,26.687003,25.12414
8704.00,26.686154,25.12409
8706.00,26.685740,25.12447
8708.00,26.684251,25.12430
8710.00,26.682168,25.12446
8712.00,26.680560,25.12419
8714.00,26.679286,25.12386
8716.00,26.677156,25.12424
8718.00,26.675968,25.12420
8720.00,26.674225,25.12309
8722.00,26.672216,25.12344
8724.00,26.670331,25.12403
8726.00,26.669904,25.12369
8728.00,26.668782,25.12399
8730.00,26.668235,25.12330
8732.00,26.667685,25.12304
8734.00,26.666768,25.12386
8736.00,26.664778,25.12362
8738.00,26.663316,25.12408
8740.00,26.663233,25.12362
8742.00,26.661820,25.12321
8744.00,26.659778,25.12371
8746.00,26.658821,25.12340
8748.00,26.658433,25.12393
8750.00,26.659152,25.12403
8752.00,26.658488,25.12496
8754.00,26.657729,25.12444
8756.00,26.656172,25.12396
8758.00,26.655066,25.12444
8760.00,26.653705,25.12395
8762.00,26.652364,25.12393
8764.00,26.651011,25.12365
@21,10.0000,20.0
8766.00,26.649577,25.12377
8768.00,26.643603,25.12438
8770.00,26.602548,25.12388
8772.00,26.515200,25.12426
8774.00,26.400650,25.12439
8776.00,26.274169,25.12420
8778.00,26.146166,25.12410
8780.00,26.024388,25.12375
8782.00,25.912470,25.12433
8784.00,25.813649,25.12424
8786.00,25.726662,25.12422
8788.00,25.652853,25.12495
8790.00,25.615439,25.12474
8792.00,25.630153,25.12465
8794.00,25.682930,25.12521
8796.00,25.758012,25.12518
8798.00,25.841488,25.12518
8800.00,25.924882,25.12498
8802.00,26.004230,25.12505
8804.00,26.079502,25.12494
8806.00,26.146553,25.12506
8808.00,26.205915,25.12542
8810.00,26.255577,25.12522
8812.00,26.298657,25.12558
8814.00,26.336707,25.12569
8816.00,26.370901,25.12579
8818.00,26.398288,25.12639
8820.00,26.422296,25.12621
8822.00,26.442661,25.12655
8824.00,26.459422,25.12570
8826.00,26.473582,25.12647
8828.00,26.486035,25.12660
8830.00,26.496210,25.12594
8832.00,26.504108,25.12640
8834.00,26.512817,25.12705
8836.00,26.520496,25.12647
8838.00,26.526108,25.12610
8840.00,26.533421,25.12588
8842.00,26.539261,25.12695
8844.00,26.543645,25.12666
8846.00,26.546563,25.12613
8848.00,26.549184,25.12602
8850.00,26.552302,25.12608
8852.00,26.554664,25.12582
8854.00,26.558169,25.12629
8856.00,26.560209,25.12611
8858.00,26.562278,25.12653
8860.00,26.563783,25.12681
8862.00,26.564386,25.12613
8864.00,26.565611,25.12596
8866.00,26.565891,25.12648
8868.00,26.565893,25.12538
8870.00,26.565996,25.12510
8872.00,26.567272,25.12574
8874.00,26.567935,25.12601
8876.00,26.567952,25.12641
8878.00,26.568142,25.12666
8880.00,26.567279,25.12701
8882.00,26.567729,25.12761
8884.00,26.568179,25.12756
8886.00,26.568176,25.12761
8888.00,26.567588,25.12699
8890.00,26.566697,25.12708
8892.00,26.568605,25.12702
8894.00,26.569491,25.12798
8896.00,26.569833,25.12757
8898.00,26.569821,25.12732
8900.00,26.569008,25.12745
8902.00,26.568355,25.12707
8904.00,26.566871,25.12743
8906.00,26.565034,25.12685
8908.00,26.564376,25.12698
8910.00,26.564346,25.12693
8912.00,26.563748,25.12624
8914.00,26.563113,25.12657
8916.00,26.562603,25.12708
8918.00,26.560655,25.12647
8920.00,26.559122,25.12721
8922.00,26.557604,25.12750
8924.00,26.556801,25.12670
8926.00,26.556226,25.12633
8928.00,26.555357,25.12701
8930.00,26.553647,25.12714
8932.00,26.551468,25.12675
8934.00,26.550699,25.12765
8936.00,26.549306,25.12679
8938.00,26.548126,25.12763
8940.00,26.547814,25.12732
8942.00,26.548086,25.12670
8944.00,26.547477,25.12718
8946.00,26.546429,25.12777
8948.00,26.545401,25.12832
8950.00,26.543433,25.12836
8952.00,26.541561,25.12789
8954.00,26.540859,25.12776
8956.00,26.540575,25.12785
8958.00,26.539562,25.12733
8960.00,26.537471,25.12663
8962.00,26.538440,25.12611
8964.00,26.537988,25.12566
8966.00,26.537875,25.12611
8968.00,26.537308,25.12725
8970.00,26.536913,25.12786
8972.00,26.536954,25.12843
8974.00,26.535529,25.12805
8976.00,26.532677,25.12831
8978.00,26.531415,25.12854
8980.00,26.530990,25.12832
8982.00,26.530747,25.12816
8984.00,26.528987,25.12851
8986.00,26.525915,25.12829
8988.00,26.525278,25.12834
8990.00,26.525003,25.12849
8992.00,26.523121,25.12791
8994.00,26.522495,25.12759
8996.00,26.521121,25.12725
8998.00,26.518947,25.12706
9000.00,26.516635,25.12739
9002.00,26.514691,25.12765
9004.00,26.514353,25.12805
9006.00,26.514147,25.12854
9008.00,26.513496,25.12859
9010.00,26.511337,25.12838
9012.00,26.510707,25.12736
9014.00,26.510132,25.12796
9016.00,26.509535,25.12776
9018.00,26.508690,25.12722
9020.00,26.507059,25.12722
9022.00,26.506688,25.12735
9024.00,26.506090,25.12756
9026.00,26.505652,25.12770
9028.00,26.503062,25.12745
9030.00,26.502901,25.12708
9032.00,26.503304,25.12710
9034.00,26.502453,25.12754
9036.00,26.501086,25.12769
9038.00,26.498571,25.12817
9040.00,26.497798,25.12819
9042.00,26.497105,25.12775
9044.00,26.494526,25.12770
9046.00,26.492822,25.12759
9048.00,26.492353,25.12780
9050.00,26.492057,25.12786
9052.00,26.492093,25.12697
9054.00,26.491151,25.12738
9056.00,26.487752,25.12788
9058.00,26.486012,25.12786
9060.00,26.484891,25.12745
9062.00,26.484476,25.12799
9064.00,26.484787,25.12789
9066.00,26.483164,25.12745
9068.00,26.481043,25.12703
9070.00,26.479963,25.12708
9072.00,26.478117,25.12691
9074.00,26.477028,25.12705
9076.00,26.475922,25.12750
9078.00,26.473983,25.12736
9080.00,26.472924,25.12689
9082.00,26.472463,25.12779
9084.00,26.471092,25.12773
9086.00,26.470352,25.12751
9088.00,26.469910,25.12690
9090.00,26.470012,25.12726
9092.00,26.469892,25.12762
9094.00,26.468131,25.12820
9096.00,26.466147,25.12746
9098.00,26.463650,25.12718
9100.00,26.462901,25.12784
9102.00,26.461366,25.12900
9104.00,26.460161,25.12819
9106.00,26.458969,25.12838
9108.00,26.458994,25.12827
9110.00,26.456512,25.12907
9112.00,26.455628,25.12884
9114.00,26.453692,25.12880
9116.00,26.451350,25.12954
9118.00,26.450254,25.12860
9120.00,26.450421,25.12953
9122.00,26.450268,25.12883
9124.00,26.449460,25.12915
9126.00,26.447950,25.12890
9128.00,26.447049,25.12878
9130.00,26.446311,25.12943
9132.00,26.446828,25.12911
9134.00,26.445791,25.12942
9136.00,26.443677,25.12927
9138.00,26.441550,25.12944
9140.00,26.440317,25.12960
9142.00,26.439757,25.13005
9144.00,26.439991,25.13003
9146.00,26.439740,25.12946
9148.00,26.438570,25.12999
9150.00,26.437352,25.13049
9152.00,26.434409,25.13101
9154.00,26.432759,25.13060
9156.00,26.432205,25.13088
9158.00,26.431591,25.13090
9160.00,26.429829,25.13123
9162.00,26.428616,25.13063
9164.00,26.427842,25.13027
9166.00,26.427902,25.13059
9168.00,26.427812,25.13052
9170.00,26.426181,25.13058
9172.00,26.425257,25.13120
9174.00,26.424615,25.13055
9176.00,26.423455,25.13009
9178.00,26.420525,25.13061
9180.00,26.418631,25.13045
9182.00,26.416504,25.13084
9184.00,26.414860,25.13078
@22,10.0000,20.0
9186.00,26.415280,25.12996
9188.00,26.412006,25.13018
9190.00,26.379260,25.13087
9192.00,26.301337,25.13076
9194.00,26.194878,25.13063
9196.00,26.074705,25.13054
9198.00,25.954658,25.13018
9200.00,25.839110,25.12984
9202.00,25.734069,25.12998
9204.00,25.639693,25.12985
9206.00,25.554377,25.13108
9208.00,25.481627,25.13122
9210.00,25.439056,25.13075
9212.00,25.448330,25.13071
9214.00,25.494058,25.13055
9216.00,25.561917,25.13107
9218.00,25.640552,25.13029
9220.00,25.719567,25.13064
9222.00,25.795997,25.13049
9224.00,25.866688,25.13001
9226.00,25.930152,25.13012
9228.00,25.985660,25.13020
9230.00,26.035060,25.13004
9232.00,26.078562,25.13054
9234.00,26.116298,25.13013
9236.00,26.146519,25.13075
9238.00,26.172562,25.13080
9240.00,26.194804,25.13075
9242.00,26.213394,25.13019
9244.00,26.230817,25.13043
9246.00,26.246173,25.13062
9248.00,26.258070,25.13099
9250.00,26.269413,25.13114
9252.00,26.278971,25.13033
9254.00,26.285957,25.13035
9256.00,26.293336,25.13033
9258.00,26.298984,25.13016
9260.00,26.304131,25.13025
9262.00,26.309320,25.12994
9264.00,26.312451,25.12978
9266.00,26.315782,25.13048
9268.00,26.320606,25.13096
9270.00,26.323767,25.13076
9272.00,26.326683,25.13096
9274.00,26.328509,25.13173
9276.00,26.330147,25.13209
9278.00,26.332394,25.13135
9280.00,26.334338,25.13119
9282.00,26.335110,25.13118
9284.00,26.337158,25.13046
9286.00,26.337505,25.13157
9288.00,26.337470,25.13195
9290.00,26.338073,25.13126
9292.00,26.338245,25.13107
9294.00,26.339215,25.13155
9296.00,26.339238,25.13206
9298.00,26.338921,25.13105
9300.00,26.338848,25.13138
9302.00,26.338964,25.13233
9304.00,26.339897,25.13171
9306.00,26.339262,25.13120
9308.00,26.338839,25.13112
9310.00,26.339453,25.13122
9312.00,26.338289,25.13078
9314.00,26.338502,25.13034
9316.00,26.338848,25.13085
9318.00,26.337791,25.13131
9320.00,26.336972,25.13038
9322.00,26.335048,25.13088
9324.00,26.333446,25.13162
9326.00,26.333134,25.13153
9328.00,26.333088,25.13081
9330.00,26.333183,25.13112
9332.00,26.332502,25.13063
9334.00,26.330093,25.13046
9336.00,26.328286,25.12995
9338.00,26.327089,25.12952
9340.00,26.326333,25.12996
9342.00,26.326218,25.13077
9344.00,26.326775,25.13000
9346.00,26.327604,25.13078
9348.00,26.326812,25.13068
9350.00,26.326501,25.13118
9352.00,26.326724,25.13123
9354.00,26.325672,25.13134
9356.00,26.324271,25.13149
9358.00,26.323666,25.13155
9360.00,26.322927,25.13173
9362.00,26.321979,25.13121
9364.00,26.320026,25.13163
9366.00,26.317962,25.13144
9368.00,26.316334,25.13111
9370.00,26.315206,25.13146
9372.00,26.313916,25.13120
9374.00,26.312509,25.13123
9376.00,26.311394,25.13147
9378.00,26.309610,25.13192
9380.00,26.307233,25.13198
9382.00,26.305540,25.13174
9384.00,26.305365,25.13208
9386.00,26.305298,25.13173
9388.00,26.305419,25.13186
9390.00,26.305058,25.13173
9392.00,26.304714,25.13083
9394.00,26.303532,25.13164
9396.00,26.302094,25.13139
9398.00,26.300794,25.13105
9400.00,26.299723,25.13171
9402.00,26.298846,25.13206
9404.00,26.298073,25.13259
9406.00,26.296905,25.13206
9408.00,26.296125,25.13135
9410.00,26.294161,25.13179
9412.00,26.293497,25.13194
9414.00,26.293834,25.13174
9416.00,26.292739,25.13224
9418.00,26.291967,25.13223
9420.00,26.290880,25.13249
9422.00,26.289145,25.13301
9424.00,26.287730,25.13243
9426.00,26.285137,25.13195
9428.00,26.284285,25.13130
9430.00,26.284748,25.13172
9432.00,26.284526,25.13223
9434.00,26.283395,25.13241
9436.00,26.281230,25.13225
9438.00,26.281368,25.13203
9440.00,26.281721,25.13145
9442.00,26.281985,25.13176
9444.00,26.280493,25.13263
9446.00,26.277622,25.13224
9448.00,26.276203,25.13293
9450.00,26.274392,25.13270
9452.00,26.272522,25.13265
9454.00,26.272219,25.13347
9456.00,26.271112,25.13347
9458.00,26.269170,25.13383
9460.00,26.268029,25.13420
9462.00,26.267780,25.13355
9464.00,26.267531,25.13258
9466.00,26.267071,25.13337
9468.00,26.265686,25.13315
9470.00,26.264996,25.13328
9472.00,26.263549,25.13293
9474.00,26.260590,25.13366
9476.00,26.258486,25.13391
9478.00,26.258311,25.13346
9480.00,26.259849,25.13369
9482.00,26.260048,25.13356
9484.00,26.257618,25.13346
9486.00,26.256658,25.13355
9488.00,26.256109,25.13394
9490.00,26.253428,25.13392
9492.00,26.251948,25.13372
9494.00,26.250062,25.13365
9496.00,26.248941,25.13303
9498.00,26.249560,25.13265
9500.00,26.249114,25.13267
9502.00,26.248908,25.13228
9504.00,26.249079,25.13325
9506.00,26.247282,25.13349
9508.00,26.244385,25.13327
9510.00,26.242791,25.13320
9512.00,26.242661,25.13234
9514.00,26.241061,25.13282
9516.00,26.241466,25.13298
9518.00,26.240235,25.13293
9520.00,26.238791,25.13267
9522.00,26.236786,25.13300
9524.00,26.234780,25.13349
9526.00,26.234233,25.13324
9528.00,26.233230,25.13289
9530.00,26.233397,25.13258
9532.00,26.233679,25.13262
9534.00,26.233006,25.13297
9536.00,26.232000,25.13315
9538.00,26.229690,25.13343
9540.00,26.227373,25.13305
9542.00,26.225946,25.13298
9544.00,26.225705,25.13302
9546.00,26.224946,25.13362
9548.00,26.222925,25.13356
9550.00,26.221752,25.13410
9552.00,26.221988,25.13409
9554.00,26.220698,25.13393
9556.00,26.218440,25.13423
9558.00,26.217529,25.13331
9560.00,26.215926,25.13347
9562.00,26.215372,25.13361
9564.00,26.214815,25.13325
9566.00,26.213636,25.13262
9568.00,26.211931,25.13305
9570.00,26.210419,25.13380
9572.00,26.209188,25.13343
9574.00,26.208963,25.13306
9576.00,26.208678,25.13424
9578.00,26.207648,25.13384
9580.00,26.205945,25.13347
9582.00,26.205656,25.13385
9584.00,26.203958,25.13407
9586.00,26.204353,25.13456
9588.00,26.204541,25.13367
9590.00,26.203413,25.13381
9592.00,26.202489,25.13363
9594.00,26.200951,25.13359
9596.00,26.201930,25.13374
9598.00,26.200949,25.13446
9600.00,26.198356,25.13418
9602.00,26.195370,25.13385
9604.00,26.193997,25.13461
@23,10.0000,20.0
9606.00,26.193344,25.13438
9608.00,26.191304,25.13403
9610.00,26.163927,25.13388
9612.00,26.093162,25.13398
9614.00,25.997343,25.13389
9616.00,25.888296,25.13399
9618.00,25.774949,25.13380
9620.00,25.665128,25.13396
9622.00,25.564383,25.13391
9624.00,25.475487,25.13422
9626.00,25.395433,25.13361
9628.00,25.324815,25.13369
9630.00,25.280887,25.13334
9632.00,25.285538,25.13217
9634.00,25.326764,25.13310
9636.00,25.390746,25.13271
9638.00,25.464225,25.13273
9640.00,25.541228,25.13278
9642.00,25.615335,25.13371
9644.00,25.681755,25.13324
9646.00,25.740531,25.13315
9648.00,25.792397,25.13352
9650.00,25.839066,25.13356
9652.00,25.879239,25.13408
9654.00,25.914318,25.13423
9656.00,25.944595,25.13421
9658.00,25.970195,25.13431
9660.00,25.991886,25.13406
9662.00,26.010472,25.13478
9664.00,26.027783,25.13460
9666.00,26.039793,25.13396
9668.00,26.050863,25.13305
9670.00,26.061303,25.13368
9672.00,26.070098,25.13414
9674.00,26.077417,25.13442
9676.00,26.082488,25.13398
9678.00,26.087097,25.13368
9680.00,26.091268,25.13445
9682.00,26.095457,25.13476
9684.00,26.100724,25.13475
9686.00,26.104977,25.13430
9688.00,26.106390,25.13426
9690.00,26.108719,25.13513
9692.00,26.112125,25.13434
9694.00,26.114393,25.13390
9696.00,26.116974,25.13437
9698.00,26.118010,25.13365
9700.00,26.119313,25.13312
9702.00,26.121079,25.13398
9704.00,26.123176,25.13500
9706.00,26.124354,25.13527
9708.00,26.124157,25.13479
9710.00,26.124244,25.13577
9712.00,26.124926,25.13515
9714.00,26.126078,25.13506
9716.00,26.126062,25.13509
9718.00,26.126016,25.13488
9720.00,26.125083,25.13477
9722.00,26.123962,25.13419
9724.00,26.123941,25.13480
9726.00,26.124122,25.13427
9728.00,26.126192,25.13380
9730.00,26.125091,25.13422
9732.00,26.123748,25.13460
9734.00,26.122362,25.13549
9736.00,26.122512,25.13490
9738.00,26.123891,25.13478
9740.00,26.122642,25.13381
9742.00,26.121730,25.13388
9744.00,26.121301,25.13380
9746.00,26.120639,25.13468
9748.00,26.120753,25.13517
9750.00,26.120422,25.13521
9752.00,26.119363,25.13454
9754.00,26.117253,25.13419
9756.00,26.116970,25.13398
9758.00,26.115613,25.13391
9760.00,26.114081,25.13420
9762.00,26.114076,25.13455
9764.00,26.112569,25.13469
9766.00,26.110549,25.13376
9768.00,26.110790,25.13496
9770.00,26.112732,25.13472
9772.00,26.112515,25.13484
9774.00,26.109216,25.13546
9776.00,26.108291,25.13532
9778.00,26.108049,25.13602
9780.00,26.108026,25.13577
9782.00,26.108286,25.13626
9784.00,26.106386,25.13594
9786.00,26.104404,25.13554
9788.00,26.104276,25.13555
9790.00,26.104260,25.13592
9792.00,26.104205,25.13561
9794.00,26.103758,25.13590
9796.00,26.101792,25.13635
9798.00,26.100543,25.13616
9800.00,26.099803,25.13506
9802.00,26.099241,25.13519
9804.00,26.099297,25.13539
9806.00,26.096920,25.13471
9808.00,26.095032,25.13480
9810.00,26.093766,25.13574
9812.00,26.091767,25.13580
9814.00,26.091255,25.13556
9816.00,26.090858,25.13432
9818.00,26.090063,25.13482
9820.00,26.088796,25.13469
9822.00,26.086319,25.13501
9824.00,26.086165,25.13500
9826.00,26.087237,25.13505
9828.00,26.086841,25.13550
9830.00,26.084203,25.13576
9832.00,26.081846,25.13573
9834.00,26.080577,25.13563
9836.00,26.081425,25.13574
9838.00,26.081899,25.13648
9840.00,26.080161,25.13653
9842.00,26.077946,25.13588
9844.00,26.077628,25.13598
9846.00,26.076923,25.13620
9848.00,26.076152,25.13590
9850.00,26.075527,25.13569
9852.00,26.074624,25.13620
9854.00,26.072573,25.13659
9856.00,26.072638,25.13687
9858.00,26.072564,25.13680
9860.00,26.070722,25.13621
9862.00,26.069389,25.13637
9864.00,26.068677,25.13665
9866.00,26.068049,25.13645
9868.00,26.067978,25.13646
9870.00,26.066657,25.13639
9872.00,26.066407,25.13678
9874.00,26.064062,25.13665
9876.00,26.062049,25.13681
9878.00,26.061195,25.13748
9880.00,26.060086,25.13756
9882.00,26.057817,25.13677
9884.00,26.056574,25.13710
9886.00,26.054527,25.13703
9888.00,26.053738,25.13644
9890.00,26.054104,25.13618
9892.00,26.053529,25.13612
9894.00,26.053804,25.13640
9896.00,26.053073,25.13610
9898.00,26.050640,25.13641
9900.00,26.048527,25.13714
9902.00,26.046246,25.13659
9904.00,26.047118,25.13678
9906.00,26.046664,25.13666
9908.00,26.045594,25.13675
9910.00,26.045171,25.13720
9912.00,26.045576,25.13751
9914.00,26.045495,25.13706
9916.00,26.046316,25.13729
9918.00,26.045187,25.13723
9920.00,26.043861,25.13669
9922.00,26.042050,25.13640
9924.00,26.040349,25.13717
9926.00,26.039029,25.13706
9928.00,26.036839,25.13636
9930.00,26.035591,25.13668
9932.00,26.035439,25.13697
9934.00,26.035018,25.13754
9936.00,26.034848,25.13709
9938.00,26.034481,25.13740
9940.00,26.033238,25.13735
9942.00,26.031128,25.13726
9944.00,26.029334,25.13680
9946.00,26.027420,25.13694
9948.00,26.026528,25.13682
9950.00,26.026243,25.13651
9952.00,26.026164,25.13687
9954.00,26.025867,25.13763
9956.00,26.026415,25.13773
9958.00,26.025618,25.13694
9960.00,26.024890,25.13725
9962.00,26.024078,25.13718
9964.00,26.020977,25.13699
9966.00,26.019337,25.13746
9968.00,26.018980,25.13776
9970.00,26.018903,25.13780
9972.00,26.017777,25.13780
9974.00,26.016707,25.13753
9976.00,26.014790,25.13721
9978.00,26.014130,25.13772
9980.00,26.013107,25.13776
9982.00,26.011291,25.13753
9984.00,26.009701,25.13779
9986.00,26.009830,25.13718
9988.00,26.010650,25.13765
9990.00,26.010037,25.13797
9992.00,26.009893,25.13876
9994.00,26.008634,25.13857
9996.00,26.007023,25.13809
9998.00,26.005910,25.13787
10000.00,26.006619,25.13856
10002.00,26.006483,25.13748
10004.00,26.006112,25.13805
10006.00,26.005165,25.13759
10008.00,26.003608,25.13709
10010.00,26.001756,25.13682
10012.00,26.000113,25.13803
10014.00,25.998099,25.13777
10016.00,25.996879,25.13736
10018.00,25.996230,25.13712
10020.00,25.994913,25.13725
10022.00,25.995201,25.13712
10024.00,25.995800,25.13729
@24,10.0000,20.0
10026.00,25.996249,25.13725
10028.00,25.993931,25.13767
10030.00,25.969902,25.13756
10032.00,25.903572,25.13734
10034.00,25.810862,25.13793
10036.00,25.703736,25.13816
10038.00,25.594302,25.13759
10040.00,25.490199,25.13766
10042.00,25.394519,25.13758
10044.00,25.307174,25.13811
10046.00,25.230924,25.13818
10048.00,25.165656,25.13740
10050.00,25.124193,25.13702
10052.00,25.127865,25.13729
10054.00,25.165855,25.13662
10056.00,25.226037,25.13708
10058.00,25.296236,25.13781
10060.00,25.369351,25.13728
10062.00,25.438064,25.13772
10064.00,25.501917,25.13776
10066.00,25.559520,25.13765
10068.00,25.611862,25.13824
10070.00,25.656244,25.13787
10072.00,25.694404,25.13830
10074.00,25.727760,25.13751
10076.00,25.756194,25.13738
10078.00,25.780094,25.13785
10080.00,25.799597,25.13764
10082.00,25.815777,25.13718
10084.00,25.831159,25.13837
10086.00,25.843724,25.13739
10088.00,25.855486,25.13758
10090.00,25.864834,25.13703
10092.00,25.871432,25.13696
10094.00,25.878637,25.13637
10096.00,25.884921,25.13695
10098.00,25.892572,25.13806
10100.00,25.899053,25.13779
10102.00,25.902414,25.13760
10104.00,25.905692,25.13813
10106.00,25.910183,25.13789
10108.00,25.912779,25.13753
10110.00,25.915608,25.13845
10112.00,25.918480,25.13861
10114.00,25.920060,25.13864
10116.00,25.922203,25.13887
10118.00,25.923422,25.13898
10120.00,25.923750,25.13925
10122.00,25.924546,25.13868
10124.00,25.924990,25.13882
10126.00,25.926086,25.13883
10128.00,25.926658,25.13876
10130.00,25.926978,25.13908
10132.00,25.926535,25.13912
10134.00,25.928869,25.13892
10136.00,25.930805,25.13895
10138.00,25.930979,25.13837
10140.00,25.931961,25.13868
10142.00,25.932076,25.13892
10144.00,25.932252,25.13975
10146.00,25.930181,25.13973
10148.00,25.929948,25.13926
10150.00,25.929665,25.13909
10152.00,25.929090,25.13929
10154.00,25.930070,25.13929
10156.00,25.929969,25.13928
10158.00,25.930471,25.13923
10160.00,25.930794,25.13933
10162.00,25.929147,25.13911
10164.00,25.928545,25.13873
10166.00,25.928156,25.13882
10168.00,25.927557,25.13886
10170.00,25.928321,25.13936
10172.00,25.927019,25.13956
10174.00,25.926244,25.13949
10176.00,25.926064,25.13967
10178.00,25.923998,25.13910
10180.00,25.922928,25.13875
10182.00,25.921600,25.13912
10184.00,25.920642,25.13881
10186.00,25.919294,25.13895
10188.00,25.918990,25.13870
10190.00,25.920342,25.13972
10192.00,25.920122,25.13971
10194.00,25.919648,25.13928
10196.00,25.919996,25.13945
10198.00,25.920253,25.13960
10200.00,25.919689,25.13995
10202.00,25.919055,25.14042
10204.00,25.916034,25.13983
10206.00,25.915298,25.13926
10208.00,25.914507,25.13960
10210.00,25.914601,25.14048
10212.00,25.913418,25.13982
10214.00,25.913438,25.13974
10216.00,25.912553,25.13931
10218.00,25.911509,25.13983
10220.00,25.910545,25.14048
10222.00,25.909175,25.14057
10224.00,25.908803,25.14092
10226.00,25.908623,25.14086
10228.00,25.908328,25.14086
10230.00,25.907295,25.14008
10232.00,25.905947,25.14037
10234.00,25.905246,25.14015
10236.00,25.903907,25.14002
10238.00,25.902638,25.14034
10240.00,25.902012,25.14047
10242.00,25.901492,25.13953
10244.00,25.901034,25.13962
10246.00,25.900463,25.14006
10248.00,25.899638,25.14016
10250.00,25.898510,25.14015
10252.00,25.898050,25.13966
10254.00,25.898350,25.14023
10256.00,25.898163,25.13989
10258.00,25.897323,25.13962
10260.00,25.896244,25.13976
10262.00,25.895213,25.14008
10264.00,25.894490,25.13900
10266.00,25.892992,25.13889
10268.00,25.892389,25.13969
10270.00,25.890338,25.13915
10272.00,25.889115,25.13875
10274.00,25.888813,25.13953
10276.00,25.888103,25.13965
10278.00,25.886225,25.13934
10280.00,25.884997,25.13964
10282.00,25.884704,25.13960
10284.00,25.884476,25.13988
10286.00,25.883706,25.13999
10288.00,25.883127,25.14012
10290.00,25.881847,25.13997
10292.00,25.881136,25.14046
10294.00,25.881968,25.13992
10296.00,25.882052,25.14019
10298.00,25.880731,25.13968
10300.00,25.880758,25.13891
10302.00,25.880202,25.13989
10304.00,25.878473,25.14002
10306.00,25.877796,25.14038
10308.00,25.877446,25.14004
10310.00,25.877434,25.14060
10312.00,25.876297,25.14049
10314.00,25.875705,25.14005
10316.00,25.875912,25.13933
10318.00,25.874651,25.13959
10320.00,25.873564,25.13962
10322.00,25.872187,25.14022
10324.00,25.871521,25.14053
10326.00,25.871196,25.14091
10328.00,25.869590,25.14109
10330.00,25.868033,25.14035
10332.00,25.865179,25.14049
10334.00,25.864439,25.14028
10336.00,25.864225,25.14049
10338.00,25.863656,25.14101
10340.00,25.862487,25.14095
10342.00,25.862646,25.14092
10344.00,25.862514,25.14090
10346.00,25.861677,25.14162
10348.00,25.861163,25.14111
10350.00,25.859381,25.14131
10352.00,25.858818,25.14109
10354.00,25.857864,25.14122
10356.00,25.857801,25.14122
10358.00,25.858022,25.14129
10360.00,25.858440,25.14177
10362.00,25.857238,25.14133
10364.00,25.856516,25.14123
10366.00,25.856246,25.14137
10368.00,25.855808,25.14066
10370.00,25.854743,25.14091
10372.00,25.853023,25.14072
10374.00,25.851820,25.14063
10376.00,25.850905,25.14122
10378.00,25.849918,25.14111
10380.00,25.848956,25.14088
10382.00,25.847413,25.14100
10384.00,25.847157,25.14117
10386.00,25.845839,25.14083
10388.00,25.844638,25.14091
10390.00,25.843907,25.14161
10392.00,25.842444,25.14092
10394.00,25.840788,25.14121
10396.00,25.840871,25.14157
10398.00,25.840028,25.14062
10400.00,25.839791,25.14134
10402.00,25.839680,25.14137
10404.00,25.839609,25.14126
10406.00,25.839636,25.14078
10408.00,25.840359,25.14110
10410.00,25.839082,25.14133
10412.00,25.837537,25.14159
10414.00,25.836630,25.14134
10416.00,25.836887,25.14079
10418.00,25.836447,25.14121
10420.00,25.835149,25.14100
10422.00,25.834541,25.14095
10424.00,25.834164,25.14081
10426.00,25.833372,25.14058
10428.00,25.832673,25.14093
10430.00,25.832281,25.14120
10432.00,25.829747,25.14057
10434.00,25.827582,25.14153
10436.00,25.825948,25.14104
10438.00,25.826397,25.14128
10440.00,25.825642,25.14114
10442.00,25.824208,25.14112
10444.00,25.823361,25.14138
@25,10.0000,20.0
10446.00,25.823424,25.14024
10448.00,25.823218,25.14023
10450.00,25.804711,25.14038
10452.00,25.747901,25.14053
10454.00,25.663105,25.14094
10456.00,25.562601,25.14121
10458.00,25.460390,25.14066
10460.00,25.360146,25.14124
10462.00,25.268056,25.14152
10464.00,25.184671,25.14173
10466.00,25.110565,25.14175
10468.00,25.046840,25.14157
10470.00,25.002506,25.14205
10472.00,24.998939,25.14208
10474.00,25.031478,25.14223
10476.00,25.085756,25.14261
10478.00,25.149829,25.14303
10480.00,25.219483,25.14305
10482.00,25.287092,25.14207
10484.00,25.348564,25.14233
10486.00,25.404235,25.14317
10488.00,25.454633,25.14297
10490.00,25.498512,25.14235
10492.00,25.536166,25.14171
10494.00,25.568380,25.14212
10496.00,25.595698,25.14285
10498.00,25.620518,25.14196
10500.00,25.642133,25.14221
10502.00,25.659073,25.14260
10504.00,25.673903,25.14184
10506.00,25.686258,25.14216
10508.00,25.695074,25.14246
10510.00,25.703528,25.14196
10512.00,25.709740,25.14206
10514.00,25.717745,25.14235
10516.00,25.724253,25.14187
10518.00,25.730003,25.14295
10520.00,25.736660,25.14219
10522.00,25.740521,25.14240
10524.00,25.744347,25.14169
10526.00,25.748575,25.14246
10528.00,25.752045,25.14309
10530.00,25.754627,25.14201
10532.00,25.756944,25.14229
10534.00,25.759609,25.14244
10536.00,25.762122,25.14229
10538.00,25.763549,25.14283
10540.00,25.763825,25.14347
10542.00,25.765051,25.14366
10544.00,25.765962,25.14270
10546.00,25.766901,25.14282
10548.00,25.769263,25.14282
10550.00,25.771689,25.14290
10552.00,25.772454,25.14260
10554.00,25.772378,25.14239
10556.00,25.773656,25.14286
10558.00,25.772776,25.14301
10560.00,25.772435,25.14240
10562.00,25.772319,25.14271
10564.00,25.772662,25.14296
10566.00,25.772683,25.14248
10568.00,25.772879,25.14375
10570.00,25.772061,25.14290
10572.00,25.771686,25.14281
10574.00,25.771957,25.14298
10576.00,25.772112,25.14299
10578.00,25.771550,25.14317
10580.00,25.770630,25.14219
10582.00,25.770727,25.14210
10584.00,25.770974,25.14268
10586.00,25.770550,25.14234
10588.00,25.769355,25.14235
10590.00,25.769604,25.14237
10592.00,25.769227,25.14334
10594.00,25.770336,25.14209
10596.00,25.771220,25.14189
10598.00,25.770243,25.14219
10600.00,25.767789,25.14233
10602.00,25.768122,25.14291
10604.00,25.769593,25.14302
10606.00,25.770044,25.14278
10608.00,25.768845,25.14351
10610.00,25.767898,25.14316
10612.00,25.767265,25.14293
10614.00,25.766293,25.14367
10616.00,25.765963,25.14340
10618.00,25.765513,25.14325
10620.00,25.765526,25.14296
10622.00,25.765005,25.14326
10624.00,25.764629,25.14282
10626.00,25.764930,25.14248
10628.00,25.764630,25.14291
10630.00,25.764039,25.14334
10632.00,25.762755,25.14302
10634.00,25.761717,25.14337
10636.00,25.760171,25.14320
10638.00,25.759848,25.14237
10640.00,25.759595,25.14254
10642.00,25.760252,25.14231
10644.00,25.759774,25.14317
10646.00,25.760128,25.14261
10648.00,25.758709,25.14220
10650.00,25.757905,25.14212
10652.00,25.755392,25.14277
10654.00,25.753649,25.14337
10656.00,25.753942,25.14403
10658.00,25.753990,25.14326
10660.00,25.753912,25.14295
10662.00,25.753984,25.14314
10664.00,25.753634,25.14288
10666.00,25.751777,25.14355
10668.00,25.750121,25.14266
10670.00,25.749154,25.14296
10672.00,25.747958,25.14322
10674.00,25.748716,25.14348
10676.00,25.749178,25.14363
10678.00,25.749122,25.14393
10680.00,25.748181,25.14399
10682.00,25.748003,25.14372
10684.00,25.747676,25.14352
10686.00,25.746825,25.14326
10688.00,25.746991,25.14292
10690.00,25.747274,25.14286
10692.00,25.746476,25.14265
10694.00,25.746334,25.14309
10696.00,25.746014,25.14365
10698.00,25.744364,25.14319
10700.00,25.743835,25.14314
10702.00,25.742417,25.14269
10704.00,25.740699,25.14245
10706.00,25.739720,25.14298
10708.00,25.739535,25.14276
10710.00,25.738167,25.14271
10712.00,25.737619,25.14283
10714.00,25.736155,25.14247
10716.00,25.733630,25.14224
10718.00,25.732541,25.14263
10720.00,25.731456,25.14293
10722.00,25.731758,25.14314
10724.00,25.732580,25.14277
10726.00,25.732573,25.14302
10728.00,25.731254,25.14347
10730.00,25.731862,25.14406
10732.00,25.732212,25.14419
10734.00,25.732239,25.14363
10736.00,25.733210,25.14318
10738.00,25.734288,25.14392
10740.00,25.733338,25.14363
10742.00,25.731629,25.14326
10744.00,25.731083,25.14330
10746.00,25.730189,25.14291
10748.00,25.728537,25.14344
10750.00,25.727187,25.14392
10752.00,25.727439,25.14352
10754.00,25.726867,25.14401
10756.00,25.727068,25.14363
10758.00,25.726338,25.14406
10760.00,25.725153,25.14405
10762.00,25.724457,25.14433
10764.00,25.724924,25.14456
10766.00,25.724847,25.14484
10768.00,25.724226,25.14501
10770.00,25.723699,25.14489
10772.00,25.722406,25.14550
10774.00,25.719937,25.14532
10776.00,25.719736,25.14528
10778.00,25.719888,25.14518
10780.00,25.718477,25.14528
10782.00,25.717681,25.14493
10784.00,25.717080,25.14468
10786.00,25.716770,25.14484
10788.00,25.717198,25.14506
10790.00,25.717024,25.14562
10792.00,25.716846,25.14547
10794.00,25.716358,25.14566
10796.00,25.716095,25.14562
10798.00,25.715424,25.14581
10800.00,25.714214,25.14596
10802.00,25.713242,25.14607
10804.00,25.712231,25.14542
10806.00,25.710910,25.14519
10808.00,25.711093,25.14484
10810.00,25.711846,25.14497
10812.00,25.711711,25.14466
10814.00,25.710420,25.14501
10816.00,25.708926,25.14591
10818.00,25.707572,25.14611
10820.00,25.705651,25.14552
10822.00,25.704658,25.14516
10824.00,25.703961,25.14539
10826.00,25.702633,25.14556
10828.00,25.702533,25.14556
10830.00,25.703877,25.14506
10832.00,25.704312,25.14534
10834.00,25.703698,25.14515
10836.00,25.703965,25.14509
10838.00,25.704058,25.14643
10840.00,25.702937,25.14688
10842.00,25.702173,25.14713
10844.00,25.699340,25.14675
10846.00,25.698266,25.14628
10848.00,25.699951,25.14651
10850.00,25.700005,25.14637
10852.00,25.700014,25.14619
10854.00,25.699356,25.14668
10856.00,25.698643,25.14673
10858.00,25.696993,25.14658
10860.00,25.695591,25.14684
10862.00,25.696219,25.14594
10864.00,25.696141,25.14681
@26,10.0000,20.0
10866.00,25.694278,25.14762
10868.00,25.693555,25.14742
10870.00,25.678889,25.14653
10872.00,25.626263,25.14645
10874.00,25.546400,25.14632
10876.00,25.450911,25.14693
10878.00,25.352121,25.14657
10880.00,25.257423,25.14693
10882.00,25.170091,25.14611
10884.00,25.091059,25.14665
10886.00,25.020624,25.14614
10888.00,24.959785,25.14661
10890.00,24.915270,25.14675
10892.00,24.911111,25.14607
10894.00,24.939830,25.14614
10896.00,24.989865,25.14670
10898.00,25.051331,25.14640
10900.00,25.116092,25.14673
10902.00,25.179934,25.14602
10904.00,25.239000,25.14653
10906.00,25.292438,25.14614
10908.00,25.340736,25.14608
10910.00,25.384002,25.14697
10912.00,25.420133,25.14650
10914.00,25.450892,25.14645
10916.00,25.478276,25.14729
10918.00,25.501424,25.14709
10920.00,25.520486,25.14677
10922.00,25.537631,25.14660
10924.00,25.551926,25.14627
10926.00,25.563474,25.14714
10928.00,25.574429,25.14651
10930.00,25.584828,25.14718
10932.00,25.593286,25.14621
10934.00,25.600310,25.14667
10936.00,25.606597,25.14715
10938.00,25.612228,25.14733
10940.00,25.617200,25.14688
10942.00,25.620418,25.14665
10944.00,25.625270,25.14702
10946.00,25.628898,25.14702
10948.00,25.632406,25.14744
10950.00,25.635764,25.14716
10952.00,25.638375,25.14757
10954.00,25.639048,25.14775
10956.00,25.640964,25.14730
10958.00,25.643054,25.14750
10960.00,25.646131,25.14716
10962.00,25.647888,25.14787
10964.00,25.649335,25.14760
10966.00,25.650694,25.14725
10968.00,25.650794,25.14681
10970.00,25.650973,25.14780
10972.00,25.652020,25.14801
10974.00,25.653342,25.14864
10976.00,25.654920,25.14823
10978.00,25.655628,25.14824
10980.00,25.656370,25.14823
10982.00,25.655494,25.14817
10984.00,25.654255,25.14769
10986.00,25.653761,25.14738
10988.00,25.653427,25.14728
10990.00,25.653839,25.14790
10992.00,25.654875,25.14739
10994.00,25.655244,25.14679
10996.00,25.655063,25.14779
10998.00,25.655323,25.14738
11000.00,25.655626,25.14746
11002.00,25.655950,25.14768
11004.00,25.655116,25.14781
11006.00,25.653101,25.14683
11008.00,25.651841,25.14705
11010.00,25.651021,25.14714
11012.00,25.650195,25.14646
11014.00,25.650900,25.14649
11016.00,25.652409,25.14669
11018.00,25.653019,25.14679
11020.00,25.653443,25.14701
11022.00,25.653694,25.14638
11024.00,25.654495,25.14681
11026.00,25.654661,25.14674
11028.00,25.655330,25.14737
11030.00,25.654454,25.14799
11032.00,25.653094,25.14806
11034.00,25.653471,25.14790
11036.00,25.653975,25.14769
11038.00,25.652668,25.14761
11040.00,25.653396,25.14814
11042.00,25.653422,25.14767
11044.00,25.652040,25.14819
11046.00,25.649922,25.14767
11048.00,25.649746,25.14770
11050.00,25.648690,25.14779
11052.00,25.647734,25.14816
11054.00,25.648575,25.14842
11056.00,25.649497,25.14886
11058.00,25.647976,25.14813
11060.00,25.647930,25.14923
11062.00,25.647909,25.14876
11064.00,25.648226,25.14935
11066.00,25.646811,25.14952
11068.00,25.645939,25.14926
11070.00,25.644847,25.14875
11072.00,25.644393,25.14911
11074.00,25.642623,25.14905
11076.00,25.642659,25.14913
11078.00,25.643390,25.14863
11080.00,25.643947,25.14906
11082.00,25.642764,25.14889
11084.00,25.642456,25.14905
11086.00,25.642255,25.14982
11088.00,25.641437,25.14943
11090.00,25.641663,25.14926
11092.00,25.641047,25.14916
11094.00,25.639734,25.14969
11096.00,25.639286,25.15014
11098.00,25.639130,25.15049
11100.00,25.638730,25.14936
11102.00,25.638137,25.14937
11104.00,25.636859,25.14968
11106.00,25.635817,25.14917
11108.00,25.636089,25.14886
11110.00,25.634945,25.14877
11112.00,25.634946,25.14946
11114.00,25.635661,25.14957
11116.00,25.635547,25.14911
11118.00,25.634967,25.14974
11120.00,25.634505,25.14995
11122.00,25.634598,25.15022
11124.00,25.634091,25.15059
11126.00,25.632581,25.15026
11128.00,25.632149,25.14953
11130.00,25.631646,25.14944
11132.00,25.630885,25.14912
11134.00,25.629408,25.14907
11136.00,25.628834,25.14890
11138.00,25.628745,25.14916
11140.00,25.628455,25.14877
11142.00,25.628734,25.14939
11144.00,25.629150,25.14949
11146.00,25.627748,25.14866
11148.00,25.628991,25.14903
11150.00,25.629803,25.14894
11152.00,25.629391,25.14895
11154.00,25.627764,25.14856
11156.00,25.626975,25.14897
11158.00,25.626792,25.14893
11160.00,25.627378,25.14974
11162.00,25.626951,25.14923
11164.00,25.627328,25.14909
11166.00,25.626549,25.14934
11168.00,25.625430,25.14943
11170.00,25.625952,25.14937
11172.00,25.626873,25.14968
11174.00,25.626545,25.14969
11176.00,25.624836,25.14950
11178.00,25.624446,25.14940
11180.00,25.623832,25.14954
11182.00,25.623450,25.14928
11184.00,25.622562,25.14904
11186.00,25.620697,25.14932
11188.00,25.619859,25.14926
11190.00,25.619400,25.14917
11192.00,25.619999,25.14921
11194.00,25.620071,25.14906
11196.00,25.619378,25.14835
11198.00,25.617733,25.14804
11200.00,25.616291,25.14847
11202.00,25.614722,25.14875
11204.00,25.613770,25.14879
11206.00,25.613310,25.14902
11208.00,25.613809,25.14955
11210.00,25.614375,25.14830
11212.00,25.613599,25.14897
11214.00,25.613040,25.14868
11216.00,25.613045,25.14859
11218.00,25.612302,25.14934
11220.00,25.611337,25.14960
11222.00,25.611279,25.14993
11224.00,25.612862,25.14970
11226.00,25.612659,25.14918
11228.00,25.611898,25.15003
11230.00,25.610788,25.15061
11232.00,25.610748,25.14989
11234.00,25.611321,25.14974
11236.00,25.611668,25.15004
11238.00,25.610405,25.14986
11240.00,25.611148,25.14955
11242.00,25.610834,25.14999
11244.00,25.609351,25.14946
11246.00,25.608603,25.14955
11248.00,25.608599,25.14961
11250.00,25.608213,25.14951
11252.00,25.607390,25.14944
11254.00,25.606803,25.14992
11256.00,25.604854,25.14971
11258.00,25.602481,25.14928
11260.00,25.601155,25.14986
11262.00,25.600695,25.14954
11264.00,25.601313,25.14982
11266.00,25.602550,25.14998
11268.00,25.602479,25.14945
11270.00,25.602060,25.14948
11272.00,25.602831,25.14989
11274.00,25.602679,25.14915
11276.00,25.603702,25.14946
11278.00,25.602615,25.14899
11280.00,25.603288,25.14980
11282.00,25.603532,25.15008
11284.00,25.602916,25.14873
@27,10.0000,20.0
11286.00,25.600593,25.14916
11288.00,25.598718,25.15003
11290.00,25.586456,25.14990
11292.00,25.539504,25.15004
11294.00,25.465591,25.14974
11296.00,25.377212,25.14932
11298.00,25.282939,25.14967
11300.00,25.191175,25.15041
11302.00,25.105806,25.15099
11304.00,25.027852,25.15094
11306.00,24.959742,25.15084
11308.00,24.901621,25.15034
11310.00,24.856207,25.15009
11312.00,24.849771,25.14964
11314.00,24.876932,25.14979
11316.00,24.926465,25.15010
11318.00,24.984182,25.15017
11320.00,25.043876,25.15026
11322.00,25.104235,25.14991
11324.00,25.161734,25.14947
11326.00,25.213257,25.14966
11328.00,25.258580,25.14955
11330.00,25.299428,25.15001
11332.00,25.335034,25.15049
11334.00,25.365685,25.15078
11336.00,25.391565,25.15058
11338.00,25.412472,25.15050
11340.00,25.432003,25.15094
11342.00,25.448831,25.15057
11344.00,25.463647,25.15100
11346.00,25.475937,25.15065
11348.00,25.487580,25.15001
11350.00,25.496359,25.14959
11352.00,25.503110,25.15013
11354.00,25.510443,25.15058
11356.00,25.518390,25.15067
11358.00,25.523363,25.15122
11360.00,25.527874,25.15138
11362.00,25.532081,25.15000
11364.00,25.535776,25.15060
11366.00,25.538074,25.15041
11368.00,25.542316,25.15009
11370.00,25.546435,25.14993
11372.00,25.549283,25.15069
11374.00,25.551776,25.15062
11376.00,25.553718,25.15065
11378.00,25.555357,25.15111
11380.00,25.557452,25.15108
11382.00,25.559412,25.15155
11384.00,25.558990,25.15112
11386.00,25.560851,25.15119
11388.00,25.560981,25.15044
11390.00,25.560928,25.15076
11392.00,25.561389,25.15084
11394.00,25.563625,25.15111
11396.00,25.565407,25.15165
11398.00,25.566644,25.15195
11400.00,25.567011,25.15198
11402.00,25.565856,25.15089
11404.00,25.565814,25.15176
11406.00,25.566051,25.15236
11408.00,25.565566,25.15205
11410.00,25.564805,25.15132
11412.00,25.565100,25.15202
11414.00,25.566401,25.15190
11416.00,25.566573,25.15120
11418.00,25.566119,25.15137
11420.00,25.566786,25.15233
11422.00,25.567402,25.15209
11424.00,25.567992,25.15209
11426.00,25.568770,25.15211
11428.00,25.569110,25.15142
11430.00,25.569114,25.15205
11432.00,25.568167,25.15271
11434.00,25.566624,25.15201
11436.00,25.567122,25.15198
11438.00,25.568235,25.15182
11440.00,25.567859,25.15224
11442.00,25.566926,25.15269
11444.00,25.567588,25.15210
11446.00,25.568202,25.15192
11448.00,25.567519,25.15120
11450.00,25.567042,25.15124
11452.00,25.567672,25.15115
11454.00,25.566619,25.15166
11456.00,25.564107,25.15158
11458.00,25.563067,25.15180
11460.00,25.561733,25.15161
11462.00,25.561804,25.15166
11464.00,25.563899,25.15155
11466.00,25.563814,25.15152
11468.00,25.563728,25.15097
11470.00,25.563769,25.15119
11472.00,25.562804,25.15087
11474.00,25.562388,25.15064
11476.00,25.561901,25.15176
11478.00,25.561217,25.15157
11480.00,25.562051,25.15157
11482.00,25.563678,25.15173
11484.00,25.564531,25.15155
11486.00,25.563266,25.15167
11488.00,25.563274,25.15188
11490.00,25.563130,25.15221
11492.00,25.562295,25.15228
11494.00,25.562072,25.15224
11496.00,25.561993,25.15203
11498.00,25.561988,25.15133
11500.00,25.560477,25.15156
11502.00,25.559925,25.15207
11504.00,25.560994,25.15200
11506.00,25.560549,25.15259
11508.00,25.559078,25.15245
11510.00,25.559459,25.15250
11512.00,25.558727,25.15275
11514.00,25.558114,25.15274
11516.00,25.557989,25.15312
11518.00,25.558078,25.15219
11520.00,25.558195,25.15175
11522.00,25.557219,25.15167
11524.00,25.556306,25.15173
11526.00,25.556031,25.15162
11528.00,25.556248,25.15206
11530.00,25.556467,25.15179
11532.00,25.554984,25.15173
11534.00,25.554946,25.15248
11536.00,25.553934,25.15227
11538.00,25.554030,25.15165
11540.00,25.552624,25.15161
11542.00,25.553098,25.15333
11544.00,25.552077,25.15273
11546.00,25.552703,25.15159
11548.00,25.553291,25.15181
11550.00,25.553432,25.15168
11552.00,25.553621,25.15165
11554.00,25.553108,25.15152
11556.00,25.552582,25.15229
11558.00,25.552563,25.15210
11560.00,25.552787,25.15189
11562.00,25.552754,25.15186
11564.00,25.553113,25.15235
11566.00,25.551253,25.15198
11568.00,25.548271,25.15230
11570.00,25.547127,25.15230
11572.00,25.547360,25.15166
11574.00,25.548491,25.15215
11576.00,25.548768,25.15191
11578.00,25.550011,25.15294
11580.00,25.550990,25.15356
11582.00,25.548562,25.15331
11584.00,25.548695,25.15349
11586.00,25.548911,25.15241
11588.00,25.547247,25.15234
11590.00,25.545987,25.15295
11592.00,25.546235,25.15266
11594.00,25.546558,25.15263
11596.00,25.546711,25.15250
11598.00,25.546388,25.15336
11600.00,25.546446,25.15315
11602.00,25.546171,25.15305
11604.00,25.544887,25.15322
11606.00,25.544695,25.15285
11608.00,25.544059,25.15336
11610.00,25.543733,25.15297
11612.00,25.544776,25.15276
11614.00,25.545486,25.15361
11616.00,25.544619,25.15356
11618.00,25.544748,25.15405
11620.00,25.544246,25.15371
11622.00,25.544913,25.15356
11624.00,25.544266,25.15325
11626.00,25.543868,25.15329
11628.00,25.543204,25.15326
11630.00,25.543528,25.15375
11632.00,25.543362,25.15430
11634.00,25.542765,25.15368
11636.00,25.542443,25.15321
11638.00,25.541431,25.15299
11640.00,25.541483,25.15282
11642.00,25.541586,25.15245
11644.00,25.541583,25.15341
11646.00,25.539182,25.15398
11648.00,25.539045,25.15303
11650.00,25.538882,25.15237
11652.00,25.537413,25.15240
11654.00,25.537712,25.15303
11656.00,25.538312,25.15305
11658.00,25.538282,25.15395
11660.00,25.539406,25.15365
11662.00,25.540222,25.15339
11664.00,25.539863,25.15247
11666.00,25.538997,25.15369
11668.00,25.537972,25.15371
11670.00,25.537256,25.15402
11672.00,25.536305,25.15363
11674.00,25.534759,25.15389
11676.00,25.534717,25.15445
11678.00,25.534657,25.15440
11680.00,25.535262,25.15426
11682.00,25.534964,25.15455
11684.00,25.534648,25.15451
11686.00,25.534002,25.15423
11688.00,25.533276,25.15392
11690.00,25.532375,25.15398
11692.00,25.532852,25.15389
11694.00,25.534397,25.15379
11696.00,25.535078,25.15394
11698.00,25.533970,25.15428
11700.00,25.532061,25.15424
11702.00,25.531078,25.15423
11704.00,25.531676,25.15392
@28,10.0000,20.0
11706.00,25.530988,25.15367
11708.00,25.529616,25.15342
11710.00,25.519757,25.15404
11712.00,25.476740,25.15451
11714.00,25.405573,25.15541
11716.00,25.320510,25.15515
11718.00,25.230722,25.15445
11720.00,25.143833,25.15484
11722.00,25.062514,25.15527
11724.00,24.987574,25.15529
11726.00,24.920582,25.15431
11728.00,24.862618,25.15445
11730.00,24.818782,25.15417
11732.00,24.808866,25.15412
11734.00,24.831504,25.15370
11736.00,24.875785,25.15438
11738.00,24.931227,25.15450
11740.00,24.990894,25.15443
11742.00,25.049403,25.15415
11744.00,25.104566,25.15467
11746.00,25.154198,25.15463
11748.00,25.197792,25.15445
11750.00,25.236743,25.15405
11752.00,25.273755,25.15382
11754.00,25.305515,25.15415
11756.00,25.331169,25.15473
11758.00,25.352846,25.15462
11760.00,25.371395,25.15532
11762.00,25.388187,25.15462
11764.00,25.402927,25.15487
11766.00,25.415814,25.15496
11768.00,25.426537,25.15574
11770.00,25.435537,25.15592
11772.00,25.443681,25.15599
11774.00,25.450153,25.15580
11776.00,25.454478,25.15568
11778.00,25.458706,25.15543
11780.00,25.464530,25.15516
11782.00,25.470037,25.15536
11784.00,25.472993,25.15538
11786.00,25.477099,25.15562
11788.00,25.479113,25.15533
11790.00,25.480799,25.15566
11792.00,25.482323,25.15474
11794.00,25.483333,25.15501
11796.00,25.484791,25.15460
11798.00,25.486507,25.15484
11800.00,25.489706,25.15533
11802.00,25.492147,25.15587
11804.00,25.494171,25.15574
11806.00,25.494328,25.15600
11808.00,25.495994,25.15586
11810.00,25.497029,25.15596
11812.00,25.498176,25.15597
11814.00,25.498621,25.15512
11816.00,25.499098,25.15587
11818.00,25.499740,25.15567
11820.00,25.500955,25.15518
11822.00,25.501810,25.15595
11824.00,25.502673,25.15543
11826.00,25.503152,25.15581
11828.00,25.503726,25.15620
11830.00,25.504103,25.15629
11832.00,25.504971,25.15631
11834.00,25.504388,25.15499
11836.00,25.504004,25.15556
11838.00,25.504553,25.15600
11840.00,25.503331,25.15559
11842.00,25.503194,25.15569
11844.00,25.504051,25.15564
11846.00,25.505340,25.15584
11848.00,25.507220,25.15577
11850.00,25.507087,25.15569
11852.00,25.507297,25.15587
11854.00,25.507964,25.15580
11856.00,25.507954,25.15610
11858.00,25.507904,25.15630
11860.00,25.508494,25.15565
11862.00,25.508217,25.15553
11864.00,25.508772,25.15539
11866.00,25.510113,25.15533
11868.00,25.509834,25.15586
11870.00,25.510296,25.15583
11872.00,25.509814,25.15583
11874.00,25.508096,25.15564
11876.00,25.506824,25.15631
11878.00,25.506850,25.15625
11880.00,25.505123,25.15614
11882.00,25.504151,25.15625
11884.00,25.503760,25.15629
11886.00,25.504141,25.15566
11888.00,25.503855,25.15678
11890.00,25.503598,25.15649
11892.00,25.502896,25.15586
11894.00,25.502823,25.15527
11896.00,25.504301,25.15648
11898.00,25.504499,25.15691
11900.00,25.505009,25.15623
11902.00,25.504830,25.15580
11904.00,25.504499,25.15654
11906.00,25.504357,25.15630
11908.00,25.503904,25.15650
11910.00,25.502899,25.15612
11912.00,25.502703,25.15609
11914.00,25.503420,25.15609
11916.00,25.504013,25.15626
11918.00,25.504143,25.15630
11920.00,25.502852,25.15567
11922.00,25.501840,25.15560
11924.00,25.500995,25.15620
11926.00,25.500454,25.15617
11928.00,25.500105,25.15663
11930.00,25.499906,25.15687
11932.00,25.499547,25.15657
11934.00,25.499661,25.15677
11936.00,25.500203,25.15721
11938.00,25.501391,25.15712
11940.00,25.502214,25.15741
11942.00,25.500980,25.15766
11944.00,25.500898,25.15792
11946.00,25.500099,25.15800
11948.00,25.499949,25.15769
11950.00,25.500138,25.15825
11952.00,25.499722,25.15827
11954.00,25.499506,25.15788
11956.00,25.498352,25.15790
11958.00,25.496659,25.15740
11960.00,25.495611,25.15710
11962.00,25.495023,25.15803
11964.00,25.494790,25.15735
11966.00,25.495580,25.15775
11968.00,25.496255,25.15730
11970.00,25.496132,25.15797
11972.00,25.495719,25.15821
11974.00,25.496595,25.15839
11976.00,25.496033,25.15807
11978.00,25.495835,25.15769
11980.00,25.495290,25.15789
11982.00,25.494936,25.15801
11984.00,25.494978,25.15829
11986.00,25.494504,25.15862
11988.00,25.494107,25.15837
11990.00,25.494562,25.15803
11992.00,25.494698,25.15785
11994.00,25.494177,25.15757
11996.00,25.495128,25.15858
11998.00,25.495384,25.15853
12000.00,25.493870,25.15852
12002.00,25.492966,25.15801
12004.00,25.493346,25.15740
12006.00,25.493091,25.15696
12008.00,25.492267,25.15723
12010.00,25.493184,25.15732
12012.00,25.492164,25.15755
12014.00,25.491897,25.15781
12016.00,25.492707,25.15790
12018.00,25.493860,25.15790
12020.00,25.492983,25.15790
12022.00,25.492358,25.15834
12024.00,25.491205,25.15874
12026.00,25.490642,25.15882
12028.00,25.490094,25.15779
12030.00,25.489170,25.15727
12032.00,25.489656,25.15768
12034.00,25.490249,25.15704
12036.00,25.490127,25.15739
12038.00,25.488903,25.15666
12040.00,25.487838,25.15629
12042.00,25.487208,25.15700
12044.00,25.486031,25.15745
12046.00,25.484703,25.15735
12048.00,25.483971,25.15701
12050.00,25.483215,25.15692
12052.00,25.483140,25.15780
12054.00,25.483810,25.15802
12056.00,25.484098,25.15789
12058.00,25.483192,25.15768
12060.00,25.482545,25.15784
12062.00,25.483716,25.15890
12064.00,25.484178,25.15859
12066.00,25.484226,25.15858
12068.00,25.485321,25.15828
12070.00,25.485880,25.15851
12072.00,25.484804,25.15879
12074.00,25.483340,25.15867
12076.00,25.483077,25.15877
12078.00,25.483097,25.15857
12080.00,25.482479,25.15924
12082.00,25.481921,25.15944
12084.00,25.481813,25.15922
12086.00,25.481606,25.15874
12088.00,25.480175,25.15797
12090.00,25.480005,25.15815
12092.00,25.480095,25.15888
12094.00,25.481312,25.15932
12096.00,25.480679,25.15878
12098.00,25.480587,25.15887
12100.00,25.480756,25.15873
12102.00,25.480948,25.15951
12104.00,25.480777,25.15982
12106.00,25.480642,25.15932
12108.00,25.479686,25.15897
12110.00,25.478478,25.15942
12112.00,25.478441,25.15922
12114.00,25.478390,25.15924
12116.00,25.478310,25.15918
12118.00,25.476454,25.15881
12120.00,25.474785,25.15885
12122.00,25.475041,25.15848
12124.00,25.475459,25.15852
12126.00,25.475485,25.15874
