# Supplementary material for: Isothermal titration calorimetry and surface plasmon resonance analysis using the dynamic approach
Source: Biochem Biophys Rep. 2019 Dec 17;21:100712. doi: 10.1016/j.bbrep.2019.100712 (PMC6926116; doi:10.1016/j.bbrep.2019.100712)
Supplement: Multimedia component 2 [file mmc2.zip › Figure_3/Processed_data/BCLXL/Data_NDH]

Mt(M)	Xt(M)	Vt(uL)	Vi(uL)	V_cum(uL)	M_0(M)	X_0(M)	NDH(Kcals/mol)
25.0000000000	0.0000000000	230.000	0.000	0.000	25.000	1000.000	0.0000000000
24.4623655914	21.5028355388	230.000	5.000	5.000	25.000	1000.000	-11706.9082077067
23.4210526316	63.0907372401	230.000	10.000	15.000	25.000	1000.000	-12595.3448012192
22.4226804124	102.7882797732	230.000	10.000	25.000	25.000	1000.000	-12801.8036673791
21.4646464646	140.5954631380	230.000	10.000	35.000	25.000	1000.000	-12223.8616301938
20.5445544554	176.5122873346	230.000	10.000	45.000	25.000	1000.000	-11489.4224681647
19.6601941748	210.5387523629	230.000	10.000	55.000	25.000	1000.000	-10820.9736728225
18.8095238095	242.6748582231	230.000	10.000	65.000	25.000	1000.000	-10092.6705569682
17.9906542056	272.9206049149	230.000	10.000	75.000	25.000	1000.000	-9425.5513321702
17.2018348624	301.2759924386	230.000	10.000	85.000	25.000	1000.000	-8570.0790729406
16.4414414414	327.7410207940	230.000	10.000	95.000	25.000	1000.000	-7757.4318863210
15.7079646018	352.3156899811	230.000	10.000	105.000	25.000	1000.000	-7047.3109109668
15.0000000000	375.0000000000	230.000	10.000	115.000	25.000	1000.000	-6559.7214516812
14.3162393162	395.7939508507	230.000	10.000	125.000	25.000	1000.000	-5869.7251696516
13.6554621849	414.6975425331	230.000	10.000	135.000	25.000	1000.000	-5411.5554850051
13.0165289256	431.7107750473	230.000	10.000	145.000	25.000	1000.000	-4999.3513815056
12.3983739837	446.8336483932	230.000	10.000	155.000	25.000	1000.000	-4553.2750707986
11.8000000000	460.0661625709	230.000	10.000	165.000	25.000	1000.000	-4114.4408506706
11.2204724409	471.4083175803	230.000	10.000	175.000	25.000	1000.000	-3852.1253740652
10.6589147287	480.8601134216	230.000	10.000	185.000	25.000	1000.000	-3692.8995731631
10.1145038168	488.4215500945	230.000	10.000	195.000	25.000	1000.000	-3447.4029465895
9.5864661654	494.0926275992	230.000	10.000	205.000	25.000	1000.000	-3213.7496468902
9.0740740741	497.8733459357	230.000	10.000	215.000	25.000	1000.000	-3070.0841366418
8.5766423358	499.7637051040	230.000	10.000	225.000	25.000	1000.000	-2953.9620715245
8.0935251799	499.7637051040	230.000	10.000	235.000	25.000	1000.000	-2840.5011764313
7.6241134752	497.8733459357	230.000	10.000	245.000	25.000	1000.000	-2640.1060229660
7.1678321678	494.0926275992	230.000	10.000	255.000	25.000	1000.000	-2519.0416314580
6.7241379310	488.4215500945	230.000	10.000	265.000	25.000	1000.000	-2461.5053303705
6.2925170068	480.8601134216	230.000	10.000	275.000	25.000	1000.000	-2422.6986984670
