# Supplementary material for: Isothermal titration calorimetry and surface plasmon resonance analysis using the dynamic approach
Source: Biochem Biophys Rep. 2019 Dec 17;21:100712. doi: 10.1016/j.bbrep.2019.100712 (PMC6926116; doi:10.1016/j.bbrep.2019.100712)
Supplement: Multimedia component 2 [file mmc2.zip › Figure_3/Processed_data/RNASE/Data_NDH]

Mt(M)	Xt(M)	Vt(uL)	Vi(uL)	V_cum(uL)	M_0(M)	X_0(M)	NDH(Kcals/mol)
61.0000000000	0.0000000000	1345.000	0.000	0.000	61.000	2250.000	0.0000000000
60.8188567186	6.6814997029	1345.000	4.000	4.000	61.000	2250.000	-123392.7675193029
60.6382505560	13.3430991833	1345.000	4.000	8.000	61.000	2250.000	-123292.8930814982
60.4581791266	19.9847984411	1345.000	4.000	12.000	61.000	2250.000	-121213.3612280891
60.2786400591	26.6065974765	1345.000	4.000	16.000	61.000	2250.000	-119208.9167836447
60.0996309963	33.2084962894	1345.000	4.000	20.000	61.000	2250.000	-117780.0241754550
59.9211495947	39.7904948798	1345.000	4.000	24.000	61.000	2250.000	-114628.9242222462
59.7431935247	46.3525932477	1345.000	4.000	28.000	61.000	2250.000	-110027.2334866948
59.5657604702	52.8947913932	1345.000	4.000	32.000	61.000	2250.000	-102030.0316140565
59.3888481291	59.4170893161	1345.000	4.000	36.000	61.000	2250.000	-91025.5815906610
59.2124542125	65.9194870165	1345.000	4.000	40.000	61.000	2250.000	-74068.9149239943
59.0365764448	72.4019844944	1345.000	4.000	44.000	61.000	2250.000	-56374.4574619972
58.8612125639	78.8645817498	1345.000	4.000	48.000	61.000	2250.000	-40013.2738617164
58.6863603209	85.3072787828	1345.000	4.000	52.000	61.000	2250.000	-27642.2315204741
58.5120174800	91.7300755932	1345.000	4.000	56.000	61.000	2250.000	-19682.3839640544
58.3381818182	98.1329721811	1345.000	4.000	60.000	61.000	2250.000	-13601.1204093630
58.1648511256	104.5159685466	1345.000	4.000	64.000	61.000	2250.000	-9781.1111111111
57.9920232052	110.8790646895	1345.000	4.000	68.000	61.000	2250.000	-7429.2391250292
57.8196958726	117.2222606100	1345.000	4.000	72.000	61.000	2250.000	-5505.1897501997
57.6478669559	123.5455563080	1345.000	4.000	76.000	61.000	2250.000	-4204.5648280748
57.4765342960	129.8489517834	1345.000	4.000	80.000	61.000	2250.000	-3227.3436436940
