# Supplementary material for: Isothermal titration calorimetry and surface plasmon resonance analysis using the dynamic approach
Source: Biochem Biophys Rep. 2019 Dec 17;21:100712. doi: 10.1016/j.bbrep.2019.100712 (PMC6926116; doi:10.1016/j.bbrep.2019.100712)
Supplement: Multimedia component 2 [file mmc2.zip › Figure_3/Processed_data/RNASE/ITC_Data_process.m]

clear;
clc;

tic;

Data_filename='RNAHHH.itc';;	%'./Data/HBCLXLRacemicBH3I1.itc'; './Data/RNAHHH.itc';
Results_filename='RNAHHH_results.itc';

Rawdata_time_col=1;
Rawdata_heat_col=2;

% Example

% 	@0
%	2.00,28.515851,25.02268	% time, Q_heat,Temp
%	4.00,28.516582,25.02311


% Set these parameters based on your experimental design

CELL_VOL=1345.0; %uL 230 for BCLXL data
PROT_CONC=61; 	%uM RNASE:2250uM:61uM::L:P; BH3I-1:hBCLXL::1000uM:25uM; Bridion:Rucronium::20.0:182.7 
LIG_CONC=2250;	%uM
TEMP=25; %Celcius

% Some standard parameters that decides the qualtiy of the integrated chromatogram

Noise_level=30;	%60;  		% the percentage of noise data to use from the end point 
				% to define baseline in chromatogram change this value accordingly 
				% based on the final plot default: in between 50 and 95. 

Int_few_data_pts=5;		% The first few data points used to decide the chromatogram's baseline 
				% default value: between 3 and 10. 


% Set these parameters based on the format of the input raw data

Inj_detail_line_from_top=2; 	% line number from top in raw data that contains 
				% the number of injections performed in the experiment

Inj_line_from_top=26;		%11 for BCLXL; 		% line number from top in raw data that contains the details 
				% of the volume (ul) of injection per titration

Raw_data_maxcol=20;		% The number of parameters output into the raw data, E.g.
				% @0
				% 5.00,9.29724,25.087145,0.000496,25.071567,-3.0747,0.020,9.29724,0.00000
				% time,heat,temp,....
				% default from 10 to 20

Time_col=1;			% The column containing the time record
Q_col=2;			% The column containing the heat measurement record


% Do not modify anything below

MAX_INJ=100;			% Give a value more than the number of titration points performed
R_Gas_constant=1.987203; 	%R: (cal K-1 mol-1)

% Convert to correct units

	CELL_VOL=CELL_VOL*power(10,-6); 	%L
	PROT_CONC=PROT_CONC*power(10,-6);	%M
	LIG_CONC=LIG_CONC*power(10,-6);		%M
	TEMP=TEMP+273; 				%Kelvin
	INJ_VOL_CONVERSION=power(10,-6);		%uL


%  Read the experimental data from 'Data'
%---------------------------------------
file_index=zeros(10,2);			% keeps track of $, %, #, ?, @
Data_exp=fopen(Data_filename,'r');
while ~feof(Data_exp)

	Text_line=fgets(Data_exp);

	if ~isempty(strfind(Text_line,'$'))
	file_index(1,1)=file_index(1,1)+1;
	elseif ~isempty(strfind(Text_line,'%'))
	file_index(2,1)=file_index(2,1)+1;
	elseif ~isempty(strfind(Text_line,'#'))
	file_index(3,1)=file_index(3,1)+1;
	elseif ~isempty(strfind(Text_line,'?'))
	file_index(4,1)=file_index(4,1)+1;
	elseif ~isempty(strfind(Text_line,'@'))
	file_index(5,1)=file_index(5,1)+1;
	else
	file_index(6,1)=file_index(6,1)+1;
		if file_index(6,1)==10
		String_cells=strsplit(Text_line,{'\t',','});
		[str_row,str_col]=size(String_cells);
		file_index(6,2)=str_col+1;
		end
	end

end
frewind(Data_exp);

%%%%%%  Set up the array for each character type %%%%%%

file_index(6,2)=file_index(6,2)-1; 	% removing the \n char in last column
Exp_data=cell(file_index(6,1),file_index(6,2));
Injection_volume=zeros(MAX_INJ,1);
Rawdata_Injection_volume=zeros(MAX_INJ,1);
Rawdata_Injection_time=zeros(MAX_INJ,1);
i=1;
k=1;
Injection_no=0;
while ~feof(Data_exp)
	Text_line=fgets(Data_exp);

	if ~isempty(strfind(Text_line,'@'))
	Injection_no=Injection_no+1;
	end


	if i==Inj_detail_line_from_top
	if ~isempty(strfind(Text_line,'$'))
	String_cells=strsplit(Text_line,{'\t',',',' '});
	INJ_NO=str2num(String_cells{2});
	end
	end

	Injection_volume(1,1)=0;
	Rawdata_Injection_volume(1,1)=0;
	Rawdata_Injection_time(1,1)=1;
	if i==Inj_line_from_top
	for l=1:INJ_NO
		if ~isempty(strfind(Text_line,'$'))
			String_cells=strsplit(Text_line,{'\t',',',' '});
			Injection_volume(l+1,1)=str2num(String_cells{2})*INJ_VOL_CONVERSION;
			Rawdata_Injection_volume(l+1,1)=str2num(String_cells{2});
			Rawdata_Injection_time(l+1,1)=str2num(String_cells{3});
		end
		Text_line=fgets(Data_exp);
	end
	end

	if isempty(strfind(Text_line,'$')) && isempty(strfind(Text_line,'%')) && isempty(strfind(Text_line,'#')) && isempty(strfind(Text_line,'?')) && isempty(strfind(Text_line,'@'))

		String_cells=strsplit(Text_line,{'\t',','});
		[str_row,str_col]=size(String_cells);
		for j=1:file_index(6,2)-1
		Exp_data{k,j}=String_cells{1,j};
		end
		Exp_data{k,file_index(6,2)}=int2str(Injection_no);

		k=k+1;
	end
		i=i+1;
end
fclose(Data_exp);


% Write the chromatogram to the file
%{
outfile=fopen(Results_filename,'w');
		for i=1:file_index(6,1)
			for j=1:file_index(6,2)
			fprintf(outfile,'%s  ',Exp_data{i,j});
			end
		fprintf(outfile,'\n');
		end
fclose(outfile);
%}


%%%%% store the segmented data
Array_allocation_row=floor((file_index(6,1)/Injection_no)+(file_index(6,1)/Injection_no)*0.1);
Pre_integration_data=zeros(Injection_no,Array_allocation_row,3);
Baseline_data=zeros(Injection_no,Array_allocation_row,2);
Local_data_row=zeros(Injection_no);
Local_data_row_index=zeros(Injection_no,2);

Local_basedata_row=zeros(Injection_no);


%% Perform the baseline correction

for i=1:Injection_no
	Local_data_row(i)=0;
	for j=1:file_index(6,1)
	if str2num(Exp_data{j,file_index(6,2)})== i
		if Local_data_row(i)==0
		Local_data_row_index(i,1)=j;
		end
		Local_data_row(i)=Local_data_row(i)+1;
		Pre_integration_data(i,Local_data_row(i),1)=str2num(Exp_data{j,Time_col});
		Pre_integration_data(i,Local_data_row(i),2)=str2num(Exp_data{j,Q_col});
		Local_data_row_index(i,2)=j;
	end
	end

end

%%%% calculate the baselines from segmented data %%%
Blank_data_row=0;
for i=1:Injection_no

Data_lower_index=Local_data_row(i)-floor(Local_data_row(i)*Noise_level/100);
Data_upper_index=Local_data_row(i);

Median_value=median(Pre_integration_data(i,Data_lower_index:Data_upper_index,2));
STD_value=std(Pre_integration_data(i,Data_lower_index:Data_upper_index,2));

Upper_median_limit=Median_value+Median_value*STD_value/100;
Lower_median_limit=Median_value-Median_value*STD_value/100;

	Local_basedata_row(i)=0;
		%{
	for j=1:Local_data_row(i)

		if Pre_integration_data(i,j,2)>Lower_median_limit && Pre_integration_data(i,j,2)< Upper_median_limit 
		Blank_data_row=Blank_data_row+1;
		Local_basedata_row(i)=Local_basedata_row(i)+1;
		Baseline_data(i,Local_basedata_row(i),1)=Pre_integration_data(i,j,1);
		Baseline_data(i,Local_basedata_row(i),2)=Pre_integration_data(i,j,2);
		end

	end
		%}


		if i==1
		for j=1:Int_few_data_pts
		Blank_data_row=Blank_data_row+1;
		Local_basedata_row(i)=Local_basedata_row(i)+1;
		Baseline_data(i,Local_basedata_row(i),1)=Pre_integration_data(i,j,1);
		Baseline_data(i,Local_basedata_row(i),2)=Pre_integration_data(i,j,2);
		end
		end
	for j=Data_lower_index:Data_upper_index

		Blank_data_row=Blank_data_row+1;
		Local_basedata_row(i)=Local_basedata_row(i)+1;
		Baseline_data(i,Local_basedata_row(i),1)=Pre_integration_data(i,j,1);
		Baseline_data(i,Local_basedata_row(i),2)=Pre_integration_data(i,j,2);


	end


end

% Combine the individual data into a single array
Raw_data=zeros(file_index(6,1),5); % time, Q, Baseline, Corrected_Q, injection_no
k=1;
for i=1:Injection_no
for j=1:Local_data_row(i)
Raw_data(k,1)=Pre_integration_data(i,j,1);
Raw_data(k,2)=Pre_integration_data(i,j,2);
Raw_data(k,5)=i;
k=k+1;
end
end
Raw_data_row=k-1;

Blank_data=zeros(Blank_data_row,2);
k=1;
for i=1:Injection_no
for j=1:Local_basedata_row(i)
Blank_data(k,1)=Baseline_data(i,j,1);
Blank_data(k,2)=Baseline_data(i,j,2);
k=k+1;
end
end
Blank_data_row=k-1;


% generate the spline data using the basedata

%Raw_data(:,3)=spline(Blank_data(:,1),Blank_data(:,2),Raw_data(:,1));
Raw_data(:,3)=interp1(Blank_data(:,1),Blank_data(:,2),Raw_data(:,1),'cubic');
figure();
plot(Raw_data(:,1),Raw_data(:,2),'r',Raw_data(:,1),Raw_data(:,3),'b');
xlabel('Time (sec)');
ylabel('Heat (ucals/sec)');


Raw_data(:,4)=Raw_data(:,2)-Raw_data(:,3);
figure();
plot(Raw_data(:,1),Raw_data(:,4),'r');
xlabel('Time (sec)');
ylabel('Heat (ucals/sec)');

%pause

% Start integrating the data
Q=zeros(Injection_no,2); % Q: Heat integration
DH=zeros(Injection_no,1); % del_Q
NDH=zeros(Injection_no,1); % NDel_Q

Inj_vol=zeros(Injection_no,1);
Cum_Inj_vol=zeros(Injection_no,1);
Prot=zeros(Injection_no,1);
Lig=zeros(Injection_no,1);
Lig_Prot_ratio=zeros(Injection_no,1);
Cell_vol=CELL_VOL;
Prot_conc=PROT_CONC;
Lig_conc=LIG_CONC;


for i=1:Injection_no
Temp_Q_data=zeros(Array_allocation_row,3); % Time, Expt_Q, Corr_Q
	l=1;
	for j=1:Raw_data_row
		if Raw_data(j,5)==i
		Temp_Q_data(l,1)=Raw_data(j,1);
		Temp_Q_data(l,2)=Raw_data(j,2);
		Temp_Q_data(l,3)=Raw_data(j,4);
		l=l+1;
		end
	end
	Q(i,1)=trapz(Temp_Q_data(:,1),Temp_Q_data(:,3));
	Inj_vol(i,1)=Injection_volume(i,1);
	if i==1
		Cum_Inj_vol(i,1)=Inj_vol(i,1);
		else
		Cum_Inj_vol(i,1)=Cum_Inj_vol(i-1,1)+Inj_vol(i,1);
	end

	Prot(i,1)=Prot_conc*(1-(Cum_Inj_vol(i,1)/(2*Cell_vol)))/(1+(Cum_Inj_vol(i,1)/(2*Cell_vol)));
	Lig(i,1)=(Lig_conc*(1-(Cum_Inj_vol(i,1)/(2*Cell_vol))))*(Cum_Inj_vol(i,1)/Cell_vol);
	Lig_Prot_ratio(i,1)=Lig(i,1)/Prot(i,1);

	Q(i,1) = trapz(Temp_Q_data(1:l,1),Temp_Q_data(1:l,3));

	NDH(i,1) = Q(i,1)/(Inj_vol(i,1)*Lig_conc)*power(10,-6); 	% Normalized Delta_Q,
 
								  	% Q (ucals)/no. of moles of ligand
	if isinf(NDH(i,1))==1
	NDH(i,1)=0;
	end

end


figure();

plot(Lig_Prot_ratio(:,1),NDH(:,1),'r*-');
xlabel('Ligand/Protein: Molar ratio');
ylabel('NDH (Kcals/mol) per injection');
toc;


% Output the results consistent with Origin integration table

outfile=fopen('Data_NDH','w');
fprintf(outfile,'Mt(M)\tXt(M)\tVt(uL)\tVi(uL)\tV_cum(uL)\tM_0(M)\tX_0(M)\tNDH(Kcals/mol)\n');

Init_zero=0;
for i=1:Injection_no

fprintf(outfile,'%.10f\t%.10f\t%.3f\t%.3f\t%.3f\t%.3f\t%.3f\t%.10f\n',Prot(i,1)*power(10,6),Lig(i,1)*power(10,6),Cell_vol*power(10,6),Inj_vol(i,1)*power(10,6),Cum_Inj_vol(i,1)*power(10,6),Prot_conc*power(10,6),Lig_conc*power(10,6),NDH(i,1));

end
fclose(outfile);


outfile=fopen(Results_filename,'w');


		for i=1:file_index(6,1)
			fprintf(outfile,'%s\t',Exp_data{i,file_index(6,2)});
			k=str2num(Exp_data{i,file_index(6,2)});
			fprintf(outfile,'%f\t%f\t',Rawdata_Injection_volume(k,1),Rawdata_Injection_time(k,1));
			fprintf(outfile,'%f\t%f\n',Raw_data(i,1),Raw_data(i,4));
		end

fclose(outfile);
