# Supplementary material for: Isothermal titration calorimetry and surface plasmon resonance analysis using the dynamic approach
Source: Biochem Biophys Rep. 2019 Dec 17;21:100712. doi: 10.1016/j.bbrep.2019.100712 (PMC6926116; doi:10.1016/j.bbrep.2019.100712)
Supplement: Multimedia component 2 [file mmc2.zip › Figure_3/Processed_data/RNASE/RNAHHH.itc]

$ITC
$ 20 
$YES
$ 120 
$ 43.2 
$ 4            15            120           2             2             300 
$ 21.621       130.62        9972          74.05         .13          099
$ 101.8        43.2          20.7          0             0 
# 4 
# 21.16 
#  .651
# 1.345 
# 38.09
# 21.621 
?
$ITC
$ 28 
$NOT
$ 25 
$ 360 
$ 310 
$ 30 
$ 2 
$ADCGainCode:  3 
$False,True,True
$ 4 , 10.3 , 420 , 2 
$ 4 , 20 , 420 , 2 
$ 4 , 20 , 420 , 2 
$ 4 , 20 , 420 , 2 
$ 4 , 20 , 420 , 2 
$ 4 , 20 , 420 , 2 
$ 4 , 20 , 420 , 2 
$ 4 , 20 , 420 , 2 
$ 4 , 20 , 420 , 2 
$ 4 , 20 , 420 , 2 
$ 4 , 20 , 420 , 2 
$ 4 , 20 , 420 , 2 
$ 4 , 20 , 420 , 2 
$ 4 , 20 , 420 , 2 
$ 4 , 20 , 420 , 2 
$ 4 , 20 , 420 , 2 
$ 4 , 20 , 420 , 2 
$ 4 , 20 , 420 , 2 
$ 4 , 20 , 420 , 2 
$ 4 , 20 , 420 , 2 
# 0 
# 2 
# 0.1 
# 1.4412 
# 25 
# 29.2332 
# 17.07 
?
% VPITC08.02.362
% 1.345
% 29.2332 
%-0.918009 , 99.461614 
%-0.554085 , 99.039522 
% 0.2232 
% 122.26 , 122.61 
% 1 , 80 
% 0.045097 , 0.053488 
% 0 , 8 
% 0 , 18 
% 26106        79507 
% 101.8 
% 270 , 310 , 490 , 560 
% 0.07652625428 ,-0.001686639115 ,-7.329605642656E-05 , 1.817677531561E-06 ,-1.135983676354E-08 
% VPViewer2000 Ver: 1.4.18
@0,0
0,-20.13,1
2,-20.12,1
4,-20.12,1
6,-20.12,1
8,-20.13,1
10,-20.12,1
12,-20.11,1
14,-20.13,1
16,-20.12,1
18,-20.13,1
20,-20.13,1
22,-20.14,1
24,-20.13,1
26,-20.15,1
28,-20.15,1
30,-20.16,1
32,-20.17,1
34,-20.17,1
36,-20.17,1
38,-20.18,1
40,-20.17,1
42,-20.17,1
44,-20.18,1
46,-20.18,1
48,-20.19,1
50,-20.18,1
52,-20.19,1
54,-20.19,1
56,-20.19,1
58,-20.21,1
@,1,4
60,-20.21,4
62,-20.48,4
64,-22.33,4
66,-26.38,4
68,-31.89,4
70,-38.99,4
72,-46.12,4
74,-53.49,4
76,-59.92,4
78,-63.73,4
80,-65.07,4
82,-64.17,4
84,-61.85,4
86,-58.73,4
88,-55.19,4
90,-51.05,4
92,-46.91,4
94,-43.01,4
96,-39.23,4
98,-35.96,4
100,-33.07,4
102,-30.58,4
104,-28.64,4
106,-26.91,4
108,-25.41,4
110,-24.27,4
112,-23.32,4
114,-22.58,4
116,-22.01,4
118,-21.56,4
120,-21.23,4
122,-20.98,4
124,-20.81,4
126,-20.69,4
128,-20.6,4
130,-20.53,4
132,-20.48,4
134,-20.45,4
136,-20.44,4
138,-20.43,4
140,-20.43,4
142,-20.44,4
144,-20.44,4
146,-20.43,4
148,-20.43,4
150,-20.42,4
152,-20.42,4
154,-20.41,4
156,-20.41,4
158,-20.4,4
160,-20.4,4
162,-20.41,4
164,-20.41,4
166,-20.4,4
168,-20.39,4
170,-20.4,4
172,-20.38,4
174,-20.38,4
176,-20.38,4
178,-20.38,4
@,2,4
180,-20.37,4
182,-20.62,4
184,-22.31,4
186,-26.44,4
188,-31.9,4
190,-38.56,4
192,-45.86,4
194,-53.18,4
196,-59.48,4
198,-63.53,4
200,-64.93,4
202,-64.17,4
204,-61.9,4
206,-58.82,4
208,-55.29,4
210,-51.08,4
212,-47.06,4
214,-43.16,4
216,-39.46,4
218,-36.14,4
220,-33.25,4
222,-30.77,4
224,-28.79,4
226,-27.07,4
228,-25.6,4
230,-24.39,4
232,-23.45,4
234,-22.71,4
236,-22.11,4
238,-21.67,4
240,-21.31,4
242,-21.06,4
244,-20.89,4
246,-20.77,4
248,-20.68,4
250,-20.61,4
252,-20.57,4
254,-20.54,4
256,-20.53,4
258,-20.52,4
260,-20.51,4
262,-20.5,4
264,-20.51,4
266,-20.52,4
268,-20.52,4
270,-20.54,4
272,-20.54,4
274,-20.53,4
276,-20.52,4
278,-20.52,4
280,-20.51,4
282,-20.49,4
284,-20.49,4
286,-20.51,4
288,-20.49,4
290,-20.48,4
292,-20.49,4
294,-20.5,4
296,-20.5,4
298,-20.49,4
@,3,4
300,-20.5,4
302,-20.78,4
304,-22.63,4
306,-26.56,4
308,-32,4
310,-38.62,4
312,-45.89,4
314,-53.17,4
316,-59.43,4
318,-62.98,4
320,-64.08,4
322,-63.11,4
324,-60.9,4
326,-58.03,4
328,-54.6,4
330,-50.73,4
332,-46.72,4
334,-42.88,4
336,-39.29,4
338,-35.94,4
340,-33.21,4
342,-30.74,4
344,-28.8,4
346,-27.11,4
348,-25.68,4
350,-24.51,4
352,-23.55,4
354,-22.81,4
356,-22.24,4
358,-21.8,4
360,-21.46,4
362,-21.2,4
364,-21.01,4
366,-20.89,4
368,-20.79,4
370,-20.72,4
372,-20.69,4
374,-20.67,4
376,-20.65,4
378,-20.63,4
380,-20.63,4
382,-20.64,4
384,-20.63,4
386,-20.62,4
388,-20.62,4
390,-20.62,4
392,-20.61,4
394,-20.6,4
396,-20.61,4
398,-20.62,4
400,-20.6,4
402,-20.57,4
404,-20.58,4
406,-20.57,4
408,-20.56,4
410,-20.54,4
412,-20.53,4
414,-20.52,4
416,-20.52,4
418,-20.52,4
@,4,4
420,-20.51,4
422,-20.76,4
424,-22.49,4
426,-26.29,4
428,-31.81,4
430,-38.21,4
432,-45.23,4
434,-52.33,4
436,-58.64,4
438,-62.03,4
440,-63.12,4
442,-62.25,4
444,-60.11,4
446,-57.53,4
448,-54.18,4
450,-50.42,4
452,-46.58,4
454,-42.76,4
456,-39.27,4
458,-36.03,4
460,-33.19,4
462,-30.74,4
464,-28.8,4
466,-27.08,4
468,-25.72,4
470,-24.53,4
472,-23.59,4
474,-22.83,4
476,-22.25,4
478,-21.81,4
480,-21.47,4
482,-21.21,4
484,-21.04,4
486,-20.91,4
488,-20.83,4
490,-20.77,4
492,-20.74,4
494,-20.72,4
496,-20.69,4
498,-20.68,4
500,-20.68,4
502,-20.67,4
504,-20.66,4
506,-20.67,4
508,-20.69,4
510,-20.68,4
512,-20.68,4
514,-20.7,4
516,-20.69,4
518,-20.67,4
520,-20.67,4
522,-20.66,4
524,-20.65,4
526,-20.66,4
528,-20.67,4
530,-20.65,4
532,-20.63,4
534,-20.62,4
536,-20.62,4
538,-20.62,4
@,5,4
540,-20.61,4
542,-20.82,4
544,-22.65,4
546,-26.44,4
548,-31.49,4
550,-37.86,4
552,-44.74,4
554,-51.62,4
556,-57.95,4
558,-61.43,4
560,-62.87,4
562,-62.26,4
564,-60.2,4
566,-57.54,4
568,-53.94,4
570,-50.25,4
572,-46.38,4
574,-42.6,4
576,-39.08,4
578,-35.88,4
580,-33.11,4
582,-30.7,4
584,-28.8,4
586,-27.14,4
588,-25.75,4
590,-24.58,4
592,-23.67,4
594,-22.9,4
596,-22.36,4
598,-21.9,4
600,-21.56,4
602,-21.32,4
604,-21.14,4
606,-20.99,4
608,-20.91,4
610,-20.85,4
612,-20.79,4
614,-20.77,4
616,-20.75,4
618,-20.74,4
620,-20.75,4
622,-20.75,4
624,-20.74,4
626,-20.76,4
628,-20.75,4
630,-20.74,4
632,-20.76,4
634,-20.74,4
636,-20.73,4
638,-20.75,4
640,-20.73,4
642,-20.72,4
644,-20.72,4
646,-20.71,4
648,-20.69,4
650,-20.68,4
652,-20.65,4
654,-20.66,4
656,-20.67,4
658,-20.66,4
@,6,4
660,-20.65,4
662,-20.9,4
664,-22.52,4
666,-26.05,4
668,-30.91,4
670,-37.11,4
672,-43.65,4
674,-50.26,4
676,-56.49,4
678,-59.91,4
680,-61.5,4
682,-61.11,4
684,-59.37,4
686,-56.98,4
688,-53.56,4
690,-49.84,4
692,-46.02,4
694,-42.42,4
696,-38.84,4
698,-35.8,4
700,-33.03,4
702,-30.64,4
704,-28.79,4
706,-27.15,4
708,-25.78,4
710,-24.64,4
712,-23.72,4
714,-22.99,4
716,-22.43,4
718,-21.99,4
720,-21.66,4
722,-21.4,4
724,-21.24,4
726,-21.1,4
728,-21.01,4
730,-20.97,4
732,-20.91,4
734,-20.88,4
736,-20.87,4
738,-20.85,4
740,-20.84,4
742,-20.85,4
744,-20.84,4
746,-20.82,4
748,-20.81,4
750,-20.81,4
752,-20.81,4
754,-20.82,4
756,-20.8,4
758,-20.78,4
760,-20.78,4
762,-20.77,4
764,-20.75,4
766,-20.77,4
768,-20.76,4
770,-20.74,4
772,-20.73,4
774,-20.72,4
776,-20.72,4
778,-20.74,4
@,7,4
780,-20.73,4
782,-20.93,4
784,-22.38,4
786,-25.81,4
788,-30.26,4
790,-35.77,4
792,-41.96,4
794,-48.29,4
796,-54.14,4
798,-58.06,4
800,-59.63,4
802,-59.57,4
804,-58.31,4
806,-55.89,4
808,-52.66,4
810,-49.16,4
812,-45.57,4
814,-42.02,4
816,-38.7,4
818,-35.66,4
820,-32.98,4
822,-30.75,4
824,-28.83,4
826,-27.22,4
828,-25.86,4
830,-24.71,4
832,-23.79,4
834,-23.07,4
836,-22.51,4
838,-22.06,4
840,-21.71,4
842,-21.46,4
844,-21.28,4
846,-21.13,4
848,-21.05,4
850,-21,4
852,-20.93,4
854,-20.91,4
856,-20.9,4
858,-20.88,4
860,-20.88,4
862,-20.88,4
864,-20.85,4
866,-20.86,4
868,-20.85,4
870,-20.84,4
872,-20.84,4
874,-20.84,4
876,-20.83,4
878,-20.82,4
880,-20.83,4
882,-20.81,4
884,-20.82,4
886,-20.84,4
888,-20.83,4
890,-20.8,4
892,-20.77,4
894,-20.77,4
896,-20.76,4
898,-20.75,4
@,8,4
900,-20.75,4
902,-20.92,4
904,-22.24,4
906,-25.18,4
908,-29.33,4
910,-34.43,4
912,-40.08,4
914,-45.93,4
916,-51.36,4
918,-54.98,4
920,-56.86,4
922,-56.97,4
924,-55.75,4
926,-53.44,4
928,-50.51,4
930,-47.2,4
932,-43.83,4
934,-40.54,4
936,-37.44,4
938,-34.56,4
940,-32.16,4
942,-30.02,4
944,-28.38,4
946,-26.83,4
948,-25.51,4
950,-24.51,4
952,-23.65,4
954,-22.98,4
956,-22.46,4
958,-22.04,4
960,-21.72,4
962,-21.48,4
964,-21.3,4
966,-21.18,4
968,-21.09,4
970,-21.02,4
972,-20.99,4
974,-20.96,4
976,-20.94,4
978,-20.93,4
980,-20.92,4
982,-20.92,4
984,-20.92,4
986,-20.91,4
988,-20.91,4
990,-20.9,4
992,-20.9,4
994,-20.88,4
996,-20.86,4
998,-20.85,4
1000,-20.84,4
1002,-20.84,4
1004,-20.84,4
1006,-20.83,4
1008,-20.83,4
1010,-20.83,4
1012,-20.83,4
1014,-20.83,4
1016,-20.83,4
1018,-20.83,4
@,9,4
1020,-20.82,4
1022,-20.97,4
1024,-22.1,4
1026,-24.65,4
1028,-28.32,4
1030,-32.56,4
1032,-37.44,4
1034,-42.48,4
1036,-47.34,4
1038,-50.7,4
1040,-52.61,4
1042,-52.96,4
1044,-52.04,4
1046,-50.17,4
1048,-47.67,4
1050,-44.78,4
1052,-41.86,4
1054,-38.83,4
1056,-36.07,4
1058,-33.55,4
1060,-31.28,4
1062,-29.43,4
1064,-27.89,4
1066,-26.45,4
1068,-25.31,4
1070,-24.31,4
1072,-23.52,4
1074,-22.89,4
1076,-22.4,4
1078,-22.04,4
1080,-21.74,4
1082,-21.51,4
1084,-21.34,4
1086,-21.25,4
1088,-21.15,4
1090,-21.1,4
1092,-21.06,4
1094,-21.01,4
1096,-20.99,4
1098,-20.96,4
1100,-20.96,4
1102,-20.97,4
1104,-20.95,4
1106,-20.94,4
1108,-20.94,4
1110,-20.93,4
1112,-20.94,4
1114,-20.92,4
1116,-20.92,4
1118,-20.92,4
1120,-20.9,4
1122,-20.9,4
1124,-20.89,4
1126,-20.88,4
1128,-20.87,4
1130,-20.87,4
1132,-20.87,4
1134,-20.89,4
1136,-20.88,4
1138,-20.86,4
@,10,4
1140,-20.86,4
1142,-20.99,4
1144,-21.93,4
1146,-23.89,4
1148,-26.85,4
1150,-30.32,4
1152,-34.25,4
1154,-38.26,4
1156,-42.31,4
1158,-44.97,4
1160,-46.56,4
1162,-46.91,4
1164,-46.23,4
1166,-44.73,4
1168,-42.64,4
1170,-40.42,4
1172,-37.99,4
1174,-35.6,4
1176,-33.34,4
1178,-31.32,4
1180,-29.57,4
1182,-28.09,4
1184,-26.71,4
1186,-25.54,4
1188,-24.57,4
1190,-23.77,4
1192,-23.13,4
1194,-22.59,4
1196,-22.19,4
1198,-21.87,4
1200,-21.64,4
1202,-21.45,4
1204,-21.31,4
1206,-21.24,4
1208,-21.15,4
1210,-21.1,4
1212,-21.07,4
1214,-21.03,4
1216,-21.03,4
1218,-21.02,4
1220,-21,4
1222,-21,4
1224,-20.98,4
1226,-20.98,4
1228,-20.97,4
1230,-20.95,4
1232,-20.95,4
1234,-20.93,4
1236,-20.93,4
1238,-20.94,4
1240,-20.92,4
1242,-20.94,4
1244,-20.92,4
1246,-20.92,4
1248,-20.91,4
1250,-20.91,4
1252,-20.91,4
1254,-20.92,4
1256,-20.92,4
1258,-20.9,4
@,11,4
1260,-20.92,4
1262,-21.01,4
1264,-21.68,4
1266,-23.19,4
1268,-25.4,4
1270,-28.06,4
1272,-30.89,4
1274,-33.98,4
1276,-36.94,4
1278,-39.03,4
1280,-40.24,4
1282,-40.56,4
1284,-40.08,4
1286,-39,4
1288,-37.49,4
1290,-35.77,4
1292,-33.92,4
1294,-32.17,4
1296,-30.38,4
1298,-29.04,4
1300,-27.71,4
1302,-26.5,4
1304,-25.45,4
1306,-24.55,4
1308,-23.8,4
1310,-23.17,4
1312,-22.66,4
1314,-22.26,4
1316,-21.94,4
1318,-21.71,4
1320,-21.54,4
1322,-21.37,4
1324,-21.26,4
1326,-21.19,4
1328,-21.11,4
1330,-21.07,4
1332,-21.02,4
1334,-21,4
1336,-21,4
1338,-20.98,4
1340,-20.99,4
1342,-20.97,4
1344,-20.96,4
1346,-20.97,4
1348,-20.95,4
1350,-20.95,4
1352,-20.95,4
1354,-20.93,4
1356,-20.94,4
1358,-20.94,4
1360,-20.92,4
1362,-20.93,4
1364,-20.91,4
1366,-20.92,4
1368,-20.92,4
1370,-20.91,4
1372,-20.91,4
1374,-20.91,4
1376,-20.89,4
1378,-20.87,4
@,12,4
1380,-20.87,4
1382,-20.93,4
1384,-21.41,4
1386,-22.49,4
1388,-24.01,4
1390,-25.95,4
1392,-28.1,4
1394,-30.08,4
1396,-32.04,4
1398,-33.6,4
1400,-34.46,4
1402,-34.68,4
1404,-34.34,4
1406,-33.58,4
1408,-32.51,4
1410,-31.29,4
1412,-30.02,4
1414,-28.94,4
1416,-27.8,4
1418,-26.69,4
1420,-25.73,4
1422,-24.89,4
1424,-24.13,4
1426,-23.48,4
1428,-22.95,4
1430,-22.52,4
1432,-22.17,4
1434,-21.89,4
1436,-21.68,4
1438,-21.49,4
1440,-21.35,4
1442,-21.26,4
1444,-21.18,4
1446,-21.12,4
1448,-21.1,4
1450,-21.07,4
1452,-21.03,4
1454,-21.02,4
1456,-20.99,4
1458,-20.99,4
1460,-20.98,4
1462,-20.96,4
1464,-20.98,4
1466,-20.97,4
1468,-20.96,4
1470,-20.97,4
1472,-20.95,4
1474,-20.95,4
1476,-20.97,4
1478,-20.96,4
1480,-20.95,4
1482,-20.95,4
1484,-20.93,4
1486,-20.95,4
1488,-20.93,4
1490,-20.93,4
1492,-20.92,4
1494,-20.92,4
1496,-20.91,4
1498,-20.89,4
@,13,4
1500,-20.88,4
1502,-20.92,4
1504,-21.25,4
1506,-21.99,4
1508,-23.08,4
1510,-24.44,4
1512,-25.9,4
1514,-27.41,4
1516,-28.85,4
1518,-29.64,4
1520,-30.19,4
1522,-30.34,4
1524,-30.09,4
1526,-29.56,4
1528,-29.02,4
1530,-28.22,4
1532,-27.33,4
1534,-26.47,4
1536,-25.67,4
1538,-24.91,4
1540,-24.22,4
1542,-23.65,4
1544,-23.12,4
1546,-22.71,4
1548,-22.35,4
1550,-22.06,4
1552,-21.82,4
1554,-21.63,4
1556,-21.46,4
1558,-21.34,4
1560,-21.24,4
1562,-21.14,4
1564,-21.08,4
1566,-21.06,4
1568,-21.02,4
1570,-21.01,4
1572,-21,4
1574,-20.97,4
1576,-20.97,4
1578,-20.95,4
1580,-20.94,4
1582,-20.94,4
1584,-20.93,4
1586,-20.94,4
1588,-20.92,4
1590,-20.93,4
1592,-20.92,4
1594,-20.91,4
1596,-20.92,4
1598,-20.91,4
1600,-20.92,4
1602,-20.92,4
1604,-20.9,4
1606,-20.92,4
1608,-20.92,4
1610,-20.9,4
1612,-20.9,4
1614,-20.9,4
1616,-20.89,4
1618,-20.88,4
@,14,4
1620,-20.88,4
1622,-20.9,4
1624,-21.14,4
1626,-21.68,4
1628,-22.46,4
1630,-23.37,4
1632,-24.4,4
1634,-25.44,4
1636,-26.46,4
1638,-27.13,4
1640,-27.55,4
1642,-27.63,4
1644,-27.45,4
1646,-27.07,4
1648,-26.56,4
1650,-25.97,4
1652,-25.39,4
1654,-24.78,4
1656,-24.21,4
1658,-23.69,4
1660,-23.22,4
1662,-22.84,4
1664,-22.47,4
1666,-22.17,4
1668,-21.92,4
1670,-21.72,4
1672,-21.56,4
1674,-21.43,4
1676,-21.34,4
1678,-21.25,4
1680,-21.17,4
1682,-21.13,4
1684,-21.08,4
1686,-21.04,4
1688,-21.02,4
1690,-20.98,4
1692,-20.97,4
1694,-20.97,4
1696,-20.96,4
1698,-20.98,4
1700,-20.96,4
1702,-20.94,4
1704,-20.96,4
1706,-20.94,4
1708,-20.93,4
1710,-20.95,4
1712,-20.94,4
1714,-20.95,4
1716,-20.95,4
1718,-20.94,4
1720,-20.94,4
1722,-20.92,4
1724,-20.92,4
1726,-20.91,4
1728,-20.9,4
1730,-20.91,4
1732,-20.91,4
1734,-20.91,4
1736,-20.91,4
1738,-20.91,4
@,15,4
1740,-20.89,4
1742,-20.91,4
1744,-21.08,4
1746,-21.44,4
1748,-21.98,4
1750,-22.65,4
1752,-23.38,4
1754,-24.11,4
1756,-24.83,4
1758,-25.3,4
1760,-25.6,4
1762,-25.65,4
1764,-25.51,4
1766,-25.26,4
1768,-24.88,4
1770,-24.47,4
1772,-24.06,4
1774,-23.62,4
1776,-23.23,4
1778,-22.86,4
1780,-22.54,4
1782,-22.24,4
1784,-22,4
1786,-21.81,4
1788,-21.65,4
1790,-21.49,4
1792,-21.38,4
1794,-21.28,4
1796,-21.19,4
1798,-21.13,4
1800,-21.1,4
1802,-21.06,4
1804,-21.04,4
1806,-21.03,4
1808,-21,4
1810,-21,4
1812,-20.98,4
1814,-20.98,4
1816,-20.98,4
1818,-20.97,4
1820,-20.97,4
1822,-20.96,4
1824,-20.96,4
1826,-20.97,4
1828,-20.95,4
1830,-20.96,4
1832,-20.96,4
1834,-20.93,4
1836,-20.95,4
1838,-20.93,4
1840,-20.95,4
1842,-20.95,4
1844,-20.94,4
1846,-20.96,4
1848,-20.95,4
1850,-20.94,4
1852,-20.94,4
1854,-20.93,4
1856,-20.94,4
1858,-20.96,4
@,16,4
1860,-20.95,4
1862,-20.97,4
1864,-21.09,4
1866,-21.37,4
1868,-21.78,4
1870,-22.27,4
1872,-22.79,4
1874,-23.33,4
1876,-23.83,4
1878,-24.16,4
1880,-24.34,4
1882,-24.38,4
1884,-24.26,4
1886,-24.07,4
1888,-23.79,4
1890,-23.48,4
1892,-23.18,4
1894,-22.88,4
1896,-22.59,4
1898,-22.31,4
1900,-22.09,4
1902,-21.88,4
1904,-21.69,4
1906,-21.55,4
1908,-21.41,4
1910,-21.31,4
1912,-21.23,4
1914,-21.17,4
1916,-21.13,4
1918,-21.08,4
1920,-21.06,4
1922,-21.05,4
1924,-21.02,4
1926,-21,4
1928,-21.01,4
1930,-20.98,4
1932,-20.99,4
1934,-20.98,4
1936,-20.97,4
1938,-20.98,4
1940,-20.97,4
1942,-20.96,4
1944,-20.97,4
1946,-20.95,4
1948,-20.95,4
1950,-20.96,4
1952,-20.95,4
1954,-20.97,4
1956,-20.97,4
1958,-20.95,4
1960,-20.95,4
1962,-20.94,4
1964,-20.93,4
1966,-20.93,4
1968,-20.93,4
1970,-20.92,4
1972,-20.92,4
1974,-20.91,4
1976,-20.9,4
1978,-20.91,4
@,17,4
1980,-20.91,4
1982,-20.91,4
1984,-21.01,4
1986,-21.22,4
1988,-21.52,4
1990,-21.89,4
1992,-22.3,4
1994,-22.71,4
1996,-23.07,4
1998,-23.33,4
2000,-23.48,4
2002,-23.5,4
2004,-23.42,4
2006,-23.27,4
2008,-23.06,4
2010,-22.83,4
2012,-22.6,4
2014,-22.37,4
2016,-22.15,4
2018,-21.97,4
2020,-21.8,4
2022,-21.65,4
2024,-21.52,4
2026,-21.4,4
2028,-21.31,4
2030,-21.25,4
2032,-21.2,4
2034,-21.14,4
2036,-21.1,4
2038,-21.06,4
2040,-21.06,4
2042,-21.05,4
2044,-21.02,4
2046,-21.01,4
2048,-20.99,4
2050,-20.98,4
2052,-20.98,4
2054,-20.98,4
2056,-20.98,4
2058,-20.99,4
2060,-20.98,4
2062,-20.97,4
2064,-20.98,4
2066,-20.97,4
2068,-20.97,4
2070,-20.96,4
2072,-20.98,4
2074,-20.96,4
2076,-20.98,4
2078,-20.96,4
2080,-20.96,4
2082,-20.96,4
2084,-20.94,4
2086,-20.95,4
2088,-20.95,4
2090,-20.94,4
2092,-20.94,4
2094,-20.94,4
2096,-20.96,4
2098,-20.94,4
@,18,4
2100,-20.92,1
2102,-20.92,1
2104,-21,1
2106,-21.17,1
2108,-21.39,1
2110,-21.67,1
2112,-21.98,1
2114,-22.28,1
2116,-22.56,1
2118,-22.73,1
2120,-22.84,1
2122,-22.84,1
2124,-22.79,1
2126,-22.67,1
2128,-22.53,1
2130,-22.34,1
2132,-22.18,1
2134,-21.99,1
2136,-21.85,1
2138,-21.7,1
2140,-21.57,1
2142,-21.49,1
2144,-21.39,1
2146,-21.32,1
2148,-21.25,1
2150,-21.19,1
2152,-21.15,1
2154,-21.12,1
2156,-21.1,1
2158,-21.06,1
2160,-21.04,1
2162,-21.03,1
2164,-21,1
2166,-21.02,1
2168,-21,1
2170,-21.01,1
2172,-21.01,1
2174,-21,1
2176,-21.01,1
2178,-20.99,1
2180,-21.02,1
2182,-21.01,1
2184,-21.03,1
2186,-21.01,1
2188,-21.01,1
2190,-21.01,1
2192,-21,1
2194,-21.01,1
2196,-20.99,1
2198,-21,1
2200,-20.98,1
2202,-21,1
2204,-20.98,1
2206,-20.98,1
2208,-20.98,1
2210,-20.97,1
2212,-20.98,1
2214,-20.97,1
2216,-20.97,1
2218,-20.98,1
@,19,4
2220,-20.97,1
2222,-20.98,1
2224,-21.03,1
2226,-21.16,1
2228,-21.35,1
2230,-21.54,1
2232,-21.78,1
2234,-22.03,1
2236,-22.24,1
2238,-22.41,1
2240,-22.49,1
2242,-22.5,1
2244,-22.46,1
2246,-22.36,1
2248,-22.24,1
2250,-22.11,1
2252,-21.96,1
2254,-21.84,1
2256,-21.7,1
2258,-21.59,1
2260,-21.49,1
2262,-21.4,1
2264,-21.33,1
2266,-21.25,1
2268,-21.2,1
2270,-21.15,1
2272,-21.12,1
2274,-21.09,1
2276,-21.06,1
2278,-21.05,1
2280,-21.03,1
2282,-21.02,1
2284,-21.02,1
2286,-21.01,1
2288,-21.01,1
2290,-20.99,1
2292,-21,1
2294,-20.99,1
2296,-21.01,1
2298,-21,1
2300,-21.02,1
2302,-21.01,1
2304,-21.01,1
2306,-21,1
2308,-21,1
2310,-20.99,1
2312,-21,1
2314,-20.98,1
2316,-20.99,1
2318,-20.98,1
2320,-20.98,1
2322,-20.97,1
2324,-20.97,1
2326,-20.97,1
2328,-20.97,1
2330,-20.98,1
2332,-20.98,1
2334,-20.99,1
2336,-20.98,1
2338,-20.97,1
@,20,4
2340,-20.97,4
2342,-20.97,4
2344,-21.02,4
2346,-21.13,4
2348,-21.26,4
2350,-21.42,4
2352,-21.59,4
2354,-21.78,4
2356,-21.93,4
2358,-22.05,4
2360,-22.1,4
2362,-22.12,4
2364,-22.07,4
2366,-21.99,4
2368,-21.91,4
2370,-21.81,4
2372,-21.7,4
2374,-21.61,4
2376,-21.5,4
2378,-21.43,4
2380,-21.33,4
2382,-21.29,4
2384,-21.21,4
2386,-21.16,4
2388,-21.13,4
2390,-21.08,4
2392,-21.05,4
2394,-21.03,4
2396,-21.03,4
2398,-21.02,4
2400,-21,4
2402,-21,4
2404,-20.96,4
2406,-20.97,4
2408,-20.96,4
2410,-20.97,4
2412,-20.97,4
2414,-20.96,4
2416,-20.98,4
2418,-20.96,4
2420,-20.98,4
2422,-20.98,4
2424,-20.99,4
2426,-20.98,4
2428,-20.99,4
2430,-20.97,4
2432,-20.97,4
2434,-20.96,4
2436,-20.95,4
2438,-20.97,4
2440,-20.96,4
2442,-20.98,4
2444,-20.96,4
2446,-20.95,4
2448,-20.97,4
2450,-20.95,4
2452,-20.94,4
2454,-20.94,4
2456,-20.95,4
2458,-20.98,4
