# Supplementary material for: Isothermal titration calorimetry and surface plasmon resonance analysis using the dynamic approach
Source: Biochem Biophys Rep. 2019 Dec 17;21:100712. doi: 10.1016/j.bbrep.2019.100712 (PMC6926116; doi:10.1016/j.bbrep.2019.100712)
Supplement: Multimedia component 2 [file mmc2.zip › Figure_3/RNASE/All_Fit_parameters]

All parameter combinations
--------------------------
No:1
Init[1]:2000.000000000000 Init[2]:0.050000000000 Init[3]:1.000000000000 Init[4]:-10000.000000000000 Init[5]:-500.000000000000 Init[6]:1345.000000000000 Init[7]:8.000000000000 Init[8]:4.000000000000 Init[9]:651.000000000000 Init[10]:21160.000000000000 Init[11]:1.000000000000 Init[12]:0.000000000000 Init[13]:0.000000000000 Init[14]:0.000000000000 Init[15]:0.000000000000 Init[16]:0.000000000000 Init[17]:0.000000000000 Init[18]:0.000000000000 Init[19]:0.000000000000 Init[20]:0.000000000000 Init[21]:0.000000000000 Init[22]:0.000000000000 Init[23]:0.000000000000 Init[24]:0.000000000000 Init[25]:0.000000000000 Init[26]:0.000000000000 Init[27]:0.000000000000 Init[28]:0.000000000000 Init[29]:0.000000000000 Init[30]:0.000000000000 Init[31]:0.000000000000 Init[32]:0.000000000000 Init[33]:0.000000000000 Init[34]:0.000000000000 
Beta[1]:1998.471694527800 Beta[2]:0.016208316205 Beta[3]:1.335878527856 Beta[4]:-10000.305694708310 Beta[5]:-491.094633133272 Beta[6]:1345.000000000000 Beta[7]:7.792433339815 Beta[8]:7.248094059335 Beta[9]:651.000000000000 Beta[10]:21160.000000000000 Beta[11]:1.000000000000 Beta[12]:0.000000000000 Beta[13]:0.000000000000 Beta[14]:0.000000000000 Beta[15]:0.000000000000 Beta[16]:0.000000000000 Beta[17]:0.000000000000 Beta[18]:0.000000000000 Beta[19]:0.000000000000 Beta[20]:0.000000000000 Beta[21]:0.000000000000 Beta[22]:0.000000000000 Beta[23]:0.000000000000 Beta[24]:0.000000000000 Beta[25]:0.000000000000 Beta[26]:0.000000000000 Beta[27]:0.000000000000 Beta[28]:0.000000000000 Beta[29]:0.000000000000 Beta[30]:0.000000000000 Beta[31]:0.000000000000 Beta[32]:0.000000000000 Beta[33]:0.000000000000 Beta[34]:0.000000000000 Chisqr[34]:1256.298594287156 [1256.298594287156] 
