# Supplementary material for: Isothermal titration calorimetry and surface plasmon resonance analysis using the dynamic approach
Source: Biochem Biophys Rep. 2019 Dec 17;21:100712. doi: 10.1016/j.bbrep.2019.100712 (PMC6926116; doi:10.1016/j.bbrep.2019.100712)
Supplement: Multimedia component 2 [file mmc2.zip › Figure_3/RNASE/Curvefit_Data]

Inj_no	Inj_vol(ul)	Inj_period(us)	Time(s)	Q(ucals)
1	0.000000	1.000000	0.000000	0.000000
1	0.000000	1.000000	2.000000	0.000000
1	0.000000	1.000000	4.000000	0.000000
1	0.000000	1.000000	6.000000	0.000000
1	0.000000	1.000000	8.000000	0.000000
1	0.000000	1.000000	10.000000	0.014718
1	0.000000	1.000000	12.000000	0.029156
1	0.000000	1.000000	14.000000	0.013311
1	0.000000	1.000000	16.000000	0.027179
1	0.000000	1.000000	18.000000	0.020756
1	0.000000	1.000000	20.000000	0.024040
1	0.000000	1.000000	22.000000	0.017027
1	0.000000	1.000000	24.000000	0.029714
1	0.000000	1.000000	26.000000	0.012098
1	0.000000	1.000000	28.000000	0.014174
1	0.000000	1.000000	30.000000	0.005940
1	0.000000	1.000000	32.000000	-0.002607
1	0.000000	1.000000	34.000000	-0.001472
1	0.000000	1.000000	36.000000	-0.000656
1	0.000000	1.000000	38.000000	-0.010165
1	0.000000	1.000000	40.000000	0.000000
1	0.000000	1.000000	42.000000	0.000000
1	0.000000	1.000000	44.000000	0.000000
1	0.000000	1.000000	46.000000	0.000000
1	0.000000	1.000000	48.000000	0.000000
1	0.000000	1.000000	50.000000	0.000000
1	0.000000	1.000000	52.000000	0.000000
1	0.000000	1.000000	54.000000	0.000000
1	0.000000	1.000000	56.000000	0.000000
1	0.000000	1.000000	58.000000	0.000000
2	4.000000	20.000000	60.000000	0.010392
2	4.000000	20.000000	62.000000	-0.249436
2	4.000000	20.000000	64.000000	-2.089484
2	4.000000	20.000000	66.000000	-6.129755
2	4.000000	20.000000	68.000000	-11.630250
2	4.000000	20.000000	70.000000	-18.720970
2	4.000000	20.000000	72.000000	-25.841917
2	4.000000	20.000000	74.000000	-33.203093
2	4.000000	20.000000	76.000000	-39.624499
2	4.000000	20.000000	78.000000	-43.426136
2	4.000000	20.000000	80.000000	-44.758007
2	4.000000	20.000000	82.000000	-43.850112
2	4.000000	20.000000	84.000000	-41.522453
2	4.000000	20.000000	86.000000	-38.395032
2	4.000000	20.000000	88.000000	-34.847850
2	4.000000	20.000000	90.000000	-30.700909
2	4.000000	20.000000	92.000000	-26.554211
2	4.000000	20.000000	94.000000	-22.647756
2	4.000000	20.000000	96.000000	-18.861547
2	4.000000	20.000000	98.000000	-15.585585
2	4.000000	20.000000	100.000000	-12.689871
2	4.000000	20.000000	102.000000	-10.194407
2	4.000000	20.000000	104.000000	-8.249195
2	4.000000	20.000000	106.000000	-6.514236
2	4.000000	20.000000	108.000000	-5.009531
2	4.000000	20.000000	110.000000	-3.865083
2	4.000000	20.000000	112.000000	-2.910892
2	4.000000	20.000000	114.000000	-2.166960
2	4.000000	20.000000	116.000000	-1.593290
2	4.000000	20.000000	118.000000	-1.139881
2	4.000000	20.000000	120.000000	-0.806737
2	4.000000	20.000000	122.000000	-0.553858
2	4.000000	20.000000	124.000000	-0.381246
2	4.000000	20.000000	126.000000	-0.258902
2	4.000000	20.000000	128.000000	-0.166828
2	4.000000	20.000000	130.000000	-0.095026
2	4.000000	20.000000	132.000000	-0.043496
2	4.000000	20.000000	134.000000	-0.012242
2	4.000000	20.000000	136.000000	-0.001263
2	4.000000	20.000000	138.000000	0.009437
2	4.000000	20.000000	140.000000	0.009859
2	4.000000	20.000000	142.000000	0.000000
2	4.000000	20.000000	144.000000	0.000000
2	4.000000	20.000000	146.000000	0.000000
2	4.000000	20.000000	148.000000	0.000000
2	4.000000	20.000000	150.000000	0.000000
2	4.000000	20.000000	152.000000	0.000000
2	4.000000	20.000000	154.000000	0.000000
2	4.000000	20.000000	156.000000	0.000000
2	4.000000	20.000000	158.000000	0.000000
2	4.000000	20.000000	160.000000	0.000000
2	4.000000	20.000000	162.000000	0.000000
2	4.000000	20.000000	164.000000	0.000000
2	4.000000	20.000000	166.000000	0.000000
2	4.000000	20.000000	168.000000	0.000000
2	4.000000	20.000000	170.000000	0.000000
2	4.000000	20.000000	172.000000	0.000000
2	4.000000	20.000000	174.000000	0.000000
2	4.000000	20.000000	176.000000	0.000000
2	4.000000	20.000000	178.000000	0.000000
3	4.000000	20.000000	180.000000	0.010075
3	4.000000	20.000000	182.000000	-0.239699
3	4.000000	20.000000	184.000000	-1.929325
3	4.000000	20.000000	186.000000	-6.058802
3	4.000000	20.000000	188.000000	-11.518133
3	4.000000	20.000000	190.000000	-18.177318
3	4.000000	20.000000	192.000000	-25.476359
3	4.000000	20.000000	194.000000	-32.795255
3	4.000000	20.000000	196.000000	-39.094010
3	4.000000	20.000000	198.000000	-43.142623
3	4.000000	20.000000	200.000000	-44.541095
3	4.000000	20.000000	202.000000	-43.779428
3	4.000000	20.000000	204.000000	-41.507623
3	4.000000	20.000000	206.000000	-38.425681
3	4.000000	20.000000	208.000000	-34.893603
3	4.000000	20.000000	210.000000	-30.681390
3	4.000000	20.000000	212.000000	-26.659043
3	4.000000	20.000000	214.000000	-22.756563
3	4.000000	20.000000	216.000000	-19.053951
3	4.000000	20.000000	218.000000	-15.731209
3	4.000000	20.000000	220.000000	-12.838337
3	4.000000	20.000000	222.000000	-10.355336
3	4.000000	20.000000	224.000000	-8.372209
3	4.000000	20.000000	226.000000	-6.648954
3	4.000000	20.000000	228.000000	-5.175575
3	4.000000	20.000000	230.000000	-3.962071
3	4.000000	20.000000	232.000000	-3.018444
3	4.000000	20.000000	234.000000	-2.274695
3	4.000000	20.000000	236.000000	-1.670826
3	4.000000	20.000000	238.000000	-1.226836
3	4.000000	20.000000	240.000000	-0.862727
3	4.000000	20.000000	242.000000	-0.608501
3	4.000000	20.000000	244.000000	-0.434158
3	4.000000	20.000000	246.000000	-0.309700
3	4.000000	20.000000	248.000000	-0.215127
3	4.000000	20.000000	250.000000	-0.140440
3	4.000000	20.000000	252.000000	-0.095641
3	4.000000	20.000000	254.000000	-0.060731
3	4.000000	20.000000	256.000000	-0.045711
3	4.000000	20.000000	258.000000	-0.030582
3	4.000000	20.000000	260.000000	-0.015344
3	4.000000	20.000000	262.000000	0.000000
3	4.000000	20.000000	264.000000	0.000000
3	4.000000	20.000000	266.000000	0.000000
3	4.000000	20.000000	268.000000	0.000000
3	4.000000	20.000000	270.000000	0.000000
3	4.000000	20.000000	272.000000	0.000000
3	4.000000	20.000000	274.000000	0.000000
3	4.000000	20.000000	276.000000	0.000000
3	4.000000	20.000000	278.000000	0.000000
3	4.000000	20.000000	280.000000	0.000000
3	4.000000	20.000000	282.000000	0.000000
3	4.000000	20.000000	284.000000	0.000000
3	4.000000	20.000000	286.000000	0.000000
3	4.000000	20.000000	288.000000	0.000000
3	4.000000	20.000000	290.000000	0.000000
3	4.000000	20.000000	292.000000	0.000000
3	4.000000	20.000000	294.000000	0.000000
3	4.000000	20.000000	296.000000	0.000000
3	4.000000	20.000000	298.000000	0.000000
4	4.000000	20.000000	300.000000	-0.009749
4	4.000000	20.000000	302.000000	-0.289012
4	4.000000	20.000000	304.000000	-2.137813
4	4.000000	20.000000	306.000000	-6.066178
4	4.000000	20.000000	308.000000	-11.504129
4	4.000000	20.000000	310.000000	-18.121691
4	4.000000	20.000000	312.000000	-25.388889
4	4.000000	20.000000	314.000000	-32.665747
4	4.000000	20.000000	316.000000	-38.922289
4	4.000000	20.000000	318.000000	-42.468539
4	4.000000	20.000000	320.000000	-43.564522
4	4.000000	20.000000	322.000000	-42.590262
4	4.000000	20.000000	324.000000	-40.375784
4	4.000000	20.000000	326.000000	-37.501111
4	4.000000	20.000000	328.000000	-34.066268
4	4.000000	20.000000	330.000000	-30.191280
4	4.000000	20.000000	332.000000	-26.176169
4	4.000000	20.000000	334.000000	-22.330962
4	4.000000	20.000000	336.000000	-18.735682
4	4.000000	20.000000	338.000000	-15.380353
4	4.000000	20.000000	340.000000	-12.645000
4	4.000000	20.000000	342.000000	-10.169647
4	4.000000	20.000000	344.000000	-8.224318
4	4.000000	20.000000	346.000000	-6.529038
4	4.000000	20.000000	348.000000	-5.093831
4	4.000000	20.000000	350.000000	-3.918720
4	4.000000	20.000000	352.000000	-2.953732
4	4.000000	20.000000	354.000000	-2.208889
4	4.000000	20.000000	356.000000	-1.634216
4	4.000000	20.000000	358.000000	-1.189738
4	4.000000	20.000000	360.000000	-0.845478
4	4.000000	20.000000	362.000000	-0.581461
4	4.000000	20.000000	364.000000	-0.387711
4	4.000000	20.000000	366.000000	-0.264253
4	4.000000	20.000000	368.000000	-0.161111
4	4.000000	20.000000	370.000000	-0.088309
4	4.000000	20.000000	372.000000	-0.055871
4	4.000000	20.000000	374.000000	-0.033822
4	4.000000	20.000000	376.000000	-0.012187
4	4.000000	20.000000	378.000000	0.009012
4	4.000000	20.000000	380.000000	0.009749
4	4.000000	20.000000	382.000000	0.000000
4	4.000000	20.000000	384.000000	0.000000
4	4.000000	20.000000	386.000000	0.000000
4	4.000000	20.000000	388.000000	0.000000
4	4.000000	20.000000	390.000000	0.000000
4	4.000000	20.000000	392.000000	0.000000
4	4.000000	20.000000	394.000000	0.000000
4	4.000000	20.000000	396.000000	0.000000
4	4.000000	20.000000	398.000000	0.000000
4	4.000000	20.000000	400.000000	0.000000
4	4.000000	20.000000	402.000000	0.000000
4	4.000000	20.000000	404.000000	0.000000
4	4.000000	20.000000	406.000000	0.000000
4	4.000000	20.000000	408.000000	0.000000
4	4.000000	20.000000	410.000000	0.000000
4	4.000000	20.000000	412.000000	0.000000
4	4.000000	20.000000	414.000000	0.000000
4	4.000000	20.000000	416.000000	0.000000
4	4.000000	20.000000	418.000000	0.000000
5	4.000000	20.000000	420.000000	0.010251
5	4.000000	20.000000	422.000000	-0.239012
5	4.000000	20.000000	424.000000	-1.967813
5	4.000000	20.000000	426.000000	-5.766178
5	4.000000	20.000000	428.000000	-11.284129
5	4.000000	20.000000	430.000000	-17.681691
5	4.000000	20.000000	432.000000	-24.698889
5	4.000000	20.000000	434.000000	-31.795747
5	4.000000	20.000000	436.000000	-38.102289
5	4.000000	20.000000	438.000000	-41.488539
5	4.000000	20.000000	440.000000	-42.574522
5	4.000000	20.000000	442.000000	-41.700262
5	4.000000	20.000000	444.000000	-39.555784
5	4.000000	20.000000	446.000000	-36.971111
5	4.000000	20.000000	448.000000	-33.616268
5	4.000000	20.000000	450.000000	-29.851280
5	4.000000	20.000000	452.000000	-26.006169
5	4.000000	20.000000	454.000000	-22.180962
5	4.000000	20.000000	456.000000	-18.685682
5	4.000000	20.000000	458.000000	-15.440353
5	4.000000	20.000000	460.000000	-12.595000
5	4.000000	20.000000	462.000000	-10.139647
5	4.000000	20.000000	464.000000	-8.194318
5	4.000000	20.000000	466.000000	-6.469038
5	4.000000	20.000000	468.000000	-5.103831
5	4.000000	20.000000	470.000000	-3.908720
5	4.000000	20.000000	472.000000	-2.963732
5	4.000000	20.000000	474.000000	-2.198889
5	4.000000	20.000000	476.000000	-1.614216
5	4.000000	20.000000	478.000000	-1.169738
5	4.000000	20.000000	480.000000	-0.825478
5	4.000000	20.000000	482.000000	-0.561461
5	4.000000	20.000000	484.000000	-0.387711
5	4.000000	20.000000	486.000000	-0.254253
5	4.000000	20.000000	488.000000	-0.171111
5	4.000000	20.000000	490.000000	-0.108309
5	4.000000	20.000000	492.000000	-0.075871
5	4.000000	20.000000	494.000000	-0.053822
5	4.000000	20.000000	496.000000	-0.022187
5	4.000000	20.000000	498.000000	-0.010988
5	4.000000	20.000000	500.000000	-0.010251
5	4.000000	20.000000	502.000000	0.000000
5	4.000000	20.000000	504.000000	0.000000
5	4.000000	20.000000	506.000000	0.000000
5	4.000000	20.000000	508.000000	0.000000
5	4.000000	20.000000	510.000000	0.000000
5	4.000000	20.000000	512.000000	0.000000
5	4.000000	20.000000	514.000000	0.000000
5	4.000000	20.000000	516.000000	0.000000
5	4.000000	20.000000	518.000000	0.000000
5	4.000000	20.000000	520.000000	0.000000
5	4.000000	20.000000	522.000000	0.000000
5	4.000000	20.000000	524.000000	0.000000
5	4.000000	20.000000	526.000000	0.000000
5	4.000000	20.000000	528.000000	0.000000
5	4.000000	20.000000	530.000000	0.000000
5	4.000000	20.000000	532.000000	0.000000
5	4.000000	20.000000	534.000000	0.000000
5	4.000000	20.000000	536.000000	0.000000
5	4.000000	20.000000	538.000000	0.000000
6	4.000000	20.000000	540.000000	0.010218
6	4.000000	20.000000	542.000000	-0.199144
6	4.000000	20.000000	544.000000	-2.028105
6	4.000000	20.000000	546.000000	-5.816687
6	4.000000	20.000000	548.000000	-10.864911
6	4.000000	20.000000	550.000000	-17.232799
6	4.000000	20.000000	552.000000	-24.110370
6	4.000000	20.000000	554.000000	-30.987647
6	4.000000	20.000000	556.000000	-37.314650
6	4.000000	20.000000	558.000000	-40.791400
6	4.000000	20.000000	560.000000	-42.227919
6	4.000000	20.000000	562.000000	-41.614227
6	4.000000	20.000000	564.000000	-39.550346
6	4.000000	20.000000	566.000000	-36.886296
6	4.000000	20.000000	568.000000	-33.282099
6	4.000000	20.000000	570.000000	-29.587776
6	4.000000	20.000000	572.000000	-25.713347
6	4.000000	20.000000	574.000000	-21.928834
6	4.000000	20.000000	576.000000	-18.404258
6	4.000000	20.000000	578.000000	-15.199639
6	4.000000	20.000000	580.000000	-12.425000
6	4.000000	20.000000	582.000000	-10.010361
6	4.000000	20.000000	584.000000	-8.105742
6	4.000000	20.000000	586.000000	-6.441166
6	4.000000	20.000000	588.000000	-5.046653
6	4.000000	20.000000	590.000000	-3.872224
6	4.000000	20.000000	592.000000	-2.957901
6	4.000000	20.000000	594.000000	-2.183704
6	4.000000	20.000000	596.000000	-1.639654
6	4.000000	20.000000	598.000000	-1.175773
6	4.000000	20.000000	600.000000	-0.832081
6	4.000000	20.000000	602.000000	-0.588600
6	4.000000	20.000000	604.000000	-0.405350
6	4.000000	20.000000	606.000000	-0.252353
6	4.000000	20.000000	608.000000	-0.169630
6	4.000000	20.000000	610.000000	-0.107201
6	4.000000	20.000000	612.000000	-0.045089
6	4.000000	20.000000	614.000000	-0.023313
6	4.000000	20.000000	616.000000	-0.001895
6	4.000000	20.000000	618.000000	0.009144
6	4.000000	20.000000	620.000000	-0.000218
6	4.000000	20.000000	622.000000	0.000000
6	4.000000	20.000000	624.000000	0.000000
6	4.000000	20.000000	626.000000	0.000000
6	4.000000	20.000000	628.000000	0.000000
6	4.000000	20.000000	630.000000	0.000000
6	4.000000	20.000000	632.000000	0.000000
6	4.000000	20.000000	634.000000	0.000000
6	4.000000	20.000000	636.000000	0.000000
6	4.000000	20.000000	638.000000	0.000000
6	4.000000	20.000000	640.000000	0.000000
6	4.000000	20.000000	642.000000	0.000000
6	4.000000	20.000000	644.000000	0.000000
6	4.000000	20.000000	646.000000	0.000000
6	4.000000	20.000000	648.000000	0.000000
6	4.000000	20.000000	650.000000	0.000000
6	4.000000	20.000000	652.000000	0.000000
6	4.000000	20.000000	654.000000	0.000000
6	4.000000	20.000000	656.000000	0.000000
6	4.000000	20.000000	658.000000	0.000000
7	4.000000	20.000000	660.000000	0.010318
7	4.000000	20.000000	662.000000	-0.238749
7	4.000000	20.000000	664.000000	-1.857230
7	4.000000	20.000000	666.000000	-5.385158
7	4.000000	20.000000	668.000000	-10.242563
7	4.000000	20.000000	670.000000	-16.439475
7	4.000000	20.000000	672.000000	-22.975926
7	4.000000	20.000000	674.000000	-29.581946
7	4.000000	20.000000	676.000000	-35.807566
7	4.000000	20.000000	678.000000	-39.222816
7	4.000000	20.000000	680.000000	-40.807728
7	4.000000	20.000000	682.000000	-40.412332
7	4.000000	20.000000	684.000000	-38.666660
7	4.000000	20.000000	686.000000	-36.270741
7	4.000000	20.000000	688.000000	-32.844606
7	4.000000	20.000000	690.000000	-29.118287
7	4.000000	20.000000	692.000000	-25.291815
7	4.000000	20.000000	694.000000	-21.685219
7	4.000000	20.000000	696.000000	-18.098530
7	4.000000	20.000000	698.000000	-15.051781
7	4.000000	20.000000	700.000000	-12.275000
7	4.000000	20.000000	702.000000	-9.878219
7	4.000000	20.000000	704.000000	-8.021470
7	4.000000	20.000000	706.000000	-6.374781
7	4.000000	20.000000	708.000000	-4.998185
7	4.000000	20.000000	710.000000	-3.851713
7	4.000000	20.000000	712.000000	-2.925394
7	4.000000	20.000000	714.000000	-2.189259
7	4.000000	20.000000	716.000000	-1.623340
7	4.000000	20.000000	718.000000	-1.177668
7	4.000000	20.000000	720.000000	-0.842272
7	4.000000	20.000000	722.000000	-0.577184
7	4.000000	20.000000	724.000000	-0.412434
7	4.000000	20.000000	726.000000	-0.268054
7	4.000000	20.000000	728.000000	-0.174074
7	4.000000	20.000000	730.000000	-0.130525
7	4.000000	20.000000	732.000000	-0.067437
7	4.000000	20.000000	734.000000	-0.034842
7	4.000000	20.000000	736.000000	-0.022770
7	4.000000	20.000000	738.000000	-0.001251
7	4.000000	20.000000	740.000000	0.009682
7	4.000000	20.000000	742.000000	0.000000
7	4.000000	20.000000	744.000000	0.000000
7	4.000000	20.000000	746.000000	0.000000
7	4.000000	20.000000	748.000000	0.000000
7	4.000000	20.000000	750.000000	0.000000
7	4.000000	20.000000	752.000000	0.000000
7	4.000000	20.000000	754.000000	0.000000
7	4.000000	20.000000	756.000000	0.000000
7	4.000000	20.000000	758.000000	0.000000
7	4.000000	20.000000	760.000000	0.000000
7	4.000000	20.000000	762.000000	0.000000
7	4.000000	20.000000	764.000000	0.000000
7	4.000000	20.000000	766.000000	0.000000
7	4.000000	20.000000	768.000000	0.000000
7	4.000000	20.000000	770.000000	0.000000
7	4.000000	20.000000	772.000000	0.000000
7	4.000000	20.000000	774.000000	0.000000
7	4.000000	20.000000	776.000000	0.000000
7	4.000000	20.000000	778.000000	0.000000
8	4.000000	20.000000	780.000000	0.017279
8	4.000000	20.000000	782.000000	-0.175667
8	4.000000	20.000000	784.000000	-1.618837
8	4.000000	20.000000	786.000000	-5.042226
8	4.000000	20.000000	788.000000	-9.485834
8	4.000000	20.000000	790.000000	-14.989657
8	4.000000	20.000000	792.000000	-21.173694
8	4.000000	20.000000	794.000000	-27.497940
8	4.000000	20.000000	796.000000	-33.342395
8	4.000000	20.000000	798.000000	-37.257056
8	4.000000	20.000000	800.000000	-38.821920
8	4.000000	20.000000	802.000000	-38.756984
8	4.000000	20.000000	804.000000	-37.492247
8	4.000000	20.000000	806.000000	-35.067706
8	4.000000	20.000000	808.000000	-31.833357
8	4.000000	20.000000	810.000000	-28.329200
8	4.000000	20.000000	812.000000	-24.735231
8	4.000000	20.000000	814.000000	-21.181448
8	4.000000	20.000000	816.000000	-17.857848
8	4.000000	20.000000	818.000000	-14.814429
8	4.000000	20.000000	820.000000	-12.131189
8	4.000000	20.000000	822.000000	-9.898125
8	4.000000	20.000000	824.000000	-7.975234
8	4.000000	20.000000	826.000000	-6.362514
8	4.000000	20.000000	828.000000	-4.999963
8	4.000000	20.000000	830.000000	-3.847579
8	4.000000	20.000000	832.000000	-2.925357
8	4.000000	20.000000	834.000000	-2.203297
8	4.000000	20.000000	836.000000	-1.641396
8	4.000000	20.000000	838.000000	-1.189651
8	4.000000	20.000000	840.000000	-0.838060
8	4.000000	20.000000	842.000000	-0.586620
8	4.000000	20.000000	844.000000	-0.405329
8	4.000000	20.000000	846.000000	-0.254184
8	4.000000	20.000000	848.000000	-0.173183
8	4.000000	20.000000	850.000000	-0.122324
8	4.000000	20.000000	852.000000	-0.051603
8	4.000000	20.000000	854.000000	-0.031020
8	4.000000	20.000000	856.000000	-0.020570
8	4.000000	20.000000	858.000000	-0.000252
8	4.000000	20.000000	860.000000	-0.000062
8	4.000000	20.000000	862.000000	0.000000
8	4.000000	20.000000	864.000000	0.000000
8	4.000000	20.000000	866.000000	0.000000
8	4.000000	20.000000	868.000000	0.000000
8	4.000000	20.000000	870.000000	0.000000
8	4.000000	20.000000	872.000000	0.000000
8	4.000000	20.000000	874.000000	0.000000
8	4.000000	20.000000	876.000000	0.000000
8	4.000000	20.000000	878.000000	0.000000
8	4.000000	20.000000	880.000000	0.000000
8	4.000000	20.000000	882.000000	0.000000
8	4.000000	20.000000	884.000000	0.000000
8	4.000000	20.000000	886.000000	0.000000
8	4.000000	20.000000	888.000000	0.000000
8	4.000000	20.000000	890.000000	0.000000
8	4.000000	20.000000	892.000000	0.000000
8	4.000000	20.000000	894.000000	0.000000
8	4.000000	20.000000	896.000000	0.000000
8	4.000000	20.000000	898.000000	0.000000
9	4.000000	20.000000	900.000000	0.000285
9	4.000000	20.000000	902.000000	-0.168880
9	4.000000	20.000000	904.000000	-1.487522
9	4.000000	20.000000	906.000000	-4.425668
9	4.000000	20.000000	908.000000	-8.573346
9	4.000000	20.000000	910.000000	-13.670583
9	4.000000	20.000000	912.000000	-19.317407
9	4.000000	20.000000	914.000000	-25.163846
9	4.000000	20.000000	916.000000	-30.589927
9	4.000000	20.000000	918.000000	-34.205678
9	4.000000	20.000000	920.000000	-36.081125
9	4.000000	20.000000	922.000000	-36.186297
9	4.000000	20.000000	924.000000	-34.961222
9	4.000000	20.000000	926.000000	-32.645926
9	4.000000	20.000000	928.000000	-29.710437
9	4.000000	20.000000	930.000000	-26.394784
9	4.000000	20.000000	932.000000	-23.018992
9	4.000000	20.000000	934.000000	-19.723090
9	4.000000	20.000000	936.000000	-16.617106
9	4.000000	20.000000	938.000000	-13.731067
9	4.000000	20.000000	940.000000	-11.325000
9	4.000000	20.000000	942.000000	-9.178933
9	4.000000	20.000000	944.000000	-7.532894
9	4.000000	20.000000	946.000000	-5.976910
9	4.000000	20.000000	948.000000	-4.651008
9	4.000000	20.000000	950.000000	-3.645216
9	4.000000	20.000000	952.000000	-2.779563
9	4.000000	20.000000	954.000000	-2.104074
9	4.000000	20.000000	956.000000	-1.578778
9	4.000000	20.000000	958.000000	-1.153703
9	4.000000	20.000000	960.000000	-0.828875
9	4.000000	20.000000	962.000000	-0.584322
9	4.000000	20.000000	964.000000	-0.400073
9	4.000000	20.000000	966.000000	-0.276154
9	4.000000	20.000000	968.000000	-0.182593
9	4.000000	20.000000	970.000000	-0.109417
9	4.000000	20.000000	972.000000	-0.076654
9	4.000000	20.000000	974.000000	-0.044332
9	4.000000	20.000000	976.000000	-0.022478
9	4.000000	20.000000	978.000000	-0.011120
9	4.000000	20.000000	980.000000	-0.000285
9	4.000000	20.000000	982.000000	0.000000
9	4.000000	20.000000	984.000000	0.000000
9	4.000000	20.000000	986.000000	0.000000
9	4.000000	20.000000	988.000000	0.000000
9	4.000000	20.000000	990.000000	0.000000
9	4.000000	20.000000	992.000000	0.000000
9	4.000000	20.000000	994.000000	0.000000
9	4.000000	20.000000	996.000000	0.000000
9	4.000000	20.000000	998.000000	0.000000
9	4.000000	20.000000	1000.000000	0.000000
9	4.000000	20.000000	1002.000000	0.000000
9	4.000000	20.000000	1004.000000	0.000000
9	4.000000	20.000000	1006.000000	0.000000
9	4.000000	20.000000	1008.000000	0.000000
9	4.000000	20.000000	1010.000000	0.000000
9	4.000000	20.000000	1012.000000	0.000000
9	4.000000	20.000000	1014.000000	0.000000
9	4.000000	20.000000	1016.000000	0.000000
9	4.000000	20.000000	1018.000000	0.000000
10	4.000000	20.000000	1020.000000	0.010234
10	4.000000	20.000000	1022.000000	-0.139078
10	4.000000	20.000000	1024.000000	-1.267959
10	4.000000	20.000000	1026.000000	-3.816432
10	4.000000	20.000000	1028.000000	-7.484520
10	4.000000	20.000000	1030.000000	-11.722245
10	4.000000	20.000000	1032.000000	-16.599630
10	4.000000	20.000000	1034.000000	-21.636697
10	4.000000	20.000000	1036.000000	-26.493469
10	4.000000	20.000000	1038.000000	-29.849970
10	4.000000	20.000000	1040.000000	-31.756221
10	4.000000	20.000000	1042.000000	-32.102245
10	4.000000	20.000000	1044.000000	-31.178065
10	4.000000	20.000000	1046.000000	-29.303704
10	4.000000	20.000000	1048.000000	-26.799184
10	4.000000	20.000000	1050.000000	-23.904528
10	4.000000	20.000000	1052.000000	-20.979758
10	4.000000	20.000000	1054.000000	-17.944898
10	4.000000	20.000000	1056.000000	-15.179970
10	4.000000	20.000000	1058.000000	-12.654996
10	4.000000	20.000000	1060.000000	-10.380000
10	4.000000	20.000000	1062.000000	-8.525004
10	4.000000	20.000000	1064.000000	-6.980030
10	4.000000	20.000000	1066.000000	-5.535102
10	4.000000	20.000000	1068.000000	-4.390242
10	4.000000	20.000000	1070.000000	-3.385472
10	4.000000	20.000000	1072.000000	-2.590816
10	4.000000	20.000000	1074.000000	-1.956296
10	4.000000	20.000000	1076.000000	-1.461935
10	4.000000	20.000000	1078.000000	-1.097755
10	4.000000	20.000000	1080.000000	-0.793779
10	4.000000	20.000000	1082.000000	-0.560030
10	4.000000	20.000000	1084.000000	-0.386531
10	4.000000	20.000000	1086.000000	-0.293303
10	4.000000	20.000000	1088.000000	-0.190370
10	4.000000	20.000000	1090.000000	-0.137755
10	4.000000	20.000000	1092.000000	-0.095480
10	4.000000	20.000000	1094.000000	-0.043568
10	4.000000	20.000000	1096.000000	-0.022041
10	4.000000	20.000000	1098.000000	0.009078
10	4.000000	20.000000	1100.000000	0.009766
10	4.000000	20.000000	1102.000000	0.000000
10	4.000000	20.000000	1104.000000	0.000000
10	4.000000	20.000000	1106.000000	0.000000
10	4.000000	20.000000	1108.000000	0.000000
10	4.000000	20.000000	1110.000000	0.000000
10	4.000000	20.000000	1112.000000	0.000000
10	4.000000	20.000000	1114.000000	0.000000
10	4.000000	20.000000	1116.000000	0.000000
10	4.000000	20.000000	1118.000000	0.000000
10	4.000000	20.000000	1120.000000	0.000000
10	4.000000	20.000000	1122.000000	0.000000
10	4.000000	20.000000	1124.000000	0.000000
10	4.000000	20.000000	1126.000000	0.000000
10	4.000000	20.000000	1128.000000	0.000000
10	4.000000	20.000000	1130.000000	0.000000
10	4.000000	20.000000	1132.000000	0.000000
10	4.000000	20.000000	1134.000000	0.000000
10	4.000000	20.000000	1136.000000	0.000000
10	4.000000	20.000000	1138.000000	0.000000
11	4.000000	20.000000	1140.000000	0.000234
11	4.000000	20.000000	1142.000000	-0.129078
11	4.000000	20.000000	1144.000000	-1.067959
11	4.000000	20.000000	1146.000000	-3.026432
11	4.000000	20.000000	1148.000000	-5.984520
11	4.000000	20.000000	1150.000000	-9.452245
11	4.000000	20.000000	1152.000000	-13.379630
11	4.000000	20.000000	1154.000000	-17.386697
11	4.000000	20.000000	1156.000000	-21.433469
11	4.000000	20.000000	1158.000000	-24.089970
11	4.000000	20.000000	1160.000000	-25.676221
11	4.000000	20.000000	1162.000000	-26.022245
11	4.000000	20.000000	1164.000000	-25.338065
11	4.000000	20.000000	1166.000000	-23.833704
11	4.000000	20.000000	1168.000000	-21.739184
11	4.000000	20.000000	1170.000000	-19.514528
11	4.000000	20.000000	1172.000000	-17.079758
11	4.000000	20.000000	1174.000000	-14.684898
11	4.000000	20.000000	1176.000000	-12.419970
11	4.000000	20.000000	1178.000000	-10.394996
11	4.000000	20.000000	1180.000000	-8.640000
11	4.000000	20.000000	1182.000000	-7.155004
11	4.000000	20.000000	1184.000000	-5.770030
11	4.000000	20.000000	1186.000000	-4.595102
11	4.000000	20.000000	1188.000000	-3.620242
11	4.000000	20.000000	1190.000000	-2.815472
11	4.000000	20.000000	1192.000000	-2.170816
11	4.000000	20.000000	1194.000000	-1.626296
11	4.000000	20.000000	1196.000000	-1.221935
11	4.000000	20.000000	1198.000000	-0.897755
11	4.000000	20.000000	1200.000000	-0.663779
11	4.000000	20.000000	1202.000000	-0.470030
11	4.000000	20.000000	1204.000000	-0.326531
11	4.000000	20.000000	1206.000000	-0.253303
11	4.000000	20.000000	1208.000000	-0.160370
11	4.000000	20.000000	1210.000000	-0.107755
11	4.000000	20.000000	1212.000000	-0.075480
11	4.000000	20.000000	1214.000000	-0.033568
11	4.000000	20.000000	1216.000000	-0.032041
11	4.000000	20.000000	1218.000000	-0.020922
11	4.000000	20.000000	1220.000000	-0.000234
11	4.000000	20.000000	1222.000000	0.000000
11	4.000000	20.000000	1224.000000	0.000000
11	4.000000	20.000000	1226.000000	0.000000
11	4.000000	20.000000	1228.000000	0.000000
11	4.000000	20.000000	1230.000000	0.000000
11	4.000000	20.000000	1232.000000	0.000000
11	4.000000	20.000000	1234.000000	0.000000
11	4.000000	20.000000	1236.000000	0.000000
11	4.000000	20.000000	1238.000000	0.000000
11	4.000000	20.000000	1240.000000	0.000000
11	4.000000	20.000000	1242.000000	0.000000
11	4.000000	20.000000	1244.000000	0.000000
11	4.000000	20.000000	1246.000000	0.000000
11	4.000000	20.000000	1248.000000	0.000000
11	4.000000	20.000000	1250.000000	0.000000
11	4.000000	20.000000	1252.000000	0.000000
11	4.000000	20.000000	1254.000000	0.000000
11	4.000000	20.000000	1256.000000	0.000000
11	4.000000	20.000000	1258.000000	0.000000
12	4.000000	20.000000	1260.000000	-0.019883
12	4.000000	20.000000	1262.000000	-0.109539
12	4.000000	20.000000	1264.000000	-0.778980
12	4.000000	20.000000	1266.000000	-2.288216
12	4.000000	20.000000	1268.000000	-4.497260
12	4.000000	20.000000	1270.000000	-7.156122
12	4.000000	20.000000	1272.000000	-9.984815
12	4.000000	20.000000	1274.000000	-13.073348
12	4.000000	20.000000	1276.000000	-16.031735
12	4.000000	20.000000	1278.000000	-18.119985
12	4.000000	20.000000	1280.000000	-19.328110
12	4.000000	20.000000	1282.000000	-19.646122
12	4.000000	20.000000	1284.000000	-19.164033
12	4.000000	20.000000	1286.000000	-18.081852
12	4.000000	20.000000	1288.000000	-16.569592
12	4.000000	20.000000	1290.000000	-14.847264
12	4.000000	20.000000	1292.000000	-12.994879
12	4.000000	20.000000	1294.000000	-11.242449
12	4.000000	20.000000	1296.000000	-9.449985
12	4.000000	20.000000	1298.000000	-8.107498
12	4.000000	20.000000	1300.000000	-6.775000
12	4.000000	20.000000	1302.000000	-5.562502
12	4.000000	20.000000	1304.000000	-4.510015
12	4.000000	20.000000	1306.000000	-3.607551
12	4.000000	20.000000	1308.000000	-2.855121
12	4.000000	20.000000	1310.000000	-2.222736
12	4.000000	20.000000	1312.000000	-1.710408
12	4.000000	20.000000	1314.000000	-1.308148
12	4.000000	20.000000	1316.000000	-0.985967
12	4.000000	20.000000	1318.000000	-0.753878
12	4.000000	20.000000	1320.000000	-0.581890
12	4.000000	20.000000	1322.000000	-0.410015
12	4.000000	20.000000	1324.000000	-0.298265
12	4.000000	20.000000	1326.000000	-0.226652
12	4.000000	20.000000	1328.000000	-0.145185
12	4.000000	20.000000	1330.000000	-0.103878
12	4.000000	20.000000	1332.000000	-0.052740
12	4.000000	20.000000	1334.000000	-0.031784
12	4.000000	20.000000	1336.000000	-0.031020
12	4.000000	20.000000	1338.000000	-0.010461
12	4.000000	20.000000	1340.000000	-0.020117
12	4.000000	20.000000	1342.000000	0.000000
12	4.000000	20.000000	1344.000000	0.000000
12	4.000000	20.000000	1346.000000	0.000000
12	4.000000	20.000000	1348.000000	0.000000
12	4.000000	20.000000	1350.000000	0.000000
12	4.000000	20.000000	1352.000000	0.000000
12	4.000000	20.000000	1354.000000	0.000000
12	4.000000	20.000000	1356.000000	0.000000
12	4.000000	20.000000	1358.000000	0.000000
12	4.000000	20.000000	1360.000000	0.000000
12	4.000000	20.000000	1362.000000	0.000000
12	4.000000	20.000000	1364.000000	0.000000
12	4.000000	20.000000	1366.000000	0.000000
12	4.000000	20.000000	1368.000000	0.000000
12	4.000000	20.000000	1370.000000	0.000000
12	4.000000	20.000000	1372.000000	0.000000
12	4.000000	20.000000	1374.000000	0.000000
12	4.000000	20.000000	1376.000000	0.000000
12	4.000000	20.000000	1378.000000	0.000000
13	4.000000	20.000000	1380.000000	0.000030
13	4.000000	20.000000	1382.000000	-0.059879
13	4.000000	20.000000	1384.000000	-0.539724
13	4.000000	20.000000	1386.000000	-1.619501
13	4.000000	20.000000	1388.000000	-3.139207
13	4.000000	20.000000	1390.000000	-5.078839
13	4.000000	20.000000	1392.000000	-7.228394
13	4.000000	20.000000	1394.000000	-9.207869
13	4.000000	20.000000	1396.000000	-11.167261
13	4.000000	20.000000	1398.000000	-12.726566
13	4.000000	20.000000	1400.000000	-13.585782
13	4.000000	20.000000	1402.000000	-13.804905
13	4.000000	20.000000	1404.000000	-13.463932
13	4.000000	20.000000	1406.000000	-12.702860
13	4.000000	20.000000	1408.000000	-11.631687
13	4.000000	20.000000	1410.000000	-10.410408
13	4.000000	20.000000	1412.000000	-9.139021
13	4.000000	20.000000	1414.000000	-8.057522
13	4.000000	20.000000	1416.000000	-6.915909
13	4.000000	20.000000	1418.000000	-5.804178
13	4.000000	20.000000	1420.000000	-4.842327
13	4.000000	20.000000	1422.000000	-4.000351
13	4.000000	20.000000	1424.000000	-3.238249
13	4.000000	20.000000	1426.000000	-2.586016
13	4.000000	20.000000	1428.000000	-2.053650
13	4.000000	20.000000	1430.000000	-1.621148
13	4.000000	20.000000	1432.000000	-1.268505
13	4.000000	20.000000	1434.000000	-0.985721
13	4.000000	20.000000	1436.000000	-0.772790
13	4.000000	20.000000	1438.000000	-0.579711
13	4.000000	20.000000	1440.000000	-0.436479
13	4.000000	20.000000	1442.000000	-0.343092
13	4.000000	20.000000	1444.000000	-0.259547
13	4.000000	20.000000	1446.000000	-0.195840
13	4.000000	20.000000	1448.000000	-0.171969
13	4.000000	20.000000	1450.000000	-0.137930
13	4.000000	20.000000	1452.000000	-0.093721
13	4.000000	20.000000	1454.000000	-0.079337
13	4.000000	20.000000	1456.000000	-0.044776
13	4.000000	20.000000	1458.000000	-0.040035
13	4.000000	20.000000	1460.000000	-0.025111
13	4.000000	20.000000	1462.000000	0.000000
13	4.000000	20.000000	1464.000000	0.000000
13	4.000000	20.000000	1466.000000	0.000000
13	4.000000	20.000000	1468.000000	0.000000
13	4.000000	20.000000	1470.000000	0.000000
13	4.000000	20.000000	1472.000000	0.000000
13	4.000000	20.000000	1474.000000	0.000000
13	4.000000	20.000000	1476.000000	0.000000
13	4.000000	20.000000	1478.000000	0.000000
13	4.000000	20.000000	1480.000000	0.000000
13	4.000000	20.000000	1482.000000	0.000000
13	4.000000	20.000000	1484.000000	0.000000
13	4.000000	20.000000	1486.000000	0.000000
13	4.000000	20.000000	1488.000000	0.000000
13	4.000000	20.000000	1490.000000	0.000000
13	4.000000	20.000000	1492.000000	0.000000
13	4.000000	20.000000	1494.000000	0.000000
13	4.000000	20.000000	1496.000000	0.000000
13	4.000000	20.000000	1498.000000	0.000000
14	4.000000	20.000000	1500.000000	0.010084
14	4.000000	20.000000	1502.000000	-0.029671
14	4.000000	20.000000	1504.000000	-0.359271
14	4.000000	20.000000	1506.000000	-1.098726
14	4.000000	20.000000	1508.000000	-2.188043
14	4.000000	20.000000	1510.000000	-3.547230
14	4.000000	20.000000	1512.000000	-5.006296
14	4.000000	20.000000	1514.000000	-6.515249
14	4.000000	20.000000	1516.000000	-7.954096
14	4.000000	20.000000	1518.000000	-8.742846
14	4.000000	20.000000	1520.000000	-9.291507
14	4.000000	20.000000	1522.000000	-9.440087
14	4.000000	20.000000	1524.000000	-9.188595
14	4.000000	20.000000	1526.000000	-8.657037
14	4.000000	20.000000	1528.000000	-8.115423
14	4.000000	20.000000	1530.000000	-7.313760
14	4.000000	20.000000	1532.000000	-6.422056
14	4.000000	20.000000	1534.000000	-5.560321
14	4.000000	20.000000	1536.000000	-4.758561
14	4.000000	20.000000	1538.000000	-3.996784
14	4.000000	20.000000	1540.000000	-3.305000
14	4.000000	20.000000	1542.000000	-2.733216
14	4.000000	20.000000	1544.000000	-2.201439
14	4.000000	20.000000	1546.000000	-1.789679
14	4.000000	20.000000	1548.000000	-1.427944
14	4.000000	20.000000	1550.000000	-1.136240
14	4.000000	20.000000	1552.000000	-0.894577
14	4.000000	20.000000	1554.000000	-0.702963
14	4.000000	20.000000	1556.000000	-0.531405
14	4.000000	20.000000	1558.000000	-0.409913
14	4.000000	20.000000	1560.000000	-0.308493
14	4.000000	20.000000	1562.000000	-0.207154
14	4.000000	20.000000	1564.000000	-0.145904
14	4.000000	20.000000	1566.000000	-0.124751
14	4.000000	20.000000	1568.000000	-0.083704
14	4.000000	20.000000	1570.000000	-0.072770
14	4.000000	20.000000	1572.000000	-0.061957
14	4.000000	20.000000	1574.000000	-0.031274
14	4.000000	20.000000	1576.000000	-0.030729
14	4.000000	20.000000	1578.000000	-0.010329
14	4.000000	20.000000	1580.000000	-0.000084
14	4.000000	20.000000	1582.000000	0.000000
14	4.000000	20.000000	1584.000000	0.000000
14	4.000000	20.000000	1586.000000	0.000000
14	4.000000	20.000000	1588.000000	0.000000
14	4.000000	20.000000	1590.000000	0.000000
14	4.000000	20.000000	1592.000000	0.000000
14	4.000000	20.000000	1594.000000	0.000000
14	4.000000	20.000000	1596.000000	0.000000
14	4.000000	20.000000	1598.000000	0.000000
14	4.000000	20.000000	1600.000000	0.000000
14	4.000000	20.000000	1602.000000	0.000000
14	4.000000	20.000000	1604.000000	0.000000
14	4.000000	20.000000	1606.000000	0.000000
14	4.000000	20.000000	1608.000000	0.000000
14	4.000000	20.000000	1610.000000	0.000000
14	4.000000	20.000000	1612.000000	0.000000
14	4.000000	20.000000	1614.000000	0.000000
14	4.000000	20.000000	1616.000000	0.000000
14	4.000000	20.000000	1618.000000	0.000000
15	4.000000	20.000000	1620.000000	0.000015
15	4.000000	20.000000	1622.000000	-0.019939
15	4.000000	20.000000	1624.000000	-0.259858
15	4.000000	20.000000	1626.000000	-0.799740
15	4.000000	20.000000	1628.000000	-1.579581
15	4.000000	20.000000	1630.000000	-2.489380
15	4.000000	20.000000	1632.000000	-3.519134
15	4.000000	20.000000	1634.000000	-4.558839
15	4.000000	20.000000	1636.000000	-5.578492
15	4.000000	20.000000	1638.000000	-6.248092
15	4.000000	20.000000	1640.000000	-6.667635
15	4.000000	20.000000	1642.000000	-6.747118
15	4.000000	20.000000	1644.000000	-6.566539
15	4.000000	20.000000	1646.000000	-6.185895
15	4.000000	20.000000	1648.000000	-5.675182
15	4.000000	20.000000	1650.000000	-5.084399
15	4.000000	20.000000	1652.000000	-4.503542
15	4.000000	20.000000	1654.000000	-3.892609
15	4.000000	20.000000	1656.000000	-3.321596
15	4.000000	20.000000	1658.000000	-2.800502
15	4.000000	20.000000	1660.000000	-2.329322
15	4.000000	20.000000	1662.000000	-1.948055
15	4.000000	20.000000	1664.000000	-1.576698
15	4.000000	20.000000	1666.000000	-1.275247
15	4.000000	20.000000	1668.000000	-1.023701
15	4.000000	20.000000	1670.000000	-0.822055
15	4.000000	20.000000	1672.000000	-0.660308
15	4.000000	20.000000	1674.000000	-0.528456
15	4.000000	20.000000	1676.000000	-0.436497
15	4.000000	20.000000	1678.000000	-0.344428
15	4.000000	20.000000	1680.000000	-0.262247
15	4.000000	20.000000	1682.000000	-0.219949
15	4.000000	20.000000	1684.000000	-0.167534
15	4.000000	20.000000	1686.000000	-0.124997
15	4.000000	20.000000	1688.000000	-0.102336
15	4.000000	20.000000	1690.000000	-0.059548
15	4.000000	20.000000	1692.000000	-0.046630
15	4.000000	20.000000	1694.000000	-0.043580
15	4.000000	20.000000	1696.000000	-0.030395
15	4.000000	20.000000	1698.000000	-0.047072
15	4.000000	20.000000	1700.000000	-0.023608
15	4.000000	20.000000	1702.000000	0.000000
15	4.000000	20.000000	1704.000000	0.000000
15	4.000000	20.000000	1706.000000	0.000000
15	4.000000	20.000000	1708.000000	0.000000
15	4.000000	20.000000	1710.000000	0.000000
15	4.000000	20.000000	1712.000000	0.000000
15	4.000000	20.000000	1714.000000	0.000000
15	4.000000	20.000000	1716.000000	0.000000
15	4.000000	20.000000	1718.000000	0.000000
15	4.000000	20.000000	1720.000000	0.000000
15	4.000000	20.000000	1722.000000	0.000000
15	4.000000	20.000000	1724.000000	0.000000
15	4.000000	20.000000	1726.000000	0.000000
15	4.000000	20.000000	1728.000000	0.000000
15	4.000000	20.000000	1730.000000	0.000000
15	4.000000	20.000000	1732.000000	0.000000
15	4.000000	20.000000	1734.000000	0.000000
15	4.000000	20.000000	1736.000000	0.000000
15	4.000000	20.000000	1738.000000	0.000000
16	4.000000	20.000000	1740.000000	0.020084
16	4.000000	20.000000	1742.000000	0.000329
16	4.000000	20.000000	1744.000000	-0.169271
16	4.000000	20.000000	1746.000000	-0.528726
16	4.000000	20.000000	1748.000000	-1.068043
16	4.000000	20.000000	1750.000000	-1.737230
16	4.000000	20.000000	1752.000000	-2.466296
16	4.000000	20.000000	1754.000000	-3.195249
16	4.000000	20.000000	1756.000000	-3.914096
16	4.000000	20.000000	1758.000000	-4.382846
16	4.000000	20.000000	1760.000000	-4.681507
16	4.000000	20.000000	1762.000000	-4.730087
16	4.000000	20.000000	1764.000000	-4.588595
16	4.000000	20.000000	1766.000000	-4.337037
16	4.000000	20.000000	1768.000000	-3.955423
16	4.000000	20.000000	1770.000000	-3.543760
16	4.000000	20.000000	1772.000000	-3.132056
16	4.000000	20.000000	1774.000000	-2.690321
16	4.000000	20.000000	1776.000000	-2.298561
16	4.000000	20.000000	1778.000000	-1.926784
16	4.000000	20.000000	1780.000000	-1.605000
16	4.000000	20.000000	1782.000000	-1.303216
16	4.000000	20.000000	1784.000000	-1.061439
16	4.000000	20.000000	1786.000000	-0.869679
16	4.000000	20.000000	1788.000000	-0.707944
16	4.000000	20.000000	1790.000000	-0.546240
16	4.000000	20.000000	1792.000000	-0.434577
16	4.000000	20.000000	1794.000000	-0.332963
16	4.000000	20.000000	1796.000000	-0.241405
16	4.000000	20.000000	1798.000000	-0.179913
16	4.000000	20.000000	1800.000000	-0.148493
16	4.000000	20.000000	1802.000000	-0.107154
16	4.000000	20.000000	1804.000000	-0.085904
16	4.000000	20.000000	1806.000000	-0.074751
16	4.000000	20.000000	1808.000000	-0.043704
16	4.000000	20.000000	1810.000000	-0.042770
16	4.000000	20.000000	1812.000000	-0.021957
16	4.000000	20.000000	1814.000000	-0.021274
16	4.000000	20.000000	1816.000000	-0.020729
16	4.000000	20.000000	1818.000000	-0.010329
16	4.000000	20.000000	1820.000000	-0.010084
16	4.000000	20.000000	1822.000000	0.000000
16	4.000000	20.000000	1824.000000	0.000000
16	4.000000	20.000000	1826.000000	0.000000
16	4.000000	20.000000	1828.000000	0.000000
16	4.000000	20.000000	1830.000000	0.000000
16	4.000000	20.000000	1832.000000	0.000000
16	4.000000	20.000000	1834.000000	0.000000
16	4.000000	20.000000	1836.000000	0.000000
16	4.000000	20.000000	1838.000000	0.000000
16	4.000000	20.000000	1840.000000	0.000000
16	4.000000	20.000000	1842.000000	0.000000
16	4.000000	20.000000	1844.000000	0.000000
16	4.000000	20.000000	1846.000000	0.000000
16	4.000000	20.000000	1848.000000	0.000000
16	4.000000	20.000000	1850.000000	0.000000
16	4.000000	20.000000	1852.000000	0.000000
16	4.000000	20.000000	1854.000000	0.000000
16	4.000000	20.000000	1856.000000	0.000000
16	4.000000	20.000000	1858.000000	0.000000
17	4.000000	20.000000	1860.000000	0.010000
17	4.000000	20.000000	1862.000000	-0.010000
17	4.000000	20.000000	1864.000000	-0.130000
17	4.000000	20.000000	1866.000000	-0.410000
17	4.000000	20.000000	1868.000000	-0.820000
17	4.000000	20.000000	1870.000000	-1.310000
17	4.000000	20.000000	1872.000000	-1.830000
17	4.000000	20.000000	1874.000000	-2.370000
17	4.000000	20.000000	1876.000000	-2.870000
17	4.000000	20.000000	1878.000000	-3.200000
17	4.000000	20.000000	1880.000000	-3.380000
17	4.000000	20.000000	1882.000000	-3.420000
17	4.000000	20.000000	1884.000000	-3.300000
17	4.000000	20.000000	1886.000000	-3.110000
17	4.000000	20.000000	1888.000000	-2.830000
17	4.000000	20.000000	1890.000000	-2.520000
17	4.000000	20.000000	1892.000000	-2.220000
17	4.000000	20.000000	1894.000000	-1.920000
17	4.000000	20.000000	1896.000000	-1.630000
17	4.000000	20.000000	1898.000000	-1.350000
17	4.000000	20.000000	1900.000000	-1.130000
17	4.000000	20.000000	1902.000000	-0.920000
17	4.000000	20.000000	1904.000000	-0.730000
17	4.000000	20.000000	1906.000000	-0.590000
17	4.000000	20.000000	1908.000000	-0.450000
17	4.000000	20.000000	1910.000000	-0.350000
17	4.000000	20.000000	1912.000000	-0.270000
17	4.000000	20.000000	1914.000000	-0.210000
17	4.000000	20.000000	1916.000000	-0.170000
17	4.000000	20.000000	1918.000000	-0.120000
17	4.000000	20.000000	1920.000000	-0.100000
17	4.000000	20.000000	1922.000000	-0.090000
17	4.000000	20.000000	1924.000000	-0.060000
17	4.000000	20.000000	1926.000000	-0.040000
17	4.000000	20.000000	1928.000000	-0.050000
17	4.000000	20.000000	1930.000000	-0.020000
17	4.000000	20.000000	1932.000000	-0.030000
17	4.000000	20.000000	1934.000000	-0.020000
17	4.000000	20.000000	1936.000000	-0.010000
17	4.000000	20.000000	1938.000000	-0.020000
17	4.000000	20.000000	1940.000000	-0.010000
17	4.000000	20.000000	1942.000000	0.000000
17	4.000000	20.000000	1944.000000	0.000000
17	4.000000	20.000000	1946.000000	0.000000
17	4.000000	20.000000	1948.000000	0.000000
17	4.000000	20.000000	1950.000000	0.000000
17	4.000000	20.000000	1952.000000	0.000000
17	4.000000	20.000000	1954.000000	0.000000
17	4.000000	20.000000	1956.000000	0.000000
17	4.000000	20.000000	1958.000000	0.000000
17	4.000000	20.000000	1960.000000	0.000000
17	4.000000	20.000000	1962.000000	0.000000
17	4.000000	20.000000	1964.000000	0.000000
17	4.000000	20.000000	1966.000000	0.000000
17	4.000000	20.000000	1968.000000	0.000000
17	4.000000	20.000000	1970.000000	0.000000
17	4.000000	20.000000	1972.000000	0.000000
17	4.000000	20.000000	1974.000000	0.000000
17	4.000000	20.000000	1976.000000	0.000000
17	4.000000	20.000000	1978.000000	0.000000
18	4.000000	20.000000	1980.000000	0.003152
18	4.000000	20.000000	1982.000000	0.006052
18	4.000000	20.000000	1984.000000	-0.091288
18	4.000000	20.000000	1986.000000	-0.298854
18	4.000000	20.000000	1988.000000	-0.596636
18	4.000000	20.000000	1990.000000	-0.964618
18	4.000000	20.000000	1992.000000	-1.372791
18	4.000000	20.000000	1994.000000	-1.781139
18	4.000000	20.000000	1996.000000	-2.139652
18	4.000000	20.000000	1998.000000	-2.398316
18	4.000000	20.000000	2000.000000	-2.547118
18	4.000000	20.000000	2002.000000	-2.566047
18	4.000000	20.000000	2004.000000	-2.485089
18	4.000000	20.000000	2006.000000	-2.334232
18	4.000000	20.000000	2008.000000	-2.123464
18	4.000000	20.000000	2010.000000	-1.892771
18	4.000000	20.000000	2012.000000	-1.662141
18	4.000000	20.000000	2014.000000	-1.431562
18	4.000000	20.000000	2016.000000	-1.211020
18	4.000000	20.000000	2018.000000	-1.030504
18	4.000000	20.000000	2020.000000	-0.860000
18	4.000000	20.000000	2022.000000	-0.709496
18	4.000000	20.000000	2024.000000	-0.578980
18	4.000000	20.000000	2026.000000	-0.458438
18	4.000000	20.000000	2028.000000	-0.367859
18	4.000000	20.000000	2030.000000	-0.307229
18	4.000000	20.000000	2032.000000	-0.256536
18	4.000000	20.000000	2034.000000	-0.195768
18	4.000000	20.000000	2036.000000	-0.154911
18	4.000000	20.000000	2038.000000	-0.113953
18	4.000000	20.000000	2040.000000	-0.112882
18	4.000000	20.000000	2042.000000	-0.101684
18	4.000000	20.000000	2044.000000	-0.070348
18	4.000000	20.000000	2046.000000	-0.058861
18	4.000000	20.000000	2048.000000	-0.037209
18	4.000000	20.000000	2050.000000	-0.025382
18	4.000000	20.000000	2052.000000	-0.023364
18	4.000000	20.000000	2054.000000	-0.021146
18	4.000000	20.000000	2056.000000	-0.018712
18	4.000000	20.000000	2058.000000	-0.026052
18	4.000000	20.000000	2060.000000	-0.013152
18	4.000000	20.000000	2062.000000	0.000000
18	4.000000	20.000000	2064.000000	0.000000
18	4.000000	20.000000	2066.000000	0.000000
18	4.000000	20.000000	2068.000000	0.000000
18	4.000000	20.000000	2070.000000	0.000000
18	4.000000	20.000000	2072.000000	0.000000
18	4.000000	20.000000	2074.000000	0.000000
18	4.000000	20.000000	2076.000000	0.000000
18	4.000000	20.000000	2078.000000	0.000000
18	4.000000	20.000000	2080.000000	0.000000
18	4.000000	20.000000	2082.000000	0.000000
18	4.000000	20.000000	2084.000000	0.000000
18	4.000000	20.000000	2086.000000	0.000000
18	4.000000	20.000000	2088.000000	0.000000
18	4.000000	20.000000	2090.000000	0.000000
18	4.000000	20.000000	2092.000000	0.000000
18	4.000000	20.000000	2094.000000	0.000000
18	4.000000	20.000000	2096.000000	0.000000
18	4.000000	20.000000	2098.000000	0.000000
19	4.000000	20.000000	2100.000000	0.020019
19	4.000000	20.000000	2102.000000	0.020079
19	4.000000	20.000000	2104.000000	-0.059817
19	4.000000	20.000000	2106.000000	-0.229667
19	4.000000	20.000000	2108.000000	-0.449467
19	4.000000	20.000000	2110.000000	-0.729215
19	4.000000	20.000000	2112.000000	-1.038907
19	4.000000	20.000000	2114.000000	-1.338540
19	4.000000	20.000000	2116.000000	-1.618112
19	4.000000	20.000000	2118.000000	-1.787620
19	4.000000	20.000000	2120.000000	-1.897060
19	4.000000	20.000000	2122.000000	-1.896430
19	4.000000	20.000000	2124.000000	-1.845726
19	4.000000	20.000000	2126.000000	-1.724946
19	4.000000	20.000000	2128.000000	-1.584086
19	4.000000	20.000000	2130.000000	-1.393145
19	4.000000	20.000000	2132.000000	-1.232118
19	4.000000	20.000000	2134.000000	-1.041002
19	4.000000	20.000000	2136.000000	-0.899795
19	4.000000	20.000000	2138.000000	-0.748494
19	4.000000	20.000000	2140.000000	-0.617096
19	4.000000	20.000000	2142.000000	-0.535598
19	4.000000	20.000000	2144.000000	-0.433996
19	4.000000	20.000000	2146.000000	-0.362289
19	4.000000	20.000000	2148.000000	-0.290472
19	4.000000	20.000000	2150.000000	-0.228543
19	4.000000	20.000000	2152.000000	-0.186498
19	4.000000	20.000000	2154.000000	-0.154336
19	4.000000	20.000000	2156.000000	-0.132053
19	4.000000	20.000000	2158.000000	-0.089646
19	4.000000	20.000000	2160.000000	-0.067111
19	4.000000	20.000000	2162.000000	-0.054447
19	4.000000	20.000000	2164.000000	-0.021650
19	4.000000	20.000000	2166.000000	-0.038717
19	4.000000	20.000000	2168.000000	-0.015645
19	4.000000	20.000000	2170.000000	-0.022431
19	4.000000	20.000000	2172.000000	-0.019072
19	4.000000	20.000000	2174.000000	-0.005565
19	4.000000	20.000000	2176.000000	-0.011907
19	4.000000	20.000000	2178.000000	0.011904
19	4.000000	20.000000	2180.000000	-0.014128
19	4.000000	20.000000	2182.000000	0.000000
19	4.000000	20.000000	2184.000000	0.000000
19	4.000000	20.000000	2186.000000	0.000000
19	4.000000	20.000000	2188.000000	0.000000
19	4.000000	20.000000	2190.000000	0.000000
19	4.000000	20.000000	2192.000000	0.000000
19	4.000000	20.000000	2194.000000	0.000000
19	4.000000	20.000000	2196.000000	0.000000
19	4.000000	20.000000	2198.000000	0.000000
19	4.000000	20.000000	2200.000000	0.000000
19	4.000000	20.000000	2202.000000	0.000000
19	4.000000	20.000000	2204.000000	0.000000
19	4.000000	20.000000	2206.000000	0.000000
19	4.000000	20.000000	2208.000000	0.000000
19	4.000000	20.000000	2210.000000	0.000000
19	4.000000	20.000000	2212.000000	0.000000
19	4.000000	20.000000	2214.000000	0.000000
19	4.000000	20.000000	2216.000000	0.000000
19	4.000000	20.000000	2218.000000	0.000000
20	4.000000	20.000000	2220.000000	0.011804
20	4.000000	20.000000	2222.000000	0.003536
20	4.000000	20.000000	2224.000000	-0.044802
20	4.000000	20.000000	2226.000000	-0.173210
20	4.000000	20.000000	2228.000000	-0.361685
20	4.000000	20.000000	2230.000000	-0.550226
20	4.000000	20.000000	2232.000000	-0.788832
20	4.000000	20.000000	2234.000000	-1.037502
20	4.000000	20.000000	2236.000000	-1.246233
20	4.000000	20.000000	2238.000000	-1.415025
20	4.000000	20.000000	2240.000000	-1.493877
20	4.000000	20.000000	2242.000000	-1.502786
20	4.000000	20.000000	2244.000000	-1.461751
20	4.000000	20.000000	2246.000000	-1.360772
20	4.000000	20.000000	2248.000000	-1.239846
20	4.000000	20.000000	2250.000000	-1.108973
20	4.000000	20.000000	2252.000000	-0.958150
20	4.000000	20.000000	2254.000000	-0.837376
20	4.000000	20.000000	2256.000000	-0.696651
20	4.000000	20.000000	2258.000000	-0.585972
20	4.000000	20.000000	2260.000000	-0.485339
20	4.000000	20.000000	2262.000000	-0.394749
20	4.000000	20.000000	2264.000000	-0.324202
20	4.000000	20.000000	2266.000000	-0.243696
20	4.000000	20.000000	2268.000000	-0.193229
20	4.000000	20.000000	2270.000000	-0.142800
20	4.000000	20.000000	2272.000000	-0.112409
20	4.000000	20.000000	2274.000000	-0.082053
20	4.000000	20.000000	2276.000000	-0.051730
20	4.000000	20.000000	2278.000000	-0.041441
20	4.000000	20.000000	2280.000000	-0.021182
20	4.000000	20.000000	2282.000000	-0.010954
20	4.000000	20.000000	2284.000000	-0.010754
20	4.000000	20.000000	2286.000000	-0.000581
20	4.000000	20.000000	2288.000000	-0.000433
20	4.000000	20.000000	2290.000000	0.019690
20	4.000000	20.000000	2292.000000	0.009791
20	4.000000	20.000000	2294.000000	0.019870
20	4.000000	20.000000	2296.000000	-0.000071
20	4.000000	20.000000	2298.000000	0.009969
20	4.000000	20.000000	2300.000000	-0.010007
20	4.000000	20.000000	2302.000000	0.000000
20	4.000000	20.000000	2304.000000	0.000000
20	4.000000	20.000000	2306.000000	0.000000
20	4.000000	20.000000	2308.000000	0.000000
20	4.000000	20.000000	2310.000000	0.000000
20	4.000000	20.000000	2312.000000	0.000000
20	4.000000	20.000000	2314.000000	0.000000
20	4.000000	20.000000	2316.000000	0.000000
20	4.000000	20.000000	2318.000000	0.000000
20	4.000000	20.000000	2320.000000	0.000000
20	4.000000	20.000000	2322.000000	0.000000
20	4.000000	20.000000	2324.000000	0.000000
20	4.000000	20.000000	2326.000000	0.000000
20	4.000000	20.000000	2328.000000	0.000000
20	4.000000	20.000000	2330.000000	0.000000
20	4.000000	20.000000	2332.000000	0.000000
20	4.000000	20.000000	2334.000000	0.000000
20	4.000000	20.000000	2336.000000	0.000000
20	4.000000	20.000000	2338.000000	0.000000
21	4.000000	20.000000	2340.000000	0.000001
21	4.000000	20.000000	2342.000000	0.000005
21	4.000000	20.000000	2344.000000	-0.049987
21	4.000000	20.000000	2346.000000	-0.159975
21	4.000000	20.000000	2348.000000	-0.289959
21	4.000000	20.000000	2350.000000	-0.449936
21	4.000000	20.000000	2352.000000	-0.619908
21	4.000000	20.000000	2354.000000	-0.809873
21	4.000000	20.000000	2356.000000	-0.959830
21	4.000000	20.000000	2358.000000	-1.079780
21	4.000000	20.000000	2360.000000	-1.129721
21	4.000000	20.000000	2362.000000	-1.149652
21	4.000000	20.000000	2364.000000	-1.099573
21	4.000000	20.000000	2366.000000	-1.019484
21	4.000000	20.000000	2368.000000	-0.939383
21	4.000000	20.000000	2370.000000	-0.839270
21	4.000000	20.000000	2372.000000	-0.729145
21	4.000000	20.000000	2374.000000	-0.639006
21	4.000000	20.000000	2376.000000	-0.528853
21	4.000000	20.000000	2378.000000	-0.458686
21	4.000000	20.000000	2380.000000	-0.358504
21	4.000000	20.000000	2382.000000	-0.318305
21	4.000000	20.000000	2384.000000	-0.238090
21	4.000000	20.000000	2386.000000	-0.187858
21	4.000000	20.000000	2388.000000	-0.157608
21	4.000000	20.000000	2390.000000	-0.107340
21	4.000000	20.000000	2392.000000	-0.077052
21	4.000000	20.000000	2394.000000	-0.056745
21	4.000000	20.000000	2396.000000	-0.056417
21	4.000000	20.000000	2398.000000	-0.046068
21	4.000000	20.000000	2400.000000	-0.025698
21	4.000000	20.000000	2402.000000	-0.025305
21	4.000000	20.000000	2404.000000	0.015111
21	4.000000	20.000000	2406.000000	0.005551
21	4.000000	20.000000	2408.000000	0.016015
21	4.000000	20.000000	2410.000000	0.006504
21	4.000000	20.000000	2412.000000	0.007019
21	4.000000	20.000000	2414.000000	0.017560
21	4.000000	20.000000	2416.000000	-0.001872
21	4.000000	20.000000	2418.000000	0.018724
21	4.000000	20.000000	2420.000000	-0.000653
21	4.000000	20.000000	2422.000000	0.000000
21	4.000000	20.000000	2424.000000	0.000000
21	4.000000	20.000000	2426.000000	0.000000
21	4.000000	20.000000	2428.000000	0.000000
21	4.000000	20.000000	2430.000000	0.000000
21	4.000000	20.000000	2432.000000	0.000000
21	4.000000	20.000000	2434.000000	0.000000
21	4.000000	20.000000	2436.000000	0.000000
21	4.000000	20.000000	2438.000000	0.000000
21	4.000000	20.000000	2440.000000	0.000000
21	4.000000	20.000000	2442.000000	0.000000
21	4.000000	20.000000	2444.000000	0.000000
21	4.000000	20.000000	2446.000000	0.000000
21	4.000000	20.000000	2448.000000	0.000000
21	4.000000	20.000000	2450.000000	0.000000
21	4.000000	20.000000	2452.000000	0.000000
21	4.000000	20.000000	2454.000000	0.000000
21	4.000000	20.000000	2456.000000	0.000000
21	4.000000	20.000000	2458.000000	0.000000
