# Supplementary material for: Isothermal titration calorimetry and surface plasmon resonance analysis using the dynamic approach
Source: Biochem Biophys Rep. 2019 Dec 17;21:100712. doi: 10.1016/j.bbrep.2019.100712 (PMC6926116; doi:10.1016/j.bbrep.2019.100712)
Supplement: Multimedia component 2 [file mmc2.zip › Figure_3/RNASE/Fit.txt]

Data: Data1_NDH
Model: OneSites
Chi^2/DoF = 2858
N	1.02	0.00161 Sites
K	5.59E4	1.03E3 M-1
DH	-1.354E4	29.47 cal/mol
DS	-21.8 cal/mol/deg
