# Supplementary material for: Isothermal titration calorimetry and surface plasmon resonance analysis using the dynamic approach
Source: Biochem Biophys Rep. 2019 Dec 17;21:100712. doi: 10.1016/j.bbrep.2019.100712 (PMC6926116; doi:10.1016/j.bbrep.2019.100712)
Supplement: Multimedia component 2 [file mmc2.zip › Figure_3/RNASE/Limits]

% K_on, K_off, N, Del_H, Del_H_dilution, V_0 (uL), Tau_lig (Hz), Tau_heat(Hz),P(uM),L(uM), Amp, Slope,Baseline, Lig_inj_vol (13+provide more than no of injections)
2000	1000000.0	1	1
0.05	3	1	1
1.0	2	1	1
-10000	-10000	-1	1
500	-100	-1	1
1345	1345	1	1
8	3	1	1
4	3	1	1
651	651	1	1
21160	21160	1	1
1.0	1.0	1	1
0	0	1	1
0	0	1	1
0	1	1	1
0	1	1	1
0	1	1	1
0	1	1	1
0	1	1	1
0	1	1	1
0	1	1	1
0	1	1	1
0	1	1	1
0	1	1	1
0	1	1	1
0	1	1	1
0	1	1	1
0	1	1	1
0	1	1	1
0	1	1	1
0	1	1	1
0	1	1	1
0	1	1	1
0	1	1	1
0	1	1	1
