# Supplementary material for: Isothermal titration calorimetry and surface plasmon resonance analysis using the dynamic approach
Source: Biochem Biophys Rep. 2019 Dec 17;21:100712. doi: 10.1016/j.bbrep.2019.100712 (PMC6926116; doi:10.1016/j.bbrep.2019.100712)
Supplement: Multimedia component 2 [file mmc2.zip › Figure_3/RNASE/Results_out]

The fitted parameters with standard error and confidence interval at 95% level (alpha=5%)
_________________________________________________________________________________________

1149.267228	+/-	57.955366	[1035.561729 to 1262.972728]
0.024169	+/-	0.001404	[0.021414 to 0.026924]
1.358908	+/-	0.004750	[1.349589 to 1.368227]
-10202.021409	+/-	6.528796	[-10214.830578 to -10189.212241]
-134.960023	+/-	37.077707	[-207.704611 to -62.215435]
1345.000000	+/-	0.000000	[1345.000000 to 1345.000000]
7.111544	+/-	1.286319	[4.587850 to 9.635238]
6.468302	+/-	1.297753	[3.922176 to 9.014428]
651.000000	+/-	0.000000	[651.000000 to 651.000000]
21160.000000	+/-	0.000000	[21160.000000 to 21160.000000]
1.000000	+/-	0.000000	[1.000000 to 1.000000]
0.000000	+/-	0.000000	[0.000000 to 0.000000]
0.000000	+/-	0.000000	[0.000000 to 0.000000]
0.000000	+/-	0.000000	[0.000000 to 0.000000]
0.000000	+/-	0.000000	[0.000000 to 0.000000]
0.000000	+/-	0.000000	[0.000000 to 0.000000]
0.000000	+/-	0.000000	[0.000000 to 0.000000]
0.000000	+/-	0.000000	[0.000000 to 0.000000]
0.000000	+/-	0.000000	[0.000000 to 0.000000]
0.000000	+/-	0.000000	[0.000000 to 0.000000]
0.000000	+/-	0.000000	[0.000000 to 0.000000]
0.000000	+/-	0.000000	[0.000000 to 0.000000]
0.000000	+/-	0.000000	[0.000000 to 0.000000]
0.000000	+/-	0.000000	[0.000000 to 0.000000]
0.000000	+/-	0.000000	[0.000000 to 0.000000]
0.000000	+/-	0.000000	[0.000000 to 0.000000]
0.000000	+/-	0.000000	[0.000000 to 0.000000]
0.000000	+/-	0.000000	[0.000000 to 0.000000]
0.000000	+/-	0.000000	[0.000000 to 0.000000]
0.000000	+/-	0.000000	[0.000000 to 0.000000]
0.000000	+/-	0.000000	[0.000000 to 0.000000]
0.000000	+/-	0.000000	[0.000000 to 0.000000]
0.000000	+/-	0.000000	[0.000000 to 0.000000]
0.000000	+/-	0.000000	[0.000000 to 0.000000]


The fitted data and its confidence interval at 95% level (alpha=5%)
___________________________________________________________________

x_expt	 y_exp	y_pred	[y_ci_lower	y_ci_upper]
---------------------------------------------------

0.000000	0.000000	0.000000 [0.000000 to 0.000000]
2.000000	0.000000	-0.000000 [-0.000000 to 0.000000]
4.000000	0.000000	-0.000000 [-0.000000 to 0.000000]
6.000000	0.000000	-0.000000 [-0.000000 to 0.000000]
8.000000	0.000000	-0.000000 [-0.000000 to 0.000000]
10.000000	0.014718	-0.000000 [-0.000000 to 0.000000]
12.000000	0.029156	-0.000000 [-0.000000 to 0.000000]
14.000000	0.013311	-0.000000 [-0.000000 to 0.000000]
16.000000	0.027179	-0.000000 [-0.000000 to 0.000000]
18.000000	0.020756	-0.000000 [-0.000000 to 0.000000]
20.000000	0.024040	-0.000000 [-0.000000 to 0.000000]
22.000000	0.017027	-0.000000 [-0.000000 to 0.000000]
24.000000	0.029714	-0.000000 [-0.000000 to 0.000000]
26.000000	0.012098	-0.000000 [-0.000000 to 0.000000]
28.000000	0.014174	-0.000000 [-0.000000 to 0.000000]
30.000000	0.005940	-0.000000 [-0.000000 to 0.000000]
32.000000	-0.002607	-0.000000 [-0.000000 to 0.000000]
34.000000	-0.001472	-0.000000 [-0.000000 to 0.000000]
36.000000	-0.000656	-0.000000 [-0.000000 to 0.000000]
38.000000	-0.010165	-0.000000 [-0.000000 to 0.000000]
40.000000	0.000000	-0.000000 [-0.000000 to 0.000000]
42.000000	0.000000	-0.000000 [-0.000000 to 0.000000]
44.000000	0.000000	-0.000000 [-0.000000 to 0.000000]
46.000000	0.000000	-0.000000 [-0.000000 to 0.000000]
48.000000	0.000000	-0.000000 [-0.000000 to 0.000000]
50.000000	0.000000	-0.000000 [-0.000000 to 0.000000]
52.000000	0.000000	-0.000000 [-0.000000 to 0.000000]
54.000000	0.000000	-0.000000 [-0.000000 to 0.000000]
56.000000	0.000000	-0.000000 [-0.000000 to 0.000000]
58.000000	0.000000	-0.000000 [-0.000000 to 0.000000]
60.000000	0.010392	-0.000000 [-0.000000 to 0.000000]
62.000000	-0.249436	-0.964450 [-0.986988 to -0.941911]
64.000000	-2.089484	-4.568692 [-4.627215 to -4.510168]
66.000000	-6.129755	-9.913685 [-10.015195 to -9.812176]
68.000000	-11.630250	-15.933162 [-16.090435 to -15.775890]
70.000000	-18.720970	-21.937217 [-22.141765 to -21.732669]
72.000000	-25.841917	-27.538567 [-27.771884 to -27.305249]
74.000000	-33.203093	-32.548453 [-32.793298 to -32.303607]
76.000000	-39.624499	-36.900888 [-37.145901 to -36.655875]
78.000000	-43.426136	-40.602161 [-40.842321 to -40.362001]
80.000000	-44.758007	-43.698140 [-43.933242 to -43.463039]
82.000000	-43.850112	-45.325309 [-45.562721 to -45.087897]
84.000000	-41.522453	-43.899989 [-44.136591 to -43.663386]
86.000000	-38.395032	-40.362832 [-40.594579 to -40.131086]
88.000000	-34.847850	-35.804024 [-36.041784 to -35.566264]
90.000000	-30.700909	-30.959054 [-31.207795 to -30.710313]
92.000000	-26.554211	-26.265479 [-26.518743 to -26.012215]
94.000000	-22.647756	-21.958697 [-22.206460 to -21.710933]
96.000000	-18.861547	-18.145073 [-18.379693 to -17.910453]
98.000000	-15.585585	-14.852041 [-15.070056 to -14.634025]
100.000000	-12.689871	-12.061271 [-12.262781 to -11.859761]
102.000000	-10.194407	-9.730134 [-9.917227 to -9.543041]
104.000000	-8.249195	-7.805225 [-7.980418 to -7.630032]
106.000000	-6.514236	-6.230594 [-6.395803 to -6.065385]
108.000000	-5.009531	-4.952489 [-5.108674 to -4.796304]
110.000000	-3.865083	-3.921856 [-4.069155 to -3.774557]
112.000000	-2.910892	-3.095423 [-3.233477 to -2.957369]
114.000000	-2.166960	-2.435932 [-2.564213 to -2.307651]
116.000000	-1.593290	-1.911876 [-2.029916 to -1.793835]
118.000000	-1.139881	-1.496984 [-1.604508 to -1.389460]
120.000000	-0.806737	-1.169596 [-1.266570 to -1.072621]
122.000000	-0.553858	-0.912011 [-0.998644 to -0.825379]
124.000000	-0.381246	-0.706654 [-0.783166 to -0.630142]
126.000000	-0.258902	-0.549822 [-0.617008 to -0.482637]
128.000000	-0.166828	-0.427166 [-0.485717 to -0.368616]
130.000000	-0.095026	-0.331421 [-0.382091 to -0.280751]
132.000000	-0.043496	-0.256812 [-0.300379 to -0.213245]
134.000000	-0.012242	-0.198767 [-0.236003 to -0.161530]
136.000000	-0.001263	-0.153673 [-0.185324 to -0.122022]
138.000000	0.009437	-0.118690 [-0.145456 to -0.091924]
140.000000	0.009859	-0.091583 [-0.114111 to -0.069055]
142.000000	0.000000	-0.070605 [-0.089483 to -0.051727]
144.000000	0.000000	-0.054387 [-0.070141 to -0.038633]
146.000000	0.000000	-0.041861 [-0.054959 to -0.028764]
148.000000	0.000000	-0.032197 [-0.043047 to -0.021347]
150.000000	0.000000	-0.024747 [-0.033705 to -0.015788]
152.000000	0.000000	-0.019008 [-0.026381 to -0.011635]
154.000000	0.000000	-0.014591 [-0.020642 to -0.008540]
156.000000	0.000000	-0.011194 [-0.016146 to -0.006242]
158.000000	0.000000	-0.008583 [-0.012625 to -0.004541]
160.000000	0.000000	-0.006578 [-0.009869 to -0.003287]
162.000000	0.000000	-0.005038 [-0.007712 to -0.002365]
164.000000	0.000000	-0.003857 [-0.006025 to -0.001690]
166.000000	0.000000	-0.002952 [-0.004705 to -0.001199]
168.000000	0.000000	-0.002258 [-0.003673 to -0.000843]
170.000000	0.000000	-0.001727 [-0.002867 to -0.000586]
172.000000	0.000000	-0.001320 [-0.002237 to -0.000403]
174.000000	0.000000	-0.001008 [-0.001745 to -0.000272]
176.000000	0.000000	-0.000770 [-0.001361 to -0.000180]
178.000000	0.000000	-0.000588 [-0.001061 to -0.000116]
180.000000	0.010075	-0.000449 [-0.000827 to -0.000071]
182.000000	-0.239699	-0.903456 [-0.926152 to -0.880760]
184.000000	-1.929325	-4.362582 [-4.423546 to -4.301618]
186.000000	-6.058802	-9.580012 [-9.675195 to -9.484829]
188.000000	-11.518133	-15.510709 [-15.650855 to -15.370562]
190.000000	-18.177318	-21.457045 [-21.639310 to -21.274780]
192.000000	-25.476359	-27.021625 [-27.231604 to -26.811646]
194.000000	-32.795255	-32.008073 [-32.230554 to -31.785591]
196.000000	-39.094010	-36.345230 [-36.569573 to -36.120886]
198.000000	-43.142623	-40.035980 [-40.257237 to -39.814724]
200.000000	-44.541095	-43.123984 [-43.341700 to -42.906267]
202.000000	-43.779428	-44.809936 [-45.030808 to -44.589064]
204.000000	-41.507623	-43.539662 [-43.763121 to -43.316203]
206.000000	-38.425681	-40.147118 [-40.368023 to -39.926214]
208.000000	-34.893603	-35.693039 [-35.917434 to -35.468643]
210.000000	-30.681390	-30.916695 [-31.148426 to -30.684963]
212.000000	-26.659043	-26.265232 [-26.499582 to -26.030882]
214.000000	-22.756563	-21.982443 [-22.211438 to -21.753448]
216.000000	-19.053951	-18.180919 [-18.398446 to -17.963392]
218.000000	-15.731209	-14.892460 [-15.095999 to -14.688920]
220.000000	-12.838337	-12.101711 [-12.291787 to -11.911634]
222.000000	-10.355336	-9.768022 [-9.946701 to -9.589342]
224.000000	-8.372209	-7.839274 [-8.008704 to -7.669843]
226.000000	-6.648954	-6.260323 [-6.421874 to -6.098771]
228.000000	-5.175575	-4.977903 [-5.131969 to -4.823838]
230.000000	-3.962071	-3.943234 [-4.089465 to -3.797002]
232.000000	-3.018444	-3.113177 [-3.250846 to -2.975508]
234.000000	-2.274695	-2.450525 [-2.578839 to -2.322211]
236.000000	-1.670826	-1.923770 [-2.042084 to -1.805455]
238.000000	-1.226836	-1.506609 [-1.614531 to -1.398687]
240.000000	-0.862727	-1.177337 [-1.274759 to -1.079914]
242.000000	-0.608501	-0.918205 [-1.005291 to -0.831120]
244.000000	-0.434158	-0.711566 [-0.788511 to -0.634622]
246.000000	-0.309700	-0.553724 [-0.621308 to -0.486139]
248.000000	-0.215127	-0.430254 [-0.489164 to -0.371344]
250.000000	-0.140440	-0.333857 [-0.384844 to -0.282870]
252.000000	-0.095641	-0.258729 [-0.302573 to -0.214885]
254.000000	-0.060731	-0.200271 [-0.237747 to -0.162795]
256.000000	-0.045711	-0.154852 [-0.186707 to -0.122996]
258.000000	-0.030582	-0.119611 [-0.146551 to -0.092670]
260.000000	-0.015344	-0.092302 [-0.114977 to -0.069627]
262.000000	0.000000	-0.071164 [-0.090166 to -0.052163]
264.000000	0.000000	-0.054822 [-0.070680 to -0.038964]
266.000000	0.000000	-0.042199 [-0.055383 to -0.029015]
268.000000	0.000000	-0.032459 [-0.043381 to -0.021537]
270.000000	0.000000	-0.024949 [-0.033967 to -0.015932]
272.000000	0.000000	-0.019165 [-0.026587 to -0.011742]
274.000000	0.000000	-0.014712 [-0.020804 to -0.008621]
276.000000	0.000000	-0.011288 [-0.016273 to -0.006302]
278.000000	0.000000	-0.008655 [-0.012724 to -0.004586]
280.000000	0.000000	-0.006633 [-0.009947 to -0.003320]
282.000000	0.000000	-0.005081 [-0.007773 to -0.002390]
284.000000	0.000000	-0.003890 [-0.006072 to -0.001709]
286.000000	0.000000	-0.002977 [-0.004742 to -0.001212]
288.000000	0.000000	-0.002278 [-0.003703 to -0.000853]
290.000000	0.000000	-0.001742 [-0.002890 to -0.000594]
292.000000	0.000000	-0.001331 [-0.002255 to -0.000408]
294.000000	0.000000	-0.001017 [-0.001759 to -0.000276]
296.000000	0.000000	-0.000777 [-0.001372 to -0.000182]
298.000000	0.000000	-0.000593 [-0.001069 to -0.000117]
300.000000	-0.009749	-0.000453 [-0.000833 to -0.000072]
302.000000	-0.289012	-0.838121 [-0.860747 to -0.815494]
304.000000	-2.137813	-4.131200 [-4.196061 to -4.066339]
306.000000	-6.066178	-9.193870 [-9.287912 to -9.099828]
308.000000	-11.504129	-15.012896 [-15.139489 to -14.886302]
310.000000	-18.121691	-20.884863 [-21.045595 to -20.724130]
312.000000	-25.388889	-26.400979 [-26.586715 to -26.215244]
314.000000	-32.665747	-31.355617 [-31.554128 to -31.157106]
316.000000	-38.922289	-35.671182 [-35.873079 to -35.469285]
318.000000	-42.468539	-39.346284 [-39.546899 to -39.145669]
320.000000	-43.564522	-42.421801 [-42.620489 to -42.223113]
322.000000	-42.590262	-44.166498 [-44.368616 to -43.964381]
324.000000	-40.375784	-43.070686 [-43.277852 to -42.863521]
326.000000	-37.501111	-39.852185 [-40.060017 to -39.644352]
328.000000	-34.066268	-35.529937 [-35.739928 to -35.319945]
330.000000	-30.191280	-30.842866 [-31.056532 to -30.629200]
332.000000	-26.176169	-26.247877 [-26.461601 to -26.034153]
334.000000	-22.330962	-21.998526 [-22.206473 to -21.790579]
336.000000	-18.735682	-18.215013 [-18.412968 to -18.017057]
338.000000	-15.380353	-14.934610 [-15.121370 to -14.747850]
340.000000	-12.645000	-12.145752 [-12.322512 to -11.968993]
342.000000	-10.169647	-9.810345 [-9.979224 to -9.641466]
344.000000	-8.224318	-7.877948 [-8.040680 to -7.715216]
346.000000	-6.529038	-6.294493 [-6.451797 to -6.137188]
348.000000	-5.093831	-5.007373 [-5.158976 to -4.855771]
350.000000	-3.918720	-3.968193 [-4.113178 to -3.823208]
352.000000	-2.953732	-3.134020 [-3.271230 to -2.996810]
354.000000	-2.208889	-2.467734 [-2.596074 to -2.339394]
356.000000	-1.634216	-1.937847 [-2.056467 to -1.819227]
358.000000	-1.189738	-1.518036 [-1.626410 to -1.409662]
360.000000	-0.845478	-1.186552 [-1.284488 to -1.088617]
362.000000	-0.581461	-0.925596 [-1.013206 to -0.837986]
364.000000	-0.387711	-0.717440 [-0.794886 to -0.639995]
366.000000	-0.264253	-0.558396 [-0.626441 to -0.490351]
368.000000	-0.161111	-0.433957 [-0.493280 to -0.374635]
370.000000	-0.088309	-0.336783 [-0.388135 to -0.285431]
372.000000	-0.055871	-0.261034 [-0.305197 to -0.216872]
374.000000	-0.033822	-0.202082 [-0.239835 to -0.164330]
376.000000	-0.012187	-0.156272 [-0.188365 to -0.124178]
378.000000	0.009012	-0.120722 [-0.147864 to -0.093579]
380.000000	0.009749	-0.093169 [-0.116016 to -0.070322]
382.000000	0.000000	-0.071841 [-0.090987 to -0.052694]
384.000000	0.000000	-0.055348 [-0.071328 to -0.039368]
386.000000	0.000000	-0.042608 [-0.055894 to -0.029322]
388.000000	0.000000	-0.032776 [-0.043783 to -0.021769]
390.000000	0.000000	-0.025195 [-0.034283 to -0.016107]
392.000000	0.000000	-0.019355 [-0.026836 to -0.011874]
394.000000	0.000000	-0.014859 [-0.020999 to -0.008720]
396.000000	0.000000	-0.011401 [-0.016426 to -0.006377]
398.000000	0.000000	-0.008743 [-0.012845 to -0.004641]
400.000000	0.000000	-0.006701 [-0.010041 to -0.003361]
402.000000	0.000000	-0.005133 [-0.007847 to -0.002420]
404.000000	0.000000	-0.003931 [-0.006130 to -0.001731]
406.000000	0.000000	-0.003008 [-0.004788 to -0.001229]
408.000000	0.000000	-0.002301 [-0.003738 to -0.000865]
410.000000	0.000000	-0.001760 [-0.002918 to -0.000602]
412.000000	0.000000	-0.001345 [-0.002276 to -0.000414]
414.000000	0.000000	-0.001028 [-0.001776 to -0.000280]
416.000000	0.000000	-0.000785 [-0.001385 to -0.000186]
418.000000	0.000000	-0.000600 [-0.001079 to -0.000120]
420.000000	0.010251	-0.000458 [-0.000841 to -0.000074]
422.000000	-0.239012	-0.768569 [-0.790802 to -0.746336]
424.000000	-1.967813	-3.870938 [-3.940574 to -3.801302]
426.000000	-5.766178	-8.743380 [-8.842673 to -8.644087]
428.000000	-11.284129	-14.418350 [-14.539341 to -14.297358]
430.000000	-17.681691	-20.190813 [-20.334954 to -20.046673]
432.000000	-24.698889	-25.639834 [-25.803518 to -25.476151]
434.000000	-31.795747	-30.548683 [-30.723920 to -30.373445]
436.000000	-38.102289	-34.831689 [-35.011273 to -34.652104]
438.000000	-41.488539	-38.481995 [-38.661982 to -38.302008]
440.000000	-42.574522	-41.536884 [-41.716610 to -41.357158]
442.000000	-41.700262	-43.336915 [-43.519476 to -43.154354]
444.000000	-39.555784	-42.435551 [-42.623762 to -42.247341]
446.000000	-36.971111	-39.426995 [-39.619529 to -39.234461]
448.000000	-33.616268	-35.273178 [-35.468230 to -35.078126]
450.000000	-29.851280	-30.705529 [-30.901199 to -30.509858]
452.000000	-26.006169	-26.189472 [-26.382051 to -25.996892]
454.000000	-22.180962	-21.989383 [-22.174881 to -21.803885]
456.000000	-18.685682	-18.234624 [-18.411027 to -18.058222]
458.000000	-15.440353	-14.969343 [-15.137244 to -14.801443]
460.000000	-12.595000	-12.186866 [-12.348502 to -12.025231]
462.000000	-10.139647	-9.852469 [-10.010167 to -9.694772]
464.000000	-8.194318	-7.917979 [-8.073036 to -7.762922]
466.000000	-6.469038	-6.330810 [-6.483207 to -6.178412]
468.000000	-5.103831	-5.039299 [-5.188004 to -4.890595]
470.000000	-3.908720	-3.995625 [-4.139088 to -3.852163]
472.000000	-2.963732	-3.157187 [-3.293771 to -3.020603]
474.000000	-2.198889	-2.487036 [-2.615310 to -2.358762]
476.000000	-1.614216	-1.953754 [-2.072638 to -1.834871]
478.000000	-1.169738	-1.531029 [-1.639845 to -1.422214]
480.000000	-0.825478	-1.197086 [-1.295546 to -1.098626]
482.000000	-0.561461	-0.934082 [-1.022235 to -0.845929]
484.000000	-0.387711	-0.724211 [-0.802187 to -0.646235]
486.000000	-0.254253	-0.563801 [-0.632346 to -0.495255]
488.000000	-0.171111	-0.438254 [-0.498036 to -0.378472]
490.000000	-0.108309	-0.340187 [-0.391950 to -0.288424]
492.000000	-0.075871	-0.263722 [-0.308246 to -0.219198]
494.000000	-0.053822	-0.204199 [-0.242264 to -0.166134]
496.000000	-0.022187	-0.157934 [-0.190296 to -0.125572]
498.000000	-0.010988	-0.122024 [-0.149396 to -0.094652]
500.000000	-0.010251	-0.094188 [-0.117229 to -0.071147]
502.000000	0.000000	-0.072636 [-0.091946 to -0.053325]
504.000000	0.000000	-0.055968 [-0.072085 to -0.039850]
506.000000	0.000000	-0.043090 [-0.056491 to -0.029689]
508.000000	0.000000	-0.033150 [-0.044253 to -0.022048]
510.000000	0.000000	-0.025486 [-0.034654 to -0.016318]
512.000000	0.000000	-0.019580 [-0.027127 to -0.012034]
514.000000	0.000000	-0.015034 [-0.021227 to -0.008840]
516.000000	0.000000	-0.011536 [-0.016605 to -0.006466]
518.000000	0.000000	-0.008847 [-0.012985 to -0.004708]
520.000000	0.000000	-0.006781 [-0.010151 to -0.003411]
522.000000	0.000000	-0.005195 [-0.007933 to -0.002457]
524.000000	0.000000	-0.003978 [-0.006198 to -0.001758]
526.000000	0.000000	-0.003045 [-0.004841 to -0.001249]
528.000000	0.000000	-0.002330 [-0.003780 to -0.000880]
530.000000	0.000000	-0.001782 [-0.002950 to -0.000613]
532.000000	0.000000	-0.001362 [-0.002302 to -0.000422]
534.000000	0.000000	-0.001041 [-0.001796 to -0.000286]
536.000000	0.000000	-0.000795 [-0.001400 to -0.000190]
538.000000	0.000000	-0.000607 [-0.001092 to -0.000123]
540.000000	0.010218	-0.000463 [-0.000851 to -0.000076]
542.000000	-0.199144	-0.694768 [-0.716270 to -0.673266]
544.000000	-2.028105	-3.577436 [-3.651733 to -3.503140]
546.000000	-5.816687	-8.214004 [-8.324092 to -8.103915]
548.000000	-10.864911	-13.699044 [-13.826276 to -13.571811]
550.000000	-17.232799	-19.333688 [-19.473052 to -19.194324]
552.000000	-24.110370	-24.685524 [-24.835969 to -24.535080]
554.000000	-30.987647	-29.524965 [-29.683339 to -29.366590]
556.000000	-37.314650	-33.756257 [-33.918666 to -33.593847]
558.000000	-40.791400	-37.365457 [-37.529511 to -37.201404]
560.000000	-42.227919	-40.385089 [-40.550496 to -40.219683]
562.000000	-41.614227	-42.230981 [-42.397501 to -42.064461]
564.000000	-39.550346	-41.541765 [-41.711423 to -41.372107]
566.000000	-36.886296	-38.785138 [-38.961980 to -38.608296]
568.000000	-33.282099	-34.848242 [-35.029802 to -34.666683]
570.000000	-29.587776	-30.443826 [-30.624504 to -30.263148]
572.000000	-25.713347	-26.041973 [-26.216367 to -25.867579]
574.000000	-21.928834	-21.917858 [-22.082753 to -21.752963]
576.000000	-18.404258	-18.211371 [-18.366794 to -18.055949]
578.000000	-15.199639	-14.975144 [-15.123889 to -14.826400]
580.000000	-12.425000	-12.208822 [-12.354665 to -12.062979]
582.000000	-10.010361	-9.882193 [-10.027975 to -9.736411]
584.000000	-8.105742	-7.950212 [-8.096910 to -7.803514]
586.000000	-6.441166	-6.362418 [-6.509303 to -6.215533]
588.000000	-5.046653	-5.068552 [-5.213837 to -4.923267]
590.000000	-3.872224	-4.021697 [-4.163196 to -3.880198]
592.000000	-2.957901	-3.179815 [-3.315410 to -3.044221]
594.000000	-2.183704	-2.506293 [-2.634204 to -2.378383]
596.000000	-1.639654	-1.969896 [-2.088805 to -1.850988]
598.000000	-1.175773	-1.544397 [-1.653467 to -1.435327]
600.000000	-0.832081	-1.208049 [-1.306886 to -1.109212]
602.000000	-0.588600	-0.942999 [-1.031585 to -0.854414]
604.000000	-0.405350	-0.731386 [-0.809804 to -0.652969]
606.000000	-0.252353	-0.569569 [-0.638540 to -0.500597]
608.000000	-0.169630	-0.442868 [-0.503043 to -0.382693]
610.000000	-0.107201	-0.343862 [-0.395984 to -0.291740]
612.000000	-0.045089	-0.266638 [-0.311483 to -0.221793]
614.000000	-0.023313	-0.206505 [-0.244854 to -0.168156]
616.000000	-0.001895	-0.159752 [-0.192362 to -0.127143]
618.000000	0.009144	-0.123454 [-0.151040 to -0.095869]
620.000000	-0.000218	-0.095310 [-0.118534 to -0.072085]
622.000000	0.000000	-0.073514 [-0.092981 to -0.054047]
624.000000	0.000000	-0.056654 [-0.072903 to -0.040404]
626.000000	0.000000	-0.043625 [-0.057137 to -0.030113]
628.000000	0.000000	-0.033567 [-0.044763 to -0.022371]
630.000000	0.000000	-0.025810 [-0.035056 to -0.016563]
632.000000	0.000000	-0.019832 [-0.027443 to -0.012220]
634.000000	0.000000	-0.015228 [-0.021476 to -0.008981]
636.000000	0.000000	-0.011687 [-0.016801 to -0.006572]
638.000000	0.000000	-0.008964 [-0.013139 to -0.004788]
640.000000	0.000000	-0.006871 [-0.010272 to -0.003471]
642.000000	0.000000	-0.005265 [-0.008028 to -0.002502]
644.000000	0.000000	-0.004032 [-0.006272 to -0.001792]
646.000000	0.000000	-0.003086 [-0.004899 to -0.001274]
648.000000	0.000000	-0.002361 [-0.003825 to -0.000898]
650.000000	0.000000	-0.001806 [-0.002986 to -0.000627]
652.000000	0.000000	-0.001381 [-0.002330 to -0.000432]
654.000000	0.000000	-0.001055 [-0.001817 to -0.000293]
656.000000	0.000000	-0.000806 [-0.001417 to -0.000195]
658.000000	0.000000	-0.000616 [-0.001105 to -0.000126]
660.000000	0.010318	-0.000470 [-0.000861 to -0.000079]
662.000000	-0.238749	-0.616736 [-0.637096 to -0.596376]
664.000000	-1.857230	-3.247276 [-3.324972 to -3.169580]
666.000000	-5.385158	-7.588941 [-7.712641 to -7.465241]
668.000000	-10.242563	-12.819515 [-12.964392 to -12.674638]
670.000000	-16.439475	-18.257849 [-18.409856 to -18.105842]
672.000000	-22.975926	-23.463555 [-23.618644 to -23.308467]
674.000000	-29.581946	-28.192900 [-28.350390 to -28.035409]
676.000000	-35.807566	-32.338761 [-32.498311 to -32.179211]
678.000000	-39.222816	-35.877875 [-36.039445 to -35.716305]
680.000000	-40.807728	-38.836147 [-39.000419 to -38.671876]
682.000000	-40.412332	-40.707801 [-40.870801 to -40.544802]
684.000000	-38.666660	-40.240790 [-40.401002 to -40.080578]
686.000000	-36.270741	-37.780915 [-37.948379 to -37.613452]
688.000000	-32.844606	-34.122139 [-34.297418 to -33.946861]
690.000000	-29.118287	-29.942826 [-30.118097 to -29.767554]
692.000000	-25.291815	-25.709716 [-25.876818 to -25.542614]
694.000000	-21.685219	-21.706277 [-21.860861 to -21.551693]
696.000000	-18.098530	-18.083209 [-18.225899 to -17.940519]
698.000000	-15.051781	-14.902988 [-15.038271 to -14.767705]
700.000000	-12.275000	-12.173170 [-12.306620 to -12.039720]
702.000000	-9.878219	-9.869516 [-10.005051 to -9.733980]
704.000000	-8.021470	-7.951332 [-8.090168 to -7.812497]
706.000000	-6.374781	-6.371248 [-6.512389 to -6.230107]
708.000000	-4.998185	-5.081160 [-5.222391 to -4.939928]
710.000000	-3.851713	-4.035624 [-4.174339 to -3.896910]
712.000000	-2.925394	-3.193595 [-3.327324 to -3.059866]
714.000000	-2.189259	-2.519111 [-2.645809 to -2.392412]
716.000000	-1.623340	-1.981355 [-2.099508 to -1.863203]
718.000000	-1.177668	-1.554364 [-1.662992 to -1.445736]
720.000000	-0.842272	-1.216543 [-1.315151 to -1.117935]
722.000000	-0.577184	-0.950127 [-1.038622 to -0.861631]
724.000000	-0.412434	-0.737272 [-0.815689 to -0.658855]
726.000000	-0.268054	-0.574401 [-0.643423 to -0.505378]
728.000000	-0.174074	-0.446803 [-0.507060 to -0.386546]
730.000000	-0.130525	-0.347045 [-0.399263 to -0.294827]
732.000000	-0.067437	-0.269198 [-0.314137 to -0.224260]
734.000000	-0.034842	-0.208554 [-0.246990 to -0.170118]
736.000000	-0.022770	-0.161385 [-0.194080 to -0.128690]
738.000000	-0.001251	-0.124750 [-0.152416 to -0.097085]
740.000000	0.009682	-0.096335 [-0.119633 to -0.073037]
742.000000	0.000000	-0.074322 [-0.093857 to -0.054788]
744.000000	0.000000	-0.057290 [-0.073601 to -0.040978]
746.000000	0.000000	-0.044124 [-0.057692 to -0.030556]
748.000000	0.000000	-0.033958 [-0.045203 to -0.022713]
750.000000	0.000000	-0.026115 [-0.035404 to -0.016826]
752.000000	0.000000	-0.020070 [-0.027719 to -0.012420]
754.000000	0.000000	-0.015414 [-0.021694 to -0.009134]
756.000000	0.000000	-0.011831 [-0.016973 to -0.006689]
758.000000	0.000000	-0.009076 [-0.013274 to -0.004877]
760.000000	0.000000	-0.006958 [-0.010379 to -0.003538]
762.000000	0.000000	-0.005332 [-0.008112 to -0.002552]
764.000000	0.000000	-0.004084 [-0.006338 to -0.001830]
766.000000	0.000000	-0.003126 [-0.004951 to -0.001302]
768.000000	0.000000	-0.002392 [-0.003866 to -0.000919]
770.000000	0.000000	-0.001830 [-0.003018 to -0.000642]
772.000000	0.000000	-0.001399 [-0.002355 to -0.000444]
774.000000	0.000000	-0.001069 [-0.001837 to -0.000302]
776.000000	0.000000	-0.000817 [-0.001433 to -0.000201]
778.000000	0.000000	-0.000624 [-0.001117 to -0.000131]
780.000000	0.017279	-0.000476 [-0.000871 to -0.000082]
782.000000	-0.175667	-0.534941 [-0.553685 to -0.516198]
784.000000	-1.618837	-2.878293 [-2.957042 to -2.799543]
786.000000	-5.042226	-6.852085 [-6.988043 to -6.716127]
788.000000	-9.485834	-11.738273 [-11.906242 to -11.570304]
790.000000	-14.989657	-16.892122 [-17.071008 to -16.713236]
792.000000	-21.173694	-21.872918 [-22.052597 to -21.693239]
794.000000	-27.497940	-26.424960 [-26.603150 to -26.246771]
796.000000	-33.342395	-30.426648 [-30.604461 to -30.248835]
798.000000	-37.257056	-33.843554 [-34.022991 to -33.664116]
800.000000	-38.821920	-36.693344 [-36.876410 to -36.510278]
802.000000	-38.756984	-38.548986 [-38.729403 to -38.368568]
804.000000	-37.492247	-38.297213 [-38.469277 to -38.125149]
806.000000	-35.067706	-36.173575 [-36.349891 to -35.997258]
808.000000	-31.833357	-32.863514 [-33.049566 to -32.677462]
810.000000	-28.329200	-28.991636 [-29.180454 to -28.802817]
812.000000	-24.735231	-25.008014 [-25.189520 to -24.826508]
814.000000	-21.181448	-21.197562 [-21.364878 to -21.030246]
816.000000	-17.857848	-17.719333 [-17.871018 to -17.567649]
818.000000	-14.814429	-14.645614 [-14.785172 to -14.506057]
820.000000	-12.131189	-11.992951 [-12.126356 to -11.859545]
822.000000	-9.898125	-9.744543 [-9.877067 to -9.612019]
824.000000	-7.975234	-7.865534 [-7.999837 to -7.731232]
826.000000	-6.362514	-6.312985 [-6.449114 to -6.176855]
828.000000	-4.999963	-5.042085 [-5.178428 to -4.905742]
830.000000	-3.847579	-4.009806 [-4.144050 to -3.875562]
832.000000	-2.925357	-3.176850 [-3.306644 to -3.047056]
834.000000	-2.203297	-2.508511 [-2.631825 to -2.385198]
836.000000	-1.641396	-1.974868 [-2.090152 to -1.859584]
838.000000	-1.189651	-1.550587 [-1.656811 to -1.444363]
840.000000	-0.838060	-1.214521 [-1.311133 to -1.117908]
842.000000	-0.586620	-0.949212 [-1.036064 to -0.862360]
844.000000	-0.405329	-0.737040 [-0.814118 to -0.659963]
846.000000	-0.254184	-0.574553 [-0.642481 to -0.506624]
848.000000	-0.173183	-0.447160 [-0.506529 to -0.387791]
850.000000	-0.122324	-0.347493 [-0.398994 to -0.295992]
852.000000	-0.051603	-0.269668 [-0.314040 to -0.225297]
854.000000	-0.031020	-0.209006 [-0.246996 to -0.171017]
856.000000	-0.020570	-0.161799 [-0.194139 to -0.129458]
858.000000	-0.000252	-0.125116 [-0.152505 to -0.097726]
860.000000	-0.000062	-0.096650 [-0.119733 to -0.073567]
862.000000	0.000000	-0.074589 [-0.093955 to -0.055224]
864.000000	0.000000	-0.057513 [-0.073691 to -0.041334]
866.000000	0.000000	-0.044308 [-0.057772 to -0.030844]
868.000000	0.000000	-0.034108 [-0.045272 to -0.022945]
870.000000	0.000000	-0.026237 [-0.035463 to -0.017012]
872.000000	0.000000	-0.020168 [-0.027768 to -0.012568]
874.000000	0.000000	-0.015493 [-0.021735 to -0.009251]
876.000000	0.000000	-0.011894 [-0.017007 to -0.006782]
878.000000	0.000000	-0.009126 [-0.013302 to -0.004950]
880.000000	0.000000	-0.006998 [-0.010401 to -0.003595]
882.000000	0.000000	-0.005364 [-0.008130 to -0.002597]
884.000000	0.000000	-0.004109 [-0.006353 to -0.001864]
886.000000	0.000000	-0.003146 [-0.004963 to -0.001329]
888.000000	0.000000	-0.002408 [-0.003875 to -0.000940]
890.000000	0.000000	-0.001842 [-0.003025 to -0.000659]
892.000000	0.000000	-0.001409 [-0.002361 to -0.000456]
894.000000	0.000000	-0.001077 [-0.001842 to -0.000311]
896.000000	0.000000	-0.000823 [-0.001437 to -0.000209]
898.000000	0.000000	-0.000628 [-0.001120 to -0.000137]
900.000000	0.000285	-0.000480 [-0.000873 to -0.000087]
902.000000	-0.168880	-0.450590 [-0.467233 to -0.433946]
904.000000	-1.487522	-2.472006 [-2.548171 to -2.395841]
906.000000	-4.425668	-5.993945 [-6.136204 to -5.851686]
908.000000	-8.573346	-10.419144 [-10.606155 to -10.232132]
910.000000	-13.670583	-15.161506 [-15.368830 to -14.954183]
912.000000	-19.317407	-19.794820 [-20.006521 to -19.583120]
914.000000	-25.163846	-24.057378 [-24.267127 to -23.847629]
916.000000	-30.589927	-27.815126 [-28.022979 to -27.607272]
918.000000	-34.205678	-31.021099 [-31.229855 to -30.812343]
920.000000	-36.081125	-33.682530 [-33.895357 to -33.469703]
922.000000	-36.186297	-35.449498 [-35.660186 to -35.238809]
924.000000	-34.961222	-35.373614 [-35.575238 to -35.171991]
926.000000	-32.645926	-33.603687 [-33.807741 to -33.399633]
928.000000	-29.710437	-30.708954 [-30.923366 to -30.494543]
930.000000	-26.394784	-27.240773 [-27.461081 to -27.020465]
932.000000	-23.018992	-23.614544 [-23.830666 to -23.398423]
934.000000	-19.723090	-20.104131 [-20.307031 to -19.901231]
936.000000	-16.617106	-16.869706 [-17.054532 to -16.684881]
938.000000	-13.731067	-13.989965 [-14.156551 to -13.823380]
940.000000	-11.325000	-11.489474 [-11.641193 to -11.337754]
942.000000	-9.178933	-9.359292 [-9.500975 to -9.217609]
944.000000	-7.532894	-7.571512 [-7.707354 to -7.435671]
946.000000	-5.976910	-6.089019 [-6.221403 to -5.956634]
948.000000	-4.651008	-4.871727 [-5.001204 to -4.742250]
950.000000	-3.645216	-3.880365 [-4.006237 to -3.754493]
952.000000	-2.779563	-3.078579 [-3.199565 to -2.957594]
954.000000	-2.104074	-2.433952 [-2.548677 to -2.319226]
956.000000	-1.578778	-1.918326 [-2.025615 to -1.811038]
958.000000	-1.153703	-1.507726 [-1.606728 to -1.408723]
960.000000	-0.828875	-1.182039 [-1.272264 to -1.091814]
962.000000	-0.584322	-0.924602 [-1.005896 to -0.843308]
964.000000	-0.400073	-0.718491 [-0.790807 to -0.646174]
966.000000	-0.276154	-0.560482 [-0.624362 to -0.496603]
968.000000	-0.182593	-0.436488 [-0.492443 to -0.380532]
970.000000	-0.109417	-0.339400 [-0.388046 to -0.290754]
972.000000	-0.076654	-0.263531 [-0.305522 to -0.221541]
974.000000	-0.044332	-0.204353 [-0.240366 to -0.168340]
976.000000	-0.022478	-0.158271 [-0.188978 to -0.127563]
978.000000	-0.011120	-0.122441 [-0.148485 to -0.096397]
980.000000	-0.000285	-0.094623 [-0.116602 to -0.072643]
982.000000	0.000000	-0.073053 [-0.091518 to -0.054587]
984.000000	0.000000	-0.056348 [-0.071794 to -0.040901]
986.000000	0.000000	-0.043425 [-0.056295 to -0.030555]
988.000000	0.000000	-0.033439 [-0.044123 to -0.022755]
990.000000	0.000000	-0.025730 [-0.034569 to -0.016892]
992.000000	0.000000	-0.019784 [-0.027073 to -0.012496]
994.000000	0.000000	-0.015202 [-0.021194 to -0.009210]
996.000000	0.000000	-0.011674 [-0.016586 to -0.006761]
998.000000	0.000000	-0.008959 [-0.012975 to -0.004943]
1000.000000	0.000000	-0.006871 [-0.010147 to -0.003596]
1002.000000	0.000000	-0.005268 [-0.007932 to -0.002603]
1004.000000	0.000000	-0.004036 [-0.006199 to -0.001873]
1006.000000	0.000000	-0.003091 [-0.004843 to -0.001339]
1008.000000	0.000000	-0.002366 [-0.003782 to -0.000950]
1010.000000	0.000000	-0.001810 [-0.002953 to -0.000668]
1012.000000	0.000000	-0.001385 [-0.002305 to -0.000464]
1014.000000	0.000000	-0.001059 [-0.001798 to -0.000319]
1016.000000	0.000000	-0.000809 [-0.001403 to -0.000215]
1018.000000	0.000000	-0.000618 [-0.001094 to -0.000142]
1020.000000	0.010234	-0.000472 [-0.000853 to -0.000091]
1022.000000	-0.139078	-0.366276 [-0.380475 to -0.352077]
1024.000000	-1.267959	-2.038679 [-2.107829 to -1.969529]
1026.000000	-3.816432	-5.024599 [-5.162585 to -4.886614]
1028.000000	-7.484520	-8.853639 [-9.044958 to -8.662320]
1030.000000	-11.722245	-13.021196 [-13.241268 to -12.801124]
1032.000000	-16.599630	-17.136484 [-17.365211 to -16.907756]
1034.000000	-21.636697	-20.945186 [-21.171815 to -20.718556]
1036.000000	-26.493469	-24.307437 [-24.529629 to -24.085244]
1038.000000	-29.849970	-27.165961 [-27.386510 to -26.945413]
1040.000000	-31.756221	-29.517425 [-29.740783 to -29.294067]
1042.000000	-32.102245	-31.084436 [-31.306182 to -30.862690]
1044.000000	-31.178065	-31.101365 [-31.316651 to -30.886079]
1046.000000	-29.303704	-29.661798 [-29.880946 to -29.442649]
1048.000000	-26.799184	-27.222722 [-27.453118 to -26.992325]
1050.000000	-23.904528	-24.248127 [-24.487038 to -24.009216]
1052.000000	-20.979758	-21.099846 [-21.338382 to -20.861311]
1054.000000	-17.944898	-18.023900 [-18.252384 to -17.795417]
1056.000000	-15.179970	-15.169112 [-15.380295 to -14.957929]
1058.000000	-12.654996	-12.612419 [-12.802660 to -12.422179]
1060.000000	-10.380000	-10.381723 [-10.550829 to -10.212616]
1062.000000	-8.525004	-8.473772 [-8.624096 to -8.323448]
1064.000000	-6.980030	-6.867127 [-7.002294 to -6.731959]
1066.000000	-5.535102	-5.531051 [-5.654724 to -5.407378]
1068.000000	-4.390242	-4.431326 [-4.546333 to -4.316319]
1070.000000	-3.385472	-3.533843 [-3.641868 to -3.425817]
1072.000000	-2.590816	-2.806673 [-2.908408 to -2.704938]
1074.000000	-1.956296	-2.221115 [-2.316602 to -2.125629]
1076.000000	-1.461935	-1.752092 [-1.841065 to -1.663120]
1078.000000	-1.097755	-1.378146 [-1.460282 to -1.296011]
1080.000000	-0.793779	-1.081213 [-1.156276 to -1.006151]
1082.000000	-0.560030	-0.846278 [-0.914185 to -0.778371]
1084.000000	-0.386531	-0.658017 [-0.718713 to -0.597321]
1086.000000	-0.293303	-0.513579 [-0.567453 to -0.459704]
1088.000000	-0.190370	-0.400155 [-0.447574 to -0.352736]
1090.000000	-0.137755	-0.311287 [-0.352701 to -0.269873]
1092.000000	-0.095480	-0.241803 [-0.277712 to -0.205894]
1094.000000	-0.043568	-0.187576 [-0.218505 to -0.156646]
1096.000000	-0.022041	-0.145328 [-0.171806 to -0.118850]
1098.000000	0.009078	-0.112465 [-0.135004 to -0.089927]
1100.000000	0.009766	-0.086940 [-0.106026 to -0.067855]
1102.000000	0.000000	-0.067141 [-0.083225 to -0.051057]
1104.000000	0.000000	-0.051802 [-0.065295 to -0.038308]
1106.000000	0.000000	-0.039932 [-0.051205 to -0.028658]
1108.000000	0.000000	-0.030756 [-0.040138 to -0.021375]
1110.000000	0.000000	-0.023671 [-0.031451 to -0.015891]
1112.000000	0.000000	-0.018205 [-0.024634 to -0.011776]
1114.000000	0.000000	-0.013991 [-0.019287 to -0.008695]
1116.000000	0.000000	-0.010746 [-0.015096 to -0.006396]
1118.000000	0.000000	-0.008248 [-0.011811 to -0.004685]
1120.000000	0.000000	-0.006327 [-0.009238 to -0.003417]
1122.000000	0.000000	-0.004851 [-0.007223 to -0.002480]
1124.000000	0.000000	-0.003718 [-0.005645 to -0.001790]
1126.000000	0.000000	-0.002847 [-0.004411 to -0.001284]
1128.000000	0.000000	-0.002180 [-0.003446 to -0.000914]
1130.000000	0.000000	-0.001668 [-0.002691 to -0.000646]
1132.000000	0.000000	-0.001276 [-0.002100 to -0.000452]
1134.000000	0.000000	-0.000976 [-0.001639 to -0.000312]
1136.000000	0.000000	-0.000746 [-0.001279 to -0.000213]
1138.000000	0.000000	-0.000570 [-0.000997 to -0.000142]
1140.000000	0.000234	-0.000435 [-0.000778 to -0.000093]
1142.000000	-0.129078	-0.285825 [-0.300816 to -0.270835]
1144.000000	-1.067959	-1.603992 [-1.662173 to -1.545810]
1146.000000	-3.026432	-3.997086 [-4.117360 to -3.876812]
1148.000000	-5.984520	-7.112749 [-7.285599 to -6.939899]
1150.000000	-9.452245	-10.542519 [-10.745528 to -10.339511]
1152.000000	-13.379630	-13.953489 [-14.164634 to -13.742344]
1154.000000	-17.386697	-17.118409 [-17.323307 to -16.913510]
1156.000000	-21.433469	-19.905364 [-20.099071 to -19.711657]
1158.000000	-24.089970	-22.254995 [-22.440389 to -22.069602]
1160.000000	-25.676221	-24.157372 [-24.341260 to -23.973483]
1162.000000	-26.022245	-25.400977 [-25.582293 to -25.219660]
1164.000000	-25.338065	-25.403400 [-25.580396 to -25.226403]
1166.000000	-23.833704	-24.233950 [-24.415375 to -24.052525]
1168.000000	-21.739184	-22.251608 [-22.442189 to -22.061027]
1170.000000	-19.514528	-19.828260 [-20.026357 to -19.630163]
1172.000000	-17.079758	-17.258081 [-17.457736 to -17.058426]
1174.000000	-14.684898	-14.743213 [-14.937068 to -14.549357]
1176.000000	-12.419970	-12.406969 [-12.588430 to -12.225507]
1178.000000	-10.394996	-10.313642 [-10.478091 to -10.149193]
1180.000000	-8.640000	-8.486946 [-8.632153 to -8.341738]
1182.000000	-7.155004	-6.924685 [-7.050659 to -6.798710]
1184.000000	-5.770030	-5.609482 [-5.717976 to -5.500988]
1186.000000	-4.595102	-4.516180 [-4.610018 to -4.422341]
1188.000000	-3.620242	-3.616683 [-3.699042 to -3.534324]
1190.000000	-2.815472	-2.882963 [-2.956724 to -2.809202]
1192.000000	-2.170816	-2.288778 [-2.356114 to -2.221442]
1194.000000	-1.626296	-1.810547 [-1.872818 to -1.748275]
1196.000000	-1.221935	-1.427679 [-1.485570 to -1.369788]
1198.000000	-0.897755	-1.122568 [-1.176318 to -1.068819]
1200.000000	-0.663779	-0.880403 [-0.930030 to -0.830777]
1202.000000	-0.470030	-0.685803 [-0.731169 to -0.640438]
1204.000000	-0.326531	-0.536130 [-0.577292 to -0.494968]
1206.000000	-0.253303	-0.418340 [-0.455343 to -0.381337]
1208.000000	-0.160370	-0.325872 [-0.358837 to -0.292908]
1210.000000	-0.107755	-0.253446 [-0.282561 to -0.224330]
1212.000000	-0.075480	-0.196831 [-0.222340 to -0.171323]
1214.000000	-0.033568	-0.152660 [-0.174841 to -0.130479]
1216.000000	-0.032041	-0.118255 [-0.137410 to -0.099100]
1218.000000	-0.020922	-0.091499 [-0.107934 to -0.075063]
1220.000000	-0.000234	-0.070721 [-0.084740 to -0.056702]
1222.000000	0.000000	-0.054607 [-0.066499 to -0.042714]
1224.000000	0.000000	-0.042125 [-0.052163 to -0.032088]
1226.000000	0.000000	-0.032468 [-0.040901 to -0.024036]
1228.000000	0.000000	-0.025005 [-0.032058 to -0.017952]
1230.000000	0.000000	-0.019242 [-0.025118 to -0.013367]
1232.000000	0.000000	-0.014797 [-0.019673 to -0.009921]
1234.000000	0.000000	-0.011371 [-0.015404 to -0.007338]
1236.000000	0.000000	-0.008732 [-0.012057 to -0.005408]
1238.000000	0.000000	-0.006702 [-0.009434 to -0.003971]
1240.000000	0.000000	-0.005141 [-0.007379 to -0.002903]
1242.000000	0.000000	-0.003941 [-0.005770 to -0.002112]
1244.000000	0.000000	-0.003020 [-0.004511 to -0.001530]
1246.000000	0.000000	-0.002313 [-0.003525 to -0.001101]
1248.000000	0.000000	-0.001771 [-0.002754 to -0.000787]
1250.000000	0.000000	-0.001355 [-0.002151 to -0.000559]
1252.000000	0.000000	-0.001036 [-0.001679 to -0.000393]
1254.000000	0.000000	-0.000792 [-0.001311 to -0.000274]
1256.000000	0.000000	-0.000606 [-0.001023 to -0.000188]
1258.000000	0.000000	-0.000463 [-0.000798 to -0.000127]
1260.000000	-0.019883	-0.000353 [-0.000622 to -0.000085]
1262.000000	-0.109539	-0.214653 [-0.227189 to -0.202117]
1264.000000	-0.778980	-1.208555 [-1.254826 to -1.162283]
1266.000000	-2.288216	-3.019053 [-3.115724 to -2.922382]
1268.000000	-4.497260	-5.386866 [-5.527275 to -5.246456]
1270.000000	-7.156122	-8.000381 [-8.165577 to -7.835185]
1272.000000	-9.984815	-10.598859 [-10.768792 to -10.428925]
1274.000000	-13.073348	-13.000421 [-13.161243 to -12.839600]
1276.000000	-16.031735	-15.097431 [-15.244831 to -14.950031]
1278.000000	-18.119985	-16.840546 [-16.979361 to -16.701730]
1280.000000	-19.328110	-18.221349 [-18.361342 to -18.081356]
1282.000000	-19.646122	-19.083555 [-19.227326 to -18.939785]
1284.000000	-19.164033	-19.006341 [-19.150478 to -18.862205]
1286.000000	-18.081852	-18.054093 [-18.196406 to -17.911780]
1288.000000	-16.569592	-16.504951 [-16.641488 to -16.368413]
1290.000000	-14.847264	-14.642813 [-14.772174 to -14.513453]
1292.000000	-12.994879	-12.689381 [-12.812191 to -12.566570]
1294.000000	-11.242449	-10.794457 [-10.911150 to -10.677765]
1296.000000	-9.449985	-9.047164 [-9.156795 to -8.937532]
1298.000000	-8.107498	-7.491880 [-7.592535 to -7.391225]
1300.000000	-6.775000	-6.142792 [-6.232553 to -6.053031]
1302.000000	-5.562502	-4.995256 [-5.072947 to -4.917564]
1304.000000	-4.510015	-4.033959 [-4.099460 to -3.968458]
1306.000000	-3.607551	-3.238438 [-3.292666 to -3.184209]
1308.000000	-2.855121	-2.586605 [-2.631303 to -2.541907]
1310.000000	-2.222736	-2.056873 [-2.094273 to -2.019473]
1312.000000	-1.710408	-1.629325 [-1.661716 to -1.596934]
1314.000000	-1.308148	-1.286262 [-1.315539 to -1.256985]
1316.000000	-0.985967	-1.012369 [-1.039760 to -0.984979]
1318.000000	-0.753878	-0.791134 [-0.817182 to -0.765086]
1320.000000	-0.581890	-0.620208 [-0.645055 to -0.595361]
1322.000000	-0.410015	-0.485174 [-0.508712 to -0.461636]
1324.000000	-0.298265	-0.378804 [-0.400856 to -0.356753]
1326.000000	-0.226652	-0.295232 [-0.315633 to -0.274831]
1328.000000	-0.145185	-0.229726 [-0.248361 to -0.211091]
1330.000000	-0.103878	-0.178488 [-0.195313 to -0.161663]
1332.000000	-0.052740	-0.138488 [-0.153515 to -0.123461]
1334.000000	-0.031784	-0.107316 [-0.120603 to -0.094029]
1336.000000	-0.031020	-0.083063 [-0.094704 to -0.071421]
1338.000000	-0.010461	-0.064221 [-0.074336 to -0.054105]
1340.000000	-0.020117	-0.049602 [-0.058326 to -0.040878]
1342.000000	0.000000	-0.038275 [-0.045748 to -0.030801]
1344.000000	0.000000	-0.029508 [-0.035870 to -0.023146]
1346.000000	0.000000	-0.022730 [-0.028116 to -0.017344]
1348.000000	0.000000	-0.017496 [-0.022031 to -0.012960]
1350.000000	0.000000	-0.013457 [-0.017259 to -0.009655]
1352.000000	0.000000	-0.010343 [-0.013515 to -0.007171]
1354.000000	0.000000	-0.007945 [-0.010581 to -0.005308]
1356.000000	0.000000	-0.006099 [-0.008281 to -0.003916]
1358.000000	0.000000	-0.004679 [-0.006480 to -0.002878]
1360.000000	0.000000	-0.003587 [-0.005069 to -0.002106]
1362.000000	0.000000	-0.002749 [-0.003964 to -0.001535]
1364.000000	0.000000	-0.002106 [-0.003099 to -0.001113]
1366.000000	0.000000	-0.001612 [-0.002422 to -0.000803]
1368.000000	0.000000	-0.001234 [-0.001892 to -0.000576]
1370.000000	0.000000	-0.000944 [-0.001478 to -0.000410]
1372.000000	0.000000	-0.000722 [-0.001154 to -0.000289]
1374.000000	0.000000	-0.000552 [-0.000901 to -0.000202]
1376.000000	0.000000	-0.000422 [-0.000703 to -0.000140]
1378.000000	0.000000	-0.000322 [-0.000549 to -0.000095]
1380.000000	0.000030	-0.000246 [-0.000428 to -0.000064]
1382.000000	-0.059879	-0.159662 [-0.170492 to -0.148831]
1384.000000	-0.539724	-0.890617 [-0.926962 to -0.854273]
1386.000000	-1.619501	-2.207393 [-2.281758 to -2.133028]
1388.000000	-3.139207	-3.915690 [-4.023871 to -3.807508]
1390.000000	-5.078839	-5.786232 [-5.915706 to -5.656758]
1392.000000	-7.228394	-7.629489 [-7.768191 to -7.490786]
1394.000000	-9.207869	-9.315142 [-9.456914 to -9.173371]
1396.000000	-11.167261	-10.768020 [-10.913799 to -10.622240]
1398.000000	-12.726566	-11.955951 [-12.110702 to -11.801200]
1400.000000	-13.585782	-12.876701 [-13.044923 to -12.708479]
1402.000000	-13.804905	-13.416183 [-13.596783 to -13.235582]
1404.000000	-13.463932	-13.275890 [-13.459859 to -13.091920]
1406.000000	-12.702860	-12.519722 [-12.695351 to -12.344093]
1408.000000	-11.631687	-11.360346 [-11.517717 to -11.202974]
1410.000000	-10.410408	-10.005357 [-10.140876 to -9.869838]
1412.000000	-9.139021	-8.610929 [-8.726864 to -8.494995]
1414.000000	-8.057522	-7.278354 [-7.379572 to -7.177136]
1416.000000	-6.915909	-6.064686 [-6.155209 to -5.974164]
1418.000000	-5.804178	-4.995645 [-5.077221 to -4.914068]
1420.000000	-4.842327	-4.076635 [-4.149309 to -4.003962]
1422.000000	-4.000351	-3.300979 [-3.364229 to -3.237730]
1424.000000	-3.238249	-2.655582 [-2.709120 to -2.602044]
1426.000000	-2.586016	-2.124619 [-2.168718 to -2.080520]
1428.000000	-2.053650	-1.691795 [-1.727312 to -1.656278]
1430.000000	-1.621148	-1.341633 [-1.369884 to -1.313382]
1432.000000	-1.268505	-1.060139 [-1.082720 to -1.037558]
1434.000000	-0.985721	-0.835063 [-0.853636 to -0.816490]
1436.000000	-0.772790	-0.655928 [-0.671962 to -0.639893]
1438.000000	-0.579711	-0.513928 [-0.528481 to -0.499375]
1440.000000	-0.436479	-0.399959 [-0.413596 to -0.386323]
1442.000000	-0.343092	-0.312404 [-0.325351 to -0.299457]
1444.000000	-0.259547	-0.243574 [-0.255837 to -0.231312]
1446.000000	-0.195840	-0.189595 [-0.201097 to -0.178093]
1448.000000	-0.171969	-0.147354 [-0.158009 to -0.136699]
1450.000000	-0.137930	-0.114364 [-0.124108 to -0.104621]
1452.000000	-0.093721	-0.088646 [-0.097446 to -0.079845]
1454.000000	-0.079337	-0.068629 [-0.076487 to -0.060771]
1456.000000	-0.044776	-0.053073 [-0.060017 to -0.046129]
1458.000000	-0.040035	-0.041000 [-0.047079 to -0.034922]
1460.000000	-0.025111	-0.031644 [-0.036920 to -0.026367]
1462.000000	0.000000	-0.024400 [-0.028945 to -0.019855]
1464.000000	0.000000	-0.018799 [-0.022687 to -0.014911]
1466.000000	0.000000	-0.014472 [-0.017777 to -0.011167]
1468.000000	0.000000	-0.011133 [-0.013926 to -0.008339]
1470.000000	0.000000	-0.008558 [-0.010907 to -0.006209]
1472.000000	0.000000	-0.006574 [-0.008540 to -0.004609]
1474.000000	0.000000	-0.005047 [-0.006685 to -0.003410]
1476.000000	0.000000	-0.003873 [-0.005231 to -0.002514]
1478.000000	0.000000	-0.002970 [-0.004093 to -0.001847]
1480.000000	0.000000	-0.002276 [-0.003202 to -0.001351]
1482.000000	0.000000	-0.001744 [-0.002503 to -0.000984]
1484.000000	0.000000	-0.001335 [-0.001957 to -0.000713]
1486.000000	0.000000	-0.001022 [-0.001529 to -0.000514]
1488.000000	0.000000	-0.000782 [-0.001195 to -0.000368]
1490.000000	0.000000	-0.000598 [-0.000934 to -0.000262]
1492.000000	0.000000	-0.000457 [-0.000729 to -0.000185]
1494.000000	0.000000	-0.000349 [-0.000569 to -0.000129]
1496.000000	0.000000	-0.000267 [-0.000444 to -0.000089]
1498.000000	0.000000	-0.000204 [-0.000347 to -0.000061]
1500.000000	0.010084	-0.000155 [-0.000270 to -0.000041]
1502.000000	-0.029671	-0.120845 [-0.130781 to -0.110909]
1504.000000	-0.359271	-0.660376 [-0.693343 to -0.627409]
1506.000000	-1.098726	-1.610990 [-1.668882 to -1.553097]
1508.000000	-2.188043	-2.822004 [-2.906113 to -2.737894]
1510.000000	-3.547230	-4.127351 [-4.232316 to -4.022386]
1512.000000	-5.006296	-5.395446 [-5.516879 to -5.274014]
1514.000000	-6.515249	-6.539752 [-6.676345 to -6.403158]
1516.000000	-7.954096	-7.513423 [-7.665858 to -7.360989]
1518.000000	-8.742846	-8.299338 [-8.468178 to -8.130499]
1520.000000	-9.291507	-8.900269 [-9.084769 to -8.715769]
1522.000000	-9.440087	-9.230026 [-9.425800 to -9.034253]
1524.000000	-9.188595	-9.073068 [-9.269716 to -8.876420]
1526.000000	-8.657037	-8.490902 [-8.676518 to -8.305286]
1528.000000	-8.115423	-7.645339 [-7.811266 to -7.479412]
1530.000000	-7.313760	-6.684980 [-6.828452 to -6.541507]
1532.000000	-6.422056	-5.716097 [-5.839037 to -5.593158]
1534.000000	-5.560321	-4.804086 [-4.910267 to -4.697905]
1536.000000	-4.758561	-3.983328 [-4.076007 to -3.890648]
1538.000000	-3.996784	-3.267301 [-3.348361 to -3.186241]
1540.000000	-3.305000	-2.656568 [-2.726836 to -2.586299]
1542.000000	-2.733216	-2.144404 [-2.204313 to -2.084495]
1544.000000	-2.201439	-1.720507 [-1.770564 to -1.670450]
1546.000000	-1.789679	-1.373310 [-1.414295 to -1.332325]
1548.000000	-1.427944	-1.091333 [-1.124307 to -1.058360]
1550.000000	-1.136240	-0.863924 [-0.890141 to -0.837707]
1552.000000	-0.894577	-0.681599 [-0.702398 to -0.660800]
1554.000000	-0.702963	-0.536150 [-0.552840 to -0.519461]
1556.000000	-0.531405	-0.420620 [-0.434368 to -0.406872]
1558.000000	-0.409913	-0.329199 [-0.340939 to -0.317459]
1560.000000	-0.308493	-0.255938 [-0.266294 to -0.245583]
1562.000000	-0.207154	-0.199734 [-0.209116 to -0.190351]
1564.000000	-0.145904	-0.155602 [-0.164197 to -0.147007]
1566.000000	-0.124751	-0.121029 [-0.128908 to -0.113150]
1568.000000	-0.083704	-0.094000 [-0.101188 to -0.086813]
1570.000000	-0.072770	-0.072910 [-0.079414 to -0.066406]
1572.000000	-0.061957	-0.056481 [-0.062313 to -0.050650]
1574.000000	-0.031274	-0.043704 [-0.048883 to -0.038524]
1576.000000	-0.030729	-0.033781 [-0.038339 to -0.029222]
1578.000000	-0.010329	-0.026085 [-0.030063 to -0.022106]
1580.000000	-0.000084	-0.020123 [-0.023568 to -0.016678]
1582.000000	0.000000	-0.015510 [-0.018472 to -0.012549]
1584.000000	0.000000	-0.011945 [-0.014475 to -0.009416]
1586.000000	0.000000	-0.009193 [-0.011340 to -0.007045]
1588.000000	0.000000	-0.007069 [-0.008882 to -0.005257]
1590.000000	0.000000	-0.005433 [-0.006955 to -0.003910]
1592.000000	0.000000	-0.004172 [-0.005445 to -0.002899]
1594.000000	0.000000	-0.003202 [-0.004261 to -0.002143]
1596.000000	0.000000	-0.002456 [-0.003335 to -0.001578]
1598.000000	0.000000	-0.001883 [-0.002609 to -0.001158]
1600.000000	0.000000	-0.001443 [-0.002040 to -0.000846]
1602.000000	0.000000	-0.001105 [-0.001595 to -0.000615]
1604.000000	0.000000	-0.000846 [-0.001247 to -0.000445]
1606.000000	0.000000	-0.000647 [-0.000974 to -0.000320]
1608.000000	0.000000	-0.000495 [-0.000762 to -0.000229]
1610.000000	0.000000	-0.000379 [-0.000595 to -0.000163]
1612.000000	0.000000	-0.000289 [-0.000464 to -0.000114]
1614.000000	0.000000	-0.000221 [-0.000362 to -0.000080]
1616.000000	0.000000	-0.000169 [-0.000283 to -0.000055]
1618.000000	0.000000	-0.000129 [-0.000221 to -0.000037]
1620.000000	0.000015	-0.000098 [-0.000172 to -0.000025]
1622.000000	-0.019939	-0.094502 [-0.104104 to -0.084900]
1624.000000	-0.259858	-0.502032 [-0.531210 to -0.472854]
1626.000000	-0.799740	-1.201066 [-1.250473 to -1.151660]
1628.000000	-1.579581	-2.070830 [-2.142086 to -1.999574]
1630.000000	-2.489380	-2.991191 [-3.082406 to -2.899976]
1632.000000	-3.519134	-3.872051 [-3.981850 to -3.762252]
1634.000000	-4.558839	-4.657552 [-4.785251 to -4.529852]
1636.000000	-5.578492	-5.319895 [-5.464670 to -5.175119]
1638.000000	-6.248092	-5.851169 [-6.011495 to -5.690843]
1640.000000	-6.667635	-6.256110 [-6.429759 to -6.082461]
1642.000000	-6.747118	-6.465885 [-6.646788 to -6.284982]
1644.000000	-6.566539	-6.319513 [-6.497645 to -6.141382]
1646.000000	-6.185895	-5.874612 [-6.040526 to -5.708698]
1648.000000	-5.675182	-5.255553 [-5.403272 to -5.107835]
1650.000000	-5.084399	-4.569261 [-4.697380 to -4.441143]
1652.000000	-4.503542	-3.888275 [-3.998493 to -3.778058]
1654.000000	-3.892609	-3.254973 [-3.349955 to -3.159991]
1656.000000	-3.321596	-2.690172 [-2.772165 to -2.608179]
1658.000000	-2.800502	-2.200812 [-2.271302 to -2.130322]
1660.000000	-2.329322	-1.785604 [-1.845569 to -1.725639]
1662.000000	-1.948055	-1.438826 [-1.489088 to -1.388564]
1664.000000	-1.576698	-1.152728 [-1.194174 to -1.111283]
1666.000000	-1.275247	-0.918991 [-0.952639 to -0.885343]
1668.000000	-1.023701	-0.729548 [-0.756524 to -0.702572]
1670.000000	-0.822055	-0.577020 [-0.598491 to -0.555549]
1672.000000	-0.660308	-0.454899 [-0.472000 to -0.437797]
1674.000000	-0.528456	-0.357590 [-0.371361 to -0.343818]
1676.000000	-0.436497	-0.280373 [-0.291700 to -0.269046]
1678.000000	-0.344428	-0.219320 [-0.228896 to -0.209745]
1680.000000	-0.262247	-0.171204 [-0.179520 to -0.162887]
1682.000000	-0.219949	-0.132784 [-0.140139 to -0.125430]
1684.000000	-0.167534	-0.103405 [-0.109996 to -0.096813]
1686.000000	-0.124997	-0.080400 [-0.086332 to -0.074469]
1688.000000	-0.102336	-0.062425 [-0.067750 to -0.057100]
1690.000000	-0.059548	-0.048404 [-0.053156 to -0.043652]
1692.000000	-0.046630	-0.037487 [-0.041699 to -0.033274]
1694.000000	-0.043580	-0.028999 [-0.032706 to -0.025291]
1696.000000	-0.030395	-0.022409 [-0.025648 to -0.019171]
1698.000000	-0.047072	-0.017300 [-0.020108 to -0.014492]
1700.000000	-0.023608	-0.013343 [-0.015762 to -0.010925]
1702.000000	0.000000	-0.010283 [-0.012352 to -0.008213]
1704.000000	0.000000	-0.007918 [-0.009678 to -0.006157]
1706.000000	0.000000	-0.006092 [-0.007581 to -0.004603]
1708.000000	0.000000	-0.004684 [-0.005937 to -0.003431]
1710.000000	0.000000	-0.003599 [-0.004649 to -0.002549]
1712.000000	0.000000	-0.002764 [-0.003639 to -0.001888]
1714.000000	0.000000	-0.002121 [-0.002848 to -0.001394]
1716.000000	0.000000	-0.001627 [-0.002228 to -0.001025]
1718.000000	0.000000	-0.001247 [-0.001743 to -0.000751]
1720.000000	0.000000	-0.000955 [-0.001363 to -0.000548]
1722.000000	0.000000	-0.000732 [-0.001066 to -0.000398]
1724.000000	0.000000	-0.000560 [-0.000833 to -0.000287]
1726.000000	0.000000	-0.000428 [-0.000651 to -0.000206]
1728.000000	0.000000	-0.000328 [-0.000508 to -0.000147]
1730.000000	0.000000	-0.000251 [-0.000397 to -0.000104]
1732.000000	0.000000	-0.000191 [-0.000310 to -0.000073]
1734.000000	0.000000	-0.000146 [-0.000242 to -0.000051]
1736.000000	0.000000	-0.000112 [-0.000189 to -0.000035]
1738.000000	0.000000	-0.000085 [-0.000147 to -0.000023]
1740.000000	0.020084	-0.000065 [-0.000115 to -0.000015]
1742.000000	0.000329	-0.076545 [-0.086103 to -0.066988]
1744.000000	-0.169271	-0.394224 [-0.422088 to -0.366360]
1746.000000	-0.528726	-0.923399 [-0.970038 to -0.876760]
1748.000000	-1.068043	-1.566294 [-1.633053 to -1.499535]
1750.000000	-1.737230	-2.234819 [-2.320825 to -2.148813]
1752.000000	-2.466296	-2.866590 [-2.970880 to -2.762299]
1754.000000	-3.195249	-3.425189 [-3.546592 to -3.303787]
1756.000000	-3.914096	-3.894036 [-4.030935 to -3.757137]
1758.000000	-4.382846	-4.269881 [-4.420241 to -4.119520]
1760.000000	-4.681507	-4.557556 [-4.719137 to -4.395975]
1762.000000	-4.730087	-4.699396 [-4.864696 to -4.534097]
1764.000000	-4.588595	-4.571223 [-4.730380 to -4.412067]
1766.000000	-4.337037	-4.226356 [-4.372290 to -4.080422]
1768.000000	-3.955423	-3.762285 [-3.891288 to -3.633282]
1770.000000	-3.543760	-3.257609 [-3.369306 to -3.145913]
1772.000000	-3.132056	-2.763154 [-2.859088 to -2.667220]
1774.000000	-2.690321	-2.307330 [-2.389513 to -2.225147]
1776.000000	-2.298561	-1.903306 [-1.973460 to -1.833151]
1778.000000	-1.926784	-1.554781 [-1.614226 to -1.495336]
1780.000000	-1.605000	-1.260007 [-1.309823 to -1.210191]
1782.000000	-1.303216	-1.014388 [-1.055588 to -0.973187]
1784.000000	-1.061439	-0.812101 [-0.845722 to -0.778479]
1786.000000	-0.869679	-0.647055 [-0.674169 to -0.619941]
1788.000000	-0.707944	-0.513423 [-0.535104 to -0.491741]
1790.000000	-0.546240	-0.405918 [-0.423200 to -0.388636]
1792.000000	-0.434577	-0.319900 [-0.333730 to -0.306070]
1794.000000	-0.332963	-0.251396 [-0.262598 to -0.240194]
1796.000000	-0.241405	-0.197060 [-0.206311 to -0.187809]
1798.000000	-0.179913	-0.154115 [-0.161931 to -0.146299]
1800.000000	-0.148493	-0.120280 [-0.127029 to -0.113531]
1802.000000	-0.107154	-0.093271 [-0.099179 to -0.087364]
1804.000000	-0.085904	-0.072623 [-0.077856 to -0.067389]
1806.000000	-0.074751	-0.056459 [-0.061109 to -0.051808]
1808.000000	-0.043704	-0.043830 [-0.047956 to -0.039704]
1810.000000	-0.042770	-0.033982 [-0.037628 to -0.030335]
1812.000000	-0.021957	-0.026314 [-0.029519 to -0.023110]
1814.000000	-0.021274	-0.020354 [-0.023152 to -0.017556]
1816.000000	-0.020729	-0.015727 [-0.018155 to -0.013299]
1818.000000	-0.010329	-0.012140 [-0.014234 to -0.010047]
1820.000000	-0.010084	-0.009363 [-0.011157 to -0.007570]
1822.000000	0.000000	-0.007215 [-0.008743 to -0.005687]
1824.000000	0.000000	-0.005555 [-0.006850 to -0.004261]
1826.000000	0.000000	-0.004274 [-0.005365 to -0.003182]
1828.000000	0.000000	-0.003286 [-0.004202 to -0.002370]
1830.000000	0.000000	-0.002525 [-0.003289 to -0.001760]
1832.000000	0.000000	-0.001938 [-0.002575 to -0.001302]
1834.000000	0.000000	-0.001488 [-0.002015 to -0.000960]
1836.000000	0.000000	-0.001141 [-0.001576 to -0.000705]
1838.000000	0.000000	-0.000875 [-0.001233 to -0.000516]
1840.000000	0.000000	-0.000670 [-0.000964 to -0.000376]
1842.000000	0.000000	-0.000513 [-0.000754 to -0.000273]
1844.000000	0.000000	-0.000393 [-0.000589 to -0.000196]
1846.000000	0.000000	-0.000300 [-0.000460 to -0.000140]
1848.000000	0.000000	-0.000230 [-0.000359 to -0.000100]
1850.000000	0.000000	-0.000176 [-0.000280 to -0.000071]
1852.000000	0.000000	-0.000134 [-0.000219 to -0.000049]
1854.000000	0.000000	-0.000103 [-0.000171 to -0.000034]
1856.000000	0.000000	-0.000078 [-0.000134 to -0.000023]
1858.000000	0.000000	-0.000060 [-0.000104 to -0.000016]
1860.000000	0.010000	-0.000046 [-0.000081 to -0.000010]
1862.000000	-0.010000	-0.063993 [-0.073624 to -0.054362]
1864.000000	-0.130000	-0.319420 [-0.347276 to -0.291564]
1866.000000	-0.410000	-0.732771 [-0.779834 to -0.685708]
1868.000000	-0.820000	-1.224081 [-1.291385 to -1.156776]
1870.000000	-1.310000	-1.727462 [-1.814183 to -1.640741]
1872.000000	-1.830000	-2.198604 [-2.303461 to -2.093747]
1874.000000	-2.370000	-2.612986 [-2.734315 to -2.491657]
1876.000000	-2.870000	-2.960342 [-3.096183 to -2.824502]
1878.000000	-3.200000	-3.239581 [-3.387845 to -3.091318]
1880.000000	-3.380000	-3.454965 [-3.613617 to -3.296313]
1882.000000	-3.420000	-3.556585 [-3.716776 to -3.396394]
1884.000000	-3.300000	-3.445858 [-3.597348 to -3.294368]
1886.000000	-3.110000	-3.172090 [-3.309201 to -3.034979]
1888.000000	-2.830000	-2.813339 [-2.933717 to -2.692961]
1890.000000	-2.520000	-2.428991 [-2.532800 to -2.325182]
1892.000000	-2.220000	-2.055945 [-2.144619 to -1.967271]
1894.000000	-1.920000	-1.714136 [-1.789404 to -1.638867]
1896.000000	-1.630000	-1.412393 [-1.475847 to -1.348938]
1898.000000	-1.350000	-1.152810 [-1.205837 to -1.099783]
1900.000000	-1.130000	-0.933673 [-0.977524 to -0.889822]
1902.000000	-0.920000	-0.751320 [-0.787181 to -0.715458]
1904.000000	-0.730000	-0.601279 [-0.630300 to -0.572259]
1906.000000	-0.590000	-0.478946 [-0.502228 to -0.455664]
1908.000000	-0.450000	-0.379948 [-0.398527 to -0.361369]
1910.000000	-0.350000	-0.300337 [-0.315153 to -0.285521]
1912.000000	-0.270000	-0.236658 [-0.248535 to -0.224780]
1914.000000	-0.210000	-0.185956 [-0.195589 to -0.176323]
1916.000000	-0.170000	-0.145749 [-0.153693 to -0.137804]
1918.000000	-0.120000	-0.113975 [-0.120652 to -0.107299]
1920.000000	-0.100000	-0.088946 [-0.094659 to -0.083232]
1922.000000	-0.090000	-0.068968 [-0.073909 to -0.064028]
1924.000000	-0.060000	-0.053697 [-0.058020 to -0.049374]
1926.000000	-0.040000	-0.041743 [-0.045538 to -0.037947]
1928.000000	-0.050000	-0.032404 [-0.035736 to -0.029072]
1930.000000	-0.020000	-0.025122 [-0.028038 to -0.022206]
1932.000000	-0.030000	-0.019453 [-0.021994 to -0.016911]
1934.000000	-0.020000	-0.015046 [-0.017250 to -0.012842]
1936.000000	-0.010000	-0.011625 [-0.013526 to -0.009725]
1938.000000	-0.020000	-0.008974 [-0.010604 to -0.007344]
1940.000000	-0.010000	-0.006921 [-0.008311 to -0.005531]
1942.000000	0.000000	-0.005333 [-0.006512 to -0.004153]
1944.000000	0.000000	-0.004106 [-0.005102 to -0.003110]
1946.000000	0.000000	-0.003159 [-0.003996 to -0.002322]
1948.000000	0.000000	-0.002429 [-0.003129 to -0.001728]
1950.000000	0.000000	-0.001866 [-0.002449 to -0.001282]
1952.000000	0.000000	-0.001433 [-0.001917 to -0.000948]
1954.000000	0.000000	-0.001099 [-0.001500 to -0.000699]
1956.000000	0.000000	-0.000843 [-0.001173 to -0.000513]
1958.000000	0.000000	-0.000646 [-0.000918 to -0.000375]
1960.000000	0.000000	-0.000495 [-0.000718 to -0.000273]
1962.000000	0.000000	-0.000379 [-0.000561 to -0.000197]
1964.000000	0.000000	-0.000290 [-0.000438 to -0.000142]
1966.000000	0.000000	-0.000222 [-0.000342 to -0.000102]
1968.000000	0.000000	-0.000170 [-0.000267 to -0.000072]
1970.000000	0.000000	-0.000130 [-0.000209 to -0.000051]
1972.000000	0.000000	-0.000099 [-0.000163 to -0.000035]
1974.000000	0.000000	-0.000076 [-0.000127 to -0.000024]
1976.000000	0.000000	-0.000058 [-0.000099 to -0.000016]
1978.000000	0.000000	-0.000044 [-0.000077 to -0.000011]
1980.000000	0.003152	-0.000034 [-0.000060 to -0.000007]
1982.000000	0.006052	-0.054945 [-0.064682 to -0.045207]
1984.000000	-0.091288	-0.266101 [-0.294479 to -0.237724]
1986.000000	-0.298854	-0.598643 [-0.647822 to -0.549464]
1988.000000	-0.596636	-0.986570 [-1.056374 to -0.916767]
1990.000000	-0.964618	-1.379257 [-1.469373 to -1.289141]
1992.000000	-1.372791	-1.744262 [-1.853067 to -1.635457]
1994.000000	-1.781139	-2.064378 [-2.189851 to -1.938906]
1996.000000	-2.139652	-2.332911 [-2.472880 to -2.192943]
1998.000000	-2.398316	-2.549728 [-2.702064 to -2.397393]
2000.000000	-2.547118	-2.718421 [-2.881161 to -2.555681]
2002.000000	-2.566047	-2.794782 [-2.958027 to -2.631537]
2004.000000	-2.485089	-2.698672 [-2.851577 to -2.545767]
2006.000000	-2.334232	-2.475693 [-2.613115 to -2.338270]
2008.000000	-2.123464	-2.189656 [-2.309812 to -2.069500]
2010.000000	-1.892771	-1.886735 [-1.989967 to -1.783502]
2012.000000	-1.662141	-1.594733 [-1.682408 to -1.507057]
2014.000000	-1.431562	-1.328310 [-1.402099 to -1.254521]
2016.000000	-1.211020	-1.093745 [-1.155305 to -1.032185]
2018.000000	-1.030504	-0.892302 [-0.943187 to -0.841416]
2020.000000	-0.860000	-0.722440 [-0.764101 to -0.680778]
2022.000000	-0.709496	-0.581199 [-0.614992 to -0.547406]
2024.000000	-0.578980	-0.465048 [-0.492232 to -0.437865]
2026.000000	-0.458438	-0.370382 [-0.392108 to -0.348656]
2028.000000	-0.367859	-0.293794 [-0.311095 to -0.276493]
2030.000000	-0.307229	-0.232217 [-0.245996 to -0.218437]
2032.000000	-0.256536	-0.182969 [-0.193994 to -0.171944]
2034.000000	-0.195768	-0.143763 [-0.152666 to -0.134859]
2036.000000	-0.154911	-0.112674 [-0.119958 to -0.105389]
2038.000000	-0.113953	-0.088108 [-0.094160 to -0.082056]
2040.000000	-0.112882	-0.068757 [-0.073860 to -0.063654]
2042.000000	-0.101684	-0.053313 [-0.057655 to -0.048971]
2044.000000	-0.070348	-0.041507 [-0.045247 to -0.037767]
2046.000000	-0.058861	-0.032266 [-0.035504 to -0.029028]
2048.000000	-0.037209	-0.025047 [-0.027854 to -0.022240]
2050.000000	-0.025382	-0.019418 [-0.021848 to -0.016988]
2052.000000	-0.023364	-0.015036 [-0.017135 to -0.012937]
2054.000000	-0.021146	-0.011630 [-0.013435 to -0.009824]
2056.000000	-0.018712	-0.008986 [-0.010533 to -0.007438]
2058.000000	-0.026052	-0.006936 [-0.008256 to -0.005616]
2060.000000	-0.013152	-0.005349 [-0.006470 to -0.004228]
2062.000000	0.000000	-0.004122 [-0.005069 to -0.003175]
2064.000000	0.000000	-0.003173 [-0.003970 to -0.002376]
2066.000000	0.000000	-0.002441 [-0.003109 to -0.001774]
2068.000000	0.000000	-0.001877 [-0.002434 to -0.001320]
2070.000000	0.000000	-0.001442 [-0.001906 to -0.000979]
2072.000000	0.000000	-0.001107 [-0.001491 to -0.000723]
2074.000000	0.000000	-0.000850 [-0.001167 to -0.000532]
2076.000000	0.000000	-0.000652 [-0.000913 to -0.000391]
2078.000000	0.000000	-0.000499 [-0.000714 to -0.000285]
2080.000000	0.000000	-0.000383 [-0.000558 to -0.000207]
2082.000000	0.000000	-0.000293 [-0.000436 to -0.000150]
2084.000000	0.000000	-0.000224 [-0.000341 to -0.000108]
2086.000000	0.000000	-0.000172 [-0.000266 to -0.000077]
2088.000000	0.000000	-0.000131 [-0.000208 to -0.000055]
2090.000000	0.000000	-0.000100 [-0.000162 to -0.000039]
2092.000000	0.000000	-0.000077 [-0.000126 to -0.000027]
2094.000000	0.000000	-0.000059 [-0.000099 to -0.000018]
2096.000000	0.000000	-0.000045 [-0.000077 to -0.000012]
2098.000000	0.000000	-0.000034 [-0.000060 to -0.000008]
2100.000000	0.020019	-0.000026 [-0.000047 to -0.000005]
2102.000000	0.020079	-0.048230 [-0.058073 to -0.038387]
2104.000000	-0.059817	-0.227045 [-0.256085 to -0.198006]
2106.000000	-0.229667	-0.501763 [-0.552705 to -0.450820]
2108.000000	-0.449467	-0.817285 [-0.890243 to -0.744327]
2110.000000	-0.729215	-1.133624 [-1.227973 to -1.039275]
2112.000000	-1.038907	-1.426259 [-1.540141 to -1.312377]
2114.000000	-1.338540	-1.682578 [-1.813753 to -1.551403]
2116.000000	-1.618112	-1.897971 [-2.044121 to -1.751821]
2118.000000	-1.787620	-2.072718 [-2.231632 to -1.913803]
2120.000000	-1.897060	-2.209822 [-2.379497 to -2.040147]
2122.000000	-1.896430	-2.269446 [-2.439248 to -2.099644]
2124.000000	-1.845726	-2.185100 [-2.343579 to -2.026620]
2126.000000	-1.724946	-1.999027 [-2.141083 to -1.856970]
2128.000000	-1.584086	-1.764415 [-1.888392 to -1.640439]
2130.000000	-1.393145	-1.518166 [-1.624415 to -1.411918]
2132.000000	-1.232118	-1.281988 [-1.371849 to -1.192127]
2134.000000	-1.041002	-1.067138 [-1.142326 to -0.991951]
2136.000000	-0.899795	-0.878320 [-0.940620 to -0.816021]
2138.000000	-0.748494	-0.716348 [-0.767492 to -0.665204]
2140.000000	-0.617096	-0.579867 [-0.621484 to -0.538251]
2142.000000	-0.535598	-0.466437 [-0.500029 to -0.432846]
2144.000000	-0.433996	-0.373186 [-0.400113 to -0.346260]
2146.000000	-0.362289	-0.297200 [-0.318670 to -0.275730]
2148.000000	-0.290472	-0.235734 [-0.252802 to -0.218666]
2150.000000	-0.228543	-0.186320 [-0.199886 to -0.172753]
2152.000000	-0.186498	-0.146803 [-0.157619 to -0.135986]
2154.000000	-0.154336	-0.115344 [-0.124024 to -0.106663]
2156.000000	-0.132053	-0.090400 [-0.097433 to -0.083366]
2158.000000	-0.089646	-0.070690 [-0.076454 to -0.064925]
2160.000000	-0.067111	-0.055164 [-0.059946 to -0.050382]
2162.000000	-0.054447	-0.042773 [-0.046772 to -0.038774]
2164.000000	-0.021650	-0.033301 [-0.036686 to -0.029916]
2166.000000	-0.038717	-0.025887 [-0.028768 to -0.023005]
2168.000000	-0.015645	-0.020095 [-0.022557 to -0.017633]
2170.000000	-0.022431	-0.015579 [-0.017685 to -0.013473]
2172.000000	-0.019072	-0.012063 [-0.013863 to -0.010263]
2174.000000	-0.005565	-0.009330 [-0.010866 to -0.007795]
2176.000000	-0.011907	-0.007209 [-0.008515 to -0.005903]
2178.000000	0.011904	-0.005565 [-0.006672 to -0.004457]
2180.000000	-0.014128	-0.004291 [-0.005227 to -0.003356]
2182.000000	0.000000	-0.003307 [-0.004094 to -0.002519]
2184.000000	0.000000	-0.002546 [-0.003206 to -0.001886]
2186.000000	0.000000	-0.001959 [-0.002510 to -0.001407]
2188.000000	0.000000	-0.001506 [-0.001965 to -0.001047]
2190.000000	0.000000	-0.001157 [-0.001538 to -0.000776]
2192.000000	0.000000	-0.000888 [-0.001203 to -0.000573]
2194.000000	0.000000	-0.000682 [-0.000941 to -0.000422]
2196.000000	0.000000	-0.000523 [-0.000736 to -0.000309]
2198.000000	0.000000	-0.000401 [-0.000575 to -0.000226]
2200.000000	0.000000	-0.000307 [-0.000450 to -0.000164]
2202.000000	0.000000	-0.000235 [-0.000352 to -0.000119]
2204.000000	0.000000	-0.000180 [-0.000275 to -0.000085]
2206.000000	0.000000	-0.000138 [-0.000215 to -0.000061]
2208.000000	0.000000	-0.000105 [-0.000168 to -0.000043]
2210.000000	0.000000	-0.000080 [-0.000131 to -0.000030]
2212.000000	0.000000	-0.000062 [-0.000102 to -0.000021]
2214.000000	0.000000	-0.000047 [-0.000080 to -0.000014]
2216.000000	0.000000	-0.000036 [-0.000062 to -0.000010]
2218.000000	0.000000	-0.000027 [-0.000048 to -0.000006]
2220.000000	0.011804	-0.000021 [-0.000038 to -0.000004]
2222.000000	0.003536	-0.043115 [-0.053050 to -0.033180]
2224.000000	-0.044802	-0.197710 [-0.227390 to -0.168030]
2226.000000	-0.173210	-0.430038 [-0.482667 to -0.377409]
2228.000000	-0.361685	-0.693431 [-0.769336 to -0.617527]
2230.000000	-0.550226	-0.955553 [-1.053920 to -0.857186]
2232.000000	-0.788832	-1.197245 [-1.316062 to -1.078428]
2234.000000	-1.037502	-1.408874 [-1.545746 to -1.272002]
2236.000000	-1.246233	-1.587099 [-1.739575 to -1.434623]
2238.000000	-1.415025	-1.732367 [-1.898128 to -1.566605]
2240.000000	-1.493877	-1.847212 [-2.024167 to -1.670257]
2242.000000	-1.502786	-1.895231 [-2.072233 to -1.718229]
2244.000000	-1.461751	-1.820282 [-1.985360 to -1.655205]
2246.000000	-1.360772	-1.661587 [-1.809468 to -1.513705]
2248.000000	-1.239846	-1.464283 [-1.593253 to -1.335313]
2250.000000	-1.108973	-1.258625 [-1.368992 to -1.148258]
2252.000000	-0.958150	-1.062117 [-1.155223 to -0.969010]
2254.000000	-0.837376	-0.883736 [-0.961367 to -0.806105]
2256.000000	-0.696651	-0.727166 [-0.791237 to -0.663094]
2258.000000	-0.585972	-0.592960 [-0.645356 to -0.540564]
2260.000000	-0.485339	-0.479931 [-0.522424 to -0.437437]
2262.000000	-0.394749	-0.386020 [-0.420229 to -0.351810]
2264.000000	-0.324202	-0.308831 [-0.336201 to -0.281460]
2266.000000	-0.243696	-0.245941 [-0.267736 to -0.224145]
2268.000000	-0.193229	-0.195072 [-0.212377 to -0.177768]
2270.000000	-0.142800	-0.154180 [-0.167908 to -0.140451]
2272.000000	-0.112409	-0.121479 [-0.132388 to -0.110569]
2274.000000	-0.082053	-0.095447 [-0.104153 to -0.086741]
2276.000000	-0.051730	-0.074806 [-0.081798 to -0.067813]
2278.000000	-0.041441	-0.058496 [-0.064160 to -0.052832]
2280.000000	-0.021182	-0.045648 [-0.050280 to -0.041016]
2282.000000	-0.010954	-0.035395 [-0.039205 to -0.031585]
2284.000000	-0.010754	-0.027557 [-0.030730 to -0.024384]
2286.000000	-0.000581	-0.021422 [-0.024082 to -0.018762]
2288.000000	-0.000433	-0.016629 [-0.018869 to -0.014389]
2290.000000	0.019690	-0.012892 [-0.014783 to -0.011001]
2292.000000	0.009791	-0.009983 [-0.011581 to -0.008384]
2294.000000	0.019870	-0.007721 [-0.009072 to -0.006370]
2296.000000	-0.000071	-0.005966 [-0.007106 to -0.004826]
2298.000000	0.009969	-0.004605 [-0.005565 to -0.003645]
2300.000000	-0.010007	-0.003551 [-0.004358 to -0.002745]
2302.000000	0.000000	-0.002737 [-0.003412 to -0.002061]
2304.000000	0.000000	-0.002107 [-0.002671 to -0.001543]
2306.000000	0.000000	-0.001621 [-0.002091 to -0.001151]
2308.000000	0.000000	-0.001246 [-0.001636 to -0.000856]
2310.000000	0.000000	-0.000957 [-0.001280 to -0.000635]
2312.000000	0.000000	-0.000735 [-0.001001 to -0.000469]
2314.000000	0.000000	-0.000564 [-0.000783 to -0.000345]
2316.000000	0.000000	-0.000433 [-0.000612 to -0.000253]
2318.000000	0.000000	-0.000332 [-0.000479 to -0.000185]
2320.000000	0.000000	-0.000254 [-0.000374 to -0.000134]
2322.000000	0.000000	-0.000195 [-0.000292 to -0.000097]
2324.000000	0.000000	-0.000149 [-0.000228 to -0.000069]
2326.000000	0.000000	-0.000114 [-0.000178 to -0.000050]
2328.000000	0.000000	-0.000087 [-0.000139 to -0.000035]
2330.000000	0.000000	-0.000067 [-0.000109 to -0.000024]
2332.000000	0.000000	-0.000051 [-0.000085 to -0.000017]
2334.000000	0.000000	-0.000039 [-0.000066 to -0.000012]
2336.000000	0.000000	-0.000030 [-0.000052 to -0.000008]
2338.000000	0.000000	-0.000023 [-0.000040 to -0.000005]
2340.000000	0.000001	-0.000017 [-0.000032 to -0.000003]
2342.000000	0.000005	-0.039132 [-0.049142 to -0.029121]
2344.000000	-0.049987	-0.175180 [-0.205425 to -0.144936]
2346.000000	-0.159975	-0.375708 [-0.429804 to -0.321612]
2348.000000	-0.289959	-0.600618 [-0.679058 to -0.522178]
2350.000000	-0.449936	-0.823164 [-0.925020 to -0.721307]
2352.000000	-0.619908	-1.027914 [-1.151072 to -0.904755]
2354.000000	-0.809873	-1.207233 [-1.349176 to -1.065290]
2356.000000	-0.959830	-1.358588 [-1.516747 to -1.200429]
2358.000000	-1.079780	-1.482485 [-1.654433 to -1.310537]
2360.000000	-1.129721	-1.581092 [-1.764638 to -1.397546]
2362.000000	-1.149652	-1.620770 [-1.804410 to -1.437129]
2364.000000	-1.099573	-1.553345 [-1.724664 to -1.382027]
2366.000000	-1.019484	-1.415382 [-1.568875 to -1.261890]
2368.000000	-0.939383	-1.245811 [-1.379646 to -1.111976]
2370.000000	-0.839270	-1.070018 [-1.184453 to -0.955582]
2372.000000	-0.729145	-0.902522 [-0.998914 to -0.806130]
2374.000000	-0.639006	-0.750716 [-0.830926 to -0.670507]
2376.000000	-0.528853	-0.617594 [-0.683648 to -0.551541]
2378.000000	-0.458686	-0.503550 [-0.557454 to -0.449646]
2380.000000	-0.358504	-0.407533 [-0.451172 to -0.363894]
2382.000000	-0.318305	-0.327774 [-0.362858 to -0.292689]
2384.000000	-0.238090	-0.262225 [-0.290268 to -0.234181]
2386.000000	-0.187858	-0.208823 [-0.231137 to -0.186508]
2388.000000	-0.157608	-0.165631 [-0.183333 to -0.147929]
2390.000000	-0.107340	-0.130910 [-0.144934 to -0.116886]
2392.000000	-0.077052	-0.103145 [-0.114261 to -0.092029]
2394.000000	-0.056745	-0.081042 [-0.089874 to -0.072210]
2396.000000	-0.056417	-0.063517 [-0.070565 to -0.056468]
2398.000000	-0.046068	-0.049669 [-0.055327 to -0.044010]
2400.000000	-0.025698	-0.038760 [-0.043335 to -0.034185]
2402.000000	-0.025305	-0.030054 [-0.033768 to -0.026341]
2404.000000	0.015111	-0.023399 [-0.026449 to -0.020349]
2406.000000	0.005551	-0.018190 [-0.020711 to -0.015668]
2408.000000	0.016015	-0.014120 [-0.016216 to -0.012025]
2410.000000	0.006504	-0.010947 [-0.012695 to -0.009200]
2412.000000	0.007019	-0.008477 [-0.009937 to -0.007016]
2414.000000	0.017560	-0.006556 [-0.007779 to -0.005334]
2416.000000	-0.001872	-0.005066 [-0.006089 to -0.004043]
2418.000000	0.018724	-0.003910 [-0.004766 to -0.003055]
2420.000000	-0.000653	-0.003016 [-0.003730 to -0.002301]
2422.000000	0.000000	-0.002324 [-0.002919 to -0.001729]
2424.000000	0.000000	-0.001789 [-0.002284 to -0.001294]
2426.000000	0.000000	-0.001376 [-0.001787 to -0.000966]
2428.000000	0.000000	-0.001058 [-0.001398 to -0.000719]
2430.000000	0.000000	-0.000813 [-0.001094 to -0.000533]
2432.000000	0.000000	-0.000624 [-0.000855 to -0.000394]
2434.000000	0.000000	-0.000479 [-0.000668 to -0.000290]
2436.000000	0.000000	-0.000367 [-0.000523 to -0.000212]
2438.000000	0.000000	-0.000282 [-0.000408 to -0.000155]
2440.000000	0.000000	-0.000216 [-0.000319 to -0.000112]
2442.000000	0.000000	-0.000165 [-0.000249 to -0.000081]
2444.000000	0.000000	-0.000126 [-0.000195 to -0.000058]
2446.000000	0.000000	-0.000097 [-0.000152 to -0.000041]
2448.000000	0.000000	-0.000074 [-0.000119 to -0.000029]
2450.000000	0.000000	-0.000057 [-0.000093 to -0.000020]
2452.000000	0.000000	-0.000043 [-0.000072 to -0.000014]
2454.000000	0.000000	-0.000033 [-0.000056 to -0.000010]
2456.000000	0.000000	-0.000025 [-0.000044 to -0.000007]
2458.000000	0.000000	-0.000019 [-0.000034 to -0.000004]
