# Supplementary material for: Isothermal titration calorimetry and surface plasmon resonance analysis using the dynamic approach
Source: Biochem Biophys Rep. 2019 Dec 17;21:100712. doi: 10.1016/j.bbrep.2019.100712 (PMC6926116; doi:10.1016/j.bbrep.2019.100712)
Supplement: Multimedia component 2 [file mmc2.zip › Figure_3/RNASE/Twostate_ODE.m]

function dy = Twostate_ODE(t,y,K)
%dy = zeros(8,1);    % a column vector
dy = zeros(6,1);
%{
		K(1,1)=K_on;				% 1
		K(2,1)=K_off;				%n;
		K(3,1)=N;				%n;
		K(4,1)=Del_H;				%n;
		K(5,1)=Del_H_Dilution;			%n;
		K(6,1)=V_0;				%n;
		K(7,1)=1.0/(Tau_lig);		% Lig mix rate
		K(8,1)=1.0/Tau_heat;			% Heat mix rate
		K(9,1)=1.0/Tau_dil;			% Heat of dil mix rate
% Inclusion of N in two state model = Irreversible ligand dilution and N states for PL
dy(1) = -K(7)*y(1);
dy(2) = +K(7)*y(1)-K(3)*K(1)*y(3)*y(2)+K(2)*y(4);
dy(3) = -K(3)*K(1)*y(3)*y(2)+K(2)*y(4);
dy(4) = K(3)*K(1)*y(3)*y(2)-K(2)*y(4);
dy(5) = K(8)*y(4)-K(8)*y(5);
dy(6) = K(9)*y(2)-K(9)*y(6);


%}


dy(1) = -K(7)*y(1);
dy(2) = +K(7)*y(1)-K(3)*K(1)*y(3)*y(2)+K(2)*y(4);
dy(3) = -K(3)*K(1)*y(3)*y(2)+K(2)*y(4);
dy(4) = K(3)*K(1)*y(3)*y(2)-K(2)*y(4);
dy(5) = K(8)*y(4)-K(8)*y(5);
dy(6) = K(9)*y(2)-K(9)*y(6);


%{
[m,n]=size(dy);

for i=1:m
if((isinf(dy(i,1))~=0)||(isnan(dy(i,1))~=0))
dy(i,1)=0;
end
%}
end
