# Supplementary material for: Isothermal titration calorimetry and surface plasmon resonance analysis using the dynamic approach
Source: Biochem Biophys Rep. 2019 Dec 17;21:100712. doi: 10.1016/j.bbrep.2019.100712 (PMC6926116; doi:10.1016/j.bbrep.2019.100712)
Supplement: Multimedia component 2 [file mmc2.zip › Figure_3/RNASE/model_func.m]

function Z=model_func(a,x,Inj_no,Total_data,Fixed_param,Data_col_details);


Vary_inj_vol =0;
Inj_vol_row_start=13;
% Modify the sign of a according to the parameter type.
% MI_correction_percent=a(1,7);
%Numerical integration


% Set the values of a() parameter array
%{
a(1,1)=power(10,6);
a(2,1)=power(10,0);
a(3,1)=power(10,0);
a(4,1)=-power(10,4);
a(5,1)=-power(10,2);
a(6,1)=power(10,6);
a(7,1)=power(10,6);
a(8,1)=power(10,6);
a(9,1)=power(10,6);
a(10,1)=power(10,6);
a(11,1)=power(10,6);
a(12,1)=power(10,6);
a(13,1)=power(10,6);
for i=14:14+20

end


a(15,1)=power(10,6);
a(16,1)=power(10,6);
a(1,1)=power(10,6);
a(1,1)=power(10,6);

%}


% Fix parameters if required
%{
a(1,3)=1;
a(1,6)=1345;	% in uL units
a(1,9)=651;	% in uM units
a(1,10)=21160;	% in uM units
%}

a(1,6)=1345;
a(1,9)=651;	% in uM units
a(1,10)=21160;	% in uM units

MI_correction_percent=0;%a(1,12);

Data_inj_no_col=Data_col_details(1,1);
Data_inj_vol_col=Data_col_details(1,2);
Data_inj_time_col=Data_col_details(1,3);
Data_x_col=Data_col_details(1,4);
Data_y_col=Data_col_details(1,5);
Data_x_wt_col=Data_col_details(1,6);
Data_y_wt_local_col=Data_col_details(1,7);
Data_y_wt_global_col=Data_col_details(1,8);


Diffeq_no=6;
Custom_RelTol=1e-8;
Custom_AbsTol=1e-8;

MICRO=power(10,-6);
MILLI=power(10,-3);

MICRO_INV=power(10,6);
MILLI_INV=power(10,3);

% Assigning prot, lig, cell volume

Initial_Prot_conc = abs(a(1,9))*MICRO; % Fixed_param(1,1);
Initial_Lig_conc = abs(a(1,10))*MICRO; % Fixed_param(1,2);
V_0 = abs(a(1,6))*MICRO;	% Fixed_param(1,3)*MICRO;

%Initial_Prot_conc = 61.0*MICRO; % Fixed_param(1,1);
%Initial_Lig_conc = 2250.0*MICRO; % Fixed_param(1,2);
%V_0 = 1345.0*MICRO;	% Fixed_param(1,3)*MICRO;


% N=1;
K=size(20);
Y_init=size(1,Diffeq_no);
Y_tol=size(Diffeq_no);


for j = 1:Diffeq_no
Y_tol(j)=Custom_AbsTol;
end


% ITC specific

[row,col]=size(x);

Q=zeros(row,1);
L_T=zeros(row,1);
L_T_cum=zeros(row,1);
P_T=zeros(row,1);
P_T_cum=zeros(row,1);
Inj_vol_profile=zeros(row,1);
Inj_vol=zeros(row,1);
Inj_vol_cum=zeros(row,1);
Cell_vol=zeros(row,1);
Del_t=zeros(row,1);
Time_t=zeros(row,1);
Z=zeros(row,1);


% The kinetic species and the heat terms

L_chromatogram=zeros(row,1);
L_1_chromatogram=zeros(row,1);
P_chromatogram=zeros(row,1);
P_1_chromatogram=zeros(row,1);
PL_chromatogram=zeros(row,1);
PL_1_chromatogram=zeros(row,1);
L_1_1_chromatogram=zeros(row,1);
Q_chromatogram=zeros(row,1);
Q_dil_chromatogram=zeros(row,1);
Q_total_chromatogram=zeros(row,1);


Unique_resid_array=Total_data(:,Data_inj_no_col);


	Unique_resid=unique(Unique_resid_array);
	[Unique_resid_row,Unique_resid_col]=size(Unique_resid);

	Refined_unique_list=[];

	for k=1:Unique_resid_row
		if ~(isempty(Unique_resid(k,1))) || (Unique_resid(k,1)~='')
			Refined_unique_list=[Refined_unique_list Unique_resid(k,1)];
		else
		end
	end

	[Refined_unique_resid_row,Refined_unique_resid_col]=size(Refined_unique_list);
	Refined_unique_list=sort(Refined_unique_list)';


Data_records=zeros(Refined_unique_resid_col,1); 		% row no for every injections
Cum_data_records=zeros(Refined_unique_resid_col,1);
Injection_vol=zeros(Refined_unique_resid_col,1); 		% rate of injection
Injection_rate=zeros(Refined_unique_resid_col,1); 		% rate of injection


% First estimate the time points for every injection and the injection rate

for i=1:Refined_unique_resid_col

Subdata_row=0;
sub_count=0;

for j=1:row

	if Total_data(j,Data_inj_no_col) == Refined_unique_list(i,1);
	Subdata_row=Subdata_row+1;
	sub_count=sub_count+1;
	end

	if sub_count==1

		Injection_vol(i,1)=Total_data(j,Data_inj_vol_col)*MICRO;

		if Vary_inj_vol==1
		Injection_vol(i,1)=Total_data(j,Data_inj_vol_col)*MICRO+Total_data(j,Data_inj_vol_col)*MICRO*(a(1,Inj_vol_row_start+i)/100);
		end

		if Total_data(j,Data_inj_time_col) == 0
		Injection_rate(i,1)=0;
		else
		Injection_rate(i,1)=Injection_vol(i,1)/Total_data(j,Data_inj_time_col);
		end

	end


end

Data_records(i,1)=Subdata_row;
if i==1
Cum_data_records(i,1)=0;
else
Cum_data_records(i,1)=Cum_data_records(i-1,1)+Data_records(i-1,1);
end


end
% Injection_vol
% Injection_rate
% pause


for i=1:Refined_unique_resid_col
for j=1:Data_records(i,1)

	if j==1
	Del_t(Cum_data_records(i,1)+j,1)=0;
	else 
	Del_t(Cum_data_records(i,1)+j,1)=Total_data(Cum_data_records(i,1)+j,Data_x_col)-Total_data(Cum_data_records(i,1)+j-1,Data_x_col);
	end

end
end


% The cumulative injection volume and L_t volume


for i=1:Refined_unique_resid_col


			T_m=Injection_vol(i,1)/(Injection_rate(i,1));
			Time_interval = Del_t(Cum_data_records(i,1)+2,1);


			if T_m < Time_interval
				T_m=T_m+Time_interval;
			end
			Rem_T_m=mod(T_m,Time_interval);
			Quo_T_m=floor(T_m/Time_interval);

			if Rem_T_m <= 0.01
			T_m=Quo_T_m*Time_interval;
			else
			T_m=(Quo_T_m+1)*Time_interval;	

			end

			
			M_I=(Injection_vol(i,1))/T_m;

			M_I=M_I+(M_I*MI_correction_percent/100);


	for j=1:Data_records(i,1)


			Time_t(Cum_data_records(i,1)+j,1)=Total_data(Cum_data_records(i,1)+j,Data_x_col);


		if i==1 

			if j==1
			Inj_vol_profile(Cum_data_records(i,1)+j,1)=0;
			Inj_vol(Cum_data_records(i,1)+j,1)=0;
			Inj_vol_cum(Cum_data_records(i,1)+j,1)=0;
			Cell_vol(Cum_data_records(i,1)+j,1)=V_0;

			else

				if (Time_interval*(j-1))<=T_m
				Inj_vol_profile(Cum_data_records(i,1)+j,1)=M_I*(Time_interval*(j-1)); % Peicewise
				Inj_vol(Cum_data_records(i,1)+j,1)=Inj_vol_profile(Cum_data_records(i,1)+j,1)-Inj_vol_profile(Cum_data_records(i,1)+j-1,1); % Peicewise
				Inj_vol_cum(Cum_data_records(i,1)+j,1)=Inj_vol_cum(Cum_data_records(i,1)+j-1,1)+Inj_vol(Cum_data_records(i,1)+j,1); % Cumulative
				Cell_vol(Cum_data_records(i,1)+j,1)=Cell_vol(Cum_data_records(i,1)+j-1,1)+Inj_vol(Cum_data_records(i,1)+j,1); % Cumulative
			
				else
				Inj_vol_profile(Cum_data_records(i,1)+j,1)=0; % Peicewise
				Inj_vol(Cum_data_records(i,1)+j,1)=0; % Peicewise

				Inj_vol_cum(Cum_data_records(i,1)+j,1)=Inj_vol_cum(Cum_data_records(i,1)+j-1,1)+Inj_vol(Cum_data_records(i,1)+j,1); % Cumulative
				Cell_vol(Cum_data_records(i,1)+j,1)=Cell_vol(Cum_data_records(i,1)+j-1,1)+Inj_vol(Cum_data_records(i,1)+j,1); % Cumulative
				end


			end

		else


			if (Time_interval*(j-1))<=T_m

			Inj_vol_profile(Cum_data_records(i,1)+j,1)=M_I*(Time_interval*(j-1)); % Peicewise
			Inj_vol(Cum_data_records(i,1)+j,1)=Inj_vol_profile(Cum_data_records(i,1)+j,1)-Inj_vol_profile(Cum_data_records(i,1)+j-1,1); % Peicewise
			Inj_vol_cum(Cum_data_records(i,1)+j,1)=Inj_vol_cum(Cum_data_records(i,1)+j-1,1)+Inj_vol(Cum_data_records(i,1)+j,1); % Cumulative
			Cell_vol(Cum_data_records(i,1)+j,1)=Cell_vol(Cum_data_records(i,1)+j-1,1)+Inj_vol(Cum_data_records(i,1)+j,1); % Cumulative
			
			else
			Inj_vol_profile(Cum_data_records(i,1)+j,1)=0; % Peicewise
			Inj_vol(Cum_data_records(i,1)+j,1)=0; % Peicewise
			Inj_vol_cum(Cum_data_records(i,1)+j,1)=Inj_vol_cum(Cum_data_records(i,1)+j-1,1)+Inj_vol(Cum_data_records(i,1)+j,1); % Cumulative
			Cell_vol(Cum_data_records(i,1)+j,1)=Cell_vol(Cum_data_records(i,1)+j-1,1)+Inj_vol(Cum_data_records(i,1)+j,1); % Cumulative
			end


	
		end

	
% fprintf('Inj(%d,%d):%.10f\n',i,j,Inj_vol(Cum_data_records(i,1)+j,1));
end % j
% pause
end % i


%%%%%%%%%%%%%


% Ligand conc

for i=1:Refined_unique_resid_col
	
	for j=1:Data_records(i,1)


	%L_T_cum(Cum_data_records(i,1)+j,1)=(Initial_Lig_conc)*Inj_vol_cum(Cum_data_records(i,1)+j,1)/(V_0);

		
	if i==1 && j==1
	L_T_cum(Cum_data_records(i,1)+j,1)=(Initial_Lig_conc)*Inj_vol(Cum_data_records(i,1)+j,1)/(V_0);
	else
	L_T_cum(Cum_data_records(i,1)+j,1)=(L_T_cum(Cum_data_records(i,1)+j-1,1)*(V_0-Inj_vol(Cum_data_records(i,1)+j,1))/V_0)+(Initial_Lig_conc)*Inj_vol(Cum_data_records(i,1)+j,1)/V_0;
	end


	if i==1 && j==1	
	L_T(Cum_data_records(i,1)+j,1)=0;
	else
	L_T(Cum_data_records(i,1)+j,1)=L_T_cum(Cum_data_records(i,1)+j,1)-L_T_cum(Cum_data_records(i,1)+j-1,1);
	end


	if i==1 && j==1
	P_T_cum(Cum_data_records(i,1)+j,1)=(Initial_Prot_conc);
	else
	P_T_cum(Cum_data_records(i,1)+j,1)=P_T_cum(Cum_data_records(i,1)+j-1,1)*(V_0-Inj_vol(Cum_data_records(i,1)+j,1))/V_0;
	end


	if i==1 && j==1	
	P_T(Cum_data_records(i,1)+j,1)=0;
	else
	P_T(Cum_data_records(i,1)+j,1)=P_T_cum(Cum_data_records(i,1)+j-1,1)-P_T_cum(Cum_data_records(i,1)+j,1);
	end


	end


end


		K(1,1)=abs(a(1,1));				% K_on
		K(2,1)=abs(a(1,2));				% K_off
		K(3,1)=abs(a(1,3));				% N
		K(4,1)=a(1,4);				% Del_H
		K(5,1)=a(1,5);				% Del_H_dil
		K(6,1)=abs(a(1,6))*MICRO;			% V_0
		K(7,1)=1/abs(a(1,7));				% 1/Tau_Lig mix rate
		K(8,1)=1/abs(a(1,8));				% 1/Tau_Heat mix rate
		K(9,1)=1/abs(a(1,8));				% 1/Tau_Heat_dil mix rate
		K(10,1)=abs(a(1,9))*MICRO;			% Prot(uM)
		K(11,1)=abs(a(1,10))*MICRO;			% Lig (uM)
		K(12,1)=abs(a(1,11));			% Amp 
		K(13,1)=abs(a(1,12));			% Slope 
		K(14,1)=a(1,13);			% Baseline 

for i=1:Refined_unique_resid_col


	for j=1:Data_records(i,1)


	options = odeset('RelTol',Custom_RelTol,'AbsTol',Y_tol);


		if  i==1 && j==1

		Time_init=0;
		Time_final=Time_t(Cum_data_records(i,1)+j,1);


		L_chromatogram(Cum_data_records(i,1)+j,1)=L_T(Cum_data_records(i,1)+j,1);
		L_1_chromatogram(Cum_data_records(i,1)+j,1)=0;
		P_chromatogram(Cum_data_records(i,1)+j,1)=P_T_cum(Cum_data_records(i,1)+j,1);
		PL_chromatogram(Cum_data_records(i,1)+j,1)=0;
		PL_1_chromatogram(Cum_data_records(i,1)+j,1)=0;
		L_1_1_chromatogram(Cum_data_records(i,1)+j,1)=0;
		Q_chromatogram(Cum_data_records(i,1)+j,1)=0;
		Q_dil_chromatogram(Cum_data_records(i,1)+j,1)=0;


		Q_total_chromatogram(Cum_data_records(i,1)+j,1)=Q_chromatogram(Cum_data_records(i,1)+j,1)+Q_dil_chromatogram(Cum_data_records(i,1)+j,1);


		else


		Y_init(1,1)=L_T(Cum_data_records(i,1)+j,1)+L_chromatogram(Cum_data_records(i,1)+j-1,1);

 		Y_init(1,2)=L_1_chromatogram(Cum_data_records(i,1)+j-1,1);
		Y_init(1,3)=P_chromatogram(Cum_data_records(i,1)+j-1,1)*(V_0-Inj_vol(Cum_data_records(i,1)+j,1))/V_0;
		Y_init(1,4)=PL_chromatogram(Cum_data_records(i,1)+j-1,1);
		Y_init(1,5)= PL_1_chromatogram(Cum_data_records(i,1)+j-1,1);
		Y_init(1,6)= L_1_1_chromatogram(Cum_data_records(i,1)+j-1,1);


		Time_init=Time_t(Cum_data_records(i,1)+j-1,1);
		Time_final=Time_t(Cum_data_records(i,1)+j,1);

		[T,Y] = ode15s(@Twostate_ODE,[Time_init Time_final],Y_init(1,:),options,K);


		L_chromatogram(Cum_data_records(i,1)+j,1)=Y(end,1);
		L_1_chromatogram(Cum_data_records(i,1)+j,1)=Y(end,2);
		P_chromatogram(Cum_data_records(i,1)+j,1)=Y(end,3);
		PL_chromatogram(Cum_data_records(i,1)+j,1)=Y(end,4);
		PL_1_chromatogram(Cum_data_records(i,1)+j,1)=Y(end,5);
		L_1_1_chromatogram(Cum_data_records(i,1)+j,1)=Y(end,6);

		Q_chromatogram(Cum_data_records(i,1)+j,1)=K(4)*V_0*K(3)*((PL_1_chromatogram(Cum_data_records(i,1)+j,1)-PL_1_chromatogram(Cum_data_records(i,1)+j-1,1)))/(Time_t(Cum_data_records(i,1)+j,1)-Time_t(Cum_data_records(i,1)+j-1,1));

		Q_dil_chromatogram(Cum_data_records(i,1)+j,1)=K(5)*V_0*((L_1_1_chromatogram(Cum_data_records(i,1)+j,1)-L_1_1_chromatogram(Cum_data_records(i,1)+j-1,1)))/(Time_t(Cum_data_records(i,1)+j,1)-Time_t(Cum_data_records(i,1)+j-1,1));

		Q_total_chromatogram(Cum_data_records(i,1)+j,1)=Q_chromatogram(Cum_data_records(i,1)+j,1)+Q_dil_chromatogram(Cum_data_records(i,1)+j,1);


		end


	end % For j


end % For i

%Z=abs(a(1,11))*Q_total_chromatogram*MICRO_INV+a(1,13);
Z=Q_total_chromatogram*MICRO_INV;

%{
[m,n]=size(Z);

for i=1:m
if((isinf(dy(i,1))~=0)||(isnan(dy(i,1))~=0))
dy(i,1)=0;
end
end
%}

%{
[m,n]=size(a);
	for k=1:n
	fprintf('[%d,%d] K(%d):%.10f\n',m,n,k,a(1,k));
	end

if (isinf(Z)~=0)
fprintf('Z has INF\n');
pause
end

if (isnan(Z)~=0)
fprintf('Z has NAN\n');
pause
end
%}
