# Supplementary material for: Isothermal titration calorimetry and surface plasmon resonance analysis using the dynamic approach
Source: Biochem Biophys Rep. 2019 Dec 17;21:100712. doi: 10.1016/j.bbrep.2019.100712 (PMC6926116; doi:10.1016/j.bbrep.2019.100712)
Supplement: Multimedia component 2 [file mmc2.zip › Figure_4/Leakage/All_results]

Time(s)	P_T(uM)	L_T(uM)	L(uM)	L_1(uM)	P(uM)	PL(uM)	PL_1(uM)
0.000000000000	10.000000000000	1.000000000000	0.834392042855	0.165607940591	9.999999983440	0.000000016560	0.000000001694
0.202020202020	10.000000000000	1.000000000000	0.861818035569	0.303789891204	9.999999969622	0.000000030378	0.000000005822
0.404040404040	10.000000000000	1.000000000000	0.884702066127	0.419087813547	9.999999958092	0.000000041908	0.000000011485
0.606060606061	10.000000000000	1.000000000000	0.903796319511	0.515291484416	9.999999948471	0.000000051529	0.000000018023
0.808080808081	10.000000000000	1.000000000000	0.919728412915	0.595563063473	9.999999940444	0.000000059556	0.000000024961
1.010101010101	10.000000000000	1.000000000000	0.933022025141	0.662541031635	9.999999933746	0.000000066254	0.000000031962
1.212121212121	10.000000000000	1.000000000000	0.944114109623	0.718426916423	9.999999928158	0.000000071842	0.000000038794
1.414141414141	10.000000000000	1.000000000000	0.953681770077	0.764745141714	9.999999923526	0.000000076474	0.000000045294
1.616161616162	10.000000000000	1.000000000000	0.961301028926	0.803444108919	9.999999919656	0.000000080344	0.000000051373
1.818181818182	10.000000000000	1.000000000000	0.967666934494	0.835777171191	9.999999916422	0.000000083578	0.000000056984
2.020202020202	10.000000000000	1.000000000000	0.972985660963	0.862791507527	9.999999913721	0.000000086279	0.000000062106
2.222222222222	10.000000000000	1.000000000000	0.977429467259	0.885362038010	9.999999911464	0.000000088536	0.000000066741
2.424242424242	10.000000000000	1.000000000000	0.981142276052	0.904219760073	9.999999909578	0.000000090422	0.000000070904
2.626262626263	10.000000000000	1.000000000000	0.984244335010	0.919975423487	9.999999908003	0.000000091997	0.000000074620
2.828282828283	10.000000000000	1.000000000000	0.986836111295	0.933139310876	9.999999906686	0.000000093314	0.000000077920
3.030303030303	10.000000000000	1.000000000000	0.989001545416	0.944137764359	9.999999905586	0.000000094414	0.000000080836
3.232323232323	10.000000000000	1.000000000000	0.990810769831	0.953326993610	9.999999904667	0.000000095333	0.000000083402
3.434343434343	10.000000000000	1.000000000000	0.992322380344	0.961004612498	9.999999903900	0.000000096100	0.000000085653
3.636363636364	10.000000000000	1.000000000000	0.993585333863	0.967419277994	9.999999903258	0.000000096742	0.000000087621
3.838383838384	10.000000000000	1.000000000000	0.994640533982	0.972778743475	9.999999902722	0.000000097278	0.000000089336
4.040404040404	10.000000000000	1.000000000000	0.995522155731	0.977256587296	9.999999902274	0.000000097726	0.000000090828
4.242424242424	10.000000000000	1.000000000000	0.996258752415	0.980997834507	9.999999901900	0.000000098100	0.000000092122
4.444444444444	10.000000000000	1.000000000000	0.996874180376	0.984123653819	9.999999901588	0.000000098412	0.000000093242
4.646464646465	10.000000000000	1.000000000000	0.997388371632	0.986735281926	9.999999901326	0.000000098674	0.000000094210
4.848484848485	10.000000000000	1.000000000000	0.997817979425	0.988917302282	9.999999901108	0.000000098892	0.000000095045
5.050505050505	10.000000000000	1.000000000000	0.998176917571	0.990740384529	9.999999900926	0.000000099074	0.000000095764
5.252525252525	10.000000000000	1.000000000000	0.998476811089	0.992263573287	9.999999900774	0.000000099226	0.000000096382
5.454545454545	10.000000000000	1.000000000000	0.998727372706	0.993536200453	9.999999900646	0.000000099354	0.000000096913
5.656565656566	10.000000000000	1.000000000000	0.998936717424	0.994599482923	9.999999900540	0.000000099460	0.000000097368
5.858585858586	10.000000000000	1.000000000000	0.999111625342	0.995487857491	9.999999900451	0.000000099549	0.000000097758
6.060606060606	10.000000000000	1.000000000000	0.999257761248	0.996230096169	9.999999900377	0.000000099623	0.000000098091
6.262626262626	10.000000000000	1.000000000000	0.999379858081	0.996850238026	9.999999900315	0.000000099685	0.000000098376
6.464646464646	10.000000000000	1.000000000000	0.999481870222	0.997368367752	9.999999900263	0.000000099737	0.000000098620
6.666666666667	10.000000000000	1.000000000000	0.999567101564	0.997801266145	9.999999900220	0.000000099780	0.000000098828
6.868686868687	10.000000000000	1.000000000000	0.999638312516	0.998162953593	9.999999900184	0.000000099816	0.000000099005
7.070707070707	10.000000000000	1.000000000000	0.999697809404	0.998465144159	9.999999900153	0.000000099847	0.000000099155
7.272727272727	10.000000000000	1.000000000000	0.999747519170	0.998717624963	9.999999900128	0.000000099872	0.000000099284
7.474747474747	10.000000000000	1.000000000000	0.999789051776	0.998928573166	9.999999900107	0.000000099893	0.000000099393
7.676767676768	10.000000000000	1.000000000000	0.999823752349	0.999104820799	9.999999900089	0.000000099910	0.000000099486
7.878787878788	10.000000000000	1.000000000000	0.999852744746	0.999252076038	9.999999900075	0.000000099925	0.000000099565
8.080808080808	10.000000000000	1.000000000000	0.999876967949	0.999375108077	9.999999900062	0.000000099938	0.000000099631
8.282828282828	10.000000000000	1.000000000000	0.999897206482	0.999477901585	9.999999900052	0.000000099948	0.000000099688
8.484848484848	10.000000000000	1.000000000000	0.999914115816	0.999563785760	9.999999900044	0.000000099956	0.000000099736
8.686868686869	10.000000000000	1.000000000000	0.999928243598	0.999635542155	9.999999900036	0.000000099964	0.000000099777
8.888888888889	10.000000000000	1.000000000000	0.999940047386	0.999695494763	9.999999900030	0.000000099970	0.000000099812
9.090909090909	10.000000000000	1.000000000000	0.999949909475	0.999745585283	9.999999900025	0.000000099975	0.000000099841
9.292929292929	10.000000000000	1.000000000000	0.999958149269	0.999787436009	9.999999900021	0.000000099979	0.000000099866
9.494949494949	10.000000000000	1.000000000000	0.999965033633	0.999822402373	9.999999900018	0.000000099982	0.000000099887
9.696969696970	10.000000000000	1.000000000000	0.999970785532	0.999851616838	9.999999900015	0.000000099985	0.000000099904
9.898989898990	10.000000000000	1.000000000000	0.999975591256	0.999876025580	9.999999900012	0.000000099988	0.000000099919
10.101010101010	10.000000000000	0.200000000000	0.332465834579	0.867410204247	9.999999913258	0.000000086742	0.000000098576
10.303030303030	10.000000000000	0.200000000000	0.310528440514	0.756881774785	9.999999924311	0.000000075689	0.000000095285
10.505050505051	10.000000000000	0.200000000000	0.292224053103	0.664657730905	9.999999933534	0.000000066466	0.000000090764
10.707070707071	10.000000000000	0.200000000000	0.276951017595	0.587706721005	9.999999941229	0.000000058771	0.000000085541
10.909090909091	10.000000000000	0.200000000000	0.264207318044	0.523499409382	9.999999947650	0.000000052350	0.000000079997
11.111111111111	10.000000000000	0.200000000000	0.253574076331	0.469925338409	9.999999953007	0.000000046993	0.000000074402
11.313131313131	10.000000000000	0.200000000000	0.244402198277	0.425523144572	9.999999957447	0.000000042552	0.000000068948
11.515151515152	10.000000000000	0.200000000000	0.237098122912	0.388425025369	9.999999961157	0.000000038843	0.000000063755
11.717171717172	10.000000000000	0.200000000000	0.230995553756	0.357429474713	9.999999964257	0.000000035743	0.000000058897
11.919191919192	10.000000000000	0.200000000000	0.225896845372	0.331532631930	9.999999966847	0.000000033153	0.000000054412
12.121212121212	10.000000000000	0.200000000000	0.221636864613	0.309895769480	9.999999969010	0.000000030990	0.000000050317
12.323232323232	10.000000000000	0.200000000000	0.218077642414	0.291818128874	9.999999970818	0.000000029182	0.000000046611
12.525252525253	10.000000000000	0.200000000000	0.215103905353	0.276714225031	9.999999972328	0.000000027671	0.000000043282
12.727272727273	10.000000000000	0.200000000000	0.212619342262	0.264094884031	9.999999973590	0.000000026410	0.000000040309
12.929292929293	10.000000000000	0.200000000000	0.210543484973	0.253551400113	9.999999974645	0.000000025355	0.000000037670
13.131313131313	10.000000000000	0.200000000000	0.208809102176	0.244742298818	9.999999975526	0.000000024474	0.000000035337
13.333333333333	10.000000000000	0.200000000000	0.207360021979	0.237382277574	9.999999976262	0.000000023738	0.000000033284
13.535353535354	10.000000000000	0.200000000000	0.206149312661	0.231232965529	9.999999976877	0.000000023123	0.000000031483
13.737373737374	10.000000000000	0.200000000000	0.205137762673	0.226095203369	9.999999977390	0.000000022610	0.000000029908
13.939393939394	10.000000000000	0.200000000000	0.204292610693	0.221802593105	9.999999977820	0.000000022180	0.000000028535
14.141414141414	10.000000000000	0.200000000000	0.203586484573	0.218216108891	9.999999978178	0.000000021822	0.000000027342
14.343434343434	10.000000000000	0.200000000000	0.202996514827	0.215219594363	9.999999978478	0.000000021522	0.000000026306
14.545454545455	10.000000000000	0.200000000000	0.202503593959	0.212716000655	9.999999978728	0.000000021272	0.000000025410
14.747474747475	10.000000000000	0.200000000000	0.202091757616	0.210624243248	9.999999978938	0.000000021062	0.000000024635
14.949494949495	10.000000000000	0.200000000000	0.201747667551	0.208876575871	9.999999979112	0.000000020888	0.000000023967
15.151515151515	10.000000000000	0.200000000000	0.201460179634	0.207416396383	9.999999979258	0.000000020742	0.000000023391
15.353535353535	10.000000000000	0.200000000000	0.201219982921	0.206196413585	9.999999979380	0.000000020620	0.000000022896
15.555555555556	10.000000000000	0.200000000000	0.201019298100	0.205177115586	9.999999979482	0.000000020518	0.000000022472
15.757575757576	10.000000000000	0.200000000000	0.200851625543	0.204325490129	9.999999979567	0.000000020433	0.000000022107
15.959595959596	10.000000000000	0.200000000000	0.200711534795	0.203613955405	9.999999979639	0.000000020361	0.000000021795
16.161616161616	10.000000000000	0.200000000000	0.200594488703	0.203019466761	9.999999979698	0.000000020302	0.000000021528
16.363636363636	10.000000000000	0.200000000000	0.200496696467	0.202522770344	9.999999979748	0.000000020252	0.000000021300
16.565656565657	10.000000000000	0.200000000000	0.200414990863	0.202107779523	9.999999979789	0.000000020211	0.000000021105
16.767676767677	10.000000000000	0.200000000000	0.200346725672	0.201761053886	9.999999979824	0.000000020176	0.000000020939
16.969696969697	10.000000000000	0.200000000000	0.200289689972	0.201471363943	9.999999979853	0.000000020147	0.000000020797
17.171717171717	10.000000000000	0.200000000000	0.200242036535	0.201229327432	9.999999979877	0.000000020123	0.000000020676
17.373737373737	10.000000000000	0.200000000000	0.200202221995	0.201027105458	9.999999979897	0.000000020103	0.000000020573
17.575757575758	10.000000000000	0.200000000000	0.200168956869	0.200858148605	9.999999979914	0.000000020086	0.000000020486
17.777777777778	10.000000000000	0.200000000000	0.200141163793	0.200716984826	9.999999979928	0.000000020072	0.000000020412
17.979797979798	10.000000000000	0.200000000000	0.200117942623	0.200599042215	9.999999979940	0.000000020060	0.000000020349
18.181818181818	10.000000000000	0.200000000000	0.200098541291	0.200500500934	9.999999979950	0.000000020050	0.000000020295
18.383838383838	10.000000000000	0.200000000000	0.200082331440	0.200418169503	9.999999979958	0.000000020042	0.000000020250
18.585858585859	10.000000000000	0.200000000000	0.200068788078	0.200349381432	9.999999979965	0.000000020035	0.000000020211
18.787878787879	10.000000000000	0.200000000000	0.200057472573	0.200291908865	9.999999979971	0.000000020029	0.000000020178
18.989898989899	10.000000000000	0.200000000000	0.200048018446	0.200243890424	9.999999979976	0.000000020024	0.000000020151
19.191919191919	10.000000000000	0.200000000000	0.200040119505	0.200203770923	9.999999979980	0.000000020020	0.000000020127
19.393939393939	10.000000000000	0.200000000000	0.200033519924	0.200170251002	9.999999979983	0.000000020017	0.000000020108
19.595959595960	10.000000000000	0.200000000000	0.200028005962	0.200142245043	9.999999979986	0.000000020014	0.000000020091
19.797979797980	10.000000000000	0.200000000000	0.200023399036	0.200118846010	9.999999979988	0.000000020012	0.000000020077
20.000000000000	10.000000000000	0.200000000000	0.200019549940	0.200099296072	9.999999979990	0.000000020010	0.000000020065
0.000000000000	10.000000000000	5.000000000000	4.171969812450	0.828030104533	9.999999917200	0.000000082800	0.000000008473
0.202020202020	10.000000000000	5.000000000000	4.309088588274	1.518941447161	9.999999848109	0.000000151891	0.000000029111
0.404040404040	10.000000000000	5.000000000000	4.423509004301	2.095432385210	9.999999790459	0.000000209541	0.000000057424
0.606060606061	10.000000000000	5.000000000000	4.518980490876	2.576451846232	9.999999742357	0.000000257643	0.000000090116
0.808080808081	10.000000000000	5.000000000000	4.598641141171	2.977810664925	9.999999702221	0.000000297779	0.000000124805
1.010101010101	10.000000000000	5.000000000000	4.665109355223	3.312701276212	9.999999668731	0.000000331269	0.000000159809
1.212121212121	10.000000000000	5.000000000000	4.720569905231	3.592131343038	9.999999640788	0.000000359212	0.000000193969
1.414141414141	10.000000000000	5.000000000000	4.766845747768	3.825285571954	9.999999617472	0.000000382528	0.000000226520
1.616161616162	10.000000000000	5.000000000000	4.805457943323	4.019827609177	9.999999598018	0.000000401982	0.000000256991
1.818181818182	10.000000000000	5.000000000000	4.837675652689	4.182151940255	9.999999581785	0.000000418215	0.000000285120
2.020202020202	10.000000000000	5.000000000000	4.864557853557	4.317594073154	9.999999568241	0.000000431759	0.000000310803
2.222222222222	10.000000000000	5.000000000000	4.886988148500	4.430605913353	9.999999556940	0.000000443060	0.000000334040
2.424242424242	10.000000000000	5.000000000000	4.905703808490	4.524902095433	9.999999547510	0.000000452490	0.000000354907
2.626262626263	10.000000000000	5.000000000000	4.921320006573	4.603582080992	9.999999539642	0.000000460358	0.000000373526
2.828282828283	10.000000000000	5.000000000000	4.934350038251	4.669232036177	9.999999533077	0.000000466923	0.000000390050
3.030303030303	10.000000000000	5.000000000000	4.945222193217	4.724009837482	9.999999527599	0.000000472401	0.000000404644
3.232323232323	10.000000000000	5.000000000000	4.954600149838	4.769409683104	9.999999523059	0.000000476941	0.000000417446
3.434343434343	10.000000000000	5.000000000000	4.962068337000	4.807341342311	9.999999519266	0.000000480734	0.000000428667
3.636363636364	10.000000000000	5.000000000000	4.968308021881	4.839033317260	9.999999516097	0.000000483903	0.000000438472
3.838383838384	10.000000000000	5.000000000000	4.973521290720	4.865512023893	9.999999513449	0.000000486551	0.000000447014
4.040404040404	10.000000000000	5.000000000000	4.977876986961	4.887635034719	9.999999511237	0.000000488763	0.000000454439
4.242424242424	10.000000000000	5.000000000000	4.981516179632	4.906118853238	9.999999509388	0.000000490612	0.000000460877
4.444444444444	10.000000000000	5.000000000000	4.984556732178	4.921562119516	9.999999507844	0.000000492156	0.000000466448
4.646464646465	10.000000000000	5.000000000000	4.987097119736	4.934464998490	9.999999506554	0.000000493446	0.000000471260
4.848484848485	10.000000000000	5.000000000000	4.989219618476	4.945245378936	9.999999505476	0.000000494524	0.000000475409
5.050505050505	10.000000000000	5.000000000000	4.990992970295	4.954252407740	9.999999504575	0.000000495425	0.000000478981
5.252525252525	10.000000000000	5.000000000000	4.992474609186	4.961777797802	9.999999503822	0.000000496178	0.000000482051
5.454545454545	10.000000000000	5.000000000000	4.993712521356	4.968065275817	9.999999503194	0.000000496806	0.000000484687
5.656565656566	10.000000000000	5.000000000000	4.994746799380	4.973318475911	9.999999502668	0.000000497332	0.000000486946
5.858585858586	10.000000000000	5.000000000000	4.995610940678	4.977707534795	9.999999502229	0.000000497771	0.000000488882
6.060606060606	10.000000000000	5.000000000000	4.996332932410	4.981374602018	9.999999501863	0.000000498137	0.000000490537
6.262626262626	10.000000000000	5.000000000000	4.996936157906	4.984438443806	9.999999501556	0.000000498444	0.000000491952
6.464646464646	10.000000000000	5.000000000000	4.997440153979	4.986998289572	9.999999501300	0.000000498700	0.000000493159
6.666666666667	10.000000000000	5.000000000000	4.997861243677	4.989137045681	9.999999501086	0.000000498914	0.000000494190
6.868686868687	10.000000000000	5.000000000000	4.998213064937	4.990923980565	9.999999500908	0.000000499092	0.000000495068
7.070707070707	10.000000000000	5.000000000000	4.998507012284	4.992416968132	9.999999500758	0.000000499242	0.000000495815
7.272727272727	10.000000000000	5.000000000000	4.998752605863	4.993664362144	9.999999500634	0.000000499366	0.000000496452
7.474747474747	10.000000000000	5.000000000000	4.998957799776	4.994706562265	9.999999500529	0.000000499471	0.000000496993
7.676767676768	10.000000000000	5.000000000000	4.999129239688	4.995577322490	9.999999500442	0.000000499558	0.000000497453
7.878787878788	10.000000000000	5.000000000000	4.999272478068	4.996304844349	9.999999500370	0.000000499630	0.000000497843
8.080808080808	10.000000000000	5.000000000000	4.999392154012	4.996912690276	9.999999500309	0.000000499691	0.000000498175
8.282828282828	10.000000000000	5.000000000000	4.999492143497	4.997420546728	9.999999500258	0.000000499742	0.000000498456
8.484848484848	10.000000000000	5.000000000000	4.999575684905	4.997844861781	9.999999500216	0.000000499784	0.000000498694
8.686868686869	10.000000000000	5.000000000000	4.999645483914	4.998199377832	9.999999500180	0.000000499820	0.000000498896
8.888888888889	10.000000000000	5.000000000000	4.999703801121	4.998495576681	9.999999500150	0.000000499850	0.000000499067
9.090909090909	10.000000000000	5.000000000000	4.999752525262	4.998743051394	9.999999500126	0.000000499874	0.000000499212
9.292929292929	10.000000000000	5.000000000000	4.999793234375	4.998949816998	9.999999500105	0.000000499895	0.000000499335
9.494949494949	10.000000000000	5.000000000000	4.999827246919	4.999122570062	9.999999500088	0.000000499912	0.000000499439
9.696969696970	10.000000000000	5.000000000000	4.999855664465	4.999266905582	9.999999500073	0.000000499927	0.000000499526
9.898989898990	10.000000000000	5.000000000000	4.999879407380	4.999387498190	9.999999500061	0.000000499939	0.000000499600
10.101010101010	10.000000000000	1.000000000000	1.662330393474	4.337057170947	9.999999566292	0.000000433708	0.000000492885
10.303030303030	10.000000000000	1.000000000000	1.552643221013	3.784414005199	9.999999621556	0.000000378444	0.000000476428
10.505050505051	10.000000000000	1.000000000000	1.461121115294	3.323292936017	9.999999667669	0.000000332331	0.000000453822
10.707070707071	10.000000000000	1.000000000000	1.384755797023	2.938537177469	9.999999706145	0.000000293855	0.000000427706
10.909090909091	10.000000000000	1.000000000000	1.321037181844	2.617500027730	9.999999738249	0.000000261751	0.000000399986
11.111111111111	10.000000000000	1.000000000000	1.267870875302	2.349629179215	9.999999765036	0.000000234964	0.000000372010
11.313131313131	10.000000000000	1.000000000000	1.223509331296	2.126119870270	9.999999787387	0.000000212613	0.000000344705
11.515151515152	10.000000000000	1.000000000000	1.186494411235	1.939625477685	9.999999806037	0.000000193963	0.000000318683
11.717171717172	10.000000000000	1.000000000000	1.155609455857	1.784016037389	9.999999821598	0.000000178402	0.000000294322
11.919191919192	10.000000000000	1.000000000000	1.129839294334	1.654176756039	9.999999834582	0.000000165418	0.000000271832
12.121212121212	10.000000000000	1.000000000000	1.108336876190	1.545839890682	9.999999845416	0.000000154584	0.000000251297
12.323232323232	10.000000000000	1.000000000000	1.090395429233	1.455444470488	9.999999854455	0.000000145545	0.000000232717
12.525252525253	10.000000000000	1.000000000000	1.075425228358	1.380019249673	9.999999861998	0.000000138002	0.000000216032
12.727272727273	10.000000000000	1.000000000000	1.062934211621	1.317085044346	9.999999868291	0.000000131709	0.000000201143
12.929292929293	10.000000000000	1.000000000000	1.052511806441	1.264573243156	9.999999873542	0.000000126458	0.000000187930
13.131313131313	10.000000000000	1.000000000000	1.043521788917	1.221051458592	9.999999877895	0.000000122105	0.000000176290
13.333333333333	10.000000000000	1.000000000000	1.036362539181	1.184688923047	9.999999881531	0.000000118469	0.000000166051
13.535353535354	10.000000000000	1.000000000000	1.030380972120	1.154307953965	9.999999884569	0.000000115431	0.000000157077
13.737373737374	10.000000000000	1.000000000000	1.025383361222	1.128924595281	9.999999887107	0.000000112893	0.000000149234
13.939393939394	10.000000000000	1.000000000000	1.021207847608	1.107716749794	9.999999889228	0.000000110772	0.000000142401
14.141414141414	10.000000000000	1.000000000000	1.017719197873	1.089997553693	9.999999891000	0.000000109000	0.000000136461
14.343434343434	10.000000000000	1.000000000000	1.014804424242	1.075193130931	9.999999892481	0.000000107519	0.000000131310
14.545454545455	10.000000000000	1.000000000000	1.012369125212	1.062824006956	9.999999893718	0.000000106282	0.000000126853
14.747474747475	10.000000000000	1.000000000000	1.010334428142	1.052489579848	9.999999894751	0.000000105249	0.000000123002
14.949494949495	10.000000000000	1.000000000000	1.008634434787	1.043855145924	9.999999895614	0.000000104386	0.000000119682
15.151515151515	10.000000000000	1.000000000000	1.007214087037	1.036641059608	9.999999896336	0.000000103664	0.000000116824
15.353535353535	10.000000000000	1.000000000000	1.006027383733	1.030613676478	9.999999896939	0.000000103061	0.000000114367
15.555555555556	10.000000000000	1.000000000000	1.005035890817	1.025577786165	9.999999897442	0.000000102558	0.000000112258
15.757575757576	10.000000000000	1.000000000000	1.004207496560	1.021370290026	9.999999897863	0.000000102137	0.000000110449
15.959595959596	10.000000000000	1.000000000000	1.003515371549	1.017854918828	9.999999898214	0.000000101786	0.000000108900
16.161616161616	10.000000000000	1.000000000000	1.002937099758	1.014917819364	9.999999898508	0.000000101492	0.000000107575
16.363636363636	10.000000000000	1.000000000000	1.002453952553	1.012463867057	9.999999898754	0.000000101246	0.000000106443
16.565656565657	10.000000000000	1.000000000000	1.002050282125	1.010413585137	9.999999898959	0.000000101041	0.000000105476
16.767676767677	10.000000000000	1.000000000000	1.001713014698	1.008700570610	9.999999899130	0.000000100870	0.000000104651
16.969696969697	10.000000000000	1.000000000000	1.001431227108	1.007269343646	9.999999899273	0.000000100727	0.000000103949
17.171717171717	10.000000000000	1.000000000000	1.001195793029	1.006073550737	9.999999899393	0.000000100607	0.000000103350
17.373737373737	10.000000000000	1.000000000000	1.000999087398	1.005074463439	9.999999899493	0.000000100507	0.000000102841
17.575757575758	10.000000000000	1.000000000000	1.000834739462	1.004239724060	9.999999899576	0.000000100424	0.000000102407
17.777777777778	10.000000000000	1.000000000000	1.000697426442	1.003542297688	9.999999899646	0.000000100354	0.000000102039
17.979797979798	10.000000000000	1.000000000000	1.000582701147	1.002959596599	9.999999899704	0.000000100296	0.000000101727
18.181818181818	10.000000000000	1.000000000000	1.000486847940	1.002472748708	9.999999899753	0.000000100247	0.000000101461
18.383838383838	10.000000000000	1.000000000000	1.000406762400	1.002065986349	9.999999899793	0.000000100207	0.000000101236
18.585858585859	10.000000000000	1.000000000000	1.000339850775	1.001726135607	9.999999899827	0.000000100173	0.000000101045
18.787878787879	10.000000000000	1.000000000000	1.000283945983	1.001442189653	9.999999899856	0.000000100144	0.000000100884
18.989898989899	10.000000000000	1.000000000000	1.000237237420	1.001204952257	9.999999899879	0.000000100120	0.000000100747
19.191919191919	10.000000000000	1.000000000000	1.000198212325	1.001006739951	9.999999899899	0.000000100101	0.000000100631
19.393939393939	10.000000000000	1.000000000000	1.000165606783	1.000841133185	9.999999899916	0.000000100084	0.000000100533
19.595959595960	10.000000000000	1.000000000000	1.000138364789	1.000702768410	9.999999899930	0.000000100070	0.000000100450
19.797979797980	10.000000000000	1.000000000000	1.000115604050	1.000587164371	9.999999899941	0.000000100059	0.000000100379
20.000000000000	10.000000000000	1.000000000000	1.000096587408	1.000490576973	9.999999899951	0.000000100049	0.000000100320
0.000000000000	10.000000000000	7.000000000000	5.840757737430	1.159242146346	9.999999884080	0.000000115920	0.000000011862
0.202020202020	10.000000000000	7.000000000000	6.032735235956	2.126506813662	9.999999787353	0.000000212647	0.000000040756
0.404040404040	10.000000000000	7.000000000000	6.192920104704	2.933586628250	9.999999706645	0.000000293355	0.000000080395
0.606060606061	10.000000000000	7.000000000000	6.326569588527	3.607016972379	9.999999639301	0.000000360699	0.000000126162
0.808080808081	10.000000000000	7.000000000000	6.438095012110	4.168921904078	9.999999583110	0.000000416890	0.000000174727
1.010101010101	10.000000000000	7.000000000000	6.531150939968	4.637770917224	9.999999536225	0.000000463775	0.000000223733
1.212121212121	10.000000000000	7.000000000000	6.608796067253	5.028974810851	9.999999497104	0.000000502896	0.000000271556
1.414141414141	10.000000000000	7.000000000000	6.673582544910	5.355392233298	9.999999464462	0.000000535538	0.000000317128
1.616161616162	10.000000000000	7.000000000000	6.727639867424	5.627752338638	9.999999437226	0.000000562774	0.000000359787
1.818181818182	10.000000000000	7.000000000000	6.772744868082	5.855007447831	9.999999414500	0.000000585500	0.000000399168
2.020202020202	10.000000000000	7.000000000000	6.810380122470	6.044627306399	9.999999395538	0.000000604462	0.000000435124
2.222222222222	10.000000000000	7.000000000000	6.841782679884	6.202844610693	9.999999379716	0.000000620284	0.000000467656
2.424242424242	10.000000000000	7.000000000000	6.867984724436	6.334859873055	9.999999366515	0.000000633485	0.000000496870
2.626262626263	10.000000000000	7.000000000000	6.889847502350	6.445012359690	9.999999355499	0.000000644501	0.000000522937
2.828282828283	10.000000000000	7.000000000000	6.908089630638	6.536922719861	9.999999346308	0.000000653692	0.000000546069
3.030303030303	10.000000000000	7.000000000000	6.923310717628	6.613611994564	9.999999338639	0.000000661361	0.000000566501
3.232323232323	10.000000000000	7.000000000000	6.936011071748	6.677600916417	9.999999332240	0.000000667760	0.000000584473
3.434343434343	10.000000000000	7.000000000000	6.946608146377	6.730992764701	9.999999326901	0.000000673099	0.000000600223
3.636363636364	10.000000000000	7.000000000000	6.955748827916	6.775243932360	9.999999322476	0.000000677524	0.000000613945
3.838383838384	10.000000000000	7.000000000000	6.963028059766	6.812215868897	9.999999318779	0.000000681221	0.000000625899
4.040404040404	10.000000000000	7.000000000000	6.969109872116	6.843105993692	9.999999315690	0.000000684310	0.000000636287
4.242424242424	10.000000000000	7.000000000000	6.974191238149	6.868914752962	9.999999313109	0.000000686891	0.000000645294
4.444444444444	10.000000000000	7.000000000000	6.978436729340	6.890478021466	9.999999310952	0.000000689048	0.000000653087
4.646464646465	10.000000000000	7.000000000000	6.981983845477	6.908494174188	9.999999309151	0.000000690849	0.000000659817
4.848484848485	10.000000000000	7.000000000000	6.984947467899	6.923546704784	9.999999307645	0.000000692355	0.000000665620
5.050505050505	10.000000000000	7.000000000000	6.987423580190	6.936123123336	9.999999306388	0.000000693612	0.000000670615
5.252525252525	10.000000000000	7.000000000000	6.989492376819	6.946630745466	9.999999305337	0.000000694663	0.000000674909
5.454545454545	10.000000000000	7.000000000000	6.991220860421	6.955409884167	9.999999304459	0.000000695541	0.000000678594
5.656565656566	10.000000000000	7.000000000000	6.992665011828	6.962744871605	9.999999303726	0.000000696274	0.000000681754
5.858585858586	10.000000000000	7.000000000000	6.993871603134	6.968873267858	9.999999303113	0.000000696887	0.000000684460
6.060606060606	10.000000000000	7.000000000000	6.994879712514	6.973993554831	9.999999302601	0.000000697399	0.000000686774
6.262626262626	10.000000000000	7.000000000000	6.995721989860	6.978271564544	9.999999302173	0.000000697827	0.000000688752
6.464646464646	10.000000000000	7.000000000000	6.996425714218	6.981845849969	9.999999301815	0.000000698185	0.000000690440
6.666666666667	10.000000000000	7.000000000000	6.997013677286	6.984832172384	9.999999301517	0.000000698483	0.000000691880
6.868686868687	10.000000000000	7.000000000000	6.997504921571	6.987327250564	9.999999301267	0.000000698733	0.000000693107
7.070707070707	10.000000000000	7.000000000000	6.997915357126	6.989411893229	9.999999301059	0.000000698941	0.000000694152
7.272727272727	10.000000000000	7.000000000000	6.998258276829	6.991153616225	9.999999300885	0.000000699115	0.000000695042
7.474747474747	10.000000000000	7.000000000000	6.998544786908	6.992608829172	9.999999300739	0.000000699261	0.000000695798
7.676767676768	10.000000000000	7.000000000000	6.998784166635	6.993824662416	9.999999300618	0.000000699382	0.000000696441
7.878787878788	10.000000000000	7.000000000000	6.998984168861	6.994840493453	9.999999300516	0.000000699484	0.000000696986
8.080808080808	10.000000000000	7.000000000000	6.999151271111	6.995689222258	9.999999300431	0.000000699569	0.000000697450
8.282828282828	10.000000000000	7.000000000000	6.999290885364	6.996398336823	9.999999300360	0.000000699640	0.000000697843
8.484848484848	10.000000000000	7.000000000000	6.999407533344	6.996990803419	9.999999300301	0.000000699699	0.000000698176
8.686868686869	10.000000000000	7.000000000000	6.999504992958	6.997485810411	9.999999300251	0.000000699749	0.000000698458
8.888888888889	10.000000000000	7.000000000000	6.999586420655	6.997899389715	9.999999300210	0.000000699790	0.000000698697
9.090909090909	10.000000000000	7.000000000000	6.999654453654	6.998244936026	9.999999300176	0.000000699824	0.000000698899
9.292929292929	10.000000000000	7.000000000000	6.999711295357	6.998533640641	9.999999300147	0.000000699853	0.000000699071
9.494949494949	10.000000000000	7.000000000000	6.999758786710	6.998774853907	9.999999300123	0.000000699877	0.000000699216
9.696969696970	10.000000000000	7.000000000000	6.999798465827	6.998976388059	9.999999300102	0.000000699898	0.000000699338
9.898989898990	10.000000000000	7.000000000000	6.999831617807	6.999144770235	9.999999300086	0.000000699914	0.000000699442
10.101010101010	10.000000000000	1.400000000000	2.327252178694	6.071892684262	9.999999392807	0.000000607193	0.000000690040
10.303030303030	10.000000000000	1.400000000000	2.173693634989	5.298199126644	9.999999470177	0.000000529823	0.000000666998
10.505050505051	10.000000000000	1.400000000000	2.045572793972	4.652626397229	9.999999534735	0.000000465265	0.000000635351
10.707070707071	10.000000000000	1.400000000000	1.938660813055	4.113965638041	9.999999588601	0.000000411399	0.000000598789
10.909090909091	10.000000000000	1.400000000000	1.849454305122	3.664511377865	9.999999633547	0.000000366453	0.000000559981
11.111111111111	10.000000000000	1.400000000000	1.775021103257	3.289490312110	9.999999671049	0.000000328951	0.000000520815
11.313131313131	10.000000000000	1.400000000000	1.712914630666	2.976575712736	9.999999702341	0.000000297659	0.000000482587
11.515151515152	10.000000000000	1.400000000000	1.661093483097	2.715482255748	9.999999728451	0.000000271549	0.000000446156
11.717171717172	10.000000000000	1.400000000000	1.617854329057	2.497627948476	9.999999750236	0.000000249764	0.000000412052
11.919191919192	10.000000000000	1.400000000000	1.581775922271	2.315852044383	9.999999768414	0.000000231586	0.000000380566
12.121212121212	10.000000000000	1.400000000000	1.551672386133	2.164179673417	9.999999783581	0.000000216419	0.000000351817
12.323232323232	10.000000000000	1.400000000000	1.526554234619	2.037625451454	9.999999796237	0.000000203763	0.000000325804
12.525252525253	10.000000000000	1.400000000000	1.505595848450	1.932029613564	9.999999806797	0.000000193203	0.000000302445
12.727272727273	10.000000000000	1.400000000000	1.488108337452	1.843921284923	9.999999815608	0.000000184392	0.000000281601
12.929292929293	10.000000000000	1.400000000000	1.473516897137	1.770404395138	9.999999822959	0.000000177041	0.000000263103
13.131313131313	10.000000000000	1.400000000000	1.461341915203	1.709062486069	9.999999829093	0.000000170906	0.000000246764
13.333333333333	10.000000000000	1.400000000000	1.451183206953	1.657879284234	9.999999834212	0.000000165788	0.000000232392
13.535353535354	10.000000000000	1.400000000000	1.442420645567	1.615458642909	9.999999838454	0.000000161546	0.000000219831
13.737373737374	10.000000000000	1.400000000000	1.435442531774	1.580016114680	9.999999841998	0.000000158002	0.000000208856
13.939393939394	10.000000000000	1.400000000000	1.429612304144	1.550403813497	9.999999844959	0.000000155040	0.000000199294
14.141414141414	10.000000000000	1.400000000000	1.424741137634	1.525662678337	9.999999847434	0.000000152566	0.000000190984
14.343434343434	10.000000000000	1.400000000000	1.420671268553	1.504991411851	9.999999849501	0.000000150499	0.000000183779
14.545454545455	10.000000000000	1.400000000000	1.417270885030	1.487720528548	9.999999851228	0.000000148772	0.000000177544
14.747474747475	10.000000000000	1.400000000000	1.414429857992	1.473290671999	9.999999852671	0.000000147329	0.000000172158
14.949494949495	10.000000000000	1.400000000000	1.412056174382	1.461234498823	9.999999853876	0.000000146123	0.000000167515
15.151515151515	10.000000000000	1.400000000000	1.410072957115	1.451161542715	9.999999854884	0.000000145116	0.000000163518
15.353535353535	10.000000000000	1.400000000000	1.408415975237	1.442745568320	9.999999855725	0.000000144275	0.000000160083
15.555555555556	10.000000000000	1.400000000000	1.407031563658	1.435714005364	9.999999856429	0.000000143571	0.000000157133
15.757575757576	10.000000000000	1.400000000000	1.405874885095	1.429839120857	9.999999857016	0.000000142984	0.000000154605
15.959595959596	10.000000000000	1.400000000000	1.404908477909	1.424930643438	9.999999857507	0.000000142493	0.000000152439
16.161616161616	10.000000000000	1.400000000000	1.404101042828	1.420829601021	9.999999857917	0.000000142083	0.000000150587
16.363636363636	10.000000000000	1.400000000000	1.403426429249	1.417403172114	9.999999858260	0.000000141740	0.000000149004
16.565656565657	10.000000000000	1.400000000000	1.402862788293	1.414540384107	9.999999858546	0.000000141454	0.000000147653
16.767676767677	10.000000000000	1.400000000000	1.402391865180	1.412148519166	9.999999858785	0.000000141215	0.000000146500
16.969696969697	10.000000000000	1.400000000000	1.401998408004	1.410150111362	9.999999858985	0.000000141015	0.000000145518
17.171717171717	10.000000000000	1.400000000000	1.401669673769	1.408480437760	9.999999859152	0.000000140848	0.000000144681
17.373737373737	10.000000000000	1.400000000000	1.401395015678	1.407085422221	9.999999859291	0.000000140709	0.000000143969
17.575757575758	10.000000000000	1.400000000000	1.401165538309	1.405919884029	9.999999859408	0.000000140592	0.000000143364
17.777777777778	10.000000000000	1.400000000000	1.400973809521	1.404946074606	9.999999859505	0.000000140495	0.000000142850
17.979797979798	10.000000000000	1.400000000000	1.400813619746	1.404132454941	9.999999859587	0.000000140413	0.000000142413
18.181818181818	10.000000000000	1.400000000000	1.400679780878	1.403452674131	9.999999859655	0.000000140345	0.000000142042
18.383838383838	10.000000000000	1.400000000000	1.400567958244	1.402884715943	9.999999859711	0.000000140288	0.000000141727
18.585858585859	10.000000000000	1.400000000000	1.400474530216	1.402410185774	9.999999859759	0.000000140241	0.000000141461
18.787878787879	10.000000000000	1.400000000000	1.400396470918	1.402013714896	9.999999859799	0.000000140201	0.000000141235
18.989898989899	10.000000000000	1.400000000000	1.400331252222	1.401682462707	9.999999859832	0.000000140168	0.000000141043
19.191919191919	10.000000000000	1.400000000000	1.400276761875	1.401405700860	9.999999859859	0.000000140141	0.000000140881
19.393939393939	10.000000000000	1.400000000000	1.400231235084	1.401174465799	9.999999859883	0.000000140117	0.000000140744
19.595959595960	10.000000000000	1.400000000000	1.400193197362	1.400981268457	9.999999859902	0.000000140098	0.000000140628
19.797979797980	10.000000000000	1.400000000000	1.400161416771	1.400819851702	9.999999859918	0.000000140082	0.000000140530
20.000000000000	10.000000000000	1.400000000000	1.400134864026	1.400684987689	9.999999859931	0.000000140068	0.000000140447
0.000000000000	10.000000000000	10.000000000000	8.343939625173	1.656060210781	9.999999834401	0.000000165599	0.000000016946
0.202020202020	10.000000000000	10.000000000000	8.618193194513	3.037866878095	9.999999696219	0.000000303781	0.000000058223
0.404040404040	10.000000000000	10.000000000000	8.847028721247	4.190838041549	9.999999580921	0.000000419079	0.000000114849
0.606060606061	10.000000000000	10.000000000000	9.037967706958	5.152870238387	9.999999484717	0.000000515283	0.000000180232
0.808080808081	10.000000000000	10.000000000000	9.197286047008	5.955584111106	9.999999404445	0.000000595555	0.000000249611
1.010101010101	10.000000000000	10.000000000000	9.330212546727	6.625371497400	9.999999337466	0.000000662534	0.000000319618
1.212121212121	10.000000000000	10.000000000000	9.441134667504	7.184236774009	9.999999281579	0.000000718421	0.000000387937
1.414141414141	10.000000000000	10.000000000000	9.533687204292	7.650549523086	9.999999234947	0.000000765053	0.000000453040
1.616161616162	10.000000000000	10.000000000000	9.610912306065	8.039637178112	9.999999196038	0.000000803962	0.000000513980
1.818181818182	10.000000000000	10.000000000000	9.675348317771	8.364288827876	9.999999163572	0.000000836428	0.000000570240
2.020202020202	10.000000000000	10.000000000000	9.729113214277	8.635175586509	9.999999136484	0.000000863516	0.000000621605
2.222222222222	10.000000000000	10.000000000000	9.773974216997	8.861201346909	9.999999113881	0.000000886119	0.000000668080
2.424242424242	10.000000000000	10.000000000000	9.811405881443	9.049795446607	9.999999095021	0.000000904979	0.000000709813
2.626262626263	10.000000000000	10.000000000000	9.842638565027	9.207156865844	9.999999079285	0.000000920715	0.000000747052
2.828282828283	10.000000000000	10.000000000000	9.868698868203	9.338457984511	9.999999066155	0.000000933845	0.000000780098
3.030303030303	10.000000000000	10.000000000000	9.890443378238	9.448014595318	9.999999055199	0.000000944801	0.000000809286
3.232323232323	10.000000000000	10.000000000000	9.908586824747	9.539427761429	9.999999046058	0.000000953942	0.000000834960
3.434343434343	10.000000000000	10.000000000000	9.923725572445	9.615702181357	9.999999038430	0.000000961570	0.000000857461
3.636363636364	10.000000000000	10.000000000000	9.936357223313	9.679344951680	9.999999032066	0.000000967934	0.000000877118
3.838383838384	10.000000000000	10.000000000000	9.946896972494	9.732447973875	9.999999026756	0.000000973244	0.000000894240
4.040404040404	10.000000000000	10.000000000000	9.955988207022	9.776459762452	9.999999022354	0.000000977646	0.000000909074
4.242424242424	10.000000000000	10.000000000000	9.963228061474	9.813231697301	9.999999018677	0.000000981323	0.000000921934
4.444444444444	10.000000000000	10.000000000000	9.969276973932	9.843954720296	9.999999015605	0.000000984395	0.000000933059
4.646464646465	10.000000000000	10.000000000000	9.974330852040	9.869623865689	9.999999013038	0.000000986962	0.000000942667
4.848484848485	10.000000000000	10.000000000000	9.978553377017	9.891070486527	9.999999010893	0.000000989107	0.000000950950
5.050505050505	10.000000000000	10.000000000000	9.982081304838	9.908989179897	9.999999009101	0.000000990899	0.000000958079
5.252525252525	10.000000000000	10.000000000000	9.985028895385	9.923960283015	9.999999007604	0.000000992396	0.000000964206
5.454545454545	10.000000000000	10.000000000000	9.987491613013	9.936468668752	9.999999006353	0.000000993647	0.000000969465
5.656565656566	10.000000000000	10.000000000000	9.989549218374	9.946919449332	9.999999005308	0.000000994692	0.000000973974
5.858585858586	10.000000000000	10.000000000000	9.991268351651	9.955651096808	9.999999004435	0.000000995565	0.000000977834
6.060606060606	10.000000000000	10.000000000000	9.992704690843	9.962946405235	9.999999003705	0.000000996295	0.000000981136
6.262626262626	10.000000000000	10.000000000000	9.993904755028	9.969041649597	9.999999003096	0.000000996904	0.000000983957
6.464646464646	10.000000000000	10.000000000000	9.994907410986	9.974134238102	9.999999002587	0.000000997413	0.000000986366
6.666666666667	10.000000000000	10.000000000000	9.995745131987	9.978389105690	9.999999002161	0.000000997839	0.000000988420
6.868686868687	10.000000000000	10.000000000000	9.996445049510	9.981944055824	9.999999001806	0.000000998194	0.000000990170
7.070707070707	10.000000000000	10.000000000000	9.997029831960	9.984914223568	9.999999001509	0.000000998491	0.000000991661
7.272727272727	10.000000000000	10.000000000000	9.997518418833	9.987395804486	9.999999001261	0.000000998739	0.000000992930
7.474747474747	10.000000000000	10.000000000000	9.997926634114	9.989469170165	9.999999001053	0.000000998947	0.000000994008
7.676767676768	10.000000000000	10.000000000000	9.998267698775	9.991201471216	9.999999000880	0.000000999120	0.000000994925
7.878787878788	10.000000000000	10.000000000000	9.998552658962	9.992648812110	9.999999000735	0.000000999265	0.000000995703
8.080808080808	10.000000000000	10.000000000000	9.998790743751	9.993858068238	9.999999000614	0.000000999386	0.000000996364
8.282828282828	10.000000000000	10.000000000000	9.998989664055	9.994868404082	9.999999000513	0.000000999487	0.000000996924
8.484848484848	10.000000000000	10.000000000000	9.999155862355	9.995712541643	9.999999000429	0.000000999571	0.000000997399
8.686868686869	10.000000000000	10.000000000000	9.999294721358	9.996417820214	9.999999000358	0.000000999642	0.000000997801
8.888888888889	10.000000000000	10.000000000000	9.999410738325	9.997007081830	9.999999000299	0.000000999701	0.000000998142
9.090909090909	10.000000000000	10.000000000000	9.999507670726	9.997499411056	9.999999000250	0.000000999750	0.000000998431
9.292929292929	10.000000000000	10.000000000000	9.999588657935	9.997910753080	9.999999000209	0.000000999791	0.000000998675
9.494949494949	10.000000000000	10.000000000000	9.999656322906	9.998254430140	9.999999000175	0.000000999825	0.000000998882
9.696969696970	10.000000000000	10.000000000000	9.999712857120	9.998541572991	9.999999000146	0.000000999854	0.000000999056
9.898989898990	10.000000000000	10.000000000000	9.999760091566	9.998781481401	9.999999000122	0.000000999878	0.000000999204
10.101010101010	10.000000000000	2.000000000000	3.324646505834	8.674135108026	9.999999132581	0.000000867419	0.000000985773
10.303030303030	10.000000000000	2.000000000000	3.105277068873	7.568858149682	9.999999243110	0.000000756890	0.000000952856
10.505050505051	10.000000000000	2.000000000000	2.922236531480	6.646621710425	9.999999335334	0.000000664666	0.000000907644
10.707070707071	10.000000000000	2.000000000000	2.769508609151	5.877113178226	9.999999412286	0.000000587714	0.000000855413
10.909090909091	10.000000000000	2.000000000000	2.642080793132	5.235032449303	9.999999476494	0.000000523506	0.000000799974
11.111111111111	10.000000000000	2.000000000000	2.535747115282	4.699285387597	9.999999530069	0.000000469931	0.000000744021
11.313131313131	10.000000000000	2.000000000000	2.447023138837	4.252262293462	9.999999574772	0.000000425228	0.000000689411
11.515151515152	10.000000000000	2.000000000000	2.372992557413	3.879269773349	9.999999612072	0.000000387928	0.000000637367
11.717171717172	10.000000000000	2.000000000000	2.311222028121	3.568047776350	9.999999643194	0.000000356806	0.000000588646
11.919191919192	10.000000000000	2.000000000000	2.259681188974	3.308366613345	9.999999669162	0.000000330838	0.000000543666
12.121212121212	10.000000000000	2.000000000000	2.216675922055	3.091690712958	9.999999690830	0.000000309170	0.000000502596
12.323232323232	10.000000000000	2.000000000000	2.180792668826	2.910898062211	9.999999708909	0.000000291091	0.000000465436
12.525252525253	10.000000000000	2.000000000000	2.150851967266	2.760046110031	9.999999723995	0.000000276005	0.000000432065
12.727272727273	10.000000000000	2.000000000000	2.125869683631	2.634176438987	9.999999736582	0.000000263418	0.000000402287
12.929292929293	10.000000000000	2.000000000000	2.105024664541	2.529151784949	9.999999747084	0.000000252916	0.000000375862
13.131313131313	10.000000000000	2.000000000000	2.087631746134	2.441520047578	9.999999755848	0.000000244152	0.000000352521
13.333333333333	10.000000000000	2.000000000000	2.073119233125	2.368400821764	9.999999763160	0.000000236840	0.000000331989
13.535353535354	10.000000000000	2.000000000000	2.061010107509	2.307390720356	9.999999769261	0.000000230739	0.000000313995
13.737373737374	10.000000000000	2.000000000000	2.050906349249	2.256484376198	9.999999774351	0.000000225649	0.000000298276
13.939393939394	10.000000000000	2.000000000000	2.042191185882	2.214293194536	9.999999778570	0.000000221429	0.000000284621
14.141414141414	10.000000000000	2.000000000000	2.035250817761	2.179042380300	9.999999782096	0.000000217904	0.000000272756
14.343434343434	10.000000000000	2.000000000000	2.029452126714	2.149590256531	9.999999785041	0.000000214959	0.000000262469
14.545454545455	10.000000000000	2.000000000000	2.024607309080	2.124982949912	9.999999787502	0.000000212498	0.000000253568
14.747474747475	10.000000000000	2.000000000000	2.020559454536	2.104423497431	9.999999789558	0.000000210442	0.000000245882
14.949494949495	10.000000000000	2.000000000000	2.017177464202	2.087246034947	9.999999791275	0.000000208725	0.000000239255
15.151515151515	10.000000000000	2.000000000000	2.014351804708	2.072894231674	9.999999792711	0.000000207289	0.000000233550
15.353535353535	10.000000000000	2.000000000000	2.011990960712	2.060903272161	9.999999793910	0.000000206090	0.000000228648
15.555555555556	10.000000000000	2.000000000000	2.010018470967	2.050884802195	9.999999794911	0.000000205089	0.000000224439
15.757575757576	10.000000000000	2.000000000000	2.008370451954	2.042514351078	9.999999795749	0.000000204251	0.000000220831
15.959595959596	10.000000000000	2.000000000000	2.006993528867	2.035520822910	9.999999796448	0.000000203552	0.000000217742
16.161616161616	10.000000000000	2.000000000000	2.005843106954	2.029677716541	9.999999797032	0.000000202968	0.000000215100
16.363636363636	10.000000000000	2.000000000000	2.004881927210	2.024795789819	9.999999797520	0.000000202480	0.000000212842
16.565656565657	10.000000000000	2.000000000000	2.004078859667	2.020716930560	9.999999797928	0.000000202072	0.000000210914
16.767676767677	10.000000000000	2.000000000000	2.003407895175	2.017309035725	9.999999798269	0.000000201731	0.000000209270
16.969696969697	10.000000000000	2.000000000000	2.002847303039	2.014461732971	9.999999798554	0.000000201446	0.000000207869
17.171717171717	10.000000000000	2.000000000000	2.002378927220	2.012082805990	9.999999798792	0.000000201208	0.000000206675
17.373737373737	10.000000000000	2.000000000000	2.001987598313	2.010095207875	9.999999798990	0.000000201010	0.000000205660
17.575757575758	10.000000000000	2.000000000000	2.001660642252	2.008434565790	9.999999799157	0.000000200843	0.000000204797
17.777777777778	10.000000000000	2.000000000000	2.001387469827	2.007047096101	9.999999799295	0.000000200705	0.000000204063
17.979797979798	10.000000000000	2.000000000000	2.001159233736	2.005887862482	9.999999799411	0.000000200589	0.000000203440
18.181818181818	10.000000000000	2.000000000000	2.000968542038	2.004919320541	9.999999799508	0.000000200492	0.000000202911
18.383838383838	10.000000000000	2.000000000000	2.000809218754	2.004110101868	9.999999799589	0.000000200411	0.000000202463
18.585858585859	10.000000000000	2.000000000000	2.000676103841	2.003433998094	9.999999799657	0.000000200343	0.000000202082
18.787878787879	10.000000000000	2.000000000000	2.000564886072	2.002869112078	9.999999799713	0.000000200287	0.000000201760
18.989898989899	10.000000000000	2.000000000000	2.000471963411	2.002397148715	9.999999799760	0.000000200240	0.000000201487
19.191919191919	10.000000000000	2.000000000000	2.000394326347	2.002002822408	9.999999799800	0.000000200200	0.000000201256
19.393939393939	10.000000000000	2.000000000000	2.000329460429	2.001673362012	9.999999799833	0.000000200167	0.000000201061
19.595959595960	10.000000000000	2.000000000000	2.000275264828	2.001398097212	9.999999799860	0.000000200140	0.000000200895
19.797979797980	10.000000000000	2.000000000000	2.000229984298	2.001168112936	9.999999799883	0.000000200117	0.000000200755
20.000000000000	10.000000000000	2.000000000000	2.000192152328	2.000975960627	9.999999799902	0.000000200098	0.000000200637
0.000000000000	10.000000000000	15.000000000000	12.515909437760	2.484090316172	9.999999751601	0.000000248399	0.000000025418
0.202020202020	10.000000000000	15.000000000000	12.927289791747	4.556800317155	9.999999544328	0.000000455672	0.000000087335
0.404040404040	10.000000000000	15.000000000000	13.270543081864	6.286257062340	9.999999371381	0.000000628619	0.000000172274
0.606060606061	10.000000000000	15.000000000000	13.556951560440	7.729305357594	9.999999227075	0.000000772925	0.000000270348
0.808080808081	10.000000000000	15.000000000000	13.795929070515	8.933376166671	9.999999106667	0.000000893333	0.000000374417
1.010101010101	10.000000000000	15.000000000000	13.995330466056	9.938045600147	9.999999006200	0.000000993800	0.000000479428
1.212121212121	10.000000000000	15.000000000000	14.161709789916	10.776335726402	9.999998922370	0.000001077630	0.000000581907
1.414141414141	10.000000000000	15.000000000000	14.300527587911	11.475808068543	9.999998852422	0.000001147578	0.000000679560
1.616161616162	10.000000000000	15.000000000000	14.416365773585	12.059442236594	9.999998794058	0.000001205942	0.000000770971
1.818181818182	10.000000000000	15.000000000000	14.513020235886	12.546421952010	9.999998745360	0.000001254640	0.000000855359
2.020202020202	10.000000000000	15.000000000000	14.593667951735	12.952753959642	9.999998704726	0.000001295274	0.000000932407
2.222222222222	10.000000000000	15.000000000000	14.660959765448	13.291794160289	9.999998670822	0.000001329178	0.000001002119
2.424242424242	10.000000000000	15.000000000000	14.717107520473	13.574686611527	9.999998642533	0.000001357467	0.000001064719
2.626262626263	10.000000000000	15.000000000000	14.763956761419	13.810729826503	9.999998618928	0.000001381072	0.000001120577
2.828282828283	10.000000000000	15.000000000000	14.803047396053	14.007682410754	9.999998599233	0.000001400767	0.000001170147
3.030303030303	10.000000000000	15.000000000000	14.835664311189	14.172018083131	9.999998582799	0.000001417201	0.000001213929
3.232323232323	10.000000000000	15.000000000000	14.862879606180	14.309138463239	9.999998569087	0.000001430913	0.000001252440
3.434343434343	10.000000000000	15.000000000000	14.885587832215	14.423550619582	9.999998557646	0.000001442354	0.000001286192
3.636363636364	10.000000000000	15.000000000000	14.904535395702	14.519015214334	9.999998548099	0.000001451901	0.000001315677
3.838383838384	10.000000000000	15.000000000000	14.920345092220	14.598670114149	9.999998540134	0.000001459866	0.000001341360
4.040404040404	10.000000000000	15.000000000000	14.933536577456	14.665133530046	9.999998533487	0.000001466513	0.000001363674
4.242424242424	10.000000000000	15.000000000000	14.944543447989	14.720590076512	9.999998527941	0.000001472059	0.000001383015
4.444444444444	10.000000000000	15.000000000000	14.954037605745	14.766552466170	9.999998523345	0.000001476655	0.000001399695
4.646464646465	10.000000000000	15.000000000000	14.961598330318	14.804954132013	9.999998519505	0.000001480495	0.000001414098
4.848484848485	10.000000000000	15.000000000000	14.967915330385	14.837038798419	9.999998516296	0.000001483704	0.000001426512
5.050505050505	10.000000000000	15.000000000000	14.973193196212	14.863845599526	9.999998513616	0.000001486384	0.000001437197
5.252525252525	10.000000000000	15.000000000000	14.977602863363	14.886242733924	9.999998511376	0.000001488624	0.000001446380
5.454545454545	10.000000000000	15.000000000000	14.981287148833	14.904955583219	9.999998509505	0.000001490495	0.000001454260
5.656565656566	10.000000000000	15.000000000000	14.984365376500	14.920590205155	9.999998507941	0.000001492059	0.000001461016
5.858585858586	10.000000000000	15.000000000000	14.986937241696	14.933652962154	9.999998506635	0.000001493365	0.000001466800
6.060606060606	10.000000000000	15.000000000000	14.989086040062	14.944566921000	9.999998505544	0.000001494456	0.000001471746
6.262626262626	10.000000000000	15.000000000000	14.990881365272	14.953685554816	9.999998504632	0.000001495368	0.000001475973
6.464646464646	10.000000000000	15.000000000000	14.992381362971	14.961304191083	9.999998503870	0.000001496130	0.000001479581
6.666666666667	10.000000000000	15.000000000000	14.993634613963	14.967669576483	9.999998503233	0.000001496767	0.000001482658
6.868686868687	10.000000000000	15.000000000000	14.994681707602	14.972987868350	9.999998502701	0.000001497299	0.000001485280
7.070707070707	10.000000000000	15.000000000000	14.995556556370	14.977431311535	9.999998502257	0.000001497743	0.000001487513
7.272727272727	10.000000000000	15.000000000000	14.996287494216	14.981143816948	9.999998501886	0.000001498114	0.000001489413
7.474747474747	10.000000000000	15.000000000000	14.996898194206	14.984245622432	9.999998501576	0.000001498424	0.000001491028
7.676767676768	10.000000000000	15.000000000000	14.997408435234	14.986837186939	9.999998501317	0.000001498683	0.000001492401
7.878787878788	10.000000000000	15.000000000000	14.997834742604	14.989002444118	9.999998501100	0.000001498900	0.000001493566
8.080808080808	10.000000000000	15.000000000000	14.998190923239	14.990811520698	9.999998500919	0.000001499081	0.000001494555
8.282828282828	10.000000000000	15.000000000000	14.998488512852	14.992323007695	9.999998500768	0.000001499232	0.000001495394
8.484848484848	10.000000000000	15.000000000000	14.998737149552	14.993585858016	9.999998500642	0.000001499358	0.000001496106
8.686868686869	10.000000000000	15.000000000000	14.998944885998	14.994640971913	9.999998500536	0.000001499464	0.000001496708
8.888888888889	10.000000000000	15.000000000000	14.999118450201	14.995522521623	9.999998500448	0.000001499552	0.000001497219
9.090909090909	10.000000000000	15.000000000000	14.999263463431	14.996259058119	9.999998500374	0.000001499626	0.000001497651
9.292929292929	10.000000000000	15.000000000000	14.999384622266	14.996874435792	9.999998500313	0.000001499687	0.000001498017
9.494949494949	10.000000000000	15.000000000000	14.999485850708	14.997388585032	9.999998500261	0.000001499739	0.000001498326
9.696969696970	10.000000000000	15.000000000000	14.999570427268	14.997818157722	9.999998500218	0.000001499782	0.000001498587
9.898989898990	10.000000000000	15.000000000000	14.999641091148	14.998177066538	9.999998500183	0.000001499817	0.000001498808
10.101010101010	10.000000000000	3.000000000000	4.986970561019	13.011206704207	9.999998698871	0.000001301129	0.000001478661
10.303030303030	10.000000000000	3.000000000000	4.657916272717	11.353290597282	9.999998864664	0.000001135336	0.000001429286
10.505050505051	10.000000000000	3.000000000000	4.383355355768	9.969935379850	9.999999003001	0.000000996999	0.000001361468
10.707070707071	10.000000000000	3.000000000000	4.154263379776	8.815672115501	9.999999118428	0.000000881572	0.000001283121
10.909090909091	10.000000000000	3.000000000000	3.963110414354	7.852561797459	9.999999214740	0.000000785260	0.000001199961
11.111111111111	10.000000000000	3.000000000000	3.803613530923	7.048948346897	9.999999295102	0.000000704898	0.000001116032
11.313131313131	10.000000000000	3.000000000000	3.670538064383	6.378410349568	9.999999362156	0.000000637844	0.000001034117
11.515151515152	10.000000000000	3.000000000000	3.559491636447	5.818918769071	9.999999418106	0.000000581894	0.000000956051
11.717171717172	10.000000000000	3.000000000000	3.466835378751	5.352083437003	9.999999464790	0.000000535210	0.000000882970
11.919191919192	10.000000000000	3.000000000000	3.389523733077	4.962559742879	9.999999503742	0.000000496258	0.000000815500
12.121212121212	10.000000000000	3.000000000000	3.325015509827	4.637544265555	9.999999536244	0.000000463756	0.000000753895
12.323232323232	10.000000000000	3.000000000000	3.271190360581	4.366353932093	9.999999563364	0.000000436636	0.000000698154
12.525252525253	10.000000000000	3.000000000000	3.226279083454	4.140074871267	9.999999585992	0.000000414008	0.000000648098
12.727272727273	10.000000000000	3.000000000000	3.188805470442	3.951269419705	9.999999604872	0.000000395128	0.000000603432
12.929292929293	10.000000000000	3.000000000000	3.157537785308	3.793731650151	9.999999620626	0.000000379374	0.000000563793
13.131313131313	10.000000000000	3.000000000000	3.131448277116	3.662283386180	9.999999633771	0.000000366229	0.000000528782
13.333333333333	10.000000000000	3.000000000000	3.109679398648	3.552603998500	9.999999644739	0.000000355261	0.000000497985
13.535353535354	10.000000000000	3.000000000000	3.091515619311	3.461088388341	9.999999653891	0.000000346109	0.000000470994
13.737373737374	10.000000000000	3.000000000000	3.076359906064	3.384728489913	9.999999661527	0.000000338473	0.000000447414
13.939393939394	10.000000000000	3.000000000000	3.063714099276	3.321014397008	9.999999667898	0.000000332102	0.000000426875
14.141414141414	10.000000000000	3.000000000000	3.053162538508	3.267851863816	9.999999673215	0.000000326785	0.000000409029
14.343434343434	10.000000000000	3.000000000000	3.044061115700	3.223790752522	9.999999677621	0.000000322379	0.000000393606
14.545454545455	10.000000000000	3.000000000000	3.036813147757	3.186977608446	9.999999681302	0.000000318698	0.000000380263
14.747474747475	10.000000000000	3.000000000000	3.030757456460	3.156220155062	9.999999684378	0.000000315622	0.000000368741
14.949494949495	10.000000000000	3.000000000000	3.025697914619	3.130522243012	9.999999686948	0.000000313052	0.000000358809
15.151515151515	10.000000000000	3.000000000000	3.021470657583	3.109051587577	9.999999689095	0.000000310905	0.000000350260
15.353535353535	10.000000000000	3.000000000000	3.017938776117	3.091112813254	9.999999690889	0.000000309111	0.000000342913
15.555555555556	10.000000000000	3.000000000000	3.014987882292	3.076124932460	9.999999692387	0.000000307613	0.000000336607
15.757575757576	10.000000000000	3.000000000000	3.012522404769	3.063602528944	9.999999693640	0.000000306360	0.000000331201
15.959595959596	10.000000000000	3.000000000000	3.010462493509	3.053140036481	9.999999694686	0.000000305314	0.000000326573
16.161616161616	10.000000000000	3.000000000000	3.008741433650	3.044398603704	9.999999695560	0.000000304440	0.000000322614
16.363636363636	10.000000000000	3.000000000000	3.007303484795	3.037095119639	9.999999696290	0.000000303710	0.000000319232
16.565656565657	10.000000000000	3.000000000000	3.006102075733	3.030993044516	9.999999696901	0.000000303099	0.000000316344
16.767676767677	10.000000000000	3.000000000000	3.005098296129	3.025894748897	9.999999697411	0.000000302589	0.000000313881
16.969696969697	10.000000000000	3.000000000000	3.004259636319	3.021635113004	9.999999697836	0.000000302164	0.000000311783
17.171717171717	10.000000000000	3.000000000000	3.003558934419	3.018076178942	9.999999698192	0.000000301808	0.000000309996
17.373737373737	10.000000000000	3.000000000000	3.002973496620	3.015102682619	9.999999698490	0.000000301510	0.000000308475
17.575757575758	10.000000000000	3.000000000000	3.002484362202	3.012618320665	9.999999698738	0.000000301262	0.000000307182
17.777777777778	10.000000000000	3.000000000000	3.002075689446	3.010542631427	9.999999698946	0.000000301054	0.000000306083
17.979797979798	10.000000000000	3.000000000000	3.001734242564	3.008808389036	9.999999699119	0.000000300881	0.000000305150
18.181818181818	10.000000000000	3.000000000000	3.001448963031	3.007359426150	9.999999699264	0.000000300736	0.000000304359
18.383838383838	10.000000000000	3.000000000000	3.001210611427	3.006148814844	9.999999699385	0.000000300615	0.000000303687
18.585858585859	10.000000000000	3.000000000000	3.001011468199	3.005137346746	9.999999699486	0.000000300514	0.000000303118
18.787878787879	10.000000000000	3.000000000000	3.000845083645	3.004292263186	9.999999699571	0.000000300429	0.000000302635
18.989898989899	10.000000000000	3.000000000000	3.000706069027	3.003586194230	9.999999699641	0.000000300359	0.000000302226
19.191919191919	10.000000000000	3.000000000000	3.000589922044	3.002996272245	9.999999699700	0.000000300300	0.000000301880
19.393939393939	10.000000000000	3.000000000000	3.000492881013	3.002503391281	9.999999699750	0.000000300250	0.000000301588
19.595959595960	10.000000000000	3.000000000000	3.000411803044	3.002091588278	9.999999699791	0.000000300209	0.000000301340
19.797979797980	10.000000000000	3.000000000000	3.000344062243	3.001747526069	9.999999699825	0.000000300175	0.000000301131
20.000000000000	10.000000000000	3.000000000000	3.000287464673	3.001460061425	9.999999699854	0.000000300146	0.000000300954
0.000000000000	10.000000000000	20.000000000000	16.685402141504	3.314597529252	9.999999668554	0.000000331446	0.000000033797
0.202020202020	10.000000000000	20.000000000000	17.236223102626	6.078374150227	9.999999392174	0.000000607826	0.000000116395
0.404040404040	10.000000000000	20.000000000000	17.694494707687	8.383879211984	9.999999161621	0.000000838379	0.000000229701
0.606060606061	10.000000000000	20.000000000000	18.076300265361	10.307578754252	9.999998969250	0.000001030750	0.000000360502
0.808080808081	10.000000000000	20.000000000000	18.394876523866	11.912702069872	9.999998808736	0.000001191264	0.000000499284
1.010101010101	10.000000000000	20.000000000000	18.660694635839	13.252007300102	9.999998674805	0.000001325195	0.000000639313
1.212121212121	10.000000000000	20.000000000000	18.882491667999	14.369515520351	9.999998563053	0.000001436947	0.000000775959
1.414141414141	10.000000000000	20.000000000000	19.067557776210	15.301957650896	9.999998469808	0.000001530192	0.000000906166
1.616161616162	10.000000000000	20.000000000000	19.221975822633	16.079981750460	9.999998392005	0.000001607995	0.000001028046
1.818181818182	10.000000000000	20.000000000000	19.350813785656	16.729167899885	9.999998327086	0.000001672914	0.000001140560
2.020202020202	10.000000000000	20.000000000000	19.458324177680	17.270843668037	9.999998272918	0.000001727082	0.000001243286
2.222222222222	10.000000000000	20.000000000000	19.548029995088	17.722813627752	9.999998227721	0.000001772279	0.000001336230
2.424242424242	10.000000000000	20.000000000000	19.622879816815	18.099933773225	9.999998190008	0.000001809992	0.000001419691
2.626262626263	10.000000000000	20.000000000000	19.685333913711	18.414599828047	9.999998158542	0.000001841458	0.000001494162
2.828282828283	10.000000000000	20.000000000000	19.737445116239	18.677154685552	9.999998132286	0.000001867714	0.000001560248
3.030303030303	10.000000000000	20.000000000000	19.780926289833	18.896228373812	9.999998110378	0.000001889622	0.000001618619
3.232323232323	10.000000000000	20.000000000000	19.817206635814	19.079021719719	9.999998092099	0.000001907901	0.000001669962
3.434343434343	10.000000000000	20.000000000000	19.847478668412	19.231543036054	9.999998076847	0.000001923153	0.000001714959
3.636363636364	10.000000000000	20.000000000000	19.872737412034	19.358805611294	9.999998064120	0.000001935880	0.000001754268
3.838383838384	10.000000000000	20.000000000000	19.893813107143	19.464992493533	9.999998053502	0.000001946498	0.000001788509
4.040404040404	10.000000000000	20.000000000000	19.911398499788	19.553593984885	9.999998044641	0.000001955359	0.000001818257
4.242424242424	10.000000000000	20.000000000000	19.926071611772	19.627522365720	9.999998037248	0.000001962752	0.000001844042
4.444444444444	10.000000000000	20.000000000000	19.938314739898	19.689207619653	9.999998031080	0.000001968920	0.000001866344
4.646464646465	10.000000000000	20.000000000000	19.948530308789	19.740677305717	9.999998025933	0.000001974067	0.000001885596
4.848484848485	10.000000000000	20.000000000000	19.957341916260	19.783335385191	9.999998021667	0.000001978333	0.000001902137
5.050505050505	10.000000000000	20.000000000000	19.964359088172	19.818976293455	9.999998018103	0.000001981897	0.000001916372
5.252525252525	10.000000000000	20.000000000000	19.970221948935	19.848754341542	9.999998015125	0.000001984875	0.000001928604
5.454545454545	10.000000000000	20.000000000000	19.975120380491	19.873633958563	9.999998012637	0.000001987363	0.000001939101
5.656565656566	10.000000000000	20.000000000000	19.979213029572	19.894420926913	9.999998010558	0.000001989442	0.000001948098
5.858585858586	10.000000000000	20.000000000000	19.982632445828	19.911788479348	9.999998008822	0.000001991178	0.000001955801
6.060606060606	10.000000000000	20.000000000000	19.985489374753	19.926299103144	9.999998007371	0.000001992629	0.000001962388
6.262626262626	10.000000000000	20.000000000000	19.987876344419	19.938422757513	9.999998006158	0.000001993842	0.000001968016
6.464646464646	10.000000000000	20.000000000000	19.989870662212	19.948552094288	9.999998005145	0.000001994855	0.000001972820
6.666666666667	10.000000000000	20.000000000000	19.991536918602	19.957015174840	9.999998004299	0.000001995701	0.000001976917
6.868686868687	10.000000000000	20.000000000000	19.992929079052	19.964086095080	9.999998003592	0.000001996408	0.000001980408
7.070707070707	10.000000000000	20.000000000000	19.994092231813	19.969993862677	9.999998003001	0.000001996999	0.000001983381
7.272727272727	10.000000000000	20.000000000000	19.995064048204	19.974929813979	9.999998002507	0.000001997493	0.000001985909
7.474747474747	10.000000000000	20.000000000000	19.995876002686	19.979053810881	9.999998002095	0.000001997905	0.000001988060
7.676767676768	10.000000000000	20.000000000000	19.996554392233	19.982499418303	9.999998001750	0.000001998250	0.000001989887
7.878787878788	10.000000000000	20.000000000000	19.997121188018	19.985378229997	9.999998001463	0.000001998537	0.000001991438
8.080808080808	10.000000000000	20.000000000000	19.997594746997	19.987783482760	9.999998001222	0.000001998778	0.000001992755
8.282828282828	10.000000000000	20.000000000000	19.997990406444	19.989793076115	9.999998001021	0.000001998979	0.000001993871
8.484848484848	10.000000000000	20.000000000000	19.998320980680	19.991472095267	9.999998000853	0.000001999147	0.000001994818
8.686868686869	10.000000000000	20.000000000000	19.998597176097	19.992874919030	9.999998000713	0.000001999287	0.000001995620
8.888888888889	10.000000000000	20.000000000000	19.998827937904	19.994046981009	9.999998000596	0.000001999404	0.000001996299
9.090909090909	10.000000000000	20.000000000000	19.999020739842	19.995026241069	9.999998000498	0.000001999502	0.000001996874
9.292929292929	10.000000000000	20.000000000000	19.999181826236	19.995844414752	9.999998000416	0.000001999584	0.000001997361
9.494949494949	10.000000000000	20.000000000000	19.999316414231	19.996528000453	9.999998000348	0.000001999652	0.000001997773
9.696969696970	10.000000000000	20.000000000000	19.999428862762	19.997099137634	9.999998000290	0.000001999710	0.000001998120
9.898989898990	10.000000000000	20.000000000000	19.999522813728	19.997576323858	9.999998000243	0.000001999757	0.000001998415
10.101010101010	10.000000000000	4.000000000000	6.649516680849	17.348059907947	9.999998265184	0.000001734816	0.000001971559
10.303030303030	10.000000000000	4.000000000000	6.210519309454	15.137540819546	9.999998486237	0.000001513763	0.000001905720
10.505050505051	10.000000000000	4.000000000000	5.844444002443	13.293097001549	9.999998670683	0.000001329317	0.000001815292
10.707070707071	10.000000000000	4.000000000000	5.538992970381	11.754104185068	9.999998824583	0.000001175416	0.000001710827
10.909090909091	10.000000000000	4.000000000000	5.284126468327	10.469977845155	9.999998952997	0.000001047003	0.000001599945
11.111111111111	10.000000000000	4.000000000000	5.071467393545	9.398510558757	9.999999060145	0.000000939855	0.000001488039
11.313131313131	10.000000000000	4.000000000000	4.894025941951	8.504484706208	9.999999149548	0.000000850452	0.000001378818
11.515151515152	10.000000000000	4.000000000000	4.745978510263	7.758506270544	9.999999224146	0.000000775854	0.000001274729
11.717171717172	10.000000000000	4.000000000000	4.622438545445	7.136067787343	9.999999286391	0.000000713609	0.000001177289
11.919191919192	10.000000000000	4.000000000000	4.519357779783	6.616710059496	9.999999338327	0.000000661673	0.000001087328
12.121212121212	10.000000000000	4.000000000000	4.433348007438	6.183362095393	9.999999381662	0.000000618338	0.000001005189
12.323232323232	10.000000000000	4.000000000000	4.361582136363	5.821779995188	9.999999417821	0.000000582179	0.000000930868
12.525252525253	10.000000000000	4.000000000000	4.301701263402	5.520078761957	9.999999447991	0.000000552009	0.000000864126
12.727272727273	10.000000000000	4.000000000000	4.251737138493	5.268341648638	9.999999473165	0.000000526835	0.000000804572
12.929292929293	10.000000000000	4.000000000000	4.210047469414	5.058294200228	9.999999494170	0.000000505830	0.000000751721
13.131313131313	10.000000000000	4.000000000000	4.175261940576	4.883032277179	9.999999511696	0.000000488304	0.000000705039
13.333333333333	10.000000000000	4.000000000000	4.146237171532	4.736795120271	9.999999526320	0.000000473680	0.000000663977
13.535353535354	10.000000000000	4.000000000000	4.122019134715	4.614775997758	9.999999538522	0.000000461478	0.000000627989
13.737373737374	10.000000000000	4.000000000000	4.101811797101	4.512964210838	9.999999548703	0.000000451297	0.000000596550
13.939393939394	10.000000000000	4.000000000000	4.084950955054	4.428013264279	9.999999557198	0.000000442802	0.000000569164
14.141414141414	10.000000000000	4.000000000000	4.070882402336	4.357130869032	9.999999564287	0.000000435713	0.000000545371
14.343434343434	10.000000000000	4.000000000000	4.059143713660	4.297987161287	9.999999570201	0.000000429799	0.000000524747
14.545454545455	10.000000000000	4.000000000000	4.049018314092	4.248968852096	9.999999575103	0.000000424897	0.000000506961
14.747474747475	10.000000000000	4.000000000000	4.040954896642	4.208013959549	9.999999579198	0.000000420802	0.000000491603
14.949494949495	10.000000000000	4.000000000000	4.034217895700	4.173796067272	9.999999582620	0.000000417380	0.000000478365
15.151515151515	10.000000000000	4.000000000000	4.028589118325	4.145206951805	9.999999585479	0.000000414521	0.000000466971
15.353535353535	10.000000000000	4.000000000000	4.023886263895	4.121320690298	9.999999587868	0.000000412132	0.000000457180
15.555555555556	10.000000000000	4.000000000000	4.019957019884	4.101363672410	9.999999589864	0.000000410136	0.000000448776
15.757575757576	10.000000000000	4.000000000000	4.016674128880	4.084689545198	9.999999591531	0.000000408469	0.000000441572
15.959595959596	10.000000000000	4.000000000000	4.013931267068	4.070758279523	9.999999592924	0.000000407076	0.000000435405
16.161616161616	10.000000000000	4.000000000000	4.011639600697	4.059118679990	9.999999594088	0.000000405912	0.000000430129
16.363636363636	10.000000000000	4.000000000000	4.009724908992	4.049393771970	9.999999595061	0.000000404939	0.000000425622
16.565656565657	10.000000000000	4.000000000000	4.008125180354	4.041268592428	9.999999595873	0.000000404127	0.000000421775
16.767676767677	10.000000000000	4.000000000000	4.006788603969	4.034479989138	9.999999596552	0.000000403448	0.000000418493
16.969696969697	10.000000000000	4.000000000000	4.005671891803	4.028808097902	9.999999597119	0.000000402881	0.000000415697
17.171717171717	10.000000000000	4.000000000000	4.004738876619	4.024069221757	9.999999597593	0.000000402407	0.000000413316
17.373737373737	10.000000000000	4.000000000000	4.003959340620	4.020109881533	9.999999597989	0.000000402011	0.000000411290
17.575757575758	10.000000000000	4.000000000000	4.003308036779	4.016801845084	9.999999598320	0.000000401680	0.000000409568
17.777777777778	10.000000000000	4.000000000000	4.002763871155	4.014037974206	9.999999598596	0.000000401404	0.000000408104
17.979797979798	10.000000000000	4.000000000000	4.002309219719	4.011728754718	9.999999598827	0.000000401173	0.000000406861
18.181818181818	10.000000000000	4.000000000000	4.001929357561	4.009799397350	9.999999599020	0.000000400980	0.000000405806
18.383838383838	10.000000000000	4.000000000000	4.001611981990	4.008187415521	9.999999599181	0.000000400819	0.000000404911
18.585858585859	10.000000000000	4.000000000000	4.001346814084	4.006840601572	9.999999599316	0.000000400684	0.000000404153
18.787878787879	10.000000000000	4.000000000000	4.001125265783	4.005715335901	9.999999599428	0.000000400572	0.000000403510
18.989898989899	10.000000000000	4.000000000000	4.000940161748	4.004775174248	9.999999599522	0.000000400478	0.000000402966
19.191919191919	10.000000000000	4.000000000000	4.000785506966	4.003989667360	9.999999599601	0.000000400399	0.000000402505
19.393939393939	10.000000000000	4.000000000000	4.000656292596	4.003333374829	9.999999599667	0.000000400333	0.000000402115
19.595959595960	10.000000000000	4.000000000000	4.000548333739	4.002785041145	9.999999599721	0.000000400278	0.000000401785
19.797979797980	10.000000000000	4.000000000000	4.000458133904	4.002326907286	9.999999599767	0.000000400233	0.000000401506
20.000000000000	10.000000000000	4.000000000000	4.000382771767	4.001944135558	9.999999599806	0.000000400194	0.000000401271
0.000000000000	10.000000000000	25.000000000000	20.854524449388	4.145475138091	9.999999585469	0.000000414531	0.000000042161
0.202020202020	10.000000000000	25.000000000000	21.543438454448	7.602036337986	9.999999239810	0.000000760190	0.000000145402
0.404040404040	10.000000000000	25.000000000000	22.117820049494	10.484216000271	9.999998951590	0.000001048410	0.000000287102
0.606060606061	10.000000000000	25.000000000000	22.596098530831	12.888117229047	9.999998711198	0.000001288802	0.000000450681
0.808080808081	10.000000000000	25.000000000000	22.994199087832	14.893917940633	9.999998510617	0.000001489383	0.000000624209
1.010101010101	10.000000000000	25.000000000000	23.326371795660	16.567545977609	9.999998343252	0.000001656748	0.000000799276
1.212121212121	10.000000000000	25.000000000000	23.603534703086	17.964011134876	9.999998203605	0.000001796395	0.000000970101
1.414141414141	10.000000000000	25.000000000000	23.834797764265	19.129213254089	9.999998087084	0.000001912916	0.000001132867
1.616161616162	10.000000000000	25.000000000000	24.027762270096	20.101450886769	9.999997989859	0.000002010141	0.000001285217
1.818181818182	10.000000000000	25.000000000000	24.188770691937	20.912680113708	9.999997908736	0.000002091264	0.000001425856
2.020202020202	10.000000000000	25.000000000000	24.323107303364	21.589572742655	9.999997841046	0.000002158954	0.000001554255
2.222222222222	10.000000000000	25.000000000000	24.435206108861	22.154366577313	9.999997784566	0.000002215434	0.000001670424
2.424242424242	10.000000000000	25.000000000000	24.528740462037	22.625626068150	9.999997737440	0.000002262560	0.000001774740
2.626262626263	10.000000000000	25.000000000000	24.606784783608	23.018841245221	9.999997698118	0.000002301882	0.000001867817
2.828282828283	10.000000000000	25.000000000000	24.671904345807	23.346936866603	9.999997665308	0.000002334692	0.000001950414
3.030303030303	10.000000000000	25.000000000000	24.726239591418	23.620697247809	9.999997637932	0.000002362068	0.000002023367
3.232323232323	10.000000000000	25.000000000000	24.771576488902	23.849120736065	9.999997615089	0.000002384911	0.000002087535
3.434343434343	10.000000000000	25.000000000000	24.809405236160	24.039715480845	9.999997596030	0.000002403970	0.000002143772
3.636363636364	10.000000000000	25.000000000000	24.840969242489	24.198746222454	9.999997580127	0.000002419873	0.000002192900
3.838383838384	10.000000000000	25.000000000000	24.867305998732	24.331440210452	9.999997566857	0.000002433143	0.000002235692
4.040404040404	10.000000000000	25.000000000000	24.889281179012	24.442159020368	9.999997555785	0.000002444215	0.000002272871
4.242424242424	10.000000000000	25.000000000000	24.907617094942	24.534541916187	9.999997546547	0.000002453453	0.000002305096
4.444444444444	10.000000000000	25.000000000000	24.922916437595	24.611625470884	9.999997538838	0.000002461162	0.000002332968
4.646464646465	10.000000000000	25.000000000000	24.935682087619	24.675943376833	9.999997532407	0.000002467593	0.000002357028
4.848484848485	10.000000000000	25.000000000000	24.946333644632	24.729609726834	9.999997527040	0.000002472960	0.000002377761
5.050505050505	10.000000000000	25.000000000000	24.955521320850	24.774088401535	9.999997522592	0.000002477408	0.000002395545
5.252525252525	10.000000000000	25.000000000000	24.962837977171	24.811250420648	9.999997518876	0.000002481124	0.000002410826
5.454545454545	10.000000000000	25.000000000000	24.968951057739	24.842299359805	9.999997515771	0.000002484229	0.000002423940
5.656565656566	10.000000000000	25.000000000000	24.974058548428	24.868240808783	9.999997513177	0.000002486823	0.000002435179
5.858585858586	10.000000000000	25.000000000000	24.978325866820	24.889914939795	9.999997511009	0.000002488991	0.000002444800
6.060606060606	10.000000000000	25.000000000000	24.981891219626	24.908023718358	9.999997509198	0.000002490802	0.000002453029
6.262626262626	10.000000000000	25.000000000000	24.984870078821	24.923153638024	9.999997507685	0.000002492315	0.000002460058
6.464646464646	10.000000000000	25.000000000000	24.987358921465	24.935794715295	9.999997506421	0.000002493579	0.000002466059
6.666666666667	10.000000000000	25.000000000000	24.989438354329	24.946356359910	9.999997505365	0.000002494635	0.000002471175
6.868686868687	10.000000000000	25.000000000000	24.991175724526	24.955180634501	9.999997504483	0.000002495517	0.000002475535
7.070707070707	10.000000000000	25.000000000000	24.992627300700	24.962553333064	9.999997503745	0.000002496255	0.000002479247
7.272727272727	10.000000000000	25.000000000000	24.993840095413	24.968713237035	9.999997503129	0.000002496871	0.000002482406
7.474747474747	10.000000000000	25.000000000000	24.994853387752	24.973859848768	9.999997502615	0.000002497385	0.000002485091
7.676767676768	10.000000000000	25.000000000000	24.995699995470	24.978159852868	9.999997502185	0.000002497815	0.000002487372
7.878787878788	10.000000000000	25.000000000000	24.996407337862	24.981752514647	9.999997501825	0.000002498175	0.000002489309
8.080808080808	10.000000000000	25.000000000000	24.996998323805	24.984754190542	9.999997501525	0.000002498475	0.000002490954
8.282828282828	10.000000000000	25.000000000000	24.997492093708	24.987262096582	9.999997501274	0.000002498726	0.000002492348
8.484848484848	10.000000000000	25.000000000000	24.997904639422	24.989357456951	9.999997501065	0.000002498935	0.000002493530
8.686868686869	10.000000000000	25.000000000000	24.998249322167	24.991108134610	9.999997500890	0.000002499110	0.000002494532
8.888888888889	10.000000000000	25.000000000000	24.998537305269	24.992570829194	9.999997500744	0.000002499256	0.000002495380
9.090909090909	10.000000000000	25.000000000000	24.998777915711	24.993792913360	9.999997500621	0.000002499379	0.000002496098
9.292929292929	10.000000000000	25.000000000000	24.998978946203	24.994813967055	9.999997500519	0.000002499481	0.000002496705
9.494949494949	10.000000000000	25.000000000000	24.999146907569	24.995667059401	9.999997500434	0.000002499566	0.000002497219
9.696969696970	10.000000000000	25.000000000000	24.999287239617	24.996379819713	9.999997500363	0.000002499637	0.000002497653
9.898989898990	10.000000000000	25.000000000000	24.999404487315	24.996975332338	9.999997500303	0.000002499697	0.000002498021
10.101010101010	10.000000000000	5.000000000000	8.314095277762	21.682880385973	9.999997831699	0.000002168301	0.000002464535
10.303030303030	10.000000000000	5.000000000000	7.763357804038	18.919522858273	9.999998108037	0.000001891963	0.000002382199
10.505050505051	10.000000000000	5.000000000000	7.305157024234	16.614366064555	9.999998338554	0.000001661446	0.000002269116
10.707070707071	10.000000000000	5.000000000000	6.923409141846	14.690957115050	9.999998530897	0.000001469103	0.000002138501
10.909090909091	10.000000000000	5.000000000000	6.604881007258	13.086076268282	9.999998691386	0.000001308614	0.000001999877
11.111111111111	10.000000000000	5.000000000000	6.339103049588	11.746973352603	9.999998825297	0.000001174703	0.000001859981
11.313131313131	10.000000000000	5.000000000000	6.117339521935	10.629633942403	9.999998937032	0.000001062968	0.000001723447
11.515151515152	10.000000000000	5.000000000000	5.932301369687	9.697332665948	9.999999030263	0.000000969737	0.000001593334
11.717171717172	10.000000000000	5.000000000000	5.777906649552	8.919426094188	9.999999108054	0.000000891946	0.000001471534
11.919191919192	10.000000000000	5.000000000000	5.649088148706	8.270338010391	9.999999172964	0.000000827036	0.000001359086
12.121212121212	10.000000000000	5.000000000000	5.541593997130	7.728744067421	9.999999227123	0.000000772877	0.000001256417
12.323232323232	10.000000000000	5.000000000000	5.451901730623	7.276842381988	9.999999272314	0.000000727686	0.000001163521
12.525252525253	10.000000000000	5.000000000000	5.377063215661	6.899779204034	9.999999310021	0.000000689979	0.000001080099
12.727272727273	10.000000000000	5.000000000000	5.314618553039	6.585160682457	9.999999341483	0.000000658517	0.000001005662
12.929292929293	10.000000000000	5.000000000000	5.262515222395	6.322645486313	9.999999367734	0.000000632266	0.000000939603
13.131313131313	10.000000000000	5.000000000000	5.219040617038	6.103604891180	9.999999389639	0.000000610361	0.000000881256
13.333333333333	10.000000000000	5.000000000000	5.182765751542	5.920839157914	9.999999407915	0.000000592085	0.000000829933
13.535353535354	10.000000000000	5.000000000000	5.152498291817	5.768340881347	9.999999423165	0.000000576835	0.000000784953
13.737373737374	10.000000000000	5.000000000000	5.127243363764	5.641097530308	9.999999435890	0.000000564110	0.000000745658
13.939393939394	10.000000000000	5.000000000000	5.106170852336	5.534926688589	9.999999446507	0.000000553493	0.000000711429
14.141414141414	10.000000000000	5.000000000000	5.088588116129	5.446338581319	9.999999455366	0.000000544634	0.000000681691
14.343434343434	10.000000000000	5.000000000000	5.073917220655	5.372421368056	9.999999462758	0.000000537242	0.000000655914
14.545454545455	10.000000000000	5.000000000000	5.061675941967	5.310745432257	9.999999468925	0.000000531075	0.000000633619
14.747474747475	10.000000000000	5.000000000000	5.051461916233	5.259283521169	9.999999474071	0.000000525929	0.000000614373
14.949494949495	10.000000000000	5.000000000000	5.042651639838	5.216631885596	9.999999478337	0.000000521663	0.000000597837
15.151515151515	10.000000000000	5.000000000000	5.035635527936	5.180996361224	9.999999481900	0.000000518100	0.000000583606
15.353535353535	10.000000000000	5.000000000000	5.029773552813	5.151222811389	9.999999484878	0.000000515122	0.000000571378
15.555555555556	10.000000000000	5.000000000000	5.024875861210	5.126346952666	9.999999487365	0.000000512635	0.000000560884
15.757575757576	10.000000000000	5.000000000000	5.020783830363	5.105563124382	9.999999489444	0.000000510556	0.000000551889
15.959595959596	10.000000000000	5.000000000000	5.017364930641	5.088198195478	9.999999491180	0.000000508820	0.000000544188
16.161616161616	10.000000000000	5.000000000000	5.014508433282	5.073689763647	9.999999492631	0.000000507369	0.000000537603
16.363636363636	10.000000000000	5.000000000000	5.012121824190	5.061567940670	9.999999493843	0.000000506157	0.000000531976
16.565656565657	10.000000000000	5.000000000000	5.010127807657	5.051440134026	9.999999494856	0.000000505144	0.000000527173
16.767676767677	10.000000000000	5.000000000000	5.008461802971	5.042978331901	9.999999495702	0.000000504298	0.000000523077
16.969696969697	10.000000000000	5.000000000000	5.007069852819	5.035908479789	9.999999496409	0.000000503591	0.000000519587
17.171717171717	10.000000000000	5.000000000000	5.005906875764	5.030001604616	9.999999497000	0.000000503000	0.000000516615
17.373737373737	10.000000000000	5.000000000000	5.004935206175	5.025066398935	9.999999497493	0.000000502507	0.000000514087
17.575757575758	10.000000000000	5.000000000000	5.004123374346	5.020943025002	9.999999497906	0.000000502094	0.000000511937
17.777777777778	10.000000000000	5.000000000000	5.003445087275	5.017497938071	9.999999498250	0.000000501750	0.000000510111
17.979797979798	10.000000000000	5.000000000000	5.002878377111	5.014619561248	9.999999498538	0.000000501462	0.000000508560
18.181818181818	10.000000000000	5.000000000000	5.002404889667	5.012214671821	9.999999498779	0.000000501221	0.000000507243
18.383838383838	10.000000000000	5.000000000000	5.002009289988	5.010205382034	9.999999498979	0.000000501021	0.000000506127
18.585858585859	10.000000000000	5.000000000000	5.001678765688	5.008526616513	9.999999499147	0.000000500853	0.000000505180
18.787878787879	10.000000000000	5.000000000000	5.001402611994	5.007124004660	9.999999499288	0.000000500712	0.000000504379
18.989898989899	10.000000000000	5.000000000000	5.001171885045	5.005952119732	9.999999499405	0.000000500595	0.000000503699
19.191919191919	10.000000000000	5.000000000000	5.000979112232	5.004973007598	9.999999499503	0.000000500497	0.000000503124
19.393939393939	10.000000000000	5.000000000000	5.000818050172	5.004154957508	9.999999499584	0.000000500415	0.000000502638
19.595959595960	10.000000000000	5.000000000000	5.000683482507	5.003471475069	9.999999499653	0.000000500347	0.000000502227
19.797979797980	10.000000000000	5.000000000000	5.000571050963	5.002900424164	9.999999499710	0.000000500290	0.000000501879
20.000000000000	10.000000000000	5.000000000000	5.000477114189	5.002423310023	9.999999499758	0.000000500242	0.000000501585
0.000000000000	10.000000000000	30.000000000000	25.023624603688	4.976374900547	9.999999502383	0.000000497617	0.000000050525
0.202020202020	10.000000000000	30.000000000000	25.850634358699	9.125740126902	9.999999087443	0.000000912557	0.000000174407
0.404040404040	10.000000000000	30.000000000000	26.540159014872	12.585580766052	9.999998741456	0.000001258544	0.000000344487
0.606060606061	10.000000000000	30.000000000000	27.115085645919	15.470494831643	9.999998452962	0.000001547038	0.000000540858
0.808080808081	10.000000000000	30.000000000000	27.593826222465	17.876668368556	9.999998212343	0.000001787657	0.000000749163
1.010101010101	10.000000000000	30.000000000000	27.992303087412	19.884365080373	9.999998011572	0.000001988428	0.000000959288
1.212121212121	10.000000000000	30.000000000000	28.324789784326	21.559575128525	9.999997844050	0.000002155950	0.000001164304
1.414141414141	10.000000000000	30.000000000000	28.602214682354	22.957360306392	9.999997704270	0.000002295730	0.000001359636
1.616161616162	10.000000000000	30.000000000000	28.833696346914	24.123663842846	9.999997587639	0.000002412361	0.000001542458
1.818181818182	10.000000000000	30.000000000000	29.026843254090	25.096820491440	9.999997490323	0.000002509677	0.000001711220
2.020202020202	10.000000000000	30.000000000000	29.188003870515	25.908816539725	9.999997409122	0.000002590878	0.000001865291
2.222222222222	10.000000000000	30.000000000000	29.322467464769	26.586349007202	9.999997341369	0.000002658631	0.000002004682
2.424242424242	10.000000000000	30.000000000000	29.434672232619	27.151676718050	9.999997284835	0.000002715165	0.000002129848
2.626262626263	10.000000000000	30.000000000000	29.528294999939	27.623381670940	9.999997237664	0.000002762335	0.000002241526
2.828282828283	10.000000000000	30.000000000000	29.606413093571	28.016968538011	9.999997198306	0.000002801694	0.000002340629
3.030303030303	10.000000000000	30.000000000000	29.671594210592	28.345374294578	9.999997165465	0.000002834535	0.000002428159
3.232323232323	10.000000000000	30.000000000000	29.725980817057	28.619393450118	9.999997138063	0.000002861937	0.000002505148
3.434343434343	10.000000000000	30.000000000000	29.771360569630	28.848032857625	9.999997115198	0.000002884802	0.000002572621
3.636363636364	10.000000000000	30.000000000000	29.809225074833	29.038807763714	9.999997096121	0.000002903879	0.000002631563
3.838383838384	10.000000000000	30.000000000000	29.840818917309	29.197988830487	9.999997080203	0.000002919797	0.000002682904
4.040404040404	10.000000000000	30.000000000000	29.867180568596	29.330808248609	9.999997066921	0.000002933079	0.000002727509
4.242424242424	10.000000000000	30.000000000000	29.889176521102	29.441631716424	9.999997055838	0.000002944162	0.000002766170
4.444444444444	10.000000000000	30.000000000000	29.907529769213	29.534101937964	9.999997046591	0.000002953409	0.000002799610
4.646464646465	10.000000000000	30.000000000000	29.922843573700	29.611258356548	9.999997038875	0.000002961125	0.000002828476
4.848484848485	10.000000000000	30.000000000000	29.935621290564	29.675637059546	9.999997032437	0.000002967563	0.000002853350
5.050505050505	10.000000000000	30.000000000000	29.946282916052	29.729354138122	9.999997027066	0.000002972934	0.000002874750
5.252525252525	10.000000000000	30.000000000000	29.955479277000	29.773874856670	9.999997022614	0.000002977386	0.000002893077
5.454545454545	10.000000000000	30.000000000000	29.962802849452	29.811072003499	9.999997018894	0.000002981106	0.000002908804
5.656565656566	10.000000000000	30.000000000000	29.968921708461	29.842150291930	9.999997015786	0.000002984214	0.000002922282
5.858585858586	10.000000000000	30.000000000000	29.974034027050	29.868116262284	9.999997013189	0.000002986811	0.000002933820
6.060606060606	10.000000000000	30.000000000000	29.978305379161	29.889810880953	9.999997011020	0.000002988980	0.000002943687
6.262626262626	10.000000000000	30.000000000000	29.981874102147	29.907936776994	9.999997009207	0.000002990793	0.000002952116
6.464646464646	10.000000000000	30.000000000000	29.984855777134	29.923080998345	9.999997007693	0.000002992307	0.000002959310
6.666666666667	10.000000000000	30.000000000000	29.987346972378	29.935734024702	9.999997006428	0.000002993572	0.000002965445
6.868686868687	10.000000000000	30.000000000000	29.989428370843	29.946305652801	9.999997005370	0.000002994630	0.000002970672
7.070707070707	10.000000000000	30.000000000000	29.991167383304	29.955138268614	9.999997004487	0.000002995513	0.000002975123
7.272727272727	10.000000000000	30.000000000000	29.992620331593	29.962517936283	9.999997003749	0.000002996251	0.000002978909
7.474747474747	10.000000000000	30.000000000000	29.993834272711	29.968683662955	9.999997003133	0.000002996867	0.000002982128
7.676767676768	10.000000000000	30.000000000000	29.994848522873	29.973835139567	9.999997002617	0.000002997383	0.000002984863
7.878787878788	10.000000000000	30.000000000000	29.995695930854	29.978139208283	9.999997002187	0.000002997813	0.000002987186
8.080808080808	10.000000000000	30.000000000000	29.996403941868	29.981735266056	9.999997001827	0.000002998173	0.000002989157
8.282828282828	10.000000000000	30.000000000000	29.996995486445	29.984739779310	9.999997001527	0.000002998473	0.000002990828
8.484848484848	10.000000000000	30.000000000000	29.997489723089	29.987250055971	9.999997001276	0.000002998724	0.000002992245
8.686868686869	10.000000000000	30.000000000000	29.997902658764	29.989347396997	9.999997001066	0.000002998934	0.000002993446
8.888888888889	10.000000000000	30.000000000000	29.998247667323	29.991099729498	9.999997000891	0.000002999109	0.000002994462
9.090909090909	10.000000000000	30.000000000000	29.998535922645	29.992563806707	9.999997000745	0.000002999255	0.000002995323
9.292929292929	10.000000000000	30.000000000000	29.998776760526	29.993787046059	9.999997000622	0.000002999378	0.000002996051
9.494949494949	10.000000000000	30.000000000000	29.998977981043	29.994809064913	9.999997000520	0.000002999480	0.000002996667
9.696969696970	10.000000000000	30.000000000000	29.999146101176	29.995662963652	9.999997000435	0.000002999565	0.000002997187
9.898989898990	10.000000000000	30.000000000000	29.999286565874	29.996376397706	9.999997000363	0.000002999637	0.000002997628
10.101010101010	10.000000000000	6.000000000000	9.978695864252	26.017680931307	9.999997398217	0.000002601783	0.000002957512
10.303030303030	10.000000000000	6.000000000000	9.317500533184	22.700180729877	9.999997729969	0.000002270031	0.000002858715
10.505050505051	10.000000000000	6.000000000000	8.766232594066	19.933948412438	9.999998006594	0.000001993406	0.000002722956
10.707070707071	10.000000000000	6.000000000000	8.307545983090	17.626402660102	9.999998237351	0.000001762649	0.000002566161
10.909090909091	10.000000000000	6.000000000000	7.925402474733	15.701000377912	9.999998429892	0.000001570108	0.000002399774
11.111111111111	10.000000000000	6.000000000000	7.606544232217	14.094456306350	9.999998590548	0.000001409452	0.000002231875
11.313131313131	10.000000000000	6.000000000000	7.340490834484	12.753965605917	9.999998724598	0.000001275402	0.000002068022
11.515151515152	10.000000000000	6.000000000000	7.118497481299	11.635468236468	9.999998836449	0.000001163551	0.000001911880
11.717171717172	10.000000000000	6.000000000000	6.933267564008	10.702200765787	9.999998929776	0.000001070224	0.000001765720
11.919191919192	10.000000000000	6.000000000000	6.778712836276	9.923488007383	9.999999007648	0.000000992352	0.000001630786
12.121212121212	10.000000000000	6.000000000000	6.649760833852	9.273727238507	9.999999072625	0.000000927375	0.000001507589
12.323232323232	10.000000000000	6.000000000000	6.542155280275	8.731572012449	9.999999126841	0.000000873159	0.000001396121
12.525252525253	10.000000000000	6.000000000000	6.452370060822	8.279201996863	9.999999172078	0.000000827922	0.000001296024
12.727272727273	10.000000000000	6.000000000000	6.377453986660	7.901748047949	9.999999209824	0.000000790176	0.000001206708
12.929292929293	10.000000000000	6.000000000000	6.314944609258	7.586803470186	9.999999241318	0.000000758682	0.000001127446
13.131313131313	10.000000000000	6.000000000000	6.262787281115	7.324016215350	9.999999267597	0.000000732403	0.000001057438
13.333333333333	10.000000000000	6.000000000000	6.219267620673	7.104748616603	9.999999289524	0.000000710476	0.000000995858
13.535353535354	10.000000000000	6.000000000000	6.182955161573	6.921793473326	9.999999307820	0.000000692180	0.000000941888
13.737373737374	10.000000000000	6.000000000000	6.152656334043	6.769137154549	9.999999323086	0.000000676914	0.000000894741
13.939393939394	10.000000000000	6.000000000000	6.127375232942	6.641761934344	9.999999335823	0.000000664177	0.000000853672
14.141414141414	10.000000000000	6.000000000000	6.106280882931	6.535481062041	9.999999346452	0.000000653548	0.000000817992
14.343434343434	10.000000000000	6.000000000000	6.088679924784	6.446801146126	9.999999355320	0.000000644680	0.000000787065
14.545454545455	10.000000000000	6.000000000000	6.073993825068	6.372807328458	9.999999362719	0.000000637281	0.000000760315
14.747474747475	10.000000000000	6.000000000000	6.061739860081	6.311067474551	9.999999368893	0.000000631107	0.000000737223
14.949494949495	10.000000000000	6.000000000000	6.051515249000	6.259552230703	9.999999374045	0.000000625955	0.000000717324
15.151515151515	10.000000000000	6.000000000000	6.042695842039	6.216856392933	9.999999378314	0.000000621686	0.000000700255
15.353535353535	10.000000000000	6.000000000000	6.035672458960	6.181183937540	9.999999381881	0.000000618119	0.000000685589
15.555555555556	10.000000000000	6.000000000000	6.029804408755	6.151379531765	9.999999384862	0.000000615138	0.000000673003
15.757575757576	10.000000000000	6.000000000000	6.024901641410	6.126477892845	9.999999387352	0.000000612648	0.000000662216
15.959595959596	10.000000000000	6.000000000000	6.020805369770	6.105672525156	9.999999389433	0.000000610567	0.000000652981
16.161616161616	10.000000000000	6.000000000000	6.017382926857	6.088289600037	9.999999391171	0.000000608829	0.000000645083
16.363636363636	10.000000000000	6.000000000000	6.014523469156	6.073766132334	9.999999392623	0.000000607377	0.000000638336
16.565656565657	10.000000000000	6.000000000000	6.012134386691	6.061631746856	9.999999393837	0.000000606163	0.000000632577
16.767676767677	10.000000000000	6.000000000000	6.010138303652	6.051493444218	9.999999394851	0.000000605149	0.000000627666
16.969696969697	10.000000000000	6.000000000000	6.008470572395	6.043022872671	9.999999395698	0.000000604302	0.000000623482
17.171717171717	10.000000000000	6.000000000000	6.007077179690	6.035945693688	9.999999396405	0.000000603595	0.000000619919
17.373737373737	10.000000000000	6.000000000000	6.005912997378	6.030032696901	9.999999396997	0.000000603003	0.000000616887
17.575757575758	10.000000000000	6.000000000000	6.004940320796	6.025092376600	9.999999397491	0.000000602509	0.000000614310
17.777777777778	10.000000000000	6.000000000000	6.004127647621	6.020964729391	9.999999397904	0.000000602096	0.000000612120
17.979797979798	10.000000000000	6.000000000000	6.003448657606	6.017516072130	9.999999398248	0.000000601752	0.000000610261
18.181818181818	10.000000000000	6.000000000000	6.002881360129	6.014634712290	9.999999398537	0.000000601463	0.000000608683
18.383838383838	10.000000000000	6.000000000000	6.002407381984	6.012227330546	9.999999398777	0.000000601223	0.000000607344
18.585858585859	10.000000000000	6.000000000000	6.002011372324	6.010215958423	9.999999398978	0.000000601022	0.000000606210
18.787878787879	10.000000000000	6.000000000000	6.001680505484	6.008535453107	9.999999399146	0.000000600854	0.000000605248
18.989898989899	10.000000000000	6.000000000000	6.001404065596	6.007131387651	9.999999399287	0.000000600713	0.000000604434
19.191919191919	10.000000000000	6.000000000000	6.001173099533	6.005958288235	9.999999399404	0.000000600596	0.000000603745
19.393939393939	10.000000000000	6.000000000000	6.000980126939	6.004978161395	9.999999399502	0.000000600498	0.000000603162
19.595959595960	10.000000000000	6.000000000000	6.000818897961	6.004159263515	9.999999399584	0.000000600416	0.000000602669
19.797979797980	10.000000000000	6.000000000000	6.000684190837	6.003475072746	9.999999399653	0.000000600347	0.000000602252
20.000000000000	10.000000000000	6.000000000000	6.000571642774	6.002903430030	9.999999399710	0.000000600290	0.000000601899
