# Supplementary material for: Isothermal titration calorimetry and surface plasmon resonance analysis using the dynamic approach
Source: Biochem Biophys Rep. 2019 Dec 17;21:100712. doi: 10.1016/j.bbrep.2019.100712 (PMC6926116; doi:10.1016/j.bbrep.2019.100712)
Supplement: Multimedia component 2 [file mmc2.zip › Figure_4/Leakage/SPR_plots]

Time(s)	RU[1.00000 ug]	RU[5.00000 ug]	RU[7.00000 ug]	RU[10.00000 ug]	RU[15.00000 ug]	RU[20.00000 ug]	RU[25.00000 ug]	RU[30.00000 ug]	0.000000000000	0.000000001694	0.000000008473	0.000000011862	0.000000016946	0.000000025418	0.000000033797	0.000000042161	0.000000050525
0.202020202020	0.000000005822	0.000000029111	0.000000040756	0.000000058223	0.000000087335	0.000000116395	0.000000145402	0.000000174407
0.404040404040	0.000000011485	0.000000057424	0.000000080395	0.000000114849	0.000000172274	0.000000229701	0.000000287102	0.000000344487
0.606060606061	0.000000018023	0.000000090116	0.000000126162	0.000000180232	0.000000270348	0.000000360502	0.000000450681	0.000000540858
0.808080808081	0.000000024961	0.000000124805	0.000000174727	0.000000249611	0.000000374417	0.000000499284	0.000000624209	0.000000749163
1.010101010101	0.000000031962	0.000000159809	0.000000223733	0.000000319618	0.000000479428	0.000000639313	0.000000799276	0.000000959288
1.212121212121	0.000000038794	0.000000193969	0.000000271556	0.000000387937	0.000000581907	0.000000775959	0.000000970101	0.000001164304
1.414141414141	0.000000045294	0.000000226520	0.000000317128	0.000000453040	0.000000679560	0.000000906166	0.000001132867	0.000001359636
1.616161616162	0.000000051373	0.000000256991	0.000000359787	0.000000513980	0.000000770971	0.000001028046	0.000001285217	0.000001542458
1.818181818182	0.000000056984	0.000000285120	0.000000399168	0.000000570240	0.000000855359	0.000001140560	0.000001425856	0.000001711220
2.020202020202	0.000000062106	0.000000310803	0.000000435124	0.000000621605	0.000000932407	0.000001243286	0.000001554255	0.000001865291
2.222222222222	0.000000066741	0.000000334040	0.000000467656	0.000000668080	0.000001002119	0.000001336230	0.000001670424	0.000002004682
2.424242424242	0.000000070904	0.000000354907	0.000000496870	0.000000709813	0.000001064719	0.000001419691	0.000001774740	0.000002129848
2.626262626263	0.000000074620	0.000000373526	0.000000522937	0.000000747052	0.000001120577	0.000001494162	0.000001867817	0.000002241526
2.828282828283	0.000000077920	0.000000390050	0.000000546069	0.000000780098	0.000001170147	0.000001560248	0.000001950414	0.000002340629
3.030303030303	0.000000080836	0.000000404644	0.000000566501	0.000000809286	0.000001213929	0.000001618619	0.000002023367	0.000002428159
3.232323232323	0.000000083402	0.000000417446	0.000000584473	0.000000834960	0.000001252440	0.000001669962	0.000002087535	0.000002505148
3.434343434343	0.000000085653	0.000000428667	0.000000600223	0.000000857461	0.000001286192	0.000001714959	0.000002143772	0.000002572621
3.636363636364	0.000000087621	0.000000438472	0.000000613945	0.000000877118	0.000001315677	0.000001754268	0.000002192900	0.000002631563
3.838383838384	0.000000089336	0.000000447014	0.000000625899	0.000000894240	0.000001341360	0.000001788509	0.000002235692	0.000002682904
4.040404040404	0.000000090828	0.000000454439	0.000000636287	0.000000909074	0.000001363674	0.000001818257	0.000002272871	0.000002727509
4.242424242424	0.000000092122	0.000000460877	0.000000645294	0.000000921934	0.000001383015	0.000001844042	0.000002305096	0.000002766170
4.444444444444	0.000000093242	0.000000466448	0.000000653087	0.000000933059	0.000001399695	0.000001866344	0.000002332968	0.000002799610
4.646464646465	0.000000094210	0.000000471260	0.000000659817	0.000000942667	0.000001414098	0.000001885596	0.000002357028	0.000002828476
4.848484848485	0.000000095045	0.000000475409	0.000000665620	0.000000950950	0.000001426512	0.000001902137	0.000002377761	0.000002853350
5.050505050505	0.000000095764	0.000000478981	0.000000670615	0.000000958079	0.000001437197	0.000001916372	0.000002395545	0.000002874750
5.252525252525	0.000000096382	0.000000482051	0.000000674909	0.000000964206	0.000001446380	0.000001928604	0.000002410826	0.000002893077
5.454545454545	0.000000096913	0.000000484687	0.000000678594	0.000000969465	0.000001454260	0.000001939101	0.000002423940	0.000002908804
5.656565656566	0.000000097368	0.000000486946	0.000000681754	0.000000973974	0.000001461016	0.000001948098	0.000002435179	0.000002922282
5.858585858586	0.000000097758	0.000000488882	0.000000684460	0.000000977834	0.000001466800	0.000001955801	0.000002444800	0.000002933820
6.060606060606	0.000000098091	0.000000490537	0.000000686774	0.000000981136	0.000001471746	0.000001962388	0.000002453029	0.000002943687
6.262626262626	0.000000098376	0.000000491952	0.000000688752	0.000000983957	0.000001475973	0.000001968016	0.000002460058	0.000002952116
6.464646464646	0.000000098620	0.000000493159	0.000000690440	0.000000986366	0.000001479581	0.000001972820	0.000002466059	0.000002959310
6.666666666667	0.000000098828	0.000000494190	0.000000691880	0.000000988420	0.000001482658	0.000001976917	0.000002471175	0.000002965445
6.868686868687	0.000000099005	0.000000495068	0.000000693107	0.000000990170	0.000001485280	0.000001980408	0.000002475535	0.000002970672
7.070707070707	0.000000099155	0.000000495815	0.000000694152	0.000000991661	0.000001487513	0.000001983381	0.000002479247	0.000002975123
7.272727272727	0.000000099284	0.000000496452	0.000000695042	0.000000992930	0.000001489413	0.000001985909	0.000002482406	0.000002978909
7.474747474747	0.000000099393	0.000000496993	0.000000695798	0.000000994008	0.000001491028	0.000001988060	0.000002485091	0.000002982128
7.676767676768	0.000000099486	0.000000497453	0.000000696441	0.000000994925	0.000001492401	0.000001989887	0.000002487372	0.000002984863
7.878787878788	0.000000099565	0.000000497843	0.000000696986	0.000000995703	0.000001493566	0.000001991438	0.000002489309	0.000002987186
8.080808080808	0.000000099631	0.000000498175	0.000000697450	0.000000996364	0.000001494555	0.000001992755	0.000002490954	0.000002989157
8.282828282828	0.000000099688	0.000000498456	0.000000697843	0.000000996924	0.000001495394	0.000001993871	0.000002492348	0.000002990828
8.484848484848	0.000000099736	0.000000498694	0.000000698176	0.000000997399	0.000001496106	0.000001994818	0.000002493530	0.000002992245
8.686868686869	0.000000099777	0.000000498896	0.000000698458	0.000000997801	0.000001496708	0.000001995620	0.000002494532	0.000002993446
8.888888888889	0.000000099812	0.000000499067	0.000000698697	0.000000998142	0.000001497219	0.000001996299	0.000002495380	0.000002994462
9.090909090909	0.000000099841	0.000000499212	0.000000698899	0.000000998431	0.000001497651	0.000001996874	0.000002496098	0.000002995323
9.292929292929	0.000000099866	0.000000499335	0.000000699071	0.000000998675	0.000001498017	0.000001997361	0.000002496705	0.000002996051
9.494949494949	0.000000099887	0.000000499439	0.000000699216	0.000000998882	0.000001498326	0.000001997773	0.000002497219	0.000002996667
9.696969696970	0.000000099904	0.000000499526	0.000000699338	0.000000999056	0.000001498587	0.000001998120	0.000002497653	0.000002997187
9.898989898990	0.000000099919	0.000000499600	0.000000699442	0.000000999204	0.000001498808	0.000001998415	0.000002498021	0.000002997628
10.101010101010	0.000000098576	0.000000492885	0.000000690040	0.000000985773	0.000001478661	0.000001971559	0.000002464535	0.000002957512
10.303030303030	0.000000095285	0.000000476428	0.000000666998	0.000000952856	0.000001429286	0.000001905720	0.000002382199	0.000002858715
10.505050505051	0.000000090764	0.000000453822	0.000000635351	0.000000907644	0.000001361468	0.000001815292	0.000002269116	0.000002722956
10.707070707071	0.000000085541	0.000000427706	0.000000598789	0.000000855413	0.000001283121	0.000001710827	0.000002138501	0.000002566161
10.909090909091	0.000000079997	0.000000399986	0.000000559981	0.000000799974	0.000001199961	0.000001599945	0.000001999877	0.000002399774
11.111111111111	0.000000074402	0.000000372010	0.000000520815	0.000000744021	0.000001116032	0.000001488039	0.000001859981	0.000002231875
11.313131313131	0.000000068948	0.000000344705	0.000000482587	0.000000689411	0.000001034117	0.000001378818	0.000001723447	0.000002068022
11.515151515152	0.000000063755	0.000000318683	0.000000446156	0.000000637367	0.000000956051	0.000001274729	0.000001593334	0.000001911880
11.717171717172	0.000000058897	0.000000294322	0.000000412052	0.000000588646	0.000000882970	0.000001177289	0.000001471534	0.000001765720
11.919191919192	0.000000054412	0.000000271832	0.000000380566	0.000000543666	0.000000815500	0.000001087328	0.000001359086	0.000001630786
12.121212121212	0.000000050317	0.000000251297	0.000000351817	0.000000502596	0.000000753895	0.000001005189	0.000001256417	0.000001507589
12.323232323232	0.000000046611	0.000000232717	0.000000325804	0.000000465436	0.000000698154	0.000000930868	0.000001163521	0.000001396121
12.525252525253	0.000000043282	0.000000216032	0.000000302445	0.000000432065	0.000000648098	0.000000864126	0.000001080099	0.000001296024
12.727272727273	0.000000040309	0.000000201143	0.000000281601	0.000000402287	0.000000603432	0.000000804572	0.000001005662	0.000001206708
12.929292929293	0.000000037670	0.000000187930	0.000000263103	0.000000375862	0.000000563793	0.000000751721	0.000000939603	0.000001127446
13.131313131313	0.000000035337	0.000000176290	0.000000246764	0.000000352521	0.000000528782	0.000000705039	0.000000881256	0.000001057438
13.333333333333	0.000000033284	0.000000166051	0.000000232392	0.000000331989	0.000000497985	0.000000663977	0.000000829933	0.000000995858
13.535353535354	0.000000031483	0.000000157077	0.000000219831	0.000000313995	0.000000470994	0.000000627989	0.000000784953	0.000000941888
13.737373737374	0.000000029908	0.000000149234	0.000000208856	0.000000298276	0.000000447414	0.000000596550	0.000000745658	0.000000894741
13.939393939394	0.000000028535	0.000000142401	0.000000199294	0.000000284621	0.000000426875	0.000000569164	0.000000711429	0.000000853672
14.141414141414	0.000000027342	0.000000136461	0.000000190984	0.000000272756	0.000000409029	0.000000545371	0.000000681691	0.000000817992
14.343434343434	0.000000026306	0.000000131310	0.000000183779	0.000000262469	0.000000393606	0.000000524747	0.000000655914	0.000000787065
14.545454545455	0.000000025410	0.000000126853	0.000000177544	0.000000253568	0.000000380263	0.000000506961	0.000000633619	0.000000760315
14.747474747475	0.000000024635	0.000000123002	0.000000172158	0.000000245882	0.000000368741	0.000000491603	0.000000614373	0.000000737223
14.949494949495	0.000000023967	0.000000119682	0.000000167515	0.000000239255	0.000000358809	0.000000478365	0.000000597837	0.000000717324
15.151515151515	0.000000023391	0.000000116824	0.000000163518	0.000000233550	0.000000350260	0.000000466971	0.000000583606	0.000000700255
15.353535353535	0.000000022896	0.000000114367	0.000000160083	0.000000228648	0.000000342913	0.000000457180	0.000000571378	0.000000685589
15.555555555556	0.000000022472	0.000000112258	0.000000157133	0.000000224439	0.000000336607	0.000000448776	0.000000560884	0.000000673003
15.757575757576	0.000000022107	0.000000110449	0.000000154605	0.000000220831	0.000000331201	0.000000441572	0.000000551889	0.000000662216
15.959595959596	0.000000021795	0.000000108900	0.000000152439	0.000000217742	0.000000326573	0.000000435405	0.000000544188	0.000000652981
16.161616161616	0.000000021528	0.000000107575	0.000000150587	0.000000215100	0.000000322614	0.000000430129	0.000000537603	0.000000645083
16.363636363636	0.000000021300	0.000000106443	0.000000149004	0.000000212842	0.000000319232	0.000000425622	0.000000531976	0.000000638336
16.565656565657	0.000000021105	0.000000105476	0.000000147653	0.000000210914	0.000000316344	0.000000421775	0.000000527173	0.000000632577
16.767676767677	0.000000020939	0.000000104651	0.000000146500	0.000000209270	0.000000313881	0.000000418493	0.000000523077	0.000000627666
16.969696969697	0.000000020797	0.000000103949	0.000000145518	0.000000207869	0.000000311783	0.000000415697	0.000000519587	0.000000623482
17.171717171717	0.000000020676	0.000000103350	0.000000144681	0.000000206675	0.000000309996	0.000000413316	0.000000516615	0.000000619919
17.373737373737	0.000000020573	0.000000102841	0.000000143969	0.000000205660	0.000000308475	0.000000411290	0.000000514087	0.000000616887
17.575757575758	0.000000020486	0.000000102407	0.000000143364	0.000000204797	0.000000307182	0.000000409568	0.000000511937	0.000000614310
17.777777777778	0.000000020412	0.000000102039	0.000000142850	0.000000204063	0.000000306083	0.000000408104	0.000000510111	0.000000612120
17.979797979798	0.000000020349	0.000000101727	0.000000142413	0.000000203440	0.000000305150	0.000000406861	0.000000508560	0.000000610261
18.181818181818	0.000000020295	0.000000101461	0.000000142042	0.000000202911	0.000000304359	0.000000405806	0.000000507243	0.000000608683
18.383838383838	0.000000020250	0.000000101236	0.000000141727	0.000000202463	0.000000303687	0.000000404911	0.000000506127	0.000000607344
18.585858585859	0.000000020211	0.000000101045	0.000000141461	0.000000202082	0.000000303118	0.000000404153	0.000000505180	0.000000606210
18.787878787879	0.000000020178	0.000000100884	0.000000141235	0.000000201760	0.000000302635	0.000000403510	0.000000504379	0.000000605248
18.989898989899	0.000000020151	0.000000100747	0.000000141043	0.000000201487	0.000000302226	0.000000402966	0.000000503699	0.000000604434
19.191919191919	0.000000020127	0.000000100631	0.000000140881	0.000000201256	0.000000301880	0.000000402505	0.000000503124	0.000000603745
19.393939393939	0.000000020108	0.000000100533	0.000000140744	0.000000201061	0.000000301588	0.000000402115	0.000000502638	0.000000603162
19.595959595960	0.000000020091	0.000000100450	0.000000140628	0.000000200895	0.000000301340	0.000000401785	0.000000502227	0.000000602669
19.797979797980	0.000000020077	0.000000100379	0.000000140530	0.000000200755	0.000000301131	0.000000401506	0.000000501879	0.000000602252
20.000000000000	0.000000020065	0.000000100320	0.000000140447	0.000000200637	0.000000300954	0.000000401271	0.000000501585	0.000000601899
