# Supplementary material for: Isothermal titration calorimetry and surface plasmon resonance analysis using the dynamic approach
Source: Biochem Biophys Rep. 2019 Dec 17;21:100712. doi: 10.1016/j.bbrep.2019.100712 (PMC6926116; doi:10.1016/j.bbrep.2019.100712)
Supplement: Multimedia component 2 [file mmc2.zip › Figure_4/Leakage/Twostate_ODE.m]

function dy = Twostate_ODE(t,y,K)

dy = zeros(5,1);    % a column vector
%Y1: P, Y2:PLn
%	K(1)=K1;			% k1/k_1
%	K(2)=K_1;			% 1
%	K(3)=K_r1;			% L_T(n);
%	K(4)=K_r2;			% L_T(n);
%	K(5)=N;				% Lig Stoichiometry;


%{
dy(1) = -K(1)*y(1)+K(2)*y(2); 					% [A]
dy(2) = +K(1)*y(1)-K(2)*y(2)-K(3)*y(2)*y(3) +K(4)*y(4);		% [A']
dy(3) = -K(3)*y(2)*y(3) +K(4)*y(4); 				% [B]
dy(4) = +K(3)*y(2)*y(3) -K(4)*y(4) -K(5)*y(4) +K(6)*y(5); 	% [AB]
dy(5) = +K(5)*y(4) -K(6)*y(5);					% [AB']%}
%}

dy(1) = -K(1)*y(1)+K(2)*y(2); 					% [A]
dy(2) = +K(1)*y(1)-K(2)*y(2)-K(3)*y(2)*y(3) +K(4)*y(4);		% [A']
dy(3) = -K(3)*y(2)*y(3) +K(4)*y(4); 				% [B]
dy(4) = +K(3)*y(2)*y(3)-K(4)*y(4); 	% [AB]
dy(5) = +K(5)*y(4) -K(6)*y(5);					% [AB']
