# Supplementary material for: Isothermal titration calorimetry and surface plasmon resonance analysis using the dynamic approach
Source: Biochem Biophys Rep. 2019 Dec 17;21:100712. doi: 10.1016/j.bbrep.2019.100712 (PMC6926116; doi:10.1016/j.bbrep.2019.100712)
Supplement: Multimedia component 2 [file mmc2.zip › Figure_4/No_Leakage/All_results]

Time(s)	P_T(uM)	L_T(uM)	L(uM)	L_1(uM)	P(uM)	PL(uM)	PL_1(uM)
0.000000000000	10.000000000000	1.000000000000	0.834392042855	0.165607940591	9.999999983440	0.000000016560	0.000000001694
0.202020202020	10.000000000000	1.000000000000	0.861818035569	0.303789891204	9.999999969622	0.000000030378	0.000000005822
0.404040404040	10.000000000000	1.000000000000	0.884702066127	0.419087813547	9.999999958092	0.000000041908	0.000000011485
0.606060606061	10.000000000000	1.000000000000	0.903796319511	0.515291484416	9.999999948471	0.000000051529	0.000000018023
0.808080808081	10.000000000000	1.000000000000	0.919728412915	0.595563063473	9.999999940444	0.000000059556	0.000000024961
1.010101010101	10.000000000000	1.000000000000	0.933022025141	0.662541031635	9.999999933746	0.000000066254	0.000000031962
1.212121212121	10.000000000000	1.000000000000	0.944114109623	0.718426916423	9.999999928158	0.000000071842	0.000000038794
1.414141414141	10.000000000000	1.000000000000	0.953681770077	0.764745141714	9.999999923526	0.000000076474	0.000000045294
1.616161616162	10.000000000000	1.000000000000	0.961301028926	0.803444108919	9.999999919656	0.000000080344	0.000000051373
1.818181818182	10.000000000000	1.000000000000	0.967666934494	0.835777171191	9.999999916422	0.000000083578	0.000000056984
2.020202020202	10.000000000000	1.000000000000	0.972985660963	0.862791507527	9.999999913721	0.000000086279	0.000000062106
2.222222222222	10.000000000000	1.000000000000	0.977429467259	0.885362038010	9.999999911464	0.000000088536	0.000000066741
2.424242424242	10.000000000000	1.000000000000	0.981142276052	0.904219760073	9.999999909578	0.000000090422	0.000000070904
2.626262626263	10.000000000000	1.000000000000	0.984244335010	0.919975423487	9.999999908003	0.000000091997	0.000000074620
2.828282828283	10.000000000000	1.000000000000	0.986836111295	0.933139310876	9.999999906686	0.000000093314	0.000000077920
3.030303030303	10.000000000000	1.000000000000	0.989001545416	0.944137764359	9.999999905586	0.000000094414	0.000000080836
3.232323232323	10.000000000000	1.000000000000	0.990810769831	0.953326993610	9.999999904667	0.000000095333	0.000000083402
3.434343434343	10.000000000000	1.000000000000	0.992322380344	0.961004612498	9.999999903900	0.000000096100	0.000000085653
3.636363636364	10.000000000000	1.000000000000	0.993585333863	0.967419277994	9.999999903258	0.000000096742	0.000000087621
3.838383838384	10.000000000000	1.000000000000	0.994640533982	0.972778743475	9.999999902722	0.000000097278	0.000000089336
4.040404040404	10.000000000000	1.000000000000	0.995522155731	0.977256587296	9.999999902274	0.000000097726	0.000000090828
4.242424242424	10.000000000000	1.000000000000	0.996258752415	0.980997834507	9.999999901900	0.000000098100	0.000000092122
4.444444444444	10.000000000000	1.000000000000	0.996874180376	0.984123653819	9.999999901588	0.000000098412	0.000000093242
4.646464646465	10.000000000000	1.000000000000	0.997388371632	0.986735281926	9.999999901326	0.000000098674	0.000000094210
4.848484848485	10.000000000000	1.000000000000	0.997817979425	0.988917302282	9.999999901108	0.000000098892	0.000000095045
5.050505050505	10.000000000000	1.000000000000	0.998176917571	0.990740384529	9.999999900926	0.000000099074	0.000000095764
5.252525252525	10.000000000000	1.000000000000	0.998476811089	0.992263573287	9.999999900774	0.000000099226	0.000000096382
5.454545454545	10.000000000000	1.000000000000	0.998727372706	0.993536200453	9.999999900646	0.000000099354	0.000000096913
5.656565656566	10.000000000000	1.000000000000	0.998936717424	0.994599482923	9.999999900540	0.000000099460	0.000000097368
5.858585858586	10.000000000000	1.000000000000	0.999111625342	0.995487857491	9.999999900451	0.000000099549	0.000000097758
6.060606060606	10.000000000000	1.000000000000	0.999257761248	0.996230096169	9.999999900377	0.000000099623	0.000000098091
6.262626262626	10.000000000000	1.000000000000	0.999379858081	0.996850238026	9.999999900315	0.000000099685	0.000000098376
6.464646464646	10.000000000000	1.000000000000	0.999481870222	0.997368367752	9.999999900263	0.000000099737	0.000000098620
6.666666666667	10.000000000000	1.000000000000	0.999567101564	0.997801266145	9.999999900220	0.000000099780	0.000000098828
6.868686868687	10.000000000000	1.000000000000	0.999638312516	0.998162953593	9.999999900184	0.000000099816	0.000000099005
7.070707070707	10.000000000000	1.000000000000	0.999697809404	0.998465144159	9.999999900153	0.000000099847	0.000000099155
7.272727272727	10.000000000000	1.000000000000	0.999747519170	0.998717624963	9.999999900128	0.000000099872	0.000000099284
7.474747474747	10.000000000000	1.000000000000	0.999789051776	0.998928573166	9.999999900107	0.000000099893	0.000000099393
7.676767676768	10.000000000000	1.000000000000	0.999823752349	0.999104820799	9.999999900089	0.000000099910	0.000000099486
7.878787878788	10.000000000000	1.000000000000	0.999852744746	0.999252076038	9.999999900075	0.000000099925	0.000000099565
8.080808080808	10.000000000000	1.000000000000	0.999876967949	0.999375108077	9.999999900062	0.000000099938	0.000000099631
8.282828282828	10.000000000000	1.000000000000	0.999897206482	0.999477901585	9.999999900052	0.000000099948	0.000000099688
8.484848484848	10.000000000000	1.000000000000	0.999914115816	0.999563785760	9.999999900044	0.000000099956	0.000000099736
8.686868686869	10.000000000000	1.000000000000	0.999928243598	0.999635542155	9.999999900036	0.000000099964	0.000000099777
8.888888888889	10.000000000000	1.000000000000	0.999940047386	0.999695494763	9.999999900030	0.000000099970	0.000000099812
9.090909090909	10.000000000000	1.000000000000	0.999949909475	0.999745585283	9.999999900025	0.000000099975	0.000000099841
9.292929292929	10.000000000000	1.000000000000	0.999958149269	0.999787436009	9.999999900021	0.000000099979	0.000000099866
9.494949494949	10.000000000000	1.000000000000	0.999965033633	0.999822402373	9.999999900018	0.000000099982	0.000000099887
9.696969696970	10.000000000000	1.000000000000	0.999970785532	0.999851616838	9.999999900015	0.000000099985	0.000000099904
9.898989898990	10.000000000000	1.000000000000	0.999975591256	0.999876025580	9.999999900012	0.000000099988	0.000000099919
10.101010101010	10.000000000000	0.000000000000	0.165587425995	0.834288616142	9.999999916570	0.000000083430	0.000000098238
10.303030303030	10.000000000000	0.000000000000	0.138164833405	0.696123796554	9.999999930387	0.000000069613	0.000000094120
10.505050505051	10.000000000000	0.000000000000	0.115283639881	0.580840168202	9.999999941915	0.000000058084	0.000000088467
10.707070707071	10.000000000000	0.000000000000	0.096191753695	0.484648424127	9.999999951535	0.000000048465	0.000000081936
10.909090909091	10.000000000000	0.000000000000	0.080261635462	0.404386796691	9.999999959561	0.000000040439	0.000000075005
11.111111111111	10.000000000000	0.000000000000	0.066969671304	0.337417132084	9.999999966258	0.000000033742	0.000000068009
11.313131313131	10.000000000000	0.000000000000	0.055878961957	0.281538175715	9.999999971846	0.000000028154	0.000000061182
11.515151515152	10.000000000000	0.000000000000	0.046312487649	0.235225692697	9.999999976477	0.000000023523	0.000000054686
11.717171717172	10.000000000000	0.000000000000	0.038694173393	0.196531523174	9.999999980347	0.000000019653	0.000000048609
11.919191919192	10.000000000000	0.000000000000	0.032329057032	0.164202469375	9.999999983580	0.000000016420	0.000000043002
12.121212121212	10.000000000000	0.000000000000	0.027010989949	0.137191482127	9.999999986281	0.000000013719	0.000000037882
12.323232323232	10.000000000000	0.000000000000	0.022567734572	0.114623749812	9.999999988538	0.000000011462	0.000000033249
12.525252525253	10.000000000000	0.000000000000	0.018855386072	0.095768365625	9.999999990423	0.000000009577	0.000000029087
12.727272727273	10.000000000000	0.000000000000	0.015753711690	0.080014655510	9.999999991998	0.000000008002	0.000000025373
12.929292929293	10.000000000000	0.000000000000	0.013162256719	0.066852400108	9.999999993315	0.000000006685	0.000000022074
13.131313131313	10.000000000000	0.000000000000	0.010997091056	0.055855310151	9.999999994414	0.000000005586	0.000000019159
13.333333333333	10.000000000000	0.000000000000	0.009188090939	0.046667220130	9.999999995333	0.000000004667	0.000000016593
13.535353535354	10.000000000000	0.000000000000	0.007676667828	0.038990553070	9.999999996101	0.000000003899	0.000000014343
13.737373737374	10.000000000000	0.000000000000	0.006413870882	0.032576682829	9.999999996742	0.000000003258	0.000000012376
13.939393939394	10.000000000000	0.000000000000	0.005358801581	0.027217881784	9.999999997278	0.000000002722	0.000000010661
14.141414141414	10.000000000000	0.000000000000	0.004477289130	0.022740593102	9.999999997726	0.000000002274	0.000000009170
14.343434343434	10.000000000000	0.000000000000	0.003740783766	0.018999809710	9.999999998100	0.000000001900	0.000000007876
14.545454545455	10.000000000000	0.000000000000	0.003125432103	0.015874377920	9.999999998413	0.000000001587	0.000000006756
14.747474747475	10.000000000000	0.000000000000	0.002611304593	0.013263073588	9.999999998674	0.000000001326	0.000000005789
14.949494949495	10.000000000000	0.000000000000	0.002181750060	0.011081323747	9.999999998892	0.000000001108	0.000000004954
15.151515151515	10.000000000000	0.000000000000	0.001822856413	0.009258467516	9.999999999074	0.000000000926	0.000000004235
15.353535353535	10.000000000000	0.000000000000	0.001523000074	0.007735467594	9.999999999226	0.000000000774	0.000000003617
15.555555555556	10.000000000000	0.000000000000	0.001272469520	0.006462998201	9.999999999354	0.000000000646	0.000000003087
15.757575757576	10.000000000000	0.000000000000	0.001063150756	0.005399847551	9.999999999460	0.000000000540	0.000000002632
15.959595959596	10.000000000000	0.000000000000	0.000888264522	0.004511583118	9.999999999549	0.000000000451	0.000000002242
16.161616161616	10.000000000000	0.000000000000	0.000742146733	0.003769436459	9.999999999623	0.000000000377	0.000000001908
16.363636363636	10.000000000000	0.000000000000	0.000620065037	0.003149371484	9.999999999685	0.000000000315	0.000000001623
16.565656565657	10.000000000000	0.000000000000	0.000518065543	0.002631305992	9.999999999737	0.000000000263	0.000000001380
16.767676767677	10.000000000000	0.000000000000	0.000432844768	0.002198461268	9.999999999780	0.000000000220	0.000000001172
16.969696969697	10.000000000000	0.000000000000	0.000361642644	0.001836818660	9.999999999816	0.000000000184	0.000000000995
17.171717171717	10.000000000000	0.000000000000	0.000302153132	0.001534665558	9.999999999847	0.000000000153	0.000000000844
17.373737373737	10.000000000000	0.000000000000	0.000252449529	0.001282216055	9.999999999872	0.000000000128	0.000000000716
17.575757575758	10.000000000000	0.000000000000	0.000210922071	0.001071294005	9.999999999893	0.000000000107	0.000000000607
17.777777777778	10.000000000000	0.000000000000	0.000176225800	0.000895068222	9.999999999910	0.000000000090	0.000000000514
17.979797979798	10.000000000000	0.000000000000	0.000147236999	0.000747831238	9.999999999925	0.000000000075	0.000000000435
18.181818181818	10.000000000000	0.000000000000	0.000123016798	0.000624814452	9.999999999938	0.000000000062	0.000000000368
18.383838383838	10.000000000000	0.000000000000	0.000102780774	0.000522033688	9.999999999948	0.000000000052	0.000000000312
18.585858585859	10.000000000000	0.000000000000	0.000085873536	0.000436160161	9.999999999956	0.000000000044	0.000000000264
18.787878787879	10.000000000000	0.000000000000	0.000071747506	0.000364412662	9.999999999964	0.000000000036	0.000000000223
18.989898989899	10.000000000000	0.000000000000	0.000059945181	0.000304467487	9.999999999970	0.000000000030	0.000000000188
19.191919191919	10.000000000000	0.000000000000	0.000050084315	0.000254383176	9.999999999975	0.000000000025	0.000000000159
19.393939393939	10.000000000000	0.000000000000	0.000041845543	0.000212537638	9.999999999979	0.000000000021	0.000000000134
19.595959595960	10.000000000000	0.000000000000	0.000034962032	0.000177575609	9.999999999982	0.000000000018	0.000000000113
19.797979797980	10.000000000000	0.000000000000	0.000029210846	0.000148364767	9.999999999985	0.000000000015	0.000000000096
20.000000000000	10.000000000000	0.000000000000	0.000024405718	0.000123959051	9.999999999988	0.000000000012	0.000000000081
0.000000000000	10.000000000000	5.000000000000	4.171969812450	0.828030104533	9.999999917200	0.000000082800	0.000000008473
0.202020202020	10.000000000000	5.000000000000	4.309088588274	1.518941447161	9.999999848109	0.000000151891	0.000000029111
0.404040404040	10.000000000000	5.000000000000	4.423509004301	2.095432385210	9.999999790459	0.000000209541	0.000000057424
0.606060606061	10.000000000000	5.000000000000	4.518980490876	2.576451846232	9.999999742357	0.000000257643	0.000000090116
0.808080808081	10.000000000000	5.000000000000	4.598641141171	2.977810664925	9.999999702221	0.000000297779	0.000000124805
1.010101010101	10.000000000000	5.000000000000	4.665109355223	3.312701276212	9.999999668731	0.000000331269	0.000000159809
1.212121212121	10.000000000000	5.000000000000	4.720569905231	3.592131343038	9.999999640788	0.000000359212	0.000000193969
1.414141414141	10.000000000000	5.000000000000	4.766845747768	3.825285571954	9.999999617472	0.000000382528	0.000000226520
1.616161616162	10.000000000000	5.000000000000	4.805457943323	4.019827609177	9.999999598018	0.000000401982	0.000000256991
1.818181818182	10.000000000000	5.000000000000	4.837675652689	4.182151940255	9.999999581785	0.000000418215	0.000000285120
2.020202020202	10.000000000000	5.000000000000	4.864557853557	4.317594073154	9.999999568241	0.000000431759	0.000000310803
2.222222222222	10.000000000000	5.000000000000	4.886988148500	4.430605913353	9.999999556940	0.000000443060	0.000000334040
2.424242424242	10.000000000000	5.000000000000	4.905703808490	4.524902095433	9.999999547510	0.000000452490	0.000000354907
2.626262626263	10.000000000000	5.000000000000	4.921320006573	4.603582080992	9.999999539642	0.000000460358	0.000000373526
2.828282828283	10.000000000000	5.000000000000	4.934350038251	4.669232036177	9.999999533077	0.000000466923	0.000000390050
3.030303030303	10.000000000000	5.000000000000	4.945222193217	4.724009837482	9.999999527599	0.000000472401	0.000000404644
3.232323232323	10.000000000000	5.000000000000	4.954600149838	4.769409683104	9.999999523059	0.000000476941	0.000000417446
3.434343434343	10.000000000000	5.000000000000	4.962068337000	4.807341342311	9.999999519266	0.000000480734	0.000000428667
3.636363636364	10.000000000000	5.000000000000	4.968308021881	4.839033317260	9.999999516097	0.000000483903	0.000000438472
3.838383838384	10.000000000000	5.000000000000	4.973521290720	4.865512023893	9.999999513449	0.000000486551	0.000000447014
4.040404040404	10.000000000000	5.000000000000	4.977876986961	4.887635034719	9.999999511237	0.000000488763	0.000000454439
4.242424242424	10.000000000000	5.000000000000	4.981516179632	4.906118853238	9.999999509388	0.000000490612	0.000000460877
4.444444444444	10.000000000000	5.000000000000	4.984556732178	4.921562119516	9.999999507844	0.000000492156	0.000000466448
4.646464646465	10.000000000000	5.000000000000	4.987097119736	4.934464998490	9.999999506554	0.000000493446	0.000000471260
4.848484848485	10.000000000000	5.000000000000	4.989219618476	4.945245378936	9.999999505476	0.000000494524	0.000000475409
5.050505050505	10.000000000000	5.000000000000	4.990992970295	4.954252407740	9.999999504575	0.000000495425	0.000000478981
5.252525252525	10.000000000000	5.000000000000	4.992474609186	4.961777797802	9.999999503822	0.000000496178	0.000000482051
5.454545454545	10.000000000000	5.000000000000	4.993712521356	4.968065275817	9.999999503194	0.000000496806	0.000000484687
5.656565656566	10.000000000000	5.000000000000	4.994746799380	4.973318475911	9.999999502668	0.000000497332	0.000000486946
5.858585858586	10.000000000000	5.000000000000	4.995610940678	4.977707534795	9.999999502229	0.000000497771	0.000000488882
6.060606060606	10.000000000000	5.000000000000	4.996332932410	4.981374602018	9.999999501863	0.000000498137	0.000000490537
6.262626262626	10.000000000000	5.000000000000	4.996936157906	4.984438443806	9.999999501556	0.000000498444	0.000000491952
6.464646464646	10.000000000000	5.000000000000	4.997440153979	4.986998289572	9.999999501300	0.000000498700	0.000000493159
6.666666666667	10.000000000000	5.000000000000	4.997861243677	4.989137045681	9.999999501086	0.000000498914	0.000000494190
6.868686868687	10.000000000000	5.000000000000	4.998213064937	4.990923980565	9.999999500908	0.000000499092	0.000000495068
7.070707070707	10.000000000000	5.000000000000	4.998507012284	4.992416968132	9.999999500758	0.000000499242	0.000000495815
7.272727272727	10.000000000000	5.000000000000	4.998752605863	4.993664362144	9.999999500634	0.000000499366	0.000000496452
7.474747474747	10.000000000000	5.000000000000	4.998957799776	4.994706562265	9.999999500529	0.000000499471	0.000000496993
7.676767676768	10.000000000000	5.000000000000	4.999129239688	4.995577322490	9.999999500442	0.000000499558	0.000000497453
7.878787878788	10.000000000000	5.000000000000	4.999272478068	4.996304844349	9.999999500370	0.000000499630	0.000000497843
8.080808080808	10.000000000000	5.000000000000	4.999392154012	4.996912690276	9.999999500309	0.000000499691	0.000000498175
8.282828282828	10.000000000000	5.000000000000	4.999492143497	4.997420546728	9.999999500258	0.000000499742	0.000000498456
8.484848484848	10.000000000000	5.000000000000	4.999575684905	4.997844861781	9.999999500216	0.000000499784	0.000000498694
8.686868686869	10.000000000000	5.000000000000	4.999645483914	4.998199377832	9.999999500180	0.000000499820	0.000000498896
8.888888888889	10.000000000000	5.000000000000	4.999703801121	4.998495576681	9.999999500150	0.000000499850	0.000000499067
9.090909090909	10.000000000000	5.000000000000	4.999752525262	4.998743051394	9.999999500126	0.000000499874	0.000000499212
9.292929292929	10.000000000000	5.000000000000	4.999793234375	4.998949816998	9.999999500105	0.000000499895	0.000000499335
9.494949494949	10.000000000000	5.000000000000	4.999827246919	4.999122570062	9.999999500088	0.000000499912	0.000000499439
9.696969696970	10.000000000000	5.000000000000	4.999855664465	4.999266905582	9.999999500073	0.000000499927	0.000000499526
9.898989898990	10.000000000000	5.000000000000	4.999879407380	4.999387498190	9.999999500061	0.000000499939	0.000000499600
10.101010101010	10.000000000000	0.000000000000	0.827928753522	4.171458827458	9.999999582851	0.000000417149	0.000000491190
10.303030303030	10.000000000000	0.000000000000	0.690826774885	3.480632121658	9.999999651934	0.000000348066	0.000000470605
10.505050505051	10.000000000000	0.000000000000	0.576420375370	2.904211803930	9.999999709577	0.000000290423	0.000000442337
10.707070707071	10.000000000000	0.000000000000	0.480960584073	2.423251267953	9.999999757673	0.000000242327	0.000000409683
10.909090909091	10.000000000000	0.000000000000	0.401309692225	2.021941615860	9.999999797804	0.000000202196	0.000000375025
11.111111111111	10.000000000000	0.000000000000	0.334849620544	1.687092028801	9.999999831289	0.000000168711	0.000000340048
11.313131313131	10.000000000000	0.000000000000	0.279395864407	1.407696192334	9.999999859229	0.000000140771	0.000000305911
11.515151515152	10.000000000000	0.000000000000	0.233125690695	1.174570524952	9.999999882542	0.000000117458	0.000000273379
11.717171717172	10.000000000000	0.000000000000	0.194518225161	0.980052319242	9.999999901994	0.000000098006	0.000000242924
11.919191919192	10.000000000000	0.000000000000	0.162304462486	0.817747872987	9.999999918225	0.000000081775	0.000000214808
12.121212121212	10.000000000000	0.000000000000	0.135425554721	0.682322331809	9.999999931767	0.000000068233	0.000000189137
12.323232323232	10.000000000000	0.000000000000	0.112998007498	0.569324335611	9.999999943067	0.000000056933	0.000000165909
12.525252525253	10.000000000000	0.000000000000	0.094284640184	0.475039704855	9.999999952496	0.000000047504	0.000000145050
12.727272727273	10.000000000000	0.000000000000	0.078670355093	0.396369357629	9.999999960363	0.000000039637	0.000000126438
12.929292929293	10.000000000000	0.000000000000	0.065641919599	0.330727444594	9.999999966927	0.000000033073	0.000000109920
13.131313131313	10.000000000000	0.000000000000	0.054771096477	0.275956353594	9.999999972404	0.000000027596	0.000000095331
13.333333333333	10.000000000000	0.000000000000	0.045394288661	0.230562069472	9.999999976944	0.000000023056	0.000000082533
13.535353535354	10.000000000000	0.000000000000	0.037927016355	0.192635056910	9.999999980736	0.000000019264	0.000000071315
13.737373737374	10.000000000000	0.000000000000	0.031688095836	0.160946964243	9.999999983905	0.000000016095	0.000000061513
13.939393939394	10.000000000000	0.000000000000	0.026475465625	0.134471501265	9.999999986553	0.000000013447	0.000000052973
14.141414141414	10.000000000000	0.000000000000	0.022120302959	0.112351200518	9.999999988765	0.000000011235	0.000000045551
14.343434343434	10.000000000000	0.000000000000	0.018481556091	0.093869646276	9.999999990613	0.000000009387	0.000000039115
14.545454545455	10.000000000000	0.000000000000	0.015441376014	0.078428271806	9.999999992157	0.000000007843	0.000000033545
14.747474747475	10.000000000000	0.000000000000	0.012901299655	0.065526973441	9.999999993447	0.000000006553	0.000000028734
14.949494949495	10.000000000000	0.000000000000	0.010779060923	0.054747913596	9.999999994525	0.000000005475	0.000000024586
15.151515151515	10.000000000000	0.000000000000	0.009005926339	0.045741988158	9.999999995426	0.000000004574	0.000000021015
15.353535353535	10.000000000000	0.000000000000	0.007524468950	0.038217519960	9.999999996178	0.000000003822	0.000000017945
15.555555555556	10.000000000000	0.000000000000	0.006286708424	0.031930812164	9.999999996807	0.000000003193	0.000000015310
15.757575757576	10.000000000000	0.000000000000	0.005252557101	0.026678255589	9.999999997332	0.000000002668	0.000000013051
15.959595959596	10.000000000000	0.000000000000	0.004388521661	0.022289734367	9.999999997771	0.000000002229	0.000000011116
16.161616161616	10.000000000000	0.000000000000	0.003666618372	0.018623116362	9.999999998138	0.000000001862	0.000000009461
16.363636363636	10.000000000000	0.000000000000	0.003063466772	0.015559649896	9.999999998444	0.000000001556	0.000000008047
16.565656565657	10.000000000000	0.000000000000	0.002559532439	0.013000117712	9.999999998700	0.000000001300	0.000000006839
16.767676767677	10.000000000000	0.000000000000	0.002138494325	0.010861623602	9.999999998914	0.000000001086	0.000000005809
16.969696969697	10.000000000000	0.000000000000	0.001786716162	0.009074907618	9.999999999093	0.000000000907	0.000000004931
17.171717171717	10.000000000000	0.000000000000	0.001492804824	0.007582102943	9.999999999242	0.000000000758	0.000000004184
17.373737373737	10.000000000000	0.000000000000	0.001247241331	0.006334861737	9.999999999367	0.000000000633	0.000000003548
17.575757575758	10.000000000000	0.000000000000	0.001042072554	0.005292789287	9.999999999471	0.000000000529	0.000000003007
17.777777777778	10.000000000000	0.000000000000	0.000870653643	0.004422135730	9.999999999558	0.000000000442	0.000000002547
17.979797979798	10.000000000000	0.000000000000	0.000727432810	0.003694702993	9.999999999631	0.000000000369	0.000000002156
18.181818181818	10.000000000000	0.000000000000	0.000607771526	0.003086931527	9.999999999691	0.000000000309	0.000000001825
18.383838383838	10.000000000000	0.000000000000	0.000507794291	0.002579137288	9.999999999742	0.000000000258	0.000000001544
18.585858585859	10.000000000000	0.000000000000	0.000424263116	0.002154874214	9.999999999785	0.000000000215	0.000000001305
18.787878787879	10.000000000000	0.000000000000	0.000354472658	0.001800401591	9.999999999820	0.000000000180	0.000000001103
18.989898989899	10.000000000000	0.000000000000	0.000296162594	0.001504239027	9.999999999850	0.000000000150	0.000000000932
19.191919191919	10.000000000000	0.000000000000	0.000247444423	0.001256794629	9.999999999874	0.000000000126	0.000000000788
19.393939393939	10.000000000000	0.000000000000	0.000206740296	0.001050054354	9.999999999895	0.000000000105	0.000000000665
19.595959595960	10.000000000000	0.000000000000	0.000172731919	0.000877322452	9.999999999912	0.000000000088	0.000000000561
19.797979797980	10.000000000000	0.000000000000	0.000144317854	0.000733004613	9.999999999927	0.000000000073	0.000000000474
20.000000000000	10.000000000000	0.000000000000	0.000120577847	0.000612426778	9.999999999939	0.000000000061	0.000000000400
0.000000000000	10.000000000000	7.000000000000	5.840757737430	1.159242146346	9.999999884080	0.000000115920	0.000000011862
0.202020202020	10.000000000000	7.000000000000	6.032735235956	2.126506813662	9.999999787353	0.000000212647	0.000000040756
0.404040404040	10.000000000000	7.000000000000	6.192920104704	2.933586628250	9.999999706645	0.000000293355	0.000000080395
0.606060606061	10.000000000000	7.000000000000	6.326569588527	3.607016972379	9.999999639301	0.000000360699	0.000000126162
0.808080808081	10.000000000000	7.000000000000	6.438095012110	4.168921904078	9.999999583110	0.000000416890	0.000000174727
1.010101010101	10.000000000000	7.000000000000	6.531150939968	4.637770917224	9.999999536225	0.000000463775	0.000000223733
1.212121212121	10.000000000000	7.000000000000	6.608796067253	5.028974810851	9.999999497104	0.000000502896	0.000000271556
1.414141414141	10.000000000000	7.000000000000	6.673582544910	5.355392233298	9.999999464462	0.000000535538	0.000000317128
1.616161616162	10.000000000000	7.000000000000	6.727639867424	5.627752338638	9.999999437226	0.000000562774	0.000000359787
1.818181818182	10.000000000000	7.000000000000	6.772744868082	5.855007447831	9.999999414500	0.000000585500	0.000000399168
2.020202020202	10.000000000000	7.000000000000	6.810380122470	6.044627306399	9.999999395538	0.000000604462	0.000000435124
2.222222222222	10.000000000000	7.000000000000	6.841782679884	6.202844610693	9.999999379716	0.000000620284	0.000000467656
2.424242424242	10.000000000000	7.000000000000	6.867984724436	6.334859873055	9.999999366515	0.000000633485	0.000000496870
2.626262626263	10.000000000000	7.000000000000	6.889847502350	6.445012359690	9.999999355499	0.000000644501	0.000000522937
2.828282828283	10.000000000000	7.000000000000	6.908089630638	6.536922719861	9.999999346308	0.000000653692	0.000000546069
3.030303030303	10.000000000000	7.000000000000	6.923310717628	6.613611994564	9.999999338639	0.000000661361	0.000000566501
3.232323232323	10.000000000000	7.000000000000	6.936011071748	6.677600916417	9.999999332240	0.000000667760	0.000000584473
3.434343434343	10.000000000000	7.000000000000	6.946608146377	6.730992764701	9.999999326901	0.000000673099	0.000000600223
3.636363636364	10.000000000000	7.000000000000	6.955748827916	6.775243932360	9.999999322476	0.000000677524	0.000000613945
3.838383838384	10.000000000000	7.000000000000	6.963028059766	6.812215868897	9.999999318779	0.000000681221	0.000000625899
4.040404040404	10.000000000000	7.000000000000	6.969109872116	6.843105993692	9.999999315690	0.000000684310	0.000000636287
4.242424242424	10.000000000000	7.000000000000	6.974191238149	6.868914752962	9.999999313109	0.000000686891	0.000000645294
4.444444444444	10.000000000000	7.000000000000	6.978436729340	6.890478021466	9.999999310952	0.000000689048	0.000000653087
4.646464646465	10.000000000000	7.000000000000	6.981983845477	6.908494174188	9.999999309151	0.000000690849	0.000000659817
4.848484848485	10.000000000000	7.000000000000	6.984947467899	6.923546704784	9.999999307645	0.000000692355	0.000000665620
5.050505050505	10.000000000000	7.000000000000	6.987423580190	6.936123123336	9.999999306388	0.000000693612	0.000000670615
5.252525252525	10.000000000000	7.000000000000	6.989492376819	6.946630745466	9.999999305337	0.000000694663	0.000000674909
5.454545454545	10.000000000000	7.000000000000	6.991220860421	6.955409884167	9.999999304459	0.000000695541	0.000000678594
5.656565656566	10.000000000000	7.000000000000	6.992665011828	6.962744871605	9.999999303726	0.000000696274	0.000000681754
5.858585858586	10.000000000000	7.000000000000	6.993871603134	6.968873267858	9.999999303113	0.000000696887	0.000000684460
6.060606060606	10.000000000000	7.000000000000	6.994879712514	6.973993554831	9.999999302601	0.000000697399	0.000000686774
6.262626262626	10.000000000000	7.000000000000	6.995721989860	6.978271564544	9.999999302173	0.000000697827	0.000000688752
6.464646464646	10.000000000000	7.000000000000	6.996425714218	6.981845849969	9.999999301815	0.000000698185	0.000000690440
6.666666666667	10.000000000000	7.000000000000	6.997013677286	6.984832172384	9.999999301517	0.000000698483	0.000000691880
6.868686868687	10.000000000000	7.000000000000	6.997504921571	6.987327250564	9.999999301267	0.000000698733	0.000000693107
7.070707070707	10.000000000000	7.000000000000	6.997915357126	6.989411893229	9.999999301059	0.000000698941	0.000000694152
7.272727272727	10.000000000000	7.000000000000	6.998258276829	6.991153616225	9.999999300885	0.000000699115	0.000000695042
7.474747474747	10.000000000000	7.000000000000	6.998544786908	6.992608829172	9.999999300739	0.000000699261	0.000000695798
7.676767676768	10.000000000000	7.000000000000	6.998784166635	6.993824662416	9.999999300618	0.000000699382	0.000000696441
7.878787878788	10.000000000000	7.000000000000	6.998984168861	6.994840493453	9.999999300516	0.000000699484	0.000000696986
8.080808080808	10.000000000000	7.000000000000	6.999151271111	6.995689222258	9.999999300431	0.000000699569	0.000000697450
8.282828282828	10.000000000000	7.000000000000	6.999290885364	6.996398336823	9.999999300360	0.000000699640	0.000000697843
8.484848484848	10.000000000000	7.000000000000	6.999407533344	6.996990803419	9.999999300301	0.000000699699	0.000000698176
8.686868686869	10.000000000000	7.000000000000	6.999504992958	6.997485810411	9.999999300251	0.000000699749	0.000000698458
8.888888888889	10.000000000000	7.000000000000	6.999586420655	6.997899389715	9.999999300210	0.000000699790	0.000000698697
9.090909090909	10.000000000000	7.000000000000	6.999654453654	6.998244936026	9.999999300176	0.000000699824	0.000000698899
9.292929292929	10.000000000000	7.000000000000	6.999711295357	6.998533640641	9.999999300147	0.000000699853	0.000000699071
9.494949494949	10.000000000000	7.000000000000	6.999758786710	6.998774853907	9.999999300123	0.000000699877	0.000000699216
9.696969696970	10.000000000000	7.000000000000	6.999798465827	6.998976388059	9.999999300102	0.000000699898	0.000000699338
9.898989898990	10.000000000000	7.000000000000	6.999831617807	6.999144770235	9.999999300086	0.000000699914	0.000000699442
10.101010101010	10.000000000000	0.000000000000	1.159100631315	5.840044254824	9.999999415991	0.000000584009	0.000000687667
10.303030303030	10.000000000000	0.000000000000	0.967146587890	4.872897763648	9.999999512706	0.000000487294	0.000000658847
10.505050505051	10.000000000000	0.000000000000	0.806981289801	4.065916554547	9.999999593405	0.000000406595	0.000000619271
10.707070707071	10.000000000000	0.000000000000	0.673348134672	3.392568487210	9.999999660740	0.000000339260	0.000000573557
10.909090909091	10.000000000000	0.000000000000	0.561836336767	2.830732206626	9.999999716925	0.000000283075	0.000000525036
11.111111111111	10.000000000000	0.000000000000	0.468791778069	2.361940475436	9.999999763804	0.000000236196	0.000000476068
11.313131313131	10.000000000000	0.000000000000	0.391156137123	1.970784377429	9.999999802920	0.000000197080	0.000000428276
11.515151515152	10.000000000000	0.000000000000	0.326377574793	1.644406835275	9.999999835558	0.000000164442	0.000000382731
11.717171717172	10.000000000000	0.000000000000	0.272326856707	1.372080005801	9.999999862791	0.000000137209	0.000000340095
11.919191919192	10.000000000000	0.000000000000	0.227227366802	1.144852661722	9.999999885514	0.000000114486	0.000000300732
12.121212121212	10.000000000000	0.000000000000	0.189596710541	0.955255970141	9.999999904474	0.000000095526	0.000000264792
12.323232323232	10.000000000000	0.000000000000	0.158197989767	0.797057996194	9.999999920294	0.000000079706	0.000000232273
12.525252525253	10.000000000000	0.000000000000	0.131999146491	0.665058862903	9.999999933494	0.000000066506	0.000000203071
12.727272727273	10.000000000000	0.000000000000	0.110139039679	0.554919834238	9.999999944508	0.000000055492	0.000000177014
12.929292929293	10.000000000000	0.000000000000	0.091899140138	0.463020703290	9.999999953698	0.000000046302	0.000000153889
13.131313131313	10.000000000000	0.000000000000	0.076679912797	0.386340798162	9.999999961366	0.000000038634	0.000000133464
13.333333333333	10.000000000000	0.000000000000	0.063981110353	0.322359694207	9.999999967764	0.000000032236	0.000000115498
13.535353535354	10.000000000000	0.000000000000	0.053385330430	0.268974369116	9.999999973102	0.000000026898	0.000000099752
13.737373737374	10.000000000000	0.000000000000	0.044245765662	0.224728607878	9.999999977527	0.000000022473	0.000000086034
13.939393939394	10.000000000000	0.000000000000	0.036967423158	0.187761188417	9.999999981224	0.000000018776	0.000000074084
14.141414141414	10.000000000000	0.000000000000	0.030886353856	0.156874837649	9.999999984312	0.000000015688	0.000000063699
14.343434343434	10.000000000000	0.000000000000	0.025805608644	0.131069231586	9.999999986893	0.000000013107	0.000000054694
14.545454545455	10.000000000000	0.000000000000	0.021560636149	0.109508597593	9.999999989049	0.000000010951	0.000000046903
14.747474747475	10.000000000000	0.000000000000	0.018013953384	0.091494646010	9.999999990850	0.000000009150	0.000000040174
14.949494949495	10.000000000000	0.000000000000	0.015050693045	0.076443954470	9.999999992356	0.000000007644	0.000000034372
15.151515151515	10.000000000000	0.000000000000	0.012574883275	0.063869072452	9.999999993613	0.000000006387	0.000000029378
15.353535353535	10.000000000000	0.000000000000	0.010506339403	0.053362734100	9.999999994664	0.000000005336	0.000000025086
15.555555555556	10.000000000000	0.000000000000	0.008778066980	0.044584667998	9.999999995542	0.000000004459	0.000000021401
15.757575757576	10.000000000000	0.000000000000	0.007334092013	0.037250576718	9.999999996275	0.000000003725	0.000000018242
15.959595959596	10.000000000000	0.000000000000	0.006127648123	0.031122929207	9.999999996888	0.000000003112	0.000000015537
16.161616161616	10.000000000000	0.000000000000	0.005119661910	0.026003267809	9.999999997400	0.000000002600	0.000000013223
16.363636363636	10.000000000000	0.000000000000	0.004277487471	0.021725780766	9.999999997827	0.000000002173	0.000000011246
16.565656565657	10.000000000000	0.000000000000	0.003573849091	0.018151932032	9.999999998185	0.000000001815	0.000000009558
16.767676767677	10.000000000000	0.000000000000	0.002985957858	0.015165974473	9.999999998483	0.000000001517	0.000000008118
16.969696969697	10.000000000000	0.000000000000	0.002494773590	0.012671201132	9.999999998733	0.000000001267	0.000000006891
17.171717171717	10.000000000000	0.000000000000	0.002084388181	0.010586813160	9.999999998941	0.000000001059	0.000000005846
17.373737373737	10.000000000000	0.000000000000	0.001741510374	0.008845302960	9.999999999115	0.000000000885	0.000000004957
17.575757575758	10.000000000000	0.000000000000	0.001455035300	0.007390267805	9.999999999261	0.000000000739	0.000000004201
17.777777777778	10.000000000000	0.000000000000	0.001215684820	0.006174583107	9.999999999383	0.000000000617	0.000000003559
17.979797979798	10.000000000000	0.000000000000	0.001015707028	0.005158876180	9.999999999484	0.000000000516	0.000000003013
18.181818181818	10.000000000000	0.000000000000	0.000848625195	0.004310251069	9.999999999569	0.000000000431	0.000000002550
18.383838383838	10.000000000000	0.000000000000	0.000709027999	0.003601223141	9.999999999640	0.000000000360	0.000000002157
18.585858585859	10.000000000000	0.000000000000	0.000592394271	0.003008828930	9.999999999699	0.000000000301	0.000000001824
18.787878787879	10.000000000000	0.000000000000	0.000494946564	0.002513882416	9.999999999749	0.000000000251	0.000000001542
18.989898989899	10.000000000000	0.000000000000	0.000413528815	0.002100353641	9.999999999790	0.000000000210	0.000000001303
19.191919191919	10.000000000000	0.000000000000	0.000345504129	0.001754849547	9.999999999825	0.000000000175	0.000000001100
19.393939393939	10.000000000000	0.000000000000	0.000288669371	0.001466180206	9.999999999853	0.000000000147	0.000000000929
19.595959595960	10.000000000000	0.000000000000	0.000241183820	0.001224996410	9.999999999878	0.000000000123	0.000000000784
19.797979797980	10.000000000000	0.000000000000	0.000201509550	0.001023486880	9.999999999898	0.000000000102	0.000000000662
20.000000000000	10.000000000000	0.000000000000	0.000168361620	0.000855125276	9.999999999915	0.000000000086	0.000000000558
0.000000000000	10.000000000000	10.000000000000	8.343939625173	1.656060210781	9.999999834401	0.000000165599	0.000000016946
0.202020202020	10.000000000000	10.000000000000	8.618193194513	3.037866878095	9.999999696219	0.000000303781	0.000000058223
0.404040404040	10.000000000000	10.000000000000	8.847028721247	4.190838041549	9.999999580921	0.000000419079	0.000000114849
0.606060606061	10.000000000000	10.000000000000	9.037967706958	5.152870238387	9.999999484717	0.000000515283	0.000000180232
0.808080808081	10.000000000000	10.000000000000	9.197286047008	5.955584111106	9.999999404445	0.000000595555	0.000000249611
1.010101010101	10.000000000000	10.000000000000	9.330212546727	6.625371497400	9.999999337466	0.000000662534	0.000000319618
1.212121212121	10.000000000000	10.000000000000	9.441134667504	7.184236774009	9.999999281579	0.000000718421	0.000000387937
1.414141414141	10.000000000000	10.000000000000	9.533687204292	7.650549523086	9.999999234947	0.000000765053	0.000000453040
1.616161616162	10.000000000000	10.000000000000	9.610912306065	8.039637178112	9.999999196038	0.000000803962	0.000000513980
1.818181818182	10.000000000000	10.000000000000	9.675348317771	8.364288827876	9.999999163572	0.000000836428	0.000000570240
2.020202020202	10.000000000000	10.000000000000	9.729113214277	8.635175586509	9.999999136484	0.000000863516	0.000000621605
2.222222222222	10.000000000000	10.000000000000	9.773974216997	8.861201346909	9.999999113881	0.000000886119	0.000000668080
2.424242424242	10.000000000000	10.000000000000	9.811405881443	9.049795446607	9.999999095021	0.000000904979	0.000000709813
2.626262626263	10.000000000000	10.000000000000	9.842638565027	9.207156865844	9.999999079285	0.000000920715	0.000000747052
2.828282828283	10.000000000000	10.000000000000	9.868698868203	9.338457984511	9.999999066155	0.000000933845	0.000000780098
3.030303030303	10.000000000000	10.000000000000	9.890443378238	9.448014595318	9.999999055199	0.000000944801	0.000000809286
3.232323232323	10.000000000000	10.000000000000	9.908586824747	9.539427761429	9.999999046058	0.000000953942	0.000000834960
3.434343434343	10.000000000000	10.000000000000	9.923725572445	9.615702181357	9.999999038430	0.000000961570	0.000000857461
3.636363636364	10.000000000000	10.000000000000	9.936357223313	9.679344951680	9.999999032066	0.000000967934	0.000000877118
3.838383838384	10.000000000000	10.000000000000	9.946896972494	9.732447973875	9.999999026756	0.000000973244	0.000000894240
4.040404040404	10.000000000000	10.000000000000	9.955988207022	9.776459762452	9.999999022354	0.000000977646	0.000000909074
4.242424242424	10.000000000000	10.000000000000	9.963228061474	9.813231697301	9.999999018677	0.000000981323	0.000000921934
4.444444444444	10.000000000000	10.000000000000	9.969276973932	9.843954720296	9.999999015605	0.000000984395	0.000000933059
4.646464646465	10.000000000000	10.000000000000	9.974330852040	9.869623865689	9.999999013038	0.000000986962	0.000000942667
4.848484848485	10.000000000000	10.000000000000	9.978553377017	9.891070486527	9.999999010893	0.000000989107	0.000000950950
5.050505050505	10.000000000000	10.000000000000	9.982081304838	9.908989179897	9.999999009101	0.000000990899	0.000000958079
5.252525252525	10.000000000000	10.000000000000	9.985028895385	9.923960283015	9.999999007604	0.000000992396	0.000000964206
5.454545454545	10.000000000000	10.000000000000	9.987491613013	9.936468668752	9.999999006353	0.000000993647	0.000000969465
5.656565656566	10.000000000000	10.000000000000	9.989549218374	9.946919449332	9.999999005308	0.000000994692	0.000000973974
5.858585858586	10.000000000000	10.000000000000	9.991268351651	9.955651096808	9.999999004435	0.000000995565	0.000000977834
6.060606060606	10.000000000000	10.000000000000	9.992704690843	9.962946405235	9.999999003705	0.000000996295	0.000000981136
6.262626262626	10.000000000000	10.000000000000	9.993904755028	9.969041649597	9.999999003096	0.000000996904	0.000000983957
6.464646464646	10.000000000000	10.000000000000	9.994907410986	9.974134238102	9.999999002587	0.000000997413	0.000000986366
6.666666666667	10.000000000000	10.000000000000	9.995745131987	9.978389105690	9.999999002161	0.000000997839	0.000000988420
6.868686868687	10.000000000000	10.000000000000	9.996445049510	9.981944055824	9.999999001806	0.000000998194	0.000000990170
7.070707070707	10.000000000000	10.000000000000	9.997029831960	9.984914223568	9.999999001509	0.000000998491	0.000000991661
7.272727272727	10.000000000000	10.000000000000	9.997518418833	9.987395804486	9.999999001261	0.000000998739	0.000000992930
7.474747474747	10.000000000000	10.000000000000	9.997926634114	9.989469170165	9.999999001053	0.000000998947	0.000000994008
7.676767676768	10.000000000000	10.000000000000	9.998267698775	9.991201471216	9.999999000880	0.000000999120	0.000000994925
7.878787878788	10.000000000000	10.000000000000	9.998552658962	9.992648812110	9.999999000735	0.000000999265	0.000000995703
8.080808080808	10.000000000000	10.000000000000	9.998790743751	9.993858068238	9.999999000614	0.000000999386	0.000000996364
8.282828282828	10.000000000000	10.000000000000	9.998989664055	9.994868404082	9.999999000513	0.000000999487	0.000000996924
8.484848484848	10.000000000000	10.000000000000	9.999155862355	9.995712541643	9.999999000429	0.000000999571	0.000000997399
8.686868686869	10.000000000000	10.000000000000	9.999294721358	9.996417820214	9.999999000358	0.000000999642	0.000000997801
8.888888888889	10.000000000000	10.000000000000	9.999410738325	9.997007081830	9.999999000299	0.000000999701	0.000000998142
9.090909090909	10.000000000000	10.000000000000	9.999507670726	9.997499411056	9.999999000250	0.000000999750	0.000000998431
9.292929292929	10.000000000000	10.000000000000	9.999588657935	9.997910753080	9.999999000209	0.000000999791	0.000000998675
9.494949494949	10.000000000000	10.000000000000	9.999656322906	9.998254430140	9.999999000175	0.000000999825	0.000000998882
9.696969696970	10.000000000000	10.000000000000	9.999712857120	9.998541572991	9.999999000146	0.000000999854	0.000000999056
9.898989898990	10.000000000000	10.000000000000	9.999760091566	9.998781481401	9.999999000122	0.000000999878	0.000000999204
10.101010101010	10.000000000000	0.000000000000	1.655858581003	8.342923065977	9.999999165701	0.000000834299	0.000000982384
10.303030303030	10.000000000000	0.000000000000	1.381638430158	6.961284773984	9.999999303866	0.000000696134	0.000000941211
10.505050505051	10.000000000000	0.000000000000	1.152830787357	5.808454101909	9.999999419150	0.000000580850	0.000000884674
10.707070707071	10.000000000000	0.000000000000	0.961915067842	4.846539130260	9.999999515342	0.000000484658	0.000000819367
10.909090909091	10.000000000000	0.000000000000	0.802616140971	4.043923069551	9.999999595604	0.000000404396	0.000000750051
11.111111111111	10.000000000000	0.000000000000	0.669705838550	3.374217297973	9.999999662576	0.000000337424	0.000000680098
11.313131313131	10.000000000000	0.000000000000	0.558797233806	2.815420120047	9.999999718456	0.000000281544	0.000000611824
11.515151515152	10.000000000000	0.000000000000	0.466255974691	2.349164191982	9.999999765082	0.000000234918	0.000000546759
11.717171717172	10.000000000000	0.000000000000	0.389040282920	1.960123947967	9.999999803986	0.000000196014	0.000000485850
11.919191919192	10.000000000000	0.000000000000	0.324612122847	1.635511857582	9.999999836447	0.000000163552	0.000000429618
12.121212121212	10.000000000000	0.000000000000	0.270853777622	1.364658107045	9.999999863533	0.000000136467	0.000000378275
12.323232323232	10.000000000000	0.000000000000	0.225998241311	1.138659888335	9.999999886133	0.000000113867	0.000000331820
12.525252525253	10.000000000000	0.000000000000	0.188571137991	0.950088769201	9.999999904990	0.000000095010	0.000000290102
12.727272727273	10.000000000000	0.000000000000	0.157342260195	0.792746524764	9.999999920725	0.000000079275	0.000000252877
12.929292929293	10.000000000000	0.000000000000	0.131285132515	0.661461405378	9.999999933853	0.000000066147	0.000000219842
13.131313131313	10.000000000000	0.000000000000	0.109543272087	0.551918144245	9.999999944808	0.000000055192	0.000000190664
13.333333333333	10.000000000000	0.000000000000	0.091402036390	0.460516116995	9.999999953948	0.000000046052	0.000000164998
13.535353535354	10.000000000000	0.000000000000	0.076265133377	0.384250991245	9.999999961575	0.000000038425	0.000000142503
13.737373737374	10.000000000000	0.000000000000	0.063635021698	0.320615975910	9.999999967938	0.000000032062	0.000000122852
13.939393939394	10.000000000000	0.000000000000	0.053096556805	0.267519424415	9.999999973248	0.000000026752	0.000000105735
14.141414141414	10.000000000000	0.000000000000	0.044006430061	0.223512998755	9.999999977649	0.000000022351	0.000000090905
14.343434343434	10.000000000000	0.000000000000	0.036767457798	0.186745544633	9.999999981325	0.000000018675	0.000000078049
14.545454545455	10.000000000000	0.000000000000	0.030719282410	0.156026265295	9.999999984397	0.000000015603	0.000000066926
14.747474747475	10.000000000000	0.000000000000	0.025666020126	0.130360247736	9.999999986964	0.000000013036	0.000000057320
14.949494949495	10.000000000000	0.000000000000	0.021444009672	0.108916240208	9.999999989108	0.000000010892	0.000000049040
15.151515151515	10.000000000000	0.000000000000	0.017916511736	0.090999730264	9.999999990900	0.000000009100	0.000000041912
15.353535353535	10.000000000000	0.000000000000	0.014969280358	0.076030451403	9.999999992397	0.000000007603	0.000000035787
15.555555555556	10.000000000000	0.000000000000	0.012506862817	0.063523589837	9.999999993648	0.000000006352	0.000000030529
15.757575757576	10.000000000000	0.000000000000	0.010449508178	0.053074082704	9.999999994693	0.000000005307	0.000000026021
15.959595959596	10.000000000000	0.000000000000	0.008730584381	0.044343499196	9.999999995566	0.000000004434	0.000000022162
16.161616161616	10.000000000000	0.000000000000	0.007294420210	0.037049079715	9.999999996295	0.000000003705	0.000000018861
16.363636363636	10.000000000000	0.000000000000	0.006094502255	0.030954578070	9.999999996905	0.000000003095	0.000000016040
16.565656565657	10.000000000000	0.000000000000	0.005091968472	0.025862610107	9.999999997414	0.000000002586	0.000000013632
16.767676767677	10.000000000000	0.000000000000	0.004254349550	0.021608260983	9.999999997839	0.000000002161	0.000000011578
16.969696969697	10.000000000000	0.000000000000	0.003554517313	0.018053744025	9.999999998195	0.000000001805	0.000000009828
17.171717171717	10.000000000000	0.000000000000	0.002969806120	0.015083938202	9.999999998492	0.000000001508	0.000000008337
17.373737373737	10.000000000000	0.000000000000	0.002481278782	0.012602659669	9.999999998740	0.000000001260	0.000000007069
17.575757575758	10.000000000000	0.000000000000	0.002073113242	0.010529546634	9.999999998947	0.000000001053	0.000000005991
17.777777777778	10.000000000000	0.000000000000	0.001732090141	0.008797456666	9.999999999120	0.000000000880	0.000000005074
17.979797979798	10.000000000000	0.000000000000	0.001447164677	0.007350292134	9.999999999265	0.000000000735	0.000000004296
18.181818181818	10.000000000000	0.000000000000	0.001209108899	0.006141183356	9.999999999386	0.000000000614	0.000000003636
18.383838383838	10.000000000000	0.000000000000	0.001010212834	0.005130970623	9.999999999487	0.000000000513	0.000000003076
18.585858585859	10.000000000000	0.000000000000	0.000844034785	0.004286935922	9.999999999571	0.000000000429	0.000000002601
18.787878787879	10.000000000000	0.000000000000	0.000705192702	0.003581743291	9.999999999642	0.000000000358	0.000000002198
18.989898989899	10.000000000000	0.000000000000	0.000589189873	0.002992553477	9.999999999701	0.000000000299	0.000000001857
19.191919191919	10.000000000000	0.000000000000	0.000492269283	0.002500284243	9.999999999750	0.000000000250	0.000000001569
19.393939393939	10.000000000000	0.000000000000	0.000411291942	0.002088992342	9.999999999791	0.000000000209	0.000000001325
19.595959595960	10.000000000000	0.000000000000	0.000343635217	0.001745357159	9.999999999825	0.000000000175	0.000000001118
19.797979797980	10.000000000000	0.000000000000	0.000287107891	0.001458249297	9.999999999854	0.000000000146	0.000000000943
20.000000000000	10.000000000000	0.000000000000	0.000239879201	0.001218370120	9.999999999878	0.000000000122	0.000000000796
0.000000000000	10.000000000000	15.000000000000	12.515909437760	2.484090316172	9.999999751601	0.000000248399	0.000000025418
0.202020202020	10.000000000000	15.000000000000	12.927289791747	4.556800317155	9.999999544328	0.000000455672	0.000000087335
0.404040404040	10.000000000000	15.000000000000	13.270543081864	6.286257062340	9.999999371381	0.000000628619	0.000000172274
0.606060606061	10.000000000000	15.000000000000	13.556951560440	7.729305357594	9.999999227075	0.000000772925	0.000000270348
0.808080808081	10.000000000000	15.000000000000	13.795929070515	8.933376166671	9.999999106667	0.000000893333	0.000000374417
1.010101010101	10.000000000000	15.000000000000	13.995330466056	9.938045600147	9.999999006200	0.000000993800	0.000000479428
1.212121212121	10.000000000000	15.000000000000	14.161709789916	10.776335726402	9.999998922370	0.000001077630	0.000000581907
1.414141414141	10.000000000000	15.000000000000	14.300527587911	11.475808068543	9.999998852422	0.000001147578	0.000000679560
1.616161616162	10.000000000000	15.000000000000	14.416365773585	12.059442236594	9.999998794058	0.000001205942	0.000000770971
1.818181818182	10.000000000000	15.000000000000	14.513020235886	12.546421952010	9.999998745360	0.000001254640	0.000000855359
2.020202020202	10.000000000000	15.000000000000	14.593667951735	12.952753959642	9.999998704726	0.000001295274	0.000000932407
2.222222222222	10.000000000000	15.000000000000	14.660959765448	13.291794160289	9.999998670822	0.000001329178	0.000001002119
2.424242424242	10.000000000000	15.000000000000	14.717107520473	13.574686611527	9.999998642533	0.000001357467	0.000001064719
2.626262626263	10.000000000000	15.000000000000	14.763956761419	13.810729826503	9.999998618928	0.000001381072	0.000001120577
2.828282828283	10.000000000000	15.000000000000	14.803047396053	14.007682410754	9.999998599233	0.000001400767	0.000001170147
3.030303030303	10.000000000000	15.000000000000	14.835664311189	14.172018083131	9.999998582799	0.000001417201	0.000001213929
3.232323232323	10.000000000000	15.000000000000	14.862879606180	14.309138463239	9.999998569087	0.000001430913	0.000001252440
3.434343434343	10.000000000000	15.000000000000	14.885587832215	14.423550619582	9.999998557646	0.000001442354	0.000001286192
3.636363636364	10.000000000000	15.000000000000	14.904535395702	14.519015214334	9.999998548099	0.000001451901	0.000001315677
3.838383838384	10.000000000000	15.000000000000	14.920345092220	14.598670114149	9.999998540134	0.000001459866	0.000001341360
4.040404040404	10.000000000000	15.000000000000	14.933536577456	14.665133530046	9.999998533487	0.000001466513	0.000001363674
4.242424242424	10.000000000000	15.000000000000	14.944543447989	14.720590076512	9.999998527941	0.000001472059	0.000001383015
4.444444444444	10.000000000000	15.000000000000	14.954037605745	14.766552466170	9.999998523345	0.000001476655	0.000001399695
4.646464646465	10.000000000000	15.000000000000	14.961598330318	14.804954132013	9.999998519505	0.000001480495	0.000001414098
4.848484848485	10.000000000000	15.000000000000	14.967915330385	14.837038798419	9.999998516296	0.000001483704	0.000001426512
5.050505050505	10.000000000000	15.000000000000	14.973193196212	14.863845599526	9.999998513616	0.000001486384	0.000001437197
5.252525252525	10.000000000000	15.000000000000	14.977602863363	14.886242733924	9.999998511376	0.000001488624	0.000001446380
5.454545454545	10.000000000000	15.000000000000	14.981287148833	14.904955583219	9.999998509505	0.000001490495	0.000001454260
5.656565656566	10.000000000000	15.000000000000	14.984365376500	14.920590205155	9.999998507941	0.000001492059	0.000001461016
5.858585858586	10.000000000000	15.000000000000	14.986937241696	14.933652962154	9.999998506635	0.000001493365	0.000001466800
6.060606060606	10.000000000000	15.000000000000	14.989086040062	14.944566921000	9.999998505544	0.000001494456	0.000001471746
6.262626262626	10.000000000000	15.000000000000	14.990881365272	14.953685554816	9.999998504632	0.000001495368	0.000001475973
6.464646464646	10.000000000000	15.000000000000	14.992381362971	14.961304191083	9.999998503870	0.000001496130	0.000001479581
6.666666666667	10.000000000000	15.000000000000	14.993634613963	14.967669576483	9.999998503233	0.000001496767	0.000001482658
6.868686868687	10.000000000000	15.000000000000	14.994681707602	14.972987868350	9.999998502701	0.000001497299	0.000001485280
7.070707070707	10.000000000000	15.000000000000	14.995556556370	14.977431311535	9.999998502257	0.000001497743	0.000001487513
7.272727272727	10.000000000000	15.000000000000	14.996287494216	14.981143816948	9.999998501886	0.000001498114	0.000001489413
7.474747474747	10.000000000000	15.000000000000	14.996898194206	14.984245622432	9.999998501576	0.000001498424	0.000001491028
7.676767676768	10.000000000000	15.000000000000	14.997408435234	14.986837186939	9.999998501317	0.000001498683	0.000001492401
7.878787878788	10.000000000000	15.000000000000	14.997834742604	14.989002444118	9.999998501100	0.000001498900	0.000001493566
8.080808080808	10.000000000000	15.000000000000	14.998190923239	14.990811520698	9.999998500919	0.000001499081	0.000001494555
8.282828282828	10.000000000000	15.000000000000	14.998488512852	14.992323007695	9.999998500768	0.000001499232	0.000001495394
8.484848484848	10.000000000000	15.000000000000	14.998737149552	14.993585858016	9.999998500642	0.000001499358	0.000001496106
8.686868686869	10.000000000000	15.000000000000	14.998944885998	14.994640971913	9.999998500536	0.000001499464	0.000001496708
8.888888888889	10.000000000000	15.000000000000	14.999118450201	14.995522521623	9.999998500448	0.000001499552	0.000001497219
9.090909090909	10.000000000000	15.000000000000	14.999263463431	14.996259058119	9.999998500374	0.000001499626	0.000001497651
9.292929292929	10.000000000000	15.000000000000	14.999384622266	14.996874435792	9.999998500313	0.000001499687	0.000001498017
9.494949494949	10.000000000000	15.000000000000	14.999485850708	14.997388585032	9.999998500261	0.000001499739	0.000001498326
9.696969696970	10.000000000000	15.000000000000	14.999570427268	14.997818157722	9.999998500218	0.000001499782	0.000001498587
9.898989898990	10.000000000000	15.000000000000	14.999641091148	14.998177066538	9.999998500183	0.000001499817	0.000001498808
10.101010101010	10.000000000000	0.000000000000	2.483788673772	12.514388641132	9.999998748551	0.000001251449	0.000001473577
10.303030303030	10.000000000000	0.000000000000	2.072458314644	10.441930533732	9.999998955799	0.000001044201	0.000001411819
10.505050505051	10.000000000000	0.000000000000	1.729246739585	8.712683967073	9.999999128725	0.000000871275	0.000001327013
10.707070707071	10.000000000000	0.000000000000	1.442873067813	7.269811043551	9.999999273013	0.000000726987	0.000001229051
10.909090909091	10.000000000000	0.000000000000	1.203924600326	6.065886563618	9.999999393407	0.000000606593	0.000001125078
11.111111111111	10.000000000000	0.000000000000	1.004547437750	5.061339226323	9.999999493862	0.000000506138	0.000001020147
11.313131313131	10.000000000000	0.000000000000	0.838188333736	4.223150976407	9.999999577682	0.000000422318	0.000000917735
11.515151515152	10.000000000000	0.000000000000	0.699387406074	3.523763640271	9.999999647621	0.000000352379	0.000000820139
11.717171717172	10.000000000000	0.000000000000	0.583563298058	2.940200400570	9.999999705978	0.000000294022	0.000000728776
11.919191919192	10.000000000000	0.000000000000	0.486920582045	2.453279867218	9.999999754670	0.000000245330	0.000000644428
12.121212121212	10.000000000000	0.000000000000	0.406282667206	2.046997240640	9.999999795299	0.000000204701	0.000000567414
12.323232323232	10.000000000000	0.000000000000	0.338999031380	1.707998243161	9.999999829199	0.000000170801	0.000000497731
12.525252525253	10.000000000000	0.000000000000	0.282858099859	1.425140171588	9.999999857485	0.000000142515	0.000000435154
12.727272727273	10.000000000000	0.000000000000	0.236014552463	1.189125642726	9.999999881086	0.000000118914	0.000000379317
12.929292929293	10.000000000000	0.000000000000	0.196928668482	0.992196993937	9.999999900780	0.000000099220	0.000000329764
13.131313131313	10.000000000000	0.000000000000	0.164315717252	0.827881293116	9.999999917211	0.000000082789	0.000000285996
13.333333333333	10.000000000000	0.000000000000	0.137103729727	0.690777577100	9.999999930922	0.000000069078	0.000000247497
13.535353535354	10.000000000000	0.000000000000	0.114398263398	0.576379325141	9.999999942362	0.000000057638	0.000000213755
13.737373737374	10.000000000000	0.000000000000	0.095453002588	0.480926332098	9.999999951907	0.000000048093	0.000000184279
13.939393939394	10.000000000000	0.000000000000	0.079645227405	0.401281112658	9.999999959872	0.000000040128	0.000000158603
14.141414141414	10.000000000000	0.000000000000	0.066455345316	0.334825773987	9.999999966517	0.000000033483	0.000000136295
14.343434343434	10.000000000000	0.000000000000	0.055449812436	0.279375967096	9.999999972062	0.000000027938	0.000000116959
14.545454545455	10.000000000000	0.000000000000	0.045956808496	0.233419163196	9.999999976658	0.000000023342	0.000000100283
14.747474747475	10.000000000000	0.000000000000	0.038397002769	0.195022164267	9.999999980498	0.000000019502	0.000000085884
14.949494949495	10.000000000000	0.000000000000	0.032080770399	0.162941397076	9.999999983706	0.000000016294	0.000000073472
15.151515151515	10.000000000000	0.000000000000	0.026803545985	0.136137853772	9.999999986386	0.000000013614	0.000000062790
15.353535353535	10.000000000000	0.000000000000	0.022394414737	0.113743441275	9.999999988626	0.000000011374	0.000000053609
15.555555555556	10.000000000000	0.000000000000	0.018710577014	0.095032866132	9.999999990497	0.000000009503	0.000000045730
15.757575757576	10.000000000000	0.000000000000	0.015632723440	0.079400144255	9.999999992060	0.000000007940	0.000000038976
15.959595959596	10.000000000000	0.000000000000	0.013061170801	0.066338974760	9.999999993366	0.000000006634	0.000000033194
16.161616161616	10.000000000000	0.000000000000	0.010912633576	0.055426342276	9.999999994457	0.000000005543	0.000000028248
16.363636363636	10.000000000000	0.000000000000	0.009117526550	0.046308816637	9.999999995369	0.000000004631	0.000000024022
16.565656565657	10.000000000000	0.000000000000	0.007617711144	0.038691106256	9.999999996131	0.000000003869	0.000000020415
16.767676767677	10.000000000000	0.000000000000	0.006364612458	0.032326494434	9.999999996767	0.000000003233	0.000000017339
16.969696969697	10.000000000000	0.000000000000	0.005317646072	0.027008848894	9.999999997299	0.000000002701	0.000000014717
17.171717171717	10.000000000000	0.000000000000	0.004442903623	0.022565945716	9.999999997743	0.000000002257	0.000000012485
17.373737373737	10.000000000000	0.000000000000	0.003712054607	0.018853891480	9.999999998115	0.000000001885	0.000000010585
17.575757575758	10.000000000000	0.000000000000	0.003101428835	0.015752462955	9.999999998425	0.000000001575	0.000000008970
17.777777777778	10.000000000000	0.000000000000	0.002591249816	0.013161213398	9.999999998684	0.000000001316	0.000000007598
17.979797979798	10.000000000000	0.000000000000	0.002164994255	0.010996219360	9.999999998900	0.000000001100	0.000000006433
18.181818181818	10.000000000000	0.000000000000	0.001808856905	0.009187362636	9.999999999081	0.000000000919	0.000000005443
18.383838383838	10.000000000000	0.000000000000	0.001511303458	0.007676059329	9.999999999232	0.000000000768	0.000000004605
18.585858585859	10.000000000000	0.000000000000	0.001262696975	0.006413362480	9.999999999359	0.000000000641	0.000000003893
18.787878787879	10.000000000000	0.000000000000	0.001054985775	0.005358376810	9.999999999464	0.000000000536	0.000000003291
18.989898989899	10.000000000000	0.000000000000	0.000881442665	0.004476934233	9.999999999552	0.000000000448	0.000000002780
19.191919191919	10.000000000000	0.000000000000	0.000736447059	0.003740487248	9.999999999626	0.000000000374	0.000000002348
19.393939393939	10.000000000000	0.000000000000	0.000615302948	0.003125184362	9.999999999688	0.000000000313	0.000000001983
19.595959595960	10.000000000000	0.000000000000	0.000514086808	0.002611097605	9.999999999739	0.000000000261	0.000000001674
19.797979797980	10.000000000000	0.000000000000	0.000429520527	0.002181577121	9.999999999782	0.000000000218	0.000000001412
20.000000000000	10.000000000000	0.000000000000	0.000358865235	0.001822711922	9.999999999818	0.000000000182	0.000000001191
0.000000000000	10.000000000000	20.000000000000	16.685402141504	3.314597529252	9.999999668554	0.000000331446	0.000000033797
0.202020202020	10.000000000000	20.000000000000	17.236223102626	6.078374150227	9.999999392174	0.000000607826	0.000000116395
0.404040404040	10.000000000000	20.000000000000	17.694494707687	8.383879211984	9.999999161621	0.000000838379	0.000000229701
0.606060606061	10.000000000000	20.000000000000	18.076300265361	10.307578754252	9.999998969250	0.000001030750	0.000000360502
0.808080808081	10.000000000000	20.000000000000	18.394876523866	11.912702069872	9.999998808736	0.000001191264	0.000000499284
1.010101010101	10.000000000000	20.000000000000	18.660694635839	13.252007300102	9.999998674805	0.000001325195	0.000000639313
1.212121212121	10.000000000000	20.000000000000	18.882491667999	14.369515520351	9.999998563053	0.000001436947	0.000000775959
1.414141414141	10.000000000000	20.000000000000	19.067557776210	15.301957650896	9.999998469808	0.000001530192	0.000000906166
1.616161616162	10.000000000000	20.000000000000	19.221975822633	16.079981750460	9.999998392005	0.000001607995	0.000001028046
1.818181818182	10.000000000000	20.000000000000	19.350813785656	16.729167899885	9.999998327086	0.000001672914	0.000001140560
2.020202020202	10.000000000000	20.000000000000	19.458324177680	17.270843668037	9.999998272918	0.000001727082	0.000001243286
2.222222222222	10.000000000000	20.000000000000	19.548029995088	17.722813627752	9.999998227721	0.000001772279	0.000001336230
2.424242424242	10.000000000000	20.000000000000	19.622879816815	18.099933773225	9.999998190008	0.000001809992	0.000001419691
2.626262626263	10.000000000000	20.000000000000	19.685333913711	18.414599828047	9.999998158542	0.000001841458	0.000001494162
2.828282828283	10.000000000000	20.000000000000	19.737445116239	18.677154685552	9.999998132286	0.000001867714	0.000001560248
3.030303030303	10.000000000000	20.000000000000	19.780926289833	18.896228373812	9.999998110378	0.000001889622	0.000001618619
3.232323232323	10.000000000000	20.000000000000	19.817206635814	19.079021719719	9.999998092099	0.000001907901	0.000001669962
3.434343434343	10.000000000000	20.000000000000	19.847478668412	19.231543036054	9.999998076847	0.000001923153	0.000001714959
3.636363636364	10.000000000000	20.000000000000	19.872737412034	19.358805611294	9.999998064120	0.000001935880	0.000001754268
3.838383838384	10.000000000000	20.000000000000	19.893813107143	19.464992493533	9.999998053502	0.000001946498	0.000001788509
4.040404040404	10.000000000000	20.000000000000	19.911398499788	19.553593984885	9.999998044641	0.000001955359	0.000001818257
4.242424242424	10.000000000000	20.000000000000	19.926071611772	19.627522365720	9.999998037248	0.000001962752	0.000001844042
4.444444444444	10.000000000000	20.000000000000	19.938314739898	19.689207619653	9.999998031080	0.000001968920	0.000001866344
4.646464646465	10.000000000000	20.000000000000	19.948530308789	19.740677305717	9.999998025933	0.000001974067	0.000001885596
4.848484848485	10.000000000000	20.000000000000	19.957341916260	19.783335385191	9.999998021667	0.000001978333	0.000001902137
5.050505050505	10.000000000000	20.000000000000	19.964359088172	19.818976293455	9.999998018103	0.000001981897	0.000001916372
5.252525252525	10.000000000000	20.000000000000	19.970221948935	19.848754341542	9.999998015125	0.000001984875	0.000001928604
5.454545454545	10.000000000000	20.000000000000	19.975120380491	19.873633958563	9.999998012637	0.000001987363	0.000001939101
5.656565656566	10.000000000000	20.000000000000	19.979213029572	19.894420926913	9.999998010558	0.000001989442	0.000001948098
5.858585858586	10.000000000000	20.000000000000	19.982632445828	19.911788479348	9.999998008822	0.000001991178	0.000001955801
6.060606060606	10.000000000000	20.000000000000	19.985489374753	19.926299103144	9.999998007371	0.000001992629	0.000001962388
6.262626262626	10.000000000000	20.000000000000	19.987876344419	19.938422757513	9.999998006158	0.000001993842	0.000001968016
6.464646464646	10.000000000000	20.000000000000	19.989870662212	19.948552094288	9.999998005145	0.000001994855	0.000001972820
6.666666666667	10.000000000000	20.000000000000	19.991536918602	19.957015174840	9.999998004299	0.000001995701	0.000001976917
6.868686868687	10.000000000000	20.000000000000	19.992929079052	19.964086095080	9.999998003592	0.000001996408	0.000001980408
7.070707070707	10.000000000000	20.000000000000	19.994092231813	19.969993862677	9.999998003001	0.000001996999	0.000001983381
7.272727272727	10.000000000000	20.000000000000	19.995064048204	19.974929813979	9.999998002507	0.000001997493	0.000001985909
7.474747474747	10.000000000000	20.000000000000	19.995876002686	19.979053810881	9.999998002095	0.000001997905	0.000001988060
7.676767676768	10.000000000000	20.000000000000	19.996554392233	19.982499418303	9.999998001750	0.000001998250	0.000001989887
7.878787878788	10.000000000000	20.000000000000	19.997121188018	19.985378229997	9.999998001463	0.000001998537	0.000001991438
8.080808080808	10.000000000000	20.000000000000	19.997594746997	19.987783482760	9.999998001222	0.000001998778	0.000001992755
8.282828282828	10.000000000000	20.000000000000	19.997990406444	19.989793076115	9.999998001021	0.000001998979	0.000001993871
8.484848484848	10.000000000000	20.000000000000	19.998320980680	19.991472095267	9.999998000853	0.000001999147	0.000001994818
8.686868686869	10.000000000000	20.000000000000	19.998597176097	19.992874919030	9.999998000713	0.000001999287	0.000001995620
8.888888888889	10.000000000000	20.000000000000	19.998827937904	19.994046981009	9.999998000596	0.000001999404	0.000001996299
9.090909090909	10.000000000000	20.000000000000	19.999020739842	19.995026241069	9.999998000498	0.000001999502	0.000001996874
9.292929292929	10.000000000000	20.000000000000	19.999181826236	19.995844414752	9.999998000416	0.000001999584	0.000001997361
9.494949494949	10.000000000000	20.000000000000	19.999316414231	19.996528000453	9.999998000348	0.000001999652	0.000001997773
9.696969696970	10.000000000000	20.000000000000	19.999428862762	19.997099137634	9.999998000290	0.000001999710	0.000001998120
9.898989898990	10.000000000000	20.000000000000	19.999522813728	19.997576323858	9.999998000243	0.000001999757	0.000001998415
10.101010101010	10.000000000000	0.000000000000	3.314195094617	16.683381560651	9.999998331649	0.000001668351	0.000001964867
10.303030303030	10.000000000000	0.000000000000	2.763441033176	13.919940803819	9.999998607995	0.000001392005	0.000001882479
10.505050505051	10.000000000000	0.000000000000	2.305226238813	11.614714795534	9.999998838519	0.000001161481	0.000001769351
10.707070707071	10.000000000000	0.000000000000	1.923466894029	9.691248093853	9.999999030867	0.000000969132	0.000001638699
10.909090909091	10.000000000000	0.000000000000	1.604929195293	8.086319059055	9.999999191362	0.000000808638	0.000001500044
11.111111111111	10.000000000000	0.000000000000	1.339143257364	6.747175935607	9.999999325277	0.000000674723	0.000001360122
11.313131313131	10.000000000000	0.000000000000	1.117373071039	5.629802976307	9.999999437015	0.000000562985	0.000001223565
11.515151515152	10.000000000000	0.000000000000	0.932329362835	4.697473706704	9.999999530249	0.000000469751	0.000001093434
11.717171717172	10.000000000000	0.000000000000	0.777930006847	3.919543777651	9.999999608042	0.000000391958	0.000000971618
11.919191919192	10.000000000000	0.000000000000	0.649107638103	3.270436204460	9.999999672954	0.000000327046	0.000000859157
12.121212121212	10.000000000000	0.000000000000	0.541610258915	2.728825999707	9.999999727115	0.000000272885	0.000000756476
12.323232323232	10.000000000000	0.000000000000	0.451915299317	2.276910745582	9.999999772307	0.000000227693	0.000000663570
12.525252525253	10.000000000000	0.000000000000	0.377074537262	1.899836246028	9.999999810015	0.000000189985	0.000000580141
12.727272727273	10.000000000000	0.000000000000	0.314627999630	1.585208277956	9.999999841478	0.000000158522	0.000000505697
12.929292929293	10.000000000000	0.000000000000	0.262523104563	1.322685199645	9.999999867730	0.000000132270	0.000000439633
13.131313131313	10.000000000000	0.000000000000	0.219047193860	1.103638027689	9.999999889635	0.000000110365	0.000000381281
13.333333333333	10.000000000000	0.000000000000	0.182771239194	0.920866806772	9.999999907913	0.000000092087	0.000000329954
13.535353535354	10.000000000000	0.000000000000	0.152502870690	0.768363951333	9.999999923163	0.000000076837	0.000000284970
13.737373737374	10.000000000000	0.000000000000	0.127247184339	0.641116779719	9.999999935888	0.000000064112	0.000000245673
13.939393939394	10.000000000000	0.000000000000	0.106174040193	0.534942750144	9.999999946505	0.000000053495	0.000000211442
14.141414141414	10.000000000000	0.000000000000	0.088590776051	0.446351982952	9.999999955364	0.000000044636	0.000000181701
14.343434343434	10.000000000000	0.000000000000	0.073919440073	0.372432550271	9.999999962756	0.000000037244	0.000000155923
14.545454545455	10.000000000000	0.000000000000	0.061677793832	0.310754762607	9.999999968924	0.000000031076	0.000000133627
14.747474747475	10.000000000000	0.000000000000	0.051463461414	0.259291306339	9.999999974071	0.000000025929	0.000000114379
14.949494949495	10.000000000000	0.000000000000	0.042652920485	0.216638390119	9.999999978336	0.000000021664	0.000000097842
15.151515151515	10.000000000000	0.000000000000	0.035636597919	0.181001795764	9.999999981900	0.000000018100	0.000000083611
15.353535353535	10.000000000000	0.000000000000	0.029774446784	0.151227351958	9.999999984877	0.000000015123	0.000000071382
15.555555555556	10.000000000000	0.000000000000	0.024876608125	0.126350746320	9.999999987365	0.000000012635	0.000000060887
15.757575757576	10.000000000000	0.000000000000	0.020784454411	0.105566293988	9.999999989443	0.000000010557	0.000000051892
15.959595959596	10.000000000000	0.000000000000	0.017365452035	0.088200843690	9.999999991180	0.000000008820	0.000000044190
16.161616161616	10.000000000000	0.000000000000	0.014508868907	0.073691976233	9.999999992631	0.000000007369	0.000000037604
16.363636363636	10.000000000000	0.000000000000	0.012122188156	0.061569789290	9.999999993843	0.000000006157	0.000000031977
16.565656565657	10.000000000000	0.000000000000	0.010128111751	0.051441678551	9.999999994856	0.000000005144	0.000000027174
16.767676767677	10.000000000000	0.000000000000	0.008462057042	0.042979622355	9.999999995702	0.000000004298	0.000000023078
16.969696969697	10.000000000000	0.000000000000	0.007070065096	0.035909557966	9.999999996409	0.000000003591	0.000000019588
17.171717171717	10.000000000000	0.000000000000	0.005907053122	0.030002505435	9.999999997000	0.000000003000	0.000000016616
17.373737373737	10.000000000000	0.000000000000	0.004935354358	0.025067151571	9.999999997493	0.000000002507	0.000000014088
17.575757575758	10.000000000000	0.000000000000	0.004123498153	0.020943653831	9.999999997906	0.000000002094	0.000000011938
17.777777777778	10.000000000000	0.000000000000	0.003445190717	0.017498463459	9.999999998250	0.000000001750	0.000000010111
17.979797979798	10.000000000000	0.000000000000	0.002878463536	0.014620000210	9.999999998538	0.000000001462	0.000000008560
18.181818181818	10.000000000000	0.000000000000	0.002404961876	0.012215038575	9.999999998778	0.000000001222	0.000000007244
18.383838383838	10.000000000000	0.000000000000	0.002009350319	0.010205688457	9.999999998979	0.000000001021	0.000000006127
18.585858585859	10.000000000000	0.000000000000	0.001678816095	0.008526872531	9.999999999147	0.000000000853	0.000000005181
18.787878787879	10.000000000000	0.000000000000	0.001402654108	0.007124218563	9.999999999288	0.000000000712	0.000000004379
18.989898989899	10.000000000000	0.000000000000	0.001171920232	0.005952298448	9.999999999405	0.000000000595	0.000000003700
19.191919191919	10.000000000000	0.000000000000	0.000979141630	0.004973156916	9.999999999503	0.000000000497	0.000000003125
19.393939393939	10.000000000000	0.000000000000	0.000818074734	0.004155082264	9.999999999585	0.000000000416	0.000000002638
19.595959595960	10.000000000000	0.000000000000	0.000683503029	0.003471579302	9.999999999653	0.000000000347	0.000000002227
19.797979797980	10.000000000000	0.000000000000	0.000571068109	0.002900511251	9.999999999710	0.000000000290	0.000000001879
20.000000000000	10.000000000000	0.000000000000	0.000477128514	0.002423382784	9.999999999758	0.000000000242	0.000000001585
0.000000000000	10.000000000000	25.000000000000	20.854524449388	4.145475138091	9.999999585469	0.000000414531	0.000000042161
0.202020202020	10.000000000000	25.000000000000	21.543438454448	7.602036337986	9.999999239810	0.000000760190	0.000000145402
0.404040404040	10.000000000000	25.000000000000	22.117820049494	10.484216000271	9.999998951590	0.000001048410	0.000000287102
0.606060606061	10.000000000000	25.000000000000	22.596098530831	12.888117229047	9.999998711198	0.000001288802	0.000000450681
0.808080808081	10.000000000000	25.000000000000	22.994199087832	14.893917940633	9.999998510617	0.000001489383	0.000000624209
1.010101010101	10.000000000000	25.000000000000	23.326371795660	16.567545977609	9.999998343252	0.000001656748	0.000000799276
1.212121212121	10.000000000000	25.000000000000	23.603534703086	17.964011134876	9.999998203605	0.000001796395	0.000000970101
1.414141414141	10.000000000000	25.000000000000	23.834797764265	19.129213254089	9.999998087084	0.000001912916	0.000001132867
1.616161616162	10.000000000000	25.000000000000	24.027762270096	20.101450886769	9.999997989859	0.000002010141	0.000001285217
1.818181818182	10.000000000000	25.000000000000	24.188770691937	20.912680113708	9.999997908736	0.000002091264	0.000001425856
2.020202020202	10.000000000000	25.000000000000	24.323107303364	21.589572742655	9.999997841046	0.000002158954	0.000001554255
2.222222222222	10.000000000000	25.000000000000	24.435206108861	22.154366577313	9.999997784566	0.000002215434	0.000001670424
2.424242424242	10.000000000000	25.000000000000	24.528740462037	22.625626068150	9.999997737440	0.000002262560	0.000001774740
2.626262626263	10.000000000000	25.000000000000	24.606784783608	23.018841245221	9.999997698118	0.000002301882	0.000001867817
2.828282828283	10.000000000000	25.000000000000	24.671904345807	23.346936866603	9.999997665308	0.000002334692	0.000001950414
3.030303030303	10.000000000000	25.000000000000	24.726239591418	23.620697247809	9.999997637932	0.000002362068	0.000002023367
3.232323232323	10.000000000000	25.000000000000	24.771576488902	23.849120736065	9.999997615089	0.000002384911	0.000002087535
3.434343434343	10.000000000000	25.000000000000	24.809405236160	24.039715480845	9.999997596030	0.000002403970	0.000002143772
3.636363636364	10.000000000000	25.000000000000	24.840969242489	24.198746222454	9.999997580127	0.000002419873	0.000002192900
3.838383838384	10.000000000000	25.000000000000	24.867305998732	24.331440210452	9.999997566857	0.000002433143	0.000002235692
4.040404040404	10.000000000000	25.000000000000	24.889281179012	24.442159020368	9.999997555785	0.000002444215	0.000002272871
4.242424242424	10.000000000000	25.000000000000	24.907617094942	24.534541916187	9.999997546547	0.000002453453	0.000002305096
4.444444444444	10.000000000000	25.000000000000	24.922916437595	24.611625470884	9.999997538838	0.000002461162	0.000002332968
4.646464646465	10.000000000000	25.000000000000	24.935682087619	24.675943376833	9.999997532407	0.000002467593	0.000002357028
4.848484848485	10.000000000000	25.000000000000	24.946333644632	24.729609726834	9.999997527040	0.000002472960	0.000002377761
5.050505050505	10.000000000000	25.000000000000	24.955521320850	24.774088401535	9.999997522592	0.000002477408	0.000002395545
5.252525252525	10.000000000000	25.000000000000	24.962837977171	24.811250420648	9.999997518876	0.000002481124	0.000002410826
5.454545454545	10.000000000000	25.000000000000	24.968951057739	24.842299359805	9.999997515771	0.000002484229	0.000002423940
5.656565656566	10.000000000000	25.000000000000	24.974058548428	24.868240808783	9.999997513177	0.000002486823	0.000002435179
5.858585858586	10.000000000000	25.000000000000	24.978325866820	24.889914939795	9.999997511009	0.000002488991	0.000002444800
6.060606060606	10.000000000000	25.000000000000	24.981891219626	24.908023718358	9.999997509198	0.000002490802	0.000002453029
6.262626262626	10.000000000000	25.000000000000	24.984870078821	24.923153638024	9.999997507685	0.000002492315	0.000002460058
6.464646464646	10.000000000000	25.000000000000	24.987358921465	24.935794715295	9.999997506421	0.000002493579	0.000002466059
6.666666666667	10.000000000000	25.000000000000	24.989438354329	24.946356359910	9.999997505365	0.000002494635	0.000002471175
6.868686868687	10.000000000000	25.000000000000	24.991175724526	24.955180634501	9.999997504483	0.000002495517	0.000002475535
7.070707070707	10.000000000000	25.000000000000	24.992627300700	24.962553333064	9.999997503745	0.000002496255	0.000002479247
7.272727272727	10.000000000000	25.000000000000	24.993840095413	24.968713237035	9.999997503129	0.000002496871	0.000002482406
7.474747474747	10.000000000000	25.000000000000	24.994853387752	24.973859848768	9.999997502615	0.000002497385	0.000002485091
7.676767676768	10.000000000000	25.000000000000	24.995699995470	24.978159852868	9.999997502185	0.000002497815	0.000002487372
7.878787878788	10.000000000000	25.000000000000	24.996407337862	24.981752514647	9.999997501825	0.000002498175	0.000002489309
8.080808080808	10.000000000000	25.000000000000	24.996998323805	24.984754190542	9.999997501525	0.000002498475	0.000002490954
8.282828282828	10.000000000000	25.000000000000	24.997492093708	24.987262096582	9.999997501274	0.000002498726	0.000002492348
8.484848484848	10.000000000000	25.000000000000	24.997904639422	24.989357456951	9.999997501065	0.000002498935	0.000002493530
8.686868686869	10.000000000000	25.000000000000	24.998249322167	24.991108134610	9.999997500890	0.000002499110	0.000002494532
8.888888888889	10.000000000000	25.000000000000	24.998537305269	24.992570829194	9.999997500744	0.000002499256	0.000002495380
9.090909090909	10.000000000000	25.000000000000	24.998777915711	24.993792913360	9.999997500621	0.000002499379	0.000002496098
9.292929292929	10.000000000000	25.000000000000	24.998978946203	24.994813967055	9.999997500519	0.000002499481	0.000002496705
9.494949494949	10.000000000000	25.000000000000	24.999146907569	24.995667059401	9.999997500434	0.000002499566	0.000002497219
9.696969696970	10.000000000000	25.000000000000	24.999287239617	24.996379819713	9.999997500363	0.000002499637	0.000002497653
9.898989898990	10.000000000000	25.000000000000	24.999404487315	24.996975332338	9.999997500303	0.000002499697	0.000002498021
10.101010101010	10.000000000000	0.000000000000	4.144972902140	20.852002844680	9.999997914783	0.000002085217	0.000002456171
10.303030303030	10.000000000000	0.000000000000	3.456142401731	17.395860788563	9.999998260400	0.000001739600	0.000002353193
10.505050505051	10.000000000000	0.000000000000	2.881830467725	14.514030609029	9.999998548586	0.000001451414	0.000002211714
10.707070707071	10.000000000000	0.000000000000	2.403611097375	12.110419752019	9.999998788948	0.000001211052	0.000002048322
10.909090909091	10.000000000000	0.000000000000	2.005558627643	10.104861324932	9.999998989506	0.000001010494	0.000001874952
11.111111111111	10.000000000000	0.000000000000	1.673426043551	8.431435448725	9.999999156850	0.000000843150	0.000001700018
11.313131313131	10.000000000000	0.000000000000	1.396296615135	7.035138973220	9.999999296481	0.000000703519	0.000001529305
11.515151515152	10.000000000000	0.000000000000	1.165061488646	5.870077601080	9.999999412988	0.000000587012	0.000001366633
11.717171717172	10.000000000000	0.000000000000	0.972120291357	4.897957406936	9.999999510200	0.000000489800	0.000001214363
11.919191919192	10.000000000000	0.000000000000	0.811131318027	4.086826170023	9.999999591314	0.000000408686	0.000001073791
12.121212121212	10.000000000000	0.000000000000	0.676810933376	3.410015304328	9.999999658996	0.000000341004	0.000000945448
12.323232323232	10.000000000000	0.000000000000	0.564725668510	2.845289692291	9.999999715469	0.000000284531	0.000000829326
12.525252525253	10.000000000000	0.000000000000	0.471202613532	2.374087125880	9.999999762589	0.000000237411	0.000000725050
12.727272727273	10.000000000000	0.000000000000	0.393167719089	1.980919446108	9.999999801906	0.000000198094	0.000000632007
12.929292929293	10.000000000000	0.000000000000	0.328056022812	1.652863456101	9.999999834712	0.000000165288	0.000000549437
13.131313131313	10.000000000000	0.000000000000	0.273727340406	1.379136143068	9.999999862085	0.000000137915	0.000000476509
13.333333333333	10.000000000000	0.000000000000	0.228395919280	1.150740246628	9.999999884925	0.000000115075	0.000000412360
13.535353535354	10.000000000000	0.000000000000	0.190571741450	0.960168524236	9.999999903982	0.000000096018	0.000000356139
13.737373737374	10.000000000000	0.000000000000	0.159011547815	0.801156992322	9.999999919884	0.000000080116	0.000000307026
13.939393939394	10.000000000000	0.000000000000	0.132677972866	0.668479032724	9.999999933152	0.000000066848	0.000000264245
14.141414141414	10.000000000000	0.000000000000	0.110705447016	0.557773596778	9.999999944222	0.000000055778	0.000000227077
14.343434343434	10.000000000000	0.000000000000	0.092371745923	0.465401860093	9.999999953459	0.000000046541	0.000000194861
14.545454545455	10.000000000000	0.000000000000	0.077074251310	0.388327616490	9.999999961167	0.000000038833	0.000000166995
14.747474747475	10.000000000000	0.000000000000	0.064310143277	0.324017479644	9.999999967598	0.000000032402	0.000000142941
14.949494949495	10.000000000000	0.000000000000	0.053659872889	0.270357612121	9.999999972964	0.000000027036	0.000000122213
15.151515151515	10.000000000000	0.000000000000	0.044473306472	0.225884310096	9.999999977411	0.000000022589	0.000000104433
15.353535353535	10.000000000000	0.000000000000	0.037157533947	0.188726779865	9.999999981127	0.000000018873	0.000000089155
15.555555555556	10.000000000000	0.000000000000	0.031045191790	0.157681591180	9.999999984232	0.000000015768	0.000000076045
15.757575757576	10.000000000000	0.000000000000	0.025938318046	0.131743275728	9.999999986826	0.000000013174	0.000000064808
15.959595959596	10.000000000000	0.000000000000	0.021671515112	0.110071762782	9.999999988993	0.000000011007	0.000000055188
16.161616161616	10.000000000000	0.000000000000	0.018106592974	0.091965171620	9.999999990803	0.000000009197	0.000000046962
16.363636363636	10.000000000000	0.000000000000	0.015128093601	0.076837079531	9.999999992316	0.000000007684	0.000000039933
16.565656565657	10.000000000000	0.000000000000	0.012639551590	0.064197529204	9.999999993580	0.000000006420	0.000000033935
16.767676767677	10.000000000000	0.000000000000	0.010560369906	0.053637160354	9.999999994636	0.000000005364	0.000000028819
16.969696969697	10.000000000000	0.000000000000	0.008823209570	0.044813951666	9.999999995519	0.000000004481	0.000000024460
17.171717171717	10.000000000000	0.000000000000	0.007371808735	0.037442143669	9.999999996256	0.000000003744	0.000000020748
17.373737373737	10.000000000000	0.000000000000	0.006159160518	0.031282983767	9.999999996872	0.000000003128	0.000000017591
17.575757575758	10.000000000000	0.000000000000	0.005145990577	0.026136993704	9.999999997386	0.000000002614	0.000000014906
17.777777777778	10.000000000000	0.000000000000	0.004299485123	0.021837509011	9.999999997816	0.000000002184	0.000000012625
17.979797979798	10.000000000000	0.000000000000	0.003592228172	0.018245281198	9.999999998175	0.000000001825	0.000000010688
18.181818181818	10.000000000000	0.000000000000	0.003001313616	0.015243967883	9.999999998476	0.000000001524	0.000000009044
18.383838383838	10.000000000000	0.000000000000	0.002507603356	0.012736364777	9.999999998726	0.000000001274	0.000000007650
18.585858585859	10.000000000000	0.000000000000	0.002095107475	0.010641257512	9.999999998936	0.000000001064	0.000000006468
18.787878787879	10.000000000000	0.000000000000	0.001750466365	0.008890791322	9.999999999111	0.000000000889	0.000000005467
18.989898989899	10.000000000000	0.000000000000	0.001462518048	0.007428273420	9.999999999257	0.000000000743	0.000000004619
19.191919191919	10.000000000000	0.000000000000	0.001221936670	0.006206336872	9.999999999379	0.000000000621	0.000000003901
19.393939393939	10.000000000000	0.000000000000	0.001020930462	0.005185406512	9.999999999481	0.000000000519	0.000000003294
19.595959595960	10.000000000000	0.000000000000	0.000852989384	0.004332417214	9.999999999567	0.000000000433	0.000000002780
19.797979797980	10.000000000000	0.000000000000	0.000712674287	0.003619742998	9.999999999638	0.000000000362	0.000000002346
20.000000000000	10.000000000000	0.000000000000	0.000595440751	0.003024302306	9.999999999698	0.000000000302	0.000000001979
0.000000000000	10.000000000000	30.000000000000	25.023624603688	4.976374900547	9.999999502383	0.000000497617	0.000000050525
0.202020202020	10.000000000000	30.000000000000	25.850634358699	9.125740126902	9.999999087443	0.000000912557	0.000000174407
0.404040404040	10.000000000000	30.000000000000	26.540159014872	12.585580766052	9.999998741456	0.000001258544	0.000000344487
0.606060606061	10.000000000000	30.000000000000	27.115085645919	15.470494831643	9.999998452962	0.000001547038	0.000000540858
0.808080808081	10.000000000000	30.000000000000	27.593826222465	17.876668368556	9.999998212343	0.000001787657	0.000000749163
1.010101010101	10.000000000000	30.000000000000	27.992303087412	19.884365080373	9.999998011572	0.000001988428	0.000000959288
1.212121212121	10.000000000000	30.000000000000	28.324789784326	21.559575128525	9.999997844050	0.000002155950	0.000001164304
1.414141414141	10.000000000000	30.000000000000	28.602214682354	22.957360306392	9.999997704270	0.000002295730	0.000001359636
1.616161616162	10.000000000000	30.000000000000	28.833696346914	24.123663842846	9.999997587639	0.000002412361	0.000001542458
1.818181818182	10.000000000000	30.000000000000	29.026843254090	25.096820491440	9.999997490323	0.000002509677	0.000001711220
2.020202020202	10.000000000000	30.000000000000	29.188003870515	25.908816539725	9.999997409122	0.000002590878	0.000001865291
2.222222222222	10.000000000000	30.000000000000	29.322467464769	26.586349007202	9.999997341369	0.000002658631	0.000002004682
2.424242424242	10.000000000000	30.000000000000	29.434672232619	27.151676718050	9.999997284835	0.000002715165	0.000002129848
2.626262626263	10.000000000000	30.000000000000	29.528294999939	27.623381670940	9.999997237664	0.000002762335	0.000002241526
2.828282828283	10.000000000000	30.000000000000	29.606413093571	28.016968538011	9.999997198306	0.000002801694	0.000002340629
3.030303030303	10.000000000000	30.000000000000	29.671594210592	28.345374294578	9.999997165465	0.000002834535	0.000002428159
3.232323232323	10.000000000000	30.000000000000	29.725980817057	28.619393450118	9.999997138063	0.000002861937	0.000002505148
3.434343434343	10.000000000000	30.000000000000	29.771360569630	28.848032857625	9.999997115198	0.000002884802	0.000002572621
3.636363636364	10.000000000000	30.000000000000	29.809225074833	29.038807763714	9.999997096121	0.000002903879	0.000002631563
3.838383838384	10.000000000000	30.000000000000	29.840818917309	29.197988830487	9.999997080203	0.000002919797	0.000002682904
4.040404040404	10.000000000000	30.000000000000	29.867180568596	29.330808248609	9.999997066921	0.000002933079	0.000002727509
4.242424242424	10.000000000000	30.000000000000	29.889176521102	29.441631716424	9.999997055838	0.000002944162	0.000002766170
4.444444444444	10.000000000000	30.000000000000	29.907529769213	29.534101937964	9.999997046591	0.000002953409	0.000002799610
4.646464646465	10.000000000000	30.000000000000	29.922843573700	29.611258356548	9.999997038875	0.000002961125	0.000002828476
4.848484848485	10.000000000000	30.000000000000	29.935621290564	29.675637059546	9.999997032437	0.000002967563	0.000002853350
5.050505050505	10.000000000000	30.000000000000	29.946282916052	29.729354138122	9.999997027066	0.000002972934	0.000002874750
5.252525252525	10.000000000000	30.000000000000	29.955479277000	29.773874856670	9.999997022614	0.000002977386	0.000002893077
5.454545454545	10.000000000000	30.000000000000	29.962802849452	29.811072003499	9.999997018894	0.000002981106	0.000002908804
5.656565656566	10.000000000000	30.000000000000	29.968921708461	29.842150291930	9.999997015786	0.000002984214	0.000002922282
5.858585858586	10.000000000000	30.000000000000	29.974034027050	29.868116262284	9.999997013189	0.000002986811	0.000002933820
6.060606060606	10.000000000000	30.000000000000	29.978305379161	29.889810880953	9.999997011020	0.000002988980	0.000002943687
6.262626262626	10.000000000000	30.000000000000	29.981874102147	29.907936776994	9.999997009207	0.000002990793	0.000002952116
6.464646464646	10.000000000000	30.000000000000	29.984855777134	29.923080998345	9.999997007693	0.000002992307	0.000002959310
6.666666666667	10.000000000000	30.000000000000	29.987346972378	29.935734024702	9.999997006428	0.000002993572	0.000002965445
6.868686868687	10.000000000000	30.000000000000	29.989428370843	29.946305652801	9.999997005370	0.000002994630	0.000002970672
7.070707070707	10.000000000000	30.000000000000	29.991167383304	29.955138268614	9.999997004487	0.000002995513	0.000002975123
7.272727272727	10.000000000000	30.000000000000	29.992620331593	29.962517936283	9.999997003749	0.000002996251	0.000002978909
7.474747474747	10.000000000000	30.000000000000	29.993834272711	29.968683662955	9.999997003133	0.000002996867	0.000002982128
7.676767676768	10.000000000000	30.000000000000	29.994848522873	29.973835139567	9.999997002617	0.000002997383	0.000002984863
7.878787878788	10.000000000000	30.000000000000	29.995695930854	29.978139208283	9.999997002187	0.000002997813	0.000002987186
8.080808080808	10.000000000000	30.000000000000	29.996403941868	29.981735266056	9.999997001827	0.000002998173	0.000002989157
8.282828282828	10.000000000000	30.000000000000	29.996995486445	29.984739779310	9.999997001527	0.000002998473	0.000002990828
8.484848484848	10.000000000000	30.000000000000	29.997489723089	29.987250055971	9.999997001276	0.000002998724	0.000002992245
8.686868686869	10.000000000000	30.000000000000	29.997902658764	29.989347396997	9.999997001066	0.000002998934	0.000002993446
8.888888888889	10.000000000000	30.000000000000	29.998247667323	29.991099729498	9.999997000891	0.000002999109	0.000002994462
9.090909090909	10.000000000000	30.000000000000	29.998535922645	29.992563806707	9.999997000745	0.000002999255	0.000002995323
9.292929292929	10.000000000000	30.000000000000	29.998776760526	29.993787046059	9.999997000622	0.000002999378	0.000002996051
9.494949494949	10.000000000000	30.000000000000	29.998977981043	29.994809064913	9.999997000520	0.000002999480	0.000002996667
9.696969696970	10.000000000000	30.000000000000	29.999146101176	29.995662963652	9.999997000435	0.000002999565	0.000002997187
9.898989898990	10.000000000000	30.000000000000	29.999286565874	29.996376397706	9.999997000363	0.000002999637	0.000002997628
10.101010101010	10.000000000000	0.000000000000	4.975773204378	25.020603690885	9.999997497920	0.000002502080	0.000002947476
10.303030303030	10.000000000000	0.000000000000	4.148863498927	20.871740606850	9.999997912810	0.000002087190	0.000002823908
10.505050505051	10.000000000000	0.000000000000	3.459422298515	17.412318654278	9.999998258754	0.000001741246	0.000002654094
10.707070707071	10.000000000000	0.000000000000	2.884565252485	14.527753690257	9.999998547213	0.000001452787	0.000002457947
10.909090909091	10.000000000000	0.000000000000	2.405883722479	12.121870208366	9.999998787803	0.000001212197	0.000002249832
11.111111111111	10.000000000000	0.000000000000	2.007454892347	10.114415516766	9.999998988550	0.000001011450	0.000002039865
11.313131313131	10.000000000000	0.000000000000	1.675008275402	8.439407408867	9.999999156053	0.000000843947	0.000001834984
11.515151515152	10.000000000000	0.000000000000	1.397616819865	7.041790728761	9.999999295815	0.000000704185	0.000001639765
11.717171717172	10.000000000000	0.000000000000	1.166163059524	5.875627785856	9.999999412433	0.000000587567	0.000001457038
11.919191919192	10.000000000000	0.000000000000	0.973039435465	4.902588447697	9.999999509737	0.000000490263	0.000001288356
12.121212121212	10.000000000000	0.000000000000	0.811898246337	4.090690282551	9.999999590928	0.000000409072	0.000001134353
12.323232323232	10.000000000000	0.000000000000	0.677450861158	3.413239489140	9.999999658673	0.000000341327	0.000000995018
12.525252525253	10.000000000000	0.000000000000	0.565259619170	2.847979926497	9.999999715200	0.000000284800	0.000000869901
12.727272727273	10.000000000000	0.000000000000	0.471648137723	2.376331835939	9.999999762365	0.000000237635	0.000000758262
12.929292929293	10.000000000000	0.000000000000	0.393539460937	1.982792414357	9.999999801719	0.000000198281	0.000000659193
13.131313131313	10.000000000000	0.000000000000	0.328366201258	1.654426245936	9.999999834556	0.000000165444	0.000000571692
13.333333333333	10.000000000000	0.000000000000	0.273986150838	1.380440122496	9.999999861955	0.000000138045	0.000000494726
13.535353535354	10.000000000000	0.000000000000	0.228611868649	1.151828276709	9.999999884816	0.000000115184	0.000000427273
13.737373737374	10.000000000000	0.000000000000	0.190751927889	0.961076367895	9.999999903892	0.000000096108	0.000000368348
13.939393939394	10.000000000000	0.000000000000	0.159161893948	0.801914489863	9.999999919808	0.000000080192	0.000000317021
14.141414141414	10.000000000000	0.000000000000	0.132803420487	0.669111082657	9.999999933088	0.000000066912	0.000000272428
14.343434343434	10.000000000000	0.000000000000	0.110810119515	0.558300974224	9.999999944169	0.000000055831	0.000000233777
14.545454545455	10.000000000000	0.000000000000	0.092459083824	0.465841899646	9.999999953415	0.000000046585	0.000000200346
14.747474747475	10.000000000000	0.000000000000	0.077147125362	0.388694781999	9.999999961130	0.000000038870	0.000000171487
14.949494949495	10.000000000000	0.000000000000	0.064370948807	0.324323839629	9.999999967567	0.000000032433	0.000000146618
15.151515151515	10.000000000000	0.000000000000	0.053710608541	0.270613236459	9.999999972938	0.000000027062	0.000000125224
15.353535353535	10.000000000000	0.000000000000	0.044515356184	0.226097884727	9.999999977390	0.000000022610	0.000000106900
15.555555555556	10.000000000000	0.000000000000	0.037192666562	0.188905221884	9.999999981109	0.000000018891	0.000000091177
15.757575757576	10.000000000000	0.000000000000	0.031074545158	0.157830679833	9.999999984217	0.000000015783	0.000000077702
15.959595959596	10.000000000000	0.000000000000	0.025962842842	0.131867839588	9.999999986813	0.000000013187	0.000000066167
16.161616161616	10.000000000000	0.000000000000	0.021692005628	0.110175836129	9.999999988982	0.000000011018	0.000000056302
16.363636363636	10.000000000000	0.000000000000	0.018123712839	0.092052125103	9.999999990795	0.000000009205	0.000000047874
16.565656565657	10.000000000000	0.000000000000	0.015142397282	0.076909729335	9.999999992309	0.000000007691	0.000000040682
16.767676767677	10.000000000000	0.000000000000	0.012651502343	0.064258228257	9.999999993574	0.000000006426	0.000000034548
16.969696969697	10.000000000000	0.000000000000	0.010570354783	0.053687874531	9.999999994631	0.000000005369	0.000000029322
17.171717171717	10.000000000000	0.000000000000	0.008831551955	0.044856323459	9.999999995514	0.000000004486	0.000000024872
17.373737373737	10.000000000000	0.000000000000	0.007378778813	0.037477545384	9.999999996252	0.000000003748	0.000000021086
17.575757575758	10.000000000000	0.000000000000	0.006164984032	0.031312561969	9.999999996869	0.000000003131	0.000000017868
17.777777777778	10.000000000000	0.000000000000	0.005150856134	0.026161706349	9.999999997384	0.000000002616	0.000000015133
17.979797979798	10.000000000000	0.000000000000	0.004303550306	0.021858156474	9.999999997814	0.000000002186	0.000000012811
18.181818181818	10.000000000000	0.000000000000	0.003595624640	0.018262532194	9.999999998174	0.000000001826	0.000000010841
18.383838383838	10.000000000000	0.000000000000	0.003004151371	0.015258381123	9.999999998474	0.000000001526	0.000000009170
18.585858585859	10.000000000000	0.000000000000	0.002509974306	0.012748407068	9.999999998725	0.000000001275	0.000000007753
18.787878787879	10.000000000000	0.000000000000	0.002097088409	0.010651318869	9.999999998935	0.000000001065	0.000000006553
18.989898989899	10.000000000000	0.000000000000	0.001752121439	0.008899197605	9.999999999110	0.000000000890	0.000000005536
19.191919191919	10.000000000000	0.000000000000	0.001463900866	0.007435296886	9.999999999256	0.000000000744	0.000000004676
19.393939393939	10.000000000000	0.000000000000	0.001223092017	0.006212204991	9.999999999379	0.000000000621	0.000000003947
19.595959595960	10.000000000000	0.000000000000	0.001021895756	0.005190309337	9.999999999481	0.000000000519	0.000000003332
19.797979797980	10.000000000000	0.000000000000	0.000853795889	0.004336513534	9.999999999566	0.000000000434	0.000000002811
20.000000000000	10.000000000000	0.000000000000	0.000713348124	0.003623165481	9.999999999638	0.000000000362	0.000000002371
