# Supplementary material for: Isothermal titration calorimetry and surface plasmon resonance analysis using the dynamic approach
Source: Biochem Biophys Rep. 2019 Dec 17;21:100712. doi: 10.1016/j.bbrep.2019.100712 (PMC6926116; doi:10.1016/j.bbrep.2019.100712)
Supplement: Multimedia component 2 [file mmc2.zip › Figure_4/No_Leakage/SPR_plots]

Time(s)	RU[1.00000 ug]	RU[5.00000 ug]	RU[7.00000 ug]	RU[10.00000 ug]	RU[15.00000 ug]	RU[20.00000 ug]	RU[25.00000 ug]	RU[30.00000 ug]	0.000000000000	0.000000001694	0.000000008473	0.000000011862	0.000000016946	0.000000025418	0.000000033797	0.000000042161	0.000000050525
0.202020202020	0.000000005822	0.000000029111	0.000000040756	0.000000058223	0.000000087335	0.000000116395	0.000000145402	0.000000174407
0.404040404040	0.000000011485	0.000000057424	0.000000080395	0.000000114849	0.000000172274	0.000000229701	0.000000287102	0.000000344487
0.606060606061	0.000000018023	0.000000090116	0.000000126162	0.000000180232	0.000000270348	0.000000360502	0.000000450681	0.000000540858
0.808080808081	0.000000024961	0.000000124805	0.000000174727	0.000000249611	0.000000374417	0.000000499284	0.000000624209	0.000000749163
1.010101010101	0.000000031962	0.000000159809	0.000000223733	0.000000319618	0.000000479428	0.000000639313	0.000000799276	0.000000959288
1.212121212121	0.000000038794	0.000000193969	0.000000271556	0.000000387937	0.000000581907	0.000000775959	0.000000970101	0.000001164304
1.414141414141	0.000000045294	0.000000226520	0.000000317128	0.000000453040	0.000000679560	0.000000906166	0.000001132867	0.000001359636
1.616161616162	0.000000051373	0.000000256991	0.000000359787	0.000000513980	0.000000770971	0.000001028046	0.000001285217	0.000001542458
1.818181818182	0.000000056984	0.000000285120	0.000000399168	0.000000570240	0.000000855359	0.000001140560	0.000001425856	0.000001711220
2.020202020202	0.000000062106	0.000000310803	0.000000435124	0.000000621605	0.000000932407	0.000001243286	0.000001554255	0.000001865291
2.222222222222	0.000000066741	0.000000334040	0.000000467656	0.000000668080	0.000001002119	0.000001336230	0.000001670424	0.000002004682
2.424242424242	0.000000070904	0.000000354907	0.000000496870	0.000000709813	0.000001064719	0.000001419691	0.000001774740	0.000002129848
2.626262626263	0.000000074620	0.000000373526	0.000000522937	0.000000747052	0.000001120577	0.000001494162	0.000001867817	0.000002241526
2.828282828283	0.000000077920	0.000000390050	0.000000546069	0.000000780098	0.000001170147	0.000001560248	0.000001950414	0.000002340629
3.030303030303	0.000000080836	0.000000404644	0.000000566501	0.000000809286	0.000001213929	0.000001618619	0.000002023367	0.000002428159
3.232323232323	0.000000083402	0.000000417446	0.000000584473	0.000000834960	0.000001252440	0.000001669962	0.000002087535	0.000002505148
3.434343434343	0.000000085653	0.000000428667	0.000000600223	0.000000857461	0.000001286192	0.000001714959	0.000002143772	0.000002572621
3.636363636364	0.000000087621	0.000000438472	0.000000613945	0.000000877118	0.000001315677	0.000001754268	0.000002192900	0.000002631563
3.838383838384	0.000000089336	0.000000447014	0.000000625899	0.000000894240	0.000001341360	0.000001788509	0.000002235692	0.000002682904
4.040404040404	0.000000090828	0.000000454439	0.000000636287	0.000000909074	0.000001363674	0.000001818257	0.000002272871	0.000002727509
4.242424242424	0.000000092122	0.000000460877	0.000000645294	0.000000921934	0.000001383015	0.000001844042	0.000002305096	0.000002766170
4.444444444444	0.000000093242	0.000000466448	0.000000653087	0.000000933059	0.000001399695	0.000001866344	0.000002332968	0.000002799610
4.646464646465	0.000000094210	0.000000471260	0.000000659817	0.000000942667	0.000001414098	0.000001885596	0.000002357028	0.000002828476
4.848484848485	0.000000095045	0.000000475409	0.000000665620	0.000000950950	0.000001426512	0.000001902137	0.000002377761	0.000002853350
5.050505050505	0.000000095764	0.000000478981	0.000000670615	0.000000958079	0.000001437197	0.000001916372	0.000002395545	0.000002874750
5.252525252525	0.000000096382	0.000000482051	0.000000674909	0.000000964206	0.000001446380	0.000001928604	0.000002410826	0.000002893077
5.454545454545	0.000000096913	0.000000484687	0.000000678594	0.000000969465	0.000001454260	0.000001939101	0.000002423940	0.000002908804
5.656565656566	0.000000097368	0.000000486946	0.000000681754	0.000000973974	0.000001461016	0.000001948098	0.000002435179	0.000002922282
5.858585858586	0.000000097758	0.000000488882	0.000000684460	0.000000977834	0.000001466800	0.000001955801	0.000002444800	0.000002933820
6.060606060606	0.000000098091	0.000000490537	0.000000686774	0.000000981136	0.000001471746	0.000001962388	0.000002453029	0.000002943687
6.262626262626	0.000000098376	0.000000491952	0.000000688752	0.000000983957	0.000001475973	0.000001968016	0.000002460058	0.000002952116
6.464646464646	0.000000098620	0.000000493159	0.000000690440	0.000000986366	0.000001479581	0.000001972820	0.000002466059	0.000002959310
6.666666666667	0.000000098828	0.000000494190	0.000000691880	0.000000988420	0.000001482658	0.000001976917	0.000002471175	0.000002965445
6.868686868687	0.000000099005	0.000000495068	0.000000693107	0.000000990170	0.000001485280	0.000001980408	0.000002475535	0.000002970672
7.070707070707	0.000000099155	0.000000495815	0.000000694152	0.000000991661	0.000001487513	0.000001983381	0.000002479247	0.000002975123
7.272727272727	0.000000099284	0.000000496452	0.000000695042	0.000000992930	0.000001489413	0.000001985909	0.000002482406	0.000002978909
7.474747474747	0.000000099393	0.000000496993	0.000000695798	0.000000994008	0.000001491028	0.000001988060	0.000002485091	0.000002982128
7.676767676768	0.000000099486	0.000000497453	0.000000696441	0.000000994925	0.000001492401	0.000001989887	0.000002487372	0.000002984863
7.878787878788	0.000000099565	0.000000497843	0.000000696986	0.000000995703	0.000001493566	0.000001991438	0.000002489309	0.000002987186
8.080808080808	0.000000099631	0.000000498175	0.000000697450	0.000000996364	0.000001494555	0.000001992755	0.000002490954	0.000002989157
8.282828282828	0.000000099688	0.000000498456	0.000000697843	0.000000996924	0.000001495394	0.000001993871	0.000002492348	0.000002990828
8.484848484848	0.000000099736	0.000000498694	0.000000698176	0.000000997399	0.000001496106	0.000001994818	0.000002493530	0.000002992245
8.686868686869	0.000000099777	0.000000498896	0.000000698458	0.000000997801	0.000001496708	0.000001995620	0.000002494532	0.000002993446
8.888888888889	0.000000099812	0.000000499067	0.000000698697	0.000000998142	0.000001497219	0.000001996299	0.000002495380	0.000002994462
9.090909090909	0.000000099841	0.000000499212	0.000000698899	0.000000998431	0.000001497651	0.000001996874	0.000002496098	0.000002995323
9.292929292929	0.000000099866	0.000000499335	0.000000699071	0.000000998675	0.000001498017	0.000001997361	0.000002496705	0.000002996051
9.494949494949	0.000000099887	0.000000499439	0.000000699216	0.000000998882	0.000001498326	0.000001997773	0.000002497219	0.000002996667
9.696969696970	0.000000099904	0.000000499526	0.000000699338	0.000000999056	0.000001498587	0.000001998120	0.000002497653	0.000002997187
9.898989898990	0.000000099919	0.000000499600	0.000000699442	0.000000999204	0.000001498808	0.000001998415	0.000002498021	0.000002997628
10.101010101010	0.000000098238	0.000000491190	0.000000687667	0.000000982384	0.000001473577	0.000001964867	0.000002456171	0.000002947476
10.303030303030	0.000000094120	0.000000470605	0.000000658847	0.000000941211	0.000001411819	0.000001882479	0.000002353193	0.000002823908
10.505050505051	0.000000088467	0.000000442337	0.000000619271	0.000000884674	0.000001327013	0.000001769351	0.000002211714	0.000002654094
10.707070707071	0.000000081936	0.000000409683	0.000000573557	0.000000819367	0.000001229051	0.000001638699	0.000002048322	0.000002457947
10.909090909091	0.000000075005	0.000000375025	0.000000525036	0.000000750051	0.000001125078	0.000001500044	0.000001874952	0.000002249832
11.111111111111	0.000000068009	0.000000340048	0.000000476068	0.000000680098	0.000001020147	0.000001360122	0.000001700018	0.000002039865
11.313131313131	0.000000061182	0.000000305911	0.000000428276	0.000000611824	0.000000917735	0.000001223565	0.000001529305	0.000001834984
11.515151515152	0.000000054686	0.000000273379	0.000000382731	0.000000546759	0.000000820139	0.000001093434	0.000001366633	0.000001639765
11.717171717172	0.000000048609	0.000000242924	0.000000340095	0.000000485850	0.000000728776	0.000000971618	0.000001214363	0.000001457038
11.919191919192	0.000000043002	0.000000214808	0.000000300732	0.000000429618	0.000000644428	0.000000859157	0.000001073791	0.000001288356
12.121212121212	0.000000037882	0.000000189137	0.000000264792	0.000000378275	0.000000567414	0.000000756476	0.000000945448	0.000001134353
12.323232323232	0.000000033249	0.000000165909	0.000000232273	0.000000331820	0.000000497731	0.000000663570	0.000000829326	0.000000995018
12.525252525253	0.000000029087	0.000000145050	0.000000203071	0.000000290102	0.000000435154	0.000000580141	0.000000725050	0.000000869901
12.727272727273	0.000000025373	0.000000126438	0.000000177014	0.000000252877	0.000000379317	0.000000505697	0.000000632007	0.000000758262
12.929292929293	0.000000022074	0.000000109920	0.000000153889	0.000000219842	0.000000329764	0.000000439633	0.000000549437	0.000000659193
13.131313131313	0.000000019159	0.000000095331	0.000000133464	0.000000190664	0.000000285996	0.000000381281	0.000000476509	0.000000571692
13.333333333333	0.000000016593	0.000000082533	0.000000115498	0.000000164998	0.000000247497	0.000000329954	0.000000412360	0.000000494726
13.535353535354	0.000000014343	0.000000071315	0.000000099752	0.000000142503	0.000000213755	0.000000284970	0.000000356139	0.000000427273
13.737373737374	0.000000012376	0.000000061513	0.000000086034	0.000000122852	0.000000184279	0.000000245673	0.000000307026	0.000000368348
13.939393939394	0.000000010661	0.000000052973	0.000000074084	0.000000105735	0.000000158603	0.000000211442	0.000000264245	0.000000317021
14.141414141414	0.000000009170	0.000000045551	0.000000063699	0.000000090905	0.000000136295	0.000000181701	0.000000227077	0.000000272428
14.343434343434	0.000000007876	0.000000039115	0.000000054694	0.000000078049	0.000000116959	0.000000155923	0.000000194861	0.000000233777
14.545454545455	0.000000006756	0.000000033545	0.000000046903	0.000000066926	0.000000100283	0.000000133627	0.000000166995	0.000000200346
14.747474747475	0.000000005789	0.000000028734	0.000000040174	0.000000057320	0.000000085884	0.000000114379	0.000000142941	0.000000171487
14.949494949495	0.000000004954	0.000000024586	0.000000034372	0.000000049040	0.000000073472	0.000000097842	0.000000122213	0.000000146618
15.151515151515	0.000000004235	0.000000021015	0.000000029378	0.000000041912	0.000000062790	0.000000083611	0.000000104433	0.000000125224
15.353535353535	0.000000003617	0.000000017945	0.000000025086	0.000000035787	0.000000053609	0.000000071382	0.000000089155	0.000000106900
15.555555555556	0.000000003087	0.000000015310	0.000000021401	0.000000030529	0.000000045730	0.000000060887	0.000000076045	0.000000091177
15.757575757576	0.000000002632	0.000000013051	0.000000018242	0.000000026021	0.000000038976	0.000000051892	0.000000064808	0.000000077702
15.959595959596	0.000000002242	0.000000011116	0.000000015537	0.000000022162	0.000000033194	0.000000044190	0.000000055188	0.000000066167
16.161616161616	0.000000001908	0.000000009461	0.000000013223	0.000000018861	0.000000028248	0.000000037604	0.000000046962	0.000000056302
16.363636363636	0.000000001623	0.000000008047	0.000000011246	0.000000016040	0.000000024022	0.000000031977	0.000000039933	0.000000047874
16.565656565657	0.000000001380	0.000000006839	0.000000009558	0.000000013632	0.000000020415	0.000000027174	0.000000033935	0.000000040682
16.767676767677	0.000000001172	0.000000005809	0.000000008118	0.000000011578	0.000000017339	0.000000023078	0.000000028819	0.000000034548
16.969696969697	0.000000000995	0.000000004931	0.000000006891	0.000000009828	0.000000014717	0.000000019588	0.000000024460	0.000000029322
17.171717171717	0.000000000844	0.000000004184	0.000000005846	0.000000008337	0.000000012485	0.000000016616	0.000000020748	0.000000024872
17.373737373737	0.000000000716	0.000000003548	0.000000004957	0.000000007069	0.000000010585	0.000000014088	0.000000017591	0.000000021086
17.575757575758	0.000000000607	0.000000003007	0.000000004201	0.000000005991	0.000000008970	0.000000011938	0.000000014906	0.000000017868
17.777777777778	0.000000000514	0.000000002547	0.000000003559	0.000000005074	0.000000007598	0.000000010111	0.000000012625	0.000000015133
17.979797979798	0.000000000435	0.000000002156	0.000000003013	0.000000004296	0.000000006433	0.000000008560	0.000000010688	0.000000012811
18.181818181818	0.000000000368	0.000000001825	0.000000002550	0.000000003636	0.000000005443	0.000000007244	0.000000009044	0.000000010841
18.383838383838	0.000000000312	0.000000001544	0.000000002157	0.000000003076	0.000000004605	0.000000006127	0.000000007650	0.000000009170
18.585858585859	0.000000000264	0.000000001305	0.000000001824	0.000000002601	0.000000003893	0.000000005181	0.000000006468	0.000000007753
18.787878787879	0.000000000223	0.000000001103	0.000000001542	0.000000002198	0.000000003291	0.000000004379	0.000000005467	0.000000006553
18.989898989899	0.000000000188	0.000000000932	0.000000001303	0.000000001857	0.000000002780	0.000000003700	0.000000004619	0.000000005536
19.191919191919	0.000000000159	0.000000000788	0.000000001100	0.000000001569	0.000000002348	0.000000003125	0.000000003901	0.000000004676
19.393939393939	0.000000000134	0.000000000665	0.000000000929	0.000000001325	0.000000001983	0.000000002638	0.000000003294	0.000000003947
19.595959595960	0.000000000113	0.000000000561	0.000000000784	0.000000001118	0.000000001674	0.000000002227	0.000000002780	0.000000003332
19.797979797980	0.000000000096	0.000000000474	0.000000000662	0.000000000943	0.000000001412	0.000000001879	0.000000002346	0.000000002811
20.000000000000	0.000000000081	0.000000000400	0.000000000558	0.000000000796	0.000000001191	0.000000001585	0.000000001979	0.000000002371
