# Supplementary material for: Isothermal titration calorimetry and surface plasmon resonance analysis using the dynamic approach
Source: Biochem Biophys Rep. 2019 Dec 17;21:100712. doi: 10.1016/j.bbrep.2019.100712 (PMC6926116; doi:10.1016/j.bbrep.2019.100712)
Supplement: Multimedia component 2 [file mmc2.zip › Figure_4/No_Leakage/Two_state.m]

% Two state simulation

clear;
clc;


% Experimental setup

Initial_Prot_conc=10; 		% uM
%Initial_Lig_conc=[1 5 10 20 40 80 160 320]; 	% uM
Initial_Lig_conc=[1 5 7 10 15 20 25 30]; 	% uM


MICRO=power(10,-6);
MILLI=power(10,-3);

MICRO_INV=power(10,6);
MILLI_INV=power(10,3);

Rate_of_inletflow_1=1; % 1ml/min
Rate_of_outletflow_1=1; % 1ml/min

Rate_of_inletflow_2=1; % 1ml/min
Rate_of_outletflow_2=1; % 1ml/min


% Fit parameters
N=1;
K1=power(10,9);		% Binding equilibrium constant of Lig-Protein interaction
K_on=power(10,5);
K_off=K1/K_on;

K_on=power(10,3);
K_off=power(10,5);


% Differential parameters
Diffeq_no=5;
Rate_const_no=4;
Stoichiometry_no=1;
Custom_RelTol=1e-8;
Custom_AbsTol=1e-8;
Max_time=20; %sec
Dissociation_fraction_time=0.5; % in fraction from the start of the expt
Dissociation_start_time=Max_time*Dissociation_fraction_time;
Lig_leak_rate=100000000;
Lig_basal_percent=20; % percentage
Time_points=100;
Time_interval=Max_time/(Time_points-1);


K=size(20,1);
Y_init=size(1,Diffeq_no);
Y_tol=zeros(1,Diffeq_no);


for k = 1:Diffeq_no
Y_tol(1,k)=Custom_AbsTol;
end


Lig_size=size(Initial_Lig_conc);
Max_Lig_no=Lig_size(1,2);


% Default parameters


L=zeros(Time_points,Max_Lig_no);			% Ligand in solution
L_1=zeros(Time_points,Max_Lig_no);		% Free ligand available for interaction
P=zeros(Time_points,Max_Lig_no);			% Free protein available for interaction
PL=zeros(Time_points,Max_Lig_no);		% Bound protein
PL_1=zeros(Time_points,Max_Lig_no);		% Response eliciting bound protein

% Initial conditions
L_T=zeros(Time_points,Max_Lig_no);
P_T=zeros(Time_points,Max_Lig_no);		% Fraction of bound protein i.e. [PL]/P_total
Time=zeros(Time_points,Max_Lig_no);


for j=1:Max_Lig_no


% calculate Q value in three steps


for i=1:Time_points

	Time(i,j)=(i-1)*Time_interval;

	if Time(i,j) <= Dissociation_start_time
	L_T(i,j)=Initial_Lig_conc(1,j)*MICRO;
	else
	t=Time(i,j)-Dissociation_start_time;
	% L_T(i,j)=Initial_Lig_conc(1,j)*MICRO*Lig_basal_percent/100+Initial_Lig_conc(1,j)*MICRO*(1-Lig_basal_percent/100)*exp(-Lig_leak_rate*t);
	L_T(i,j)=0;
	end
	

	P_T(i,j)=Initial_Prot_conc*MICRO;


	% Differential model
	K(1,1)=Rate_of_inletflow_1;			% Lig time response
	K(2,1)=Rate_of_outletflow_1;			%
	K(3,1)=K_on;			% k1/k_1
	K(4,1)=K_off;		% 1
	K(5,1)=Rate_of_inletflow_2;			% Complex detector time response
	K(6,1)=Rate_of_outletflow_2;			%n;
	K(7,1)=N;					%N;

	% (II) P, PL, L concentration 

	options = odeset('RelTol',Custom_RelTol,'AbsTol',Y_tol);

	if i==1

		Y_init(1,1)=L_T(i,j);
		Y_init(1,2)=0;
		Y_init(1,3)=P_T(i,j);
		Y_init(1,4)=0;
		Y_init(1,5)=0;


		
	else


		Y_init(1,1)=L_T(i,j);
		Y_init(1,2)=L_1(i-1,j);
		Y_init(1,3)=P(i-1,j);
		Y_init(1,4)=PL(i-1,j);
		Y_init(1,5)=PL_1(i-1,j);


	end


		[T,Y] = ode15s(@Twostate_ODE,[Time_interval*(i-1) Time_interval*(i)],Y_init(1,:),options,K);


		L(i,j)=Y(end,1);				
		L_1(i,j)=Y(end,2);				
		P(i,j)=Y(end,3);				
		PL(i,j)=Y(end,4);			
		PL_1(i,j)=Y(end,5);		


	
end % Time

	if j ==1
	figure();
	plot(Time(:,j),PL_1(:,j),'r-','LineWidth',1.5);
	else
	hold on
	plot(Time(:,j),PL_1(:,j),'r-','LineWidth',1.5);
	end
	


end % Lig conc
	saveas(gcf, sprintf('Kinetics(P,PL,L)'), 'pdf');

	hold off


outfile=fopen('All_results','w');
fprintf(outfile,'Time(s)\tP_T(uM)\tL_T(uM)\tL(uM)\tL_1(uM)\tP(uM)\tPL(uM)\tPL_1(uM)\n');
for j=1:Max_Lig_no
for i=1:Time_points
fprintf(outfile,'%.12f\t%.12f\t%.12f\t%.12f\t%.12f\t%.12f\t%.12f\t%.12f\n',Time(i,j),P_T(i,j)*MICRO_INV,L_T(i,j)*MICRO_INV,L(i,j)*MICRO_INV,L_1(i,j)*MICRO_INV,P(i,j)*MICRO_INV,PL(i,j)*MICRO_INV,PL_1(i,j)*MICRO_INV);
end
end
fclose(outfile);


outfile=fopen('SPR_plots','w');
	fprintf(outfile,'Time(s)\t');
	for j=1:Max_Lig_no
	fprintf(outfile,'RU[%0.5f ug]\t',Initial_Lig_conc(1,j));
	end

	for i=1:Time_points
	fprintf(outfile,'%.12f\t',Time(i,j));
	for j=1:Max_Lig_no
	fprintf(outfile,'%.12f\t',PL_1(i,j)*MICRO_INV);
	end
	fprintf(outfile,'\n');
	end
fclose(outfile);
