# Supplementary material for: Isothermal titration calorimetry and surface plasmon resonance analysis using the dynamic approach
Source: Biochem Biophys Rep. 2019 Dec 17;21:100712. doi: 10.1016/j.bbrep.2019.100712 (PMC6926116; doi:10.1016/j.bbrep.2019.100712)
Supplement: Multimedia component 2 [file mmc2.zip › Figure_4/No_Leakage/Untitled 1.ods]

## Sheet: Sheet1
Time(s)	RU	1	ug	RU	5	ug	RU	7	ug	RU	10	ug	RU	15	ug	RU	20	ug	RU	25	ug	RU	30	ug	0	1.694E-09	8.473E-09	1.1862E-08	1.6946E-08	2.5418E-08	3.3797E-08	4.2161E-08	5.0525E-08
0.202020202	5.822E-09	2.9111E-08	4.0756E-08	5.8223E-08	8.7335E-08	1.16395E-07	1.45402E-07	1.74407E-07
0.404040404	1.1485E-08	5.7424E-08	8.0395E-08	1.14849E-07	1.72274E-07	2.29701E-07	2.87102E-07	3.44487E-07
0.6060606061	0.000000018	9.0116E-08	1.26162E-07	1.80232E-07	2.70348E-07	3.60502E-07	4.50681E-07	5.40858E-07
0.8080808081	0.000000025	1.24805E-07	1.74727E-07	2.49611E-07	3.74417E-07	4.99284E-07	6.24209E-07	7.49163E-07
1.0101010101	0.000000032	1.59809E-07	2.23733E-07	3.19618E-07	4.79428E-07	6.39313E-07	7.99276E-07	9.59288E-07
1.2121212121	3.8794E-08	0.000000194	2.71556E-07	3.87937E-07	5.81907E-07	0.000000776	9.70101E-07	1.164304E-06
1.4141414141	4.5294E-08	2.2652E-07	3.17128E-07	0.000000453	6.7956E-07	9.06166E-07	1.132867E-06	1.359636E-06
1.6161616162	5.1373E-08	0.000000257	3.59787E-07	0.000000514	0.000000771	0.000001028	1.285217E-06	1.542458E-06
1.8181818182	0.000000057	2.8512E-07	3.99168E-07	5.7024E-07	8.55359E-07	1.14056E-06	1.425856E-06	1.71122E-06
2.0202020202	6.2106E-08	3.10803E-07	4.35124E-07	6.21605E-07	9.32407E-07	1.243286E-06	1.554255E-06	1.865291E-06
2.2222222222	6.6741E-08	0.000000334	4.67656E-07	6.6808E-07	1.002119E-06	1.33623E-06	1.670424E-06	2.004682E-06
2.4242424242	7.0904E-08	3.54907E-07	4.9687E-07	7.09813E-07	1.064719E-06	1.419691E-06	1.77474E-06	2.129848E-06
2.6262626263	7.462E-08	3.73526E-07	5.22937E-07	7.47052E-07	1.120577E-06	1.494162E-06	1.867817E-06	2.241526E-06
2.8282828283	7.792E-08	3.9005E-07	5.46069E-07	7.80098E-07	1.170147E-06	1.560248E-06	1.950414E-06	2.340629E-06
3.0303030303	8.0836E-08	4.04644E-07	5.66501E-07	8.09286E-07	1.213929E-06	1.618619E-06	2.023367E-06	2.428159E-06
3.2323232323	8.3402E-08	4.17446E-07	5.84473E-07	0.000000835	1.25244E-06	0.00000167	2.087535E-06	2.505148E-06
3.4343434343	8.5653E-08	4.28667E-07	6.00223E-07	8.57461E-07	1.286192E-06	0.000001715	2.143772E-06	2.572621E-06
3.6363636364	8.7621E-08	4.38472E-07	6.13945E-07	8.77118E-07	1.315677E-06	1.754268E-06	2.1929E-06	2.631563E-06
3.8383838384	8.9336E-08	0.000000447	6.25899E-07	8.9424E-07	1.34136E-06	1.788509E-06	2.235692E-06	2.682904E-06
4.0404040404	9.0828E-08	4.54439E-07	6.36287E-07	9.09074E-07	1.363674E-06	1.818257E-06	2.272871E-06	2.727509E-06
4.2424242424	9.2122E-08	4.60877E-07	6.45294E-07	9.21934E-07	0.000001383	0.000001844	2.305096E-06	2.76617E-06
4.4444444444	9.3242E-08	4.66448E-07	6.53087E-07	9.33059E-07	1.399695E-06	1.866344E-06	0.000002333	2.79961E-06
4.6464646465	9.421E-08	4.7126E-07	6.59817E-07	9.42667E-07	1.414098E-06	1.885596E-06	0.000002357	2.828476E-06
4.8484848485	0.000000095	4.75409E-07	6.6562E-07	0.000000951	1.426512E-06	1.902137E-06	2.377761E-06	2.85335E-06
5.0505050505	9.5764E-08	0.000000479	6.70615E-07	9.58079E-07	1.437197E-06	1.916372E-06	2.395545E-06	2.87475E-06
5.2525252525	9.6382E-08	4.82051E-07	6.74909E-07	9.64206E-07	1.44638E-06	1.928604E-06	2.410826E-06	2.893077E-06
5.4545454545	9.6913E-08	4.84687E-07	6.78594E-07	9.69465E-07	1.45426E-06	1.939101E-06	2.42394E-06	2.908804E-06
5.6565656566	9.7368E-08	4.86946E-07	6.81754E-07	0.000000974	0.000001461	1.948098E-06	2.435179E-06	2.922282E-06
5.8585858586	9.7758E-08	4.88882E-07	6.8446E-07	9.77834E-07	1.4668E-06	1.955801E-06	2.4448E-06	2.93382E-06
6.0606060606	9.8091E-08	4.90537E-07	6.86774E-07	9.81136E-07	1.471746E-06	1.962388E-06	0.000002453	2.943687E-06
6.2626262626	9.8376E-08	0.000000492	6.88752E-07	0.000000984	0.000001476	0.000001968	2.460058E-06	2.952116E-06
6.4646464646	9.862E-08	4.93159E-07	6.9044E-07	9.86366E-07	1.479581E-06	1.97282E-06	2.466059E-06	2.95931E-06
6.6666666667	9.8828E-08	4.9419E-07	6.9188E-07	9.8842E-07	1.482658E-06	1.976917E-06	2.471175E-06	2.965445E-06
6.8686868687	0.000000099	4.95068E-07	6.93107E-07	9.9017E-07	1.48528E-06	1.980408E-06	2.475535E-06	2.970672E-06
7.0707070707	9.9155E-08	4.95815E-07	6.94152E-07	9.91661E-07	1.487513E-06	1.983381E-06	2.479247E-06	2.975123E-06
7.2727272727	9.9284E-08	4.96452E-07	0.000000695	9.9293E-07	1.489413E-06	1.985909E-06	2.482406E-06	2.978909E-06
7.4747474747	9.9393E-08	0.000000497	6.95798E-07	0.000000994	0.000001491	1.98806E-06	2.485091E-06	2.982128E-06
7.6767676768	9.9486E-08	4.97453E-07	6.96441E-07	9.94925E-07	1.492401E-06	1.989887E-06	2.487372E-06	2.984863E-06
7.8787878788	9.9565E-08	4.97843E-07	0.000000697	9.95703E-07	1.493566E-06	1.991438E-06	2.489309E-06	2.987186E-06
8.0808080808	9.9631E-08	4.98175E-07	6.9745E-07	9.96364E-07	1.494555E-06	1.992755E-06	0.000002491	2.989157E-06
8.2828282828	9.9688E-08	4.98456E-07	6.97843E-07	9.96924E-07	1.495394E-06	1.993871E-06	2.492348E-06	2.990828E-06
8.4848484848	9.9736E-08	4.98694E-07	6.98176E-07	9.97399E-07	1.496106E-06	1.994818E-06	2.49353E-06	2.992245E-06
8.6868686869	9.9777E-08	4.98896E-07	6.98458E-07	9.97801E-07	1.496708E-06	1.99562E-06	2.494532E-06	2.993446E-06
8.8888888889	9.9812E-08	4.99067E-07	6.98697E-07	9.98142E-07	1.497219E-06	1.996299E-06	2.49538E-06	2.994462E-06
9.0909090909	9.9841E-08	4.99212E-07	6.98899E-07	9.98431E-07	1.497651E-06	1.996874E-06	2.496098E-06	2.995323E-06
9.2929292929	9.9866E-08	4.99335E-07	6.99071E-07	9.98675E-07	0.000001498	1.997361E-06	2.496705E-06	2.996051E-06
9.4949494949	9.9887E-08	4.99439E-07	6.99216E-07	9.98882E-07	1.498326E-06	1.997773E-06	2.497219E-06	2.996667E-06
9.696969697	9.9904E-08	4.99526E-07	6.99338E-07	9.99056E-07	1.498587E-06	1.99812E-06	2.497653E-06	2.997187E-06
9.898989899	9.9919E-08	4.996E-07	6.99442E-07	9.99204E-07	1.498808E-06	1.998415E-06	0.000002498	2.997628E-06
10.101010101	9.8576E-08	4.92885E-07	0.00000069	9.85773E-07	1.478661E-06	1.971559E-06	2.464535E-06	2.957512E-06
10.303030303	9.5285E-08	4.76428E-07	0.000000667	9.52856E-07	1.429286E-06	1.90572E-06	2.382199E-06	2.858715E-06
10.5050505051	9.0764E-08	4.53822E-07	6.35351E-07	9.07644E-07	1.361468E-06	1.815292E-06	2.269116E-06	0.000002723
10.7070707071	8.5541E-08	4.27706E-07	5.98789E-07	8.55413E-07	1.283121E-06	1.710827E-06	2.138501E-06	2.566161E-06
10.9090909091	0.00000008	0.0000004	0.00000056	0.0000008	0.0000012	1.599945E-06	1.999877E-06	2.399774E-06
11.1111111111	7.4402E-08	0.000000372	5.20815E-07	0.000000744	0.000001116	0.000001488	0.00000186	2.231875E-06
11.3131313131	6.8948E-08	3.44705E-07	4.82587E-07	6.89411E-07	1.034117E-06	1.378818E-06	1.723447E-06	0.000002068
11.5151515152	6.3755E-08	3.18683E-07	4.46156E-07	6.37367E-07	9.56051E-07	1.274729E-06	1.593334E-06	1.91188E-06
11.7171717172	5.8897E-08	2.94322E-07	4.12052E-07	5.88646E-07	0.000000883	1.177289E-06	1.471534E-06	1.76572E-06
11.9191919192	5.4412E-08	2.71832E-07	3.80566E-07	5.43666E-07	8.155E-07	1.087328E-06	1.359086E-06	1.630786E-06
12.1212121212	5.0317E-08	2.51297E-07	3.51817E-07	5.02596E-07	7.53895E-07	1.005189E-06	1.256417E-06	1.507589E-06
12.3232323232	4.6611E-08	2.32717E-07	3.25804E-07	4.65436E-07	6.98154E-07	9.30868E-07	1.163521E-06	1.396121E-06
12.5252525253	4.3282E-08	0.000000216	3.02445E-07	4.32065E-07	6.48098E-07	8.64126E-07	1.080099E-06	0.000001296
12.7272727273	4.0309E-08	2.01143E-07	2.81601E-07	4.02287E-07	6.03432E-07	8.04572E-07	1.005662E-06	1.206708E-06
12.9292929293	3.767E-08	1.8793E-07	2.63103E-07	3.75862E-07	5.63793E-07	7.51721E-07	9.39603E-07	1.127446E-06
13.1313131313	3.5337E-08	1.7629E-07	2.46764E-07	3.52521E-07	5.28782E-07	0.000000705	8.81256E-07	1.057438E-06
13.3333333333	3.3284E-08	1.66051E-07	2.32392E-07	0.000000332	0.000000498	0.000000664	8.29933E-07	9.95858E-07
13.5353535354	3.1483E-08	1.57077E-07	2.19831E-07	0.000000314	0.000000471	0.000000628	0.000000785	9.41888E-07
13.7373737374	2.9908E-08	1.49234E-07	2.08856E-07	2.98276E-07	4.47414E-07	5.9655E-07	7.45658E-07	8.94741E-07
13.9393939394	2.8535E-08	1.42401E-07	1.99294E-07	2.84621E-07	4.26875E-07	5.69164E-07	7.11429E-07	8.53672E-07
14.1414141414	2.7342E-08	1.36461E-07	0.000000191	2.72756E-07	0.000000409	5.45371E-07	6.81691E-07	0.000000818
14.3434343434	2.6306E-08	1.3131E-07	1.83779E-07	2.62469E-07	3.93606E-07	5.24747E-07	6.55914E-07	7.87065E-07
14.5454545455	2.541E-08	1.26853E-07	1.77544E-07	2.53568E-07	3.80263E-07	0.000000507	6.33619E-07	7.60315E-07
14.7474747475	2.4635E-08	0.000000123	1.72158E-07	2.45882E-07	3.68741E-07	4.91603E-07	6.14373E-07	7.37223E-07
14.9494949495	0.000000024	1.19682E-07	1.67515E-07	2.39255E-07	3.58809E-07	4.78365E-07	5.97837E-07	7.17324E-07
15.1515151515	2.3391E-08	1.16824E-07	1.63518E-07	2.3355E-07	3.5026E-07	0.000000467	5.83606E-07	7.00255E-07
15.3535353535	2.2896E-08	1.14367E-07	1.60083E-07	2.28648E-07	3.42913E-07	4.5718E-07	5.71378E-07	6.85589E-07
15.5555555556	2.2472E-08	1.12258E-07	1.57133E-07	2.24439E-07	3.36607E-07	4.48776E-07	5.60884E-07	0.000000673
15.7575757576	2.2107E-08	1.10449E-07	1.54605E-07	2.20831E-07	3.31201E-07	4.41572E-07	5.51889E-07	6.62216E-07
15.9595959596	2.1795E-08	1.089E-07	1.52439E-07	2.17742E-07	3.26573E-07	4.35405E-07	5.44188E-07	0.000000653
16.1616161616	2.1528E-08	1.07575E-07	1.50587E-07	2.151E-07	3.22614E-07	4.30129E-07	5.37603E-07	6.45083E-07
16.3636363636	2.13E-08	1.06443E-07	0.000000149	2.12842E-07	3.19232E-07	4.25622E-07	0.000000532	6.38336E-07
16.5656565657	2.1105E-08	1.05476E-07	1.47653E-07	2.10914E-07	3.16344E-07	4.21775E-07	5.27173E-07	6.32577E-07
16.7676767677	2.0939E-08	1.04651E-07	1.465E-07	2.0927E-07	3.13881E-07	4.18493E-07	5.23077E-07	6.27666E-07
16.9696969697	2.0797E-08	1.03949E-07	1.45518E-07	2.07869E-07	3.11783E-07	4.15697E-07	5.19587E-07	6.23482E-07
17.1717171717	2.0676E-08	1.0335E-07	1.44681E-07	2.06675E-07	0.00000031	4.13316E-07	5.16615E-07	6.19919E-07
17.3737373737	2.0573E-08	1.02841E-07	0.000000144	2.0566E-07	3.08475E-07	4.1129E-07	5.14087E-07	6.16887E-07
17.5757575758	2.0486E-08	1.02407E-07	1.43364E-07	2.04797E-07	3.07182E-07	4.09568E-07	5.11937E-07	6.1431E-07
17.7777777778	2.0412E-08	0.000000102	1.4285E-07	2.04063E-07	3.06083E-07	4.08104E-07	5.10111E-07	6.1212E-07
17.9797979798	2.0349E-08	1.01727E-07	1.42413E-07	2.0344E-07	3.0515E-07	4.06861E-07	5.0856E-07	6.10261E-07
18.1818181818	2.0295E-08	1.01461E-07	0.000000142	2.02911E-07	3.04359E-07	4.05806E-07	5.07243E-07	6.08683E-07
18.3838383838	2.025E-08	1.01236E-07	1.41727E-07	2.02463E-07	3.03687E-07	4.04911E-07	5.06127E-07	6.07344E-07
18.5858585859	2.0211E-08	0.000000101	1.41461E-07	2.02082E-07	3.03118E-07	4.04153E-07	5.0518E-07	6.0621E-07
18.7878787879	2.0178E-08	1.00884E-07	1.41235E-07	2.0176E-07	3.02635E-07	4.0351E-07	5.04379E-07	6.05248E-07
18.9898989899	2.0151E-08	1.00747E-07	0.000000141	2.01487E-07	3.02226E-07	0.000000403	5.03699E-07	6.04434E-07
19.1919191919	2.0127E-08	1.00631E-07	1.40881E-07	2.01256E-07	3.0188E-07	4.02505E-07	5.03124E-07	6.03745E-07
19.3939393939	2.0108E-08	1.00533E-07	1.40744E-07	2.01061E-07	3.01588E-07	4.02115E-07	5.02638E-07	6.03162E-07
19.595959596	2.0091E-08	1.0045E-07	1.40628E-07	2.00895E-07	3.0134E-07	4.01785E-07	5.02227E-07	6.02669E-07
19.797979798	2.0077E-08	1.00379E-07	1.4053E-07	2.00755E-07	3.01131E-07	4.01506E-07	5.01879E-07	6.02252E-07
20	2.0065E-08	1.0032E-07	1.40447E-07	2.00637E-07	0.000000301	4.01271E-07	5.01585E-07	6.01899E-07
