# Supplementary material for: Isothermal titration calorimetry and surface plasmon resonance analysis using the dynamic approach
Source: Biochem Biophys Rep. 2019 Dec 17;21:100712. doi: 10.1016/j.bbrep.2019.100712 (PMC6926116; doi:10.1016/j.bbrep.2019.100712)
Supplement: Multimedia component 2 [file mmc2.zip › Figure_4/SPR.xlsx]

## Sheet: No_Leakage
Time(s)	RU	1	ug	RU	5	ug	RU	7	ug	RU	10	ug	RU	15	ug	RU	20	ug	RU	25	ug	RU	30	ug	0	1.694e-09	8.473e-09	1.1862e-08	1.6946e-08	2.5418e-08	3.3797e-08	4.2161e-08	5.0525e-08
0.20202	5.822e-09	2.9111e-08	4.0756e-08	5.8223e-08	8.7335e-08	1.16395e-07	1.45402e-07	1.74407e-07
0.40404	1.1485e-08	5.7424e-08	8.0395e-08	1.14849e-07	1.72274e-07	2.29701e-07	2.87102e-07	3.44487e-07
0.606061	1.8023e-08	9.0116e-08	1.26162e-07	1.80232e-07	2.70348e-07	3.60502e-07	4.50681e-07	5.40858e-07
0.808081	2.4961e-08	1.24805e-07	1.74727e-07	2.49611e-07	3.74417e-07	4.99284e-07	6.24209e-07	7.49163e-07
1.0101	3.1962e-08	1.59809e-07	2.23733e-07	3.19618e-07	4.79428e-07	6.39313e-07	7.99276e-07	9.59288e-07
1.21212	3.8794e-08	1.93969e-07	2.71556e-07	3.87937e-07	5.81907e-07	7.75959e-07	9.70101e-07	1.1643e-06
1.41414	4.5294e-08	2.2652e-07	3.17128e-07	4.5304e-07	6.7956e-07	9.06166e-07	1.13287e-06	1.35964e-06
1.61616	5.1373e-08	2.56991e-07	3.59787e-07	5.1398e-07	7.70971e-07	1.02805e-06	1.28522e-06	1.54246e-06
1.81818	5.6984e-08	2.8512e-07	3.99168e-07	5.7024e-07	8.55359e-07	1.14056e-06	1.42586e-06	1.71122e-06
2.0202	6.2106e-08	3.10803e-07	4.35124e-07	6.21605e-07	9.32407e-07	1.24329e-06	1.55425e-06	1.86529e-06
2.22222	6.6741e-08	3.3404e-07	4.67656e-07	6.6808e-07	1.00212e-06	1.33623e-06	1.67042e-06	2.00468e-06
2.42424	7.0904e-08	3.54907e-07	4.9687e-07	7.09813e-07	1.06472e-06	1.41969e-06	1.77474e-06	2.12985e-06
2.62626	7.462e-08	3.73526e-07	5.22937e-07	7.47052e-07	1.12058e-06	1.49416e-06	1.86782e-06	2.24153e-06
2.82828	7.792e-08	3.9005e-07	5.46069e-07	7.80098e-07	1.17015e-06	1.56025e-06	1.95041e-06	2.34063e-06
3.0303	8.0836e-08	4.04644e-07	5.66501e-07	8.09286e-07	1.21393e-06	1.61862e-06	2.02337e-06	2.42816e-06
3.23232	8.3402e-08	4.17446e-07	5.84473e-07	8.3496e-07	1.25244e-06	1.66996e-06	2.08753e-06	2.50515e-06
3.43434	8.5653e-08	4.28667e-07	6.00223e-07	8.57461e-07	1.28619e-06	1.71496e-06	2.14377e-06	2.57262e-06
3.63636	8.7621e-08	4.38472e-07	6.13945e-07	8.77118e-07	1.31568e-06	1.75427e-06	2.1929e-06	2.63156e-06
3.83838	8.9336e-08	4.47014e-07	6.25899e-07	8.9424e-07	1.34136e-06	1.78851e-06	2.23569e-06	2.6829e-06
4.0404	9.0828e-08	4.54439e-07	6.36287e-07	9.09074e-07	1.36367e-06	1.81826e-06	2.27287e-06	2.72751e-06
4.24242	9.2122e-08	4.60877e-07	6.45294e-07	9.21934e-07	1.38301e-06	1.84404e-06	2.3051e-06	2.76617e-06
4.44444	9.3242e-08	4.66448e-07	6.53087e-07	9.33059e-07	1.39969e-06	1.86634e-06	2.33297e-06	2.79961e-06
4.64646	9.421e-08	4.7126e-07	6.59817e-07	9.42667e-07	1.4141e-06	1.8856e-06	2.35703e-06	2.82848e-06
4.84848	9.5045e-08	4.75409e-07	6.6562e-07	9.5095e-07	1.42651e-06	1.90214e-06	2.37776e-06	2.85335e-06
5.05051	9.5764e-08	4.78981e-07	6.70615e-07	9.58079e-07	1.4372e-06	1.91637e-06	2.39554e-06	2.87475e-06
5.25253	9.6382e-08	4.82051e-07	6.74909e-07	9.64206e-07	1.44638e-06	1.9286e-06	2.41083e-06	2.89308e-06
5.45455	9.6913e-08	4.84687e-07	6.78594e-07	9.69465e-07	1.45426e-06	1.9391e-06	2.42394e-06	2.9088e-06
5.65657	9.7368e-08	4.86946e-07	6.81754e-07	9.73974e-07	1.46102e-06	1.9481e-06	2.43518e-06	2.92228e-06
5.85859	9.7758e-08	4.88882e-07	6.8446e-07	9.77834e-07	1.4668e-06	1.9558e-06	2.4448e-06	2.93382e-06
6.06061	9.8091e-08	4.90537e-07	6.86774e-07	9.81136e-07	1.47175e-06	1.96239e-06	2.45303e-06	2.94369e-06
6.26263	9.8376e-08	4.91952e-07	6.88752e-07	9.83957e-07	1.47597e-06	1.96802e-06	2.46006e-06	2.95212e-06
6.46465	9.862e-08	4.93159e-07	6.9044e-07	9.86366e-07	1.47958e-06	1.97282e-06	2.46606e-06	2.95931e-06
6.66667	9.8828e-08	4.9419e-07	6.9188e-07	9.8842e-07	1.48266e-06	1.97692e-06	2.47118e-06	2.96545e-06
6.86869	9.9005e-08	4.95068e-07	6.93107e-07	9.9017e-07	1.48528e-06	1.98041e-06	2.47554e-06	2.97067e-06
7.07071	9.9155e-08	4.95815e-07	6.94152e-07	9.91661e-07	1.48751e-06	1.98338e-06	2.47925e-06	2.97512e-06
7.27273	9.9284e-08	4.96452e-07	6.95042e-07	9.9293e-07	1.48941e-06	1.98591e-06	2.48241e-06	2.97891e-06
7.47475	9.9393e-08	4.96993e-07	6.95798e-07	9.94008e-07	1.49103e-06	1.98806e-06	2.48509e-06	2.98213e-06
7.67677	9.9486e-08	4.97453e-07	6.96441e-07	9.94925e-07	1.4924e-06	1.98989e-06	2.48737e-06	2.98486e-06
7.87879	9.9565e-08	4.97843e-07	6.96986e-07	9.95703e-07	1.49357e-06	1.99144e-06	2.48931e-06	2.98719e-06
8.08081	9.9631e-08	4.98175e-07	6.9745e-07	9.96364e-07	1.49456e-06	1.99276e-06	2.49095e-06	2.98916e-06
8.28283	9.9688e-08	4.98456e-07	6.97843e-07	9.96924e-07	1.49539e-06	1.99387e-06	2.49235e-06	2.99083e-06
8.48485	9.9736e-08	4.98694e-07	6.98176e-07	9.97399e-07	1.49611e-06	1.99482e-06	2.49353e-06	2.99225e-06
8.68687	9.9777e-08	4.98896e-07	6.98458e-07	9.97801e-07	1.49671e-06	1.99562e-06	2.49453e-06	2.99345e-06
8.88889	9.9812e-08	4.99067e-07	6.98697e-07	9.98142e-07	1.49722e-06	1.9963e-06	2.49538e-06	2.99446e-06
9.09091	9.9841e-08	4.99212e-07	6.98899e-07	9.98431e-07	1.49765e-06	1.99687e-06	2.4961e-06	2.99532e-06
9.29293	9.9866e-08	4.99335e-07	6.99071e-07	9.98675e-07	1.49802e-06	1.99736e-06	2.49671e-06	2.99605e-06
9.49495	9.9887e-08	4.99439e-07	6.99216e-07	9.98882e-07	1.49833e-06	1.99777e-06	2.49722e-06	2.99667e-06
9.69697	9.9904e-08	4.99526e-07	6.99338e-07	9.99056e-07	1.49859e-06	1.99812e-06	2.49765e-06	2.99719e-06
9.89899	9.9919e-08	4.996e-07	6.99442e-07	9.99204e-07	1.49881e-06	1.99841e-06	2.49802e-06	2.99763e-06
10.101	9.8238e-08	4.9119e-07	6.87667e-07	9.82384e-07	1.47358e-06	1.96487e-06	2.45617e-06	2.94748e-06
10.303	9.412e-08	4.70605e-07	6.58847e-07	9.41211e-07	1.41182e-06	1.88248e-06	2.35319e-06	2.82391e-06
10.5051	8.8467e-08	4.42337e-07	6.19271e-07	8.84674e-07	1.32701e-06	1.76935e-06	2.21171e-06	2.65409e-06
10.7071	8.1936e-08	4.09683e-07	5.73557e-07	8.19367e-07	1.22905e-06	1.6387e-06	2.04832e-06	2.45795e-06
10.9091	7.5005e-08	3.75025e-07	5.25036e-07	7.50051e-07	1.12508e-06	1.50004e-06	1.87495e-06	2.24983e-06
11.1111	6.8009e-08	3.40048e-07	4.76068e-07	6.80098e-07	1.02015e-06	1.36012e-06	1.70002e-06	2.03986e-06
11.3131	6.1182e-08	3.05911e-07	4.28276e-07	6.11824e-07	9.17735e-07	1.22356e-06	1.52931e-06	1.83498e-06
11.5152	5.4686e-08	2.73379e-07	3.82731e-07	5.46759e-07	8.20139e-07	1.09343e-06	1.36663e-06	1.63977e-06
11.7172	4.8609e-08	2.42924e-07	3.40095e-07	4.8585e-07	7.28776e-07	9.71618e-07	1.21436e-06	1.45704e-06
11.9192	4.3002e-08	2.14808e-07	3.00732e-07	4.29618e-07	6.44428e-07	8.59157e-07	1.07379e-06	1.28836e-06
12.1212	3.7882e-08	1.89137e-07	2.64792e-07	3.78275e-07	5.67414e-07	7.56476e-07	9.45448e-07	1.13435e-06
12.3232	3.3249e-08	1.65909e-07	2.32273e-07	3.3182e-07	4.97731e-07	6.6357e-07	8.29326e-07	9.95018e-07
12.5253	2.9087e-08	1.4505e-07	2.03071e-07	2.90102e-07	4.35154e-07	5.80141e-07	7.2505e-07	8.69901e-07
12.7273	2.5373e-08	1.26438e-07	1.77014e-07	2.52877e-07	3.79317e-07	5.05697e-07	6.32007e-07	7.58262e-07
12.9293	2.2074e-08	1.0992e-07	1.53889e-07	2.19842e-07	3.29764e-07	4.39633e-07	5.49437e-07	6.59193e-07
13.1313	1.9159e-08	9.5331e-08	1.33464e-07	1.90664e-07	2.85996e-07	3.81281e-07	4.76509e-07	5.71692e-07
13.3333	1.6593e-08	8.2533e-08	1.15498e-07	1.64998e-07	2.47497e-07	3.29954e-07	4.1236e-07	4.94726e-07
13.5354	1.4343e-08	7.1315e-08	9.9752e-08	1.42503e-07	2.13755e-07	2.8497e-07	3.56139e-07	4.27273e-07
13.7374	1.2376e-08	6.1513e-08	8.6034e-08	1.22852e-07	1.84279e-07	2.45673e-07	3.07026e-07	3.68348e-07
13.9394	1.0661e-08	5.2973e-08	7.4084e-08	1.05735e-07	1.58603e-07	2.11442e-07	2.64245e-07	3.17021e-07
14.1414	9.17e-09	4.5551e-08	6.3699e-08	9.0905e-08	1.36295e-07	1.81701e-07	2.27077e-07	2.72428e-07
14.3434	7.876e-09	3.9115e-08	5.4694e-08	7.8049e-08	1.16959e-07	1.55923e-07	1.94861e-07	2.33777e-07
14.5455	6.756e-09	3.3545e-08	4.6903e-08	6.6926e-08	1.00283e-07	1.33627e-07	1.66995e-07	2.00346e-07
14.7475	5.789e-09	2.8734e-08	4.0174e-08	5.732e-08	8.5884e-08	1.14379e-07	1.42941e-07	1.71487e-07
14.9495	4.954e-09	2.4586e-08	3.4372e-08	4.904e-08	7.3472e-08	9.7842e-08	1.22213e-07	1.46618e-07
15.1515	4.235e-09	2.1015e-08	2.9378e-08	4.1912e-08	6.279e-08	8.3611e-08	1.04433e-07	1.25224e-07
15.3535	3.617e-09	1.7945e-08	2.5086e-08	3.5787e-08	5.3609e-08	7.1382e-08	8.9155e-08	1.069e-07
15.5556	3.087e-09	1.531e-08	2.1401e-08	3.0529e-08	4.573e-08	6.0887e-08	7.6045e-08	9.1177e-08
15.7576	2.632e-09	1.3051e-08	1.8242e-08	2.6021e-08	3.8976e-08	5.1892e-08	6.4808e-08	7.7702e-08
15.9596	2.242e-09	1.1116e-08	1.5537e-08	2.2162e-08	3.3194e-08	4.419e-08	5.5188e-08	6.6167e-08
16.1616	1.908e-09	9.461e-09	1.3223e-08	1.8861e-08	2.8248e-08	3.7604e-08	4.6962e-08	5.6302e-08
16.3636	1.623e-09	8.047e-09	1.1246e-08	1.604e-08	2.4022e-08	3.1977e-08	3.9933e-08	4.7874e-08
16.5657	1.38e-09	6.839e-09	9.558e-09	1.3632e-08	2.0415e-08	2.7174e-08	3.3935e-08	4.0682e-08
16.7677	1.172e-09	5.809e-09	8.118e-09	1.1578e-08	1.7339e-08	2.3078e-08	2.8819e-08	3.4548e-08
16.9697	9.95e-10	4.931e-09	6.891e-09	9.828e-09	1.4717e-08	1.9588e-08	2.446e-08	2.9322e-08
17.1717	8.44e-10	4.184e-09	5.846e-09	8.337e-09	1.2485e-08	1.6616e-08	2.0748e-08	2.4872e-08
17.3737	7.16e-10	3.548e-09	4.957e-09	7.069e-09	1.0585e-08	1.4088e-08	1.7591e-08	2.1086e-08
17.5758	6.07e-10	3.007e-09	4.201e-09	5.991e-09	8.97e-09	1.1938e-08	1.4906e-08	1.7868e-08
17.7778	5.14e-10	2.547e-09	3.559e-09	5.074e-09	7.598e-09	1.0111e-08	1.2625e-08	1.5133e-08
17.9798	4.35e-10	2.156e-09	3.013e-09	4.296e-09	6.433e-09	8.56e-09	1.0688e-08	1.2811e-08
18.1818	3.68e-10	1.825e-09	2.55e-09	3.636e-09	5.443e-09	7.244e-09	9.044e-09	1.0841e-08
18.3838	3.12e-10	1.544e-09	2.157e-09	3.076e-09	4.605e-09	6.127e-09	7.65e-09	9.17e-09
18.5859	2.64e-10	1.305e-09	1.824e-09	2.601e-09	3.893e-09	5.181e-09	6.468e-09	7.753e-09
18.7879	2.23e-10	1.103e-09	1.542e-09	2.198e-09	3.291e-09	4.379e-09	5.467e-09	6.553e-09
18.9899	1.88e-10	9.32e-10	1.303e-09	1.857e-09	2.78e-09	3.7e-09	4.619e-09	5.536e-09
19.1919	1.59e-10	7.88e-10	1.1e-09	1.569e-09	2.348e-09	3.125e-09	3.901e-09	4.676e-09
19.3939	1.34e-10	6.65e-10	9.29e-10	1.325e-09	1.983e-09	2.638e-09	3.294e-09	3.947e-09
19.596	1.13e-10	5.61e-10	7.84e-10	1.118e-09	1.674e-09	2.227e-09	2.78e-09	3.332e-09
19.798	9.6e-11	4.74e-10	6.62e-10	9.43e-10	1.412e-09	1.879e-09	2.346e-09	2.811e-09
20	8.1e-11	4e-10	5.58e-10	7.96e-10	1.191e-09	1.585e-09	1.979e-09	2.371e-09

## Sheet: Leakage
Time(s)	RU	1	ug	RU	5	ug	RU	7	ug	RU	10	ug	RU	15	ug	RU	20	ug	RU	25	ug	RU	30	ug	0	1.694e-09	8.473e-09	1.1862e-08	1.6946e-08	2.5418e-08	3.3797e-08	4.2161e-08	5.0525e-08
0.20202	5.822e-09	2.9111e-08	4.0756e-08	5.8223e-08	8.7335e-08	1.16395e-07	1.45402e-07	1.74407e-07
0.40404	1.1485e-08	5.7424e-08	8.0395e-08	1.14849e-07	1.72274e-07	2.29701e-07	2.87102e-07	3.44487e-07
0.606061	1.8023e-08	9.0116e-08	1.26162e-07	1.80232e-07	2.70348e-07	3.60502e-07	4.50681e-07	5.40858e-07
0.808081	2.4961e-08	1.24805e-07	1.74727e-07	2.49611e-07	3.74417e-07	4.99284e-07	6.24209e-07	7.49163e-07
1.0101	3.1962e-08	1.59809e-07	2.23733e-07	3.19618e-07	4.79428e-07	6.39313e-07	7.99276e-07	9.59288e-07
1.21212	3.8794e-08	1.93969e-07	2.71556e-07	3.87937e-07	5.81907e-07	7.75959e-07	9.70101e-07	1.1643e-06
1.41414	4.5294e-08	2.2652e-07	3.17128e-07	4.5304e-07	6.7956e-07	9.06166e-07	1.13287e-06	1.35964e-06
1.61616	5.1373e-08	2.56991e-07	3.59787e-07	5.1398e-07	7.70971e-07	1.02805e-06	1.28522e-06	1.54246e-06
1.81818	5.6984e-08	2.8512e-07	3.99168e-07	5.7024e-07	8.55359e-07	1.14056e-06	1.42586e-06	1.71122e-06
2.0202	6.2106e-08	3.10803e-07	4.35124e-07	6.21605e-07	9.32407e-07	1.24329e-06	1.55425e-06	1.86529e-06
2.22222	6.6741e-08	3.3404e-07	4.67656e-07	6.6808e-07	1.00212e-06	1.33623e-06	1.67042e-06	2.00468e-06
2.42424	7.0904e-08	3.54907e-07	4.9687e-07	7.09813e-07	1.06472e-06	1.41969e-06	1.77474e-06	2.12985e-06
2.62626	7.462e-08	3.73526e-07	5.22937e-07	7.47052e-07	1.12058e-06	1.49416e-06	1.86782e-06	2.24153e-06
2.82828	7.792e-08	3.9005e-07	5.46069e-07	7.80098e-07	1.17015e-06	1.56025e-06	1.95041e-06	2.34063e-06
3.0303	8.0836e-08	4.04644e-07	5.66501e-07	8.09286e-07	1.21393e-06	1.61862e-06	2.02337e-06	2.42816e-06
3.23232	8.3402e-08	4.17446e-07	5.84473e-07	8.3496e-07	1.25244e-06	1.66996e-06	2.08753e-06	2.50515e-06
3.43434	8.5653e-08	4.28667e-07	6.00223e-07	8.57461e-07	1.28619e-06	1.71496e-06	2.14377e-06	2.57262e-06
3.63636	8.7621e-08	4.38472e-07	6.13945e-07	8.77118e-07	1.31568e-06	1.75427e-06	2.1929e-06	2.63156e-06
3.83838	8.9336e-08	4.47014e-07	6.25899e-07	8.9424e-07	1.34136e-06	1.78851e-06	2.23569e-06	2.6829e-06
4.0404	9.0828e-08	4.54439e-07	6.36287e-07	9.09074e-07	1.36367e-06	1.81826e-06	2.27287e-06	2.72751e-06
4.24242	9.2122e-08	4.60877e-07	6.45294e-07	9.21934e-07	1.38301e-06	1.84404e-06	2.3051e-06	2.76617e-06
4.44444	9.3242e-08	4.66448e-07	6.53087e-07	9.33059e-07	1.39969e-06	1.86634e-06	2.33297e-06	2.79961e-06
4.64646	9.421e-08	4.7126e-07	6.59817e-07	9.42667e-07	1.4141e-06	1.8856e-06	2.35703e-06	2.82848e-06
4.84848	9.5045e-08	4.75409e-07	6.6562e-07	9.5095e-07	1.42651e-06	1.90214e-06	2.37776e-06	2.85335e-06
5.05051	9.5764e-08	4.78981e-07	6.70615e-07	9.58079e-07	1.4372e-06	1.91637e-06	2.39554e-06	2.87475e-06
5.25253	9.6382e-08	4.82051e-07	6.74909e-07	9.64206e-07	1.44638e-06	1.9286e-06	2.41083e-06	2.89308e-06
5.45455	9.6913e-08	4.84687e-07	6.78594e-07	9.69465e-07	1.45426e-06	1.9391e-06	2.42394e-06	2.9088e-06
5.65657	9.7368e-08	4.86946e-07	6.81754e-07	9.73974e-07	1.46102e-06	1.9481e-06	2.43518e-06	2.92228e-06
5.85859	9.7758e-08	4.88882e-07	6.8446e-07	9.77834e-07	1.4668e-06	1.9558e-06	2.4448e-06	2.93382e-06
6.06061	9.8091e-08	4.90537e-07	6.86774e-07	9.81136e-07	1.47175e-06	1.96239e-06	2.45303e-06	2.94369e-06
6.26263	9.8376e-08	4.91952e-07	6.88752e-07	9.83957e-07	1.47597e-06	1.96802e-06	2.46006e-06	2.95212e-06
6.46465	9.862e-08	4.93159e-07	6.9044e-07	9.86366e-07	1.47958e-06	1.97282e-06	2.46606e-06	2.95931e-06
6.66667	9.8828e-08	4.9419e-07	6.9188e-07	9.8842e-07	1.48266e-06	1.97692e-06	2.47118e-06	2.96545e-06
6.86869	9.9005e-08	4.95068e-07	6.93107e-07	9.9017e-07	1.48528e-06	1.98041e-06	2.47554e-06	2.97067e-06
7.07071	9.9155e-08	4.95815e-07	6.94152e-07	9.91661e-07	1.48751e-06	1.98338e-06	2.47925e-06	2.97512e-06
7.27273	9.9284e-08	4.96452e-07	6.95042e-07	9.9293e-07	1.48941e-06	1.98591e-06	2.48241e-06	2.97891e-06
7.47475	9.9393e-08	4.96993e-07	6.95798e-07	9.94008e-07	1.49103e-06	1.98806e-06	2.48509e-06	2.98213e-06
7.67677	9.9486e-08	4.97453e-07	6.96441e-07	9.94925e-07	1.4924e-06	1.98989e-06	2.48737e-06	2.98486e-06
7.87879	9.9565e-08	4.97843e-07	6.96986e-07	9.95703e-07	1.49357e-06	1.99144e-06	2.48931e-06	2.98719e-06
8.08081	9.9631e-08	4.98175e-07	6.9745e-07	9.96364e-07	1.49456e-06	1.99276e-06	2.49095e-06	2.98916e-06
8.28283	9.9688e-08	4.98456e-07	6.97843e-07	9.96924e-07	1.49539e-06	1.99387e-06	2.49235e-06	2.99083e-06
8.48485	9.9736e-08	4.98694e-07	6.98176e-07	9.97399e-07	1.49611e-06	1.99482e-06	2.49353e-06	2.99225e-06
8.68687	9.9777e-08	4.98896e-07	6.98458e-07	9.97801e-07	1.49671e-06	1.99562e-06	2.49453e-06	2.99345e-06
8.88889	9.9812e-08	4.99067e-07	6.98697e-07	9.98142e-07	1.49722e-06	1.9963e-06	2.49538e-06	2.99446e-06
9.09091	9.9841e-08	4.99212e-07	6.98899e-07	9.98431e-07	1.49765e-06	1.99687e-06	2.4961e-06	2.99532e-06
9.29293	9.9866e-08	4.99335e-07	6.99071e-07	9.98675e-07	1.49802e-06	1.99736e-06	2.49671e-06	2.99605e-06
9.49495	9.9887e-08	4.99439e-07	6.99216e-07	9.98882e-07	1.49833e-06	1.99777e-06	2.49722e-06	2.99667e-06
9.69697	9.9904e-08	4.99526e-07	6.99338e-07	9.99056e-07	1.49859e-06	1.99812e-06	2.49765e-06	2.99719e-06
9.89899	9.9919e-08	4.996e-07	6.99442e-07	9.99204e-07	1.49881e-06	1.99841e-06	2.49802e-06	2.99763e-06
10.101	9.8576e-08	4.92885e-07	6.9004e-07	9.85773e-07	1.47866e-06	1.97156e-06	2.46454e-06	2.95751e-06
10.303	9.5285e-08	4.76428e-07	6.66998e-07	9.52856e-07	1.42929e-06	1.90572e-06	2.3822e-06	2.85872e-06
10.5051	9.0764e-08	4.53822e-07	6.35351e-07	9.07644e-07	1.36147e-06	1.81529e-06	2.26912e-06	2.72296e-06
10.7071	8.5541e-08	4.27706e-07	5.98789e-07	8.55413e-07	1.28312e-06	1.71083e-06	2.1385e-06	2.56616e-06
10.9091	7.9997e-08	3.99986e-07	5.59981e-07	7.99974e-07	1.19996e-06	1.59995e-06	1.99988e-06	2.39977e-06
11.1111	7.4402e-08	3.7201e-07	5.20815e-07	7.44021e-07	1.11603e-06	1.48804e-06	1.85998e-06	2.23188e-06
11.3131	6.8948e-08	3.44705e-07	4.82587e-07	6.89411e-07	1.03412e-06	1.37882e-06	1.72345e-06	2.06802e-06
11.5152	6.3755e-08	3.18683e-07	4.46156e-07	6.37367e-07	9.56051e-07	1.27473e-06	1.59333e-06	1.91188e-06
11.7172	5.8897e-08	2.94322e-07	4.12052e-07	5.88646e-07	8.8297e-07	1.17729e-06	1.47153e-06	1.76572e-06
11.9192	5.4412e-08	2.71832e-07	3.80566e-07	5.43666e-07	8.155e-07	1.08733e-06	1.35909e-06	1.63079e-06
12.1212	5.0317e-08	2.51297e-07	3.51817e-07	5.02596e-07	7.53895e-07	1.00519e-06	1.25642e-06	1.50759e-06
12.3232	4.6611e-08	2.32717e-07	3.25804e-07	4.65436e-07	6.98154e-07	9.30868e-07	1.16352e-06	1.39612e-06
12.5253	4.3282e-08	2.16032e-07	3.02445e-07	4.32065e-07	6.48098e-07	8.64126e-07	1.0801e-06	1.29602e-06
12.7273	4.0309e-08	2.01143e-07	2.81601e-07	4.02287e-07	6.03432e-07	8.04572e-07	1.00566e-06	1.20671e-06
12.9293	3.767e-08	1.8793e-07	2.63103e-07	3.75862e-07	5.63793e-07	7.51721e-07	9.39603e-07	1.12745e-06
13.1313	3.5337e-08	1.7629e-07	2.46764e-07	3.52521e-07	5.28782e-07	7.05039e-07	8.81256e-07	1.05744e-06
13.3333	3.3284e-08	1.66051e-07	2.32392e-07	3.31989e-07	4.97985e-07	6.63977e-07	8.29933e-07	9.95858e-07
13.5354	3.1483e-08	1.57077e-07	2.19831e-07	3.13995e-07	4.70994e-07	6.27989e-07	7.84953e-07	9.41888e-07
13.7374	2.9908e-08	1.49234e-07	2.08856e-07	2.98276e-07	4.47414e-07	5.9655e-07	7.45658e-07	8.94741e-07
13.9394	2.8535e-08	1.42401e-07	1.99294e-07	2.84621e-07	4.26875e-07	5.69164e-07	7.11429e-07	8.53672e-07
14.1414	2.7342e-08	1.36461e-07	1.90984e-07	2.72756e-07	4.09029e-07	5.45371e-07	6.81691e-07	8.17992e-07
14.3434	2.6306e-08	1.3131e-07	1.83779e-07	2.62469e-07	3.93606e-07	5.24747e-07	6.55914e-07	7.87065e-07
14.5455	2.541e-08	1.26853e-07	1.77544e-07	2.53568e-07	3.80263e-07	5.06961e-07	6.33619e-07	7.60315e-07
14.7475	2.4635e-08	1.23002e-07	1.72158e-07	2.45882e-07	3.68741e-07	4.91603e-07	6.14373e-07	7.37223e-07
14.9495	2.3967e-08	1.19682e-07	1.67515e-07	2.39255e-07	3.58809e-07	4.78365e-07	5.97837e-07	7.17324e-07
15.1515	2.3391e-08	1.16824e-07	1.63518e-07	2.3355e-07	3.5026e-07	4.66971e-07	5.83606e-07	7.00255e-07
15.3535	2.2896e-08	1.14367e-07	1.60083e-07	2.28648e-07	3.42913e-07	4.5718e-07	5.71378e-07	6.85589e-07
15.5556	2.2472e-08	1.12258e-07	1.57133e-07	2.24439e-07	3.36607e-07	4.48776e-07	5.60884e-07	6.73003e-07
15.7576	2.2107e-08	1.10449e-07	1.54605e-07	2.20831e-07	3.31201e-07	4.41572e-07	5.51889e-07	6.62216e-07
15.9596	2.1795e-08	1.089e-07	1.52439e-07	2.17742e-07	3.26573e-07	4.35405e-07	5.44188e-07	6.52981e-07
16.1616	2.1528e-08	1.07575e-07	1.50587e-07	2.151e-07	3.22614e-07	4.30129e-07	5.37603e-07	6.45083e-07
16.3636	2.13e-08	1.06443e-07	1.49004e-07	2.12842e-07	3.19232e-07	4.25622e-07	5.31976e-07	6.38336e-07
16.5657	2.1105e-08	1.05476e-07	1.47653e-07	2.10914e-07	3.16344e-07	4.21775e-07	5.27173e-07	6.32577e-07
16.7677	2.0939e-08	1.04651e-07	1.465e-07	2.0927e-07	3.13881e-07	4.18493e-07	5.23077e-07	6.27666e-07
16.9697	2.0797e-08	1.03949e-07	1.45518e-07	2.07869e-07	3.11783e-07	4.15697e-07	5.19587e-07	6.23482e-07
17.1717	2.0676e-08	1.0335e-07	1.44681e-07	2.06675e-07	3.09996e-07	4.13316e-07	5.16615e-07	6.19919e-07
17.3737	2.0573e-08	1.02841e-07	1.43969e-07	2.0566e-07	3.08475e-07	4.1129e-07	5.14087e-07	6.16887e-07
17.5758	2.0486e-08	1.02407e-07	1.43364e-07	2.04797e-07	3.07182e-07	4.09568e-07	5.11937e-07	6.1431e-07
17.7778	2.0412e-08	1.02039e-07	1.4285e-07	2.04063e-07	3.06083e-07	4.08104e-07	5.10111e-07	6.1212e-07
17.9798	2.0349e-08	1.01727e-07	1.42413e-07	2.0344e-07	3.0515e-07	4.06861e-07	5.0856e-07	6.10261e-07
18.1818	2.0295e-08	1.01461e-07	1.42042e-07	2.02911e-07	3.04359e-07	4.05806e-07	5.07243e-07	6.08683e-07
18.3838	2.025e-08	1.01236e-07	1.41727e-07	2.02463e-07	3.03687e-07	4.04911e-07	5.06127e-07	6.07344e-07
18.5859	2.0211e-08	1.01045e-07	1.41461e-07	2.02082e-07	3.03118e-07	4.04153e-07	5.0518e-07	6.0621e-07
18.7879	2.0178e-08	1.00884e-07	1.41235e-07	2.0176e-07	3.02635e-07	4.0351e-07	5.04379e-07	6.05248e-07
18.9899	2.0151e-08	1.00747e-07	1.41043e-07	2.01487e-07	3.02226e-07	4.02966e-07	5.03699e-07	6.04434e-07
19.1919	2.0127e-08	1.00631e-07	1.40881e-07	2.01256e-07	3.0188e-07	4.02505e-07	5.03124e-07	6.03745e-07
19.3939	2.0108e-08	1.00533e-07	1.40744e-07	2.01061e-07	3.01588e-07	4.02115e-07	5.02638e-07	6.03162e-07
19.596	2.0091e-08	1.0045e-07	1.40628e-07	2.00895e-07	3.0134e-07	4.01785e-07	5.02227e-07	6.02669e-07
19.798	2.0077e-08	1.00379e-07	1.4053e-07	2.00755e-07	3.01131e-07	4.01506e-07	5.01879e-07	6.02252e-07
20	2.0065e-08	1.0032e-07	1.40447e-07	2.00637e-07	3.00954e-07	4.01271e-07	5.01585e-07	6.01899e-07
