# Supplementary material for: Isothermal titration calorimetry and surface plasmon resonance analysis using the dynamic approach
Source: Biochem Biophys Rep. 2019 Dec 17;21:100712. doi: 10.1016/j.bbrep.2019.100712 (PMC6926116; doi:10.1016/j.bbrep.2019.100712)
Supplement: Multimedia component 2 [file mmc2.zip › README]

All the matlab codes used to 
- simulate thermograms:(Fig 1,2,4,S1)
- curvefit the expt data (Fig 3) are provided here.

Simulation
----------
To run these programs, get inside the individual folder using the command 'cd' and then type the name of the main matlab code without the '.m' extension.
For example to run the simulation 'Kinetic_Parallel' inside FIgure_1.


cd /home/jana/Projects/ITC/My_Paper/Data/21112019/Figure_1/Kinetic_Parallel
Two_state

The output file contains the thermogram in  'Chromatogram_results', NDH values in 'Data_NDH'.
'All_results' is an extended version of NDH output. 'Curvefit_Data' is an output which can be used as an input file for curvefit module specified for Fig 3 matlab codes.


Curvefit
--------

For the curvefit module used in Fig 3, please provide the following 2 input files (see also www.janakris.com fro details under curvefit section),

1) Curvefit_data: which is the experimental ITC thermogram
e.g. the enteries of this file contains 5 col,

(inj no) (inj time us)  (inj vol ul)    (time sec)     (heat released/absorbed ucals/sec)
2	10.000000	20.000000	362.000000	0.000971

This file can be prepared from the ITC raw data *.itc using the matlab code in 'Figure_3/Processed_data', For BCLXL: run the code 'ITC_Data_process', which will take 'BCLXL.itc' as input and generate baseline corrected  'BCLXL_results.itc' which is the desired format as shown above. ('Data_NDH' is the integrated value used for curvfit using algebraic method.)

2) Limits: the file which specifies the lower limit and upper limit for each parameters; modify the first 2 columns if required.
e.g. the enteries of this file contains 4 col, and 'n' rows, each row correspond to one of the fit parameter.

For a 3 parameter model, the limit file would be
(lower limit) (upper limit) (sign of parameter) (number of geometric partition)
1.0	10000.0	1	1
0.05	3	1	1
1.0	2	1	1

sign of parameter specifies whether the parameter takes positive value (if so give 1), negative (-1) or both possibility (0)
number of geometric partition specifies how many parition to define between lower and upper limit. Eg for 1 to 10000 case, if we give 4 as geometric partition then four ranges will be generated 1-10, 10-100, 100-1000, 1000-10000; and the solution will be searched within these ranges during optimization

The outputs are,
Results_out: which contains the fit parameter eith std error; and the predicted thermogram using the fit parameters.


The matlab codes to carryout 'sensitivity analysis' can be obtained from: https://www.safetoolbox.info/case-studies/
