# Supplementary material for: Isothermal titration calorimetry and surface plasmon resonance analysis using the dynamic approach
Source: Biochem Biophys Rep. 2019 Dec 17;21:100712. doi: 10.1016/j.bbrep.2019.100712 (PMC6926116; doi:10.1016/j.bbrep.2019.100712)
Supplement: Multimedia component 2 [file mmc2.zip › SI_Figure_S1/100_Pts/All_results]

P_T(uM)	L_T(uM)	L_T/P_T	L(uM)	P(uM)	PL(uM)	Q(cals)	NDH(cal/mol)
20.000000000000	3.478260869565	19.652173913043	3.478260869565	0.176991150442	0.196311710646	16.718050840773	3.281949159227	-0.000007552998	-9441.247794456784
19.652173913043	6.896030245747	19.310396975425	6.896030245747	0.357114887618	0.473074654422	13.577044408419	6.422955591581	-0.000007230680	-9038.350427650987
19.310396975425	10.254360154516	18.974563984548	10.254360154516	0.540426655541	0.881902619232	10.627542464533	9.372457535467	-0.000006793258	-8491.571892660517
18.974563984548	13.554284325742	18.644571567426	13.554284325742	0.726982879533	1.512975888489	7.958691562307	12.041308437693	-0.000006152872	-7691.089700389925
18.644571567426	16.796818511381	18.320318148862	16.796818511381	0.916840983595	2.504221037519	5.707402525658	14.292597474342	-0.000005200763	-6500.954278400239
18.320318148862	19.982960798140	18.001703920186	19.982960798140	1.110059408084	3.990541743954	4.007580945341	15.992419054659	-0.000003943775	-4929.718763722508
18.001703920186	23.113691914694	17.688630808531	23.113691914694	1.306697627696	5.979306246207	2.865614331062	17.134385668938	-0.000002672265	-3340.330995492279
17.688630808531	26.189975533569	17.381002446643	26.189975533569	1.506816169779	8.332926163788	2.142950629739	17.857049370261	-0.000001716260	-2145.324713932950
17.381002446643	29.212758567768	17.078724143223	29.212758567768	1.710476632961	10.894244146907	1.681485578485	18.318514421515	-0.000001120280	-1400.349914371785
17.078724143223	32.182971462241	16.781702853776	32.182971462241	1.917741706111	13.556891191910	1.373919728899	18.626080271101	-0.000000768642	-960.802920103014
16.781702853776	35.101528480289	16.489847151971	35.101528480289	2.128675187635	16.260259604359	1.158731123311	18.841268876689	-0.000000557111	-696.389082922998
16.489847151971	37.969327984980	16.203067201502	37.969327984980	2.343342005115	18.970790592307	1.001462606478	18.998537393522	-0.000000424060	-530.074751798170
16.203067201502	40.787252715676	15.921274728432	40.787252715676	2.561808235294	21.669495550814	0.882242833996	19.117757166004	-0.000000336276	-420.344613444474
15.921274728432	43.556170059751	15.644382994025	43.556170059751	2.784141124414	24.345271874498	0.789101813507	19.210898186493	-0.000000275767	-344.709003209897
15.644382994025	46.276932319582	15.372306768042	46.276932319582	3.010409108917	26.991436556912	0.714504236299	19.285495763701	-0.000000232436	-290.545269093932
15.372306768042	48.950376974893	15.104962302511	48.950376974893	3.240681836509	29.603888697689	0.653511721911	19.346488278089	-0.000000200369	-250.461477911956
15.104962302511	51.577326940547	14.842267305945	51.577326940547	3.475030187597	32.180097917562	0.602770975833	19.397229024167	-0.000000175957	-219.945660045983
14.842267305945	54.158590819842	14.584140918016	54.158590819842	3.713526297112	34.718524366804	0.559933545815	19.440066454184	-0.000000156910	-196.137371715758
14.584140918016	56.694963153410	14.330503684659	56.694963153410	3.956243576707	37.218273037977	0.523309883210	19.476690116790	-0.000000141729	-177.160804286227
14.330503684659	59.187224663786	14.081277533621	59.187224663786	4.203256737357	39.678880282509	0.491655617389	19.508344382611	-0.000000129399	-161.748472515636
