# Supplementary material for: Isothermal titration calorimetry and surface plasmon resonance analysis using the dynamic approach
Source: Biochem Biophys Rep. 2019 Dec 17;21:100712. doi: 10.1016/j.bbrep.2019.100712 (PMC6926116; doi:10.1016/j.bbrep.2019.100712)
Supplement: Multimedia component 2 [file mmc2.zip › SI_Figure_S1/100_Pts/Chromatogram_results]

Time	L(uM)	L_1	P	PL	PL_1	L_1_1	L_T(injected:non-cumulative)	P_T(non-cumulative)	Q	Q_dil(cals)	Q_total(cals)	Q1	Q1_dil(cals)	Q1_total(cals)
0.000000000000	0.000000000000	0.000000000000	0.000020000000	0.000000000000	0.000000000000	0.000000000000	0.000000000000	0.000000000000	0.000000000000	0.000000000000	0.000000000000	0.000000000000	0.000000000000	0.000000000000
1.010101010101	0.000002487830	0.000000088975	0.000019098544	0.000000901456	0.000000140258	0.000000020252	0.000003478261	0.000000347826	-0.000000319368	-0.000000000461	-0.000000319829	-0.000000583585	-0.000000000527	-0.000000584112
2.020202020202	0.000001778800	0.000000116817	0.000018417356	0.000001582644	0.000000467128	0.000000044282	0.000000000000	0.000000000000	-0.000000744281	-0.000000000547	-0.000000744829	-0.000000855229	-0.000000000556	-0.000000855785
3.030303030303	0.000001271839	0.000000137981	0.000017931559	0.000002068441	0.000000863434	0.000000068342	0.000000000000	0.000000000000	-0.000000902389	-0.000000000548	-0.000000902937	-0.000000923839	-0.000000000534	-0.000000924372
4.040404040404	0.000000909363	0.000000153809	0.000017584911	0.000002415089	0.000001262789	0.000000090728	0.000000000000	0.000000000000	-0.000000909332	-0.000000000510	-0.000000909842	-0.000000883430	-0.000000000484	-0.000000883913
5.050505050505	0.000000650193	0.000000165502	0.000017337434	0.000002662566	0.000001631121	0.000000110585	0.000000000000	0.000000000000	-0.000000838691	-0.000000000452	-0.000000839143	-0.000000790775	-0.000000000421	-0.000000791196
6.060606060606	0.000000464887	0.000000174063	0.000017160689	0.000002839311	0.000001953596	0.000000127613	0.000000000000	0.000000000000	-0.000000734277	-0.000000000388	-0.000000734665	-0.000000679048	-0.000000000356	-0.000000679404
7.070707070707	0.000000332393	0.000000180290	0.000017034422	0.000002965578	0.000002226395	0.000000141853	0.000000000000	0.000000000000	-0.000000621162	-0.000000000324	-0.000000621486	-0.000000566707	-0.000000000295	-0.000000567002
8.080808080808	0.000000237661	0.000000184797	0.000016944197	0.000003055803	0.000002451617	0.000000153534	0.000000000000	0.000000000000	-0.000000512831	-0.000000000266	-0.000000513097	-0.000000463210	-0.000000000240	-0.000000463449
9.090909090909	0.000000169927	0.000000188048	0.000016879714	0.000003120286	0.000002634212	0.000000162968	0.000000000000	0.000000000000	-0.000000415770	-0.000000000215	-0.000000415984	-0.000000372656	-0.000000000192	-0.000000372849
10.101010101010	0.000000121497	0.000000190388	0.000016833624	0.000003166376	0.000002780178	0.000000170493	0.000000000000	0.000000000000	-0.000000332365	-0.000000000171	-0.000000332536	-0.000000296085	-0.000000000153	-0.000000296237
11.111111111111	0.000000086871	0.000000192068	0.000016800678	0.000003199322	0.000002895559	0.000000176434	0.000000000000	0.000000000000	-0.000000262723	-0.000000000135	-0.000000262858	-0.000000232885	-0.000000000120	-0.000000233005
12.121212121212	0.000000062112	0.000000193273	0.000016777125	0.000003222875	0.000002985931	0.000000181084	0.000000000000	0.000000000000	-0.000000205777	-0.000000000106	-0.000000205883	-0.000000181657	-0.000000000093	-0.000000181750
13.131313131313	0.000000044513	0.000000194132	0.000016760384	0.000003239616	0.000003055850	0.000000184680	0.000000000000	0.000000000000	-0.000000159205	-0.000000000082	-0.000000159287	-0.000000140887	-0.000000000072	-0.000000140960
14.141414141414	0.000000031900	0.000000194749	0.000016748388	0.000003251612	0.000003109913	0.000000187461	0.000000000000	0.000000000000	-0.000000123101	-0.000000000063	-0.000000123164	-0.000000108636	-0.000000000056	-0.000000108692
15.151515151515	0.000000022861	0.000000195191	0.000016739791	0.000003260209	0.000003151492	0.000000189599	0.000000000000	0.000000000000	-0.000000094674	-0.000000000049	-0.000000094723	-0.000000083350	-0.000000000043	-0.000000083393
16.161616161616	0.000000016383	0.000000195508	0.000016733631	0.000003266369	0.000003183320	0.000000191236	0.000000000000	0.000000000000	-0.000000072473	-0.000000000037	-0.000000072511	-0.000000063671	-0.000000000033	-0.000000063704
17.171717171717	0.000000011741	0.000000195736	0.000016729216	0.000003270784	0.000003207585	0.000000192485	0.000000000000	0.000000000000	-0.000000055252	-0.000000000028	-0.000000055281	-0.000000048452	-0.000000000025	-0.000000048477
18.181818181818	0.000000008414	0.000000195899	0.000016726052	0.000003273948	0.000003226018	0.000000193433	0.000000000000	0.000000000000	-0.000000041972	-0.000000000022	-0.000000041993	-0.000000036746	-0.000000000019	-0.000000036765
19.191919191919	0.000000006030	0.000000196016	0.000016723785	0.000003276215	0.000003239976	0.000000194151	0.000000000000	0.000000000000	-0.000000031781	-0.000000000016	-0.000000031797	-0.000000027783	-0.000000000014	-0.000000027798
20.202020202020	0.000000004321	0.000000196100	0.000016722160	0.000003277840	0.000003250514	0.000000194693	0.000000000000	0.000000000000	-0.000000023996	-0.000000000012	-0.000000024008	-0.000000020950	-0.000000000011	-0.000000020960
21.212121212121	0.000000003097	0.000000196160	0.000016720996	0.000003279004	0.000003258450	0.000000195102	0.000000000000	0.000000000000	-0.000000018071	-0.000000000009	-0.000000018080	-0.000000015758	-0.000000000008	-0.000000015766
22.222222222222	0.000000002219	0.000000196203	0.000016720161	0.000003279839	0.000003264413	0.000000195409	0.000000000000	0.000000000000	-0.000000013577	-0.000000000007	-0.000000013584	-0.000000011826	-0.000000000006	-0.000000011833
23.232323232323	0.000000001591	0.000000196234	0.000016719563	0.000003280437	0.000003268883	0.000000195639	0.000000000000	0.000000000000	-0.000000010179	-0.000000000005	-0.000000010184	-0.000000008858	-0.000000000005	-0.000000008862
24.242424242424	0.000000001140	0.000000196256	0.000016719135	0.000003280865	0.000003272228	0.000000195811	0.000000000000	0.000000000000	-0.000000007616	-0.000000000004	-0.000000007620	-0.000000006622	-0.000000000003	-0.000000006625
25.252525252525	0.000000000817	0.000000196272	0.000016718828	0.000003281172	0.000003274726	0.000000195940	0.000000000000	0.000000000000	-0.000000005689	-0.000000000003	-0.000000005692	-0.000000004942	-0.000000000003	-0.000000004944
26.262626262626	0.000000000585	0.000000196283	0.000016718608	0.000003281392	0.000003276589	0.000000196036	0.000000000000	0.000000000000	-0.000000004242	-0.000000000002	-0.000000004244	-0.000000003682	-0.000000000002	-0.000000003684
27.272727272727	0.000000000420	0.000000196291	0.000016718450	0.000003281550	0.000003277977	0.000000196107	0.000000000000	0.000000000000	-0.000000003159	-0.000000000002	-0.000000003160	-0.000000002740	-0.000000000001	-0.000000002741
28.282828282828	0.000000000301	0.000000196297	0.000016718337	0.000003281663	0.000003279008	0.000000196160	0.000000000000	0.000000000000	-0.000000002348	-0.000000000001	-0.000000002350	-0.000000002036	-0.000000000001	-0.000000002037
29.292929292929	0.000000000215	0.000000196301	0.000016718256	0.000003281744	0.000003279774	0.000000196200	0.000000000000	0.000000000000	-0.000000001744	-0.000000000001	-0.000000001745	-0.000000001511	-0.000000000001	-0.000000001511
30.303030303030	0.000000000154	0.000000196304	0.000016718198	0.000003281802	0.000003280342	0.000000196229	0.000000000000	0.000000000000	-0.000000001293	-0.000000000001	-0.000000001294	-0.000000001120	-0.000000000001	-0.000000001120
31.313131313131	0.000000000111	0.000000196306	0.000016718156	0.000003281844	0.000003280763	0.000000196251	0.000000000000	0.000000000000	-0.000000000958	-0.000000000000	-0.000000000959	-0.000000000829	-0.000000000000	-0.000000000829
32.323232323232	0.000000000079	0.000000196308	0.000016718126	0.000003281874	0.000003281074	0.000000196267	0.000000000000	0.000000000000	-0.000000000709	-0.000000000000	-0.000000000709	-0.000000000613	-0.000000000000	-0.000000000614
33.333333333333	0.000000000057	0.000000196309	0.000016718105	0.000003281895	0.000003281304	0.000000196278	0.000000000000	0.000000000000	-0.000000000524	-0.000000000000	-0.000000000524	-0.000000000453	-0.000000000000	-0.000000000453
34.343434343434	0.000000000041	0.000000196310	0.000016718090	0.000003281910	0.000003281474	0.000000196287	0.000000000000	0.000000000000	-0.000000000387	-0.000000000000	-0.000000000387	-0.000000000335	-0.000000000000	-0.000000000335
35.353535353535	0.000000000029	0.000000196310	0.000016718079	0.000003281921	0.000003281600	0.000000196294	0.000000000000	0.000000000000	-0.000000000286	-0.000000000000	-0.000000000286	-0.000000000247	-0.000000000000	-0.000000000247
36.363636363636	0.000000000021	0.000000196311	0.000016718071	0.000003281929	0.000003281692	0.000000196298	0.000000000000	0.000000000000	-0.000000000211	-0.000000000000	-0.000000000211	-0.000000000182	-0.000000000000	-0.000000000182
37.373737373737	0.000000000015	0.000000196311	0.000016718065	0.000003281935	0.000003281760	0.000000196302	0.000000000000	0.000000000000	-0.000000000155	-0.000000000000	-0.000000000155	-0.000000000134	-0.000000000000	-0.000000000134
38.383838383838	0.000000000011	0.000000196311	0.000016718061	0.000003281939	0.000003281810	0.000000196305	0.000000000000	0.000000000000	-0.000000000114	-0.000000000000	-0.000000000114	-0.000000000099	-0.000000000000	-0.000000000099
39.393939393939	0.000000000008	0.000000196311	0.000016718058	0.000003281942	0.000003281847	0.000000196306	0.000000000000	0.000000000000	-0.000000000084	-0.000000000000	-0.000000000084	-0.000000000072	-0.000000000000	-0.000000000073
40.404040404040	0.000000000006	0.000000196311	0.000016718056	0.000003281944	0.000003281874	0.000000196308	0.000000000000	0.000000000000	-0.000000000062	-0.000000000000	-0.000000000062	-0.000000000053	-0.000000000000	-0.000000000053
41.414141414141	0.000000000004	0.000000196312	0.000016718055	0.000003281945	0.000003281894	0.000000196309	0.000000000000	0.000000000000	-0.000000000045	-0.000000000000	-0.000000000045	-0.000000000039	-0.000000000000	-0.000000000039
42.424242424242	0.000000000003	0.000000196312	0.000016718054	0.000003281946	0.000003281909	0.000000196310	0.000000000000	0.000000000000	-0.000000000033	-0.000000000000	-0.000000000033	-0.000000000029	-0.000000000000	-0.000000000029
43.434343434343	0.000000000002	0.000000196312	0.000016718053	0.000003281947	0.000003281920	0.000000196310	0.000000000000	0.000000000000	-0.000000000024	-0.000000000000	-0.000000000024	-0.000000000021	-0.000000000000	-0.000000000021
44.444444444444	0.000000000001	0.000000196312	0.000016718052	0.000003281948	0.000003281928	0.000000196311	0.000000000000	0.000000000000	-0.000000000018	-0.000000000000	-0.000000000018	-0.000000000015	-0.000000000000	-0.000000000015
45.454545454545	0.000000000001	0.000000196312	0.000016718052	0.000003281948	0.000003281933	0.000000196311	0.000000000000	0.000000000000	-0.000000000013	-0.000000000000	-0.000000000013	-0.000000000011	-0.000000000000	-0.000000000011
46.464646464646	0.000000000001	0.000000196312	0.000016718052	0.000003281948	0.000003281938	0.000000196311	0.000000000000	0.000000000000	-0.000000000010	-0.000000000000	-0.000000000010	-0.000000000008	-0.000000000000	-0.000000000008
47.474747474747	0.000000000001	0.000000196312	0.000016718051	0.000003281949	0.000003281941	0.000000196311	0.000000000000	0.000000000000	-0.000000000007	-0.000000000000	-0.000000000007	-0.000000000006	-0.000000000000	-0.000000000006
48.484848484848	0.000000000000	0.000000196312	0.000016718051	0.000003281949	0.000003281943	0.000000196311	0.000000000000	0.000000000000	-0.000000000005	-0.000000000000	-0.000000000005	-0.000000000004	-0.000000000000	-0.000000000004
49.494949494949	0.000000000000	0.000000196312	0.000016718051	0.000003281949	0.000003281945	0.000000196311	0.000000000000	0.000000000000	-0.000000000004	-0.000000000000	-0.000000000004	-0.000000000003	-0.000000000000	-0.000000000003
50.505050505051	0.000000000000	0.000000196312	0.000016718051	0.000003281949	0.000003281946	0.000000196312	0.000000000000	0.000000000000	-0.000000000003	-0.000000000000	-0.000000000003	-0.000000000002	-0.000000000000	-0.000000000002
51.515151515152	0.000000000000	0.000000196312	0.000016718051	0.000003281949	0.000003281947	0.000000196312	0.000000000000	0.000000000000	-0.000000000002	-0.000000000000	-0.000000000002	-0.000000000002	-0.000000000000	-0.000000000002
52.525252525253	0.000000000000	0.000000196312	0.000016718051	0.000003281949	0.000003281947	0.000000196312	0.000000000000	0.000000000000	-0.000000000001	-0.000000000000	-0.000000000001	-0.000000000001	-0.000000000000	-0.000000000001
53.535353535354	0.000000000000	0.000000196312	0.000016718051	0.000003281949	0.000003281948	0.000000196312	0.000000000000	0.000000000000	-0.000000000001	-0.000000000000	-0.000000000001	-0.000000000001	-0.000000000000	-0.000000000001
54.545454545455	0.000000000000	0.000000196312	0.000016718051	0.000003281949	0.000003281948	0.000000196312	0.000000000000	0.000000000000	-0.000000000001	-0.000000000000	-0.000000000001	-0.000000000001	-0.000000000000	-0.000000000001
55.555555555556	0.000000000000	0.000000196312	0.000016718051	0.000003281949	0.000003281948	0.000000196312	0.000000000000	0.000000000000	-0.000000000001	-0.000000000000	-0.000000000001	-0.000000000000	-0.000000000000	-0.000000000000
56.565656565657	0.000000000000	0.000000196312	0.000016718051	0.000003281949	0.000003281949	0.000000196312	0.000000000000	0.000000000000	-0.000000000000	-0.000000000000	-0.000000000000	-0.000000000000	-0.000000000000	-0.000000000000
57.575757575758	0.000000000000	0.000000196312	0.000016718051	0.000003281949	0.000003281949	0.000000196312	0.000000000000	0.000000000000	-0.000000000000	-0.000000000000	-0.000000000000	-0.000000000000	-0.000000000000	-0.000000000000
58.585858585859	0.000000000000	0.000000196312	0.000016718051	0.000003281949	0.000003281949	0.000000196312	0.000000000000	0.000000000000	-0.000000000000	-0.000000000000	-0.000000000000	-0.000000000000	-0.000000000000	-0.000000000000
59.595959595960	0.000000000000	0.000000196312	0.000016718051	0.000003281949	0.000003281949	0.000000196312	0.000000000000	0.000000000000	-0.000000000000	-0.000000000000	-0.000000000000	-0.000000000000	-0.000000000000	-0.000000000000
60.606060606061	0.000000000000	0.000000196312	0.000016718051	0.000003281949	0.000003281949	0.000000196312	0.000000000000	0.000000000000	-0.000000000000	-0.000000000000	-0.000000000000	-0.000000000000	-0.000000000000	-0.000000000000
61.616161616162	0.000000000000	0.000000196312	0.000016718051	0.000003281949	0.000003281949	0.000000196312	0.000000000000	0.000000000000	-0.000000000000	-0.000000000000	-0.000000000000	-0.000000000000	-0.000000000000	-0.000000000000
62.626262626263	0.000000000000	0.000000196312	0.000016718051	0.000003281949	0.000003281949	0.000000196312	0.000000000000	0.000000000000	-0.000000000000	-0.000000000000	-0.000000000000	-0.000000000000	-0.000000000000	-0.000000000000
63.636363636364	0.000000000000	0.000000196312	0.000016718051	0.000003281949	0.000003281949	0.000000196312	0.000000000000	0.000000000000	-0.000000000000	-0.000000000000	-0.000000000000	-0.000000000000	-0.000000000000	-0.000000000000
64.646464646465	0.000000000000	0.000000196312	0.000016718051	0.000003281949	0.000003281949	0.000000196312	0.000000000000	0.000000000000	-0.000000000000	-0.000000000000	-0.000000000000	-0.000000000000	-0.000000000000	-0.000000000000
65.656565656566	0.000000000000	0.000000196312	0.000016718051	0.000003281949	0.000003281949	0.000000196312	0.000000000000	0.000000000000	-0.000000000000	-0.000000000000	-0.000000000000	-0.000000000000	-0.000000000000	-0.000000000000
66.666666666667	0.000000000000	0.000000196312	0.000016718051	0.000003281949	0.000003281949	0.000000196312	0.000000000000	0.000000000000	-0.000000000000	-0.000000000000	-0.000000000000	-0.000000000000	-0.000000000000	-0.000000000000
67.676767676768	0.000000000000	0.000000196312	0.000016718051	0.000003281949	0.000003281949	0.000000196312	0.000000000000	0.000000000000	-0.000000000000	-0.000000000000	-0.000000000000	-0.000000000000	-0.000000000000	-0.000000000000
68.686868686869	0.000000000000	0.000000196312	0.000016718051	0.000003281949	0.000003281949	0.000000196312	0.000000000000	0.000000000000	-0.000000000000	-0.000000000000	-0.000000000000	-0.000000000000	-0.000000000000	-0.000000000000
69.696969696970	0.000000000000	0.000000196312	0.000016718051	0.000003281949	0.000003281949	0.000000196312	0.000000000000	0.000000000000	-0.000000000000	-0.000000000000	-0.000000000000	-0.000000000000	-0.000000000000	-0.000000000000
70.707070707071	0.000000000000	0.000000196312	0.000016718051	0.000003281949	0.000003281949	0.000000196312	0.000000000000	0.000000000000	-0.000000000000	-0.000000000000	-0.000000000000	-0.000000000000	-0.000000000000	-0.000000000000
71.717171717172	0.000000000000	0.000000196312	0.000016718051	0.000003281949	0.000003281949	0.000000196312	0.000000000000	0.000000000000	-0.000000000000	-0.000000000000	-0.000000000000	-0.000000000000	-0.000000000000	-0.000000000000
72.727272727273	0.000000000000	0.000000196312	0.000016718051	0.000003281949	0.000003281949	0.000000196312	0.000000000000	0.000000000000	-0.000000000000	-0.000000000000	-0.000000000000	-0.000000000000	-0.000000000000	-0.000000000000
73.737373737374	0.000000000000	0.000000196312	0.000016718051	0.000003281949	0.000003281949	0.000000196312	0.000000000000	0.000000000000	-0.000000000000	-0.000000000000	-0.000000000000	-0.000000000000	-0.000000000000	-0.000000000000
74.747474747475	0.000000000000	0.000000196312	0.000016718051	0.000003281949	0.000003281949	0.000000196312	0.000000000000	0.000000000000	-0.000000000000	-0.000000000000	-0.000000000000	-0.000000000000	-0.000000000000	-0.000000000000
75.757575757576	0.000000000000	0.000000196312	0.000016718051	0.000003281949	0.000003281949	0.000000196312	0.000000000000	0.000000000000	-0.000000000000	-0.000000000000	-0.000000000000	-0.000000000000	-0.000000000000	-0.000000000000
76.767676767677	0.000000000000	0.000000196312	0.000016718051	0.000003281949	0.000003281949	0.000000196312	0.000000000000	0.000000000000	-0.000000000000	-0.000000000000	-0.000000000000	-0.000000000000	-0.000000000000	-0.000000000000
77.777777777778	0.000000000000	0.000000196312	0.000016718051	0.000003281949	0.000003281949	0.000000196312	0.000000000000	0.000000000000	-0.000000000000	-0.000000000000	-0.000000000000	-0.000000000000	-0.000000000000	-0.000000000000
78.787878787879	0.000000000000	0.000000196312	0.000016718051	0.000003281949	0.000003281949	0.000000196312	0.000000000000	0.000000000000	-0.000000000000	-0.000000000000	-0.000000000000	-0.000000000000	-0.000000000000	-0.000000000000
79.797979797980	0.000000000000	0.000000196312	0.000016718051	0.000003281949	0.000003281949	0.000000196312	0.000000000000	0.000000000000	-0.000000000000	-0.000000000000	-0.000000000000	-0.000000000000	-0.000000000000	-0.000000000000
80.808080808081	0.000000000000	0.000000196312	0.000016718051	0.000003281949	0.000003281949	0.000000196312	0.000000000000	0.000000000000	-0.000000000000	-0.000000000000	-0.000000000000	-0.000000000000	-0.000000000000	-0.000000000000
81.818181818182	0.000000000000	0.000000196312	0.000016718051	0.000003281949	0.000003281949	0.000000196312	0.000000000000	0.000000000000	-0.000000000000	-0.000000000000	-0.000000000000	-0.000000000000	-0.000000000000	-0.000000000000
82.828282828283	0.000000000000	0.000000196312	0.000016718051	0.000003281949	0.000003281949	0.000000196312	0.000000000000	0.000000000000	-0.000000000000	-0.000000000000	-0.000000000000	-0.000000000000	-0.000000000000	-0.000000000000
83.838383838384	0.000000000000	0.000000196312	0.000016718051	0.000003281949	0.000003281949	0.000000196312	0.000000000000	0.000000000000	-0.000000000000	-0.000000000000	-0.000000000000	-0.000000000000	-0.000000000000	-0.000000000000
84.848484848485	0.000000000000	0.000000196312	0.000016718051	0.000003281949	0.000003281949	0.000000196312	0.000000000000	0.000000000000	-0.000000000000	-0.000000000000	-0.000000000000	-0.000000000000	-0.000000000000	-0.000000000000
85.858585858586	0.000000000000	0.000000196312	0.000016718051	0.000003281949	0.000003281949	0.000000196312	0.000000000000	0.000000000000	-0.000000000000	-0.000000000000	-0.000000000000	-0.000000000000	-0.000000000000	-0.000000000000
86.868686868687	0.000000000000	0.000000196312	0.000016718051	0.000003281949	0.000003281949	0.000000196312	0.000000000000	0.000000000000	-0.000000000000	-0.000000000000	-0.000000000000	-0.000000000000	-0.000000000000	-0.000000000000
87.878787878788	0.000000000000	0.000000196312	0.000016718051	0.000003281949	0.000003281949	0.000000196312	0.000000000000	0.000000000000	-0.000000000000	-0.000000000000	-0.000000000000	-0.000000000000	-0.000000000000	-0.000000000000
88.888888888889	0.000000000000	0.000000196312	0.000016718051	0.000003281949	0.000003281949	0.000000196312	0.000000000000	0.000000000000	-0.000000000000	-0.000000000000	-0.000000000000	-0.000000000000	-0.000000000000	-0.000000000000
89.898989898990	0.000000000000	0.000000196312	0.000016718051	0.000003281949	0.000003281949	0.000000196312	0.000000000000	0.000000000000	-0.000000000000	-0.000000000000	-0.000000000000	-0.000000000000	-0.000000000000	-0.000000000000
90.909090909091	0.000000000000	0.000000196312	0.000016718051	0.000003281949	0.000003281949	0.000000196312	0.000000000000	0.000000000000	-0.000000000000	-0.000000000000	-0.000000000000	-0.000000000000	-0.000000000000	-0.000000000000
91.919191919192	0.000000000000	0.000000196312	0.000016718051	0.000003281949	0.000003281949	0.000000196312	0.000000000000	0.000000000000	-0.000000000000	-0.000000000000	-0.000000000000	-0.000000000000	-0.000000000000	-0.000000000000
92.929292929293	0.000000000000	0.000000196312	0.000016718051	0.000003281949	0.000003281949	0.000000196312	0.000000000000	0.000000000000	-0.000000000000	-0.000000000000	-0.000000000000	-0.000000000000	-0.000000000000	-0.000000000000
93.939393939394	0.000000000000	0.000000196312	0.000016718051	0.000003281949	0.000003281949	0.000000196312	0.000000000000	0.000000000000	-0.000000000000	-0.000000000000	-0.000000000000	-0.000000000000	-0.000000000000	-0.000000000000
94.949494949495	0.000000000000	0.000000196312	0.000016718051	0.000003281949	0.000003281949	0.000000196312	0.000000000000	0.000000000000	-0.000000000000	-0.000000000000	-0.000000000000	-0.000000000000	-0.000000000000	-0.000000000000
95.959595959596	0.000000000000	0.000000196312	0.000016718051	0.000003281949	0.000003281949	0.000000196312	0.000000000000	0.000000000000	-0.000000000000	-0.000000000000	-0.000000000000	-0.000000000000	-0.000000000000	-0.000000000000
96.969696969697	0.000000000000	0.000000196312	0.000016718051	0.000003281949	0.000003281949	0.000000196312	0.000000000000	0.000000000000	-0.000000000000	-0.000000000000	-0.000000000000	-0.000000000000	-0.000000000000	-0.000000000000
97.979797979798	0.000000000000	0.000000196312	0.000016718051	0.000003281949	0.000003281949	0.000000196312	0.000000000000	0.000000000000	-0.000000000000	-0.000000000000	-0.000000000000	-0.000000000000	-0.000000000000	-0.000000000000
98.989898989899	0.000000000000	0.000000196312	0.000016718051	0.000003281949	0.000003281949	0.000000196312	0.000000000000	0.000000000000	-0.000000000000	-0.000000000000	-0.000000000000	-0.000000000000	-0.000000000000	-0.000000000000
100.000000000000	0.000000000000	0.000000196312	0.000016718051	0.000003281949	0.000003281949	0.000000196312	0.000000000000	0.000000000000	-0.000000000000	-0.000000000000	-0.000000000000	-0.000000000000	-0.000000000000	-0.000000000000
101.010101010101	0.000000000000	0.000000196312	0.000016718051	0.000003281949	0.000003281949	0.000000196312	0.000000000000	0.000000000000	-0.000000000000	-0.000000000000	-0.000000000000	-0.000000000000	-0.000000000000	-0.000000000000
102.020202020202	0.000002443833	0.000000309644	0.000015857447	0.000004142553	0.000003414409	0.000000221086	0.000003417769	0.000000341777	-0.000000301611	-0.000000000564	-0.000000302175	-0.000000558244	-0.000000000679	-0.000000558923
103.030303030303	0.000001747342	0.000000351466	0.000015202778	0.000004797222	0.000003727613	0.000000252991	0.000000000000	0.000000000000	-0.000000713166	-0.000000000726	-0.000000713893	-0.000000820033	-0.000000000755	-0.000000820788
104.040404040404	0.000001249347	0.000000383528	0.000014736844	0.000005263156	0.000004107651	0.000000286183	0.000000000000	0.000000000000	-0.000000865346	-0.000000000756	-0.000000866101	-0.000000885887	-0.000000000746	-0.000000886633
105.050505050505	0.000000893281	0.000000407655	0.000014404906	0.000005595094	0.000004490536	0.000000317793	0.000000000000	0.000000000000	-0.000000871830	-0.000000000720	-0.000000872549	-0.000000846828	-0.000000000689	-0.000000847517
106.060606060606	0.000000638694	0.000000425562	0.000014168226	0.000005831774	0.000004843525	0.000000346279	0.000000000000	0.000000000000	-0.000000803756	-0.000000000649	-0.000000804405	-0.000000757657	-0.000000000608	-0.000000758265
107.070707070707	0.000000456665	0.000000438716	0.000013999351	0.000006000649	0.000005152423	0.000000370989	0.000000000000	0.000000000000	-0.000000703361	-0.000000000563	-0.000000703923	-0.000000650306	-0.000000000519	-0.000000650825
108.080808080808	0.000000326515	0.000000448307	0.000013878792	0.000006121208	0.000005413618	0.000000391835	0.000000000000	0.000000000000	-0.000000594741	-0.000000000475	-0.000000595215	-0.000000542486	-0.000000000433	-0.000000542919
109.090909090909	0.000000233458	0.000000455261	0.000013792689	0.000006207311	0.000005629172	0.000000409049	0.000000000000	0.000000000000	-0.000000490817	-0.000000000392	-0.000000491209	-0.000000443240	-0.000000000354	-0.000000443594
110.101010101010	0.000000166922	0.000000460284	0.000013731176	0.000006268824	0.000005803866	0.000000423029	0.000000000000	0.000000000000	-0.000000397776	-0.000000000318	-0.000000398095	-0.000000356468	-0.000000000286	-0.000000356754
111.111111111111	0.000000119349	0.000000463902	0.000013687221	0.000006312779	0.000005943470	0.000000434230	0.000000000000	0.000000000000	-0.000000317879	-0.000000000255	-0.000000318134	-0.000000283137	-0.000000000227	-0.000000283365
112.121212121212	0.000000085334	0.000000466502	0.000013655806	0.000006344194	0.000006053791	0.000000443105	0.000000000000	0.000000000000	-0.000000251201	-0.000000000202	-0.000000251403	-0.000000222642	-0.000000000179	-0.000000222822
113.131313131313	0.000000061014	0.000000468368	0.000013633351	0.000006366649	0.000006140178	0.000000450074	0.000000000000	0.000000000000	-0.000000196704	-0.000000000159	-0.000000196863	-0.000000173627	-0.000000000140	-0.000000173768
114.141414141414	0.000000043725	0.000000469698	0.000013617393	0.000006382607	0.000006206999	0.000000455479	0.000000000000	0.000000000000	-0.000000152152	-0.000000000123	-0.000000152275	-0.000000134632	-0.000000000109	-0.000000134741
115.151515151515	0.000000031336	0.000000470653	0.000013605958	0.000006394042	0.000006258657	0.000000459666	0.000000000000	0.000000000000	-0.000000117625	-0.000000000095	-0.000000117720	-0.000000103795	-0.000000000084	-0.000000103879
116.161616161616	0.000000022457	0.000000471338	0.000013597764	0.000006402236	0.000006298380	0.000000462893	0.000000000000	0.000000000000	-0.000000090448	-0.000000000073	-0.000000090521	-0.000000079623	-0.000000000065	-0.000000079688
117.171717171717	0.000000016094	0.000000471830	0.000013591893	0.000006408107	0.000006328783	0.000000465368	0.000000000000	0.000000000000	-0.000000069228	-0.000000000056	-0.000000069284	-0.000000060815	-0.000000000050	-0.000000060865
118.181818181818	0.000000011533	0.000000472182	0.000013587685	0.000006412315	0.000006351958	0.000000467257	0.000000000000	0.000000000000	-0.000000052771	-0.000000000043	-0.000000052814	-0.000000046273	-0.000000000038	-0.000000046311
119.191919191919	0.000000008265	0.000000472435	0.000013584670	0.000006415330	0.000006369561	0.000000468695	0.000000000000	0.000000000000	-0.000000040082	-0.000000000033	-0.000000040115	-0.000000035089	-0.000000000029	-0.000000035118
120.202020202020	0.000000005923	0.000000472616	0.000013582509	0.000006417491	0.000006382889	0.000000469785	0.000000000000	0.000000000000	-0.000000030347	-0.000000000025	-0.000000030372	-0.000000026528	-0.000000000022	-0.000000026550
121.212121212121	0.000000004245	0.000000472746	0.000013580961	0.000006419039	0.000006392950	0.000000470608	0.000000000000	0.000000000000	-0.000000022911	-0.000000000019	-0.000000022929	-0.000000020001	-0.000000000016	-0.000000020018
122.222222222222	0.000000003042	0.000000472839	0.000013579851	0.000006420149	0.000006400527	0.000000471230	0.000000000000	0.000000000000	-0.000000017252	-0.000000000014	-0.000000017266	-0.000000015043	-0.000000000012	-0.000000015056
123.232323232323	0.000000002180	0.000000472906	0.000013579056	0.000006420944	0.000006406219	0.000000471697	0.000000000000	0.000000000000	-0.000000012961	-0.000000000011	-0.000000012971	-0.000000011289	-0.000000000009	-0.000000011299
124.242424242424	0.000000001562	0.000000472954	0.000013578486	0.000006421514	0.000006410486	0.000000472047	0.000000000000	0.000000000000	-0.000000009716	-0.000000000008	-0.000000009724	-0.000000008455	-0.000000000007	-0.000000008462
125.252525252525	0.000000001120	0.000000472988	0.000013578077	0.000006421923	0.000006413679	0.000000472310	0.000000000000	0.000000000000	-0.000000007270	-0.000000000006	-0.000000007276	-0.000000006320	-0.000000000005	-0.000000006325
126.262626262626	0.000000000802	0.000000473013	0.000013577785	0.000006422215	0.000006416063	0.000000472506	0.000000000000	0.000000000000	-0.000000005430	-0.000000000004	-0.000000005434	-0.000000004717	-0.000000000004	-0.000000004720
127.272727272727	0.000000000575	0.000000473030	0.000013577575	0.000006422425	0.000006417841	0.000000472652	0.000000000000	0.000000000000	-0.000000004049	-0.000000000003	-0.000000004052	-0.000000003514	-0.000000000003	-0.000000003517
128.282828282828	0.000000000412	0.000000473043	0.000013577425	0.000006422575	0.000006419165	0.000000472762	0.000000000000	0.000000000000	-0.000000003014	-0.000000000002	-0.000000003017	-0.000000002615	-0.000000000002	-0.000000002617
129.292929292929	0.000000000295	0.000000473052	0.000013577317	0.000006422683	0.000006420149	0.000000472843	0.000000000000	0.000000000000	-0.000000002241	-0.000000000002	-0.000000002243	-0.000000001943	-0.000000000002	-0.000000001944
130.303030303030	0.000000000212	0.000000473058	0.000013577240	0.000006422760	0.000006420880	0.000000472903	0.000000000000	0.000000000000	-0.000000001664	-0.000000000001	-0.000000001665	-0.000000001442	-0.000000000001	-0.000000001443
131.313131313131	0.000000000152	0.000000473063	0.000013577184	0.000006422816	0.000006421422	0.000000472948	0.000000000000	0.000000000000	-0.000000001234	-0.000000000001	-0.000000001235	-0.000000001068	-0.000000000001	-0.000000001069
132.323232323232	0.000000000109	0.000000473066	0.000013577145	0.000006422855	0.000006421824	0.000000472981	0.000000000000	0.000000000000	-0.000000000914	-0.000000000001	-0.000000000915	-0.000000000791	-0.000000000001	-0.000000000792
133.333333333333	0.000000000078	0.000000473069	0.000013577116	0.000006422884	0.000006422121	0.000000473006	0.000000000000	0.000000000000	-0.000000000676	-0.000000000001	-0.000000000677	-0.000000000585	-0.000000000000	-0.000000000586
134.343434343434	0.000000000056	0.000000473070	0.000013577096	0.000006422904	0.000006422340	0.000000473024	0.000000000000	0.000000000000	-0.000000000500	-0.000000000000	-0.000000000500	-0.000000000432	-0.000000000000	-0.000000000433
135.353535353535	0.000000000040	0.000000473072	0.000013577081	0.000006422919	0.000006422502	0.000000473037	0.000000000000	0.000000000000	-0.000000000369	-0.000000000000	-0.000000000370	-0.000000000319	-0.000000000000	-0.000000000319
136.363636363636	0.000000000029	0.000000473072	0.000013577071	0.000006422929	0.000006422622	0.000000473047	0.000000000000	0.000000000000	-0.000000000273	-0.000000000000	-0.000000000273	-0.000000000235	-0.000000000000	-0.000000000236
137.373737373737	0.000000000021	0.000000473073	0.000013577063	0.000006422937	0.000006422710	0.000000473054	0.000000000000	0.000000000000	-0.000000000201	-0.000000000000	-0.000000000201	-0.000000000173	-0.000000000000	-0.000000000174
138.383838383838	0.000000000015	0.000000473074	0.000013577058	0.000006422942	0.000006422775	0.000000473060	0.000000000000	0.000000000000	-0.000000000148	-0.000000000000	-0.000000000148	-0.000000000128	-0.000000000000	-0.000000000128
139.393939393939	0.000000000011	0.000000473074	0.000013577054	0.000006422946	0.000006422823	0.000000473064	0.000000000000	0.000000000000	-0.000000000109	-0.000000000000	-0.000000000109	-0.000000000094	-0.000000000000	-0.000000000094
140.404040404040	0.000000000008	0.000000473074	0.000013577051	0.000006422949	0.000006422858	0.000000473067	0.000000000000	0.000000000000	-0.000000000080	-0.000000000000	-0.000000000080	-0.000000000069	-0.000000000000	-0.000000000069
141.414141414141	0.000000000005	0.000000473074	0.000013577049	0.000006422951	0.000006422884	0.000000473069	0.000000000000	0.000000000000	-0.000000000059	-0.000000000000	-0.000000000059	-0.000000000051	-0.000000000000	-0.000000000051
142.424242424242	0.000000000004	0.000000473074	0.000013577048	0.000006422952	0.000006422903	0.000000473070	0.000000000000	0.000000000000	-0.000000000043	-0.000000000000	-0.000000000043	-0.000000000037	-0.000000000000	-0.000000000037
143.434343434343	0.000000000003	0.000000473074	0.000013577047	0.000006422953	0.000006422917	0.000000473071	0.000000000000	0.000000000000	-0.000000000032	-0.000000000000	-0.000000000032	-0.000000000027	-0.000000000000	-0.000000000027
144.444444444444	0.000000000002	0.000000473074	0.000013577046	0.000006422954	0.000006422928	0.000000473072	0.000000000000	0.000000000000	-0.000000000023	-0.000000000000	-0.000000000023	-0.000000000020	-0.000000000000	-0.000000000020
145.454545454545	0.000000000001	0.000000473075	0.000013577046	0.000006422954	0.000006422935	0.000000473073	0.000000000000	0.000000000000	-0.000000000017	-0.000000000000	-0.000000000017	-0.000000000015	-0.000000000000	-0.000000000015
146.464646464646	0.000000000001	0.000000473075	0.000013577045	0.000006422955	0.000006422941	0.000000473073	0.000000000000	0.000000000000	-0.000000000013	-0.000000000000	-0.000000000013	-0.000000000011	-0.000000000000	-0.000000000011
147.474747474747	0.000000000001	0.000000473075	0.000013577045	0.000006422955	0.000006422945	0.000000473074	0.000000000000	0.000000000000	-0.000000000009	-0.000000000000	-0.000000000009	-0.000000000008	-0.000000000000	-0.000000000008
148.484848484848	0.000000000001	0.000000473075	0.000013577045	0.000006422955	0.000006422948	0.000000473074	0.000000000000	0.000000000000	-0.000000000007	-0.000000000000	-0.000000000007	-0.000000000006	-0.000000000000	-0.000000000006
149.494949494950	0.000000000000	0.000000473075	0.000013577045	0.000006422955	0.000006422950	0.000000473074	0.000000000000	0.000000000000	-0.000000000005	-0.000000000000	-0.000000000005	-0.000000000004	-0.000000000000	-0.000000000004
150.505050505051	0.000000000000	0.000000473075	0.000013577045	0.000006422955	0.000006422951	0.000000473074	0.000000000000	0.000000000000	-0.000000000004	-0.000000000000	-0.000000000004	-0.000000000003	-0.000000000000	-0.000000000003
151.515151515152	0.000000000000	0.000000473075	0.000013577045	0.000006422955	0.000006422952	0.000000473074	0.000000000000	0.000000000000	-0.000000000003	-0.000000000000	-0.000000000003	-0.000000000002	-0.000000000000	-0.000000000002
152.525252525253	0.000000000000	0.000000473075	0.000013577045	0.000006422955	0.000006422953	0.000000473074	0.000000000000	0.000000000000	-0.000000000002	-0.000000000000	-0.000000000002	-0.000000000002	-0.000000000000	-0.000000000002
153.535353535354	0.000000000000	0.000000473075	0.000013577045	0.000006422955	0.000006422954	0.000000473075	0.000000000000	0.000000000000	-0.000000000001	-0.000000000000	-0.000000000001	-0.000000000001	-0.000000000000	-0.000000000001
154.545454545455	0.000000000000	0.000000473075	0.000013577044	0.000006422956	0.000006422954	0.000000473075	0.000000000000	0.000000000000	-0.000000000001	-0.000000000000	-0.000000000001	-0.000000000001	-0.000000000000	-0.000000000001
155.555555555556	0.000000000000	0.000000473075	0.000013577044	0.000006422956	0.000006422955	0.000000473075	0.000000000000	0.000000000000	-0.000000000001	-0.000000000000	-0.000000000001	-0.000000000001	-0.000000000000	-0.000000000001
156.565656565657	0.000000000000	0.000000473075	0.000013577044	0.000006422956	0.000006422955	0.000000473075	0.000000000000	0.000000000000	-0.000000000001	-0.000000000000	-0.000000000001	-0.000000000000	-0.000000000000	-0.000000000000
157.575757575758	0.000000000000	0.000000473075	0.000013577044	0.000006422956	0.000006422955	0.000000473075	0.000000000000	0.000000000000	-0.000000000000	-0.000000000000	-0.000000000000	-0.000000000000	-0.000000000000	-0.000000000000
158.585858585859	0.000000000000	0.000000473075	0.000013577044	0.000006422956	0.000006422955	0.000000473075	0.000000000000	0.000000000000	-0.000000000000	-0.000000000000	-0.000000000000	-0.000000000000	-0.000000000000	-0.000000000000
159.595959595960	0.000000000000	0.000000473075	0.000013577044	0.000006422956	0.000006422955	0.000000473075	0.000000000000	0.000000000000	-0.000000000000	-0.000000000000	-0.000000000000	-0.000000000000	-0.000000000000	-0.000000000000
160.606060606061	0.000000000000	0.000000473075	0.000013577044	0.000006422956	0.000006422955	0.000000473075	0.000000000000	0.000000000000	-0.000000000000	-0.000000000000	-0.000000000000	-0.000000000000	-0.000000000000	-0.000000000000
161.616161616162	0.000000000000	0.000000473075	0.000013577044	0.000006422956	0.000006422955	0.000000473075	0.000000000000	0.000000000000	-0.000000000000	-0.000000000000	-0.000000000000	-0.000000000000	-0.000000000000	-0.000000000000
162.626262626263	0.000000000000	0.000000473075	0.000013577044	0.000006422956	0.000006422955	0.000000473075	0.000000000000	0.000000000000	-0.000000000000	-0.000000000000	-0.000000000000	-0.000000000000	-0.000000000000	-0.000000000000
163.636363636364	0.000000000000	0.000000473075	0.000013577044	0.000006422956	0.000006422956	0.000000473075	0.000000000000	0.000000000000	-0.000000000000	-0.000000000000	-0.000000000000	-0.000000000000	-0.000000000000	-0.000000000000
164.646464646465	0.000000000000	0.000000473075	0.000013577044	0.000006422956	0.000006422956	0.000000473075	0.000000000000	0.000000000000	-0.000000000000	-0.000000000000	-0.000000000000	-0.000000000000	-0.000000000000	-0.000000000000
165.656565656566	0.000000000000	0.000000473075	0.000013577044	0.000006422956	0.000006422956	0.000000473075	0.000000000000	0.000000000000	-0.000000000000	-0.000000000000	-0.000000000000	-0.000000000000	-0.000000000000	-0.000000000000
166.666666666667	0.000000000000	0.000000473075	0.000013577044	0.000006422956	0.000006422956	0.000000473075	0.000000000000	0.000000000000	-0.000000000000	-0.000000000000	-0.000000000000	-0.000000000000	-0.000000000000	-0.000000000000
167.676767676768	0.000000000000	0.000000473075	0.000013577044	0.000006422956	0.000006422956	0.000000473075	0.000000000000	0.000000000000	-0.000000000000	-0.000000000000	-0.000000000000	-0.000000000000	-0.000000000000	-0.000000000000
168.686868686869	0.000000000000	0.000000473075	0.000013577044	0.000006422956	0.000006422956	0.000000473075	0.000000000000	0.000000000000	-0.000000000000	-0.000000000000	-0.000000000000	-0.000000000000	-0.000000000000	-0.000000000000
169.696969696970	0.000000000000	0.000000473075	0.000013577044	0.000006422956	0.000006422956	0.000000473075	0.000000000000	0.000000000000	-0.000000000000	-0.000000000000	-0.000000000000	-0.000000000000	-0.000000000000	-0.000000000000
170.707070707071	0.000000000000	0.000000473075	0.000013577044	0.000006422956	0.000006422956	0.000000473075	0.000000000000	0.000000000000	-0.000000000000	-0.000000000000	-0.000000000000	-0.000000000000	-0.000000000000	-0.000000000000
171.717171717172	0.000000000000	0.000000473075	0.000013577044	0.000006422956	0.000006422956	0.000000473075	0.000000000000	0.000000000000	-0.000000000000	-0.000000000000	-0.000000000000	-0.000000000000	-0.000000000000	-0.000000000000
172.727272727273	0.000000000000	0.000000473075	0.000013577044	0.000006422956	0.000006422956	0.000000473075	0.000000000000	0.000000000000	-0.000000000000	-0.000000000000	-0.000000000000	-0.000000000000	-0.000000000000	-0.000000000000
173.737373737374	0.000000000000	0.000000473075	0.000013577044	0.000006422956	0.000006422956	0.000000473075	0.000000000000	0.000000000000	-0.000000000000	-0.000000000000	-0.000000000000	-0.000000000000	-0.000000000000	-0.000000000000
174.747474747475	0.000000000000	0.000000473075	0.000013577044	0.000006422956	0.000006422956	0.000000473075	0.000000000000	0.000000000000	-0.000000000000	-0.000000000000	-0.000000000000	-0.000000000000	-0.000000000000	-0.000000000000
175.757575757576	0.000000000000	0.000000473075	0.000013577044	0.000006422956	0.000006422956	0.000000473075	0.000000000000	0.000000000000	-0.000000000000	-0.000000000000	-0.000000000000	-0.000000000000	-0.000000000000	-0.000000000000
176.767676767677	0.000000000000	0.000000473075	0.000013577044	0.000006422956	0.000006422956	0.000000473075	0.000000000000	0.000000000000	-0.000000000000	-0.000000000000	-0.000000000000	-0.000000000000	-0.000000000000	-0.000000000000
177.777777777778	0.000000000000	0.000000473075	0.000013577044	0.000006422956	0.000006422956	0.000000473075	0.000000000000	0.000000000000	-0.000000000000	-0.000000000000	-0.000000000000	-0.000000000000	-0.000000000000	-0.000000000000
178.787878787879	0.000000000000	0.000000473075	0.000013577044	0.000006422956	0.000006422956	0.000000473075	0.000000000000	0.000000000000	-0.000000000000	-0.000000000000	-0.000000000000	-0.000000000000	-0.000000000000	-0.000000000000
179.797979797980	0.000000000000	0.000000473075	0.000013577044	0.000006422956	0.000006422956	0.000000473075	0.000000000000	0.000000000000	-0.000000000000	-0.000000000000	-0.000000000000	-0.000000000000	-0.000000000000	-0.000000000000
180.808080808081	0.000000000000	0.000000473075	0.000013577044	0.000006422956	0.000006422956	0.000000473075	0.000000000000	0.000000000000	-0.000000000000	-0.000000000000	-0.000000000000	-0.000000000000	-0.000000000000	-0.000000000000
181.818181818182	0.000000000000	0.000000473075	0.000013577044	0.000006422956	0.000006422956	0.000000473075	0.000000000000	0.000000000000	-0.000000000000	-0.000000000000	-0.000000000000	-0.000000000000	-0.000000000000	-0.000000000000
182.828282828283	0.000000000000	0.000000473075	0.000013577044	0.000006422956	0.000006422956	0.000000473075	0.000000000000	0.000000000000	-0.000000000000	-0.000000000000	-0.000000000000	-0.000000000000	-0.000000000000	-0.000000000000
183.838383838384	0.000000000000	0.000000473075	0.000013577044	0.000006422956	0.000006422956	0.000000473075	0.000000000000	0.000000000000	-0.000000000000	-0.000000000000	-0.000000000000	-0.000000000000	-0.000000000000	-0.000000000000
184.848484848485	0.000000000000	0.000000473075	0.000013577044	0.000006422956	0.000006422956	0.000000473075	0.000000000000	0.000000000000	-0.000000000000	-0.000000000000	-0.000000000000	-0.000000000000	-0.000000000000	-0.000000000000
185.858585858586	0.000000000000	0.000000473075	0.000013577044	0.000006422956	0.000006422956	0.000000473075	0.000000000000	0.000000000000	-0.000000000000	-0.000000000000	-0.000000000000	-0.000000000000	-0.000000000000	-0.000000000000
186.868686868687	0.000000000000	0.000000473075	0.000013577044	0.000006422956	0.000006422956	0.000000473075	0.000000000000	0.000000000000	-0.000000000000	-0.000000000000	-0.000000000000	-0.000000000000	-0.000000000000	-0.000000000000
187.878787878788	0.000000000000	0.000000473075	0.000013577044	0.000006422956	0.000006422956	0.000000473075	0.000000000000	0.000000000000	-0.000000000000	-0.000000000000	-0.000000000000	-0.000000000000	-0.000000000000	-0.000000000000
188.888888888889	0.000000000000	0.000000473075	0.000013577044	0.000006422956	0.000006422956	0.000000473075	0.000000000000	0.000000000000	-0.000000000000	-0.000000000000	-0.000000000000	-0.000000000000	-0.000000000000	-0.000000000000
189.898989898990	0.000000000000	0.000000473075	0.000013577044	0.000006422956	0.000006422956	0.000000473075	0.000000000000	0.000000000000	-0.000000000000	-0.000000000000	-0.000000000000	-0.000000000000	-0.000000000000	-0.000000000000
190.909090909091	0.000000000000	0.000000473075	0.000013577044	0.000006422956	0.000006422956	0.000000473075	0.000000000000	0.000000000000	-0.000000000000	-0.000000000000	-0.000000000000	-0.000000000000	-0.000000000000	-0.000000000000
191.919191919192	0.000000000000	0.000000473075	0.000013577044	0.000006422956	0.000006422956	0.000000473075	0.000000000000	0.000000000000	-0.000000000000	-0.000000000000	-0.000000000000	-0.000000000000	-0.000000000000	-0.000000000000
192.929292929293	0.000000000000	0.000000473075	0.000013577044	0.000006422956	0.000006422956	0.000000473075	0.000000000000	0.000000000000	-0.000000000000	-0.000000000000	-0.000000000000	-0.000000000000	-0.000000000000	-0.000000000000
193.939393939394	0.000000000000	0.000000473075	0.000013577044	0.000006422956	0.000006422956	0.000000473075	0.000000000000	0.000000000000	-0.000000000000	-0.000000000000	-0.000000000000	-0.000000000000	-0.000000000000	-0.000000000000
194.949494949495	0.000000000000	0.000000473075	0.000013577044	0.000006422956	0.000006422956	0.000000473075	0.000000000000	0.000000000000	-0.000000000000	-0.000000000000	-0.000000000000	-0.000000000000	-0.000000000000	-0.000000000000
195.959595959596	0.000000000000	0.000000473075	0.000013577044	0.000006422956	0.000006422956	0.000000473075	0.000000000000	0.000000000000	-0.000000000000	-0.000000000000	-0.000000000000	-0.000000000000	-0.000000000000	-0.000000000000
196.969696969697	0.000000000000	0.000000473075	0.000013577044	0.000006422956	0.000006422956	0.000000473075	0.000000000000	0.000000000000	-0.000000000000	-0.000000000000	-0.000000000000	-0.000000000000	-0.000000000000	-0.000000000000
197.979797979798	0.000000000000	0.000000473075	0.000013577044	0.000006422956	0.000006422956	0.000000473075	0.000000000000	0.000000000000	-0.000000000000	-0.000000000000	-0.000000000000	-0.000000000000	-0.000000000000	-0.000000000000
198.989898989899	0.000000000000	0.000000473075	0.000013577044	0.000006422956	0.000006422956	0.000000473075	0.000000000000	0.000000000000	-0.000000000000	-0.000000000000	-0.000000000000	-0.000000000000	-0.000000000000	-0.000000000000
200.000000000000	0.000000000000	0.000000473075	0.000013577044	0.000006422956	0.000006422956	0.000000473075	0.000000000000	0.000000000000	-0.000000000000	-0.000000000000	-0.000000000000	-0.000000000000	-0.000000000000	-0.000000000000
201.010101010101	0.000000000000	0.000000473075	0.000013577044	0.000006422956	0.000006422956	0.000000473075	0.000000000000	0.000000000000	-0.000000000000	-0.000000000000	-0.000000000000	-0.000000000000	-0.000000000000	-0.000000000000
202.020202020202	0.000000000000	0.000000473075	0.000013577044	0.000006422956	0.000006422956	0.000000473075	0.000000000000	0.000000000000	-0.000000000000	-0.000000000000	-0.000000000000	-0.000000000000	-0.000000000000	-0.000000000000
203.030303030303	0.000002401379	0.000000623127	0.000012770146	0.000007229854	0.000006546187	0.000000504381	0.000003358330	0.000000335833	-0.000000280597	-0.000000000713	-0.000000281310	-0.000000524145	-0.000000000910	-0.000000525056
204.040404040404	0.000001716982	0.000000688360	0.000012150981	0.000007849019	0.000006841042	0.000000548604	0.000000000000	0.000000000000	-0.000000671386	-0.000000001007	-0.000000672393	-0.000000772782	-0.000000001071	-0.000000773854
205.050505050505	0.000001227639	0.000000738844	0.000011712123	0.000008287877	0.000007199183	0.000000596497	0.000000000000	0.000000000000	-0.000000815487	-0.000000001091	-0.000000816577	-0.000000834666	-0.000000001091	-0.000000835757
206.060606060606	0.000000877760	0.000000777098	0.000011400498	0.000008599502	0.000007559770	0.000000643191	0.000000000000	0.000000000000	-0.000000821058	-0.000000001063	-0.000000822121	-0.000000797128	-0.000000001027	-0.000000798155
207.070707070707	0.000000627597	0.000000805631	0.000011178868	0.000008821132	0.000007891867	0.000000685933	0.000000000000	0.000000000000	-0.000000756185	-0.000000000973	-0.000000757158	-0.000000712437	-0.000000000918	-0.000000713354
208.080808080808	0.000000448731	0.000000826666	0.000011021037	0.000008978963	0.000008182179	0.000000723427	0.000000000000	0.000000000000	-0.000000661041	-0.000000000854	-0.000000661894	-0.000000610868	-0.000000000792	-0.000000611659
209.090909090909	0.000000320842	0.000000842043	0.000010908524	0.000009091476	0.000008427418	0.000000755324	0.000000000000	0.000000000000	-0.000000558409	-0.000000000726	-0.000000559136	-0.000000509111	-0.000000000665	-0.000000509775
210.101010101010	0.000000229401	0.000000853213	0.000010828254	0.000009171746	0.000008629626	0.000000781837	0.000000000000	0.000000000000	-0.000000460428	-0.000000000604	-0.000000461031	-0.000000415625	-0.000000000547	-0.000000416172
211.111111111111	0.000000164022	0.000000861292	0.000010770953	0.000009229047	0.000008793375	0.000000803481	0.000000000000	0.000000000000	-0.000000372857	-0.000000000493	-0.000000373349	-0.000000334015	-0.000000000443	-0.000000334458
212.121212121212	0.000000117275	0.000000867115	0.000010730030	0.000009269970	0.000008924144	0.000000820895	0.000000000000	0.000000000000	-0.000000297760	-0.000000000397	-0.000000298157	-0.000000265133	-0.000000000354	-0.000000265487
213.131313131313	0.000000083852	0.000000871304	0.000010700795	0.000009299205	0.000009027421	0.000000834743	0.000000000000	0.000000000000	-0.000000235161	-0.000000000315	-0.000000235477	-0.000000208368	-0.000000000280	-0.000000208648
214.141414141414	0.000000060092	0.000000874294	0.000010680026	0.000009319974	0.000009107881	0.000000845599	0.000000000000	0.000000000000	-0.000000183208	-0.000000000247	-0.000000183455	-0.000000162605	-0.000000000220	-0.000000162825
215.151515151515	0.000000043065	0.000000876443	0.000010665148	0.000009334852	0.000009170449	0.000000854087	0.000000000000	0.000000000000	-0.000000142468	-0.000000000193	-0.000000142661	-0.000000126042	-0.000000000171	-0.000000126214
216.161616161616	0.000000030862	0.000000877986	0.000010654489	0.000009345511	0.000009218804	0.000000860678	0.000000000000	0.000000000000	-0.000000110103	-0.000000000150	-0.000000110253	-0.000000097143	-0.000000000133	-0.000000097275
217.171717171717	0.000000022117	0.000000879094	0.000010646852	0.000009353148	0.000009255975	0.000000865766	0.000000000000	0.000000000000	-0.000000084639	-0.000000000116	-0.000000084755	-0.000000074500	-0.000000000102	-0.000000074602
218.181818181818	0.000000015850	0.000000879889	0.000010641379	0.000009358621	0.000009284418	0.000000869675	0.000000000000	0.000000000000	-0.000000064765	-0.000000000089	-0.000000064854	-0.000000056889	-0.000000000078	-0.000000056967
219.191919191919	0.000000011359	0.000000880459	0.000010637458	0.000009362542	0.000009306095	0.000000872664	0.000000000000	0.000000000000	-0.000000049358	-0.000000000068	-0.000000049426	-0.000000043276	-0.000000000060	-0.000000043336
220.202020202020	0.000000008141	0.000000880868	0.000010634648	0.000009365352	0.000009322556	0.000000874940	0.000000000000	0.000000000000	-0.000000037482	-0.000000000052	-0.000000037534	-0.000000032810	-0.000000000045	-0.000000032856
221.212121212121	0.000000005834	0.000000881161	0.000010632635	0.000009367365	0.000009335017	0.000000876669	0.000000000000	0.000000000000	-0.000000028373	-0.000000000039	-0.000000028412	-0.000000024801	-0.000000000034	-0.000000024835
222.222222222222	0.000000004181	0.000000881371	0.000010631192	0.000009368808	0.000009344422	0.000000877976	0.000000000000	0.000000000000	-0.000000021417	-0.000000000030	-0.000000021447	-0.000000018696	-0.000000000026	-0.000000018722
223.232323232323	0.000000002996	0.000000881522	0.000010630158	0.000009369842	0.000009351504	0.000000878963	0.000000000000	0.000000000000	-0.000000016125	-0.000000000022	-0.000000016147	-0.000000014059	-0.000000000020	-0.000000014079
224.242424242424	0.000000002147	0.000000881630	0.000010629417	0.000009370583	0.000009356823	0.000000879706	0.000000000000	0.000000000000	-0.000000012112	-0.000000000017	-0.000000012129	-0.000000010549	-0.000000000015	-0.000000010564
225.252525252525	0.000000001539	0.000000881707	0.000010628886	0.000009371114	0.000009360810	0.000000880264	0.000000000000	0.000000000000	-0.000000009079	-0.000000000013	-0.000000009092	-0.000000007900	-0.000000000011	-0.000000007911
226.262626262626	0.000000001103	0.000000881762	0.000010628505	0.000009371495	0.000009363793	0.000000880682	0.000000000000	0.000000000000	-0.000000006792	-0.000000000010	-0.000000006802	-0.000000005905	-0.000000000008	-0.000000005913
227.272727272727	0.000000000790	0.000000881802	0.000010628232	0.000009371768	0.000009366021	0.000000880995	0.000000000000	0.000000000000	-0.000000005072	-0.000000000007	-0.000000005079	-0.000000004406	-0.000000000006	-0.000000004412
228.282828282828	0.000000000566	0.000000881831	0.000010628037	0.000009371963	0.000009367682	0.000000881228	0.000000000000	0.000000000000	-0.000000003782	-0.000000000005	-0.000000003787	-0.000000003282	-0.000000000005	-0.000000003287
229.292929292929	0.000000000406	0.000000881851	0.000010627897	0.000009372103	0.000009368918	0.000000881402	0.000000000000	0.000000000000	-0.000000002815	-0.000000000004	-0.000000002819	-0.000000002442	-0.000000000003	-0.000000002445
230.303030303030	0.000000000291	0.000000881866	0.000010627796	0.000009372204	0.000009369837	0.000000881532	0.000000000000	0.000000000000	-0.000000002093	-0.000000000003	-0.000000002096	-0.000000001814	-0.000000000003	-0.000000001817
231.313131313131	0.000000000208	0.000000881876	0.000010627724	0.000009372276	0.000009370520	0.000000881628	0.000000000000	0.000000000000	-0.000000001554	-0.000000000002	-0.000000001556	-0.000000001346	-0.000000000002	-0.000000001348
232.323232323232	0.000000000149	0.000000881884	0.000010627673	0.000009372327	0.000009371026	0.000000881700	0.000000000000	0.000000000000	-0.000000001152	-0.000000000002	-0.000000001154	-0.000000000998	-0.000000000001	-0.000000000999
233.333333333333	0.000000000107	0.000000881889	0.000010627636	0.000009372364	0.000009371401	0.000000881753	0.000000000000	0.000000000000	-0.000000000854	-0.000000000001	-0.000000000855	-0.000000000739	-0.000000000001	-0.000000000740
234.343434343434	0.000000000077	0.000000881893	0.000010627609	0.000009372391	0.000009371678	0.000000881792	0.000000000000	0.000000000000	-0.000000000632	-0.000000000001	-0.000000000632	-0.000000000546	-0.000000000001	-0.000000000547
235.353535353535	0.000000000055	0.000000881896	0.000010627590	0.000009372410	0.000009371883	0.000000881821	0.000000000000	0.000000000000	-0.000000000467	-0.000000000001	-0.000000000468	-0.000000000404	-0.000000000001	-0.000000000404
236.363636363636	0.000000000039	0.000000881898	0.000010627577	0.000009372423	0.000009372035	0.000000881842	0.000000000000	0.000000000000	-0.000000000345	-0.000000000000	-0.000000000345	-0.000000000298	-0.000000000000	-0.000000000298
237.373737373737	0.000000000028	0.000000881899	0.000010627567	0.000009372433	0.000009372146	0.000000881858	0.000000000000	0.000000000000	-0.000000000254	-0.000000000000	-0.000000000255	-0.000000000220	-0.000000000000	-0.000000000220
238.383838383838	0.000000000020	0.000000881900	0.000010627560	0.000009372440	0.000009372229	0.000000881870	0.000000000000	0.000000000000	-0.000000000188	-0.000000000000	-0.000000000188	-0.000000000162	-0.000000000000	-0.000000000162
239.393939393939	0.000000000015	0.000000881901	0.000010627555	0.000009372445	0.000009372289	0.000000881879	0.000000000000	0.000000000000	-0.000000000138	-0.000000000000	-0.000000000138	-0.000000000119	-0.000000000000	-0.000000000119
240.404040404040	0.000000000010	0.000000881901	0.000010627552	0.000009372448	0.000009372334	0.000000881885	0.000000000000	0.000000000000	-0.000000000102	-0.000000000000	-0.000000000102	-0.000000000088	-0.000000000000	-0.000000000088
241.414141414141	0.000000000007	0.000000881902	0.000010627549	0.000009372451	0.000009372367	0.000000881890	0.000000000000	0.000000000000	-0.000000000075	-0.000000000000	-0.000000000075	-0.000000000065	-0.000000000000	-0.000000000065
242.424242424242	0.000000000005	0.000000881902	0.000010627547	0.000009372453	0.000009372391	0.000000881893	0.000000000000	0.000000000000	-0.000000000055	-0.000000000000	-0.000000000055	-0.000000000047	-0.000000000000	-0.000000000047
243.434343434343	0.000000000004	0.000000881902	0.000010627546	0.000009372454	0.000009372409	0.000000881896	0.000000000000	0.000000000000	-0.000000000040	-0.000000000000	-0.000000000040	-0.000000000035	-0.000000000000	-0.000000000035
244.444444444444	0.000000000003	0.000000881902	0.000010627545	0.000009372455	0.000009372422	0.000000881898	0.000000000000	0.000000000000	-0.000000000030	-0.000000000000	-0.000000000030	-0.000000000026	-0.000000000000	-0.000000000026
245.454545454545	0.000000000002	0.000000881902	0.000010627544	0.000009372456	0.000009372431	0.000000881899	0.000000000000	0.000000000000	-0.000000000022	-0.000000000000	-0.000000000022	-0.000000000019	-0.000000000000	-0.000000000019
246.464646464646	0.000000000001	0.000000881902	0.000010627544	0.000009372456	0.000009372438	0.000000881900	0.000000000000	0.000000000000	-0.000000000016	-0.000000000000	-0.000000000016	-0.000000000014	-0.000000000000	-0.000000000014
247.474747474747	0.000000000001	0.000000881902	0.000010627543	0.000009372457	0.000009372444	0.000000881901	0.000000000000	0.000000000000	-0.000000000012	-0.000000000000	-0.000000000012	-0.000000000010	-0.000000000000	-0.000000000010
248.484848484848	0.000000000001	0.000000881903	0.000010627543	0.000009372457	0.000009372447	0.000000881901	0.000000000000	0.000000000000	-0.000000000009	-0.000000000000	-0.000000000009	-0.000000000007	-0.000000000000	-0.000000000007
249.494949494950	0.000000000001	0.000000881903	0.000010627543	0.000009372457	0.000009372450	0.000000881902	0.000000000000	0.000000000000	-0.000000000006	-0.000000000000	-0.000000000006	-0.000000000005	-0.000000000000	-0.000000000005
250.505050505051	0.000000000000	0.000000881903	0.000010627543	0.000009372457	0.000009372452	0.000000881902	0.000000000000	0.000000000000	-0.000000000005	-0.000000000000	-0.000000000005	-0.000000000004	-0.000000000000	-0.000000000004
251.515151515152	0.000000000000	0.000000881903	0.000010627543	0.000009372457	0.000009372454	0.000000881902	0.000000000000	0.000000000000	-0.000000000003	-0.000000000000	-0.000000000003	-0.000000000003	-0.000000000000	-0.000000000003
252.525252525253	0.000000000000	0.000000881903	0.000010627543	0.000009372457	0.000009372455	0.000000881902	0.000000000000	0.000000000000	-0.000000000002	-0.000000000000	-0.000000000002	-0.000000000002	-0.000000000000	-0.000000000002
253.535353535354	0.000000000000	0.000000881903	0.000010627543	0.000009372457	0.000009372455	0.000000881902	0.000000000000	0.000000000000	-0.000000000002	-0.000000000000	-0.000000000002	-0.000000000002	-0.000000000000	-0.000000000002
254.545454545455	0.000000000000	0.000000881903	0.000010627543	0.000009372457	0.000009372456	0.000000881902	0.000000000000	0.000000000000	-0.000000000001	-0.000000000000	-0.000000000001	-0.000000000001	-0.000000000000	-0.000000000001
255.555555555556	0.000000000000	0.000000881903	0.000010627543	0.000009372457	0.000009372456	0.000000881902	0.000000000000	0.000000000000	-0.000000000001	-0.000000000000	-0.000000000001	-0.000000000001	-0.000000000000	-0.000000000001
256.565656565657	0.000000000000	0.000000881903	0.000010627543	0.000009372457	0.000009372457	0.000000881903	0.000000000000	0.000000000000	-0.000000000001	-0.000000000000	-0.000000000001	-0.000000000001	-0.000000000000	-0.000000000001
257.575757575758	0.000000000000	0.000000881903	0.000010627542	0.000009372458	0.000009372457	0.000000881903	0.000000000000	0.000000000000	-0.000000000001	-0.000000000000	-0.000000000001	-0.000000000000	-0.000000000000	-0.000000000000
258.585858585859	0.000000000000	0.000000881903	0.000010627542	0.000009372458	0.000009372457	0.000000881903	0.000000000000	0.000000000000	-0.000000000000	-0.000000000000	-0.000000000000	-0.000000000000	-0.000000000000	-0.000000000000
259.595959595960	0.000000000000	0.000000881903	0.000010627542	0.000009372458	0.000009372457	0.000000881903	0.000000000000	0.000000000000	-0.000000000000	-0.000000000000	-0.000000000000	-0.000000000000	-0.000000000000	-0.000000000000
260.606060606061	0.000000000000	0.000000881903	0.000010627542	0.000009372458	0.000009372457	0.000000881903	0.000000000000	0.000000000000	-0.000000000000	-0.000000000000	-0.000000000000	-0.000000000000	-0.000000000000	-0.000000000000
261.616161616162	0.000000000000	0.000000881903	0.000010627542	0.000009372458	0.000009372457	0.000000881903	0.000000000000	0.000000000000	-0.000000000000	-0.000000000000	-0.000000000000	-0.000000000000	-0.000000000000	-0.000000000000
262.626262626263	0.000000000000	0.000000881903	0.000010627542	0.000009372458	0.000009372457	0.000000881903	0.000000000000	0.000000000000	-0.000000000000	-0.000000000000	-0.000000000000	-0.000000000000	-0.000000000000	-0.000000000000
263.636363636364	0.000000000000	0.000000881903	0.000010627542	0.000009372458	0.000009372457	0.000000881903	0.000000000000	0.000000000000	-0.000000000000	-0.000000000000	-0.000000000000	-0.000000000000	-0.000000000000	-0.000000000000
264.646464646465	0.000000000000	0.000000881903	0.000010627542	0.000009372458	0.000009372457	0.000000881903	0.000000000000	0.000000000000	-0.000000000000	-0.000000000000	-0.000000000000	-0.000000000000	-0.000000000000	-0.000000000000
265.656565656566	0.000000000000	0.000000881903	0.000010627542	0.000009372458	0.000009372457	0.000000881903	0.000000000000	0.000000000000	-0.000000000000	-0.000000000000	-0.000000000000	-0.000000000000	-0.000000000000	-0.000000000000
266.666666666667	0.000000000000	0.000000881903	0.000010627542	0.000009372458	0.000009372458	0.000000881903	0.000000000000	0.000000000000	-0.000000000000	-0.000000000000	-0.000000000000	-0.000000000000	-0.000000000000	-0.000000000000
267.676767676768	0.000000000000	0.000000881903	0.000010627542	0.000009372458	0.000009372458	0.000000881903	0.000000000000	0.000000000000	-0.000000000000	-0.000000000000	-0.000000000000	-0.000000000000	-0.000000000000	-0.000000000000
268.686868686869	0.000000000000	0.000000881903	0.000010627542	0.000009372458	0.000009372458	0.000000881903	0.000000000000	0.000000000000	-0.000000000000	-0.000000000000	-0.000000000000	-0.000000000000	-0.000000000000	-0.000000000000
269.696969696970	0.000000000000	0.000000881903	0.000010627542	0.000009372458	0.000009372458	0.000000881903	0.000000000000	0.000000000000	-0.000000000000	-0.000000000000	-0.000000000000	-0.000000000000	-0.000000000000	-0.000000000000
270.707070707071	0.000000000000	0.000000881903	0.000010627542	0.000009372458	0.000009372458	0.000000881903	0.000000000000	0.000000000000	-0.000000000000	-0.000000000000	-0.000000000000	-0.000000000000	-0.000000000000	-0.000000000000
271.717171717172	0.000000000000	0.000000881903	0.000010627542	0.000009372458	0.000009372458	0.000000881903	0.000000000000	0.000000000000	-0.000000000000	-0.000000000000	-0.000000000000	-0.000000000000	-0.000000000000	-0.000000000000
272.727272727273	0.000000000000	0.000000881903	0.000010627542	0.000009372458	0.000009372458	0.000000881903	0.000000000000	0.000000000000	-0.000000000000	-0.000000000000	-0.000000000000	-0.000000000000	-0.000000000000	-0.000000000000
273.737373737374	0.000000000000	0.000000881903	0.000010627542	0.000009372458	0.000009372458	0.000000881903	0.000000000000	0.000000000000	-0.000000000000	-0.000000000000	-0.000000000000	-0.000000000000	-0.000000000000	-0.000000000000
274.747474747475	0.000000000000	0.000000881903	0.000010627542	0.000009372458	0.000009372458	0.000000881903	0.000000000000	0.000000000000	-0.000000000000	-0.000000000000	-0.000000000000	-0.000000000000	-0.000000000000	-0.000000000000
275.757575757576	0.000000000000	0.000000881903	0.000010627542	0.000009372458	0.000009372458	0.000000881903	0.000000000000	0.000000000000	-0.000000000000	-0.000000000000	-0.000000000000	-0.000000000000	-0.000000000000	-0.000000000000
276.767676767677	0.000000000000	0.000000881903	0.000010627542	0.000009372458	0.000009372458	0.000000881903	0.000000000000	0.000000000000	-0.000000000000	-0.000000000000	-0.000000000000	-0.000000000000	-0.000000000000	-0.000000000000
277.777777777778	0.000000000000	0.000000881903	0.000010627542	0.000009372458	0.000009372458	0.000000881903	0.000000000000	0.000000000000	-0.000000000000	-0.000000000000	-0.000000000000	-0.000000000000	-0.000000000000	-0.000000000000
278.787878787879	0.000000000000	0.000000881903	0.000010627542	0.000009372458	0.000009372458	0.000000881903	0.000000000000	0.000000000000	-0.000000000000	-0.000000000000	-0.000000000000	-0.000000000000	-0.000000000000	-0.000000000000
279.797979797980	0.000000000000	0.000000881903	0.000010627542	0.000009372458	0.000009372458	0.000000881903	0.000000000000	0.000000000000	-0.000000000000	-0.000000000000	-0.000000000000	-0.000000000000	-0.000000000000	-0.000000000000
280.808080808081	0.000000000000	0.000000881903	0.000010627542	0.000009372458	0.000009372458	0.000000881903	0.000000000000	0.000000000000	-0.000000000000	-0.000000000000	-0.000000000000	-0.000000000000	-0.000000000000	-0.000000000000
281.818181818182	0.000000000000	0.000000881903	0.000010627542	0.000009372458	0.000009372458	0.000000881903	0.000000000000	0.000000000000	-0.000000000000	-0.000000000000	-0.000000000000	-0.000000000000	-0.000000000000	-0.000000000000
282.828282828283	0.000000000000	0.000000881903	0.000010627542	0.000009372458	0.000009372458	0.000000881903	0.000000000000	0.000000000000	-0.000000000000	-0.000000000000	-0.000000000000	-0.000000000000	-0.000000000000	-0.000000000000
283.838383838384	0.000000000000	0.000000881903	0.000010627542	0.000009372458	0.000009372458	0.000000881903	0.000000000000	0.000000000000	-0.000000000000	-0.000000000000	-0.000000000000	-0.000000000000	-0.000000000000	-0.000000000000
284.848484848485	0.000000000000	0.000000881903	0.000010627542	0.000009372458	0.000009372458	0.000000881903	0.000000000000	0.000000000000	-0.000000000000	-0.000000000000	-0.000000000000	-0.000000000000	-0.000000000000	-0.000000000000
285.858585858586	0.000000000000	0.000000881903	0.000010627542	0.000009372458	0.000009372458	0.000000881903	0.000000000000	0.000000000000	-0.000000000000	-0.000000000000	-0.000000000000	-0.000000000000	-0.000000000000	-0.000000000000
286.868686868687	0.000000000000	0.000000881903	0.000010627542	0.000009372458	0.000009372458	0.000000881903	0.000000000000	0.000000000000	-0.000000000000	-0.000000000000	-0.000000000000	-0.000000000000	-0.000000000000	-0.000000000000
287.878787878788	0.000000000000	0.000000881903	0.000010627542	0.000009372458	0.000009372458	0.000000881903	0.000000000000	0.000000000000	-0.000000000000	-0.000000000000	-0.000000000000	-0.000000000000	-0.000000000000	-0.000000000000
288.888888888889	0.000000000000	0.000000881903	0.000010627542	0.000009372458	0.000009372458	0.000000881903	0.000000000000	0.000000000000	-0.000000000000	-0.000000000000	-0.000000000000	-0.000000000000	-0.000000000000	-0.000000000000
289.898989898990	0.000000000000	0.000000881903	0.000010627542	0.000009372458	0.000009372458	0.000000881903	0.000000000000	0.000000000000	-0.000000000000	-0.000000000000	-0.000000000000	-0.000000000000	-0.000000000000	-0.000000000000
290.909090909091	0.000000000000	0.000000881903	0.000010627542	0.000009372458	0.000009372458	0.000000881903	0.000000000000	0.000000000000	-0.000000000000	-0.000000000000	-0.000000000000	-0.000000000000	-0.000000000000	-0.000000000000
291.919191919192	0.000000000000	0.000000881903	0.000010627542	0.000009372458	0.000009372458	0.000000881903	0.000000000000	0.000000000000	-0.000000000000	-0.000000000000	-0.000000000000	-0.000000000000	-0.000000000000	-0.000000000000
292.929292929293	0.000000000000	0.000000881903	0.000010627542	0.000009372458	0.000009372458	0.000000881903	0.000000000000	0.000000000000	-0.000000000000	-0.000000000000	-0.000000000000	-0.000000000000	-0.000000000000	-0.000000000000
293.939393939394	0.000000000000	0.000000881903	0.000010627542	0.000009372458	0.000009372458	0.000000881903	0.000000000000	0.000000000000	-0.000000000000	-0.000000000000	-0.000000000000	-0.000000000000	-0.000000000000	-0.000000000000
294.949494949495	0.000000000000	0.000000881903	0.000010627542	0.000009372458	0.000009372458	0.000000881903	0.000000000000	0.000000000000	-0.000000000000	-0.000000000000	-0.000000000000	-0.000000000000	-0.000000000000	-0.000000000000
295.959595959596	0.000000000000	0.000000881903	0.000010627542	0.000009372458	0.000009372458	0.000000881903	0.000000000000	0.000000000000	-0.000000000000	-0.000000000000	-0.000000000000	-0.000000000000	-0.000000000000	-0.000000000000
296.969696969697	0.000000000000	0.000000881903	0.000010627542	0.000009372458	0.000009372458	0.000000881903	0.000000000000	0.000000000000	-0.000000000000	-0.000000000000	-0.000000000000	-0.000000000000	-0.000000000000	-0.000000000000
297.979797979798	0.000000000000	0.000000881903	0.000010627542	0.000009372458	0.000009372458	0.000000881903	0.000000000000	0.000000000000	-0.000000000000	-0.000000000000	-0.000000000000	-0.000000000000	-0.000000000000	-0.000000000000
298.989898989899	0.000000000000	0.000000881903	0.000010627542	0.000009372458	0.000009372458	0.000000881903	0.000000000000	0.000000000000	-0.000000000000	-0.000000000000	-0.000000000000	-0.000000000000	-0.000000000000	-0.000000000000
300.000000000000	0.000000000000	0.000000881903	0.000010627542	0.000009372458	0.000009372458	0.000000881903	0.000000000000	0.000000000000	-0.000000000000	-0.000000000000	-0.000000000000	-0.000000000000	-0.000000000000	-0.000000000000
301.010101010101	0.000000000000	0.000000881903	0.000010627542	0.000009372458	0.000009372458	0.000000881903	0.000000000000	0.000000000000	-0.000000000000	-0.000000000000	-0.000000000000	-0.000000000000	-0.000000000000	-0.000000000000
302.020202020202	0.000000000000	0.000000881903	0.000010627542	0.000009372458	0.000009372458	0.000000881903	0.000000000000	0.000000000000	-0.000000000000	-0.000000000000	-0.000000000000	-0.000000000000	-0.000000000000	-0.000000000000
303.030303030303	0.000000000000	0.000000881903	0.000010627542	0.000009372458	0.000009372458	0.000000881903	0.000000000000	0.000000000000	-0.000000000000	-0.000000000000	-0.000000000000	-0.000000000000	-0.000000000000	-0.000000000000
304.040404040404	0.000002359676	0.000001088987	0.000009894379	0.000010105621	0.000009483400	0.000000922845	0.000003299924	0.000000329992	-0.000000252617	-0.000000000932	-0.000000253549	-0.000000477036	-0.000000001274	-0.000000478310
305.050505050505	0.000001687164	0.000001194552	0.000009327432	0.000010672568	0.000009752433	0.000000986968	0.000000000000	0.000000000000	-0.000000612588	-0.000000001460	-0.000000614048	-0.000000705437	-0.000000001591	-0.000000707028
306.060606060606	0.000001206320	0.000001276930	0.000008928965	0.000011071035	0.000010079088	0.000001059273	0.000000000000	0.000000000000	-0.000000743792	-0.000000001646	-0.000000745439	-0.000000760493	-0.000000001669	-0.000000762161
307.070707070707	0.000000862516	0.000001339702	0.000008647934	0.000011352066	0.000010407203	0.000001131350	0.000000000000	0.000000000000	-0.000000747117	-0.000000001641	-0.000000748759	-0.000000724395	-0.000000001597	-0.000000725993
308.080808080808	0.000000616698	0.000001386700	0.000008449113	0.000011550887	0.000010708602	0.000001198268	0.000000000000	0.000000000000	-0.000000686286	-0.000000001524	-0.000000687810	-0.000000645752	-0.000000001445	-0.000000647196
309.090909090909	0.000000440938	0.000001421437	0.000008308091	0.000011691909	0.000010971423	0.000001257552	0.000000000000	0.000000000000	-0.000000598444	-0.000000001350	-0.000000599794	-0.000000552372	-0.000000001256	-0.000000553629
310.101010101010	0.000000315270	0.000001446875	0.000008207860	0.000011792140	0.000011192942	0.000001308350	0.000000000000	0.000000000000	-0.000000504397	-0.000000001157	-0.000000505554	-0.000000459385	-0.000000001062	-0.000000460447
311.111111111111	0.000000225417	0.000001465376	0.000008136509	0.000011863491	0.000011375229	0.000001350808	0.000000000000	0.000000000000	-0.000000415068	-0.000000000967	-0.000000416035	-0.000000374334	-0.000000000878	-0.000000375213
312.121212121212	0.000000161173	0.000001478768	0.000008085657	0.000011914343	0.000011522590	0.000001385617	0.000000000000	0.000000000000	-0.000000335541	-0.000000000793	-0.000000336333	-0.000000300344	-0.000000000714	-0.000000301059
313.131313131313	0.000000115238	0.000001488428	0.000008049382	0.000011950618	0.000011640093	0.000001413721	0.000000000000	0.000000000000	-0.000000267554	-0.000000000640	-0.000000268194	-0.000000238069	-0.000000000573	-0.000000238642
314.141414141414	0.000000082395	0.000001495378	0.000008023489	0.000011976511	0.000011732770	0.000001436133	0.000000000000	0.000000000000	-0.000000211027	-0.000000000510	-0.000000211537	-0.000000186868	-0.000000000454	-0.000000187322
315.151515151515	0.000000059048	0.000001500341	0.000008005105	0.000011994895	0.000011804888	0.000001453744	0.000000000000	0.000000000000	-0.000000164213	-0.000000000401	-0.000000164614	-0.000000145672	-0.000000000357	-0.000000146029
316.161616161616	0.000000042317	0.000001503909	0.000007991942	0.000012008058	0.000011860914	0.000001467540	0.000000000000	0.000000000000	-0.000000127569	-0.000000000314	-0.000000127884	-0.000000112811	-0.000000000279	-0.000000113090
317.171717171717	0.000000030326	0.000001506472	0.000007982514	0.000012017486	0.000011904173	0.000001478271	0.000000000000	0.000000000000	-0.000000098502	-0.000000000244	-0.000000098747	-0.000000086873	-0.000000000216	-0.000000087089
318.181818181818	0.000000021733	0.000001508312	0.000007975761	0.000012024239	0.000011937402	0.000001486567	0.000000000000	0.000000000000	-0.000000075663	-0.000000000189	-0.000000075852	-0.000000066575	-0.000000000167	-0.000000066742
319.191919191919	0.000000015575	0.000001509632	0.000007970922	0.000012029078	0.000011962811	0.000001492948	0.000000000000	0.000000000000	-0.000000057856	-0.000000000145	-0.000000058002	-0.000000050804	-0.000000000128	-0.000000050932
320.202020202020	0.000000011162	0.000001510578	0.000007967456	0.000012032544	0.000011982164	0.000001497832	0.000000000000	0.000000000000	-0.000000044065	-0.000000000111	-0.000000044177	-0.000000038625	-0.000000000098	-0.000000038723
321.212121212121	0.000000007999	0.000001511257	0.000007964972	0.000012035028	0.000011996852	0.000001501557	0.000000000000	0.000000000000	-0.000000033444	-0.000000000085	-0.000000033529	-0.000000029268	-0.000000000074	-0.000000029343
322.222222222222	0.000000005733	0.000001511744	0.000007963192	0.000012036808	0.000012007965	0.000001504386	0.000000000000	0.000000000000	-0.000000025304	-0.000000000064	-0.000000025369	-0.000000022113	-0.000000000056	-0.000000022169
323.232323232323	0.000000004108	0.000001512093	0.000007961917	0.000012038083	0.000012016349	0.000001506529	0.000000000000	0.000000000000	-0.000000019092	-0.000000000049	-0.000000019141	-0.000000016663	-0.000000000043	-0.000000016705
324.242424242424	0.000000002944	0.000001512343	0.000007961003	0.000012038997	0.000012022659	0.000001508147	0.000000000000	0.000000000000	-0.000000014368	-0.000000000037	-0.000000014405	-0.000000012526	-0.000000000032	-0.000000012558
325.252525252525	0.000000002110	0.000001512522	0.000007960348	0.000012039652	0.000012027397	0.000001509366	0.000000000000	0.000000000000	-0.000000010789	-0.000000000028	-0.000000010816	-0.000000009395	-0.000000000024	-0.000000009419
326.262626262626	0.000000001512	0.000001512651	0.000007959879	0.000012040121	0.000012030948	0.000001510282	0.000000000000	0.000000000000	-0.000000008084	-0.000000000021	-0.000000008105	-0.000000007033	-0.000000000018	-0.000000007051
327.272727272727	0.000000001084	0.000001512743	0.000007959542	0.000012040458	0.000012033603	0.000001510968	0.000000000000	0.000000000000	-0.000000006046	-0.000000000016	-0.000000006062	-0.000000005255	-0.000000000014	-0.000000005269
328.282828282828	0.000000000777	0.000001512809	0.000007959301	0.000012040699	0.000012035585	0.000001511482	0.000000000000	0.000000000000	-0.000000004514	-0.000000000012	-0.000000004525	-0.000000003920	-0.000000000010	-0.000000003930
329.292929292929	0.000000000557	0.000001512856	0.000007959128	0.000012040872	0.000012037063	0.000001511866	0.000000000000	0.000000000000	-0.000000003364	-0.000000000009	-0.000000003373	-0.000000002920	-0.000000000008	-0.000000002928
330.303030303030	0.000000000399	0.000001512890	0.000007959005	0.000012040995	0.000012038163	0.000001512152	0.000000000000	0.000000000000	-0.000000002504	-0.000000000007	-0.000000002511	-0.000000002172	-0.000000000006	-0.000000002177
331.313131313131	0.000000000286	0.000001512914	0.000007958916	0.000012041084	0.000012038980	0.000001512365	0.000000000000	0.000000000000	-0.000000001861	-0.000000000005	-0.000000001866	-0.000000001613	-0.000000000004	-0.000000001617
332.323232323232	0.000000000205	0.000001512932	0.000007958852	0.000012041148	0.000012039587	0.000001512524	0.000000000000	0.000000000000	-0.000000001382	-0.000000000004	-0.000000001385	-0.000000001197	-0.000000000003	-0.000000001200
333.333333333333	0.000000000147	0.000001512944	0.000007958807	0.000012041193	0.000012040037	0.000001512641	0.000000000000	0.000000000000	-0.000000001024	-0.000000000003	-0.000000001027	-0.000000000887	-0.000000000002	-0.000000000889
334.343434343434	0.000000000105	0.000001512953	0.000007958774	0.000012041226	0.000012040370	0.000001512729	0.000000000000	0.000000000000	-0.000000000759	-0.000000000002	-0.000000000761	-0.000000000656	-0.000000000002	-0.000000000658
335.353535353535	0.000000000075	0.000001512960	0.000007958751	0.000012041249	0.000012040616	0.000001512793	0.000000000000	0.000000000000	-0.000000000561	-0.000000000001	-0.000000000563	-0.000000000485	-0.000000000001	-0.000000000487
336.363636363636	0.000000000054	0.000001512964	0.000007958734	0.000012041266	0.000012040798	0.000001512841	0.000000000000	0.000000000000	-0.000000000415	-0.000000000001	-0.000000000416	-0.000000000359	-0.000000000001	-0.000000000359
337.373737373737	0.000000000039	0.000001512968	0.000007958722	0.000012041278	0.000012040933	0.000001512877	0.000000000000	0.000000000000	-0.000000000306	-0.000000000001	-0.000000000307	-0.000000000265	-0.000000000001	-0.000000000265
338.383838383838	0.000000000028	0.000001512970	0.000007958713	0.000012041287	0.000012041032	0.000001512903	0.000000000000	0.000000000000	-0.000000000226	-0.000000000001	-0.000000000227	-0.000000000195	-0.000000000001	-0.000000000196
339.393939393939	0.000000000020	0.000001512972	0.000007958707	0.000012041293	0.000012041105	0.000001512922	0.000000000000	0.000000000000	-0.000000000167	-0.000000000000	-0.000000000167	-0.000000000144	-0.000000000000	-0.000000000144
340.404040404040	0.000000000014	0.000001512973	0.000007958703	0.000012041297	0.000012041159	0.000001512936	0.000000000000	0.000000000000	-0.000000000123	-0.000000000000	-0.000000000123	-0.000000000106	-0.000000000000	-0.000000000106
341.414141414141	0.000000000010	0.000001512974	0.000007958700	0.000012041300	0.000012041199	0.000001512947	0.000000000000	0.000000000000	-0.000000000090	-0.000000000000	-0.000000000091	-0.000000000078	-0.000000000000	-0.000000000078
342.424242424242	0.000000000007	0.000001512974	0.000007958697	0.000012041303	0.000012041228	0.000001512955	0.000000000000	0.000000000000	-0.000000000066	-0.000000000000	-0.000000000067	-0.000000000057	-0.000000000000	-0.000000000057
343.434343434343	0.000000000005	0.000001512975	0.000007958696	0.000012041304	0.000012041249	0.000001512960	0.000000000000	0.000000000000	-0.000000000049	-0.000000000000	-0.000000000049	-0.000000000042	-0.000000000000	-0.000000000042
344.444444444444	0.000000000004	0.000001512975	0.000007958695	0.000012041305	0.000012041265	0.000001512964	0.000000000000	0.000000000000	-0.000000000036	-0.000000000000	-0.000000000036	-0.000000000031	-0.000000000000	-0.000000000031
345.454545454545	0.000000000003	0.000001512975	0.000007958694	0.000012041306	0.000012041277	0.000001512967	0.000000000000	0.000000000000	-0.000000000026	-0.000000000000	-0.000000000026	-0.000000000023	-0.000000000000	-0.000000000023
346.464646464646	0.000000000002	0.000001512975	0.000007958693	0.000012041307	0.000012041285	0.000001512970	0.000000000000	0.000000000000	-0.000000000019	-0.000000000000	-0.000000000019	-0.000000000017	-0.000000000000	-0.000000000017
347.474747474748	0.000000000001	0.000001512976	0.000007958693	0.000012041307	0.000012041291	0.000001512971	0.000000000000	0.000000000000	-0.000000000014	-0.000000000000	-0.000000000014	-0.000000000012	-0.000000000000	-0.000000000012
348.484848484848	0.000000000001	0.000001512976	0.000007958692	0.000012041308	0.000012041296	0.000001512973	0.000000000000	0.000000000000	-0.000000000010	-0.000000000000	-0.000000000010	-0.000000000009	-0.000000000000	-0.000000000009
349.494949494950	0.000000000001	0.000001512976	0.000007958692	0.000012041308	0.000012041299	0.000001512973	0.000000000000	0.000000000000	-0.000000000008	-0.000000000000	-0.000000000008	-0.000000000007	-0.000000000000	-0.000000000007
350.505050505051	0.000000000001	0.000001512976	0.000007958692	0.000012041308	0.000012041302	0.000001512974	0.000000000000	0.000000000000	-0.000000000006	-0.000000000000	-0.000000000006	-0.000000000005	-0.000000000000	-0.000000000005
351.515151515152	0.000000000000	0.000001512976	0.000007958692	0.000012041308	0.000012041304	0.000001512975	0.000000000000	0.000000000000	-0.000000000004	-0.000000000000	-0.000000000004	-0.000000000004	-0.000000000000	-0.000000000004
352.525252525253	0.000000000000	0.000001512976	0.000007958692	0.000012041308	0.000012041305	0.000001512975	0.000000000000	0.000000000000	-0.000000000003	-0.000000000000	-0.000000000003	-0.000000000003	-0.000000000000	-0.000000000003
353.535353535354	0.000000000000	0.000001512976	0.000007958692	0.000012041308	0.000012041306	0.000001512975	0.000000000000	0.000000000000	-0.000000000002	-0.000000000000	-0.000000000002	-0.000000000002	-0.000000000000	-0.000000000002
354.545454545455	0.000000000000	0.000001512976	0.000007958692	0.000012041308	0.000012041307	0.000001512975	0.000000000000	0.000000000000	-0.000000000002	-0.000000000000	-0.000000000002	-0.000000000001	-0.000000000000	-0.000000000001
355.555555555556	0.000000000000	0.000001512976	0.000007958692	0.000012041308	0.000012041307	0.000001512976	0.000000000000	0.000000000000	-0.000000000001	-0.000000000000	-0.000000000001	-0.000000000001	-0.000000000000	-0.000000000001
356.565656565657	0.000000000000	0.000001512976	0.000007958692	0.000012041308	0.000012041307	0.000001512976	0.000000000000	0.000000000000	-0.000000000001	-0.000000000000	-0.000000000001	-0.000000000001	-0.000000000000	-0.000000000001
357.575757575758	0.000000000000	0.000001512976	0.000007958692	0.000012041308	0.000012041308	0.000001512976	0.000000000000	0.000000000000	-0.000000000001	-0.000000000000	-0.000000000001	-0.000000000001	-0.000000000000	-0.000000000001
358.585858585859	0.000000000000	0.000001512976	0.000007958692	0.000012041308	0.000012041308	0.000001512976	0.000000000000	0.000000000000	-0.000000000000	-0.000000000000	-0.000000000000	-0.000000000000	-0.000000000000	-0.000000000000
359.595959595960	0.000000000000	0.000001512976	0.000007958692	0.000012041308	0.000012041308	0.000001512976	0.000000000000	0.000000000000	-0.000000000000	-0.000000000000	-0.000000000000	-0.000000000000	-0.000000000000	-0.000000000000
360.606060606061	0.000000000000	0.000001512976	0.000007958692	0.000012041308	0.000012041308	0.000001512976	0.000000000000	0.000000000000	-0.000000000000	-0.000000000000	-0.000000000000	-0.000000000000	-0.000000000000	-0.000000000000
361.616161616162	0.000000000000	0.000001512976	0.000007958692	0.000012041308	0.000012041308	0.000001512976	0.000000000000	0.000000000000	-0.000000000000	-0.000000000000	-0.000000000000	-0.000000000000	-0.000000000000	-0.000000000000
362.626262626263	0.000000000000	0.000001512976	0.000007958692	0.000012041308	0.000012041308	0.000001512976	0.000000000000	0.000000000000	-0.000000000000	-0.000000000000	-0.000000000000	-0.000000000000	-0.000000000000	-0.000000000000
363.636363636364	0.000000000000	0.000001512976	0.000007958692	0.000012041308	0.000012041308	0.000001512976	0.000000000000	0.000000000000	-0.000000000000	-0.000000000000	-0.000000000000	-0.000000000000	-0.000000000000	-0.000000000000
364.646464646465	0.000000000000	0.000001512976	0.000007958692	0.000012041308	0.000012041308	0.000001512976	0.000000000000	0.000000000000	-0.000000000000	-0.000000000000	-0.000000000000	-0.000000000000	-0.000000000000	-0.000000000000
365.656565656566	0.000000000000	0.000001512976	0.000007958692	0.000012041308	0.000012041308	0.000001512976	0.000000000000	0.000000000000	-0.000000000000	-0.000000000000	-0.000000000000	-0.000000000000	-0.000000000000	-0.000000000000
366.666666666667	0.000000000000	0.000001512976	0.000007958692	0.000012041308	0.000012041308	0.000001512976	0.000000000000	0.000000000000	-0.000000000000	-0.000000000000	-0.000000000000	-0.000000000000	-0.000000000000	-0.000000000000
367.676767676768	0.000000000000	0.000001512976	0.000007958692	0.000012041308	0.000012041308	0.000001512976	0.000000000000	0.000000000000	-0.000000000000	-0.000000000000	-0.000000000000	-0.000000000000	-0.000000000000	-0.000000000000
368.686868686869	0.000000000000	0.000001512976	0.000007958692	0.000012041308	0.000012041308	0.000001512976	0.000000000000	0.000000000000	-0.000000000000	-0.000000000000	-0.000000000000	-0.000000000000	-0.000000000000	-0.000000000000
369.696969696970	0.000000000000	0.000001512976	0.000007958692	0.000012041308	0.000012041308	0.000001512976	0.000000000000	0.000000000000	-0.000000000000	-0.000000000000	-0.000000000000	-0.000000000000	-0.000000000000	-0.000000000000
370.707070707071	0.000000000000	0.000001512976	0.000007958692	0.000012041308	0.000012041308	0.000001512976	0.000000000000	0.000000000000	-0.000000000000	-0.000000000000	-0.000000000000	-0.000000000000	-0.000000000000	-0.000000000000
371.717171717172	0.000000000000	0.000001512976	0.000007958692	0.000012041308	0.000012041308	0.000001512976	0.000000000000	0.000000000000	-0.000000000000	-0.000000000000	-0.000000000000	-0.000000000000	-0.000000000000	-0.000000000000
372.727272727273	0.000000000000	0.000001512976	0.000007958692	0.000012041308	0.000012041308	0.000001512976	0.000000000000	0.000000000000	-0.000000000000	-0.000000000000	-0.000000000000	-0.000000000000	-0.000000000000	-0.000000000000
373.737373737374	0.000000000000	0.000001512976	0.000007958692	0.000012041308	0.000012041308	0.000001512976	0.000000000000	0.000000000000	-0.000000000000	-0.000000000000	-0.000000000000	-0.000000000000	-0.000000000000	-0.000000000000
374.747474747475	0.000000000000	0.000001512976	0.000007958692	0.000012041308	0.000012041308	0.000001512976	0.000000000000	0.000000000000	-0.000000000000	-0.000000000000	-0.000000000000	-0.000000000000	-0.000000000000	-0.000000000000
375.757575757576	0.000000000000	0.000001512976	0.000007958692	0.000012041308	0.000012041308	0.000001512976	0.000000000000	0.000000000000	-0.000000000000	-0.000000000000	-0.000000000000	-0.000000000000	-0.000000000000	-0.000000000000
376.767676767677	0.000000000000	0.000001512976	0.000007958692	0.000012041308	0.000012041308	0.000001512976	0.000000000000	0.000000000000	-0.000000000000	-0.000000000000	-0.000000000000	-0.000000000000	-0.000000000000	-0.000000000000
377.777777777778	0.000000000000	0.000001512976	0.000007958692	0.000012041308	0.000012041308	0.000001512976	0.000000000000	0.000000000000	-0.000000000000	-0.000000000000	-0.000000000000	-0.000000000000	-0.000000000000	-0.000000000000
378.787878787879	0.000000000000	0.000001512976	0.000007958692	0.000012041308	0.000012041308	0.000001512976	0.000000000000	0.000000000000	-0.000000000000	-0.000000000000	-0.000000000000	-0.000000000000	-0.000000000000	-0.000000000000
379.797979797980	0.000000000000	0.000001512976	0.000007958692	0.000012041308	0.000012041308	0.000001512976	0.000000000000	0.000000000000	-0.000000000000	-0.000000000000	-0.000000000000	-0.000000000000	-0.000000000000	-0.000000000000
380.808080808081	0.000000000000	0.000001512976	0.000007958692	0.000012041308	0.000012041308	0.000001512976	0.000000000000	0.000000000000	-0.000000000000	-0.000000000000	-0.000000000000	-0.000000000000	-0.000000000000	-0.000000000000
381.818181818182	0.000000000000	0.000001512976	0.000007958692	0.000012041308	0.000012041308	0.000001512976	0.000000000000	0.000000000000	-0.000000000000	-0.000000000000	-0.000000000000	-0.000000000000	-0.000000000000	-0.000000000000
382.828282828283	0.000000000000	0.000001512976	0.000007958692	0.000012041308	0.000012041308	0.000001512976	0.000000000000	0.000000000000	-0.000000000000	-0.000000000000	-0.000000000000	-0.000000000000	-0.000000000000	-0.000000000000
383.838383838384	0.000000000000	0.000001512976	0.000007958692	0.000012041308	0.000012041308	0.000001512976	0.000000000000	0.000000000000	-0.000000000000	-0.000000000000	-0.000000000000	-0.000000000000	-0.000000000000	-0.000000000000
384.848484848485	0.000000000000	0.000001512976	0.000007958692	0.000012041308	0.000012041308	0.000001512976	0.000000000000	0.000000000000	-0.000000000000	-0.000000000000	-0.000000000000	-0.000000000000	-0.000000000000	-0.000000000000
385.858585858586	0.000000000000	0.000001512976	0.000007958692	0.000012041308	0.000012041308	0.000001512976	0.000000000000	0.000000000000	-0.000000000000	-0.000000000000	-0.000000000000	-0.000000000000	-0.000000000000	-0.000000000000
386.868686868687	0.000000000000	0.000001512976	0.000007958692	0.000012041308	0.000012041308	0.000001512976	0.000000000000	0.000000000000	-0.000000000000	-0.000000000000	-0.000000000000	-0.000000000000	-0.000000000000	-0.000000000000
387.878787878788	0.000000000000	0.000001512976	0.000007958692	0.000012041308	0.000012041308	0.000001512976	0.000000000000	0.000000000000	-0.000000000000	-0.000000000000	-0.000000000000	-0.000000000000	-0.000000000000	-0.000000000000
388.888888888889	0.000000000000	0.000001512976	0.000007958692	0.000012041308	0.000012041308	0.000001512976	0.000000000000	0.000000000000	-0.000000000000	-0.000000000000	-0.000000000000	-0.000000000000	-0.000000000000	-0.000000000000
389.898989898990	0.000000000000	0.000001512976	0.000007958692	0.000012041308	0.000012041308	0.000001512976	0.000000000000	0.000000000000	-0.000000000000	-0.000000000000	-0.000000000000	-0.000000000000	-0.000000000000	-0.000000000000
390.909090909091	0.000000000000	0.000001512976	0.000007958692	0.000012041308	0.000012041308	0.000001512976	0.000000000000	0.000000000000	-0.000000000000	-0.000000000000	-0.000000000000	-0.000000000000	-0.000000000000	-0.000000000000
391.919191919192	0.000000000000	0.000001512976	0.000007958692	0.000012041308	0.000012041308	0.000001512976	0.000000000000	0.000000000000	-0.000000000000	-0.000000000000	-0.000000000000	-0.000000000000	-0.000000000000	-0.000000000000
392.929292929293	0.000000000000	0.000001512976	0.000007958692	0.000012041308	0.000012041308	0.000001512976	0.000000000000	0.000000000000	-0.000000000000	-0.000000000000	-0.000000000000	-0.000000000000	-0.000000000000	-0.000000000000
393.939393939394	0.000000000000	0.000001512976	0.000007958692	0.000012041308	0.000012041308	0.000001512976	0.000000000000	0.000000000000	-0.000000000000	-0.000000000000	-0.000000000000	-0.000000000000	-0.000000000000	-0.000000000000
394.949494949495	0.000000000000	0.000001512976	0.000007958692	0.000012041308	0.000012041308	0.000001512976	0.000000000000	0.000000000000	-0.000000000000	-0.000000000000	-0.000000000000	-0.000000000000	-0.000000000000	-0.000000000000
395.959595959596	0.000000000000	0.000001512976	0.000007958692	0.000012041308	0.000012041308	0.000001512976	0.000000000000	0.000000000000	-0.000000000000	-0.000000000000	-0.000000000000	-0.000000000000	-0.000000000000	-0.000000000000
396.969696969697	0.000000000000	0.000001512976	0.000007958692	0.000012041308	0.000012041308	0.000001512976	0.000000000000	0.000000000000	-0.000000000000	-0.000000000000	-0.000000000000	-0.000000000000	-0.000000000000	-0.000000000000
397.979797979798	0.000000000000	0.000001512976	0.000007958692	0.000012041308	0.000012041308	0.000001512976	0.000000000000	0.000000000000	-0.000000000000	-0.000000000000	-0.000000000000	-0.000000000000	-0.000000000000	-0.000000000000
398.989898989899	0.000000000000	0.000001512976	0.000007958692	0.000012041308	0.000012041308	0.000001512976	0.000000000000	0.000000000000	-0.000000000000	-0.000000000000	-0.000000000000	-0.000000000000	-0.000000000000	-0.000000000000
400.000000000000	0.000000000000	0.000001512976	0.000007958692	0.000012041308	0.000012041308	0.000001512976	0.000000000000	0.000000000000	-0.000000000000	-0.000000000000	-0.000000000000	-0.000000000000	-0.000000000000	-0.000000000000
401.010101010101	0.000000000000	0.000001512976	0.000007958692	0.000012041308	0.000012041308	0.000001512976	0.000000000000	0.000000000000	-0.000000000000	-0.000000000000	-0.000000000000	-0.000000000000	-0.000000000000	-0.000000000000
402.020202020202	0.000000000000	0.000001512976	0.000007958692	0.000012041308	0.000012041308	0.000001512976	0.000000000000	0.000000000000	-0.000000000000	-0.000000000000	-0.000000000000	-0.000000000000	-0.000000000000	-0.000000000000
403.030303030303	0.000000000000	0.000001512976	0.000007958692	0.000012041308	0.000012041308	0.000001512976	0.000000000000	0.000000000000	-0.000000000000	-0.000000000000	-0.000000000000	-0.000000000000	-0.000000000000	-0.000000000000
404.040404040404	0.000000000000	0.000001512976	0.000007958692	0.000012041308	0.000012041308	0.000001512976	0.000000000000	0.000000000000	-0.000000000000	-0.000000000000	-0.000000000000	-0.000000000000	-0.000000000000	-0.000000000000
405.050505050505	0.000002318725	0.000001807806	0.000007329713	0.000012670287	0.000012135632	0.000001567952	0.000003242534	0.000000324253	-0.000000214776	-0.000000001252	-0.000000216028	-0.000000409902	-0.000000001839	-0.000000411741
406.060606060606	0.000001657885	0.000001981367	0.000006842433	0.000013157567	0.000012367033	0.000001663877	0.000000000000	0.000000000000	-0.000000526899	-0.000000002184	-0.000000529084	-0.000000606076	-0.000000002434	-0.000000608510
407.070707070707	0.000001185385	0.000002116962	0.000006505528	0.000013494472	0.000012646914	0.000001775996	0.000000000000	0.000000000000	-0.000000637289	-0.000000002553	-0.000000639842	-0.000000649794	-0.000000002614	-0.000000652408
408.080808080808	0.000000847548	0.000002220224	0.000006270953	0.000013729047	0.000012926433	0.000001889699	0.000000000000	0.000000000000	-0.000000636465	-0.000000002589	-0.000000639054	-0.000000615337	-0.000000002534	-0.000000617871
409.090909090909	0.000000605995	0.000002297441	0.000006106618	0.000013893382	0.000013181754	0.000001996285	0.000000000000	0.000000000000	-0.000000581365	-0.000000002427	-0.000000583792	-0.000000545582	-0.000000002309	-0.000000547891
410.101010101010	0.000000433286	0.000002354439	0.000005990906	0.000014009094	0.000013403268	0.000002091273	0.000000000000	0.000000000000	-0.000000504389	-0.000000002163	-0.000000506552	-0.000000464466	-0.000000002018	-0.000000466484
411.111111111111	0.000000309799	0.000002396127	0.000005909107	0.000014090893	0.000013589142	0.000002172981	0.000000000000	0.000000000000	-0.000000423234	-0.000000001860	-0.000000425095	-0.000000384676	-0.000000001711	-0.000000386387
412.121212121212	0.000000221505	0.000002426418	0.000005851105	0.000014148895	0.000013741507	0.000002241454	0.000000000000	0.000000000000	-0.000000346935	-0.000000001559	-0.000000348494	-0.000000312331	-0.000000001418	-0.000000313749
413.131313131313	0.000000158376	0.000002448327	0.000005809885	0.000014190115	0.000013864267	0.000002297698	0.000000000000	0.000000000000	-0.000000279524	-0.000000001281	-0.000000280805	-0.000000249817	-0.000000001155	-0.000000250972
414.141414141414	0.000000113239	0.000002464121	0.000005780541	0.000014219459	0.000013961870	0.000002343172	0.000000000000	0.000000000000	-0.000000222242	-0.000000001035	-0.000000223277	-0.000000197485	-0.000000000927	-0.000000198412
415.151515151515	0.000000081152	0.000002475414	0.000005759748	0.000014240252	0.000014038313	0.000002379318	0.000000000000	0.000000000000	-0.000000174061	-0.000000000823	-0.000000174884	-0.000000154820	-0.000000000737	-0.000000155557
416.161616161616	0.000000058158	0.000002483541	0.000005744880	0.000014255120	0.000014098003	0.000002407896	0.000000000000	0.000000000000	-0.000000135914	-0.000000000651	-0.000000136565	-0.000000120457	-0.000000000580	-0.000000121037
417.171717171717	0.000000041678	0.000002489382	0.000005734242	0.000014265758	0.000014144289	0.000002430300	0.000000000000	0.000000000000	-0.000000105395	-0.000000000510	-0.000000105905	-0.000000093126	-0.000000000453	-0.000000093579
418.181818181818	0.000000029869	0.000002493577	0.000005726628	0.000014273372	0.000014179972	0.000002447738	0.000000000000	0.000000000000	-0.000000081251	-0.000000000397	-0.000000081648	-0.000000071607	-0.000000000351	-0.000000071958
419.191919191919	0.000000021405	0.000002496588	0.000005721175	0.000014278825	0.000014207343	0.000002461226	0.000000000000	0.000000000000	-0.000000062323	-0.000000000307	-0.000000062630	-0.000000054803	-0.000000000271	-0.000000055074
420.202020202020	0.000000015340	0.000002498749	0.000005717270	0.000014282730	0.000014228246	0.000002471605	0.000000000000	0.000000000000	-0.000000047596	-0.000000000236	-0.000000047833	-0.000000041771	-0.000000000208	-0.000000041979
421.212121212121	0.000000010993	0.000002500298	0.000005714473	0.000014285527	0.000014244149	0.000002479553	0.000000000000	0.000000000000	-0.000000036210	-0.000000000181	-0.000000036391	-0.000000031723	-0.000000000159	-0.000000031882
422.222222222222	0.000000007878	0.000002501409	0.000005712469	0.000014287531	0.000014256206	0.000002485616	0.000000000000	0.000000000000	-0.000000027455	-0.000000000138	-0.000000027593	-0.000000024016	-0.000000000121	-0.000000024137
423.232323232323	0.000000005646	0.000002502205	0.000005711033	0.000014288967	0.000014265321	0.000002490223	0.000000000000	0.000000000000	-0.000000020754	-0.000000000105	-0.000000020859	-0.000000018129	-0.000000000092	-0.000000018221
424.242424242424	0.000000004046	0.000002502776	0.000005710004	0.000014289996	0.000014272192	0.000002493713	0.000000000000	0.000000000000	-0.000000015646	-0.000000000079	-0.000000015725	-0.000000013650	-0.000000000069	-0.000000013719
425.252525252525	0.000000002900	0.000002503186	0.000005709267	0.000014290733	0.000014277359	0.000002496349	0.000000000000	0.000000000000	-0.000000011766	-0.000000000060	-0.000000011826	-0.000000010253	-0.000000000052	-0.000000010306
426.262626262626	0.000000002078	0.000002503479	0.000005708739	0.000014291261	0.000014281236	0.000002498335	0.000000000000	0.000000000000	-0.000000008829	-0.000000000045	-0.000000008874	-0.000000007686	-0.000000000039	-0.000000007725
427.272727272727	0.000000001489	0.000002503689	0.000005708360	0.000014291640	0.000014284140	0.000002499828	0.000000000000	0.000000000000	-0.000000006611	-0.000000000034	-0.000000006645	-0.000000005750	-0.000000000030	-0.000000005780
428.282828282828	0.000000001067	0.000002503840	0.000005708089	0.000014291911	0.000014286310	0.000002500947	0.000000000000	0.000000000000	-0.000000004942	-0.000000000025	-0.000000004967	-0.000000004294	-0.000000000022	-0.000000004316
429.292929292929	0.000000000765	0.000002503948	0.000005707894	0.000014292106	0.000014287930	0.000002501784	0.000000000000	0.000000000000	-0.000000003687	-0.000000000019	-0.000000003706	-0.000000003202	-0.000000000017	-0.000000003218
430.303030303030	0.000000000548	0.000002504025	0.000005707755	0.000014292245	0.000014289136	0.000002502410	0.000000000000	0.000000000000	-0.000000002747	-0.000000000014	-0.000000002761	-0.000000002384	-0.000000000012	-0.000000002396
431.313131313131	0.000000000393	0.000002504081	0.000005707655	0.000014292345	0.000014290034	0.000002502877	0.000000000000	0.000000000000	-0.000000002044	-0.000000000011	-0.000000002054	-0.000000001772	-0.000000000009	-0.000000001781
432.323232323232	0.000000000282	0.000002504120	0.000005707583	0.000014292417	0.000014290700	0.000002503225	0.000000000000	0.000000000000	-0.000000001518	-0.000000000008	-0.000000001526	-0.000000001316	-0.000000000007	-0.000000001323
433.333333333333	0.000000000202	0.000002504149	0.000005707532	0.000014292468	0.000014291195	0.000002503483	0.000000000000	0.000000000000	-0.000000001127	-0.000000000006	-0.000000001133	-0.000000000976	-0.000000000005	-0.000000000981
434.343434343434	0.000000000145	0.000002504169	0.000005707495	0.000014292505	0.000014291562	0.000002503675	0.000000000000	0.000000000000	-0.000000000835	-0.000000000004	-0.000000000839	-0.000000000723	-0.000000000004	-0.000000000726
435.353535353535	0.000000000104	0.000002504184	0.000005707469	0.000014292531	0.000014291833	0.000002503818	0.000000000000	0.000000000000	-0.000000000618	-0.000000000003	-0.000000000621	-0.000000000535	-0.000000000003	-0.000000000538
436.363636363636	0.000000000074	0.000002504195	0.000005707450	0.000014292550	0.000014292034	0.000002503923	0.000000000000	0.000000000000	-0.000000000457	-0.000000000002	-0.000000000460	-0.000000000395	-0.000000000002	-0.000000000397
437.373737373737	0.000000000053	0.000002504202	0.000005707437	0.000014292563	0.000014292182	0.000002504001	0.000000000000	0.000000000000	-0.000000000338	-0.000000000002	-0.000000000340	-0.000000000292	-0.000000000002	-0.000000000293
438.383838383838	0.000000000038	0.000002504207	0.000005707427	0.000014292573	0.000014292292	0.000002504059	0.000000000000	0.000000000000	-0.000000000249	-0.000000000001	-0.000000000251	-0.000000000215	-0.000000000001	-0.000000000217
439.393939393939	0.000000000027	0.000002504211	0.000005707420	0.000014292580	0.000014292373	0.000002504102	0.000000000000	0.000000000000	-0.000000000184	-0.000000000001	-0.000000000185	-0.000000000159	-0.000000000001	-0.000000000160
440.404040404040	0.000000000020	0.000002504214	0.000005707415	0.000014292585	0.000014292432	0.000002504133	0.000000000000	0.000000000000	-0.000000000136	-0.000000000001	-0.000000000136	-0.000000000117	-0.000000000001	-0.000000000118
441.414141414141	0.000000000014	0.000002504216	0.000005707412	0.000014292588	0.000014292476	0.000002504156	0.000000000000	0.000000000000	-0.000000000100	-0.000000000001	-0.000000000100	-0.000000000086	-0.000000000000	-0.000000000087
442.424242424242	0.000000000010	0.000002504217	0.000005707409	0.000014292591	0.000014292508	0.000002504174	0.000000000000	0.000000000000	-0.000000000073	-0.000000000000	-0.000000000074	-0.000000000063	-0.000000000000	-0.000000000064
443.434343434343	0.000000000007	0.000002504218	0.000005707407	0.000014292593	0.000014292532	0.000002504186	0.000000000000	0.000000000000	-0.000000000054	-0.000000000000	-0.000000000054	-0.000000000047	-0.000000000000	-0.000000000047
444.444444444444	0.000000000005	0.000002504219	0.000005707406	0.000014292594	0.000014292550	0.000002504195	0.000000000000	0.000000000000	-0.000000000040	-0.000000000000	-0.000000000040	-0.000000000034	-0.000000000000	-0.000000000034
445.454545454545	0.000000000004	0.000002504220	0.000005707405	0.000014292595	0.000014292562	0.000002504202	0.000000000000	0.000000000000	-0.000000000029	-0.000000000000	-0.000000000029	-0.000000000025	-0.000000000000	-0.000000000025
446.464646464646	0.000000000003	0.000002504220	0.000005707404	0.000014292596	0.000014292572	0.000002504207	0.000000000000	0.000000000000	-0.000000000021	-0.000000000000	-0.000000000022	-0.000000000018	-0.000000000000	-0.000000000019
447.474747474748	0.000000000002	0.000002504220	0.000005707404	0.000014292596	0.000014292579	0.000002504211	0.000000000000	0.000000000000	-0.000000000016	-0.000000000000	-0.000000000016	-0.000000000014	-0.000000000000	-0.000000000014
448.484848484848	0.000000000001	0.000002504221	0.000005707403	0.000014292597	0.000014292584	0.000002504214	0.000000000000	0.000000000000	-0.000000000012	-0.000000000000	-0.000000000012	-0.000000000010	-0.000000000000	-0.000000000010
449.494949494950	0.000000000001	0.000002504221	0.000005707403	0.000014292597	0.000014292587	0.000002504216	0.000000000000	0.000000000000	-0.000000000008	-0.000000000000	-0.000000000008	-0.000000000007	-0.000000000000	-0.000000000007
450.505050505051	0.000000000001	0.000002504221	0.000005707403	0.000014292597	0.000014292590	0.000002504217	0.000000000000	0.000000000000	-0.000000000006	-0.000000000000	-0.000000000006	-0.000000000005	-0.000000000000	-0.000000000005
451.515151515152	0.000000000001	0.000002504221	0.000005707403	0.000014292597	0.000014292592	0.000002504218	0.000000000000	0.000000000000	-0.000000000005	-0.000000000000	-0.000000000005	-0.000000000004	-0.000000000000	-0.000000000004
452.525252525253	0.000000000000	0.000002504221	0.000005707403	0.000014292597	0.000014292594	0.000002504219	0.000000000000	0.000000000000	-0.000000000003	-0.000000000000	-0.000000000003	-0.000000000003	-0.000000000000	-0.000000000003
453.535353535354	0.000000000000	0.000002504221	0.000005707403	0.000014292597	0.000014292595	0.000002504219	0.000000000000	0.000000000000	-0.000000000002	-0.000000000000	-0.000000000002	-0.000000000002	-0.000000000000	-0.000000000002
454.545454545455	0.000000000000	0.000002504221	0.000005707403	0.000014292597	0.000014292595	0.000002504220	0.000000000000	0.000000000000	-0.000000000002	-0.000000000000	-0.000000000002	-0.000000000002	-0.000000000000	-0.000000000002
455.555555555556	0.000000000000	0.000002504221	0.000005707403	0.000014292597	0.000014292596	0.000002504220	0.000000000000	0.000000000000	-0.000000000001	-0.000000000000	-0.000000000001	-0.000000000001	-0.000000000000	-0.000000000001
456.565656565657	0.000000000000	0.000002504221	0.000005707403	0.000014292597	0.000014292596	0.000002504220	0.000000000000	0.000000000000	-0.000000000001	-0.000000000000	-0.000000000001	-0.000000000001	-0.000000000000	-0.000000000001
457.575757575758	0.000000000000	0.000002504221	0.000005707403	0.000014292597	0.000014292597	0.000002504221	0.000000000000	0.000000000000	-0.000000000001	-0.000000000000	-0.000000000001	-0.000000000001	-0.000000000000	-0.000000000001
458.585858585859	0.000000000000	0.000002504221	0.000005707403	0.000014292597	0.000014292597	0.000002504221	0.000000000000	0.000000000000	-0.000000000001	-0.000000000000	-0.000000000001	-0.000000000000	-0.000000000000	-0.000000000000
459.595959595960	0.000000000000	0.000002504221	0.000005707403	0.000014292597	0.000014292597	0.000002504221	0.000000000000	0.000000000000	-0.000000000000	-0.000000000000	-0.000000000000	-0.000000000000	-0.000000000000	-0.000000000000
460.606060606061	0.000000000000	0.000002504221	0.000005707403	0.000014292597	0.000014292597	0.000002504221	0.000000000000	0.000000000000	-0.000000000000	-0.000000000000	-0.000000000000	-0.000000000000	-0.000000000000	-0.000000000000
461.616161616162	0.000000000000	0.000002504221	0.000005707403	0.000014292597	0.000014292597	0.000002504221	0.000000000000	0.000000000000	-0.000000000000	-0.000000000000	-0.000000000000	-0.000000000000	-0.000000000000	-0.000000000000
462.626262626263	0.000000000000	0.000002504221	0.000005707403	0.000014292597	0.000014292597	0.000002504221	0.000000000000	0.000000000000	-0.000000000000	-0.000000000000	-0.000000000000	-0.000000000000	-0.000000000000	-0.000000000000
463.636363636364	0.000000000000	0.000002504221	0.000005707403	0.000014292597	0.000014292597	0.000002504221	0.000000000000	0.000000000000	-0.000000000000	-0.000000000000	-0.000000000000	-0.000000000000	-0.000000000000	-0.000000000000
464.646464646465	0.000000000000	0.000002504221	0.000005707403	0.000014292597	0.000014292597	0.000002504221	0.000000000000	0.000000000000	-0.000000000000	-0.000000000000	-0.000000000000	-0.000000000000	-0.000000000000	-0.000000000000
465.656565656566	0.000000000000	0.000002504221	0.000005707403	0.000014292597	0.000014292597	0.000002504221	0.000000000000	0.000000000000	-0.000000000000	-0.000000000000	-0.000000000000	-0.000000000000	-0.000000000000	-0.000000000000
466.666666666667	0.000000000000	0.000002504221	0.000005707403	0.000014292597	0.000014292597	0.000002504221	0.000000000000	0.000000000000	-0.000000000000	-0.000000000000	-0.000000000000	-0.000000000000	-0.000000000000	-0.000000000000
467.676767676768	0.000000000000	0.000002504221	0.000005707403	0.000014292597	0.000014292597	0.000002504221	0.000000000000	0.000000000000	-0.000000000000	-0.000000000000	-0.000000000000	-0.000000000000	-0.000000000000	-0.000000000000
468.686868686869	0.000000000000	0.000002504221	0.000005707403	0.000014292597	0.000014292597	0.000002504221	0.000000000000	0.000000000000	-0.000000000000	-0.000000000000	-0.000000000000	-0.000000000000	-0.000000000000	-0.000000000000
469.696969696970	0.000000000000	0.000002504221	0.000005707403	0.000014292597	0.000014292597	0.000002504221	0.000000000000	0.000000000000	-0.000000000000	-0.000000000000	-0.000000000000	-0.000000000000	-0.000000000000	-0.000000000000
470.707070707071	0.000000000000	0.000002504221	0.000005707403	0.000014292597	0.000014292597	0.000002504221	0.000000000000	0.000000000000	-0.000000000000	-0.000000000000	-0.000000000000	-0.000000000000	-0.000000000000	-0.000000000000
471.717171717172	0.000000000000	0.000002504221	0.000005707403	0.000014292597	0.000014292597	0.000002504221	0.000000000000	0.000000000000	-0.000000000000	-0.000000000000	-0.000000000000	-0.000000000000	-0.000000000000	-0.000000000000
472.727272727273	0.000000000000	0.000002504221	0.000005707403	0.000014292597	0.000014292597	0.000002504221	0.000000000000	0.000000000000	-0.000000000000	-0.000000000000	-0.000000000000	-0.000000000000	-0.000000000000	-0.000000000000
473.737373737374	0.000000000000	0.000002504221	0.000005707403	0.000014292597	0.000014292597	0.000002504221	0.000000000000	0.000000000000	-0.000000000000	-0.000000000000	-0.000000000000	-0.000000000000	-0.000000000000	-0.000000000000
474.747474747475	0.000000000000	0.000002504221	0.000005707403	0.000014292597	0.000014292597	0.000002504221	0.000000000000	0.000000000000	-0.000000000000	-0.000000000000	-0.000000000000	-0.000000000000	-0.000000000000	-0.000000000000
475.757575757576	0.000000000000	0.000002504221	0.000005707403	0.000014292597	0.000014292597	0.000002504221	0.000000000000	0.000000000000	-0.000000000000	-0.000000000000	-0.000000000000	-0.000000000000	-0.000000000000	-0.000000000000
476.767676767677	0.000000000000	0.000002504221	0.000005707403	0.000014292597	0.000014292597	0.000002504221	0.000000000000	0.000000000000	-0.000000000000	-0.000000000000	-0.000000000000	-0.000000000000	-0.000000000000	-0.000000000000
477.777777777778	0.000000000000	0.000002504221	0.000005707403	0.000014292597	0.000014292597	0.000002504221	0.000000000000	0.000000000000	-0.000000000000	-0.000000000000	-0.000000000000	-0.000000000000	-0.000000000000	-0.000000000000
478.787878787879	0.000000000000	0.000002504221	0.000005707403	0.000014292597	0.000014292597	0.000002504221	0.000000000000	0.000000000000	-0.000000000000	-0.000000000000	-0.000000000000	-0.000000000000	-0.000000000000	-0.000000000000
479.797979797980	0.000000000000	0.000002504221	0.000005707403	0.000014292597	0.000014292597	0.000002504221	0.000000000000	0.000000000000	-0.000000000000	-0.000000000000	-0.000000000000	-0.000000000000	-0.000000000000	-0.000000000000
480.808080808081	0.000000000000	0.000002504221	0.000005707403	0.000014292597	0.000014292597	0.000002504221	0.000000000000	0.000000000000	-0.000000000000	-0.000000000000	-0.000000000000	-0.000000000000	-0.000000000000	-0.000000000000
481.818181818182	0.000000000000	0.000002504221	0.000005707403	0.000014292597	0.000014292597	0.000002504221	0.000000000000	0.000000000000	-0.000000000000	-0.000000000000	-0.000000000000	-0.000000000000	-0.000000000000	-0.000000000000
482.828282828283	0.000000000000	0.000002504221	0.000005707403	0.000014292597	0.000014292597	0.000002504221	0.000000000000	0.000000000000	-0.000000000000	-0.000000000000	-0.000000000000	-0.000000000000	-0.000000000000	-0.000000000000
483.838383838384	0.000000000000	0.000002504221	0.000005707403	0.000014292597	0.000014292597	0.000002504221	0.000000000000	0.000000000000	-0.000000000000	-0.000000000000	-0.000000000000	-0.000000000000	-0.000000000000	-0.000000000000
484.848484848485	0.000000000000	0.000002504221	0.000005707403	0.000014292597	0.000014292597	0.000002504221	0.000000000000	0.000000000000	-0.000000000000	-0.000000000000	-0.000000000000	-0.000000000000	-0.000000000000	-0.000000000000
485.858585858586	0.000000000000	0.000002504221	0.000005707403	0.000014292597	0.000014292597	0.000002504221	0.000000000000	0.000000000000	-0.000000000000	-0.000000000000	-0.000000000000	-0.000000000000	-0.000000000000	-0.000000000000
486.868686868687	0.000000000000	0.000002504221	0.000005707403	0.000014292597	0.000014292597	0.000002504221	0.000000000000	0.000000000000	-0.000000000000	-0.000000000000	-0.000000000000	-0.000000000000	-0.000000000000	-0.000000000000
487.878787878788	0.000000000000	0.000002504221	0.000005707403	0.000014292597	0.000014292597	0.000002504221	0.000000000000	0.000000000000	-0.000000000000	-0.000000000000	-0.000000000000	-0.000000000000	-0.000000000000	-0.000000000000
488.888888888889	0.000000000000	0.000002504221	0.000005707403	0.000014292597	0.000014292597	0.000002504221	0.000000000000	0.000000000000	-0.000000000000	-0.000000000000	-0.000000000000	-0.000000000000	-0.000000000000	-0.000000000000
489.898989898990	0.000000000000	0.000002504221	0.000005707403	0.000014292597	0.000014292597	0.000002504221	0.000000000000	0.000000000000	-0.000000000000	-0.000000000000	-0.000000000000	-0.000000000000	-0.000000000000	-0.000000000000
490.909090909091	0.000000000000	0.000002504221	0.000005707403	0.000014292597	0.000014292597	0.000002504221	0.000000000000	0.000000000000	-0.000000000000	-0.000000000000	-0.000000000000	-0.000000000000	-0.000000000000	-0.000000000000
491.919191919192	0.000000000000	0.000002504221	0.000005707403	0.000014292597	0.000014292597	0.000002504221	0.000000000000	0.000000000000	-0.000000000000	-0.000000000000	-0.000000000000	-0.000000000000	-0.000000000000	-0.000000000000
492.929292929293	0.000000000000	0.000002504221	0.000005707403	0.000014292597	0.000014292597	0.000002504221	0.000000000000	0.000000000000	-0.000000000000	-0.000000000000	-0.000000000000	-0.000000000000	-0.000000000000	-0.000000000000
493.939393939394	0.000000000000	0.000002504221	0.000005707403	0.000014292597	0.000014292597	0.000002504221	0.000000000000	0.000000000000	-0.000000000000	-0.000000000000	-0.000000000000	-0.000000000000	-0.000000000000	-0.000000000000
494.949494949495	0.000000000000	0.000002504221	0.000005707403	0.000014292597	0.000014292597	0.000002504221	0.000000000000	0.000000000000	-0.000000000000	-0.000000000000	-0.000000000000	-0.000000000000	-0.000000000000	-0.000000000000
495.959595959596	0.000000000000	0.000002504221	0.000005707403	0.000014292597	0.000014292597	0.000002504221	0.000000000000	0.000000000000	-0.000000000000	-0.000000000000	-0.000000000000	-0.000000000000	-0.000000000000	-0.000000000000
496.969696969697	0.000000000000	0.000002504221	0.000005707403	0.000014292597	0.000014292597	0.000002504221	0.000000000000	0.000000000000	-0.000000000000	-0.000000000000	-0.000000000000	-0.000000000000	-0.000000000000	-0.000000000000
497.979797979798	0.000000000000	0.000002504221	0.000005707403	0.000014292597	0.000014292597	0.000002504221	0.000000000000	0.000000000000	-0.000000000000	-0.000000000000	-0.000000000000	-0.000000000000	-0.000000000000	-0.000000000000
498.989898989899	0.000000000000	0.000002504221	0.000005707403	0.000014292597	0.000014292597	0.000002504221	0.000000000000	0.000000000000	-0.000000000000	-0.000000000000	-0.000000000000	-0.000000000000	-0.000000000000	-0.000000000000
500.000000000000	0.000000000000	0.000002504221	0.000005707403	0.000014292597	0.000014292597	0.000002504221	0.000000000000	0.000000000000	-0.000000000000	-0.000000000000	-0.000000000000	-0.000000000000	-0.000000000000	-0.000000000000
501.010101010101	0.000000000000	0.000002504221	0.000005707403	0.000014292597	0.000014292597	0.000002504221	0.000000000000	0.000000000000	-0.000000000000	-0.000000000000	-0.000000000000	-0.000000000000	-0.000000000000	-0.000000000000
502.020202020202	0.000000000000	0.000002504221	0.000005707403	0.000014292597	0.000014292597	0.000002504221	0.000000000000	0.000000000000	-0.000000000000	-0.000000000000	-0.000000000000	-0.000000000000	-0.000000000000	-0.000000000000
503.030303030303	0.000000000000	0.000002504221	0.000005707403	0.000014292597	0.000014292597	0.000002504221	0.000000000000	0.000000000000	-0.000000000000	-0.000000000000	-0.000000000000	-0.000000000000	-0.000000000000	-0.000000000000
504.040404040404	0.000000000000	0.000002504221	0.000005707403	0.000014292597	0.000014292597	0.000002504221	0.000000000000	0.000000000000	-0.000000000000	-0.000000000000	-0.000000000000	-0.000000000000	-0.000000000000	-0.000000000000
505.050505050505	0.000000000000	0.000002504221	0.000005707403	0.000014292597	0.000014292597	0.000002504221	0.000000000000	0.000000000000	-0.000000000000	-0.000000000000	-0.000000000000	-0.000000000000	-0.000000000000	-0.000000000000
506.060606060606	0.000002278506	0.000002921031	0.000005216576	0.000014783424	0.000014365825	0.000002577752	0.000003186142	0.000000318614	-0.000000166739	-0.000000001674	-0.000000168413	-0.000000320159	-0.000000002632	-0.000000322791
507.070707070707	0.000001629128	0.000003194484	0.000004840651	0.000015159349	0.000014546058	0.000002719111	0.000000000000	0.000000000000	-0.000000410390	-0.000000003219	-0.000000413609	-0.000000470190	-0.000000003645	-0.000000473834
508.080808080808	0.000001164824	0.000003405175	0.000004587038	0.000015412962	0.000014762055	0.000002888275	0.000000000000	0.000000000000	-0.000000491825	-0.000000003852	-0.000000495677	-0.000000499029	-0.000000003963	-0.000000502992
509.090909090909	0.000000832847	0.000003563699	0.000004413585	0.000015586415	0.000014975697	0.000003061005	0.000000000000	0.000000000000	-0.000000486464	-0.000000003933	-0.000000490397	-0.000000468217	-0.000000003854	-0.000000472071
510.101010101010	0.000000595484	0.000003681102	0.000004293625	0.000015706375	0.000015169181	0.000003223130	0.000000000000	0.000000000000	-0.000000440564	-0.000000003692	-0.000000444256	-0.000000411848	-0.000000003511	-0.000000415360
511.111111111111	0.000000425770	0.000003767123	0.000004209932	0.000015790068	0.000015335823	0.000003367486	0.000000000000	0.000000000000	-0.000000379442	-0.000000003287	-0.000000382729	-0.000000348255	-0.000000003064	-0.000000351319
512.121212121212	0.000000304425	0.000003829689	0.000004151154	0.000015848846	0.000015474785	0.000003491454	0.000000000000	0.000000000000	-0.000000316417	-0.000000002823	-0.000000319240	-0.000000286781	-0.000000002593	-0.000000289374
513.131313131313	0.000000217663	0.000003874967	0.000004109669	0.000015890331	0.000015588095	0.000003595144	0.000000000000	0.000000000000	-0.000000258007	-0.000000002361	-0.000000260368	-0.000000231714	-0.000000002145	-0.000000233859
514.141414141414	0.000000155629	0.000003907617	0.000004080285	0.000015919715	0.000015678977	0.000003680155	0.000000000000	0.000000000000	-0.000000206940	-0.000000001936	-0.000000208876	-0.000000184565	-0.000000001744	-0.000000186309
515.151515151515	0.000000111531	0.000003930967	0.000004059538	0.000015940462	0.000015750639	0.000003748482	0.000000000000	0.000000000000	-0.000000163174	-0.000000001556	-0.000000164730	-0.000000145531	-0.000000001399	-0.000000146930
516.161616161616	0.000000079929	0.000003947772	0.000004044740	0.000015955260	0.000015806885	0.000003802979	0.000000000000	0.000000000000	-0.000000128072	-0.000000001241	-0.000000129312	-0.000000113754	-0.000000001110	-0.000000114864
517.171717171717	0.000000057281	0.000003959852	0.000004034172	0.000015965828	0.000015850683	0.000003846012	0.000000000000	0.000000000000	-0.000000099729	-0.000000000980	-0.000000100708	-0.000000088278	-0.000000000873	-0.000000089150
518.181818181818	0.000000041050	0.000003968528	0.000004026617	0.000015973383	0.000015884565	0.000003879710	0.000000000000	0.000000000000	-0.000000077148	-0.000000000767	-0.000000077916	-0.000000068094	-0.000000000681	-0.000000068775
519.191919191919	0.000000029418	0.000003974756	0.000004021213	0.000015978787	0.000015910629	0.000003905911	0.000000000000	0.000000000000	-0.000000059349	-0.000000000597	-0.000000059945	-0.000000052254	-0.000000000528	-0.000000052782
520.202020202020	0.000000021083	0.000003979223	0.000004017345	0.000015982655	0.000015930584	0.000003926160	0.000000000000	0.000000000000	-0.000000045438	-0.000000000461	-0.000000045899	-0.000000039921	-0.000000000407	-0.000000040328
521.212121212121	0.000000015109	0.000003982428	0.000004014576	0.000015985424	0.000015945799	0.000003941728	0.000000000000	0.000000000000	-0.000000034643	-0.000000000354	-0.000000034997	-0.000000030380	-0.000000000312	-0.000000030692
522.222222222222	0.000000010828	0.000003984725	0.000004012592	0.000015987408	0.000015957356	0.000003953642	0.000000000000	0.000000000000	-0.000000026316	-0.000000000271	-0.000000026588	-0.000000023040	-0.000000000238	-0.000000023278
523.232323232323	0.000000007760	0.000003986373	0.000004011172	0.000015988828	0.000015966107	0.000003962723	0.000000000000	0.000000000000	-0.000000019926	-0.000000000207	-0.000000020133	-0.000000017420	-0.000000000181	-0.000000017601
524.242424242424	0.000000005561	0.000003987554	0.000004010154	0.000015989846	0.000015972714	0.000003969620	0.000000000000	0.000000000000	-0.000000015044	-0.000000000157	-0.000000015202	-0.000000013134	-0.000000000137	-0.000000013272
525.252525252525	0.000000003985	0.000003988400	0.000004009425	0.000015990575	0.000015977690	0.000003974842	0.000000000000	0.000000000000	-0.000000011329	-0.000000000119	-0.000000011448	-0.000000009879	-0.000000000104	-0.000000009983
526.262626262626	0.000000002856	0.000003989007	0.000004008902	0.000015991098	0.000015981428	0.000003978785	0.000000000000	0.000000000000	-0.000000008511	-0.000000000090	-0.000000008601	-0.000000007414	-0.000000000078	-0.000000007492
527.272727272727	0.000000002047	0.000003989442	0.000004008528	0.000015991472	0.000015984230	0.000003981753	0.000000000000	0.000000000000	-0.000000006381	-0.000000000068	-0.000000006448	-0.000000005552	-0.000000000059	-0.000000005611
528.282828282828	0.000000001467	0.000003989753	0.000004008259	0.000015991741	0.000015986327	0.000003983984	0.000000000000	0.000000000000	-0.000000004774	-0.000000000051	-0.000000004825	-0.000000004151	-0.000000000044	-0.000000004195
529.292929292929	0.000000001051	0.000003989977	0.000004008067	0.000015991933	0.000015987893	0.000003985656	0.000000000000	0.000000000000	-0.000000003566	-0.000000000038	-0.000000003604	-0.000000003098	-0.000000000033	-0.000000003131
530.303030303030	0.000000000753	0.000003990137	0.000004007929	0.000015992071	0.000015989060	0.000003986907	0.000000000000	0.000000000000	-0.000000002659	-0.000000000028	-0.000000002687	-0.000000002308	-0.000000000025	-0.000000002333
531.313131313131	0.000000000540	0.000003990252	0.000004007831	0.000015992169	0.000015989930	0.000003987841	0.000000000000	0.000000000000	-0.000000001980	-0.000000000021	-0.000000002001	-0.000000001717	-0.000000000018	-0.000000001736
532.323232323232	0.000000000387	0.000003990334	0.000004007760	0.000015992240	0.000015990576	0.000003988538	0.000000000000	0.000000000000	-0.000000001472	-0.000000000016	-0.000000001488	-0.000000001276	-0.000000000014	-0.000000001290
533.333333333333	0.000000000277	0.000003990393	0.000004007709	0.000015992291	0.000015991056	0.000003989056	0.000000000000	0.000000000000	-0.000000001093	-0.000000000012	-0.000000001105	-0.000000000947	-0.000000000010	-0.000000000957
534.343434343434	0.000000000199	0.000003990435	0.000004007673	0.000015992327	0.000015991412	0.000003989442	0.000000000000	0.000000000000	-0.000000000810	-0.000000000009	-0.000000000819	-0.000000000702	-0.000000000008	-0.000000000709
535.353535353535	0.000000000142	0.000003990465	0.000004007647	0.000015992353	0.000015991676	0.000003989728	0.000000000000	0.000000000000	-0.000000000600	-0.000000000007	-0.000000000607	-0.000000000520	-0.000000000006	-0.000000000525
536.363636363636	0.000000000102	0.000003990487	0.000004007628	0.000015992372	0.000015991871	0.000003989941	0.000000000000	0.000000000000	-0.000000000444	-0.000000000005	-0.000000000449	-0.000000000384	-0.000000000004	-0.000000000388
537.373737373737	0.000000000073	0.000003990502	0.000004007615	0.000015992385	0.000015992015	0.000003990098	0.000000000000	0.000000000000	-0.000000000328	-0.000000000004	-0.000000000332	-0.000000000284	-0.000000000003	-0.000000000287
538.383838383838	0.000000000052	0.000003990514	0.000004007605	0.000015992395	0.000015992121	0.000003990215	0.000000000000	0.000000000000	-0.000000000243	-0.000000000003	-0.000000000245	-0.000000000210	-0.000000000002	-0.000000000212
539.393939393939	0.000000000038	0.000003990522	0.000004007598	0.000015992402	0.000015992200	0.000003990301	0.000000000000	0.000000000000	-0.000000000179	-0.000000000002	-0.000000000181	-0.000000000155	-0.000000000002	-0.000000000156
540.404040404040	0.000000000027	0.000003990527	0.000004007593	0.000015992407	0.000015992258	0.000003990364	0.000000000000	0.000000000000	-0.000000000132	-0.000000000001	-0.000000000133	-0.000000000114	-0.000000000001	-0.000000000115
541.414141414141	0.000000000019	0.000003990531	0.000004007590	0.000015992410	0.000015992301	0.000003990411	0.000000000000	0.000000000000	-0.000000000097	-0.000000000001	-0.000000000098	-0.000000000084	-0.000000000001	-0.000000000085
542.424242424242	0.000000000014	0.000003990534	0.000004007587	0.000015992413	0.000015992332	0.000003990446	0.000000000000	0.000000000000	-0.000000000072	-0.000000000001	-0.000000000072	-0.000000000062	-0.000000000001	-0.000000000062
543.434343434343	0.000000000010	0.000003990536	0.000004007586	0.000015992414	0.000015992355	0.000003990471	0.000000000000	0.000000000000	-0.000000000053	-0.000000000001	-0.000000000053	-0.000000000045	-0.000000000001	-0.000000000046
544.444444444444	0.000000000007	0.000003990538	0.000004007584	0.000015992416	0.000015992372	0.000003990490	0.000000000000	0.000000000000	-0.000000000039	-0.000000000000	-0.000000000039	-0.000000000033	-0.000000000000	-0.000000000034
545.454545454545	0.000000000005	0.000003990539	0.000004007583	0.000015992417	0.000015992385	0.000003990504	0.000000000000	0.000000000000	-0.000000000028	-0.000000000000	-0.000000000029	-0.000000000025	-0.000000000000	-0.000000000025
546.464646464647	0.000000000004	0.000003990540	0.000004007583	0.000015992417	0.000015992394	0.000003990514	0.000000000000	0.000000000000	-0.000000000021	-0.000000000000	-0.000000000021	-0.000000000018	-0.000000000000	-0.000000000018
547.474747474747	0.000000000003	0.000003990540	0.000004007582	0.000015992418	0.000015992401	0.000003990521	0.000000000000	0.000000000000	-0.000000000015	-0.000000000000	-0.000000000015	-0.000000000013	-0.000000000000	-0.000000000013
548.484848484848	0.000000000002	0.000003990541	0.000004007582	0.000015992418	0.000015992406	0.000003990527	0.000000000000	0.000000000000	-0.000000000011	-0.000000000000	-0.000000000011	-0.000000000010	-0.000000000000	-0.000000000010
549.494949494950	0.000000000001	0.000003990541	0.000004007582	0.000015992418	0.000015992409	0.000003990531	0.000000000000	0.000000000000	-0.000000000008	-0.000000000000	-0.000000000008	-0.000000000007	-0.000000000000	-0.000000000007
550.505050505051	0.000000000001	0.000003990541	0.000004007581	0.000015992419	0.000015992412	0.000003990534	0.000000000000	0.000000000000	-0.000000000006	-0.000000000000	-0.000000000006	-0.000000000005	-0.000000000000	-0.000000000005
551.515151515152	0.000000000001	0.000003990541	0.000004007581	0.000015992419	0.000015992414	0.000003990536	0.000000000000	0.000000000000	-0.000000000004	-0.000000000000	-0.000000000004	-0.000000000004	-0.000000000000	-0.000000000004
552.525252525253	0.000000000000	0.000003990541	0.000004007581	0.000015992419	0.000015992415	0.000003990537	0.000000000000	0.000000000000	-0.000000000003	-0.000000000000	-0.000000000003	-0.000000000003	-0.000000000000	-0.000000000003
553.535353535354	0.000000000000	0.000003990542	0.000004007581	0.000015992419	0.000015992416	0.000003990539	0.000000000000	0.000000000000	-0.000000000002	-0.000000000000	-0.000000000002	-0.000000000002	-0.000000000000	-0.000000000002
554.545454545455	0.000000000000	0.000003990542	0.000004007581	0.000015992419	0.000015992417	0.000003990539	0.000000000000	0.000000000000	-0.000000000002	-0.000000000000	-0.000000000002	-0.000000000001	-0.000000000000	-0.000000000002
555.555555555556	0.000000000000	0.000003990542	0.000004007581	0.000015992419	0.000015992418	0.000003990540	0.000000000000	0.000000000000	-0.000000000001	-0.000000000000	-0.000000000001	-0.000000000001	-0.000000000000	-0.000000000001
556.565656565657	0.000000000000	0.000003990542	0.000004007581	0.000015992419	0.000015992418	0.000003990541	0.000000000000	0.000000000000	-0.000000000001	-0.000000000000	-0.000000000001	-0.000000000001	-0.000000000000	-0.000000000001
557.575757575758	0.000000000000	0.000003990542	0.000004007581	0.000015992419	0.000015992418	0.000003990541	0.000000000000	0.000000000000	-0.000000000001	-0.000000000000	-0.000000000001	-0.000000000001	-0.000000000000	-0.000000000001
558.585858585859	0.000000000000	0.000003990542	0.000004007581	0.000015992419	0.000015992418	0.000003990541	0.000000000000	0.000000000000	-0.000000000000	-0.000000000000	-0.000000000000	-0.000000000000	-0.000000000000	-0.000000000000
559.595959595960	0.000000000000	0.000003990542	0.000004007581	0.000015992419	0.000015992419	0.000003990541	0.000000000000	0.000000000000	-0.000000000000	-0.000000000000	-0.000000000000	-0.000000000000	-0.000000000000	-0.000000000000
560.606060606061	0.000000000000	0.000003990542	0.000004007581	0.000015992419	0.000015992419	0.000003990541	0.000000000000	0.000000000000	-0.000000000000	-0.000000000000	-0.000000000000	-0.000000000000	-0.000000000000	-0.000000000000
561.616161616162	0.000000000000	0.000003990542	0.000004007581	0.000015992419	0.000015992419	0.000003990541	0.000000000000	0.000000000000	-0.000000000000	-0.000000000000	-0.000000000000	-0.000000000000	-0.000000000000	-0.000000000000
562.626262626263	0.000000000000	0.000003990542	0.000004007581	0.000015992419	0.000015992419	0.000003990542	0.000000000000	0.000000000000	-0.000000000000	-0.000000000000	-0.000000000000	-0.000000000000	-0.000000000000	-0.000000000000
563.636363636364	0.000000000000	0.000003990542	0.000004007581	0.000015992419	0.000015992419	0.000003990542	0.000000000000	0.000000000000	-0.000000000000	-0.000000000000	-0.000000000000	-0.000000000000	-0.000000000000	-0.000000000000
564.646464646465	0.000000000000	0.000003990542	0.000004007581	0.000015992419	0.000015992419	0.000003990542	0.000000000000	0.000000000000	-0.000000000000	-0.000000000000	-0.000000000000	-0.000000000000	-0.000000000000	-0.000000000000
565.656565656566	0.000000000000	0.000003990542	0.000004007581	0.000015992419	0.000015992419	0.000003990542	0.000000000000	0.000000000000	-0.000000000000	-0.000000000000	-0.000000000000	-0.000000000000	-0.000000000000	-0.000000000000
566.666666666667	0.000000000000	0.000003990542	0.000004007581	0.000015992419	0.000015992419	0.000003990542	0.000000000000	0.000000000000	-0.000000000000	-0.000000000000	-0.000000000000	-0.000000000000	-0.000000000000	-0.000000000000
567.676767676768	0.000000000000	0.000003990542	0.000004007581	0.000015992419	0.000015992419	0.000003990542	0.000000000000	0.000000000000	-0.000000000000	-0.000000000000	-0.000000000000	-0.000000000000	-0.000000000000	-0.000000000000
568.686868686869	0.000000000000	0.000003990542	0.000004007581	0.000015992419	0.000015992419	0.000003990542	0.000000000000	0.000000000000	-0.000000000000	-0.000000000000	-0.000000000000	-0.000000000000	-0.000000000000	-0.000000000000
569.696969696970	0.000000000000	0.000003990542	0.000004007581	0.000015992419	0.000015992419	0.000003990542	0.000000000000	0.000000000000	-0.000000000000	-0.000000000000	-0.000000000000	-0.000000000000	-0.000000000000	-0.000000000000
570.707070707071	0.000000000000	0.000003990542	0.000004007581	0.000015992419	0.000015992419	0.000003990542	0.000000000000	0.000000000000	-0.000000000000	-0.000000000000	-0.000000000000	-0.000000000000	-0.000000000000	-0.000000000000
571.717171717172	0.000000000000	0.000003990542	0.000004007581	0.000015992419	0.000015992419	0.000003990542	0.000000000000	0.000000000000	-0.000000000000	-0.000000000000	-0.000000000000	-0.000000000000	-0.000000000000	-0.000000000000
572.727272727273	0.000000000000	0.000003990542	0.000004007581	0.000015992419	0.000015992419	0.000003990542	0.000000000000	0.000000000000	-0.000000000000	-0.000000000000	-0.000000000000	-0.000000000000	-0.000000000000	-0.000000000000
573.737373737374	0.000000000000	0.000003990542	0.000004007581	0.000015992419	0.000015992419	0.000003990542	0.000000000000	0.000000000000	-0.000000000000	-0.000000000000	-0.000000000000	-0.000000000000	-0.000000000000	-0.000000000000
574.747474747475	0.000000000000	0.000003990542	0.000004007581	0.000015992419	0.000015992419	0.000003990542	0.000000000000	0.000000000000	-0.000000000000	-0.000000000000	-0.000000000000	-0.000000000000	-0.000000000000	-0.000000000000
575.757575757576	0.000000000000	0.000003990542	0.000004007581	0.000015992419	0.000015992419	0.000003990542	0.000000000000	0.000000000000	-0.000000000000	-0.000000000000	-0.000000000000	-0.000000000000	-0.000000000000	-0.000000000000
576.767676767677	0.000000000000	0.000003990542	0.000004007581	0.000015992419	0.000015992419	0.000003990542	0.000000000000	0.000000000000	-0.000000000000	-0.000000000000	-0.000000000000	-0.000000000000	-0.000000000000	-0.000000000000
577.777777777778	0.000000000000	0.000003990542	0.000004007581	0.000015992419	0.000015992419	0.000003990542	0.000000000000	0.000000000000	-0.000000000000	-0.000000000000	-0.000000000000	-0.000000000000	-0.000000000000	-0.000000000000
578.787878787879	0.000000000000	0.000003990542	0.000004007581	0.000015992419	0.000015992419	0.000003990542	0.000000000000	0.000000000000	-0.000000000000	-0.000000000000	-0.000000000000	-0.000000000000	-0.000000000000	-0.000000000000
579.797979797980	0.000000000000	0.000003990542	0.000004007581	0.000015992419	0.000015992419	0.000003990542	0.000000000000	0.000000000000	-0.000000000000	-0.000000000000	-0.000000000000	-0.000000000000	-0.000000000000	-0.000000000000
580.808080808081	0.000000000000	0.000003990542	0.000004007581	0.000015992419	0.000015992419	0.000003990542	0.000000000000	0.000000000000	-0.000000000000	-0.000000000000	-0.000000000000	-0.000000000000	-0.000000000000	-0.000000000000
581.818181818182	0.000000000000	0.000003990542	0.000004007581	0.000015992419	0.000015992419	0.000003990542	0.000000000000	0.000000000000	-0.000000000000	-0.000000000000	-0.000000000000	-0.000000000000	-0.000000000000	-0.000000000000
582.828282828283	0.000000000000	0.000003990542	0.000004007581	0.000015992419	0.000015992419	0.000003990542	0.000000000000	0.000000000000	-0.000000000000	-0.000000000000	-0.000000000000	-0.000000000000	-0.000000000000	-0.000000000000
583.838383838384	0.000000000000	0.000003990542	0.000004007581	0.000015992419	0.000015992419	0.000003990542	0.000000000000	0.000000000000	-0.000000000000	-0.000000000000	-0.000000000000	-0.000000000000	-0.000000000000	-0.000000000000
584.848484848485	0.000000000000	0.000003990542	0.000004007581	0.000015992419	0.000015992419	0.000003990542	0.000000000000	0.000000000000	-0.000000000000	-0.000000000000	-0.000000000000	-0.000000000000	-0.000000000000	-0.000000000000
585.858585858586	0.000000000000	0.000003990542	0.000004007581	0.000015992419	0.000015992419	0.000003990542	0.000000000000	0.000000000000	-0.000000000000	-0.000000000000	-0.000000000000	-0.000000000000	-0.000000000000	-0.000000000000
586.868686868687	0.000000000000	0.000003990542	0.000004007581	0.000015992419	0.000015992419	0.000003990542	0.000000000000	0.000000000000	-0.000000000000	-0.000000000000	-0.000000000000	-0.000000000000	-0.000000000000	-0.000000000000
587.878787878788	0.000000000000	0.000003990542	0.000004007581	0.000015992419	0.000015992419	0.000003990542	0.000000000000	0.000000000000	-0.000000000000	-0.000000000000	-0.000000000000	-0.000000000000	-0.000000000000	-0.000000000000
588.888888888889	0.000000000000	0.000003990542	0.000004007581	0.000015992419	0.000015992419	0.000003990542	0.000000000000	0.000000000000	-0.000000000000	-0.000000000000	-0.000000000000	-0.000000000000	-0.000000000000	-0.000000000000
589.898989898990	0.000000000000	0.000003990542	0.000004007581	0.000015992419	0.000015992419	0.000003990542	0.000000000000	0.000000000000	-0.000000000000	-0.000000000000	-0.000000000000	-0.000000000000	-0.000000000000	-0.000000000000
590.909090909091	0.000000000000	0.000003990542	0.000004007581	0.000015992419	0.000015992419	0.000003990542	0.000000000000	0.000000000000	-0.000000000000	-0.000000000000	-0.000000000000	-0.000000000000	-0.000000000000	-0.000000000000
591.919191919192	0.000000000000	0.000003990542	0.000004007581	0.000015992419	0.000015992419	0.000003990542	0.000000000000	0.000000000000	-0.000000000000	-0.000000000000	-0.000000000000	-0.000000000000	-0.000000000000	-0.000000000000
592.929292929293	0.000000000000	0.000003990542	0.000004007581	0.000015992419	0.000015992419	0.000003990542	0.000000000000	0.000000000000	-0.000000000000	-0.000000000000	-0.000000000000	-0.000000000000	-0.000000000000	-0.000000000000
593.939393939394	0.000000000000	0.000003990542	0.000004007581	0.000015992419	0.000015992419	0.000003990542	0.000000000000	0.000000000000	-0.000000000000	-0.000000000000	-0.000000000000	-0.000000000000	-0.000000000000	-0.000000000000
594.949494949495	0.000000000000	0.000003990542	0.000004007581	0.000015992419	0.000015992419	0.000003990542	0.000000000000	0.000000000000	-0.000000000000	-0.000000000000	-0.000000000000	-0.000000000000	-0.000000000000	-0.000000000000
595.959595959596	0.000000000000	0.000003990542	0.000004007581	0.000015992419	0.000015992419	0.000003990542	0.000000000000	0.000000000000	-0.000000000000	-0.000000000000	-0.000000000000	-0.000000000000	-0.000000000000	-0.000000000000
596.969696969697	0.000000000000	0.000003990542	0.000004007581	0.000015992419	0.000015992419	0.000003990542	0.000000000000	0.000000000000	-0.000000000000	-0.000000000000	-0.000000000000	-0.000000000000	-0.000000000000	-0.000000000000
597.979797979798	0.000000000000	0.000003990542	0.000004007581	0.000015992419	0.000015992419	0.000003990542	0.000000000000	0.000000000000	-0.000000000000	-0.000000000000	-0.000000000000	-0.000000000000	-0.000000000000	-0.000000000000
598.989898989899	0.000000000000	0.000003990542	0.000004007581	0.000015992419	0.000015992419	0.000003990542	0.000000000000	0.000000000000	-0.000000000000	-0.000000000000	-0.000000000000	-0.000000000000	-0.000000000000	-0.000000000000
600.000000000000	0.000000000000	0.000003990542	0.000004007581	0.000015992419	0.000015992419	0.000003990542	0.000000000000	0.000000000000	-0.000000000000	-0.000000000000	-0.000000000000	-0.000000000000	-0.000000000000	-0.000000000000
601.010101010101	0.000000000000	0.000003990542	0.000004007581	0.000015992419	0.000015992419	0.000003990542	0.000000000000	0.000000000000	-0.000000000000	-0.000000000000	-0.000000000000	-0.000000000000	-0.000000000000	-0.000000000000
602.020202020202	0.000000000000	0.000003990542	0.000004007581	0.000015992419	0.000015992419	0.000003990542	0.000000000000	0.000000000000	-0.000000000000	-0.000000000000	-0.000000000000	-0.000000000000	-0.000000000000	-0.000000000000
603.030303030303	0.000000000000	0.000003990542	0.000004007581	0.000015992419	0.000015992419	0.000003990542	0.000000000000	0.000000000000	-0.000000000000	-0.000000000000	-0.000000000000	-0.000000000000	-0.000000000000	-0.000000000000
604.040404040404	0.000000000000	0.000003990542	0.000004007581	0.000015992419	0.000015992419	0.000003990542	0.000000000000	0.000000000000	-0.000000000000	-0.000000000000	-0.000000000000	-0.000000000000	-0.000000000000	-0.000000000000
605.050505050505	0.000000000000	0.000003990542	0.000004007581	0.000015992419	0.000015992419	0.000003990542	0.000000000000	0.000000000000	-0.000000000000	-0.000000000000	-0.000000000000	-0.000000000000	-0.000000000000	-0.000000000000
606.060606060606	0.000000000000	0.000003990542	0.000004007581	0.000015992419	0.000015992419	0.000003990542	0.000000000000	0.000000000000	-0.000000000000	-0.000000000000	-0.000000000000	-0.000000000000	-0.000000000000	-0.000000000000
607.070707070707	0.000002236507	0.000004542104	0.000003664919	0.000016335081	0.000016042807	0.000004082790	0.000003130731	0.000000313073	-0.000000114733	-0.000000002100	-0.000000116833	-0.000000224077	-0.000000003521	-0.000000227598
608.080808080808	0.000001599099	0.000004924674	0.000003410081	0.000016589919	0.000016167746	0.000004274864	0.000000000000	0.000000000000	-0.000000284487	-0.000000004374	-0.000000288861	-0.000000323666	-0.000000004982	-0.000000328647
609.090909090909	0.000001143353	0.000005211903	0.000003241564	0.000016758436	0.000016315510	0.000004506126	0.000000000000	0.000000000000	-0.000000336458	-0.000000005266	-0.000000341724	-0.000000339577	-0.000000005411	-0.000000344988
610.101010101010	0.000000817495	0.000005423984	0.000003127788	0.000016872212	0.000016460226	0.000004741352	0.000000000000	0.000000000000	-0.000000329517	-0.000000005356	-0.000000334873	-0.000000315857	-0.000000005234	-0.000000321090
611.111111111111	0.000000584508	0.000005578936	0.000003049752	0.000016950248	0.000016590293	0.000004960831	0.000000000000	0.000000000000	-0.000000296164	-0.000000004998	-0.000000301162	-0.000000275965	-0.000000004739	-0.000000280704
612.121212121212	0.000000417922	0.000005691374	0.000002995605	0.000017004395	0.000016701647	0.000005155096	0.000000000000	0.000000000000	-0.000000253552	-0.000000004423	-0.000000257975	-0.000000232107	-0.000000004111	-0.000000236219
613.131313131313	0.000000298814	0.000005772593	0.000002957715	0.000017042285	0.000016794058	0.000005321020	0.000000000000	0.000000000000	-0.000000210421	-0.000000003778	-0.000000214199	-0.000000190307	-0.000000003462	-0.000000193769
614.141414141414	0.000000213651	0.000005831080	0.000002931039	0.000017068961	0.000016869114	0.000005459145	0.000000000000	0.000000000000	-0.000000170902	-0.000000003145	-0.000000174047	-0.000000153216	-0.000000002852	-0.000000156067
615.151515151515	0.000000152760	0.000005873108	0.000002912176	0.000017087824	0.000016929117	0.000005571921	0.000000000000	0.000000000000	-0.000000136627	-0.000000002568	-0.000000139195	-0.000000121675	-0.000000002309	-0.000000123984
616.161616161616	0.000000109475	0.000005903090	0.000002898873	0.000017101127	0.000016976298	0.000005662241	0.000000000000	0.000000000000	-0.000000107431	-0.000000002057	-0.000000109488	-0.000000095702	-0.000000001847	-0.000000097548
617.171717171717	0.000000078455	0.000005924630	0.000002889393	0.000017110607	0.000017013244	0.000005734062	0.000000000000	0.000000000000	-0.000000084126	-0.000000001635	-0.000000085761	-0.000000074645	-0.000000001461	-0.000000076106
618.181818181818	0.000000056225	0.000005940093	0.000002882626	0.000017117374	0.000017041957	0.000005790628	0.000000000000	0.000000000000	-0.000000065378	-0.000000001288	-0.000000066666	-0.000000057820	-0.000000001146	-0.000000058966
619.191919191919	0.000000040293	0.000005951190	0.000002877791	0.000017122209	0.000017064129	0.000005834822	0.000000000000	0.000000000000	-0.000000050488	-0.000000001006	-0.000000051494	-0.000000044528	-0.000000000892	-0.000000045420
620.202020202020	0.000000028876	0.000005959149	0.000002874333	0.000017125667	0.000017081161	0.000005869116	0.000000000000	0.000000000000	-0.000000038780	-0.000000000781	-0.000000039561	-0.000000034121	-0.000000000690	-0.000000034811
621.212121212121	0.000000020694	0.000005964857	0.000002871859	0.000017128141	0.000017094183	0.000005895575	0.000000000000	0.000000000000	-0.000000029651	-0.000000000602	-0.000000030253	-0.000000026035	-0.000000000531	-0.000000026566
622.222222222222	0.000000014830	0.000005968949	0.000002870087	0.000017129913	0.000017104099	0.000005915886	0.000000000000	0.000000000000	-0.000000022580	-0.000000000462	-0.000000023042	-0.000000019790	-0.000000000407	-0.000000020197
623.232323232323	0.000000010628	0.000005971883	0.000002868819	0.000017131181	0.000017111624	0.000005931409	0.000000000000	0.000000000000	-0.000000017134	-0.000000000353	-0.000000017488	-0.000000014994	-0.000000000310	-0.000000015304
624.242424242424	0.000000007617	0.000005973986	0.000002867910	0.000017132090	0.000017117317	0.000005943226	0.000000000000	0.000000000000	-0.000000012962	-0.000000000269	-0.000000013231	-0.000000011326	-0.000000000236	-0.000000011562
625.252525252525	0.000000005458	0.000005975493	0.000002867260	0.000017132740	0.000017121611	0.000005952192	0.000000000000	0.000000000000	-0.000000009778	-0.000000000204	-0.000000009982	-0.000000008533	-0.000000000179	-0.000000008712
626.262626262626	0.000000003912	0.000005976573	0.000002866793	0.000017133207	0.000017124842	0.000005958974	0.000000000000	0.000000000000	-0.000000007357	-0.000000000154	-0.000000007512	-0.000000006413	-0.000000000135	-0.000000006548
627.272727272727	0.000000002803	0.000005977348	0.000002866459	0.000017133541	0.000017127267	0.000005964089	0.000000000000	0.000000000000	-0.000000005523	-0.000000000116	-0.000000005640	-0.000000004810	-0.000000000102	-0.000000004911
628.282828282828	0.000000002009	0.000005977903	0.000002866220	0.000017133780	0.000017129085	0.000005967938	0.000000000000	0.000000000000	-0.000000004138	-0.000000000088	-0.000000004226	-0.000000003600	-0.000000000076	-0.000000003676
629.292929292929	0.000000001440	0.000005978300	0.000002866048	0.000017133952	0.000017130444	0.000005970828	0.000000000000	0.000000000000	-0.000000003094	-0.000000000066	-0.000000003160	-0.000000002690	-0.000000000057	-0.000000002747
630.303030303030	0.000000001032	0.000005978585	0.000002865925	0.000017134075	0.000017131458	0.000005972992	0.000000000000	0.000000000000	-0.000000002310	-0.000000000049	-0.000000002359	-0.000000002006	-0.000000000043	-0.000000002049
631.313131313131	0.000000000739	0.000005978790	0.000002865837	0.000017134163	0.000017132214	0.000005974611	0.000000000000	0.000000000000	-0.000000001721	-0.000000000037	-0.000000001758	-0.000000001494	-0.000000000032	-0.000000001526
632.323232323232	0.000000000530	0.000005978936	0.000002865774	0.000017134226	0.000017132777	0.000005975819	0.000000000000	0.000000000000	-0.000000001281	-0.000000000028	-0.000000001309	-0.000000001111	-0.000000000024	-0.000000001135
633.333333333333	0.000000000380	0.000005979041	0.000002865729	0.000017134271	0.000017133195	0.000005976720	0.000000000000	0.000000000000	-0.000000000952	-0.000000000021	-0.000000000973	-0.000000000825	-0.000000000018	-0.000000000843
634.343434343434	0.000000000272	0.000005979116	0.000002865696	0.000017134304	0.000017133505	0.000005977390	0.000000000000	0.000000000000	-0.000000000707	-0.000000000015	-0.000000000722	-0.000000000612	-0.000000000013	-0.000000000625
635.353535353535	0.000000000195	0.000005979170	0.000002865673	0.000017134327	0.000017133735	0.000005977888	0.000000000000	0.000000000000	-0.000000000524	-0.000000000011	-0.000000000535	-0.000000000453	-0.000000000010	-0.000000000463
636.363636363636	0.000000000140	0.000005979209	0.000002865656	0.000017134344	0.000017133906	0.000005978258	0.000000000000	0.000000000000	-0.000000000388	-0.000000000008	-0.000000000396	-0.000000000336	-0.000000000007	-0.000000000343
637.373737373737	0.000000000100	0.000005979236	0.000002865645	0.000017134355	0.000017134032	0.000005978532	0.000000000000	0.000000000000	-0.000000000287	-0.000000000006	-0.000000000293	-0.000000000248	-0.000000000005	-0.000000000254
638.383838383838	0.000000000072	0.000005979256	0.000002865636	0.000017134364	0.000017134125	0.000005978735	0.000000000000	0.000000000000	-0.000000000212	-0.000000000005	-0.000000000217	-0.000000000183	-0.000000000004	-0.000000000187
639.393939393939	0.000000000051	0.000005979270	0.000002865630	0.000017134370	0.000017134194	0.000005978885	0.000000000000	0.000000000000	-0.000000000157	-0.000000000003	-0.000000000160	-0.000000000135	-0.000000000003	-0.000000000138
640.404040404040	0.000000000037	0.000005979280	0.000002865625	0.000017134375	0.000017134244	0.000005978996	0.000000000000	0.000000000000	-0.000000000116	-0.000000000003	-0.000000000118	-0.000000000100	-0.000000000002	-0.000000000102
641.414141414141	0.000000000026	0.000005979288	0.000002865622	0.000017134378	0.000017134282	0.000005979078	0.000000000000	0.000000000000	-0.000000000085	-0.000000000002	-0.000000000087	-0.000000000074	-0.000000000002	-0.000000000075
642.424242424242	0.000000000019	0.000005979293	0.000002865620	0.000017134380	0.000017134309	0.000005979138	0.000000000000	0.000000000000	-0.000000000063	-0.000000000001	-0.000000000064	-0.000000000054	-0.000000000001	-0.000000000055
643.434343434344	0.000000000014	0.000005979297	0.000002865618	0.000017134382	0.000017134330	0.000005979183	0.000000000000	0.000000000000	-0.000000000046	-0.000000000001	-0.000000000047	-0.000000000040	-0.000000000001	-0.000000000041
644.444444444444	0.000000000010	0.000005979299	0.000002865617	0.000017134383	0.000017134345	0.000005979215	0.000000000000	0.000000000000	-0.000000000034	-0.000000000001	-0.000000000035	-0.000000000029	-0.000000000001	-0.000000000030
645.454545454545	0.000000000007	0.000005979301	0.000002865616	0.000017134384	0.000017134356	0.000005979240	0.000000000000	0.000000000000	-0.000000000025	-0.000000000001	-0.000000000026	-0.000000000022	-0.000000000000	-0.000000000022
646.464646464647	0.000000000005	0.000005979303	0.000002865616	0.000017134384	0.000017134364	0.000005979257	0.000000000000	0.000000000000	-0.000000000018	-0.000000000000	-0.000000000019	-0.000000000016	-0.000000000000	-0.000000000016
647.474747474747	0.000000000004	0.000005979304	0.000002865615	0.000017134385	0.000017134369	0.000005979270	0.000000000000	0.000000000000	-0.000000000013	-0.000000000000	-0.000000000014	-0.000000000012	-0.000000000000	-0.000000000012
648.484848484848	0.000000000003	0.000005979304	0.000002865615	0.000017134385	0.000017134374	0.000005979280	0.000000000000	0.000000000000	-0.000000000010	-0.000000000000	-0.000000000010	-0.000000000009	-0.000000000000	-0.000000000009
649.494949494950	0.000000000002	0.000005979305	0.000002865615	0.000017134385	0.000017134377	0.000005979287	0.000000000000	0.000000000000	-0.000000000007	-0.000000000000	-0.000000000007	-0.000000000006	-0.000000000000	-0.000000000006
650.505050505051	0.000000000001	0.000005979305	0.000002865615	0.000017134385	0.000017134379	0.000005979292	0.000000000000	0.000000000000	-0.000000000005	-0.000000000000	-0.000000000005	-0.000000000005	-0.000000000000	-0.000000000005
651.515151515152	0.000000000001	0.000005979306	0.000002865615	0.000017134385	0.000017134381	0.000005979296	0.000000000000	0.000000000000	-0.000000000004	-0.000000000000	-0.000000000004	-0.000000000003	-0.000000000000	-0.000000000003
652.525252525253	0.000000000001	0.000005979306	0.000002865615	0.000017134385	0.000017134382	0.000005979299	0.000000000000	0.000000000000	-0.000000000003	-0.000000000000	-0.000000000003	-0.000000000002	-0.000000000000	-0.000000000003
653.535353535354	0.000000000000	0.000005979306	0.000002865614	0.000017134386	0.000017134383	0.000005979301	0.000000000000	0.000000000000	-0.000000000002	-0.000000000000	-0.000000000002	-0.000000000002	-0.000000000000	-0.000000000002
654.545454545455	0.000000000000	0.000005979306	0.000002865614	0.000017134386	0.000017134384	0.000005979302	0.000000000000	0.000000000000	-0.000000000002	-0.000000000000	-0.000000000002	-0.000000000001	-0.000000000000	-0.000000000001
655.555555555556	0.000000000000	0.000005979306	0.000002865614	0.000017134386	0.000017134384	0.000005979303	0.000000000000	0.000000000000	-0.000000000001	-0.000000000000	-0.000000000001	-0.000000000001	-0.000000000000	-0.000000000001
656.565656565657	0.000000000000	0.000005979306	0.000002865614	0.000017134386	0.000017134385	0.000005979304	0.000000000000	0.000000000000	-0.000000000001	-0.000000000000	-0.000000000001	-0.000000000001	-0.000000000000	-0.000000000001
657.575757575758	0.000000000000	0.000005979306	0.000002865614	0.000017134386	0.000017134385	0.000005979305	0.000000000000	0.000000000000	-0.000000000001	-0.000000000000	-0.000000000001	-0.000000000001	-0.000000000000	-0.000000000001
658.585858585859	0.000000000000	0.000005979306	0.000002865614	0.000017134386	0.000017134385	0.000005979305	0.000000000000	0.000000000000	-0.000000000000	-0.000000000000	-0.000000000000	-0.000000000000	-0.000000000000	-0.000000000000
659.595959595960	0.000000000000	0.000005979306	0.000002865614	0.000017134386	0.000017134385	0.000005979305	0.000000000000	0.000000000000	-0.000000000000	-0.000000000000	-0.000000000000	-0.000000000000	-0.000000000000	-0.000000000000
660.606060606061	0.000000000000	0.000005979306	0.000002865614	0.000017134386	0.000017134385	0.000005979306	0.000000000000	0.000000000000	-0.000000000000	-0.000000000000	-0.000000000000	-0.000000000000	-0.000000000000	-0.000000000000
661.616161616162	0.000000000000	0.000005979306	0.000002865614	0.000017134386	0.000017134385	0.000005979306	0.000000000000	0.000000000000	-0.000000000000	-0.000000000000	-0.000000000000	-0.000000000000	-0.000000000000	-0.000000000000
662.626262626263	0.000000000000	0.000005979306	0.000002865614	0.000017134386	0.000017134386	0.000005979306	0.000000000000	0.000000000000	-0.000000000000	-0.000000000000	-0.000000000000	-0.000000000000	-0.000000000000	-0.000000000000
663.636363636364	0.000000000000	0.000005979306	0.000002865614	0.000017134386	0.000017134386	0.000005979306	0.000000000000	0.000000000000	-0.000000000000	-0.000000000000	-0.000000000000	-0.000000000000	-0.000000000000	-0.000000000000
664.646464646465	0.000000000000	0.000005979306	0.000002865614	0.000017134386	0.000017134386	0.000005979306	0.000000000000	0.000000000000	-0.000000000000	-0.000000000000	-0.000000000000	-0.000000000000	-0.000000000000	-0.000000000000
665.656565656566	0.000000000000	0.000005979306	0.000002865614	0.000017134386	0.000017134386	0.000005979306	0.000000000000	0.000000000000	-0.000000000000	-0.000000000000	-0.000000000000	-0.000000000000	-0.000000000000	-0.000000000000
666.666666666667	0.000000000000	0.000005979306	0.000002865614	0.000017134386	0.000017134386	0.000005979306	0.000000000000	0.000000000000	-0.000000000000	-0.000000000000	-0.000000000000	-0.000000000000	-0.000000000000	-0.000000000000
667.676767676768	0.000000000000	0.000005979306	0.000002865614	0.000017134386	0.000017134386	0.000005979306	0.000000000000	0.000000000000	-0.000000000000	-0.000000000000	-0.000000000000	-0.000000000000	-0.000000000000	-0.000000000000
668.686868686869	0.000000000000	0.000005979306	0.000002865614	0.000017134386	0.000017134386	0.000005979306	0.000000000000	0.000000000000	-0.000000000000	-0.000000000000	-0.000000000000	-0.000000000000	-0.000000000000	-0.000000000000
669.696969696970	0.000000000000	0.000005979306	0.000002865614	0.000017134386	0.000017134386	0.000005979306	0.000000000000	0.000000000000	-0.000000000000	-0.000000000000	-0.000000000000	-0.000000000000	-0.000000000000	-0.000000000000
670.707070707071	0.000000000000	0.000005979306	0.000002865614	0.000017134386	0.000017134386	0.000005979306	0.000000000000	0.000000000000	-0.000000000000	-0.000000000000	-0.000000000000	-0.000000000000	-0.000000000000	-0.000000000000
671.717171717172	0.000000000000	0.000005979306	0.000002865614	0.000017134386	0.000017134386	0.000005979306	0.000000000000	0.000000000000	-0.000000000000	-0.000000000000	-0.000000000000	-0.000000000000	-0.000000000000	-0.000000000000
672.727272727273	0.000000000000	0.000005979306	0.000002865614	0.000017134386	0.000017134386	0.000005979306	0.000000000000	0.000000000000	-0.000000000000	-0.000000000000	-0.000000000000	-0.000000000000	-0.000000000000	-0.000000000000
673.737373737374	0.000000000000	0.000005979306	0.000002865614	0.000017134386	0.000017134386	0.000005979306	0.000000000000	0.000000000000	-0.000000000000	-0.000000000000	-0.000000000000	-0.000000000000	-0.000000000000	-0.000000000000
674.747474747475	0.000000000000	0.000005979306	0.000002865614	0.000017134386	0.000017134386	0.000005979306	0.000000000000	0.000000000000	-0.000000000000	-0.000000000000	-0.000000000000	-0.000000000000	-0.000000000000	-0.000000000000
675.757575757576	0.000000000000	0.000005979306	0.000002865614	0.000017134386	0.000017134386	0.000005979306	0.000000000000	0.000000000000	-0.000000000000	-0.000000000000	-0.000000000000	-0.000000000000	-0.000000000000	-0.000000000000
676.767676767677	0.000000000000	0.000005979306	0.000002865614	0.000017134386	0.000017134386	0.000005979306	0.000000000000	0.000000000000	-0.000000000000	-0.000000000000	-0.000000000000	-0.000000000000	-0.000000000000	-0.000000000000
677.777777777778	0.000000000000	0.000005979306	0.000002865614	0.000017134386	0.000017134386	0.000005979306	0.000000000000	0.000000000000	-0.000000000000	-0.000000000000	-0.000000000000	-0.000000000000	-0.000000000000	-0.000000000000
678.787878787879	0.000000000000	0.000005979306	0.000002865614	0.000017134386	0.000017134386	0.000005979306	0.000000000000	0.000000000000	-0.000000000000	-0.000000000000	-0.000000000000	-0.000000000000	-0.000000000000	-0.000000000000
679.797979797980	0.000000000000	0.000005979306	0.000002865614	0.000017134386	0.000017134386	0.000005979306	0.000000000000	0.000000000000	-0.000000000000	-0.000000000000	-0.000000000000	-0.000000000000	-0.000000000000	-0.000000000000
680.808080808081	0.000000000000	0.000005979306	0.000002865614	0.000017134386	0.000017134386	0.000005979306	0.000000000000	0.000000000000	-0.000000000000	-0.000000000000	-0.000000000000	-0.000000000000	-0.000000000000	-0.000000000000
681.818181818182	0.000000000000	0.000005979306	0.000002865614	0.000017134386	0.000017134386	0.000005979306	0.000000000000	0.000000000000	-0.000000000000	-0.000000000000	-0.000000000000	-0.000000000000	-0.000000000000	-0.000000000000
682.828282828283	0.000000000000	0.000005979306	0.000002865614	0.000017134386	0.000017134386	0.000005979306	0.000000000000	0.000000000000	-0.000000000000	-0.000000000000	-0.000000000000	-0.000000000000	-0.000000000000	-0.000000000000
683.838383838384	0.000000000000	0.000005979306	0.000002865614	0.000017134386	0.000017134386	0.000005979306	0.000000000000	0.000000000000	-0.000000000000	-0.000000000000	-0.000000000000	-0.000000000000	-0.000000000000	-0.000000000000
684.848484848485	0.000000000000	0.000005979306	0.000002865614	0.000017134386	0.000017134386	0.000005979306	0.000000000000	0.000000000000	-0.000000000000	-0.000000000000	-0.000000000000	-0.000000000000	-0.000000000000	-0.000000000000
685.858585858586	0.000000000000	0.000005979306	0.000002865614	0.000017134386	0.000017134386	0.000005979306	0.000000000000	0.000000000000	-0.000000000000	-0.000000000000	-0.000000000000	-0.000000000000	-0.000000000000	-0.000000000000
686.868686868687	0.000000000000	0.000005979306	0.000002865614	0.000017134386	0.000017134386	0.000005979306	0.000000000000	0.000000000000	-0.000000000000	-0.000000000000	-0.000000000000	-0.000000000000	-0.000000000000	-0.000000000000
687.878787878788	0.000000000000	0.000005979306	0.000002865614	0.000017134386	0.000017134386	0.000005979306	0.000000000000	0.000000000000	-0.000000000000	-0.000000000000	-0.000000000000	-0.000000000000	-0.000000000000	-0.000000000000
688.888888888889	0.000000000000	0.000005979306	0.000002865614	0.000017134386	0.000017134386	0.000005979306	0.000000000000	0.000000000000	-0.000000000000	-0.000000000000	-0.000000000000	-0.000000000000	-0.000000000000	-0.000000000000
689.898989898990	0.000000000000	0.000005979306	0.000002865614	0.000017134386	0.000017134386	0.000005979306	0.000000000000	0.000000000000	-0.000000000000	-0.000000000000	-0.000000000000	-0.000000000000	-0.000000000000	-0.000000000000
690.909090909091	0.000000000000	0.000005979306	0.000002865614	0.000017134386	0.000017134386	0.000005979306	0.000000000000	0.000000000000	-0.000000000000	-0.000000000000	-0.000000000000	-0.000000000000	-0.000000000000	-0.000000000000
691.919191919192	0.000000000000	0.000005979306	0.000002865614	0.000017134386	0.000017134386	0.000005979306	0.000000000000	0.000000000000	-0.000000000000	-0.000000000000	-0.000000000000	-0.000000000000	-0.000000000000	-0.000000000000
692.929292929293	0.000000000000	0.000005979306	0.000002865614	0.000017134386	0.000017134386	0.000005979306	0.000000000000	0.000000000000	-0.000000000000	-0.000000000000	-0.000000000000	-0.000000000000	-0.000000000000	-0.000000000000
693.939393939394	0.000000000000	0.000005979306	0.000002865614	0.000017134386	0.000017134386	0.000005979306	0.000000000000	0.000000000000	-0.000000000000	-0.000000000000	-0.000000000000	-0.000000000000	-0.000000000000	-0.000000000000
694.949494949495	0.000000000000	0.000005979306	0.000002865614	0.000017134386	0.000017134386	0.000005979306	0.000000000000	0.000000000000	-0.000000000000	-0.000000000000	-0.000000000000	-0.000000000000	-0.000000000000	-0.000000000000
695.959595959596	0.000000000000	0.000005979306	0.000002865614	0.000017134386	0.000017134386	0.000005979306	0.000000000000	0.000000000000	-0.000000000000	-0.000000000000	-0.000000000000	-0.000000000000	-0.000000000000	-0.000000000000
696.969696969697	0.000000000000	0.000005979306	0.000002865614	0.000017134386	0.000017134386	0.000005979306	0.000000000000	0.000000000000	-0.000000000000	-0.000000000000	-0.000000000000	-0.000000000000	-0.000000000000	-0.000000000000
697.979797979798	0.000000000000	0.000005979306	0.000002865614	0.000017134386	0.000017134386	0.000005979306	0.000000000000	0.000000000000	-0.000000000000	-0.000000000000	-0.000000000000	-0.000000000000	-0.000000000000	-0.000000000000
698.989898989899	0.000000000000	0.000005979306	0.000002865614	0.000017134386	0.000017134386	0.000005979306	0.000000000000	0.000000000000	-0.000000000000	-0.000000000000	-0.000000000000	-0.000000000000	-0.000000000000	-0.000000000000
700.000000000000	0.000000000000	0.000005979306	0.000002865614	0.000017134386	0.000017134386	0.000005979306	0.000000000000	0.000000000000	-0.000000000000	-0.000000000000	-0.000000000000	-0.000000000000	-0.000000000000	-0.000000000000
701.010101010101	0.000000000000	0.000005979306	0.000002865614	0.000017134386	0.000017134386	0.000005979306	0.000000000000	0.000000000000	-0.000000000000	-0.000000000000	-0.000000000000	-0.000000000000	-0.000000000000	-0.000000000000
702.020202020202	0.000000000000	0.000005979306	0.000002865614	0.000017134386	0.000017134386	0.000005979306	0.000000000000	0.000000000000	-0.000000000000	-0.000000000000	-0.000000000000	-0.000000000000	-0.000000000000	-0.000000000000
703.030303030303	0.000000000000	0.000005979306	0.000002865614	0.000017134386	0.000017134386	0.000005979306	0.000000000000	0.000000000000	-0.000000000000	-0.000000000000	-0.000000000000	-0.000000000000	-0.000000000000	-0.000000000000
704.040404040404	0.000000000000	0.000005979306	0.000002865614	0.000017134386	0.000017134386	0.000005979306	0.000000000000	0.000000000000	-0.000000000000	-0.000000000000	-0.000000000000	-0.000000000000	-0.000000000000	-0.000000000000
705.050505050505	0.000000000000	0.000005979306	0.000002865614	0.000017134386	0.000017134386	0.000005979306	0.000000000000	0.000000000000	-0.000000000000	-0.000000000000	-0.000000000000	-0.000000000000	-0.000000000000	-0.000000000000
706.060606060606	0.000000000000	0.000005979306	0.000002865614	0.000017134386	0.000017134386	0.000005979306	0.000000000000	0.000000000000	-0.000000000000	-0.000000000000	-0.000000000000	-0.000000000000	-0.000000000000	-0.000000000000
707.070707070707	0.000000000000	0.000005979306	0.000002865614	0.000017134386	0.000017134386	0.000005979306	0.000000000000	0.000000000000	-0.000000000000	-0.000000000000	-0.000000000000	-0.000000000000	-0.000000000000	-0.000000000000
708.080808080808	0.000002201222	0.000006634347	0.000002645593	0.000017354407	0.000017167919	0.000006088322	0.000003076284	0.000000307628	-0.000000076355	-0.000000002482	-0.000000078837	-0.000000142974	-0.000000004186	-0.000000147161
709.090909090909	0.000001573870	0.000007100811	0.000002484705	0.000017515295	0.000017247385	0.000006318811	0.000000000000	0.000000000000	-0.000000180946	-0.000000005248	-0.000000186194	-0.000000205397	-0.000000005995	-0.000000211393
710.101010101010	0.000001125314	0.000007443482	0.000002378820	0.000017621180	0.000017340991	0.000006596780	0.000000000000	0.000000000000	-0.000000213139	-0.000000006329	-0.000000219469	-0.000000214811	-0.000000006491	-0.000000221303
711.111111111111	0.000000804598	0.000007692825	0.000002307447	0.000017692553	0.000017432440	0.000006878226	0.000000000000	0.000000000000	-0.000000208229	-0.000000006409	-0.000000214638	-0.000000199420	-0.000000006245	-0.000000205665
712.121212121212	0.000000575286	0.000007873200	0.000002258510	0.000017741490	0.000017514506	0.000007139441	0.000000000000	0.000000000000	-0.000000186865	-0.000000005948	-0.000000192813	-0.000000174021	-0.000000005625	-0.000000179646
713.131313131313	0.000000411329	0.000008003196	0.000002224549	0.000017775451	0.000017584694	0.000007369511	0.000000000000	0.000000000000	-0.000000159819	-0.000000005239	-0.000000165058	-0.000000146247	-0.000000004858	-0.000000151105
714.141414141414	0.000000294099	0.000008096653	0.000002200777	0.000017799223	0.000017642905	0.000007565177	0.000000000000	0.000000000000	-0.000000132545	-0.000000004455	-0.000000137000	-0.000000119844	-0.000000004075	-0.000000123919
715.151515151515	0.000000210280	0.000008163730	0.000002184035	0.000017815965	0.000017690161	0.000007727462	0.000000000000	0.000000000000	-0.000000107603	-0.000000003695	-0.000000111298	-0.000000096449	-0.000000003345	-0.000000099794
716.161616161616	0.000000150350	0.000008211819	0.000002172194	0.000017827806	0.000017727928	0.000007859553	0.000000000000	0.000000000000	-0.000000085995	-0.000000003008	-0.000000089003	-0.000000076573	-0.000000002701	-0.000000079274
717.171717171717	0.000000107500	0.000008246268	0.000002163792	0.000017836208	0.000017757750	0.000007965505	0.000000000000	0.000000000000	-0.000000067904	-0.000000002413	-0.000000070317	-0.000000060151	-0.000000002153	-0.000000062304
718.181818181818	0.000000077040	0.000008270789	0.000002157853	0.000017842147	0.000017780968	0.000008049131	0.000000000000	0.000000000000	-0.000000052868	-0.000000001904	-0.000000054772	-0.000000046904	-0.000000001699	-0.000000048604
719.191919191919	0.000000055210	0.000008288378	0.000002153613	0.000017846387	0.000017799008	0.000008114859	0.000000000000	0.000000000000	-0.000000041077	-0.000000001497	-0.000000042573	-0.000000036324	-0.000000001330	-0.000000037655
720.202020202020	0.000000039566	0.000008300992	0.000002150583	0.000017849417	0.000017812936	0.000008166121	0.000000000000	0.000000000000	-0.000000031715	-0.000000001167	-0.000000032882	-0.000000027969	-0.000000001034	-0.000000029003
721.212121212121	0.000000028355	0.000008310036	0.000002148416	0.000017851584	0.000017823633	0.000008205839	0.000000000000	0.000000000000	-0.000000024357	-0.000000000904	-0.000000025261	-0.000000021429	-0.000000000799	-0.000000022228
722.222222222222	0.000000020321	0.000008316520	0.000002146865	0.000017853135	0.000017831811	0.000008236440	0.000000000000	0.000000000000	-0.000000018621	-0.000000000697	-0.000000019317	-0.000000016349	-0.000000000614	-0.000000016963
723.232323232323	0.000000014563	0.000008321167	0.000002145754	0.000017854246	0.000017838038	0.000008259903	0.000000000000	0.000000000000	-0.000000014178	-0.000000000534	-0.000000014713	-0.000000012426	-0.000000000470	-0.000000012896
724.242424242424	0.000000010436	0.000008324498	0.000002144959	0.000017855041	0.000017842762	0.000008277815	0.000000000000	0.000000000000	-0.000000010758	-0.000000000408	-0.000000011166	-0.000000009413	-0.000000000358	-0.000000009771
725.252525252525	0.000000007479	0.000008326886	0.000002144390	0.000017855610	0.000017846336	0.000008291440	0.000000000000	0.000000000000	-0.000000008137	-0.000000000310	-0.000000008448	-0.000000007110	-0.000000000272	-0.000000007382
726.262626262626	0.000000005360	0.000008328597	0.000002143982	0.000017856018	0.000017849032	0.000008301768	0.000000000000	0.000000000000	-0.000000006138	-0.000000000235	-0.000000006373	-0.000000005356	-0.000000000206	-0.000000005562
727.272727272727	0.000000003841	0.000008329824	0.000002143690	0.000017856310	0.000017851060	0.000008309574	0.000000000000	0.000000000000	-0.000000004618	-0.000000000178	-0.000000004796	-0.000000004025	-0.000000000155	-0.000000004181
728.282828282828	0.000000002753	0.000008330703	0.000002143480	0.000017856520	0.000017852582	0.000008315458	0.000000000000	0.000000000000	-0.000000003467	-0.000000000134	-0.000000003601	-0.000000003019	-0.000000000117	-0.000000003136
729.292929292929	0.000000001973	0.000008331333	0.000002143330	0.000017856670	0.000017853723	0.000008319882	0.000000000000	0.000000000000	-0.000000002597	-0.000000000101	-0.000000002698	-0.000000002259	-0.000000000088	-0.000000002347
730.303030303030	0.000000001414	0.000008331784	0.000002143223	0.000017856777	0.000017854576	0.000008323202	0.000000000000	0.000000000000	-0.000000001942	-0.000000000076	-0.000000002018	-0.000000001688	-0.000000000066	-0.000000001754
731.313131313131	0.000000001013	0.000008332108	0.000002143146	0.000017856854	0.000017855212	0.000008325687	0.000000000000	0.000000000000	-0.000000001450	-0.000000000057	-0.000000001506	-0.000000001259	-0.000000000049	-0.000000001308
732.323232323232	0.000000000726	0.000008332340	0.000002143090	0.000017856910	0.000017855687	0.000008327545	0.000000000000	0.000000000000	-0.000000001080	-0.000000000042	-0.000000001123	-0.000000000937	-0.000000000037	-0.000000000974
733.333333333333	0.000000000520	0.000008332506	0.000002143051	0.000017856949	0.000017856040	0.000008328931	0.000000000000	0.000000000000	-0.000000000804	-0.000000000032	-0.000000000835	-0.000000000697	-0.000000000027	-0.000000000725
734.343434343434	0.000000000373	0.000008332625	0.000002143022	0.000017856978	0.000017856302	0.000008329964	0.000000000000	0.000000000000	-0.000000000597	-0.000000000024	-0.000000000621	-0.000000000518	-0.000000000020	-0.000000000538
735.353535353535	0.000000000267	0.000008332710	0.000002143002	0.000017856998	0.000017856497	0.000008330732	0.000000000000	0.000000000000	-0.000000000443	-0.000000000017	-0.000000000461	-0.000000000384	-0.000000000015	-0.000000000399
736.363636363636	0.000000000192	0.000008332771	0.000002142987	0.000017857013	0.000017856641	0.000008331303	0.000000000000	0.000000000000	-0.000000000329	-0.000000000013	-0.000000000342	-0.000000000285	-0.000000000011	-0.000000000296
737.373737373737	0.000000000137	0.000008332815	0.000002142977	0.000017857023	0.000017856748	0.000008331726	0.000000000000	0.000000000000	-0.000000000243	-0.000000000010	-0.000000000253	-0.000000000211	-0.000000000008	-0.000000000219
738.383838383838	0.000000000098	0.000008332847	0.000002142970	0.000017857030	0.000017856827	0.000008332040	0.000000000000	0.000000000000	-0.000000000180	-0.000000000007	-0.000000000187	-0.000000000156	-0.000000000006	-0.000000000162
739.393939393939	0.000000000070	0.000008332869	0.000002142964	0.000017857036	0.000017856886	0.000008332272	0.000000000000	0.000000000000	-0.000000000133	-0.000000000005	-0.000000000138	-0.000000000115	-0.000000000005	-0.000000000120
740.404040404040	0.000000000051	0.000008332885	0.000002142960	0.000017857040	0.000017856929	0.000008332444	0.000000000000	0.000000000000	-0.000000000098	-0.000000000004	-0.000000000102	-0.000000000085	-0.000000000003	-0.000000000088
741.414141414141	0.000000000036	0.000008332897	0.000002142958	0.000017857042	0.000017856961	0.000008332571	0.000000000000	0.000000000000	-0.000000000072	-0.000000000003	-0.000000000075	-0.000000000063	-0.000000000002	-0.000000000065
742.424242424242	0.000000000026	0.000008332905	0.000002142956	0.000017857044	0.000017856984	0.000008332665	0.000000000000	0.000000000000	-0.000000000053	-0.000000000002	-0.000000000056	-0.000000000046	-0.000000000002	-0.000000000048
743.434343434344	0.000000000019	0.000008332911	0.000002142954	0.000017857046	0.000017857002	0.000008332734	0.000000000000	0.000000000000	-0.000000000039	-0.000000000002	-0.000000000041	-0.000000000034	-0.000000000001	-0.000000000035
744.444444444444	0.000000000013	0.000008332915	0.000002142953	0.000017857047	0.000017857014	0.000008332785	0.000000000000	0.000000000000	-0.000000000029	-0.000000000001	-0.000000000030	-0.000000000025	-0.000000000001	-0.000000000026
745.454545454545	0.000000000010	0.000008332918	0.000002142952	0.000017857048	0.000017857024	0.000008332822	0.000000000000	0.000000000000	-0.000000000021	-0.000000000001	-0.000000000022	-0.000000000018	-0.000000000001	-0.000000000019
746.464646464647	0.000000000007	0.000008332921	0.000002142952	0.000017857048	0.000017857030	0.000008332850	0.000000000000	0.000000000000	-0.000000000016	-0.000000000001	-0.000000000016	-0.000000000013	-0.000000000001	-0.000000000014
747.474747474748	0.000000000005	0.000008332922	0.000002142952	0.000017857048	0.000017857036	0.000008332870	0.000000000000	0.000000000000	-0.000000000011	-0.000000000000	-0.000000000012	-0.000000000010	-0.000000000000	-0.000000000010
748.484848484848	0.000000000004	0.000008332923	0.000002142951	0.000017857049	0.000017857039	0.000008332885	0.000000000000	0.000000000000	-0.000000000008	-0.000000000000	-0.000000000009	-0.000000000007	-0.000000000000	-0.000000000008
749.494949494950	0.000000000003	0.000008332924	0.000002142951	0.000017857049	0.000017857042	0.000008332896	0.000000000000	0.000000000000	-0.000000000006	-0.000000000000	-0.000000000006	-0.000000000005	-0.000000000000	-0.000000000006
750.505050505051	0.000000000002	0.000008332925	0.000002142951	0.000017857049	0.000017857044	0.000008332904	0.000000000000	0.000000000000	-0.000000000005	-0.000000000000	-0.000000000005	-0.000000000004	-0.000000000000	-0.000000000004
751.515151515152	0.000000000001	0.000008332925	0.000002142951	0.000017857049	0.000017857045	0.000008332910	0.000000000000	0.000000000000	-0.000000000003	-0.000000000000	-0.000000000003	-0.000000000003	-0.000000000000	-0.000000000003
752.525252525253	0.000000000001	0.000008332925	0.000002142951	0.000017857049	0.000017857046	0.000008332914	0.000000000000	0.000000000000	-0.000000000002	-0.000000000000	-0.000000000003	-0.000000000002	-0.000000000000	-0.000000000002
753.535353535354	0.000000000001	0.000008332926	0.000002142951	0.000017857049	0.000017857047	0.000008332918	0.000000000000	0.000000000000	-0.000000000002	-0.000000000000	-0.000000000002	-0.000000000002	-0.000000000000	-0.000000000002
754.545454545455	0.000000000000	0.000008332926	0.000002142951	0.000017857049	0.000017857048	0.000008332920	0.000000000000	0.000000000000	-0.000000000001	-0.000000000000	-0.000000000001	-0.000000000001	-0.000000000000	-0.000000000001
755.555555555556	0.000000000000	0.000008332926	0.000002142951	0.000017857049	0.000017857048	0.000008332922	0.000000000000	0.000000000000	-0.000000000001	-0.000000000000	-0.000000000001	-0.000000000001	-0.000000000000	-0.000000000001
756.565656565657	0.000000000000	0.000008332926	0.000002142951	0.000017857049	0.000017857049	0.000008332923	0.000000000000	0.000000000000	-0.000000000001	-0.000000000000	-0.000000000001	-0.000000000001	-0.000000000000	-0.000000000001
757.575757575758	0.000000000000	0.000008332926	0.000002142951	0.000017857049	0.000017857049	0.000008332924	0.000000000000	0.000000000000	-0.000000000001	-0.000000000000	-0.000000000001	-0.000000000000	-0.000000000000	-0.000000000000
758.585858585859	0.000000000000	0.000008332926	0.000002142951	0.000017857049	0.000017857049	0.000008332924	0.000000000000	0.000000000000	-0.000000000000	-0.000000000000	-0.000000000000	-0.000000000000	-0.000000000000	-0.000000000000
759.595959595960	0.000000000000	0.000008332926	0.000002142951	0.000017857049	0.000017857049	0.000008332925	0.000000000000	0.000000000000	-0.000000000000	-0.000000000000	-0.000000000000	-0.000000000000	-0.000000000000	-0.000000000000
760.606060606061	0.000000000000	0.000008332926	0.000002142951	0.000017857049	0.000017857049	0.000008332925	0.000000000000	0.000000000000	-0.000000000000	-0.000000000000	-0.000000000000	-0.000000000000	-0.000000000000	-0.000000000000
761.616161616162	0.000000000000	0.000008332926	0.000002142951	0.000017857049	0.000017857049	0.000008332925	0.000000000000	0.000000000000	-0.000000000000	-0.000000000000	-0.000000000000	-0.000000000000	-0.000000000000	-0.000000000000
762.626262626263	0.000000000000	0.000008332926	0.000002142951	0.000017857049	0.000017857049	0.000008332926	0.000000000000	0.000000000000	-0.000000000000	-0.000000000000	-0.000000000000	-0.000000000000	-0.000000000000	-0.000000000000
763.636363636364	0.000000000000	0.000008332926	0.000002142951	0.000017857049	0.000017857049	0.000008332926	0.000000000000	0.000000000000	-0.000000000000	-0.000000000000	-0.000000000000	-0.000000000000	-0.000000000000	-0.000000000000
764.646464646465	0.000000000000	0.000008332926	0.000002142951	0.000017857049	0.000017857049	0.000008332926	0.000000000000	0.000000000000	-0.000000000000	-0.000000000000	-0.000000000000	-0.000000000000	-0.000000000000	-0.000000000000
765.656565656566	0.000000000000	0.000008332926	0.000002142951	0.000017857049	0.000017857049	0.000008332926	0.000000000000	0.000000000000	-0.000000000000	-0.000000000000	-0.000000000000	-0.000000000000	-0.000000000000	-0.000000000000
766.666666666667	0.000000000000	0.000008332926	0.000002142951	0.000017857049	0.000017857049	0.000008332926	0.000000000000	0.000000000000	-0.000000000000	-0.000000000000	-0.000000000000	-0.000000000000	-0.000000000000	-0.000000000000
767.676767676768	0.000000000000	0.000008332926	0.000002142951	0.000017857049	0.000017857049	0.000008332926	0.000000000000	0.000000000000	-0.000000000000	-0.000000000000	-0.000000000000	-0.000000000000	-0.000000000000	-0.000000000000
768.686868686869	0.000000000000	0.000008332926	0.000002142951	0.000017857049	0.000017857049	0.000008332926	0.000000000000	0.000000000000	-0.000000000000	-0.000000000000	-0.000000000000	-0.000000000000	-0.000000000000	-0.000000000000
769.696969696970	0.000000000000	0.000008332926	0.000002142951	0.000017857049	0.000017857049	0.000008332926	0.000000000000	0.000000000000	-0.000000000000	-0.000000000000	-0.000000000000	-0.000000000000	-0.000000000000	-0.000000000000
770.707070707071	0.000000000000	0.000008332926	0.000002142951	0.000017857049	0.000017857049	0.000008332926	0.000000000000	0.000000000000	-0.000000000000	-0.000000000000	-0.000000000000	-0.000000000000	-0.000000000000	-0.000000000000
771.717171717172	0.000000000000	0.000008332926	0.000002142951	0.000017857049	0.000017857049	0.000008332926	0.000000000000	0.000000000000	-0.000000000000	-0.000000000000	-0.000000000000	-0.000000000000	-0.000000000000	-0.000000000000
772.727272727273	0.000000000000	0.000008332926	0.000002142951	0.000017857049	0.000017857049	0.000008332926	0.000000000000	0.000000000000	-0.000000000000	-0.000000000000	-0.000000000000	-0.000000000000	-0.000000000000	-0.000000000000
773.737373737374	0.000000000000	0.000008332926	0.000002142951	0.000017857049	0.000017857049	0.000008332926	0.000000000000	0.000000000000	-0.000000000000	-0.000000000000	-0.000000000000	-0.000000000000	-0.000000000000	-0.000000000000
774.747474747475	0.000000000000	0.000008332926	0.000002142951	0.000017857049	0.000017857049	0.000008332926	0.000000000000	0.000000000000	-0.000000000000	-0.000000000000	-0.000000000000	-0.000000000000	-0.000000000000	-0.000000000000
775.757575757576	0.000000000000	0.000008332926	0.000002142951	0.000017857049	0.000017857049	0.000008332926	0.000000000000	0.000000000000	-0.000000000000	-0.000000000000	-0.000000000000	-0.000000000000	-0.000000000000	-0.000000000000
776.767676767677	0.000000000000	0.000008332926	0.000002142951	0.000017857049	0.000017857049	0.000008332926	0.000000000000	0.000000000000	-0.000000000000	-0.000000000000	-0.000000000000	-0.000000000000	-0.000000000000	-0.000000000000
777.777777777778	0.000000000000	0.000008332926	0.000002142951	0.000017857049	0.000017857049	0.000008332926	0.000000000000	0.000000000000	-0.000000000000	-0.000000000000	-0.000000000000	-0.000000000000	-0.000000000000	-0.000000000000
778.787878787879	0.000000000000	0.000008332926	0.000002142951	0.000017857049	0.000017857049	0.000008332926	0.000000000000	0.000000000000	-0.000000000000	-0.000000000000	-0.000000000000	-0.000000000000	-0.000000000000	-0.000000000000
779.797979797980	0.000000000000	0.000008332926	0.000002142951	0.000017857049	0.000017857049	0.000008332926	0.000000000000	0.000000000000	-0.000000000000	-0.000000000000	-0.000000000000	-0.000000000000	-0.000000000000	-0.000000000000
780.808080808081	0.000000000000	0.000008332926	0.000002142951	0.000017857049	0.000017857049	0.000008332926	0.000000000000	0.000000000000	-0.000000000000	-0.000000000000	-0.000000000000	-0.000000000000	-0.000000000000	-0.000000000000
781.818181818182	0.000000000000	0.000008332926	0.000002142951	0.000017857049	0.000017857049	0.000008332926	0.000000000000	0.000000000000	-0.000000000000	-0.000000000000	-0.000000000000	-0.000000000000	-0.000000000000	-0.000000000000
782.828282828283	0.000000000000	0.000008332926	0.000002142951	0.000017857049	0.000017857049	0.000008332926	0.000000000000	0.000000000000	-0.000000000000	-0.000000000000	-0.000000000000	-0.000000000000	-0.000000000000	-0.000000000000
783.838383838384	0.000000000000	0.000008332926	0.000002142951	0.000017857049	0.000017857049	0.000008332926	0.000000000000	0.000000000000	-0.000000000000	-0.000000000000	-0.000000000000	-0.000000000000	-0.000000000000	-0.000000000000
784.848484848485	0.000000000000	0.000008332926	0.000002142951	0.000017857049	0.000017857049	0.000008332926	0.000000000000	0.000000000000	-0.000000000000	-0.000000000000	-0.000000000000	-0.000000000000	-0.000000000000	-0.000000000000
785.858585858586	0.000000000000	0.000008332926	0.000002142951	0.000017857049	0.000017857049	0.000008332926	0.000000000000	0.000000000000	-0.000000000000	-0.000000000000	-0.000000000000	-0.000000000000	-0.000000000000	-0.000000000000
786.868686868687	0.000000000000	0.000008332926	0.000002142951	0.000017857049	0.000017857049	0.000008332926	0.000000000000	0.000000000000	-0.000000000000	-0.000000000000	-0.000000000000	-0.000000000000	-0.000000000000	-0.000000000000
787.878787878788	0.000000000000	0.000008332926	0.000002142951	0.000017857049	0.000017857049	0.000008332926	0.000000000000	0.000000000000	-0.000000000000	-0.000000000000	-0.000000000000	-0.000000000000	-0.000000000000	-0.000000000000
788.888888888889	0.000000000000	0.000008332926	0.000002142951	0.000017857049	0.000017857049	0.000008332926	0.000000000000	0.000000000000	-0.000000000000	-0.000000000000	-0.000000000000	-0.000000000000	-0.000000000000	-0.000000000000
789.898989898990	0.000000000000	0.000008332926	0.000002142951	0.000017857049	0.000017857049	0.000008332926	0.000000000000	0.000000000000	-0.000000000000	-0.000000000000	-0.000000000000	-0.000000000000	-0.000000000000	-0.000000000000
790.909090909091	0.000000000000	0.000008332926	0.000002142951	0.000017857049	0.000017857049	0.000008332926	0.000000000000	0.000000000000	-0.000000000000	-0.000000000000	-0.000000000000	-0.000000000000	-0.000000000000	-0.000000000000
791.919191919192	0.000000000000	0.000008332926	0.000002142951	0.000017857049	0.000017857049	0.000008332926	0.000000000000	0.000000000000	-0.000000000000	-0.000000000000	-0.000000000000	-0.000000000000	-0.000000000000	-0.000000000000
792.929292929293	0.000000000000	0.000008332926	0.000002142951	0.000017857049	0.000017857049	0.000008332926	0.000000000000	0.000000000000	-0.000000000000	-0.000000000000	-0.000000000000	-0.000000000000	-0.000000000000	-0.000000000000
793.939393939394	0.000000000000	0.000008332926	0.000002142951	0.000017857049	0.000017857049	0.000008332926	0.000000000000	0.000000000000	-0.000000000000	-0.000000000000	-0.000000000000	-0.000000000000	-0.000000000000	-0.000000000000
794.949494949495	0.000000000000	0.000008332926	0.000002142951	0.000017857049	0.000017857049	0.000008332926	0.000000000000	0.000000000000	-0.000000000000	-0.000000000000	-0.000000000000	-0.000000000000	-0.000000000000	-0.000000000000
795.959595959596	0.000000000000	0.000008332926	0.000002142951	0.000017857049	0.000017857049	0.000008332926	0.000000000000	0.000000000000	-0.000000000000	-0.000000000000	-0.000000000000	-0.000000000000	-0.000000000000	-0.000000000000
796.969696969697	0.000000000000	0.000008332926	0.000002142951	0.000017857049	0.000017857049	0.000008332926	0.000000000000	0.000000000000	-0.000000000000	-0.000000000000	-0.000000000000	-0.000000000000	-0.000000000000	-0.000000000000
797.979797979798	0.000000000000	0.000008332926	0.000002142951	0.000017857049	0.000017857049	0.000008332926	0.000000000000	0.000000000000	-0.000000000000	-0.000000000000	-0.000000000000	-0.000000000000	-0.000000000000	-0.000000000000
798.989898989899	0.000000000000	0.000008332926	0.000002142951	0.000017857049	0.000017857049	0.000008332926	0.000000000000	0.000000000000	-0.000000000000	-0.000000000000	-0.000000000000	-0.000000000000	-0.000000000000	-0.000000000000
800.000000000000	0.000000000000	0.000008332926	0.000002142951	0.000017857049	0.000017857049	0.000008332926	0.000000000000	0.000000000000	-0.000000000000	-0.000000000000	-0.000000000000	-0.000000000000	-0.000000000000	-0.000000000000
801.010101010101	0.000000000000	0.000008332926	0.000002142951	0.000017857049	0.000017857049	0.000008332926	0.000000000000	0.000000000000	-0.000000000000	-0.000000000000	-0.000000000000	-0.000000000000	-0.000000000000	-0.000000000000
802.020202020202	0.000000000000	0.000008332926	0.000002142951	0.000017857049	0.000017857049	0.000008332926	0.000000000000	0.000000000000	-0.000000000000	-0.000000000000	-0.000000000000	-0.000000000000	-0.000000000000	-0.000000000000
803.030303030303	0.000000000000	0.000008332926	0.000002142951	0.000017857049	0.000017857049	0.000008332926	0.000000000000	0.000000000000	-0.000000000000	-0.000000000000	-0.000000000000	-0.000000000000	-0.000000000000	-0.000000000000
804.040404040404	0.000000000000	0.000008332926	0.000002142951	0.000017857049	0.000017857049	0.000008332926	0.000000000000	0.000000000000	-0.000000000000	-0.000000000000	-0.000000000000	-0.000000000000	-0.000000000000	-0.000000000000
805.050505050505	0.000000000000	0.000008332926	0.000002142951	0.000017857049	0.000017857049	0.000008332926	0.000000000000	0.000000000000	-0.000000000000	-0.000000000000	-0.000000000000	-0.000000000000	-0.000000000000	-0.000000000000
806.060606060606	0.000000000000	0.000008332926	0.000002142951	0.000017857049	0.000017857049	0.000008332926	0.000000000000	0.000000000000	-0.000000000000	-0.000000000000	-0.000000000000	-0.000000000000	-0.000000000000	-0.000000000000
807.070707070707	0.000000000000	0.000008332926	0.000002142951	0.000017857049	0.000017857049	0.000008332926	0.000000000000	0.000000000000	-0.000000000000	-0.000000000000	-0.000000000000	-0.000000000000	-0.000000000000	-0.000000000000
808.080808080808	0.000000000000	0.000008332926	0.000002142951	0.000017857049	0.000017857049	0.000008332926	0.000000000000	0.000000000000	-0.000000000000	-0.000000000000	-0.000000000000	-0.000000000000	-0.000000000000	-0.000000000000
809.090909090909	0.000002162448	0.000009052268	0.000002001957	0.000017998043	0.000017878691	0.000008451027	0.000003022783	0.000000302278	-0.000000049278	-0.000000002689	-0.000000051967	-0.000000091503	-0.000000004610	-0.000000096112
810.101010101010	0.000001546147	0.000009566984	0.000001900372	0.000018099628	0.000017929307	0.000008705187	0.000000000000	0.000000000000	-0.000000115253	-0.000000005787	-0.000000121040	-0.000000130580	-0.000000006607	-0.000000137187
811.111111111111	0.000001105492	0.000009940346	0.000001833079	0.000018166921	0.000017988803	0.000009010921	0.000000000000	0.000000000000	-0.000000135472	-0.000000006962	-0.000000142434	-0.000000136557	-0.000000007126	-0.000000143683
812.121212121212	0.000000790425	0.000010209812	0.000001787478	0.000018212522	0.000018046970	0.000009319224	0.000000000000	0.000000000000	-0.000000132446	-0.000000007020	-0.000000139466	-0.000000126923	-0.000000006828	-0.000000133751
813.131313131313	0.000000565153	0.000010403690	0.000001756084	0.000018243916	0.000018099240	0.000009604291	0.000000000000	0.000000000000	-0.000000119018	-0.000000006491	-0.000000125509	-0.000000110918	-0.000000006129	-0.000000117047
814.141414141414	0.000000404083	0.000010542907	0.000001734231	0.000018265769	0.000018144009	0.000009854564	0.000000000000	0.000000000000	-0.000000101939	-0.000000005699	-0.000000107638	-0.000000093349	-0.000000005277	-0.000000098627
815.151515151515	0.000000288919	0.000010642741	0.000001718901	0.000018281099	0.000018181189	0.000010066840	0.000000000000	0.000000000000	-0.000000084659	-0.000000004834	-0.000000089493	-0.000000076598	-0.000000004415	-0.000000081013
816.161616161616	0.000000206576	0.000010714269	0.000001708087	0.000018291913	0.000018211411	0.000010242507	0.000000000000	0.000000000000	-0.000000068815	-0.000000004000	-0.000000072815	-0.000000061718	-0.000000003617	-0.000000065335
817.171717171717	0.000000147702	0.000010765486	0.000001700429	0.000018299571	0.000018235590	0.000010385219	0.000000000000	0.000000000000	-0.000000055058	-0.000000003250	-0.000000058307	-0.000000049051	-0.000000002915	-0.000000051967
818.181818181818	0.000000105607	0.000010802144	0.000001694992	0.000018305008	0.000018254703	0.000010499508	0.000000000000	0.000000000000	-0.000000043519	-0.000000002602	-0.000000046121	-0.000000038568	-0.000000002320	-0.000000040888
819.191919191919	0.000000075509	0.000010828373	0.000001691123	0.000018308877	0.000018269664	0.000010589990	0.000000000000	0.000000000000	-0.000000034068	-0.000000002060	-0.000000036128	-0.000000030063	-0.000000001828	-0.000000031891
820.202020202020	0.000000054113	0.000010847028	0.000001688382	0.000018311618	0.000018281231	0.000010660634	0.000000000000	0.000000000000	-0.000000026337	-0.000000001609	-0.000000027945	-0.000000023297	-0.000000001429	-0.000000024726
821.212121212121	0.000000038780	0.000010860401	0.000001686423	0.000018313577	0.000018290167	0.000010715670	0.000000000000	0.000000000000	-0.000000020347	-0.000000001253	-0.000000021600	-0.000000017948	-0.000000001110	-0.000000019058
822.222222222222	0.000000027792	0.000010869988	0.000001685021	0.000018314979	0.000018297033	0.000010758272	0.000000000000	0.000000000000	-0.000000015635	-0.000000000970	-0.000000016605	-0.000000013759	-0.000000000856	-0.000000014615
823.232323232323	0.000000019917	0.000010876860	0.000001684018	0.000018315982	0.000018302285	0.000010791068	0.000000000000	0.000000000000	-0.000000011958	-0.000000000747	-0.000000012705	-0.000000010501	-0.000000000658	-0.000000011159
824.242424242424	0.000000014273	0.000010881785	0.000001683300	0.000018316700	0.000018306285	0.000010816195	0.000000000000	0.000000000000	-0.000000009109	-0.000000000572	-0.000000009681	-0.000000007985	-0.000000000503	-0.000000008488
825.252525252525	0.000000010229	0.000010885315	0.000001682785	0.000018317215	0.000018309322	0.000010835367	0.000000000000	0.000000000000	-0.000000006914	-0.000000000437	-0.000000007351	-0.000000006051	-0.000000000383	-0.000000006434
826.262626262626	0.000000007331	0.000010887845	0.000001682417	0.000018317583	0.000018311619	0.000010849940	0.000000000000	0.000000000000	-0.000000005232	-0.000000000332	-0.000000005564	-0.000000004572	-0.000000000291	-0.000000004863
827.272727272727	0.000000005253	0.000010889658	0.000001682153	0.000018317847	0.000018313353	0.000010860981	0.000000000000	0.000000000000	-0.000000003948	-0.000000000251	-0.000000004199	-0.000000003445	-0.000000000220	-0.000000003665
828.282828282828	0.000000003765	0.000010890957	0.000001681964	0.000018318036	0.000018314658	0.000010869323	0.000000000000	0.000000000000	-0.000000002971	-0.000000000190	-0.000000003161	-0.000000002590	-0.000000000166	-0.000000002756
829.292929292929	0.000000002698	0.000010891889	0.000001681828	0.000018318172	0.000018315638	0.000010875608	0.000000000000	0.000000000000	-0.000000002231	-0.000000000143	-0.000000002374	-0.000000001943	-0.000000000125	-0.000000002068
830.303030303030	0.000000001934	0.000010892556	0.000001681731	0.000018318269	0.000018316372	0.000010880332	0.000000000000	0.000000000000	-0.000000001672	-0.000000000108	-0.000000001779	-0.000000001454	-0.000000000094	-0.000000001548
831.313131313131	0.000000001386	0.000010893034	0.000001681662	0.000018318338	0.000018316921	0.000010883875	0.000000000000	0.000000000000	-0.000000001250	-0.000000000081	-0.000000001331	-0.000000001087	-0.000000000070	-0.000000001157
832.323232323232	0.000000000993	0.000010893377	0.000001681612	0.000018318388	0.000018317331	0.000010886527	0.000000000000	0.000000000000	-0.000000000933	-0.000000000060	-0.000000000994	-0.000000000811	-0.000000000053	-0.000000000863
833.333333333333	0.000000000712	0.000010893623	0.000001681576	0.000018318424	0.000018317636	0.000010888509	0.000000000000	0.000000000000	-0.000000000696	-0.000000000045	-0.000000000741	-0.000000000604	-0.000000000039	-0.000000000643
834.343434343434	0.000000000510	0.000010893799	0.000001681550	0.000018318450	0.000018317864	0.000010889987	0.000000000000	0.000000000000	-0.000000000518	-0.000000000034	-0.000000000552	-0.000000000449	-0.000000000029	-0.000000000478
835.353535353535	0.000000000366	0.000010893925	0.000001681532	0.000018318468	0.000018318033	0.000010891088	0.000000000000	0.000000000000	-0.000000000385	-0.000000000025	-0.000000000410	-0.000000000334	-0.000000000022	-0.000000000355
836.363636363636	0.000000000262	0.000010894015	0.000001681519	0.000018318481	0.000018318158	0.000010891907	0.000000000000	0.000000000000	-0.000000000286	-0.000000000019	-0.000000000304	-0.000000000247	-0.000000000016	-0.000000000264
837.373737373737	0.000000000188	0.000010894080	0.000001681509	0.000018318491	0.000018318251	0.000010892515	0.000000000000	0.000000000000	-0.000000000212	-0.000000000014	-0.000000000226	-0.000000000183	-0.000000000012	-0.000000000195
838.383838383838	0.000000000135	0.000010894127	0.000001681503	0.000018318497	0.000018318320	0.000010892966	0.000000000000	0.000000000000	-0.000000000157	-0.000000000010	-0.000000000167	-0.000000000136	-0.000000000009	-0.000000000145
839.393939393939	0.000000000096	0.000010894160	0.000001681498	0.000018318502	0.000018318371	0.000010893301	0.000000000000	0.000000000000	-0.000000000116	-0.000000000008	-0.000000000124	-0.000000000100	-0.000000000007	-0.000000000107
840.404040404040	0.000000000069	0.000010894184	0.000001681494	0.000018318506	0.000018318409	0.000010893548	0.000000000000	0.000000000000	-0.000000000086	-0.000000000006	-0.000000000091	-0.000000000074	-0.000000000005	-0.000000000079
841.414141414141	0.000000000050	0.000010894201	0.000001681492	0.000018318508	0.000018318437	0.000010893731	0.000000000000	0.000000000000	-0.000000000063	-0.000000000004	-0.000000000068	-0.000000000055	-0.000000000004	-0.000000000058
842.424242424242	0.000000000035	0.000010894213	0.000001681490	0.000018318510	0.000018318457	0.000010893866	0.000000000000	0.000000000000	-0.000000000047	-0.000000000003	-0.000000000050	-0.000000000040	-0.000000000003	-0.000000000043
843.434343434344	0.000000000025	0.000010894222	0.000001681489	0.000018318511	0.000018318472	0.000010893966	0.000000000000	0.000000000000	-0.000000000034	-0.000000000002	-0.000000000037	-0.000000000030	-0.000000000002	-0.000000000032
844.444444444444	0.000000000018	0.000010894228	0.000001681488	0.000018318512	0.000018318484	0.000010894040	0.000000000000	0.000000000000	-0.000000000025	-0.000000000002	-0.000000000027	-0.000000000022	-0.000000000001	-0.000000000023
845.454545454545	0.000000000013	0.000010894233	0.000001681487	0.000018318513	0.000018318492	0.000010894094	0.000000000000	0.000000000000	-0.000000000019	-0.000000000001	-0.000000000020	-0.000000000016	-0.000000000001	-0.000000000017
846.464646464647	0.000000000009	0.000010894236	0.000001681487	0.000018318513	0.000018318498	0.000010894134	0.000000000000	0.000000000000	-0.000000000014	-0.000000000001	-0.000000000015	-0.000000000012	-0.000000000001	-0.000000000013
847.474747474748	0.000000000007	0.000010894238	0.000001681486	0.000018318514	0.000018318502	0.000010894163	0.000000000000	0.000000000000	-0.000000000010	-0.000000000001	-0.000000000011	-0.000000000009	-0.000000000001	-0.000000000009
848.484848484848	0.000000000005	0.000010894240	0.000001681486	0.000018318514	0.000018318505	0.000010894185	0.000000000000	0.000000000000	-0.000000000007	-0.000000000000	-0.000000000008	-0.000000000006	-0.000000000000	-0.000000000007
849.494949494950	0.000000000003	0.000010894241	0.000001681486	0.000018318514	0.000018318508	0.000010894201	0.000000000000	0.000000000000	-0.000000000005	-0.000000000000	-0.000000000006	-0.000000000005	-0.000000000000	-0.000000000005
850.505050505051	0.000000000002	0.000010894242	0.000001681486	0.000018318514	0.000018318510	0.000010894212	0.000000000000	0.000000000000	-0.000000000004	-0.000000000000	-0.000000000004	-0.000000000003	-0.000000000000	-0.000000000004
851.515151515152	0.000000000002	0.000010894243	0.000001681486	0.000018318514	0.000018318511	0.000010894221	0.000000000000	0.000000000000	-0.000000000003	-0.000000000000	-0.000000000003	-0.000000000003	-0.000000000000	-0.000000000003
852.525252525253	0.000000000001	0.000010894243	0.000001681486	0.000018318514	0.000018318512	0.000010894227	0.000000000000	0.000000000000	-0.000000000002	-0.000000000000	-0.000000000002	-0.000000000002	-0.000000000000	-0.000000000002
853.535353535354	0.000000000001	0.000010894243	0.000001681486	0.000018318514	0.000018318513	0.000010894232	0.000000000000	0.000000000000	-0.000000000002	-0.000000000000	-0.000000000002	-0.000000000001	-0.000000000000	-0.000000000001
854.545454545455	0.000000000001	0.000010894244	0.000001681486	0.000018318514	0.000018318513	0.000010894235	0.000000000000	0.000000000000	-0.000000000001	-0.000000000000	-0.000000000001	-0.000000000001	-0.000000000000	-0.000000000001
855.555555555556	0.000000000000	0.000010894244	0.000001681486	0.000018318514	0.000018318513	0.000010894237	0.000000000000	0.000000000000	-0.000000000001	-0.000000000000	-0.000000000001	-0.000000000001	-0.000000000000	-0.000000000001
856.565656565657	0.000000000000	0.000010894244	0.000001681486	0.000018318514	0.000018318514	0.000010894239	0.000000000000	0.000000000000	-0.000000000001	-0.000000000000	-0.000000000001	-0.000000000001	-0.000000000000	-0.000000000001
857.575757575758	0.000000000000	0.000010894244	0.000001681486	0.000018318514	0.000018318514	0.000010894241	0.000000000000	0.000000000000	-0.000000000000	-0.000000000000	-0.000000000000	-0.000000000000	-0.000000000000	-0.000000000000
858.585858585859	0.000000000000	0.000010894244	0.000001681486	0.000018318514	0.000018318514	0.000010894242	0.000000000000	0.000000000000	-0.000000000000	-0.000000000000	-0.000000000000	-0.000000000000	-0.000000000000	-0.000000000000
859.595959595960	0.000000000000	0.000010894244	0.000001681486	0.000018318514	0.000018318514	0.000010894242	0.000000000000	0.000000000000	-0.000000000000	-0.000000000000	-0.000000000000	-0.000000000000	-0.000000000000	-0.000000000000
860.606060606061	0.000000000000	0.000010894244	0.000001681486	0.000018318514	0.000018318514	0.000010894243	0.000000000000	0.000000000000	-0.000000000000	-0.000000000000	-0.000000000000	-0.000000000000	-0.000000000000	-0.000000000000
861.616161616162	0.000000000000	0.000010894244	0.000001681486	0.000018318514	0.000018318514	0.000010894243	0.000000000000	0.000000000000	-0.000000000000	-0.000000000000	-0.000000000000	-0.000000000000	-0.000000000000	-0.000000000000
862.626262626263	0.000000000000	0.000010894244	0.000001681486	0.000018318514	0.000018318514	0.000010894243	0.000000000000	0.000000000000	-0.000000000000	-0.000000000000	-0.000000000000	-0.000000000000	-0.000000000000	-0.000000000000
863.636363636364	0.000000000000	0.000010894244	0.000001681486	0.000018318514	0.000018318514	0.000010894244	0.000000000000	0.000000000000	-0.000000000000	-0.000000000000	-0.000000000000	-0.000000000000	-0.000000000000	-0.000000000000
864.646464646465	0.000000000000	0.000010894244	0.000001681486	0.000018318514	0.000018318514	0.000010894244	0.000000000000	0.000000000000	-0.000000000000	-0.000000000000	-0.000000000000	-0.000000000000	-0.000000000000	-0.000000000000
865.656565656566	0.000000000000	0.000010894244	0.000001681486	0.000018318514	0.000018318514	0.000010894244	0.000000000000	0.000000000000	-0.000000000000	-0.000000000000	-0.000000000000	-0.000000000000	-0.000000000000	-0.000000000000
866.666666666667	0.000000000000	0.000010894244	0.000001681486	0.000018318514	0.000018318514	0.000010894244	0.000000000000	0.000000000000	-0.000000000000	-0.000000000000	-0.000000000000	-0.000000000000	-0.000000000000	-0.000000000000
867.676767676768	0.000000000000	0.000010894244	0.000001681486	0.000018318514	0.000018318514	0.000010894244	0.000000000000	0.000000000000	-0.000000000000	-0.000000000000	-0.000000000000	-0.000000000000	-0.000000000000	-0.000000000000
868.686868686869	0.000000000000	0.000010894244	0.000001681486	0.000018318514	0.000018318514	0.000010894244	0.000000000000	0.000000000000	-0.000000000000	-0.000000000000	-0.000000000000	-0.000000000000	-0.000000000000	-0.000000000000
869.696969696970	0.000000000000	0.000010894244	0.000001681486	0.000018318514	0.000018318514	0.000010894244	0.000000000000	0.000000000000	-0.000000000000	-0.000000000000	-0.000000000000	-0.000000000000	-0.000000000000	-0.000000000000
870.707070707071	0.000000000000	0.000010894244	0.000001681486	0.000018318514	0.000018318514	0.000010894244	0.000000000000	0.000000000000	-0.000000000000	-0.000000000000	-0.000000000000	-0.000000000000	-0.000000000000	-0.000000000000
871.717171717172	0.000000000000	0.000010894244	0.000001681486	0.000018318514	0.000018318514	0.000010894244	0.000000000000	0.000000000000	-0.000000000000	-0.000000000000	-0.000000000000	-0.000000000000	-0.000000000000	-0.000000000000
872.727272727273	0.000000000000	0.000010894244	0.000001681486	0.000018318514	0.000018318514	0.000010894244	0.000000000000	0.000000000000	-0.000000000000	-0.000000000000	-0.000000000000	-0.000000000000	-0.000000000000	-0.000000000000
873.737373737374	0.000000000000	0.000010894244	0.000001681486	0.000018318514	0.000018318514	0.000010894244	0.000000000000	0.000000000000	-0.000000000000	-0.000000000000	-0.000000000000	-0.000000000000	-0.000000000000	-0.000000000000
874.747474747475	0.000000000000	0.000010894244	0.000001681486	0.000018318514	0.000018318514	0.000010894244	0.000000000000	0.000000000000	-0.000000000000	-0.000000000000	-0.000000000000	-0.000000000000	-0.000000000000	-0.000000000000
875.757575757576	0.000000000000	0.000010894244	0.000001681486	0.000018318514	0.000018318514	0.000010894244	0.000000000000	0.000000000000	-0.000000000000	-0.000000000000	-0.000000000000	-0.000000000000	-0.000000000000	-0.000000000000
876.767676767677	0.000000000000	0.000010894244	0.000001681486	0.000018318514	0.000018318514	0.000010894244	0.000000000000	0.000000000000	-0.000000000000	-0.000000000000	-0.000000000000	-0.000000000000	-0.000000000000	-0.000000000000
877.777777777778	0.000000000000	0.000010894244	0.000001681486	0.000018318514	0.000018318514	0.000010894244	0.000000000000	0.000000000000	-0.000000000000	-0.000000000000	-0.000000000000	-0.000000000000	-0.000000000000	-0.000000000000
878.787878787879	0.000000000000	0.000010894244	0.000001681486	0.000018318514	0.000018318514	0.000010894244	0.000000000000	0.000000000000	-0.000000000000	-0.000000000000	-0.000000000000	-0.000000000000	-0.000000000000	-0.000000000000
879.797979797980	0.000000000000	0.000010894244	0.000001681486	0.000018318514	0.000018318514	0.000010894244	0.000000000000	0.000000000000	-0.000000000000	-0.000000000000	-0.000000000000	-0.000000000000	-0.000000000000	-0.000000000000
880.808080808081	0.000000000000	0.000010894244	0.000001681486	0.000018318514	0.000018318514	0.000010894244	0.000000000000	0.000000000000	-0.000000000000	-0.000000000000	-0.000000000000	-0.000000000000	-0.000000000000	-0.000000000000
881.818181818182	0.000000000000	0.000010894244	0.000001681486	0.000018318514	0.000018318514	0.000010894244	0.000000000000	0.000000000000	-0.000000000000	-0.000000000000	-0.000000000000	-0.000000000000	-0.000000000000	-0.000000000000
882.828282828283	0.000000000000	0.000010894244	0.000001681486	0.000018318514	0.000018318514	0.000010894244	0.000000000000	0.000000000000	-0.000000000000	-0.000000000000	-0.000000000000	-0.000000000000	-0.000000000000	-0.000000000000
883.838383838384	0.000000000000	0.000010894244	0.000001681486	0.000018318514	0.000018318514	0.000010894244	0.000000000000	0.000000000000	-0.000000000000	-0.000000000000	-0.000000000000	-0.000000000000	-0.000000000000	-0.000000000000
884.848484848485	0.000000000000	0.000010894244	0.000001681486	0.000018318514	0.000018318514	0.000010894244	0.000000000000	0.000000000000	-0.000000000000	-0.000000000000	-0.000000000000	-0.000000000000	-0.000000000000	-0.000000000000
885.858585858586	0.000000000000	0.000010894244	0.000001681486	0.000018318514	0.000018318514	0.000010894244	0.000000000000	0.000000000000	-0.000000000000	-0.000000000000	-0.000000000000	-0.000000000000	-0.000000000000	-0.000000000000
886.868686868687	0.000000000000	0.000010894244	0.000001681486	0.000018318514	0.000018318514	0.000010894244	0.000000000000	0.000000000000	-0.000000000000	-0.000000000000	-0.000000000000	-0.000000000000	-0.000000000000	-0.000000000000
887.878787878788	0.000000000000	0.000010894244	0.000001681486	0.000018318514	0.000018318514	0.000010894244	0.000000000000	0.000000000000	-0.000000000000	-0.000000000000	-0.000000000000	-0.000000000000	-0.000000000000	-0.000000000000
888.888888888889	0.000000000000	0.000010894244	0.000001681486	0.000018318514	0.000018318514	0.000010894244	0.000000000000	0.000000000000	-0.000000000000	-0.000000000000	-0.000000000000	-0.000000000000	-0.000000000000	-0.000000000000
889.898989898990	0.000000000000	0.000010894244	0.000001681486	0.000018318514	0.000018318514	0.000010894244	0.000000000000	0.000000000000	-0.000000000000	-0.000000000000	-0.000000000000	-0.000000000000	-0.000000000000	-0.000000000000
890.909090909091	0.000000000000	0.000010894244	0.000001681486	0.000018318514	0.000018318514	0.000010894244	0.000000000000	0.000000000000	-0.000000000000	-0.000000000000	-0.000000000000	-0.000000000000	-0.000000000000	-0.000000000000
891.919191919192	0.000000000000	0.000010894244	0.000001681486	0.000018318514	0.000018318514	0.000010894244	0.000000000000	0.000000000000	-0.000000000000	-0.000000000000	-0.000000000000	-0.000000000000	-0.000000000000	-0.000000000000
892.929292929293	0.000000000000	0.000010894244	0.000001681486	0.000018318514	0.000018318514	0.000010894244	0.000000000000	0.000000000000	-0.000000000000	-0.000000000000	-0.000000000000	-0.000000000000	-0.000000000000	-0.000000000000
893.939393939394	0.000000000000	0.000010894244	0.000001681486	0.000018318514	0.000018318514	0.000010894244	0.000000000000	0.000000000000	-0.000000000000	-0.000000000000	-0.000000000000	-0.000000000000	-0.000000000000	-0.000000000000
894.949494949495	0.000000000000	0.000010894244	0.000001681486	0.000018318514	0.000018318514	0.000010894244	0.000000000000	0.000000000000	-0.000000000000	-0.000000000000	-0.000000000000	-0.000000000000	-0.000000000000	-0.000000000000
895.959595959596	0.000000000000	0.000010894244	0.000001681486	0.000018318514	0.000018318514	0.000010894244	0.000000000000	0.000000000000	-0.000000000000	-0.000000000000	-0.000000000000	-0.000000000000	-0.000000000000	-0.000000000000
896.969696969697	0.000000000000	0.000010894244	0.000001681486	0.000018318514	0.000018318514	0.000010894244	0.000000000000	0.000000000000	-0.000000000000	-0.000000000000	-0.000000000000	-0.000000000000	-0.000000000000	-0.000000000000
897.979797979798	0.000000000000	0.000010894244	0.000001681486	0.000018318514	0.000018318514	0.000010894244	0.000000000000	0.000000000000	-0.000000000000	-0.000000000000	-0.000000000000	-0.000000000000	-0.000000000000	-0.000000000000
898.989898989899	0.000000000000	0.000010894244	0.000001681486	0.000018318514	0.000018318514	0.000010894244	0.000000000000	0.000000000000	-0.000000000000	-0.000000000000	-0.000000000000	-0.000000000000	-0.000000000000	-0.000000000000
900.000000000000	0.000000000000	0.000010894244	0.000001681486	0.000018318514	0.000018318514	0.000010894244	0.000000000000	0.000000000000	-0.000000000000	-0.000000000000	-0.000000000000	-0.000000000000	-0.000000000000	-0.000000000000
901.010101010101	0.000000000000	0.000010894244	0.000001681486	0.000018318514	0.000018318514	0.000010894244	0.000000000000	0.000000000000	-0.000000000000	-0.000000000000	-0.000000000000	-0.000000000000	-0.000000000000	-0.000000000000
902.020202020202	0.000000000000	0.000010894244	0.000001681486	0.000018318514	0.000018318514	0.000010894244	0.000000000000	0.000000000000	-0.000000000000	-0.000000000000	-0.000000000000	-0.000000000000	-0.000000000000	-0.000000000000
903.030303030303	0.000000000000	0.000010894244	0.000001681486	0.000018318514	0.000018318514	0.000010894244	0.000000000000	0.000000000000	-0.000000000000	-0.000000000000	-0.000000000000	-0.000000000000	-0.000000000000	-0.000000000000
904.040404040404	0.000000000000	0.000010894244	0.000001681486	0.000018318514	0.000018318514	0.000010894244	0.000000000000	0.000000000000	-0.000000000000	-0.000000000000	-0.000000000000	-0.000000000000	-0.000000000000	-0.000000000000
905.050505050505	0.000000000000	0.000010894244	0.000001681486	0.000018318514	0.000018318514	0.000010894244	0.000000000000	0.000000000000	-0.000000000000	-0.000000000000	-0.000000000000	-0.000000000000	-0.000000000000	-0.000000000000
906.060606060606	0.000000000000	0.000010894244	0.000001681486	0.000018318514	0.000018318514	0.000010894244	0.000000000000	0.000000000000	-0.000000000000	-0.000000000000	-0.000000000000	-0.000000000000	-0.000000000000	-0.000000000000
907.070707070707	0.000000000000	0.000010894244	0.000001681486	0.000018318514	0.000018318514	0.000010894244	0.000000000000	0.000000000000	-0.000000000000	-0.000000000000	-0.000000000000	-0.000000000000	-0.000000000000	-0.000000000000
908.080808080808	0.000000000000	0.000010894244	0.000001681486	0.000018318514	0.000018318514	0.000010894244	0.000000000000	0.000000000000	-0.000000000000	-0.000000000000	-0.000000000000	-0.000000000000	-0.000000000000	-0.000000000000
909.090909090909	0.000000000000	0.000010894244	0.000001681486	0.000018318514	0.000018318514	0.000010894244	0.000000000000	0.000000000000	-0.000000000000	-0.000000000000	-0.000000000000	-0.000000000000	-0.000000000000	-0.000000000000
910.101010101010	0.000002125130	0.000011645831	0.000001587990	0.000018412010	0.000018333025	0.000011017239	0.000002970213	0.000000297021	-0.000000033042	-0.000000002801	-0.000000035842	-0.000000060555	-0.000000004819	-0.000000065374
911.111111111111	0.000001519465	0.000012184520	0.000001521014	0.000018478986	0.000018366464	0.000011283151	0.000000000000	0.000000000000	-0.000000076140	-0.000000006055	-0.000000082195	-0.000000086267	-0.000000006911	-0.000000093178
912.121212121212	0.000001086415	0.000012572779	0.000001476222	0.000018523778	0.000018405816	0.000011602608	0.000000000000	0.000000000000	-0.000000089605	-0.000000007274	-0.000000096879	-0.000000090437	-0.000000007438	-0.000000097875
913.131313131313	0.000000776785	0.000012851847	0.000001445660	0.000018554340	0.000018444393	0.000011924092	0.000000000000	0.000000000000	-0.000000087839	-0.000000007320	-0.000000095159	-0.000000084293	-0.000000007113	-0.000000091405
914.141414141414	0.000000555400	0.000013052089	0.000001424517	0.000018575483	0.000018479152	0.000012220788	0.000000000000	0.000000000000	-0.000000079146	-0.000000006756	-0.000000085902	-0.000000073854	-0.000000006373	-0.000000080227
915.151515151515	0.000000397110	0.000013195610	0.000001409748	0.000018590252	0.000018508995	0.000012480852	0.000000000000	0.000000000000	-0.000000067954	-0.000000005922	-0.000000073875	-0.000000062297	-0.000000005480	-0.000000067777
916.161616161616	0.000000283933	0.000013298400	0.000001399361	0.000018600639	0.000018533832	0.000012701135	0.000000000000	0.000000000000	-0.000000056554	-0.000000005016	-0.000000061570	-0.000000051218	-0.000000004579	-0.000000055797
917.171717171717	0.000000203012	0.000013371981	0.000001392022	0.000018607978	0.000018554058	0.000012883223	0.000000000000	0.000000000000	-0.000000046053	-0.000000004146	-0.000000050200	-0.000000041339	-0.000000003747	-0.000000045086
918.181818181818	0.000000145153	0.000013424636	0.000001386817	0.000018613183	0.000018570266	0.000013031012	0.000000000000	0.000000000000	-0.000000036905	-0.000000003365	-0.000000040270	-0.000000032903	-0.000000003018	-0.000000035921
919.191919191919	0.000000103784	0.000013462306	0.000001383119	0.000018616881	0.000018583094	0.000013149271	0.000000000000	0.000000000000	-0.000000029210	-0.000000002693	-0.000000031903	-0.000000025904	-0.000000002400	-0.000000028304
920.202020202020	0.000000074205	0.000013489251	0.000001380485	0.000018619515	0.000018593148	0.000013242832	0.000000000000	0.000000000000	-0.000000022894	-0.000000002130	-0.000000025024	-0.000000020214	-0.000000001889	-0.000000022103
921.212121212121	0.000000053179	0.000013508411	0.000001378619	0.000018621381	0.000018600929	0.000013315838	0.000000000000	0.000000000000	-0.000000017717	-0.000000001662	-0.000000019380	-0.000000015680	-0.000000001476	-0.000000017156
922.222222222222	0.000000038111	0.000013522145	0.000001377284	0.000018622716	0.000018606946	0.000013372685	0.000000000000	0.000000000000	-0.000000013700	-0.000000001294	-0.000000014994	-0.000000012090	-0.000000001146	-0.000000013236
923.232323232323	0.000000027312	0.000013531989	0.000001376329	0.000018623671	0.000018611573	0.000013416669	0.000000000000	0.000000000000	-0.000000010536	-0.000000001002	-0.000000011537	-0.000000009275	-0.000000000884	-0.000000010159
924.242424242424	0.000000019573	0.000013539044	0.000001375646	0.000018624354	0.000018615114	0.000013450517	0.000000000000	0.000000000000	-0.000000008064	-0.000000000771	-0.000000008834	-0.000000007084	-0.000000000679	-0.000000007762
925.252525252525	0.000000014027	0.000013544101	0.000001375156	0.000018624844	0.000018617814	0.000013476441	0.000000000000	0.000000000000	-0.000000006147	-0.000000000590	-0.000000006737	-0.000000005390	-0.000000000519	-0.000000005908
926.262626262626	0.000000010052	0.000013547725	0.000001374806	0.000018625194	0.000018619864	0.000013496215	0.000000000000	0.000000000000	-0.000000004668	-0.000000000450	-0.000000005118	-0.000000004087	-0.000000000395	-0.000000004481
927.272727272727	0.000000007204	0.000013550322	0.000001374555	0.000018625445	0.000018621416	0.000013511242	0.000000000000	0.000000000000	-0.000000003534	-0.000000000342	-0.000000003876	-0.000000003089	-0.000000000300	-0.000000003389
928.282828282828	0.000000005163	0.000013552183	0.000001374375	0.000018625625	0.000018622588	0.000013522624	0.000000000000	0.000000000000	-0.000000002668	-0.000000000259	-0.000000002927	-0.000000002329	-0.000000000227	-0.000000002556
929.292929292929	0.000000003700	0.000013553517	0.000001374246	0.000018625754	0.000018623470	0.000013531221	0.000000000000	0.000000000000	-0.000000002009	-0.000000000196	-0.000000002204	-0.000000001751	-0.000000000171	-0.000000001922
930.303030303030	0.000000002652	0.000013554473	0.000001374153	0.000018625847	0.000018624132	0.000013537698	0.000000000000	0.000000000000	-0.000000001509	-0.000000000147	-0.000000001656	-0.000000001314	-0.000000000129	-0.000000001443
931.313131313131	0.000000001900	0.000013555158	0.000001374087	0.000018625913	0.000018624629	0.000013542565	0.000000000000	0.000000000000	-0.000000001131	-0.000000000111	-0.000000001242	-0.000000000984	-0.000000000097	-0.000000001081
932.323232323232	0.000000001362	0.000013555649	0.000001374040	0.000018625960	0.000018625001	0.000013546215	0.000000000000	0.000000000000	-0.000000000846	-0.000000000083	-0.000000000929	-0.000000000736	-0.000000000072	-0.000000000808
933.333333333333	0.000000000976	0.000013556001	0.000001374006	0.000018625994	0.000018625278	0.000013548947	0.000000000000	0.000000000000	-0.000000000632	-0.000000000062	-0.000000000694	-0.000000000549	-0.000000000054	-0.000000000603
934.343434343434	0.000000000699	0.000013556253	0.000001373981	0.000018626019	0.000018625485	0.000013550987	0.000000000000	0.000000000000	-0.000000000471	-0.000000000046	-0.000000000518	-0.000000000409	-0.000000000040	-0.000000000449
935.353535353535	0.000000000501	0.000013556434	0.000001373964	0.000018626036	0.000018625639	0.000013552510	0.000000000000	0.000000000000	-0.000000000351	-0.000000000035	-0.000000000385	-0.000000000304	-0.000000000030	-0.000000000334
936.363636363636	0.000000000359	0.000013556564	0.000001373951	0.000018626049	0.000018625754	0.000013553643	0.000000000000	0.000000000000	-0.000000000261	-0.000000000026	-0.000000000287	-0.000000000226	-0.000000000022	-0.000000000248
937.373737373737	0.000000000257	0.000013556656	0.000001373942	0.000018626058	0.000018625839	0.000013554486	0.000000000000	0.000000000000	-0.000000000194	-0.000000000019	-0.000000000213	-0.000000000168	-0.000000000017	-0.000000000184
938.383838383838	0.000000000184	0.000013556723	0.000001373936	0.000018626064	0.000018625902	0.000013555112	0.000000000000	0.000000000000	-0.000000000144	-0.000000000014	-0.000000000158	-0.000000000124	-0.000000000012	-0.000000000137
939.393939393939	0.000000000132	0.000013556771	0.000001373931	0.000018626069	0.000018625949	0.000013555576	0.000000000000	0.000000000000	-0.000000000106	-0.000000000011	-0.000000000117	-0.000000000092	-0.000000000009	-0.000000000101
940.404040404040	0.000000000095	0.000013556805	0.000001373928	0.000018626072	0.000018625983	0.000013555920	0.000000000000	0.000000000000	-0.000000000079	-0.000000000008	-0.000000000087	-0.000000000068	-0.000000000007	-0.000000000075
941.414141414141	0.000000000068	0.000013556829	0.000001373926	0.000018626074	0.000018626009	0.000013556175	0.000000000000	0.000000000000	-0.000000000058	-0.000000000006	-0.000000000064	-0.000000000050	-0.000000000005	-0.000000000055
942.424242424242	0.000000000049	0.000013556847	0.000001373924	0.000018626076	0.000018626028	0.000013556363	0.000000000000	0.000000000000	-0.000000000043	-0.000000000004	-0.000000000047	-0.000000000037	-0.000000000004	-0.000000000041
943.434343434344	0.000000000035	0.000013556859	0.000001373923	0.000018626077	0.000018626041	0.000013556502	0.000000000000	0.000000000000	-0.000000000032	-0.000000000003	-0.000000000035	-0.000000000027	-0.000000000003	-0.000000000030
944.444444444444	0.000000000025	0.000013556868	0.000001373922	0.000018626078	0.000018626052	0.000013556605	0.000000000000	0.000000000000	-0.000000000023	-0.000000000002	-0.000000000026	-0.000000000020	-0.000000000002	-0.000000000022
945.454545454545	0.000000000018	0.000013556875	0.000001373921	0.000018626079	0.000018626059	0.000013556681	0.000000000000	0.000000000000	-0.000000000017	-0.000000000002	-0.000000000019	-0.000000000015	-0.000000000001	-0.000000000016
946.464646464647	0.000000000013	0.000013556879	0.000001373921	0.000018626079	0.000018626065	0.000013556737	0.000000000000	0.000000000000	-0.000000000013	-0.000000000001	-0.000000000014	-0.000000000011	-0.000000000001	-0.000000000012
947.474747474748	0.000000000009	0.000013556883	0.000001373921	0.000018626079	0.000018626069	0.000013556778	0.000000000000	0.000000000000	-0.000000000009	-0.000000000001	-0.000000000010	-0.000000000008	-0.000000000001	-0.000000000009
948.484848484848	0.000000000007	0.000013556885	0.000001373920	0.000018626080	0.000018626072	0.000013556808	0.000000000000	0.000000000000	-0.000000000007	-0.000000000001	-0.000000000008	-0.000000000006	-0.000000000001	-0.000000000007
949.494949494950	0.000000000005	0.000013556887	0.000001373920	0.000018626080	0.000018626074	0.000013556830	0.000000000000	0.000000000000	-0.000000000005	-0.000000000001	-0.000000000006	-0.000000000004	-0.000000000000	-0.000000000005
950.505050505051	0.000000000003	0.000013556888	0.000001373920	0.000018626080	0.000018626076	0.000013556846	0.000000000000	0.000000000000	-0.000000000004	-0.000000000000	-0.000000000004	-0.000000000003	-0.000000000000	-0.000000000004
951.515151515152	0.000000000002	0.000013556889	0.000001373920	0.000018626080	0.000018626077	0.000013556858	0.000000000000	0.000000000000	-0.000000000003	-0.000000000000	-0.000000000003	-0.000000000002	-0.000000000000	-0.000000000003
952.525252525253	0.000000000002	0.000013556890	0.000001373920	0.000018626080	0.000018626078	0.000013556867	0.000000000000	0.000000000000	-0.000000000002	-0.000000000000	-0.000000000002	-0.000000000002	-0.000000000000	-0.000000000002
953.535353535354	0.000000000001	0.000013556890	0.000001373920	0.000018626080	0.000018626079	0.000013556874	0.000000000000	0.000000000000	-0.000000000001	-0.000000000000	-0.000000000002	-0.000000000001	-0.000000000000	-0.000000000001
954.545454545455	0.000000000001	0.000013556890	0.000001373920	0.000018626080	0.000018626079	0.000013556878	0.000000000000	0.000000000000	-0.000000000001	-0.000000000000	-0.000000000001	-0.000000000001	-0.000000000000	-0.000000000001
955.555555555556	0.000000000001	0.000013556891	0.000001373920	0.000018626080	0.000018626079	0.000013556882	0.000000000000	0.000000000000	-0.000000000001	-0.000000000000	-0.000000000001	-0.000000000001	-0.000000000000	-0.000000000001
956.565656565657	0.000000000000	0.000013556891	0.000001373920	0.000018626080	0.000018626080	0.000013556884	0.000000000000	0.000000000000	-0.000000000001	-0.000000000000	-0.000000000001	-0.000000000000	-0.000000000000	-0.000000000001
957.575757575758	0.000000000000	0.000013556891	0.000001373920	0.000018626080	0.000018626080	0.000013556886	0.000000000000	0.000000000000	-0.000000000000	-0.000000000000	-0.000000000000	-0.000000000000	-0.000000000000	-0.000000000000
958.585858585859	0.000000000000	0.000013556891	0.000001373920	0.000018626080	0.000018626080	0.000013556888	0.000000000000	0.000000000000	-0.000000000000	-0.000000000000	-0.000000000000	-0.000000000000	-0.000000000000	-0.000000000000
959.595959595960	0.000000000000	0.000013556891	0.000001373920	0.000018626080	0.000018626080	0.000013556888	0.000000000000	0.000000000000	-0.000000000000	-0.000000000000	-0.000000000000	-0.000000000000	-0.000000000000	-0.000000000000
960.606060606061	0.000000000000	0.000013556891	0.000001373920	0.000018626080	0.000018626080	0.000013556889	0.000000000000	0.000000000000	-0.000000000000	-0.000000000000	-0.000000000000	-0.000000000000	-0.000000000000	-0.000000000000
961.616161616162	0.000000000000	0.000013556891	0.000001373920	0.000018626080	0.000018626080	0.000013556890	0.000000000000	0.000000000000	-0.000000000000	-0.000000000000	-0.000000000000	-0.000000000000	-0.000000000000	-0.000000000000
962.626262626263	0.000000000000	0.000013556891	0.000001373920	0.000018626080	0.000018626080	0.000013556890	0.000000000000	0.000000000000	-0.000000000000	-0.000000000000	-0.000000000000	-0.000000000000	-0.000000000000	-0.000000000000
963.636363636364	0.000000000000	0.000013556891	0.000001373920	0.000018626080	0.000018626080	0.000013556890	0.000000000000	0.000000000000	-0.000000000000	-0.000000000000	-0.000000000000	-0.000000000000	-0.000000000000	-0.000000000000
964.646464646465	0.000000000000	0.000013556891	0.000001373920	0.000018626080	0.000018626080	0.000013556891	0.000000000000	0.000000000000	-0.000000000000	-0.000000000000	-0.000000000000	-0.000000000000	-0.000000000000	-0.000000000000
965.656565656566	0.000000000000	0.000013556891	0.000001373920	0.000018626080	0.000018626080	0.000013556891	0.000000000000	0.000000000000	-0.000000000000	-0.000000000000	-0.000000000000	-0.000000000000	-0.000000000000	-0.000000000000
966.666666666667	0.000000000000	0.000013556891	0.000001373920	0.000018626080	0.000018626080	0.000013556891	0.000000000000	0.000000000000	-0.000000000000	-0.000000000000	-0.000000000000	-0.000000000000	-0.000000000000	-0.000000000000
967.676767676768	0.000000000000	0.000013556891	0.000001373920	0.000018626080	0.000018626080	0.000013556891	0.000000000000	0.000000000000	-0.000000000000	-0.000000000000	-0.000000000000	-0.000000000000	-0.000000000000	-0.000000000000
968.686868686869	0.000000000000	0.000013556891	0.000001373920	0.000018626080	0.000018626080	0.000013556891	0.000000000000	0.000000000000	-0.000000000000	-0.000000000000	-0.000000000000	-0.000000000000	-0.000000000000	-0.000000000000
969.696969696970	0.000000000000	0.000013556891	0.000001373920	0.000018626080	0.000018626080	0.000013556891	0.000000000000	0.000000000000	-0.000000000000	-0.000000000000	-0.000000000000	-0.000000000000	-0.000000000000	-0.000000000000
970.707070707071	0.000000000000	0.000013556891	0.000001373920	0.000018626080	0.000018626080	0.000013556891	0.000000000000	0.000000000000	-0.000000000000	-0.000000000000	-0.000000000000	-0.000000000000	-0.000000000000	-0.000000000000
971.717171717172	0.000000000000	0.000013556891	0.000001373920	0.000018626080	0.000018626080	0.000013556891	0.000000000000	0.000000000000	-0.000000000000	-0.000000000000	-0.000000000000	-0.000000000000	-0.000000000000	-0.000000000000
972.727272727273	0.000000000000	0.000013556891	0.000001373920	0.000018626080	0.000018626080	0.000013556891	0.000000000000	0.000000000000	-0.000000000000	-0.000000000000	-0.000000000000	-0.000000000000	-0.000000000000	-0.000000000000
973.737373737374	0.000000000000	0.000013556891	0.000001373920	0.000018626080	0.000018626080	0.000013556891	0.000000000000	0.000000000000	-0.000000000000	-0.000000000000	-0.000000000000	-0.000000000000	-0.000000000000	-0.000000000000
974.747474747475	0.000000000000	0.000013556891	0.000001373920	0.000018626080	0.000018626080	0.000013556891	0.000000000000	0.000000000000	-0.000000000000	-0.000000000000	-0.000000000000	-0.000000000000	-0.000000000000	-0.000000000000
975.757575757576	0.000000000000	0.000013556891	0.000001373920	0.000018626080	0.000018626080	0.000013556891	0.000000000000	0.000000000000	-0.000000000000	-0.000000000000	-0.000000000000	-0.000000000000	-0.000000000000	-0.000000000000
976.767676767677	0.000000000000	0.000013556891	0.000001373920	0.000018626080	0.000018626080	0.000013556891	0.000000000000	0.000000000000	-0.000000000000	-0.000000000000	-0.000000000000	-0.000000000000	-0.000000000000	-0.000000000000
977.777777777778	0.000000000000	0.000013556891	0.000001373920	0.000018626080	0.000018626080	0.000013556891	0.000000000000	0.000000000000	-0.000000000000	-0.000000000000	-0.000000000000	-0.000000000000	-0.000000000000	-0.000000000000
978.787878787879	0.000000000000	0.000013556891	0.000001373920	0.000018626080	0.000018626080	0.000013556891	0.000000000000	0.000000000000	-0.000000000000	-0.000000000000	-0.000000000000	-0.000000000000	-0.000000000000	-0.000000000000
979.797979797980	0.000000000000	0.000013556891	0.000001373920	0.000018626080	0.000018626080	0.000013556891	0.000000000000	0.000000000000	-0.000000000000	-0.000000000000	-0.000000000000	-0.000000000000	-0.000000000000	-0.000000000000
980.808080808081	0.000000000000	0.000013556891	0.000001373920	0.000018626080	0.000018626080	0.000013556891	0.000000000000	0.000000000000	-0.000000000000	-0.000000000000	-0.000000000000	-0.000000000000	-0.000000000000	-0.000000000000
981.818181818182	0.000000000000	0.000013556891	0.000001373920	0.000018626080	0.000018626080	0.000013556891	0.000000000000	0.000000000000	-0.000000000000	-0.000000000000	-0.000000000000	-0.000000000000	-0.000000000000	-0.000000000000
982.828282828283	0.000000000000	0.000013556891	0.000001373920	0.000018626080	0.000018626080	0.000013556891	0.000000000000	0.000000000000	-0.000000000000	-0.000000000000	-0.000000000000	-0.000000000000	-0.000000000000	-0.000000000000
983.838383838384	0.000000000000	0.000013556891	0.000001373920	0.000018626080	0.000018626080	0.000013556891	0.000000000000	0.000000000000	-0.000000000000	-0.000000000000	-0.000000000000	-0.000000000000	-0.000000000000	-0.000000000000
984.848484848485	0.000000000000	0.000013556891	0.000001373920	0.000018626080	0.000018626080	0.000013556891	0.000000000000	0.000000000000	-0.000000000000	-0.000000000000	-0.000000000000	-0.000000000000	-0.000000000000	-0.000000000000
985.858585858586	0.000000000000	0.000013556891	0.000001373920	0.000018626080	0.000018626080	0.000013556891	0.000000000000	0.000000000000	-0.000000000000	-0.000000000000	-0.000000000000	-0.000000000000	-0.000000000000	-0.000000000000
986.868686868687	0.000000000000	0.000013556891	0.000001373920	0.000018626080	0.000018626080	0.000013556891	0.000000000000	0.000000000000	-0.000000000000	-0.000000000000	-0.000000000000	-0.000000000000	-0.000000000000	-0.000000000000
987.878787878788	0.000000000000	0.000013556891	0.000001373920	0.000018626080	0.000018626080	0.000013556891	0.000000000000	0.000000000000	-0.000000000000	-0.000000000000	-0.000000000000	-0.000000000000	-0.000000000000	-0.000000000000
988.888888888889	0.000000000000	0.000013556891	0.000001373920	0.000018626080	0.000018626080	0.000013556891	0.000000000000	0.000000000000	-0.000000000000	-0.000000000000	-0.000000000000	-0.000000000000	-0.000000000000	-0.000000000000
989.898989898990	0.000000000000	0.000013556891	0.000001373920	0.000018626080	0.000018626080	0.000013556891	0.000000000000	0.000000000000	-0.000000000000	-0.000000000000	-0.000000000000	-0.000000000000	-0.000000000000	-0.000000000000
990.909090909091	0.000000000000	0.000013556891	0.000001373920	0.000018626080	0.000018626080	0.000013556891	0.000000000000	0.000000000000	-0.000000000000	-0.000000000000	-0.000000000000	-0.000000000000	-0.000000000000	-0.000000000000
991.919191919192	0.000000000000	0.000013556891	0.000001373920	0.000018626080	0.000018626080	0.000013556891	0.000000000000	0.000000000000	-0.000000000000	-0.000000000000	-0.000000000000	-0.000000000000	-0.000000000000	-0.000000000000
992.929292929293	0.000000000000	0.000013556891	0.000001373920	0.000018626080	0.000018626080	0.000013556891	0.000000000000	0.000000000000	-0.000000000000	-0.000000000000	-0.000000000000	-0.000000000000	-0.000000000000	-0.000000000000
993.939393939394	0.000000000000	0.000013556891	0.000001373920	0.000018626080	0.000018626080	0.000013556891	0.000000000000	0.000000000000	-0.000000000000	-0.000000000000	-0.000000000000	-0.000000000000	-0.000000000000	-0.000000000000
994.949494949495	0.000000000000	0.000013556891	0.000001373920	0.000018626080	0.000018626080	0.000013556891	0.000000000000	0.000000000000	-0.000000000000	-0.000000000000	-0.000000000000	-0.000000000000	-0.000000000000	-0.000000000000
995.959595959596	0.000000000000	0.000013556891	0.000001373920	0.000018626080	0.000018626080	0.000013556891	0.000000000000	0.000000000000	-0.000000000000	-0.000000000000	-0.000000000000	-0.000000000000	-0.000000000000	-0.000000000000
996.969696969697	0.000000000000	0.000013556891	0.000001373920	0.000018626080	0.000018626080	0.000013556891	0.000000000000	0.000000000000	-0.000000000000	-0.000000000000	-0.000000000000	-0.000000000000	-0.000000000000	-0.000000000000
997.979797979798	0.000000000000	0.000013556891	0.000001373920	0.000018626080	0.000018626080	0.000013556891	0.000000000000	0.000000000000	-0.000000000000	-0.000000000000	-0.000000000000	-0.000000000000	-0.000000000000	-0.000000000000
998.989898989899	0.000000000000	0.000013556891	0.000001373920	0.000018626080	0.000018626080	0.000013556891	0.000000000000	0.000000000000	-0.000000000000	-0.000000000000	-0.000000000000	-0.000000000000	-0.000000000000	-0.000000000000
1000.000000000000	0.000000000000	0.000013556891	0.000001373920	0.000018626080	0.000018626080	0.000013556891	0.000000000000	0.000000000000	-0.000000000000	-0.000000000000	-0.000000000000	-0.000000000000	-0.000000000000	-0.000000000000
1001.010101010101	0.000000000000	0.000013556891	0.000001373920	0.000018626080	0.000018626080	0.000013556891	0.000000000000	0.000000000000	-0.000000000000	-0.000000000000	-0.000000000000	-0.000000000000	-0.000000000000	-0.000000000000
1002.020202020202	0.000000000000	0.000013556891	0.000001373920	0.000018626080	0.000018626080	0.000013556891	0.000000000000	0.000000000000	-0.000000000000	-0.000000000000	-0.000000000000	-0.000000000000	-0.000000000000	-0.000000000000
1003.030303030303	0.000000000000	0.000013556891	0.000001373920	0.000018626080	0.000018626080	0.000013556891	0.000000000000	0.000000000000	-0.000000000000	-0.000000000000	-0.000000000000	-0.000000000000	-0.000000000000	-0.000000000000
1004.040404040404	0.000000000000	0.000013556891	0.000001373920	0.000018626080	0.000018626080	0.000013556891	0.000000000000	0.000000000000	-0.000000000000	-0.000000000000	-0.000000000000	-0.000000000000	-0.000000000000	-0.000000000000
1005.050505050505	0.000000000000	0.000013556891	0.000001373920	0.000018626080	0.000018626080	0.000013556891	0.000000000000	0.000000000000	-0.000000000000	-0.000000000000	-0.000000000000	-0.000000000000	-0.000000000000	-0.000000000000
1006.060606060606	0.000000000000	0.000013556891	0.000001373920	0.000018626080	0.000018626080	0.000013556891	0.000000000000	0.000000000000	-0.000000000000	-0.000000000000	-0.000000000000	-0.000000000000	-0.000000000000	-0.000000000000
1007.070707070707	0.000000000000	0.000013556891	0.000001373920	0.000018626080	0.000018626080	0.000013556891	0.000000000000	0.000000000000	-0.000000000000	-0.000000000000	-0.000000000000	-0.000000000000	-0.000000000000	-0.000000000000
1008.080808080808	0.000000000000	0.000013556891	0.000001373920	0.000018626080	0.000018626080	0.000013556891	0.000000000000	0.000000000000	-0.000000000000	-0.000000000000	-0.000000000000	-0.000000000000	-0.000000000000	-0.000000000000
1009.090909090909	0.000000000000	0.000013556891	0.000001373920	0.000018626080	0.000018626080	0.000013556891	0.000000000000	0.000000000000	-0.000000000000	-0.000000000000	-0.000000000000	-0.000000000000	-0.000000000000	-0.000000000000
1010.101010101010	0.000000000000	0.000013556891	0.000001373920	0.000018626080	0.000018626080	0.000013556891	0.000000000000	0.000000000000	-0.000000000000	-0.000000000000	-0.000000000000	-0.000000000000	-0.000000000000	-0.000000000000
1011.111111111111	0.000002088454	0.000014322050	0.000001308975	0.000018691025	0.000018636251	0.000013682018	0.000002918557	0.000000291856	-0.000000023158	-0.000000002849	-0.000000026007	-0.000000041994	-0.000000004907	-0.000000046901
1012.121212121212	0.000001493241	0.000014870826	0.000001262538	0.000018737462	0.000018659426	0.000013952867	0.000000000000	0.000000000000	-0.000000052772	-0.000000006167	-0.000000058939	-0.000000059827	-0.000000007038	-0.000000066865
1013.131313131313	0.000001067665	0.000015265066	0.000001231202	0.000018768798	0.000018686756	0.000014278040	0.000000000000	0.000000000000	-0.000000062230	-0.000000007404	-0.000000069634	-0.000000062898	-0.000000007567	-0.000000070466
1014.141414141414	0.000000763379	0.000015547836	0.000001209686	0.000018790314	0.000018713626	0.000014604936	0.000000000000	0.000000000000	-0.000000061182	-0.000000007443	-0.000000068625	-0.000000058794	-0.000000007229	-0.000000066023
1015.151515151515	0.000000545814	0.000015750450	0.000001194735	0.000018805265	0.000018737902	0.000014906336	0.000000000000	0.000000000000	-0.000000055277	-0.000000006863	-0.000000062139	-0.000000051645	-0.000000006472	-0.000000058116
1016.161616161616	0.000000390256	0.000015895531	0.000001184259	0.000018815741	0.000018758794	0.000015170306	0.000000000000	0.000000000000	-0.000000047572	-0.000000006011	-0.000000053583	-0.000000043659	-0.000000005560	-0.000000049219
1017.171717171717	0.000000279033	0.000015999371	0.000001176875	0.000018823125	0.000018776217	0.000015393743	0.000000000000	0.000000000000	-0.000000039672	-0.000000005088	-0.000000044760	-0.000000035962	-0.000000004643	-0.000000040606
1018.181818181818	0.000000199508	0.000016073670	0.000001171649	0.000018828351	0.000018790430	0.000015578331	0.000000000000	0.000000000000	-0.000000032362	-0.000000004203	-0.000000036565	-0.000000029073	-0.000000003798	-0.000000032870
1019.191919191919	0.000000142648	0.000016126820	0.000001167940	0.000018832060	0.000018801836	0.000015728076	0.000000000000	0.000000000000	-0.000000025972	-0.000000003410	-0.000000029382	-0.000000023172	-0.000000003057	-0.000000026229
1020.202020202020	0.000000101993	0.000016164837	0.000001165301	0.000018834699	0.000018810876	0.000015847850	0.000000000000	0.000000000000	-0.000000020584	-0.000000002727	-0.000000023311	-0.000000018264	-0.000000002430	-0.000000020694
1021.212121212121	0.000000072925	0.000016192025	0.000001163421	0.000018836579	0.000018817969	0.000015942577	0.000000000000	0.000000000000	-0.000000016150	-0.000000002157	-0.000000018307	-0.000000014267	-0.000000001912	-0.000000016180
1022.222222222222	0.000000052261	0.000016211356	0.000001162089	0.000018837911	0.000018823463	0.000016016469	0.000000000000	0.000000000000	-0.000000012511	-0.000000001683	-0.000000014193	-0.000000011077	-0.000000001494	-0.000000012571
1023.232323232323	0.000000037453	0.000016225211	0.000001161135	0.000018838865	0.000018827716	0.000016073992	0.000000000000	0.000000000000	-0.000000009682	-0.000000001310	-0.000000010992	-0.000000008548	-0.000000001159	-0.000000009707
1024.242424242424	0.000000026841	0.000016235141	0.000001160453	0.000018839547	0.000018830988	0.000016118489	0.000000000000	0.000000000000	-0.000000007451	-0.000000001013	-0.000000008464	-0.000000006562	-0.000000000894	-0.000000007456
1025.252525252525	0.000000019235	0.000016242258	0.000001159965	0.000018840035	0.000018833494	0.000016152725	0.000000000000	0.000000000000	-0.000000005707	-0.000000000780	-0.000000006486	-0.000000005015	-0.000000000686	-0.000000005701
1026.262626262626	0.000000013785	0.000016247359	0.000001159615	0.000018840385	0.000018835406	0.000016178941	0.000000000000	0.000000000000	-0.000000004352	-0.000000000597	-0.000000004949	-0.000000003817	-0.000000000525	-0.000000004342
1027.272727272727	0.000000009879	0.000016251014	0.000001159364	0.000018840636	0.000018836858	0.000016198935	0.000000000000	0.000000000000	-0.000000003307	-0.000000000455	-0.000000003763	-0.000000002896	-0.000000000399	-0.000000003295
1028.282828282828	0.000000007080	0.000016253634	0.000001159185	0.000018840815	0.000018837958	0.000016214126	0.000000000000	0.000000000000	-0.000000002505	-0.000000000346	-0.000000002851	-0.000000002190	-0.000000000303	-0.000000002493
1029.292929292929	0.000000005074	0.000016255511	0.000001159056	0.000018840944	0.000018838789	0.000016225633	0.000000000000	0.000000000000	-0.000000001892	-0.000000000262	-0.000000002154	-0.000000001652	-0.000000000229	-0.000000001881
1030.303030303030	0.000000003636	0.000016256857	0.000001158964	0.000018841036	0.000018839415	0.000016234322	0.000000000000	0.000000000000	-0.000000001425	-0.000000000198	-0.000000001623	-0.000000001243	-0.000000000173	-0.000000001415
1031.313131313131	0.000000002606	0.000016257821	0.000001158898	0.000018841102	0.000018839885	0.000016240868	0.000000000000	0.000000000000	-0.000000001071	-0.000000000149	-0.000000001220	-0.000000000933	-0.000000000130	-0.000000001063
1032.323232323232	0.000000001867	0.000016258512	0.000001158851	0.000018841149	0.000018840238	0.000016245786	0.000000000000	0.000000000000	-0.000000000803	-0.000000000112	-0.000000000915	-0.000000000699	-0.000000000098	-0.000000000796
1033.333333333333	0.000000001338	0.000016259007	0.000001158817	0.000018841183	0.000018840502	0.000016249474	0.000000000000	0.000000000000	-0.000000000601	-0.000000000084	-0.000000000685	-0.000000000522	-0.000000000073	-0.000000000595
1034.343434343434	0.000000000959	0.000016259362	0.000001158793	0.000018841207	0.000018840699	0.000016252234	0.000000000000	0.000000000000	-0.000000000449	-0.000000000063	-0.000000000512	-0.000000000390	-0.000000000055	-0.000000000445
1035.353535353535	0.000000000687	0.000016259616	0.000001158775	0.000018841225	0.000018840846	0.000016254296	0.000000000000	0.000000000000	-0.000000000335	-0.000000000047	-0.000000000382	-0.000000000291	-0.000000000041	-0.000000000331
1036.363636363636	0.000000000493	0.000016259799	0.000001158763	0.000018841237	0.000018840955	0.000016255834	0.000000000000	0.000000000000	-0.000000000249	-0.000000000035	-0.000000000284	-0.000000000216	-0.000000000030	-0.000000000247
1037.373737373737	0.000000000353	0.000016259929	0.000001158754	0.000018841246	0.000018841037	0.000016256979	0.000000000000	0.000000000000	-0.000000000185	-0.000000000026	-0.000000000211	-0.000000000161	-0.000000000023	-0.000000000183
1038.383838383838	0.000000000253	0.000016260023	0.000001158747	0.000018841253	0.000018841097	0.000016257831	0.000000000000	0.000000000000	-0.000000000138	-0.000000000019	-0.000000000157	-0.000000000119	-0.000000000017	-0.000000000136
1039.393939393939	0.000000000181	0.000016260090	0.000001158743	0.000018841257	0.000018841142	0.000016258463	0.000000000000	0.000000000000	-0.000000000102	-0.000000000014	-0.000000000116	-0.000000000088	-0.000000000012	-0.000000000101
1040.404040404040	0.000000000130	0.000016260138	0.000001158739	0.000018841261	0.000018841175	0.000016258932	0.000000000000	0.000000000000	-0.000000000076	-0.000000000011	-0.000000000086	-0.000000000065	-0.000000000009	-0.000000000075
1041.414141414142	0.000000000093	0.000016260172	0.000001158737	0.000018841263	0.000018841200	0.000016259279	0.000000000000	0.000000000000	-0.000000000056	-0.000000000008	-0.000000000064	-0.000000000048	-0.000000000007	-0.000000000055
1042.424242424242	0.000000000067	0.000016260197	0.000001158735	0.000018841265	0.000018841218	0.000016259537	0.000000000000	0.000000000000	-0.000000000041	-0.000000000006	-0.000000000047	-0.000000000036	-0.000000000005	-0.000000000041
1043.434343434343	0.000000000048	0.000016260215	0.000001158734	0.000018841266	0.000018841231	0.000016259727	0.000000000000	0.000000000000	-0.000000000031	-0.000000000004	-0.000000000035	-0.000000000026	-0.000000000004	-0.000000000030
1044.444444444445	0.000000000034	0.000016260228	0.000001158733	0.000018841267	0.000018841241	0.000016259867	0.000000000000	0.000000000000	-0.000000000023	-0.000000000003	-0.000000000026	-0.000000000019	-0.000000000003	-0.000000000022
1045.454545454545	0.000000000025	0.000016260237	0.000001158733	0.000018841267	0.000018841249	0.000016259971	0.000000000000	0.000000000000	-0.000000000017	-0.000000000002	-0.000000000019	-0.000000000014	-0.000000000002	-0.000000000016
1046.464646464646	0.000000000018	0.000016260243	0.000001158732	0.000018841268	0.000018841254	0.000016260047	0.000000000000	0.000000000000	-0.000000000012	-0.000000000002	-0.000000000014	-0.000000000011	-0.000000000002	-0.000000000012
1047.474747474748	0.000000000013	0.000016260248	0.000001158732	0.000018841268	0.000018841258	0.000016260103	0.000000000000	0.000000000000	-0.000000000009	-0.000000000001	-0.000000000010	-0.000000000008	-0.000000000001	-0.000000000009
1048.484848484848	0.000000000009	0.000016260251	0.000001158732	0.000018841268	0.000018841261	0.000016260145	0.000000000000	0.000000000000	-0.000000000007	-0.000000000001	-0.000000000008	-0.000000000006	-0.000000000001	-0.000000000007
1049.494949494950	0.000000000006	0.000016260254	0.000001158732	0.000018841268	0.000018841263	0.000016260175	0.000000000000	0.000000000000	-0.000000000005	-0.000000000001	-0.000000000006	-0.000000000004	-0.000000000001	-0.000000000005
1050.505050505051	0.000000000005	0.000016260255	0.000001158731	0.000018841269	0.000018841265	0.000016260198	0.000000000000	0.000000000000	-0.000000000004	-0.000000000001	-0.000000000004	-0.000000000003	-0.000000000000	-0.000000000004
1051.515151515152	0.000000000003	0.000016260256	0.000001158731	0.000018841269	0.000018841266	0.000016260214	0.000000000000	0.000000000000	-0.000000000003	-0.000000000000	-0.000000000003	-0.000000000002	-0.000000000000	-0.000000000003
1052.525252525253	0.000000000002	0.000016260257	0.000001158731	0.000018841269	0.000018841267	0.000016260226	0.000000000000	0.000000000000	-0.000000000002	-0.000000000000	-0.000000000002	-0.000000000002	-0.000000000000	-0.000000000002
1053.535353535354	0.000000000002	0.000016260258	0.000001158731	0.000018841269	0.000018841267	0.000016260235	0.000000000000	0.000000000000	-0.000000000001	-0.000000000000	-0.000000000002	-0.000000000001	-0.000000000000	-0.000000000001
1054.545454545455	0.000000000001	0.000016260258	0.000001158731	0.000018841269	0.000018841268	0.000016260242	0.000000000000	0.000000000000	-0.000000000001	-0.000000000000	-0.000000000001	-0.000000000001	-0.000000000000	-0.000000000001
1055.555555555556	0.000000000001	0.000016260259	0.000001158731	0.000018841269	0.000018841268	0.000016260247	0.000000000000	0.000000000000	-0.000000000001	-0.000000000000	-0.000000000001	-0.000000000001	-0.000000000000	-0.000000000001
1056.565656565657	0.000000000001	0.000016260259	0.000001158731	0.000018841269	0.000018841268	0.000016260250	0.000000000000	0.000000000000	-0.000000000001	-0.000000000000	-0.000000000001	-0.000000000000	-0.000000000000	-0.000000000001
1057.575757575758	0.000000000000	0.000016260259	0.000001158731	0.000018841269	0.000018841268	0.000016260253	0.000000000000	0.000000000000	-0.000000000000	-0.000000000000	-0.000000000000	-0.000000000000	-0.000000000000	-0.000000000000
1058.585858585859	0.000000000000	0.000016260259	0.000001158731	0.000018841269	0.000018841269	0.000016260255	0.000000000000	0.000000000000	-0.000000000000	-0.000000000000	-0.000000000000	-0.000000000000	-0.000000000000	-0.000000000000
1059.595959595960	0.000000000000	0.000016260259	0.000001158731	0.000018841269	0.000018841269	0.000016260256	0.000000000000	0.000000000000	-0.000000000000	-0.000000000000	-0.000000000000	-0.000000000000	-0.000000000000	-0.000000000000
1060.606060606061	0.000000000000	0.000016260259	0.000001158731	0.000018841269	0.000018841269	0.000016260257	0.000000000000	0.000000000000	-0.000000000000	-0.000000000000	-0.000000000000	-0.000000000000	-0.000000000000	-0.000000000000
1061.616161616162	0.000000000000	0.000016260259	0.000001158731	0.000018841269	0.000018841269	0.000016260258	0.000000000000	0.000000000000	-0.000000000000	-0.000000000000	-0.000000000000	-0.000000000000	-0.000000000000	-0.000000000000
1062.626262626263	0.000000000000	0.000016260260	0.000001158731	0.000018841269	0.000018841269	0.000016260258	0.000000000000	0.000000000000	-0.000000000000	-0.000000000000	-0.000000000000	-0.000000000000	-0.000000000000	-0.000000000000
1063.636363636364	0.000000000000	0.000016260260	0.000001158731	0.000018841269	0.000018841269	0.000016260259	0.000000000000	0.000000000000	-0.000000000000	-0.000000000000	-0.000000000000	-0.000000000000	-0.000000000000	-0.000000000000
1064.646464646465	0.000000000000	0.000016260260	0.000001158731	0.000018841269	0.000018841269	0.000016260259	0.000000000000	0.000000000000	-0.000000000000	-0.000000000000	-0.000000000000	-0.000000000000	-0.000000000000	-0.000000000000
1065.656565656566	0.000000000000	0.000016260260	0.000001158731	0.000018841269	0.000018841269	0.000016260259	0.000000000000	0.000000000000	-0.000000000000	-0.000000000000	-0.000000000000	-0.000000000000	-0.000000000000	-0.000000000000
1066.666666666667	0.000000000000	0.000016260260	0.000001158731	0.000018841269	0.000018841269	0.000016260259	0.000000000000	0.000000000000	-0.000000000000	-0.000000000000	-0.000000000000	-0.000000000000	-0.000000000000	-0.000000000000
1067.676767676768	0.000000000000	0.000016260260	0.000001158731	0.000018841269	0.000018841269	0.000016260259	0.000000000000	0.000000000000	-0.000000000000	-0.000000000000	-0.000000000000	-0.000000000000	-0.000000000000	-0.000000000000
1068.686868686869	0.000000000000	0.000016260260	0.000001158731	0.000018841269	0.000018841269	0.000016260259	0.000000000000	0.000000000000	-0.000000000000	-0.000000000000	-0.000000000000	-0.000000000000	-0.000000000000	-0.000000000000
1069.696969696970	0.000000000000	0.000016260260	0.000001158731	0.000018841269	0.000018841269	0.000016260259	0.000000000000	0.000000000000	-0.000000000000	-0.000000000000	-0.000000000000	-0.000000000000	-0.000000000000	-0.000000000000
1070.707070707071	0.000000000000	0.000016260260	0.000001158731	0.000018841269	0.000018841269	0.000016260259	0.000000000000	0.000000000000	-0.000000000000	-0.000000000000	-0.000000000000	-0.000000000000	-0.000000000000	-0.000000000000
1071.717171717172	0.000000000000	0.000016260260	0.000001158731	0.000018841269	0.000018841269	0.000016260260	0.000000000000	0.000000000000	-0.000000000000	-0.000000000000	-0.000000000000	-0.000000000000	-0.000000000000	-0.000000000000
1072.727272727273	0.000000000000	0.000016260260	0.000001158731	0.000018841269	0.000018841269	0.000016260260	0.000000000000	0.000000000000	-0.000000000000	-0.000000000000	-0.000000000000	-0.000000000000	-0.000000000000	-0.000000000000
1073.737373737374	0.000000000000	0.000016260260	0.000001158731	0.000018841269	0.000018841269	0.000016260260	0.000000000000	0.000000000000	-0.000000000000	-0.000000000000	-0.000000000000	-0.000000000000	-0.000000000000	-0.000000000000
1074.747474747475	0.000000000000	0.000016260260	0.000001158731	0.000018841269	0.000018841269	0.000016260260	0.000000000000	0.000000000000	-0.000000000000	-0.000000000000	-0.000000000000	-0.000000000000	-0.000000000000	-0.000000000000
1075.757575757576	0.000000000000	0.000016260260	0.000001158731	0.000018841269	0.000018841269	0.000016260260	0.000000000000	0.000000000000	-0.000000000000	-0.000000000000	-0.000000000000	-0.000000000000	-0.000000000000	-0.000000000000
1076.767676767677	0.000000000000	0.000016260260	0.000001158731	0.000018841269	0.000018841269	0.000016260260	0.000000000000	0.000000000000	-0.000000000000	-0.000000000000	-0.000000000000	-0.000000000000	-0.000000000000	-0.000000000000
1077.777777777778	0.000000000000	0.000016260260	0.000001158731	0.000018841269	0.000018841269	0.000016260260	0.000000000000	0.000000000000	-0.000000000000	-0.000000000000	-0.000000000000	-0.000000000000	-0.000000000000	-0.000000000000
1078.787878787879	0.000000000000	0.000016260260	0.000001158731	0.000018841269	0.000018841269	0.000016260260	0.000000000000	0.000000000000	-0.000000000000	-0.000000000000	-0.000000000000	-0.000000000000	-0.000000000000	-0.000000000000
1079.797979797980	0.000000000000	0.000016260260	0.000001158731	0.000018841269	0.000018841269	0.000016260260	0.000000000000	0.000000000000	-0.000000000000	-0.000000000000	-0.000000000000	-0.000000000000	-0.000000000000	-0.000000000000
1080.808080808081	0.000000000000	0.000016260260	0.000001158731	0.000018841269	0.000018841269	0.000016260260	0.000000000000	0.000000000000	-0.000000000000	-0.000000000000	-0.000000000000	-0.000000000000	-0.000000000000	-0.000000000000
1081.818181818182	0.000000000000	0.000016260260	0.000001158731	0.000018841269	0.000018841269	0.000016260260	0.000000000000	0.000000000000	-0.000000000000	-0.000000000000	-0.000000000000	-0.000000000000	-0.000000000000	-0.000000000000
1082.828282828283	0.000000000000	0.000016260260	0.000001158731	0.000018841269	0.000018841269	0.000016260260	0.000000000000	0.000000000000	-0.000000000000	-0.000000000000	-0.000000000000	-0.000000000000	-0.000000000000	-0.000000000000
1083.838383838384	0.000000000000	0.000016260260	0.000001158731	0.000018841269	0.000018841269	0.000016260260	0.000000000000	0.000000000000	-0.000000000000	-0.000000000000	-0.000000000000	-0.000000000000	-0.000000000000	-0.000000000000
1084.848484848485	0.000000000000	0.000016260260	0.000001158731	0.000018841269	0.000018841269	0.000016260260	0.000000000000	0.000000000000	-0.000000000000	-0.000000000000	-0.000000000000	-0.000000000000	-0.000000000000	-0.000000000000
1085.858585858586	0.000000000000	0.000016260260	0.000001158731	0.000018841269	0.000018841269	0.000016260260	0.000000000000	0.000000000000	-0.000000000000	-0.000000000000	-0.000000000000	-0.000000000000	-0.000000000000	-0.000000000000
1086.868686868687	0.000000000000	0.000016260260	0.000001158731	0.000018841269	0.000018841269	0.000016260260	0.000000000000	0.000000000000	-0.000000000000	-0.000000000000	-0.000000000000	-0.000000000000	-0.000000000000	-0.000000000000
1087.878787878788	0.000000000000	0.000016260260	0.000001158731	0.000018841269	0.000018841269	0.000016260260	0.000000000000	0.000000000000	-0.000000000000	-0.000000000000	-0.000000000000	-0.000000000000	-0.000000000000	-0.000000000000
1088.888888888889	0.000000000000	0.000016260260	0.000001158731	0.000018841269	0.000018841269	0.000016260260	0.000000000000	0.000000000000	-0.000000000000	-0.000000000000	-0.000000000000	-0.000000000000	-0.000000000000	-0.000000000000
1089.898989898990	0.000000000000	0.000016260260	0.000001158731	0.000018841269	0.000018841269	0.000016260260	0.000000000000	0.000000000000	-0.000000000000	-0.000000000000	-0.000000000000	-0.000000000000	-0.000000000000	-0.000000000000
1090.909090909091	0.000000000000	0.000016260260	0.000001158731	0.000018841269	0.000018841269	0.000016260260	0.000000000000	0.000000000000	-0.000000000000	-0.000000000000	-0.000000000000	-0.000000000000	-0.000000000000	-0.000000000000
1091.919191919192	0.000000000000	0.000016260260	0.000001158731	0.000018841269	0.000018841269	0.000016260260	0.000000000000	0.000000000000	-0.000000000000	-0.000000000000	-0.000000000000	-0.000000000000	-0.000000000000	-0.000000000000
1092.929292929293	0.000000000000	0.000016260260	0.000001158731	0.000018841269	0.000018841269	0.000016260260	0.000000000000	0.000000000000	-0.000000000000	-0.000000000000	-0.000000000000	-0.000000000000	-0.000000000000	-0.000000000000
1093.939393939394	0.000000000000	0.000016260260	0.000001158731	0.000018841269	0.000018841269	0.000016260260	0.000000000000	0.000000000000	-0.000000000000	-0.000000000000	-0.000000000000	-0.000000000000	-0.000000000000	-0.000000000000
1094.949494949495	0.000000000000	0.000016260260	0.000001158731	0.000018841269	0.000018841269	0.000016260260	0.000000000000	0.000000000000	-0.000000000000	-0.000000000000	-0.000000000000	-0.000000000000	-0.000000000000	-0.000000000000
1095.959595959596	0.000000000000	0.000016260260	0.000001158731	0.000018841269	0.000018841269	0.000016260260	0.000000000000	0.000000000000	-0.000000000000	-0.000000000000	-0.000000000000	-0.000000000000	-0.000000000000	-0.000000000000
1096.969696969697	0.000000000000	0.000016260260	0.000001158731	0.000018841269	0.000018841269	0.000016260260	0.000000000000	0.000000000000	-0.000000000000	-0.000000000000	-0.000000000000	-0.000000000000	-0.000000000000	-0.000000000000
1097.979797979798	0.000000000000	0.000016260260	0.000001158731	0.000018841269	0.000018841269	0.000016260260	0.000000000000	0.000000000000	-0.000000000000	-0.000000000000	-0.000000000000	-0.000000000000	-0.000000000000	-0.000000000000
1098.989898989899	0.000000000000	0.000016260260	0.000001158731	0.000018841269	0.000018841269	0.000016260260	0.000000000000	0.000000000000	-0.000000000000	-0.000000000000	-0.000000000000	-0.000000000000	-0.000000000000	-0.000000000000
1100.000000000000	0.000000000000	0.000016260260	0.000001158731	0.000018841269	0.000018841269	0.000016260260	0.000000000000	0.000000000000	-0.000000000000	-0.000000000000	-0.000000000000	-0.000000000000	-0.000000000000	-0.000000000000
1101.010101010101	0.000000000000	0.000016260260	0.000001158731	0.000018841269	0.000018841269	0.000016260260	0.000000000000	0.000000000000	-0.000000000000	-0.000000000000	-0.000000000000	-0.000000000000	-0.000000000000	-0.000000000000
1102.020202020202	0.000000000000	0.000016260260	0.000001158731	0.000018841269	0.000018841269	0.000016260260	0.000000000000	0.000000000000	-0.000000000000	-0.000000000000	-0.000000000000	-0.000000000000	-0.000000000000	-0.000000000000
1103.030303030303	0.000000000000	0.000016260260	0.000001158731	0.000018841269	0.000018841269	0.000016260260	0.000000000000	0.000000000000	-0.000000000000	-0.000000000000	-0.000000000000	-0.000000000000	-0.000000000000	-0.000000000000
1104.040404040404	0.000000000000	0.000016260260	0.000001158731	0.000018841269	0.000018841269	0.000016260260	0.000000000000	0.000000000000	-0.000000000000	-0.000000000000	-0.000000000000	-0.000000000000	-0.000000000000	-0.000000000000
1105.050505050505	0.000000000000	0.000016260260	0.000001158731	0.000018841269	0.000018841269	0.000016260260	0.000000000000	0.000000000000	-0.000000000000	-0.000000000000	-0.000000000000	-0.000000000000	-0.000000000000	-0.000000000000
1106.060606060606	0.000000000000	0.000016260260	0.000001158731	0.000018841269	0.000018841269	0.000016260260	0.000000000000	0.000000000000	-0.000000000000	-0.000000000000	-0.000000000000	-0.000000000000	-0.000000000000	-0.000000000000
1107.070707070707	0.000000000000	0.000016260260	0.000001158731	0.000018841269	0.000018841269	0.000016260260	0.000000000000	0.000000000000	-0.000000000000	-0.000000000000	-0.000000000000	-0.000000000000	-0.000000000000	-0.000000000000
1108.080808080808	0.000000000000	0.000016260260	0.000001158731	0.000018841269	0.000018841269	0.000016260260	0.000000000000	0.000000000000	-0.000000000000	-0.000000000000	-0.000000000000	-0.000000000000	-0.000000000000	-0.000000000000
1109.090909090909	0.000000000000	0.000016260260	0.000001158731	0.000018841269	0.000018841269	0.000016260260	0.000000000000	0.000000000000	-0.000000000000	-0.000000000000	-0.000000000000	-0.000000000000	-0.000000000000	-0.000000000000
1110.101010101010	0.000000000000	0.000016260260	0.000001158731	0.000018841269	0.000018841269	0.000016260260	0.000000000000	0.000000000000	-0.000000000000	-0.000000000000	-0.000000000000	-0.000000000000	-0.000000000000	-0.000000000000
1111.111111111111	0.000000000000	0.000016260260	0.000001158731	0.000018841269	0.000018841269	0.000016260260	0.000000000000	0.000000000000	-0.000000000000	-0.000000000000	-0.000000000000	-0.000000000000	-0.000000000000	-0.000000000000
1112.121212121212	0.000002052403	0.000017028528	0.000001111604	0.000018888396	0.000018848702	0.000016385944	0.000002867800	0.000000286780	-0.000000016925	-0.000000002862	-0.000000019787	-0.000000030432	-0.000000004926	-0.000000035359
1113.131313131313	0.000001467465	0.000017579774	0.000001077911	0.000018922089	0.000018865497	0.000016657947	0.000000000000	0.000000000000	-0.000000038242	-0.000000006194	-0.000000044435	-0.000000043387	-0.000000007067	-0.000000050455
1114.141414141414	0.000001049235	0.000017975095	0.000001055002	0.000018944998	0.000018885343	0.000016984409	0.000000000000	0.000000000000	-0.000000045190	-0.000000007434	-0.000000052624	-0.000000045735	-0.000000007595	-0.000000053331
1115.151515151515	0.000000750201	0.000018258316	0.000001039189	0.000018960811	0.000018904906	0.000017312427	0.000000000000	0.000000000000	-0.000000044545	-0.000000007469	-0.000000052014	-0.000000042860	-0.000000007252	-0.000000050112
1116.161616161616	0.000000536393	0.000018461096	0.000001028160	0.000018971840	0.000018922624	0.000017614709	0.000000000000	0.000000000000	-0.000000040342	-0.000000006883	-0.000000047225	-0.000000037732	-0.000000006489	-0.000000044221
1117.171717171717	0.000000383520	0.000018606221	0.000001020412	0.000018979588	0.000018937903	0.000017879335	0.000000000000	0.000000000000	-0.000000034790	-0.000000006026	-0.000000040816	-0.000000031958	-0.000000005573	-0.000000037531
1118.181818181818	0.000000274216	0.000018710053	0.000001014942	0.000018985058	0.000018950667	0.000018103245	0.000000000000	0.000000000000	-0.000000029064	-0.000000005098	-0.000000034162	-0.000000026367	-0.000000004652	-0.000000031019
1119.191919191919	0.000000196064	0.000018784328	0.000001011064	0.000018988936	0.000018961094	0.000018288166	0.000000000000	0.000000000000	-0.000000023744	-0.000000004211	-0.000000027955	-0.000000021345	-0.000000003804	-0.000000025149
1120.202020202020	0.000000140185	0.000018837452	0.000001008310	0.000018991690	0.000018969474	0.000018438141	0.000000000000	0.000000000000	-0.000000019080	-0.000000003415	-0.000000022495	-0.000000017033	-0.000000003061	-0.000000020094
1121.212121212121	0.000000100232	0.000018875445	0.000001006349	0.000018993651	0.000018976122	0.000018558073	0.000000000000	0.000000000000	-0.000000015138	-0.000000002731	-0.000000017869	-0.000000013439	-0.000000002433	-0.000000015872
1122.222222222222	0.000000071666	0.000018902614	0.000001004952	0.000018995048	0.000018981343	0.000018652907	0.000000000000	0.000000000000	-0.000000011889	-0.000000002159	-0.000000014048	-0.000000010507	-0.000000001914	-0.000000012422
1123.232323232323	0.000000051359	0.000018921929	0.000001003961	0.000018996039	0.000018985391	0.000018726870	0.000000000000	0.000000000000	-0.000000009217	-0.000000001684	-0.000000010901	-0.000000008164	-0.000000001495	-0.000000009659
1124.242424242424	0.000000036807	0.000018935773	0.000001003252	0.000018996748	0.000018988526	0.000018784439	0.000000000000	0.000000000000	-0.000000007138	-0.000000001311	-0.000000008449	-0.000000006304	-0.000000001160	-0.000000007464
1125.252525252525	0.000000026377	0.000018945695	0.000001002744	0.000018997256	0.000018990940	0.000018828968	0.000000000000	0.000000000000	-0.000000005497	-0.000000001014	-0.000000006511	-0.000000004842	-0.000000000895	-0.000000005737
1126.262626262626	0.000000018903	0.000018952805	0.000001002381	0.000018997619	0.000018992790	0.000018863224	0.000000000000	0.000000000000	-0.000000004212	-0.000000000780	-0.000000004992	-0.000000003702	-0.000000000687	-0.000000004389
1127.272727272727	0.000000013547	0.000018957901	0.000001002120	0.000018997880	0.000018994202	0.000018889453	0.000000000000	0.000000000000	-0.000000003214	-0.000000000597	-0.000000003811	-0.000000002820	-0.000000000525	-0.000000003344
1128.282828282828	0.000000009708	0.000018961553	0.000001001934	0.000018998066	0.000018995275	0.000018909455	0.000000000000	0.000000000000	-0.000000002443	-0.000000000455	-0.000000002899	-0.000000002140	-0.000000000399	-0.000000002539
1129.292929292929	0.000000006958	0.000018964171	0.000001001800	0.000018998200	0.000018996088	0.000018924652	0.000000000000	0.000000000000	-0.000000001851	-0.000000000346	-0.000000002197	-0.000000001619	-0.000000000303	-0.000000001922
1130.303030303030	0.000000004986	0.000018966047	0.000001001705	0.000018998295	0.000018996702	0.000018936161	0.000000000000	0.000000000000	-0.000000001399	-0.000000000262	-0.000000001661	-0.000000001221	-0.000000000229	-0.000000001451
1131.313131313131	0.000000003573	0.000018967391	0.000001001636	0.000018998364	0.000018997165	0.000018944852	0.000000000000	0.000000000000	-0.000000001054	-0.000000000198	-0.000000001252	-0.000000000919	-0.000000000173	-0.000000001092
1132.323232323232	0.000000002561	0.000018968354	0.000001001587	0.000018998413	0.000018997513	0.000018951399	0.000000000000	0.000000000000	-0.000000000792	-0.000000000149	-0.000000000941	-0.000000000690	-0.000000000130	-0.000000000820
1133.333333333333	0.000000001835	0.000018969044	0.000001001552	0.000018998448	0.000018997774	0.000018956318	0.000000000000	0.000000000000	-0.000000000594	-0.000000000112	-0.000000000706	-0.000000000517	-0.000000000098	-0.000000000615
1134.343434343434	0.000000001315	0.000018969539	0.000001001526	0.000018998474	0.000018997969	0.000018960006	0.000000000000	0.000000000000	-0.000000000445	-0.000000000084	-0.000000000529	-0.000000000387	-0.000000000073	-0.000000000460
1135.353535353535	0.000000000943	0.000018969894	0.000001001508	0.000018998492	0.000018998115	0.000018962766	0.000000000000	0.000000000000	-0.000000000332	-0.000000000063	-0.000000000395	-0.000000000289	-0.000000000055	-0.000000000343
1136.363636363636	0.000000000675	0.000018970148	0.000001001495	0.000018998505	0.000018998224	0.000018964828	0.000000000000	0.000000000000	-0.000000000248	-0.000000000047	-0.000000000295	-0.000000000215	-0.000000000041	-0.000000000256
1137.373737373737	0.000000000484	0.000018970330	0.000001001486	0.000018998514	0.000018998305	0.000018966366	0.000000000000	0.000000000000	-0.000000000185	-0.000000000035	-0.000000000220	-0.000000000160	-0.000000000030	-0.000000000191
1138.383838383839	0.000000000347	0.000018970461	0.000001001479	0.000018998521	0.000018998365	0.000018967511	0.000000000000	0.000000000000	-0.000000000137	-0.000000000026	-0.000000000163	-0.000000000119	-0.000000000023	-0.000000000142
1139.393939393939	0.000000000249	0.000018970554	0.000001001475	0.000018998525	0.000018998410	0.000018968362	0.000000000000	0.000000000000	-0.000000000102	-0.000000000019	-0.000000000121	-0.000000000088	-0.000000000017	-0.000000000105
1140.404040404040	0.000000000178	0.000018970621	0.000001001471	0.000018998529	0.000018998443	0.000018968994	0.000000000000	0.000000000000	-0.000000000076	-0.000000000014	-0.000000000090	-0.000000000066	-0.000000000012	-0.000000000078
1141.414141414142	0.000000000128	0.000018970669	0.000001001469	0.000018998531	0.000018998468	0.000018969463	0.000000000000	0.000000000000	-0.000000000056	-0.000000000011	-0.000000000067	-0.000000000049	-0.000000000009	-0.000000000058
1142.424242424242	0.000000000092	0.000018970704	0.000001001467	0.000018998533	0.000018998486	0.000018969811	0.000000000000	0.000000000000	-0.000000000041	-0.000000000008	-0.000000000049	-0.000000000036	-0.000000000007	-0.000000000043
1143.434343434343	0.000000000066	0.000018970728	0.000001001466	0.000018998534	0.000018998500	0.000018970068	0.000000000000	0.000000000000	-0.000000000031	-0.000000000006	-0.000000000037	-0.000000000027	-0.000000000005	-0.000000000032
1144.444444444445	0.000000000047	0.000018970746	0.000001001465	0.000018998535	0.000018998510	0.000018970258	0.000000000000	0.000000000000	-0.000000000023	-0.000000000004	-0.000000000027	-0.000000000020	-0.000000000004	-0.000000000023
1145.454545454545	0.000000000034	0.000018970759	0.000001001464	0.000018998536	0.000018998517	0.000018970398	0.000000000000	0.000000000000	-0.000000000017	-0.000000000003	-0.000000000020	-0.000000000014	-0.000000000003	-0.000000000017
1146.464646464647	0.000000000024	0.000018970768	0.000001001464	0.000018998536	0.000018998522	0.000018970502	0.000000000000	0.000000000000	-0.000000000012	-0.000000000002	-0.000000000015	-0.000000000011	-0.000000000002	-0.000000000013
1147.474747474748	0.000000000017	0.000018970774	0.000001001463	0.000018998537	0.000018998526	0.000018970578	0.000000000000	0.000000000000	-0.000000000009	-0.000000000002	-0.000000000011	-0.000000000008	-0.000000000002	-0.000000000009
1148.484848484848	0.000000000012	0.000018970779	0.000001001463	0.000018998537	0.000018998529	0.000018970635	0.000000000000	0.000000000000	-0.000000000007	-0.000000000001	-0.000000000008	-0.000000000006	-0.000000000001	-0.000000000007
1149.494949494950	0.000000000009	0.000018970782	0.000001001463	0.000018998537	0.000018998531	0.000018970676	0.000000000000	0.000000000000	-0.000000000005	-0.000000000001	-0.000000000006	-0.000000000004	-0.000000000001	-0.000000000005
1150.505050505051	0.000000000006	0.000018970785	0.000001001463	0.000018998537	0.000018998533	0.000018970706	0.000000000000	0.000000000000	-0.000000000004	-0.000000000001	-0.000000000004	-0.000000000003	-0.000000000001	-0.000000000004
1151.515151515152	0.000000000005	0.000018970786	0.000001001463	0.000018998537	0.000018998534	0.000018970729	0.000000000000	0.000000000000	-0.000000000003	-0.000000000001	-0.000000000003	-0.000000000002	-0.000000000000	-0.000000000003
1152.525252525253	0.000000000003	0.000018970787	0.000001001463	0.000018998537	0.000018998535	0.000018970745	0.000000000000	0.000000000000	-0.000000000002	-0.000000000000	-0.000000000002	-0.000000000002	-0.000000000000	-0.000000000002
1153.535353535354	0.000000000002	0.000018970788	0.000001001463	0.000018998537	0.000018998536	0.000018970757	0.000000000000	0.000000000000	-0.000000000001	-0.000000000000	-0.000000000002	-0.000000000001	-0.000000000000	-0.000000000001
1154.545454545455	0.000000000002	0.000018970789	0.000001001463	0.000018998537	0.000018998536	0.000018970766	0.000000000000	0.000000000000	-0.000000000001	-0.000000000000	-0.000000000001	-0.000000000001	-0.000000000000	-0.000000000001
1155.555555555556	0.000000000001	0.000018970789	0.000001001463	0.000018998537	0.000018998536	0.000018970773	0.000000000000	0.000000000000	-0.000000000001	-0.000000000000	-0.000000000001	-0.000000000001	-0.000000000000	-0.000000000001
1156.565656565657	0.000000000001	0.000018970790	0.000001001463	0.000018998537	0.000018998537	0.000018970778	0.000000000000	0.000000000000	-0.000000000001	-0.000000000000	-0.000000000001	-0.000000000000	-0.000000000000	-0.000000000001
1157.575757575758	0.000000000001	0.000018970790	0.000001001463	0.000018998537	0.000018998537	0.000018970781	0.000000000000	0.000000000000	-0.000000000000	-0.000000000000	-0.000000000000	-0.000000000000	-0.000000000000	-0.000000000000
1158.585858585859	0.000000000000	0.000018970790	0.000001001463	0.000018998537	0.000018998537	0.000018970784	0.000000000000	0.000000000000	-0.000000000000	-0.000000000000	-0.000000000000	-0.000000000000	-0.000000000000	-0.000000000000
1159.595959595960	0.000000000000	0.000018970790	0.000001001463	0.000018998537	0.000018998537	0.000018970785	0.000000000000	0.000000000000	-0.000000000000	-0.000000000000	-0.000000000000	-0.000000000000	-0.000000000000	-0.000000000000
1160.606060606061	0.000000000000	0.000018970790	0.000001001463	0.000018998537	0.000018998537	0.000018970787	0.000000000000	0.000000000000	-0.000000000000	-0.000000000000	-0.000000000000	-0.000000000000	-0.000000000000	-0.000000000000
1161.616161616162	0.000000000000	0.000018970790	0.000001001463	0.000018998537	0.000018998537	0.000018970788	0.000000000000	0.000000000000	-0.000000000000	-0.000000000000	-0.000000000000	-0.000000000000	-0.000000000000	-0.000000000000
1162.626262626263	0.000000000000	0.000018970790	0.000001001463	0.000018998537	0.000018998537	0.000018970789	0.000000000000	0.000000000000	-0.000000000000	-0.000000000000	-0.000000000000	-0.000000000000	-0.000000000000	-0.000000000000
1163.636363636364	0.000000000000	0.000018970791	0.000001001463	0.000018998537	0.000018998537	0.000018970789	0.000000000000	0.000000000000	-0.000000000000	-0.000000000000	-0.000000000000	-0.000000000000	-0.000000000000	-0.000000000000
1164.646464646465	0.000000000000	0.000018970791	0.000001001463	0.000018998537	0.000018998537	0.000018970790	0.000000000000	0.000000000000	-0.000000000000	-0.000000000000	-0.000000000000	-0.000000000000	-0.000000000000	-0.000000000000
1165.656565656566	0.000000000000	0.000018970791	0.000001001463	0.000018998537	0.000018998537	0.000018970790	0.000000000000	0.000000000000	-0.000000000000	-0.000000000000	-0.000000000000	-0.000000000000	-0.000000000000	-0.000000000000
1166.666666666667	0.000000000000	0.000018970791	0.000001001463	0.000018998537	0.000018998537	0.000018970790	0.000000000000	0.000000000000	-0.000000000000	-0.000000000000	-0.000000000000	-0.000000000000	-0.000000000000	-0.000000000000
1167.676767676768	0.000000000000	0.000018970791	0.000001001463	0.000018998537	0.000018998537	0.000018970790	0.000000000000	0.000000000000	-0.000000000000	-0.000000000000	-0.000000000000	-0.000000000000	-0.000000000000	-0.000000000000
1168.686868686869	0.000000000000	0.000018970791	0.000001001463	0.000018998537	0.000018998537	0.000018970790	0.000000000000	0.000000000000	-0.000000000000	-0.000000000000	-0.000000000000	-0.000000000000	-0.000000000000	-0.000000000000
1169.696969696970	0.000000000000	0.000018970791	0.000001001463	0.000018998537	0.000018998537	0.000018970790	0.000000000000	0.000000000000	-0.000000000000	-0.000000000000	-0.000000000000	-0.000000000000	-0.000000000000	-0.000000000000
1170.707070707071	0.000000000000	0.000018970791	0.000001001463	0.000018998537	0.000018998537	0.000018970790	0.000000000000	0.000000000000	-0.000000000000	-0.000000000000	-0.000000000000	-0.000000000000	-0.000000000000	-0.000000000000
1171.717171717172	0.000000000000	0.000018970791	0.000001001463	0.000018998537	0.000018998537	0.000018970790	0.000000000000	0.000000000000	-0.000000000000	-0.000000000000	-0.000000000000	-0.000000000000	-0.000000000000	-0.000000000000
1172.727272727273	0.000000000000	0.000018970791	0.000001001463	0.000018998537	0.000018998537	0.000018970791	0.000000000000	0.000000000000	-0.000000000000	-0.000000000000	-0.000000000000	-0.000000000000	-0.000000000000	-0.000000000000
1173.737373737374	0.000000000000	0.000018970791	0.000001001463	0.000018998537	0.000018998537	0.000018970791	0.000000000000	0.000000000000	-0.000000000000	-0.000000000000	-0.000000000000	-0.000000000000	-0.000000000000	-0.000000000000
1174.747474747475	0.000000000000	0.000018970791	0.000001001463	0.000018998537	0.000018998537	0.000018970791	0.000000000000	0.000000000000	-0.000000000000	-0.000000000000	-0.000000000000	-0.000000000000	-0.000000000000	-0.000000000000
1175.757575757576	0.000000000000	0.000018970791	0.000001001463	0.000018998537	0.000018998537	0.000018970791	0.000000000000	0.000000000000	-0.000000000000	-0.000000000000	-0.000000000000	-0.000000000000	-0.000000000000	-0.000000000000
1176.767676767677	0.000000000000	0.000018970791	0.000001001463	0.000018998537	0.000018998537	0.000018970791	0.000000000000	0.000000000000	-0.000000000000	-0.000000000000	-0.000000000000	-0.000000000000	-0.000000000000	-0.000000000000
1177.777777777778	0.000000000000	0.000018970791	0.000001001463	0.000018998537	0.000018998537	0.000018970791	0.000000000000	0.000000000000	-0.000000000000	-0.000000000000	-0.000000000000	-0.000000000000	-0.000000000000	-0.000000000000
1178.787878787879	0.000000000000	0.000018970791	0.000001001463	0.000018998537	0.000018998537	0.000018970791	0.000000000000	0.000000000000	-0.000000000000	-0.000000000000	-0.000000000000	-0.000000000000	-0.000000000000	-0.000000000000
1179.797979797980	0.000000000000	0.000018970791	0.000001001463	0.000018998537	0.000018998537	0.000018970791	0.000000000000	0.000000000000	-0.000000000000	-0.000000000000	-0.000000000000	-0.000000000000	-0.000000000000	-0.000000000000
1180.808080808081	0.000000000000	0.000018970791	0.000001001463	0.000018998537	0.000018998537	0.000018970791	0.000000000000	0.000000000000	-0.000000000000	-0.000000000000	-0.000000000000	-0.000000000000	-0.000000000000	-0.000000000000
1181.818181818182	0.000000000000	0.000018970791	0.000001001463	0.000018998537	0.000018998537	0.000018970791	0.000000000000	0.000000000000	-0.000000000000	-0.000000000000	-0.000000000000	-0.000000000000	-0.000000000000	-0.000000000000
1182.828282828283	0.000000000000	0.000018970791	0.000001001463	0.000018998537	0.000018998537	0.000018970791	0.000000000000	0.000000000000	-0.000000000000	-0.000000000000	-0.000000000000	-0.000000000000	-0.000000000000	-0.000000000000
1183.838383838384	0.000000000000	0.000018970791	0.000001001463	0.000018998537	0.000018998537	0.000018970791	0.000000000000	0.000000000000	-0.000000000000	-0.000000000000	-0.000000000000	-0.000000000000	-0.000000000000	-0.000000000000
1184.848484848485	0.000000000000	0.000018970791	0.000001001463	0.000018998537	0.000018998537	0.000018970791	0.000000000000	0.000000000000	-0.000000000000	-0.000000000000	-0.000000000000	-0.000000000000	-0.000000000000	-0.000000000000
1185.858585858586	0.000000000000	0.000018970791	0.000001001463	0.000018998537	0.000018998537	0.000018970791	0.000000000000	0.000000000000	-0.000000000000	-0.000000000000	-0.000000000000	-0.000000000000	-0.000000000000	-0.000000000000
1186.868686868687	0.000000000000	0.000018970791	0.000001001463	0.000018998537	0.000018998537	0.000018970791	0.000000000000	0.000000000000	-0.000000000000	-0.000000000000	-0.000000000000	-0.000000000000	-0.000000000000	-0.000000000000
1187.878787878788	0.000000000000	0.000018970791	0.000001001463	0.000018998537	0.000018998537	0.000018970791	0.000000000000	0.000000000000	-0.000000000000	-0.000000000000	-0.000000000000	-0.000000000000	-0.000000000000	-0.000000000000
1188.888888888889	0.000000000000	0.000018970791	0.000001001463	0.000018998537	0.000018998537	0.000018970791	0.000000000000	0.000000000000	-0.000000000000	-0.000000000000	-0.000000000000	-0.000000000000	-0.000000000000	-0.000000000000
1189.898989898990	0.000000000000	0.000018970791	0.000001001463	0.000018998537	0.000018998537	0.000018970791	0.000000000000	0.000000000000	-0.000000000000	-0.000000000000	-0.000000000000	-0.000000000000	-0.000000000000	-0.000000000000
1190.909090909091	0.000000000000	0.000018970791	0.000001001463	0.000018998537	0.000018998537	0.000018970791	0.000000000000	0.000000000000	-0.000000000000	-0.000000000000	-0.000000000000	-0.000000000000	-0.000000000000	-0.000000000000
1191.919191919192	0.000000000000	0.000018970791	0.000001001463	0.000018998537	0.000018998537	0.000018970791	0.000000000000	0.000000000000	-0.000000000000	-0.000000000000	-0.000000000000	-0.000000000000	-0.000000000000	-0.000000000000
1192.929292929293	0.000000000000	0.000018970791	0.000001001463	0.000018998537	0.000018998537	0.000018970791	0.000000000000	0.000000000000	-0.000000000000	-0.000000000000	-0.000000000000	-0.000000000000	-0.000000000000	-0.000000000000
1193.939393939394	0.000000000000	0.000018970791	0.000001001463	0.000018998537	0.000018998537	0.000018970791	0.000000000000	0.000000000000	-0.000000000000	-0.000000000000	-0.000000000000	-0.000000000000	-0.000000000000	-0.000000000000
1194.949494949495	0.000000000000	0.000018970791	0.000001001463	0.000018998537	0.000018998537	0.000018970791	0.000000000000	0.000000000000	-0.000000000000	-0.000000000000	-0.000000000000	-0.000000000000	-0.000000000000	-0.000000000000
1195.959595959596	0.000000000000	0.000018970791	0.000001001463	0.000018998537	0.000018998537	0.000018970791	0.000000000000	0.000000000000	-0.000000000000	-0.000000000000	-0.000000000000	-0.000000000000	-0.000000000000	-0.000000000000
1196.969696969697	0.000000000000	0.000018970791	0.000001001463	0.000018998537	0.000018998537	0.000018970791	0.000000000000	0.000000000000	-0.000000000000	-0.000000000000	-0.000000000000	-0.000000000000	-0.000000000000	-0.000000000000
1197.979797979798	0.000000000000	0.000018970791	0.000001001463	0.000018998537	0.000018998537	0.000018970791	0.000000000000	0.000000000000	-0.000000000000	-0.000000000000	-0.000000000000	-0.000000000000	-0.000000000000	-0.000000000000
1198.989898989899	0.000000000000	0.000018970791	0.000001001463	0.000018998537	0.000018998537	0.000018970791	0.000000000000	0.000000000000	-0.000000000000	-0.000000000000	-0.000000000000	-0.000000000000	-0.000000000000	-0.000000000000
1200.000000000000	0.000000000000	0.000018970791	0.000001001463	0.000018998537	0.000018998537	0.000018970791	0.000000000000	0.000000000000	-0.000000000000	-0.000000000000	-0.000000000000	-0.000000000000	-0.000000000000	-0.000000000000
1201.010101010101	0.000000000000	0.000018970791	0.000001001463	0.000018998537	0.000018998537	0.000018970791	0.000000000000	0.000000000000	-0.000000000000	-0.000000000000	-0.000000000000	-0.000000000000	-0.000000000000	-0.000000000000
1202.020202020202	0.000000000000	0.000018970791	0.000001001463	0.000018998537	0.000018998537	0.000018970791	0.000000000000	0.000000000000	-0.000000000000	-0.000000000000	-0.000000000000	-0.000000000000	-0.000000000000	-0.000000000000
1203.030303030303	0.000000000000	0.000018970791	0.000001001463	0.000018998537	0.000018998537	0.000018970791	0.000000000000	0.000000000000	-0.000000000000	-0.000000000000	-0.000000000000	-0.000000000000	-0.000000000000	-0.000000000000
1204.040404040404	0.000000000000	0.000018970791	0.000001001463	0.000018998537	0.000018998537	0.000018970791	0.000000000000	0.000000000000	-0.000000000000	-0.000000000000	-0.000000000000	-0.000000000000	-0.000000000000	-0.000000000000
1205.050505050505	0.000000000000	0.000018970791	0.000001001463	0.000018998537	0.000018998537	0.000018970791	0.000000000000	0.000000000000	-0.000000000000	-0.000000000000	-0.000000000000	-0.000000000000	-0.000000000000	-0.000000000000
1206.060606060606	0.000000000000	0.000018970791	0.000001001463	0.000018998537	0.000018998537	0.000018970791	0.000000000000	0.000000000000	-0.000000000000	-0.000000000000	-0.000000000000	-0.000000000000	-0.000000000000	-0.000000000000
1207.070707070707	0.000000000000	0.000018970791	0.000001001463	0.000018998537	0.000018998537	0.000018970791	0.000000000000	0.000000000000	-0.000000000000	-0.000000000000	-0.000000000000	-0.000000000000	-0.000000000000	-0.000000000000
1208.080808080808	0.000000000000	0.000018970791	0.000001001463	0.000018998537	0.000018998537	0.000018970791	0.000000000000	0.000000000000	-0.000000000000	-0.000000000000	-0.000000000000	-0.000000000000	-0.000000000000	-0.000000000000
1209.090909090909	0.000000000000	0.000018970791	0.000001001463	0.000018998537	0.000018998537	0.000018970791	0.000000000000	0.000000000000	-0.000000000000	-0.000000000000	-0.000000000000	-0.000000000000	-0.000000000000	-0.000000000000
1210.101010101010	0.000000000000	0.000018970791	0.000001001463	0.000018998537	0.000018998537	0.000018970791	0.000000000000	0.000000000000	-0.000000000000	-0.000000000000	-0.000000000000	-0.000000000000	-0.000000000000	-0.000000000000
1211.111111111111	0.000000000000	0.000018970791	0.000001001463	0.000018998537	0.000018998537	0.000018970791	0.000000000000	0.000000000000	-0.000000000000	-0.000000000000	-0.000000000000	-0.000000000000	-0.000000000000	-0.000000000000
1212.121212121212	0.000000000000	0.000018970791	0.000001001463	0.000018998537	0.000018998537	0.000018970791	0.000000000000	0.000000000000	-0.000000000000	-0.000000000000	-0.000000000000	-0.000000000000	-0.000000000000	-0.000000000000
1213.131313131313	0.000002014818	0.000019738301	0.000000965867	0.000019034133	0.000019004101	0.000019094775	0.000002817925	0.000000281792	-0.000000012669	-0.000000002823	-0.000000015492	-0.000000023024	-0.000000004934	-0.000000027958
1214.141414141414	0.000001440592	0.000020287165	0.000000940504	0.000019059496	0.000019016783	0.000019366678	0.000000000000	0.000000000000	-0.000000028875	-0.000000006191	-0.000000035066	-0.000000032747	-0.000000007057	-0.000000039804
1215.151515151515	0.000001030021	0.000020680382	0.000000923150	0.000019076850	0.000019031770	0.000019692427	0.000000000000	0.000000000000	-0.000000034126	-0.000000007417	-0.000000041544	-0.000000034561	-0.000000007574	-0.000000042135
1216.161616161616	0.000000736463	0.000020961910	0.000000911120	0.000019088880	0.000019046566	0.000020019397	0.000000000000	0.000000000000	-0.000000033689	-0.000000007445	-0.000000041135	-0.000000032441	-0.000000007226	-0.000000039667
1217.171717171717	0.000000526570	0.000021163387	0.000000902704	0.000019097296	0.000019059986	0.000020320508	0.000000000000	0.000000000000	-0.000000030559	-0.000000006856	-0.000000037415	-0.000000028604	-0.000000006462	-0.000000035066
1218.181818181818	0.000000376497	0.000021307535	0.000000896779	0.000019103221	0.000019071577	0.000020583978	0.000000000000	0.000000000000	-0.000000026392	-0.000000005999	-0.000000032392	-0.000000024260	-0.000000005547	-0.000000029808
1219.191919191919	0.000000269194	0.000021410647	0.000000892589	0.000019107411	0.000019081273	0.000020806823	0.000000000000	0.000000000000	-0.000000022076	-0.000000005074	-0.000000027151	-0.000000020040	-0.000000004629	-0.000000024669
1220.202020202020	0.000000192474	0.000021484395	0.000000889616	0.000019110384	0.000019089202	0.000020990809	0.000000000000	0.000000000000	-0.000000018056	-0.000000004189	-0.000000022245	-0.000000016239	-0.000000003784	-0.000000020024
1221.212121212121	0.000000137618	0.000021537137	0.000000887502	0.000019112498	0.000019095580	0.000021139988	0.000000000000	0.000000000000	-0.000000014523	-0.000000003397	-0.000000017920	-0.000000012970	-0.000000003045	-0.000000016015
1222.222222222222	0.000000098397	0.000021574853	0.000000885997	0.000019114003	0.000019100645	0.000021259260	0.000000000000	0.000000000000	-0.000000011532	-0.000000002716	-0.000000014247	-0.000000010241	-0.000000002420	-0.000000012661
1223.232323232323	0.000000070354	0.000021601823	0.000000884924	0.000019115076	0.000019104625	0.000021353554	0.000000000000	0.000000000000	-0.000000009063	-0.000000002147	-0.000000011210	-0.000000008013	-0.000000001903	-0.000000009916
1224.242424242424	0.000000050419	0.000021620997	0.000000884163	0.000019115837	0.000019107713	0.000021427086	0.000000000000	0.000000000000	-0.000000007031	-0.000000001674	-0.000000008705	-0.000000006229	-0.000000001487	-0.000000007716
1225.252525252525	0.000000036132	0.000021634738	0.000000883618	0.000019116382	0.000019110105	0.000021484313	0.000000000000	0.000000000000	-0.000000005448	-0.000000001303	-0.000000006751	-0.000000004812	-0.000000001153	-0.000000005966
1226.262626262626	0.000000025894	0.000021644586	0.000000883228	0.000019116772	0.000019111949	0.000021528572	0.000000000000	0.000000000000	-0.000000004197	-0.000000001008	-0.000000005205	-0.000000003698	-0.000000000889	-0.000000004587
1227.272727272727	0.000000018557	0.000021651644	0.000000882949	0.000019117051	0.000019113362	0.000021562617	0.000000000000	0.000000000000	-0.000000003218	-0.000000000775	-0.000000003993	-0.000000002829	-0.000000000683	-0.000000003511
1228.282828282828	0.000000013299	0.000021656702	0.000000882748	0.000019117252	0.000019114441	0.000021588683	0.000000000000	0.000000000000	-0.000000002456	-0.000000000594	-0.000000003050	-0.000000002155	-0.000000000521	-0.000000002677
1229.292929292929	0.000000009531	0.000021660327	0.000000882605	0.000019117395	0.000019115261	0.000021608559	0.000000000000	0.000000000000	-0.000000001868	-0.000000000453	-0.000000002320	-0.000000001636	-0.000000000397	-0.000000002033
1230.303030303030	0.000000006830	0.000021662925	0.000000882502	0.000019117498	0.000019115883	0.000021623659	0.000000000000	0.000000000000	-0.000000001416	-0.000000000344	-0.000000001760	-0.000000001238	-0.000000000301	-0.000000001539
1231.313131313131	0.000000004895	0.000021664787	0.000000882429	0.000019117571	0.000019116352	0.000021635094	0.000000000000	0.000000000000	-0.000000001070	-0.000000000260	-0.000000001330	-0.000000000934	-0.000000000228	-0.000000001162
1232.323232323232	0.000000003508	0.000021666121	0.000000882376	0.000019117624	0.000019116706	0.000021643729	0.000000000000	0.000000000000	-0.000000000806	-0.000000000197	-0.000000001003	-0.000000000703	-0.000000000172	-0.000000000875
1233.333333333333	0.000000002514	0.000021667077	0.000000882338	0.000019117662	0.000019116973	0.000021650233	0.000000000000	0.000000000000	-0.000000000606	-0.000000000148	-0.000000000754	-0.000000000528	-0.000000000129	-0.000000000657
1234.343434343434	0.000000001802	0.000021667762	0.000000882311	0.000019117689	0.000019117172	0.000021655119	0.000000000000	0.000000000000	-0.000000000455	-0.000000000111	-0.000000000566	-0.000000000396	-0.000000000097	-0.000000000493
1235.353535353535	0.000000001291	0.000021668254	0.000000882292	0.000019117708	0.000019117322	0.000021658783	0.000000000000	0.000000000000	-0.000000000340	-0.000000000083	-0.000000000424	-0.000000000296	-0.000000000073	-0.000000000369
1236.363636363636	0.000000000925	0.000021668605	0.000000882278	0.000019117722	0.000019117434	0.000021661525	0.000000000000	0.000000000000	-0.000000000254	-0.000000000062	-0.000000000317	-0.000000000221	-0.000000000054	-0.000000000275
1237.373737373737	0.000000000663	0.000021668858	0.000000882268	0.000019117732	0.000019117517	0.000021663573	0.000000000000	0.000000000000	-0.000000000190	-0.000000000047	-0.000000000236	-0.000000000165	-0.000000000041	-0.000000000205
1238.383838383839	0.000000000475	0.000021669038	0.000000882261	0.000019117739	0.000019117579	0.000021665101	0.000000000000	0.000000000000	-0.000000000141	-0.000000000035	-0.000000000176	-0.000000000123	-0.000000000030	-0.000000000153
1239.393939393939	0.000000000341	0.000021669168	0.000000882256	0.000019117744	0.000019117625	0.000021666238	0.000000000000	0.000000000000	-0.000000000105	-0.000000000026	-0.000000000131	-0.000000000091	-0.000000000022	-0.000000000114
1240.404040404040	0.000000000244	0.000021669261	0.000000882252	0.000019117748	0.000019117660	0.000021667084	0.000000000000	0.000000000000	-0.000000000078	-0.000000000019	-0.000000000097	-0.000000000068	-0.000000000017	-0.000000000084
1241.414141414142	0.000000000175	0.000021669327	0.000000882249	0.000019117751	0.000019117685	0.000021667712	0.000000000000	0.000000000000	-0.000000000058	-0.000000000014	-0.000000000072	-0.000000000050	-0.000000000012	-0.000000000063
1242.424242424242	0.000000000125	0.000021669375	0.000000882248	0.000019117752	0.000019117704	0.000021668177	0.000000000000	0.000000000000	-0.000000000043	-0.000000000011	-0.000000000054	-0.000000000037	-0.000000000009	-0.000000000046
1243.434343434343	0.000000000090	0.000021669409	0.000000882246	0.000019117754	0.000019117718	0.000021668522	0.000000000000	0.000000000000	-0.000000000032	-0.000000000008	-0.000000000040	-0.000000000028	-0.000000000007	-0.000000000034
1244.444444444445	0.000000000064	0.000021669434	0.000000882245	0.000019117755	0.000019117728	0.000021668778	0.000000000000	0.000000000000	-0.000000000024	-0.000000000006	-0.000000000029	-0.000000000020	-0.000000000005	-0.000000000025
1245.454545454545	0.000000000046	0.000021669451	0.000000882245	0.000019117755	0.000019117736	0.000021668966	0.000000000000	0.000000000000	-0.000000000017	-0.000000000004	-0.000000000022	-0.000000000015	-0.000000000004	-0.000000000019
1246.464646464647	0.000000000033	0.000021669464	0.000000882244	0.000019117756	0.000019117741	0.000021669106	0.000000000000	0.000000000000	-0.000000000013	-0.000000000003	-0.000000000016	-0.000000000011	-0.000000000003	-0.000000000014
1247.474747474748	0.000000000024	0.000021669473	0.000000882244	0.000019117756	0.000019117746	0.000021669209	0.000000000000	0.000000000000	-0.000000000009	-0.000000000002	-0.000000000012	-0.000000000008	-0.000000000002	-0.000000000010
1248.484848484848	0.000000000017	0.000021669479	0.000000882243	0.000019117757	0.000019117749	0.000021669285	0.000000000000	0.000000000000	-0.000000000007	-0.000000000002	-0.000000000009	-0.000000000006	-0.000000000001	-0.000000000008
1249.494949494950	0.000000000012	0.000021669484	0.000000882243	0.000019117757	0.000019117751	0.000021669341	0.000000000000	0.000000000000	-0.000000000005	-0.000000000001	-0.000000000006	-0.000000000004	-0.000000000001	-0.000000000006
1250.505050505051	0.000000000009	0.000021669487	0.000000882243	0.000019117757	0.000019117753	0.000021669382	0.000000000000	0.000000000000	-0.000000000004	-0.000000000001	-0.000000000005	-0.000000000003	-0.000000000001	-0.000000000004
1251.515151515152	0.000000000006	0.000021669490	0.000000882243	0.000019117757	0.000019117754	0.000021669412	0.000000000000	0.000000000000	-0.000000000003	-0.000000000001	-0.000000000003	-0.000000000002	-0.000000000001	-0.000000000003
1252.525252525253	0.000000000004	0.000021669491	0.000000882243	0.000019117757	0.000019117755	0.000021669434	0.000000000000	0.000000000000	-0.000000000002	-0.000000000001	-0.000000000003	-0.000000000002	-0.000000000000	-0.000000000002
1253.535353535354	0.000000000003	0.000021669492	0.000000882243	0.000019117757	0.000019117755	0.000021669451	0.000000000000	0.000000000000	-0.000000000001	-0.000000000000	-0.000000000002	-0.000000000001	-0.000000000000	-0.000000000002
1254.545454545455	0.000000000002	0.000021669493	0.000000882243	0.000019117757	0.000019117756	0.000021669463	0.000000000000	0.000000000000	-0.000000000001	-0.000000000000	-0.000000000001	-0.000000000001	-0.000000000000	-0.000000000001
1255.555555555556	0.000000000002	0.000021669494	0.000000882243	0.000019117757	0.000019117756	0.000021669471	0.000000000000	0.000000000000	-0.000000000001	-0.000000000000	-0.000000000001	-0.000000000001	-0.000000000000	-0.000000000001
1256.565656565657	0.000000000001	0.000021669494	0.000000882243	0.000019117757	0.000019117756	0.000021669478	0.000000000000	0.000000000000	-0.000000000001	-0.000000000000	-0.000000000001	-0.000000000001	-0.000000000000	-0.000000000001
1257.575757575758	0.000000000001	0.000021669495	0.000000882243	0.000019117757	0.000019117757	0.000021669483	0.000000000000	0.000000000000	-0.000000000000	-0.000000000000	-0.000000000001	-0.000000000000	-0.000000000000	-0.000000000000
1258.585858585859	0.000000000001	0.000021669495	0.000000882243	0.000019117757	0.000019117757	0.000021669486	0.000000000000	0.000000000000	-0.000000000000	-0.000000000000	-0.000000000000	-0.000000000000	-0.000000000000	-0.000000000000
1259.595959595960	0.000000000000	0.000021669495	0.000000882243	0.000019117757	0.000019117757	0.000021669489	0.000000000000	0.000000000000	-0.000000000000	-0.000000000000	-0.000000000000	-0.000000000000	-0.000000000000	-0.000000000000
1260.606060606061	0.000000000000	0.000021669495	0.000000882243	0.000019117757	0.000019117757	0.000021669490	0.000000000000	0.000000000000	-0.000000000000	-0.000000000000	-0.000000000000	-0.000000000000	-0.000000000000	-0.000000000000
1261.616161616162	0.000000000000	0.000021669495	0.000000882243	0.000019117757	0.000019117757	0.000021669492	0.000000000000	0.000000000000	-0.000000000000	-0.000000000000	-0.000000000000	-0.000000000000	-0.000000000000	-0.000000000000
1262.626262626263	0.000000000000	0.000021669495	0.000000882243	0.000019117757	0.000019117757	0.000021669493	0.000000000000	0.000000000000	-0.000000000000	-0.000000000000	-0.000000000000	-0.000000000000	-0.000000000000	-0.000000000000
1263.636363636364	0.000000000000	0.000021669495	0.000000882243	0.000019117757	0.000019117757	0.000021669494	0.000000000000	0.000000000000	-0.000000000000	-0.000000000000	-0.000000000000	-0.000000000000	-0.000000000000	-0.000000000000
1264.646464646465	0.000000000000	0.000021669495	0.000000882243	0.000019117757	0.000019117757	0.000021669494	0.000000000000	0.000000000000	-0.000000000000	-0.000000000000	-0.000000000000	-0.000000000000	-0.000000000000	-0.000000000000
1265.656565656566	0.000000000000	0.000021669495	0.000000882243	0.000019117757	0.000019117757	0.000021669495	0.000000000000	0.000000000000	-0.000000000000	-0.000000000000	-0.000000000000	-0.000000000000	-0.000000000000	-0.000000000000
1266.666666666667	0.000000000000	0.000021669496	0.000000882243	0.000019117757	0.000019117757	0.000021669495	0.000000000000	0.000000000000	-0.000000000000	-0.000000000000	-0.000000000000	-0.000000000000	-0.000000000000	-0.000000000000
1267.676767676768	0.000000000000	0.000021669496	0.000000882243	0.000019117757	0.000019117757	0.000021669495	0.000000000000	0.000000000000	-0.000000000000	-0.000000000000	-0.000000000000	-0.000000000000	-0.000000000000	-0.000000000000
1268.686868686869	0.000000000000	0.000021669496	0.000000882243	0.000019117757	0.000019117757	0.000021669495	0.000000000000	0.000000000000	-0.000000000000	-0.000000000000	-0.000000000000	-0.000000000000	-0.000000000000	-0.000000000000
1269.696969696970	0.000000000000	0.000021669496	0.000000882243	0.000019117757	0.000019117757	0.000021669495	0.000000000000	0.000000000000	-0.000000000000	-0.000000000000	-0.000000000000	-0.000000000000	-0.000000000000	-0.000000000000
1270.707070707071	0.000000000000	0.000021669496	0.000000882243	0.000019117757	0.000019117757	0.000021669495	0.000000000000	0.000000000000	-0.000000000000	-0.000000000000	-0.000000000000	-0.000000000000	-0.000000000000	-0.000000000000
1271.717171717172	0.000000000000	0.000021669496	0.000000882243	0.000019117757	0.000019117757	0.000021669495	0.000000000000	0.000000000000	-0.000000000000	-0.000000000000	-0.000000000000	-0.000000000000	-0.000000000000	-0.000000000000
1272.727272727273	0.000000000000	0.000021669496	0.000000882243	0.000019117757	0.000019117757	0.000021669495	0.000000000000	0.000000000000	-0.000000000000	-0.000000000000	-0.000000000000	-0.000000000000	-0.000000000000	-0.000000000000
1273.737373737374	0.000000000000	0.000021669496	0.000000882243	0.000019117757	0.000019117757	0.000021669495	0.000000000000	0.000000000000	-0.000000000000	-0.000000000000	-0.000000000000	-0.000000000000	-0.000000000000	-0.000000000000
1274.747474747475	0.000000000000	0.000021669496	0.000000882243	0.000019117757	0.000019117757	0.000021669495	0.000000000000	0.000000000000	-0.000000000000	-0.000000000000	-0.000000000000	-0.000000000000	-0.000000000000	-0.000000000000
1275.757575757576	0.000000000000	0.000021669496	0.000000882243	0.000019117757	0.000019117757	0.000021669496	0.000000000000	0.000000000000	-0.000000000000	-0.000000000000	-0.000000000000	-0.000000000000	-0.000000000000	-0.000000000000
1276.767676767677	0.000000000000	0.000021669496	0.000000882243	0.000019117757	0.000019117757	0.000021669496	0.000000000000	0.000000000000	-0.000000000000	-0.000000000000	-0.000000000000	-0.000000000000	-0.000000000000	-0.000000000000
1277.777777777778	0.000000000000	0.000021669496	0.000000882243	0.000019117757	0.000019117757	0.000021669496	0.000000000000	0.000000000000	-0.000000000000	-0.000000000000	-0.000000000000	-0.000000000000	-0.000000000000	-0.000000000000
1278.787878787879	0.000000000000	0.000021669496	0.000000882243	0.000019117757	0.000019117757	0.000021669496	0.000000000000	0.000000000000	-0.000000000000	-0.000000000000	-0.000000000000	-0.000000000000	-0.000000000000	-0.000000000000
1279.797979797980	0.000000000000	0.000021669496	0.000000882243	0.000019117757	0.000019117757	0.000021669496	0.000000000000	0.000000000000	-0.000000000000	-0.000000000000	-0.000000000000	-0.000000000000	-0.000000000000	-0.000000000000
1280.808080808081	0.000000000000	0.000021669496	0.000000882243	0.000019117757	0.000019117757	0.000021669496	0.000000000000	0.000000000000	-0.000000000000	-0.000000000000	-0.000000000000	-0.000000000000	-0.000000000000	-0.000000000000
1281.818181818182	0.000000000000	0.000021669496	0.000000882243	0.000019117757	0.000019117757	0.000021669496	0.000000000000	0.000000000000	-0.000000000000	-0.000000000000	-0.000000000000	-0.000000000000	-0.000000000000	-0.000000000000
1282.828282828283	0.000000000000	0.000021669496	0.000000882243	0.000019117757	0.000019117757	0.000021669496	0.000000000000	0.000000000000	-0.000000000000	-0.000000000000	-0.000000000000	-0.000000000000	-0.000000000000	-0.000000000000
1283.838383838384	0.000000000000	0.000021669496	0.000000882243	0.000019117757	0.000019117757	0.000021669496	0.000000000000	0.000000000000	-0.000000000000	-0.000000000000	-0.000000000000	-0.000000000000	-0.000000000000	-0.000000000000
1284.848484848485	0.000000000000	0.000021669496	0.000000882243	0.000019117757	0.000019117757	0.000021669496	0.000000000000	0.000000000000	-0.000000000000	-0.000000000000	-0.000000000000	-0.000000000000	-0.000000000000	-0.000000000000
1285.858585858586	0.000000000000	0.000021669496	0.000000882243	0.000019117757	0.000019117757	0.000021669496	0.000000000000	0.000000000000	-0.000000000000	-0.000000000000	-0.000000000000	-0.000000000000	-0.000000000000	-0.000000000000
1286.868686868687	0.000000000000	0.000021669496	0.000000882243	0.000019117757	0.000019117757	0.000021669496	0.000000000000	0.000000000000	-0.000000000000	-0.000000000000	-0.000000000000	-0.000000000000	-0.000000000000	-0.000000000000
1287.878787878788	0.000000000000	0.000021669496	0.000000882243	0.000019117757	0.000019117757	0.000021669496	0.000000000000	0.000000000000	-0.000000000000	-0.000000000000	-0.000000000000	-0.000000000000	-0.000000000000	-0.000000000000
1288.888888888889	0.000000000000	0.000021669496	0.000000882243	0.000019117757	0.000019117757	0.000021669496	0.000000000000	0.000000000000	-0.000000000000	-0.000000000000	-0.000000000000	-0.000000000000	-0.000000000000	-0.000000000000
1289.898989898990	0.000000000000	0.000021669496	0.000000882243	0.000019117757	0.000019117757	0.000021669496	0.000000000000	0.000000000000	-0.000000000000	-0.000000000000	-0.000000000000	-0.000000000000	-0.000000000000	-0.000000000000
1290.909090909091	0.000000000000	0.000021669496	0.000000882243	0.000019117757	0.000019117757	0.000021669496	0.000000000000	0.000000000000	-0.000000000000	-0.000000000000	-0.000000000000	-0.000000000000	-0.000000000000	-0.000000000000
1291.919191919192	0.000000000000	0.000021669496	0.000000882243	0.000019117757	0.000019117757	0.000021669496	0.000000000000	0.000000000000	-0.000000000000	-0.000000000000	-0.000000000000	-0.000000000000	-0.000000000000	-0.000000000000
1292.929292929293	0.000000000000	0.000021669496	0.000000882243	0.000019117757	0.000019117757	0.000021669496	0.000000000000	0.000000000000	-0.000000000000	-0.000000000000	-0.000000000000	-0.000000000000	-0.000000000000	-0.000000000000
1293.939393939394	0.000000000000	0.000021669496	0.000000882243	0.000019117757	0.000019117757	0.000021669496	0.000000000000	0.000000000000	-0.000000000000	-0.000000000000	-0.000000000000	-0.000000000000	-0.000000000000	-0.000000000000
1294.949494949495	0.000000000000	0.000021669496	0.000000882243	0.000019117757	0.000019117757	0.000021669496	0.000000000000	0.000000000000	-0.000000000000	-0.000000000000	-0.000000000000	-0.000000000000	-0.000000000000	-0.000000000000
1295.959595959596	0.000000000000	0.000021669496	0.000000882243	0.000019117757	0.000019117757	0.000021669496	0.000000000000	0.000000000000	-0.000000000000	-0.000000000000	-0.000000000000	-0.000000000000	-0.000000000000	-0.000000000000
1296.969696969697	0.000000000000	0.000021669496	0.000000882243	0.000019117757	0.000019117757	0.000021669496	0.000000000000	0.000000000000	-0.000000000000	-0.000000000000	-0.000000000000	-0.000000000000	-0.000000000000	-0.000000000000
1297.979797979798	0.000000000000	0.000021669496	0.000000882243	0.000019117757	0.000019117757	0.000021669496	0.000000000000	0.000000000000	-0.000000000000	-0.000000000000	-0.000000000000	-0.000000000000	-0.000000000000	-0.000000000000
1298.989898989899	0.000000000000	0.000021669496	0.000000882243	0.000019117757	0.000019117757	0.000021669496	0.000000000000	0.000000000000	-0.000000000000	-0.000000000000	-0.000000000000	-0.000000000000	-0.000000000000	-0.000000000000
1300.000000000000	0.000000000000	0.000021669496	0.000000882243	0.000019117757	0.000019117757	0.000021669496	0.000000000000	0.000000000000	-0.000000000000	-0.000000000000	-0.000000000000	-0.000000000000	-0.000000000000	-0.000000000000
1301.010101010101	0.000000000000	0.000021669496	0.000000882243	0.000019117757	0.000019117757	0.000021669496	0.000000000000	0.000000000000	-0.000000000000	-0.000000000000	-0.000000000000	-0.000000000000	-0.000000000000	-0.000000000000
1302.020202020202	0.000000000000	0.000021669496	0.000000882243	0.000019117757	0.000019117757	0.000021669496	0.000000000000	0.000000000000	-0.000000000000	-0.000000000000	-0.000000000000	-0.000000000000	-0.000000000000	-0.000000000000
1303.030303030303	0.000000000000	0.000021669496	0.000000882243	0.000019117757	0.000019117757	0.000021669496	0.000000000000	0.000000000000	-0.000000000000	-0.000000000000	-0.000000000000	-0.000000000000	-0.000000000000	-0.000000000000
1304.040404040404	0.000000000000	0.000021669496	0.000000882243	0.000019117757	0.000019117757	0.000021669496	0.000000000000	0.000000000000	-0.000000000000	-0.000000000000	-0.000000000000	-0.000000000000	-0.000000000000	-0.000000000000
1305.050505050505	0.000000000000	0.000021669496	0.000000882243	0.000019117757	0.000019117757	0.000021669496	0.000000000000	0.000000000000	-0.000000000000	-0.000000000000	-0.000000000000	-0.000000000000	-0.000000000000	-0.000000000000
1306.060606060606	0.000000000000	0.000021669496	0.000000882243	0.000019117757	0.000019117757	0.000021669496	0.000000000000	0.000000000000	-0.000000000000	-0.000000000000	-0.000000000000	-0.000000000000	-0.000000000000	-0.000000000000
1307.070707070707	0.000000000000	0.000021669496	0.000000882243	0.000019117757	0.000019117757	0.000021669496	0.000000000000	0.000000000000	-0.000000000000	-0.000000000000	-0.000000000000	-0.000000000000	-0.000000000000	-0.000000000000
1308.080808080808	0.000000000000	0.000021669496	0.000000882243	0.000019117757	0.000019117757	0.000021669496	0.000000000000	0.000000000000	-0.000000000000	-0.000000000000	-0.000000000000	-0.000000000000	-0.000000000000	-0.000000000000
1309.090909090909	0.000000000000	0.000021669496	0.000000882243	0.000019117757	0.000019117757	0.000021669496	0.000000000000	0.000000000000	-0.000000000000	-0.000000000000	-0.000000000000	-0.000000000000	-0.000000000000	-0.000000000000
1310.101010101010	0.000000000000	0.000021669496	0.000000882243	0.000019117757	0.000019117757	0.000021669496	0.000000000000	0.000000000000	-0.000000000000	-0.000000000000	-0.000000000000	-0.000000000000	-0.000000000000	-0.000000000000
1311.111111111111	0.000000000000	0.000021669496	0.000000882243	0.000019117757	0.000019117757	0.000021669496	0.000000000000	0.000000000000	-0.000000000000	-0.000000000000	-0.000000000000	-0.000000000000	-0.000000000000	-0.000000000000
1312.121212121212	0.000000000000	0.000021669496	0.000000882243	0.000019117757	0.000019117757	0.000021669496	0.000000000000	0.000000000000	-0.000000000000	-0.000000000000	-0.000000000000	-0.000000000000	-0.000000000000	-0.000000000000
1313.131313131313	0.000000000000	0.000021669496	0.000000882243	0.000019117757	0.000019117757	0.000021669496	0.000000000000	0.000000000000	-0.000000000000	-0.000000000000	-0.000000000000	-0.000000000000	-0.000000000000	-0.000000000000
1314.141414141414	0.000001979778	0.000022430970	0.000000854578	0.000019145422	0.000019122096	0.000021792452	0.000002768917	0.000000276892	-0.000000009879	-0.000000002800	-0.000000012679	-0.000000017883	-0.000000004895	-0.000000022779
1315.151515151515	0.000001415538	0.000022975490	0.000000834857	0.000019165143	0.000019131946	0.000022062237	0.000000000000	0.000000000000	-0.000000022429	-0.000000006143	-0.000000028572	-0.000000025451	-0.000000007002	-0.000000032452
1316.161616161616	0.000001012107	0.000023365358	0.000000821296	0.000019178704	0.000019143605	0.000022385388	0.000000000000	0.000000000000	-0.000000026547	-0.000000007358	-0.000000033905	-0.000000026910	-0.000000007513	-0.000000034423
1317.171717171717	0.000000723655	0.000023644376	0.000000811861	0.000019188139	0.000019155135	0.000022709680	0.000000000000	0.000000000000	-0.000000026254	-0.000000007384	-0.000000033639	-0.000000025303	-0.000000007166	-0.000000032469
1318.181818181818	0.000000517412	0.000023844002	0.000000805244	0.000019194756	0.000019165611	0.000023008266	0.000000000000	0.000000000000	-0.000000023854	-0.000000006799	-0.000000030652	-0.000000022344	-0.000000006407	-0.000000028751
1319.191919191919	0.000000369949	0.000023986799	0.000000800578	0.000019199422	0.000019174671	0.000023269483	0.000000000000	0.000000000000	-0.000000020630	-0.000000005948	-0.000000026578	-0.000000018976	-0.000000005499	-0.000000024475
1320.202020202020	0.000000264513	0.000024088931	0.000000797274	0.000019202726	0.000019182259	0.000023490392	0.000000000000	0.000000000000	-0.000000017277	-0.000000005030	-0.000000022307	-0.000000015691	-0.000000004589	-0.000000020280
1321.212121212121	0.000000189126	0.000024161972	0.000000794928	0.000019205072	0.000019188471	0.000023672757	0.000000000000	0.000000000000	-0.000000014144	-0.000000004152	-0.000000018297	-0.000000012728	-0.000000003751	-0.000000016478
1322.222222222222	0.000000135225	0.000024214204	0.000000793259	0.000019206741	0.000019193472	0.000023820609	0.000000000000	0.000000000000	-0.000000011387	-0.000000003367	-0.000000014753	-0.000000010173	-0.000000003018	-0.000000013191
1323.232323232323	0.000000096686	0.000024251554	0.000000792070	0.000019207930	0.000019197445	0.000023938808	0.000000000000	0.000000000000	-0.000000009048	-0.000000002691	-0.000000011740	-0.000000008038	-0.000000002398	-0.000000010436
1324.242424242424	0.000000069130	0.000024278262	0.000000791222	0.000019208778	0.000019200570	0.000024032249	0.000000000000	0.000000000000	-0.000000007116	-0.000000002128	-0.000000009243	-0.000000006293	-0.000000001886	-0.000000008179
1325.252525252525	0.000000049542	0.000024297248	0.000000790620	0.000019209380	0.000019202996	0.000024105111	0.000000000000	0.000000000000	-0.000000005523	-0.000000001659	-0.000000007182	-0.000000004894	-0.000000001473	-0.000000006368
1326.262626262626	0.000000035504	0.000024310855	0.000000790189	0.000019209811	0.000019204877	0.000024161813	0.000000000000	0.000000000000	-0.000000004282	-0.000000001291	-0.000000005573	-0.000000003783	-0.000000001143	-0.000000004926
1327.272727272727	0.000000025444	0.000024320607	0.000000789881	0.000019210119	0.000019206326	0.000024205664	0.000000000000	0.000000000000	-0.000000003300	-0.000000000998	-0.000000004299	-0.000000002908	-0.000000000881	-0.000000003789
1328.282828282828	0.000000018234	0.000024327596	0.000000789660	0.000019210340	0.000019207437	0.000024239394	0.000000000000	0.000000000000	-0.000000002531	-0.000000000768	-0.000000003299	-0.000000002225	-0.000000000676	-0.000000002902
1329.292929292929	0.000000013068	0.000024332604	0.000000789502	0.000019210498	0.000019208286	0.000024265218	0.000000000000	0.000000000000	-0.000000001933	-0.000000000588	-0.000000002521	-0.000000001696	-0.000000000517	-0.000000002213
1330.303030303030	0.000000009365	0.000024336194	0.000000789388	0.000019210612	0.000019208932	0.000024284908	0.000000000000	0.000000000000	-0.000000001470	-0.000000000448	-0.000000001918	-0.000000001288	-0.000000000393	-0.000000001681
1331.313131313131	0.000000006711	0.000024338766	0.000000789307	0.000019210693	0.000019209421	0.000024299867	0.000000000000	0.000000000000	-0.000000001115	-0.000000000341	-0.000000001455	-0.000000000975	-0.000000000298	-0.000000001273
1332.323232323232	0.000000004810	0.000024340609	0.000000789249	0.000019210751	0.000019209791	0.000024311195	0.000000000000	0.000000000000	-0.000000000842	-0.000000000258	-0.000000001100	-0.000000000736	-0.000000000226	-0.000000000961
1333.333333333333	0.000000003447	0.000024341930	0.000000789207	0.000019210793	0.000019210070	0.000024319749	0.000000000000	0.000000000000	-0.000000000635	-0.000000000195	-0.000000000830	-0.000000000554	-0.000000000170	-0.000000000724
1334.343434343434	0.000000002470	0.000024342877	0.000000789177	0.000019210823	0.000019210280	0.000024326192	0.000000000000	0.000000000000	-0.000000000478	-0.000000000147	-0.000000000624	-0.000000000416	-0.000000000128	-0.000000000544
1335.353535353535	0.000000001770	0.000024343556	0.000000789156	0.000019210844	0.000019210437	0.000024331032	0.000000000000	0.000000000000	-0.000000000358	-0.000000000110	-0.000000000469	-0.000000000312	-0.000000000096	-0.000000000408
1336.363636363636	0.000000001269	0.000024344042	0.000000789141	0.000019210859	0.000019210555	0.000024334662	0.000000000000	0.000000000000	-0.000000000268	-0.000000000083	-0.000000000351	-0.000000000233	-0.000000000072	-0.000000000305
1337.373737373737	0.000000000909	0.000024344391	0.000000789130	0.000019210870	0.000019210643	0.000024337377	0.000000000000	0.000000000000	-0.000000000201	-0.000000000062	-0.000000000262	-0.000000000174	-0.000000000054	-0.000000000228
1338.383838383839	0.000000000652	0.000024344640	0.000000789122	0.000019210878	0.000019210709	0.000024339406	0.000000000000	0.000000000000	-0.000000000150	-0.000000000046	-0.000000000196	-0.000000000130	-0.000000000040	-0.000000000170
1339.393939393939	0.000000000467	0.000024344819	0.000000789116	0.000019210884	0.000019210758	0.000024340919	0.000000000000	0.000000000000	-0.000000000111	-0.000000000034	-0.000000000146	-0.000000000097	-0.000000000030	-0.000000000127
1340.404040404040	0.000000000335	0.000024344947	0.000000789112	0.000019210888	0.000019210794	0.000024342045	0.000000000000	0.000000000000	-0.000000000083	-0.000000000026	-0.000000000109	-0.000000000072	-0.000000000022	-0.000000000094
1341.414141414142	0.000000000240	0.000024345039	0.000000789109	0.000019210891	0.000019210821	0.000024342883	0.000000000000	0.000000000000	-0.000000000062	-0.000000000019	-0.000000000081	-0.000000000053	-0.000000000017	-0.000000000070
1342.424242424242	0.000000000172	0.000024345105	0.000000789107	0.000019210893	0.000019210841	0.000024343505	0.000000000000	0.000000000000	-0.000000000046	-0.000000000014	-0.000000000060	-0.000000000040	-0.000000000012	-0.000000000052
1343.434343434343	0.000000000123	0.000024345152	0.000000789106	0.000019210894	0.000019210856	0.000024343966	0.000000000000	0.000000000000	-0.000000000034	-0.000000000011	-0.000000000044	-0.000000000029	-0.000000000009	-0.000000000038
1344.444444444445	0.000000000088	0.000024345186	0.000000789105	0.000019210895	0.000019210867	0.000024344308	0.000000000000	0.000000000000	-0.000000000025	-0.000000000008	-0.000000000033	-0.000000000022	-0.000000000007	-0.000000000028
1345.454545454545	0.000000000063	0.000024345211	0.000000789104	0.000019210896	0.000019210875	0.000024344561	0.000000000000	0.000000000000	-0.000000000019	-0.000000000006	-0.000000000024	-0.000000000016	-0.000000000005	-0.000000000021
1346.464646464647	0.000000000045	0.000024345228	0.000000789103	0.000019210897	0.000019210881	0.000024344748	0.000000000000	0.000000000000	-0.000000000014	-0.000000000004	-0.000000000018	-0.000000000012	-0.000000000004	-0.000000000016
1347.474747474748	0.000000000032	0.000024345240	0.000000789103	0.000019210897	0.000019210886	0.000024344886	0.000000000000	0.000000000000	-0.000000000010	-0.000000000003	-0.000000000013	-0.000000000009	-0.000000000003	-0.000000000011
1348.484848484848	0.000000000023	0.000024345249	0.000000789103	0.000019210897	0.000019210889	0.000024344988	0.000000000000	0.000000000000	-0.000000000007	-0.000000000002	-0.000000000010	-0.000000000006	-0.000000000002	-0.000000000008
1349.494949494950	0.000000000017	0.000024345256	0.000000789102	0.000019210898	0.000019210891	0.000024345063	0.000000000000	0.000000000000	-0.000000000005	-0.000000000002	-0.000000000007	-0.000000000005	-0.000000000001	-0.000000000006
1350.505050505051	0.000000000012	0.000024345260	0.000000789102	0.000019210898	0.000019210893	0.000024345118	0.000000000000	0.000000000000	-0.000000000004	-0.000000000001	-0.000000000005	-0.000000000003	-0.000000000001	-0.000000000005
1351.515151515152	0.000000000009	0.000024345264	0.000000789102	0.000019210898	0.000019210895	0.000024345159	0.000000000000	0.000000000000	-0.000000000003	-0.000000000001	-0.000000000004	-0.000000000003	-0.000000000001	-0.000000000003
1352.525252525253	0.000000000006	0.000024345266	0.000000789102	0.000019210898	0.000019210896	0.000024345189	0.000000000000	0.000000000000	-0.000000000002	-0.000000000001	-0.000000000003	-0.000000000002	-0.000000000001	-0.000000000002
1353.535353535354	0.000000000004	0.000024345268	0.000000789102	0.000019210898	0.000019210896	0.000024345211	0.000000000000	0.000000000000	-0.000000000002	-0.000000000001	-0.000000000002	-0.000000000001	-0.000000000000	-0.000000000002
1354.545454545455	0.000000000003	0.000024345269	0.000000789102	0.000019210898	0.000019210897	0.000024345227	0.000000000000	0.000000000000	-0.000000000001	-0.000000000000	-0.000000000002	-0.000000000001	-0.000000000000	-0.000000000001
1355.555555555556	0.000000000002	0.000024345270	0.000000789102	0.000019210898	0.000019210897	0.000024345239	0.000000000000	0.000000000000	-0.000000000001	-0.000000000000	-0.000000000001	-0.000000000001	-0.000000000000	-0.000000000001
1356.565656565657	0.000000000002	0.000024345270	0.000000789102	0.000019210898	0.000019210897	0.000024345248	0.000000000000	0.000000000000	-0.000000000001	-0.000000000000	-0.000000000001	-0.000000000001	-0.000000000000	-0.000000000001
1357.575757575758	0.000000000001	0.000024345271	0.000000789102	0.000019210898	0.000019210898	0.000024345254	0.000000000000	0.000000000000	-0.000000000000	-0.000000000000	-0.000000000001	-0.000000000000	-0.000000000000	-0.000000000001
1358.585858585859	0.000000000001	0.000024345271	0.000000789102	0.000019210898	0.000019210898	0.000024345259	0.000000000000	0.000000000000	-0.000000000000	-0.000000000000	-0.000000000000	-0.000000000000	-0.000000000000	-0.000000000000
1359.595959595960	0.000000000001	0.000024345271	0.000000789102	0.000019210898	0.000019210898	0.000024345263	0.000000000000	0.000000000000	-0.000000000000	-0.000000000000	-0.000000000000	-0.000000000000	-0.000000000000	-0.000000000000
1360.606060606061	0.000000000000	0.000024345271	0.000000789102	0.000019210898	0.000019210898	0.000024345265	0.000000000000	0.000000000000	-0.000000000000	-0.000000000000	-0.000000000000	-0.000000000000	-0.000000000000	-0.000000000000
1361.616161616162	0.000000000000	0.000024345272	0.000000789102	0.000019210898	0.000019210898	0.000024345267	0.000000000000	0.000000000000	-0.000000000000	-0.000000000000	-0.000000000000	-0.000000000000	-0.000000000000	-0.000000000000
1362.626262626263	0.000000000000	0.000024345272	0.000000789102	0.000019210898	0.000019210898	0.000024345268	0.000000000000	0.000000000000	-0.000000000000	-0.000000000000	-0.000000000000	-0.000000000000	-0.000000000000	-0.000000000000
1363.636363636364	0.000000000000	0.000024345272	0.000000789102	0.000019210898	0.000019210898	0.000024345269	0.000000000000	0.000000000000	-0.000000000000	-0.000000000000	-0.000000000000	-0.000000000000	-0.000000000000	-0.000000000000
1364.646464646465	0.000000000000	0.000024345272	0.000000789102	0.000019210898	0.000019210898	0.000024345270	0.000000000000	0.000000000000	-0.000000000000	-0.000000000000	-0.000000000000	-0.000000000000	-0.000000000000	-0.000000000000
1365.656565656566	0.000000000000	0.000024345272	0.000000789102	0.000019210898	0.000019210898	0.000024345270	0.000000000000	0.000000000000	-0.000000000000	-0.000000000000	-0.000000000000	-0.000000000000	-0.000000000000	-0.000000000000
1366.666666666667	0.000000000000	0.000024345272	0.000000789102	0.000019210898	0.000019210898	0.000024345271	0.000000000000	0.000000000000	-0.000000000000	-0.000000000000	-0.000000000000	-0.000000000000	-0.000000000000	-0.000000000000
1367.676767676768	0.000000000000	0.000024345272	0.000000789102	0.000019210898	0.000019210898	0.000024345271	0.000000000000	0.000000000000	-0.000000000000	-0.000000000000	-0.000000000000	-0.000000000000	-0.000000000000	-0.000000000000
1368.686868686869	0.000000000000	0.000024345272	0.000000789102	0.000019210898	0.000019210898	0.000024345271	0.000000000000	0.000000000000	-0.000000000000	-0.000000000000	-0.000000000000	-0.000000000000	-0.000000000000	-0.000000000000
1369.696969696970	0.000000000000	0.000024345272	0.000000789102	0.000019210898	0.000019210898	0.000024345271	0.000000000000	0.000000000000	-0.000000000000	-0.000000000000	-0.000000000000	-0.000000000000	-0.000000000000	-0.000000000000
1370.707070707071	0.000000000000	0.000024345272	0.000000789102	0.000019210898	0.000019210898	0.000024345272	0.000000000000	0.000000000000	-0.000000000000	-0.000000000000	-0.000000000000	-0.000000000000	-0.000000000000	-0.000000000000
1371.717171717172	0.000000000000	0.000024345272	0.000000789102	0.000019210898	0.000019210898	0.000024345272	0.000000000000	0.000000000000	-0.000000000000	-0.000000000000	-0.000000000000	-0.000000000000	-0.000000000000	-0.000000000000
1372.727272727273	0.000000000000	0.000024345272	0.000000789102	0.000019210898	0.000019210898	0.000024345272	0.000000000000	0.000000000000	-0.000000000000	-0.000000000000	-0.000000000000	-0.000000000000	-0.000000000000	-0.000000000000
1373.737373737374	0.000000000000	0.000024345272	0.000000789102	0.000019210898	0.000019210898	0.000024345272	0.000000000000	0.000000000000	-0.000000000000	-0.000000000000	-0.000000000000	-0.000000000000	-0.000000000000	-0.000000000000
1374.747474747475	0.000000000000	0.000024345272	0.000000789102	0.000019210898	0.000019210898	0.000024345272	0.000000000000	0.000000000000	-0.000000000000	-0.000000000000	-0.000000000000	-0.000000000000	-0.000000000000	-0.000000000000
1375.757575757576	0.000000000000	0.000024345272	0.000000789102	0.000019210898	0.000019210898	0.000024345272	0.000000000000	0.000000000000	-0.000000000000	-0.000000000000	-0.000000000000	-0.000000000000	-0.000000000000	-0.000000000000
1376.767676767677	0.000000000000	0.000024345272	0.000000789102	0.000019210898	0.000019210898	0.000024345272	0.000000000000	0.000000000000	-0.000000000000	-0.000000000000	-0.000000000000	-0.000000000000	-0.000000000000	-0.000000000000
1377.777777777778	0.000000000000	0.000024345272	0.000000789102	0.000019210898	0.000019210898	0.000024345272	0.000000000000	0.000000000000	-0.000000000000	-0.000000000000	-0.000000000000	-0.000000000000	-0.000000000000	-0.000000000000
1378.787878787879	0.000000000000	0.000024345272	0.000000789102	0.000019210898	0.000019210898	0.000024345272	0.000000000000	0.000000000000	-0.000000000000	-0.000000000000	-0.000000000000	-0.000000000000	-0.000000000000	-0.000000000000
1379.797979797980	0.000000000000	0.000024345272	0.000000789102	0.000019210898	0.000019210898	0.000024345272	0.000000000000	0.000000000000	-0.000000000000	-0.000000000000	-0.000000000000	-0.000000000000	-0.000000000000	-0.000000000000
1380.808080808081	0.000000000000	0.000024345272	0.000000789102	0.000019210898	0.000019210898	0.000024345272	0.000000000000	0.000000000000	-0.000000000000	-0.000000000000	-0.000000000000	-0.000000000000	-0.000000000000	-0.000000000000
1381.818181818182	0.000000000000	0.000024345272	0.000000789102	0.000019210898	0.000019210898	0.000024345272	0.000000000000	0.000000000000	-0.000000000000	-0.000000000000	-0.000000000000	-0.000000000000	-0.000000000000	-0.000000000000
1382.828282828283	0.000000000000	0.000024345272	0.000000789102	0.000019210898	0.000019210898	0.000024345272	0.000000000000	0.000000000000	-0.000000000000	-0.000000000000	-0.000000000000	-0.000000000000	-0.000000000000	-0.000000000000
1383.838383838384	0.000000000000	0.000024345272	0.000000789102	0.000019210898	0.000019210898	0.000024345272	0.000000000000	0.000000000000	-0.000000000000	-0.000000000000	-0.000000000000	-0.000000000000	-0.000000000000	-0.000000000000
1384.848484848485	0.000000000000	0.000024345272	0.000000789102	0.000019210898	0.000019210898	0.000024345272	0.000000000000	0.000000000000	-0.000000000000	-0.000000000000	-0.000000000000	-0.000000000000	-0.000000000000	-0.000000000000
1385.858585858586	0.000000000000	0.000024345272	0.000000789102	0.000019210898	0.000019210898	0.000024345272	0.000000000000	0.000000000000	-0.000000000000	-0.000000000000	-0.000000000000	-0.000000000000	-0.000000000000	-0.000000000000
1386.868686868687	0.000000000000	0.000024345272	0.000000789102	0.000019210898	0.000019210898	0.000024345272	0.000000000000	0.000000000000	-0.000000000000	-0.000000000000	-0.000000000000	-0.000000000000	-0.000000000000	-0.000000000000
1387.878787878788	0.000000000000	0.000024345272	0.000000789102	0.000019210898	0.000019210898	0.000024345272	0.000000000000	0.000000000000	-0.000000000000	-0.000000000000	-0.000000000000	-0.000000000000	-0.000000000000	-0.000000000000
1388.888888888889	0.000000000000	0.000024345272	0.000000789102	0.000019210898	0.000019210898	0.000024345272	0.000000000000	0.000000000000	-0.000000000000	-0.000000000000	-0.000000000000	-0.000000000000	-0.000000000000	-0.000000000000
1389.898989898990	0.000000000000	0.000024345272	0.000000789102	0.000019210898	0.000019210898	0.000024345272	0.000000000000	0.000000000000	-0.000000000000	-0.000000000000	-0.000000000000	-0.000000000000	-0.000000000000	-0.000000000000
1390.909090909091	0.000000000000	0.000024345272	0.000000789102	0.000019210898	0.000019210898	0.000024345272	0.000000000000	0.000000000000	-0.000000000000	-0.000000000000	-0.000000000000	-0.000000000000	-0.000000000000	-0.000000000000
1391.919191919192	0.000000000000	0.000024345272	0.000000789102	0.000019210898	0.000019210898	0.000024345272	0.000000000000	0.000000000000	-0.000000000000	-0.000000000000	-0.000000000000	-0.000000000000	-0.000000000000	-0.000000000000
1392.929292929293	0.000000000000	0.000024345272	0.000000789102	0.000019210898	0.000019210898	0.000024345272	0.000000000000	0.000000000000	-0.000000000000	-0.000000000000	-0.000000000000	-0.000000000000	-0.000000000000	-0.000000000000
1393.939393939394	0.000000000000	0.000024345272	0.000000789102	0.000019210898	0.000019210898	0.000024345272	0.000000000000	0.000000000000	-0.000000000000	-0.000000000000	-0.000000000000	-0.000000000000	-0.000000000000	-0.000000000000
1394.949494949495	0.000000000000	0.000024345272	0.000000789102	0.000019210898	0.000019210898	0.000024345272	0.000000000000	0.000000000000	-0.000000000000	-0.000000000000	-0.000000000000	-0.000000000000	-0.000000000000	-0.000000000000
1395.959595959596	0.000000000000	0.000024345272	0.000000789102	0.000019210898	0.000019210898	0.000024345272	0.000000000000	0.000000000000	-0.000000000000	-0.000000000000	-0.000000000000	-0.000000000000	-0.000000000000	-0.000000000000
1396.969696969697	0.000000000000	0.000024345272	0.000000789102	0.000019210898	0.000019210898	0.000024345272	0.000000000000	0.000000000000	-0.000000000000	-0.000000000000	-0.000000000000	-0.000000000000	-0.000000000000	-0.000000000000
1397.979797979798	0.000000000000	0.000024345272	0.000000789102	0.000019210898	0.000019210898	0.000024345272	0.000000000000	0.000000000000	-0.000000000000	-0.000000000000	-0.000000000000	-0.000000000000	-0.000000000000	-0.000000000000
1398.989898989899	0.000000000000	0.000024345272	0.000000789102	0.000019210898	0.000019210898	0.000024345272	0.000000000000	0.000000000000	-0.000000000000	-0.000000000000	-0.000000000000	-0.000000000000	-0.000000000000	-0.000000000000
1400.000000000000	0.000000000000	0.000024345272	0.000000789102	0.000019210898	0.000019210898	0.000024345272	0.000000000000	0.000000000000	-0.000000000000	-0.000000000000	-0.000000000000	-0.000000000000	-0.000000000000	-0.000000000000
1401.010101010101	0.000000000000	0.000024345272	0.000000789102	0.000019210898	0.000019210898	0.000024345272	0.000000000000	0.000000000000	-0.000000000000	-0.000000000000	-0.000000000000	-0.000000000000	-0.000000000000	-0.000000000000
1402.020202020202	0.000000000000	0.000024345272	0.000000789102	0.000019210898	0.000019210898	0.000024345272	0.000000000000	0.000000000000	-0.000000000000	-0.000000000000	-0.000000000000	-0.000000000000	-0.000000000000	-0.000000000000
1403.030303030303	0.000000000000	0.000024345272	0.000000789102	0.000019210898	0.000019210898	0.000024345272	0.000000000000	0.000000000000	-0.000000000000	-0.000000000000	-0.000000000000	-0.000000000000	-0.000000000000	-0.000000000000
1404.040404040404	0.000000000000	0.000024345272	0.000000789102	0.000019210898	0.000019210898	0.000024345272	0.000000000000	0.000000000000	-0.000000000000	-0.000000000000	-0.000000000000	-0.000000000000	-0.000000000000	-0.000000000000
1405.050505050505	0.000000000000	0.000024345272	0.000000789102	0.000019210898	0.000019210898	0.000024345272	0.000000000000	0.000000000000	-0.000000000000	-0.000000000000	-0.000000000000	-0.000000000000	-0.000000000000	-0.000000000000
1406.060606060606	0.000000000000	0.000024345272	0.000000789102	0.000019210898	0.000019210898	0.000024345272	0.000000000000	0.000000000000	-0.000000000000	-0.000000000000	-0.000000000000	-0.000000000000	-0.000000000000	-0.000000000000
1407.070707070707	0.000000000000	0.000024345272	0.000000789102	0.000019210898	0.000019210898	0.000024345272	0.000000000000	0.000000000000	-0.000000000000	-0.000000000000	-0.000000000000	-0.000000000000	-0.000000000000	-0.000000000000
1408.080808080808	0.000000000000	0.000024345272	0.000000789102	0.000019210898	0.000019210898	0.000024345272	0.000000000000	0.000000000000	-0.000000000000	-0.000000000000	-0.000000000000	-0.000000000000	-0.000000000000	-0.000000000000
1409.090909090909	0.000000000000	0.000024345272	0.000000789102	0.000019210898	0.000019210898	0.000024345272	0.000000000000	0.000000000000	-0.000000000000	-0.000000000000	-0.000000000000	-0.000000000000	-0.000000000000	-0.000000000000
1410.101010101010	0.000000000000	0.000024345272	0.000000789102	0.000019210898	0.000019210898	0.000024345272	0.000000000000	0.000000000000	-0.000000000000	-0.000000000000	-0.000000000000	-0.000000000000	-0.000000000000	-0.000000000000
1411.111111111111	0.000000000000	0.000024345272	0.000000789102	0.000019210898	0.000019210898	0.000024345272	0.000000000000	0.000000000000	-0.000000000000	-0.000000000000	-0.000000000000	-0.000000000000	-0.000000000000	-0.000000000000
1412.121212121212	0.000000000000	0.000024345272	0.000000789102	0.000019210898	0.000019210898	0.000024345272	0.000000000000	0.000000000000	-0.000000000000	-0.000000000000	-0.000000000000	-0.000000000000	-0.000000000000	-0.000000000000
1413.131313131313	0.000000000000	0.000024345272	0.000000789102	0.000019210898	0.000019210898	0.000024345272	0.000000000000	0.000000000000	-0.000000000000	-0.000000000000	-0.000000000000	-0.000000000000	-0.000000000000	-0.000000000000
1414.141414141414	0.000000000000	0.000024345272	0.000000789102	0.000019210898	0.000019210898	0.000024345272	0.000000000000	0.000000000000	-0.000000000000	-0.000000000000	-0.000000000000	-0.000000000000	-0.000000000000	-0.000000000000
1415.151515151515	0.000001945347	0.000025098629	0.000000767043	0.000019232957	0.000019214367	0.000024466884	0.000002720762	0.000000272076	-0.000000007898	-0.000000002769	-0.000000010667	-0.000000014252	-0.000000004843	-0.000000019096
1416.161616161616	0.000001390920	0.000025637323	0.000000751310	0.000019248690	0.000019222218	0.000024733805	0.000000000000	0.000000000000	-0.000000017877	-0.000000006078	-0.000000023955	-0.000000020295	-0.000000006927	-0.000000027222
1417.171717171717	0.000000994505	0.000026022872	0.000000740445	0.000019259555	0.000019231522	0.000025053488	0.000000000000	0.000000000000	-0.000000021186	-0.000000007279	-0.000000028465	-0.000000021492	-0.000000007432	-0.000000028923
1418.181818181818	0.000000711070	0.000026298727	0.000000732865	0.000019267135	0.000019240738	0.000025374254	0.000000000000	0.000000000000	-0.000000020984	-0.000000007304	-0.000000028288	-0.000000020238	-0.000000007088	-0.000000027325
1419.191919191919	0.000000508414	0.000026496057	0.000000727538	0.000019272462	0.000019249122	0.000025669557	0.000000000000	0.000000000000	-0.000000019091	-0.000000006724	-0.000000025815	-0.000000017894	-0.000000006336	-0.000000024230
1420.202020202020	0.000000363515	0.000026637193	0.000000723776	0.000019276224	0.000019256382	0.000025927874	0.000000000000	0.000000000000	-0.000000016530	-0.000000005882	-0.000000022412	-0.000000015212	-0.000000005438	-0.000000020651
1421.212121212121	0.000000259913	0.000026738129	0.000000721109	0.000019278891	0.000019262468	0.000026146311	0.000000000000	0.000000000000	-0.000000013857	-0.000000004974	-0.000000018831	-0.000000012591	-0.000000004537	-0.000000017128
1422.222222222222	0.000000185837	0.000026810310	0.000000719215	0.000019280785	0.000019267454	0.000026326622	0.000000000000	0.000000000000	-0.000000011354	-0.000000004106	-0.000000015460	-0.000000010221	-0.000000003708	-0.000000013929
1423.232323232323	0.000000132873	0.000026861925	0.000000717866	0.000019282134	0.000019271471	0.000026472799	0.000000000000	0.000000000000	-0.000000009147	-0.000000003328	-0.000000012475	-0.000000008175	-0.000000002983	-0.000000011158
1424.242424242424	0.000000095004	0.000026898833	0.000000716905	0.000019283095	0.000019274665	0.000026589654	0.000000000000	0.000000000000	-0.000000007273	-0.000000002661	-0.000000009934	-0.000000006463	-0.000000002370	-0.000000008833
1425.252525252525	0.000000067928	0.000026925223	0.000000716219	0.000019283781	0.000019277178	0.000026682027	0.000000000000	0.000000000000	-0.000000005723	-0.000000002103	-0.000000007826	-0.000000005062	-0.000000001865	-0.000000006927
1426.262626262626	0.000000048680	0.000026943984	0.000000715732	0.000019284268	0.000019279130	0.000026754053	0.000000000000	0.000000000000	-0.000000004444	-0.000000001640	-0.000000006084	-0.000000003939	-0.000000001456	-0.000000005395
1427.272727272727	0.000000034887	0.000026957430	0.000000715384	0.000019284616	0.000019280644	0.000026810103	0.000000000000	0.000000000000	-0.000000003447	-0.000000001276	-0.000000004723	-0.000000003045	-0.000000001130	-0.000000004175
1428.282828282828	0.000000025001	0.000026967065	0.000000715134	0.000019284866	0.000019281811	0.000026853449	0.000000000000	0.000000000000	-0.000000002657	-0.000000000987	-0.000000003644	-0.000000002342	-0.000000000871	-0.000000003213
1429.292929292929	0.000000017917	0.000026973971	0.000000714956	0.000019285044	0.000019282706	0.000026886789	0.000000000000	0.000000000000	-0.000000002039	-0.000000000759	-0.000000002798	-0.000000001793	-0.000000000668	-0.000000002461
1430.303030303030	0.000000012840	0.000026978920	0.000000714828	0.000019285172	0.000019283390	0.000026912314	0.000000000000	0.000000000000	-0.000000001557	-0.000000000581	-0.000000002138	-0.000000001367	-0.000000000511	-0.000000001877
1431.313131313131	0.000000009202	0.000026982466	0.000000714736	0.000019285264	0.000019283910	0.000026931776	0.000000000000	0.000000000000	-0.000000001185	-0.000000000443	-0.000000001628	-0.000000001038	-0.000000000389	-0.000000001427
1432.323232323232	0.000000006595	0.000026985008	0.000000714670	0.000019285330	0.000019284305	0.000026946561	0.000000000000	0.000000000000	-0.000000000898	-0.000000000337	-0.000000001235	-0.000000000786	-0.000000000295	-0.000000001081
1433.333333333333	0.000000004726	0.000026986830	0.000000714623	0.000019285377	0.000019284603	0.000026957758	0.000000000000	0.000000000000	-0.000000000679	-0.000000000255	-0.000000000934	-0.000000000593	-0.000000000223	-0.000000000816
1434.343434343434	0.000000003387	0.000026988135	0.000000714590	0.000019285410	0.000019284828	0.000026966212	0.000000000000	0.000000000000	-0.000000000512	-0.000000000193	-0.000000000705	-0.000000000447	-0.000000000168	-0.000000000615
1435.353535353535	0.000000002427	0.000026989070	0.000000714565	0.000019285435	0.000019284997	0.000026972579	0.000000000000	0.000000000000	-0.000000000385	-0.000000000145	-0.000000000530	-0.000000000336	-0.000000000126	-0.000000000462
1436.363636363636	0.000000001739	0.000026989741	0.000000714548	0.000019285452	0.000019285124	0.000026977364	0.000000000000	0.000000000000	-0.000000000289	-0.000000000109	-0.000000000398	-0.000000000252	-0.000000000095	-0.000000000346
1437.373737373737	0.000000001247	0.000026990221	0.000000714536	0.000019285464	0.000019285219	0.000026980951	0.000000000000	0.000000000000	-0.000000000216	-0.000000000082	-0.000000000298	-0.000000000188	-0.000000000071	-0.000000000259
1438.383838383839	0.000000000893	0.000026990566	0.000000714527	0.000019285473	0.000019285290	0.000026983635	0.000000000000	0.000000000000	-0.000000000162	-0.000000000061	-0.000000000223	-0.000000000141	-0.000000000053	-0.000000000194
1439.393939393939	0.000000000640	0.000026990812	0.000000714520	0.000019285480	0.000019285343	0.000026985640	0.000000000000	0.000000000000	-0.000000000121	-0.000000000046	-0.000000000166	-0.000000000105	-0.000000000040	-0.000000000144
1440.404040404040	0.000000000459	0.000026990989	0.000000714516	0.000019285484	0.000019285382	0.000026987135	0.000000000000	0.000000000000	-0.000000000090	-0.000000000034	-0.000000000124	-0.000000000078	-0.000000000030	-0.000000000108
1441.414141414142	0.000000000329	0.000026991116	0.000000714513	0.000019285487	0.000019285412	0.000026988248	0.000000000000	0.000000000000	-0.000000000067	-0.000000000025	-0.000000000092	-0.000000000058	-0.000000000022	-0.000000000080
1442.424242424242	0.000000000236	0.000026991207	0.000000714510	0.000019285490	0.000019285434	0.000026989076	0.000000000000	0.000000000000	-0.000000000050	-0.000000000019	-0.000000000069	-0.000000000043	-0.000000000016	-0.000000000059
1443.434343434343	0.000000000169	0.000026991272	0.000000714508	0.000019285492	0.000019285450	0.000026989690	0.000000000000	0.000000000000	-0.000000000037	-0.000000000014	-0.000000000051	-0.000000000032	-0.000000000012	-0.000000000044
1444.444444444445	0.000000000121	0.000026991319	0.000000714507	0.000019285493	0.000019285462	0.000026990146	0.000000000000	0.000000000000	-0.000000000027	-0.000000000010	-0.000000000038	-0.000000000024	-0.000000000009	-0.000000000033
1445.454545454545	0.000000000087	0.000026991352	0.000000714506	0.000019285494	0.000019285471	0.000026990484	0.000000000000	0.000000000000	-0.000000000020	-0.000000000008	-0.000000000028	-0.000000000018	-0.000000000007	-0.000000000024
1446.464646464647	0.000000000062	0.000026991376	0.000000714506	0.000019285494	0.000019285477	0.000026990734	0.000000000000	0.000000000000	-0.000000000015	-0.000000000006	-0.000000000021	-0.000000000013	-0.000000000005	-0.000000000018
1447.474747474748	0.000000000045	0.000026991393	0.000000714505	0.000019285495	0.000019285482	0.000026990919	0.000000000000	0.000000000000	-0.000000000011	-0.000000000004	-0.000000000015	-0.000000000010	-0.000000000004	-0.000000000013
1448.484848484848	0.000000000032	0.000026991405	0.000000714505	0.000019285495	0.000019285486	0.000026991055	0.000000000000	0.000000000000	-0.000000000008	-0.000000000003	-0.000000000011	-0.000000000007	-0.000000000003	-0.000000000010
1449.494949494950	0.000000000023	0.000026991414	0.000000714505	0.000019285495	0.000019285488	0.000026991156	0.000000000000	0.000000000000	-0.000000000006	-0.000000000002	-0.000000000008	-0.000000000005	-0.000000000002	-0.000000000007
1450.505050505051	0.000000000016	0.000026991421	0.000000714505	0.000019285495	0.000019285490	0.000026991230	0.000000000000	0.000000000000	-0.000000000004	-0.000000000002	-0.000000000006	-0.000000000004	-0.000000000001	-0.000000000005
1451.515151515152	0.000000000012	0.000026991425	0.000000714505	0.000019285495	0.000019285492	0.000026991285	0.000000000000	0.000000000000	-0.000000000003	-0.000000000001	-0.000000000005	-0.000000000003	-0.000000000001	-0.000000000004
1452.525252525253	0.000000000008	0.000026991428	0.000000714504	0.000019285496	0.000019285493	0.000026991325	0.000000000000	0.000000000000	-0.000000000002	-0.000000000001	-0.000000000003	-0.000000000002	-0.000000000001	-0.000000000003
1453.535353535354	0.000000000006	0.000026991431	0.000000714504	0.000019285496	0.000019285494	0.000026991355	0.000000000000	0.000000000000	-0.000000000002	-0.000000000001	-0.000000000002	-0.000000000002	-0.000000000001	-0.000000000002
1454.545454545455	0.000000000004	0.000026991432	0.000000714504	0.000019285496	0.000019285494	0.000026991377	0.000000000000	0.000000000000	-0.000000000001	-0.000000000000	-0.000000000002	-0.000000000001	-0.000000000000	-0.000000000002
1455.555555555556	0.000000000003	0.000026991434	0.000000714504	0.000019285496	0.000019285495	0.000026991393	0.000000000000	0.000000000000	-0.000000000001	-0.000000000000	-0.000000000001	-0.000000000001	-0.000000000000	-0.000000000001
1456.565656565657	0.000000000002	0.000026991434	0.000000714504	0.000019285496	0.000019285495	0.000026991404	0.000000000000	0.000000000000	-0.000000000001	-0.000000000000	-0.000000000001	-0.000000000001	-0.000000000000	-0.000000000001
1457.575757575758	0.000000000002	0.000026991435	0.000000714504	0.000019285496	0.000019285495	0.000026991413	0.000000000000	0.000000000000	-0.000000000001	-0.000000000000	-0.000000000001	-0.000000000000	-0.000000000000	-0.000000000001
1458.585858585859	0.000000000001	0.000026991435	0.000000714504	0.000019285496	0.000019285495	0.000026991419	0.000000000000	0.000000000000	-0.000000000000	-0.000000000000	-0.000000000001	-0.000000000000	-0.000000000000	-0.000000000000
1459.595959595960	0.000000000001	0.000026991436	0.000000714504	0.000019285496	0.000019285495	0.000026991424	0.000000000000	0.000000000000	-0.000000000000	-0.000000000000	-0.000000000000	-0.000000000000	-0.000000000000	-0.000000000000
1460.606060606061	0.000000000001	0.000026991436	0.000000714504	0.000019285496	0.000019285496	0.000026991427	0.000000000000	0.000000000000	-0.000000000000	-0.000000000000	-0.000000000000	-0.000000000000	-0.000000000000	-0.000000000000
1461.616161616162	0.000000000000	0.000026991436	0.000000714504	0.000019285496	0.000019285496	0.000026991430	0.000000000000	0.000000000000	-0.000000000000	-0.000000000000	-0.000000000000	-0.000000000000	-0.000000000000	-0.000000000000
1462.626262626263	0.000000000000	0.000026991436	0.000000714504	0.000019285496	0.000019285496	0.000026991432	0.000000000000	0.000000000000	-0.000000000000	-0.000000000000	-0.000000000000	-0.000000000000	-0.000000000000	-0.000000000000
1463.636363636364	0.000000000000	0.000026991436	0.000000714504	0.000019285496	0.000019285496	0.000026991433	0.000000000000	0.000000000000	-0.000000000000	-0.000000000000	-0.000000000000	-0.000000000000	-0.000000000000	-0.000000000000
1464.646464646465	0.000000000000	0.000026991436	0.000000714504	0.000019285496	0.000019285496	0.000026991434	0.000000000000	0.000000000000	-0.000000000000	-0.000000000000	-0.000000000000	-0.000000000000	-0.000000000000	-0.000000000000
1465.656565656566	0.000000000000	0.000026991436	0.000000714504	0.000019285496	0.000019285496	0.000026991435	0.000000000000	0.000000000000	-0.000000000000	-0.000000000000	-0.000000000000	-0.000000000000	-0.000000000000	-0.000000000000
1466.666666666667	0.000000000000	0.000026991436	0.000000714504	0.000019285496	0.000019285496	0.000026991435	0.000000000000	0.000000000000	-0.000000000000	-0.000000000000	-0.000000000000	-0.000000000000	-0.000000000000	-0.000000000000
1467.676767676768	0.000000000000	0.000026991437	0.000000714504	0.000019285496	0.000019285496	0.000026991436	0.000000000000	0.000000000000	-0.000000000000	-0.000000000000	-0.000000000000	-0.000000000000	-0.000000000000	-0.000000000000
1468.686868686869	0.000000000000	0.000026991437	0.000000714504	0.000019285496	0.000019285496	0.000026991436	0.000000000000	0.000000000000	-0.000000000000	-0.000000000000	-0.000000000000	-0.000000000000	-0.000000000000	-0.000000000000
1469.696969696970	0.000000000000	0.000026991437	0.000000714504	0.000019285496	0.000019285496	0.000026991436	0.000000000000	0.000000000000	-0.000000000000	-0.000000000000	-0.000000000000	-0.000000000000	-0.000000000000	-0.000000000000
1470.707070707071	0.000000000000	0.000026991437	0.000000714504	0.000019285496	0.000019285496	0.000026991436	0.000000000000	0.000000000000	-0.000000000000	-0.000000000000	-0.000000000000	-0.000000000000	-0.000000000000	-0.000000000000
1471.717171717172	0.000000000000	0.000026991437	0.000000714504	0.000019285496	0.000019285496	0.000026991436	0.000000000000	0.000000000000	-0.000000000000	-0.000000000000	-0.000000000000	-0.000000000000	-0.000000000000	-0.000000000000
1472.727272727273	0.000000000000	0.000026991437	0.000000714504	0.000019285496	0.000019285496	0.000026991436	0.000000000000	0.000000000000	-0.000000000000	-0.000000000000	-0.000000000000	-0.000000000000	-0.000000000000	-0.000000000000
1473.737373737374	0.000000000000	0.000026991437	0.000000714504	0.000019285496	0.000019285496	0.000026991436	0.000000000000	0.000000000000	-0.000000000000	-0.000000000000	-0.000000000000	-0.000000000000	-0.000000000000	-0.000000000000
1474.747474747475	0.000000000000	0.000026991437	0.000000714504	0.000019285496	0.000019285496	0.000026991436	0.000000000000	0.000000000000	-0.000000000000	-0.000000000000	-0.000000000000	-0.000000000000	-0.000000000000	-0.000000000000
1475.757575757576	0.000000000000	0.000026991437	0.000000714504	0.000019285496	0.000019285496	0.000026991436	0.000000000000	0.000000000000	-0.000000000000	-0.000000000000	-0.000000000000	-0.000000000000	-0.000000000000	-0.000000000000
1476.767676767677	0.000000000000	0.000026991437	0.000000714504	0.000019285496	0.000019285496	0.000026991436	0.000000000000	0.000000000000	-0.000000000000	-0.000000000000	-0.000000000000	-0.000000000000	-0.000000000000	-0.000000000000
1477.777777777778	0.000000000000	0.000026991437	0.000000714504	0.000019285496	0.000019285496	0.000026991437	0.000000000000	0.000000000000	-0.000000000000	-0.000000000000	-0.000000000000	-0.000000000000	-0.000000000000	-0.000000000000
1478.787878787879	0.000000000000	0.000026991437	0.000000714504	0.000019285496	0.000019285496	0.000026991437	0.000000000000	0.000000000000	-0.000000000000	-0.000000000000	-0.000000000000	-0.000000000000	-0.000000000000	-0.000000000000
1479.797979797980	0.000000000000	0.000026991437	0.000000714504	0.000019285496	0.000019285496	0.000026991437	0.000000000000	0.000000000000	-0.000000000000	-0.000000000000	-0.000000000000	-0.000000000000	-0.000000000000	-0.000000000000
1480.808080808081	0.000000000000	0.000026991437	0.000000714504	0.000019285496	0.000019285496	0.000026991437	0.000000000000	0.000000000000	-0.000000000000	-0.000000000000	-0.000000000000	-0.000000000000	-0.000000000000	-0.000000000000
1481.818181818182	0.000000000000	0.000026991437	0.000000714504	0.000019285496	0.000019285496	0.000026991437	0.000000000000	0.000000000000	-0.000000000000	-0.000000000000	-0.000000000000	-0.000000000000	-0.000000000000	-0.000000000000
1482.828282828283	0.000000000000	0.000026991437	0.000000714504	0.000019285496	0.000019285496	0.000026991437	0.000000000000	0.000000000000	-0.000000000000	-0.000000000000	-0.000000000000	-0.000000000000	-0.000000000000	-0.000000000000
1483.838383838384	0.000000000000	0.000026991437	0.000000714504	0.000019285496	0.000019285496	0.000026991437	0.000000000000	0.000000000000	-0.000000000000	-0.000000000000	-0.000000000000	-0.000000000000	-0.000000000000	-0.000000000000
1484.848484848485	0.000000000000	0.000026991437	0.000000714504	0.000019285496	0.000019285496	0.000026991437	0.000000000000	0.000000000000	-0.000000000000	-0.000000000000	-0.000000000000	-0.000000000000	-0.000000000000	-0.000000000000
1485.858585858586	0.000000000000	0.000026991437	0.000000714504	0.000019285496	0.000019285496	0.000026991437	0.000000000000	0.000000000000	-0.000000000000	-0.000000000000	-0.000000000000	-0.000000000000	-0.000000000000	-0.000000000000
1486.868686868687	0.000000000000	0.000026991437	0.000000714504	0.000019285496	0.000019285496	0.000026991437	0.000000000000	0.000000000000	-0.000000000000	-0.000000000000	-0.000000000000	-0.000000000000	-0.000000000000	-0.000000000000
1487.878787878788	0.000000000000	0.000026991437	0.000000714504	0.000019285496	0.000019285496	0.000026991437	0.000000000000	0.000000000000	-0.000000000000	-0.000000000000	-0.000000000000	-0.000000000000	-0.000000000000	-0.000000000000
1488.888888888889	0.000000000000	0.000026991437	0.000000714504	0.000019285496	0.000019285496	0.000026991437	0.000000000000	0.000000000000	-0.000000000000	-0.000000000000	-0.000000000000	-0.000000000000	-0.000000000000	-0.000000000000
1489.898989898990	0.000000000000	0.000026991437	0.000000714504	0.000019285496	0.000019285496	0.000026991437	0.000000000000	0.000000000000	-0.000000000000	-0.000000000000	-0.000000000000	-0.000000000000	-0.000000000000	-0.000000000000
1490.909090909091	0.000000000000	0.000026991437	0.000000714504	0.000019285496	0.000019285496	0.000026991437	0.000000000000	0.000000000000	-0.000000000000	-0.000000000000	-0.000000000000	-0.000000000000	-0.000000000000	-0.000000000000
1491.919191919192	0.000000000000	0.000026991437	0.000000714504	0.000019285496	0.000019285496	0.000026991437	0.000000000000	0.000000000000	-0.000000000000	-0.000000000000	-0.000000000000	-0.000000000000	-0.000000000000	-0.000000000000
1492.929292929293	0.000000000000	0.000026991437	0.000000714504	0.000019285496	0.000019285496	0.000026991437	0.000000000000	0.000000000000	-0.000000000000	-0.000000000000	-0.000000000000	-0.000000000000	-0.000000000000	-0.000000000000
1493.939393939394	0.000000000000	0.000026991437	0.000000714504	0.000019285496	0.000019285496	0.000026991437	0.000000000000	0.000000000000	-0.000000000000	-0.000000000000	-0.000000000000	-0.000000000000	-0.000000000000	-0.000000000000
1494.949494949495	0.000000000000	0.000026991437	0.000000714504	0.000019285496	0.000019285496	0.000026991437	0.000000000000	0.000000000000	-0.000000000000	-0.000000000000	-0.000000000000	-0.000000000000	-0.000000000000	-0.000000000000
1495.959595959596	0.000000000000	0.000026991437	0.000000714504	0.000019285496	0.000019285496	0.000026991437	0.000000000000	0.000000000000	-0.000000000000	-0.000000000000	-0.000000000000	-0.000000000000	-0.000000000000	-0.000000000000
1496.969696969697	0.000000000000	0.000026991437	0.000000714504	0.000019285496	0.000019285496	0.000026991437	0.000000000000	0.000000000000	-0.000000000000	-0.000000000000	-0.000000000000	-0.000000000000	-0.000000000000	-0.000000000000
1497.979797979798	0.000000000000	0.000026991437	0.000000714504	0.000019285496	0.000019285496	0.000026991437	0.000000000000	0.000000000000	-0.000000000000	-0.000000000000	-0.000000000000	-0.000000000000	-0.000000000000	-0.000000000000
1498.989898989899	0.000000000000	0.000026991437	0.000000714504	0.000019285496	0.000019285496	0.000026991437	0.000000000000	0.000000000000	-0.000000000000	-0.000000000000	-0.000000000000	-0.000000000000	-0.000000000000	-0.000000000000
1500.000000000000	0.000000000000	0.000026991437	0.000000714504	0.000019285496	0.000019285496	0.000026991437	0.000000000000	0.000000000000	-0.000000000000	-0.000000000000	-0.000000000000	-0.000000000000	-0.000000000000	-0.000000000000
1501.010101010101	0.000000000000	0.000026991437	0.000000714504	0.000019285496	0.000019285496	0.000026991437	0.000000000000	0.000000000000	-0.000000000000	-0.000000000000	-0.000000000000	-0.000000000000	-0.000000000000	-0.000000000000
1502.020202020202	0.000000000000	0.000026991437	0.000000714504	0.000019285496	0.000019285496	0.000026991437	0.000000000000	0.000000000000	-0.000000000000	-0.000000000000	-0.000000000000	-0.000000000000	-0.000000000000	-0.000000000000
1503.030303030303	0.000000000000	0.000026991437	0.000000714504	0.000019285496	0.000019285496	0.000026991437	0.000000000000	0.000000000000	-0.000000000000	-0.000000000000	-0.000000000000	-0.000000000000	-0.000000000000	-0.000000000000
1504.040404040404	0.000000000000	0.000026991437	0.000000714504	0.000019285496	0.000019285496	0.000026991437	0.000000000000	0.000000000000	-0.000000000000	-0.000000000000	-0.000000000000	-0.000000000000	-0.000000000000	-0.000000000000
1505.050505050505	0.000000000000	0.000026991437	0.000000714504	0.000019285496	0.000019285496	0.000026991437	0.000000000000	0.000000000000	-0.000000000000	-0.000000000000	-0.000000000000	-0.000000000000	-0.000000000000	-0.000000000000
1506.060606060606	0.000000000000	0.000026991437	0.000000714504	0.000019285496	0.000019285496	0.000026991437	0.000000000000	0.000000000000	-0.000000000000	-0.000000000000	-0.000000000000	-0.000000000000	-0.000000000000	-0.000000000000
1507.070707070707	0.000000000000	0.000026991437	0.000000714504	0.000019285496	0.000019285496	0.000026991437	0.000000000000	0.000000000000	-0.000000000000	-0.000000000000	-0.000000000000	-0.000000000000	-0.000000000000	-0.000000000000
1508.080808080808	0.000000000000	0.000026991437	0.000000714504	0.000019285496	0.000019285496	0.000026991437	0.000000000000	0.000000000000	-0.000000000000	-0.000000000000	-0.000000000000	-0.000000000000	-0.000000000000	-0.000000000000
1509.090909090909	0.000000000000	0.000026991437	0.000000714504	0.000019285496	0.000019285496	0.000026991437	0.000000000000	0.000000000000	-0.000000000000	-0.000000000000	-0.000000000000	-0.000000000000	-0.000000000000	-0.000000000000
1510.101010101010	0.000000000000	0.000026991437	0.000000714504	0.000019285496	0.000019285496	0.000026991437	0.000000000000	0.000000000000	-0.000000000000	-0.000000000000	-0.000000000000	-0.000000000000	-0.000000000000	-0.000000000000
1511.111111111111	0.000000000000	0.000026991437	0.000000714504	0.000019285496	0.000019285496	0.000026991437	0.000000000000	0.000000000000	-0.000000000000	-0.000000000000	-0.000000000000	-0.000000000000	-0.000000000000	-0.000000000000
1512.121212121212	0.000000000000	0.000026991437	0.000000714504	0.000019285496	0.000019285496	0.000026991437	0.000000000000	0.000000000000	-0.000000000000	-0.000000000000	-0.000000000000	-0.000000000000	-0.000000000000	-0.000000000000
1513.131313131313	0.000000000000	0.000026991437	0.000000714504	0.000019285496	0.000019285496	0.000026991437	0.000000000000	0.000000000000	-0.000000000000	-0.000000000000	-0.000000000000	-0.000000000000	-0.000000000000	-0.000000000000
1514.141414141414	0.000000000000	0.000026991437	0.000000714504	0.000019285496	0.000019285496	0.000026991437	0.000000000000	0.000000000000	-0.000000000000	-0.000000000000	-0.000000000000	-0.000000000000	-0.000000000000	-0.000000000000
1515.151515151515	0.000000000000	0.000026991437	0.000000714504	0.000019285496	0.000019285496	0.000026991437	0.000000000000	0.000000000000	-0.000000000000	-0.000000000000	-0.000000000000	-0.000000000000	-0.000000000000	-0.000000000000
1516.161616161616	0.000001911515	0.000027735399	0.000000696537	0.000019303463	0.000019288327	0.000027111511	0.000002673445	0.000000267344	-0.000000006447	-0.000000002734	-0.000000009181	-0.000000011604	-0.000000004783	-0.000000016387
1517.171717171717	0.000001366730	0.000028267362	0.000000683715	0.000019316285	0.000019294720	0.000027375111	0.000000000000	0.000000000000	-0.000000014557	-0.000000006002	-0.000000020559	-0.000000016533	-0.000000006841	-0.000000023374
1518.181818181818	0.000000977210	0.000028647997	0.000000674829	0.000019325171	0.000019302305	0.000027690792	0.000000000000	0.000000000000	-0.000000017270	-0.000000007188	-0.000000024458	-0.000000017530	-0.000000007339	-0.000000024869
1519.191919191919	0.000000698703	0.000028920289	0.000000668615	0.000019331385	0.000019309827	0.000028007514	0.000000000000	0.000000000000	-0.000000017127	-0.000000007212	-0.000000024339	-0.000000016528	-0.000000006998	-0.000000023526
1520.202020202020	0.000000499572	0.000029115046	0.000000664241	0.000019335759	0.000019316678	0.000028299068	0.000000000000	0.000000000000	-0.000000015600	-0.000000006639	-0.000000022239	-0.000000014629	-0.000000006256	-0.000000020885
1521.212121212121	0.000000357193	0.000029254332	0.000000661147	0.000019338853	0.000019322616	0.000028554088	0.000000000000	0.000000000000	-0.000000013520	-0.000000005807	-0.000000019327	-0.000000012448	-0.000000005369	-0.000000017817
1522.222222222222	0.000000255392	0.000029353938	0.000000658953	0.000019341047	0.000019327598	0.000028769724	0.000000000000	0.000000000000	-0.000000011343	-0.000000004910	-0.000000016253	-0.000000010311	-0.000000004479	-0.000000014790
1523.232323232323	0.000000182605	0.000029425165	0.000000657393	0.000019342607	0.000019331682	0.000028947714	0.000000000000	0.000000000000	-0.000000009301	-0.000000004053	-0.000000013354	-0.000000008375	-0.000000003660	-0.000000012036
1524.242424242424	0.000000130562	0.000029476097	0.000000656282	0.000019343718	0.000019334975	0.000029092004	0.000000000000	0.000000000000	-0.000000007498	-0.000000003285	-0.000000010783	-0.000000006703	-0.000000002945	-0.000000009647
1525.252525252525	0.000000093352	0.000029512516	0.000000655490	0.000019344510	0.000019337594	0.000029207345	0.000000000000	0.000000000000	-0.000000005964	-0.000000002626	-0.000000008591	-0.000000005302	-0.000000002340	-0.000000007641
1526.262626262626	0.000000066746	0.000029538556	0.000000654925	0.000019345075	0.000019339656	0.000029298519	0.000000000000	0.000000000000	-0.000000004695	-0.000000002076	-0.000000006771	-0.000000004154	-0.000000001840	-0.000000005994
1527.272727272727	0.000000047834	0.000029557067	0.000000654524	0.000019345476	0.000019341258	0.000029369608	0.000000000000	0.000000000000	-0.000000003648	-0.000000001619	-0.000000005266	-0.000000003233	-0.000000001437	-0.000000004671
1528.282828282828	0.000000034280	0.000029570334	0.000000654237	0.000019345763	0.000019342501	0.000029424929	0.000000000000	0.000000000000	-0.000000002830	-0.000000001260	-0.000000004089	-0.000000002501	-0.000000001115	-0.000000003616
1529.292929292929	0.000000024567	0.000029579842	0.000000654031	0.000019345969	0.000019343460	0.000029467709	0.000000000000	0.000000000000	-0.000000002182	-0.000000000974	-0.000000003156	-0.000000001924	-0.000000000860	-0.000000002783
1530.303030303030	0.000000017606	0.000029586655	0.000000653884	0.000019346116	0.000019344195	0.000029500613	0.000000000000	0.000000000000	-0.000000001675	-0.000000000749	-0.000000002424	-0.000000001473	-0.000000000660	-0.000000002132
1531.313131313131	0.000000012617	0.000029591538	0.000000653778	0.000019346222	0.000019344757	0.000029525805	0.000000000000	0.000000000000	-0.000000001279	-0.000000000574	-0.000000001853	-0.000000001123	-0.000000000504	-0.000000001627
1532.323232323232	0.000000009042	0.000029595038	0.000000653703	0.000019346297	0.000019345184	0.000029545012	0.000000000000	0.000000000000	-0.000000000974	-0.000000000437	-0.000000001411	-0.000000000853	-0.000000000384	-0.000000001237
1533.333333333333	0.000000006480	0.000029597546	0.000000653649	0.000019346351	0.000019345509	0.000029559603	0.000000000000	0.000000000000	-0.000000000738	-0.000000000332	-0.000000001071	-0.000000000646	-0.000000000291	-0.000000000937
1534.343434343434	0.000000004644	0.000029599343	0.000000653610	0.000019346390	0.000019345754	0.000029570653	0.000000000000	0.000000000000	-0.000000000558	-0.000000000252	-0.000000000810	-0.000000000488	-0.000000000220	-0.000000000708
1535.353535353536	0.000000003328	0.000029600631	0.000000653582	0.000019346418	0.000019345939	0.000029578996	0.000000000000	0.000000000000	-0.000000000421	-0.000000000190	-0.000000000611	-0.000000000367	-0.000000000166	-0.000000000533
1536.363636363636	0.000000002385	0.000029601554	0.000000653562	0.000019346438	0.000019346078	0.000029585280	0.000000000000	0.000000000000	-0.000000000317	-0.000000000143	-0.000000000460	-0.000000000276	-0.000000000125	-0.000000000401
1537.373737373737	0.000000001709	0.000029602216	0.000000653548	0.000019346452	0.000019346182	0.000029590001	0.000000000000	0.000000000000	-0.000000000238	-0.000000000108	-0.000000000345	-0.000000000207	-0.000000000094	-0.000000000301
1538.383838383839	0.000000001225	0.000029602690	0.000000653538	0.000019346462	0.000019346260	0.000029593541	0.000000000000	0.000000000000	-0.000000000178	-0.000000000081	-0.000000000259	-0.000000000155	-0.000000000070	-0.000000000225
1539.393939393939	0.000000000878	0.000029603029	0.000000653530	0.000019346470	0.000019346319	0.000029596190	0.000000000000	0.000000000000	-0.000000000133	-0.000000000060	-0.000000000193	-0.000000000116	-0.000000000052	-0.000000000168
1540.404040404040	0.000000000629	0.000029603273	0.000000653525	0.000019346475	0.000019346362	0.000029598168	0.000000000000	0.000000000000	-0.000000000099	-0.000000000045	-0.000000000144	-0.000000000086	-0.000000000039	-0.000000000125
1541.414141414142	0.000000000451	0.000029603447	0.000000653521	0.000019346479	0.000019346395	0.000029599644	0.000000000000	0.000000000000	-0.000000000074	-0.000000000034	-0.000000000108	-0.000000000064	-0.000000000029	-0.000000000093
1542.424242424242	0.000000000323	0.000029603572	0.000000653519	0.000019346481	0.000019346419	0.000029600742	0.000000000000	0.000000000000	-0.000000000055	-0.000000000025	-0.000000000080	-0.000000000048	-0.000000000022	-0.000000000069
1543.434343434344	0.000000000232	0.000029603662	0.000000653517	0.000019346483	0.000019346437	0.000029601559	0.000000000000	0.000000000000	-0.000000000041	-0.000000000019	-0.000000000060	-0.000000000035	-0.000000000016	-0.000000000052
1544.444444444445	0.000000000166	0.000029603726	0.000000653515	0.000019346485	0.000019346450	0.000029602166	0.000000000000	0.000000000000	-0.000000000030	-0.000000000014	-0.000000000044	-0.000000000026	-0.000000000012	-0.000000000038
1545.454545454545	0.000000000119	0.000029603772	0.000000653514	0.000019346486	0.000019346460	0.000029602615	0.000000000000	0.000000000000	-0.000000000023	-0.000000000010	-0.000000000033	-0.000000000019	-0.000000000009	-0.000000000028
1546.464646464647	0.000000000085	0.000029603805	0.000000653514	0.000019346486	0.000019346468	0.000029602949	0.000000000000	0.000000000000	-0.000000000017	-0.000000000008	-0.000000000024	-0.000000000014	-0.000000000007	-0.000000000021
1547.474747474748	0.000000000061	0.000029603829	0.000000653513	0.000019346487	0.000019346473	0.000029603195	0.000000000000	0.000000000000	-0.000000000012	-0.000000000006	-0.000000000018	-0.000000000011	-0.000000000005	-0.000000000016
1548.484848484848	0.000000000044	0.000029603846	0.000000653513	0.000019346487	0.000019346477	0.000029603378	0.000000000000	0.000000000000	-0.000000000009	-0.000000000004	-0.000000000013	-0.000000000008	-0.000000000004	-0.000000000011
1549.494949494950	0.000000000031	0.000029603858	0.000000653512	0.000019346488	0.000019346480	0.000029603512	0.000000000000	0.000000000000	-0.000000000007	-0.000000000003	-0.000000000010	-0.000000000006	-0.000000000003	-0.000000000008
1550.505050505051	0.000000000022	0.000029603867	0.000000653512	0.000019346488	0.000019346482	0.000029603612	0.000000000000	0.000000000000	-0.000000000005	-0.000000000002	-0.000000000007	-0.000000000004	-0.000000000002	-0.000000000006
1551.515151515152	0.000000000016	0.000029603873	0.000000653512	0.000019346488	0.000019346484	0.000029603685	0.000000000000	0.000000000000	-0.000000000004	-0.000000000002	-0.000000000005	-0.000000000003	-0.000000000001	-0.000000000005
1552.525252525253	0.000000000012	0.000029603877	0.000000653512	0.000019346488	0.000019346485	0.000029603739	0.000000000000	0.000000000000	-0.000000000003	-0.000000000001	-0.000000000004	-0.000000000002	-0.000000000001	-0.000000000003
1553.535353535354	0.000000000008	0.000029603881	0.000000653512	0.000019346488	0.000019346486	0.000029603779	0.000000000000	0.000000000000	-0.000000000002	-0.000000000001	-0.000000000003	-0.000000000002	-0.000000000001	-0.000000000002
1554.545454545455	0.000000000006	0.000029603883	0.000000653512	0.000019346488	0.000019346487	0.000029603808	0.000000000000	0.000000000000	-0.000000000001	-0.000000000001	-0.000000000002	-0.000000000001	-0.000000000001	-0.000000000002
1555.555555555556	0.000000000004	0.000029603885	0.000000653512	0.000019346488	0.000019346487	0.000029603829	0.000000000000	0.000000000000	-0.000000000001	-0.000000000000	-0.000000000002	-0.000000000001	-0.000000000000	-0.000000000001
1556.565656565657	0.000000000003	0.000029603886	0.000000653512	0.000019346488	0.000019346487	0.000029603845	0.000000000000	0.000000000000	-0.000000000001	-0.000000000000	-0.000000000001	-0.000000000001	-0.000000000000	-0.000000000001
1557.575757575758	0.000000000002	0.000029603887	0.000000653512	0.000019346488	0.000019346488	0.000029603857	0.000000000000	0.000000000000	-0.000000000001	-0.000000000000	-0.000000000001	-0.000000000000	-0.000000000000	-0.000000000001
1558.585858585859	0.000000000002	0.000029603887	0.000000653512	0.000019346488	0.000019346488	0.000029603865	0.000000000000	0.000000000000	-0.000000000000	-0.000000000000	-0.000000000001	-0.000000000000	-0.000000000000	-0.000000000001
1559.595959595960	0.000000000001	0.000029603888	0.000000653512	0.000019346488	0.000019346488	0.000029603872	0.000000000000	0.000000000000	-0.000000000000	-0.000000000000	-0.000000000000	-0.000000000000	-0.000000000000	-0.000000000000
1560.606060606061	0.000000000001	0.000029603888	0.000000653512	0.000019346488	0.000019346488	0.000029603876	0.000000000000	0.000000000000	-0.000000000000	-0.000000000000	-0.000000000000	-0.000000000000	-0.000000000000	-0.000000000000
1561.616161616162	0.000000000001	0.000029603888	0.000000653512	0.000019346488	0.000019346488	0.000029603880	0.000000000000	0.000000000000	-0.000000000000	-0.000000000000	-0.000000000000	-0.000000000000	-0.000000000000	-0.000000000000
1562.626262626263	0.000000000000	0.000029603888	0.000000653512	0.000019346488	0.000019346488	0.000029603882	0.000000000000	0.000000000000	-0.000000000000	-0.000000000000	-0.000000000000	-0.000000000000	-0.000000000000	-0.000000000000
1563.636363636364	0.000000000000	0.000029603888	0.000000653512	0.000019346488	0.000019346488	0.000029603884	0.000000000000	0.000000000000	-0.000000000000	-0.000000000000	-0.000000000000	-0.000000000000	-0.000000000000	-0.000000000000
1564.646464646465	0.000000000000	0.000029603888	0.000000653512	0.000019346488	0.000019346488	0.000029603885	0.000000000000	0.000000000000	-0.000000000000	-0.000000000000	-0.000000000000	-0.000000000000	-0.000000000000	-0.000000000000
1565.656565656566	0.000000000000	0.000029603889	0.000000653512	0.000019346488	0.000019346488	0.000029603886	0.000000000000	0.000000000000	-0.000000000000	-0.000000000000	-0.000000000000	-0.000000000000	-0.000000000000	-0.000000000000
1566.666666666667	0.000000000000	0.000029603889	0.000000653512	0.000019346488	0.000019346488	0.000029603887	0.000000000000	0.000000000000	-0.000000000000	-0.000000000000	-0.000000000000	-0.000000000000	-0.000000000000	-0.000000000000
1567.676767676768	0.000000000000	0.000029603889	0.000000653512	0.000019346488	0.000019346488	0.000029603887	0.000000000000	0.000000000000	-0.000000000000	-0.000000000000	-0.000000000000	-0.000000000000	-0.000000000000	-0.000000000000
1568.686868686869	0.000000000000	0.000029603889	0.000000653512	0.000019346488	0.000019346488	0.000029603888	0.000000000000	0.000000000000	-0.000000000000	-0.000000000000	-0.000000000000	-0.000000000000	-0.000000000000	-0.000000000000
1569.696969696970	0.000000000000	0.000029603889	0.000000653512	0.000019346488	0.000019346488	0.000029603888	0.000000000000	0.000000000000	-0.000000000000	-0.000000000000	-0.000000000000	-0.000000000000	-0.000000000000	-0.000000000000
1570.707070707071	0.000000000000	0.000029603889	0.000000653512	0.000019346488	0.000019346488	0.000029603888	0.000000000000	0.000000000000	-0.000000000000	-0.000000000000	-0.000000000000	-0.000000000000	-0.000000000000	-0.000000000000
1571.717171717172	0.000000000000	0.000029603889	0.000000653512	0.000019346488	0.000019346488	0.000029603888	0.000000000000	0.000000000000	-0.000000000000	-0.000000000000	-0.000000000000	-0.000000000000	-0.000000000000	-0.000000000000
1572.727272727273	0.000000000000	0.000029603889	0.000000653512	0.000019346488	0.000019346488	0.000029603888	0.000000000000	0.000000000000	-0.000000000000	-0.000000000000	-0.000000000000	-0.000000000000	-0.000000000000	-0.000000000000
1573.737373737374	0.000000000000	0.000029603889	0.000000653512	0.000019346488	0.000019346488	0.000029603888	0.000000000000	0.000000000000	-0.000000000000	-0.000000000000	-0.000000000000	-0.000000000000	-0.000000000000	-0.000000000000
1574.747474747475	0.000000000000	0.000029603889	0.000000653512	0.000019346488	0.000019346488	0.000029603889	0.000000000000	0.000000000000	-0.000000000000	-0.000000000000	-0.000000000000	-0.000000000000	-0.000000000000	-0.000000000000
1575.757575757576	0.000000000000	0.000029603889	0.000000653512	0.000019346488	0.000019346488	0.000029603889	0.000000000000	0.000000000000	-0.000000000000	-0.000000000000	-0.000000000000	-0.000000000000	-0.000000000000	-0.000000000000
1576.767676767677	0.000000000000	0.000029603889	0.000000653512	0.000019346488	0.000019346488	0.000029603889	0.000000000000	0.000000000000	-0.000000000000	-0.000000000000	-0.000000000000	-0.000000000000	-0.000000000000	-0.000000000000
1577.777777777778	0.000000000000	0.000029603889	0.000000653512	0.000019346488	0.000019346488	0.000029603889	0.000000000000	0.000000000000	-0.000000000000	-0.000000000000	-0.000000000000	-0.000000000000	-0.000000000000	-0.000000000000
1578.787878787879	0.000000000000	0.000029603889	0.000000653512	0.000019346488	0.000019346488	0.000029603889	0.000000000000	0.000000000000	-0.000000000000	-0.000000000000	-0.000000000000	-0.000000000000	-0.000000000000	-0.000000000000
1579.797979797980	0.000000000000	0.000029603889	0.000000653512	0.000019346488	0.000019346488	0.000029603889	0.000000000000	0.000000000000	-0.000000000000	-0.000000000000	-0.000000000000	-0.000000000000	-0.000000000000	-0.000000000000
1580.808080808081	0.000000000000	0.000029603889	0.000000653512	0.000019346488	0.000019346488	0.000029603889	0.000000000000	0.000000000000	-0.000000000000	-0.000000000000	-0.000000000000	-0.000000000000	-0.000000000000	-0.000000000000
1581.818181818182	0.000000000000	0.000029603889	0.000000653512	0.000019346488	0.000019346488	0.000029603889	0.000000000000	0.000000000000	-0.000000000000	-0.000000000000	-0.000000000000	-0.000000000000	-0.000000000000	-0.000000000000
1582.828282828283	0.000000000000	0.000029603889	0.000000653512	0.000019346488	0.000019346488	0.000029603889	0.000000000000	0.000000000000	-0.000000000000	-0.000000000000	-0.000000000000	-0.000000000000	-0.000000000000	-0.000000000000
1583.838383838384	0.000000000000	0.000029603889	0.000000653512	0.000019346488	0.000019346488	0.000029603889	0.000000000000	0.000000000000	-0.000000000000	-0.000000000000	-0.000000000000	-0.000000000000	-0.000000000000	-0.000000000000
1584.848484848485	0.000000000000	0.000029603889	0.000000653512	0.000019346488	0.000019346488	0.000029603889	0.000000000000	0.000000000000	-0.000000000000	-0.000000000000	-0.000000000000	-0.000000000000	-0.000000000000	-0.000000000000
1585.858585858586	0.000000000000	0.000029603889	0.000000653512	0.000019346488	0.000019346488	0.000029603889	0.000000000000	0.000000000000	-0.000000000000	-0.000000000000	-0.000000000000	-0.000000000000	-0.000000000000	-0.000000000000
1586.868686868687	0.000000000000	0.000029603889	0.000000653512	0.000019346488	0.000019346488	0.000029603889	0.000000000000	0.000000000000	-0.000000000000	-0.000000000000	-0.000000000000	-0.000000000000	-0.000000000000	-0.000000000000
1587.878787878788	0.000000000000	0.000029603889	0.000000653512	0.000019346488	0.000019346488	0.000029603889	0.000000000000	0.000000000000	-0.000000000000	-0.000000000000	-0.000000000000	-0.000000000000	-0.000000000000	-0.000000000000
1588.888888888889	0.000000000000	0.000029603889	0.000000653512	0.000019346488	0.000019346488	0.000029603889	0.000000000000	0.000000000000	-0.000000000000	-0.000000000000	-0.000000000000	-0.000000000000	-0.000000000000	-0.000000000000
1589.898989898990	0.000000000000	0.000029603889	0.000000653512	0.000019346488	0.000019346488	0.000029603889	0.000000000000	0.000000000000	-0.000000000000	-0.000000000000	-0.000000000000	-0.000000000000	-0.000000000000	-0.000000000000
1590.909090909091	0.000000000000	0.000029603889	0.000000653512	0.000019346488	0.000019346488	0.000029603889	0.000000000000	0.000000000000	-0.000000000000	-0.000000000000	-0.000000000000	-0.000000000000	-0.000000000000	-0.000000000000
1591.919191919192	0.000000000000	0.000029603889	0.000000653512	0.000019346488	0.000019346488	0.000029603889	0.000000000000	0.000000000000	-0.000000000000	-0.000000000000	-0.000000000000	-0.000000000000	-0.000000000000	-0.000000000000
1592.929292929293	0.000000000000	0.000029603889	0.000000653512	0.000019346488	0.000019346488	0.000029603889	0.000000000000	0.000000000000	-0.000000000000	-0.000000000000	-0.000000000000	-0.000000000000	-0.000000000000	-0.000000000000
1593.939393939394	0.000000000000	0.000029603889	0.000000653512	0.000019346488	0.000019346488	0.000029603889	0.000000000000	0.000000000000	-0.000000000000	-0.000000000000	-0.000000000000	-0.000000000000	-0.000000000000	-0.000000000000
1594.949494949495	0.000000000000	0.000029603889	0.000000653512	0.000019346488	0.000019346488	0.000029603889	0.000000000000	0.000000000000	-0.000000000000	-0.000000000000	-0.000000000000	-0.000000000000	-0.000000000000	-0.000000000000
1595.959595959596	0.000000000000	0.000029603889	0.000000653512	0.000019346488	0.000019346488	0.000029603889	0.000000000000	0.000000000000	-0.000000000000	-0.000000000000	-0.000000000000	-0.000000000000	-0.000000000000	-0.000000000000
1596.969696969697	0.000000000000	0.000029603889	0.000000653512	0.000019346488	0.000019346488	0.000029603889	0.000000000000	0.000000000000	-0.000000000000	-0.000000000000	-0.000000000000	-0.000000000000	-0.000000000000	-0.000000000000
1597.979797979798	0.000000000000	0.000029603889	0.000000653512	0.000019346488	0.000019346488	0.000029603889	0.000000000000	0.000000000000	-0.000000000000	-0.000000000000	-0.000000000000	-0.000000000000	-0.000000000000	-0.000000000000
1598.989898989899	0.000000000000	0.000029603889	0.000000653512	0.000019346488	0.000019346488	0.000029603889	0.000000000000	0.000000000000	-0.000000000000	-0.000000000000	-0.000000000000	-0.000000000000	-0.000000000000	-0.000000000000
1600.000000000000	0.000000000000	0.000029603889	0.000000653512	0.000019346488	0.000019346488	0.000029603889	0.000000000000	0.000000000000	-0.000000000000	-0.000000000000	-0.000000000000	-0.000000000000	-0.000000000000	-0.000000000000
1601.010101010101	0.000000000000	0.000029603889	0.000000653512	0.000019346488	0.000019346488	0.000029603889	0.000000000000	0.000000000000	-0.000000000000	-0.000000000000	-0.000000000000	-0.000000000000	-0.000000000000	-0.000000000000
1602.020202020202	0.000000000000	0.000029603889	0.000000653512	0.000019346488	0.000019346488	0.000029603889	0.000000000000	0.000000000000	-0.000000000000	-0.000000000000	-0.000000000000	-0.000000000000	-0.000000000000	-0.000000000000
1603.030303030303	0.000000000000	0.000029603889	0.000000653512	0.000019346488	0.000019346488	0.000029603889	0.000000000000	0.000000000000	-0.000000000000	-0.000000000000	-0.000000000000	-0.000000000000	-0.000000000000	-0.000000000000
1604.040404040404	0.000000000000	0.000029603889	0.000000653512	0.000019346488	0.000019346488	0.000029603889	0.000000000000	0.000000000000	-0.000000000000	-0.000000000000	-0.000000000000	-0.000000000000	-0.000000000000	-0.000000000000
1605.050505050505	0.000000000000	0.000029603889	0.000000653512	0.000019346488	0.000019346488	0.000029603889	0.000000000000	0.000000000000	-0.000000000000	-0.000000000000	-0.000000000000	-0.000000000000	-0.000000000000	-0.000000000000
1606.060606060606	0.000000000000	0.000029603889	0.000000653512	0.000019346488	0.000019346488	0.000029603889	0.000000000000	0.000000000000	-0.000000000000	-0.000000000000	-0.000000000000	-0.000000000000	-0.000000000000	-0.000000000000
1607.070707070707	0.000000000000	0.000029603889	0.000000653512	0.000019346488	0.000019346488	0.000029603889	0.000000000000	0.000000000000	-0.000000000000	-0.000000000000	-0.000000000000	-0.000000000000	-0.000000000000	-0.000000000000
1608.080808080808	0.000000000000	0.000029603889	0.000000653512	0.000019346488	0.000019346488	0.000029603889	0.000000000000	0.000000000000	-0.000000000000	-0.000000000000	-0.000000000000	-0.000000000000	-0.000000000000	-0.000000000000
1609.090909090909	0.000000000000	0.000029603889	0.000000653512	0.000019346488	0.000019346488	0.000029603889	0.000000000000	0.000000000000	-0.000000000000	-0.000000000000	-0.000000000000	-0.000000000000	-0.000000000000	-0.000000000000
1610.101010101010	0.000000000000	0.000029603889	0.000000653512	0.000019346488	0.000019346488	0.000029603889	0.000000000000	0.000000000000	-0.000000000000	-0.000000000000	-0.000000000000	-0.000000000000	-0.000000000000	-0.000000000000
1611.111111111111	0.000000000000	0.000029603889	0.000000653512	0.000019346488	0.000019346488	0.000029603889	0.000000000000	0.000000000000	-0.000000000000	-0.000000000000	-0.000000000000	-0.000000000000	-0.000000000000	-0.000000000000
1612.121212121212	0.000000000000	0.000029603889	0.000000653512	0.000019346488	0.000019346488	0.000029603889	0.000000000000	0.000000000000	-0.000000000000	-0.000000000000	-0.000000000000	-0.000000000000	-0.000000000000	-0.000000000000
1613.131313131313	0.000000000000	0.000029603889	0.000000653512	0.000019346488	0.000019346488	0.000029603889	0.000000000000	0.000000000000	-0.000000000000	-0.000000000000	-0.000000000000	-0.000000000000	-0.000000000000	-0.000000000000
1614.141414141414	0.000000000000	0.000029603889	0.000000653512	0.000019346488	0.000019346488	0.000029603889	0.000000000000	0.000000000000	-0.000000000000	-0.000000000000	-0.000000000000	-0.000000000000	-0.000000000000	-0.000000000000
1615.151515151515	0.000000000000	0.000029603889	0.000000653512	0.000019346488	0.000019346488	0.000029603889	0.000000000000	0.000000000000	-0.000000000000	-0.000000000000	-0.000000000000	-0.000000000000	-0.000000000000	-0.000000000000
1616.161616161616	0.000000000000	0.000029603889	0.000000653512	0.000019346488	0.000019346488	0.000029603889	0.000000000000	0.000000000000	-0.000000000000	-0.000000000000	-0.000000000000	-0.000000000000	-0.000000000000	-0.000000000000
1617.171717171717	0.000001878271	0.000030337669	0.000000638613	0.000019361387	0.000019348840	0.000029722305	0.000002626950	0.000000262695	-0.000000005356	-0.000000002696	-0.000000008052	-0.000000009619	-0.000000004718	-0.000000014337
1618.181818181818	0.000001342961	0.000030862341	0.000000627975	0.000019372025	0.000019354140	0.000029982303	0.000000000000	0.000000000000	-0.000000012068	-0.000000005920	-0.000000017989	-0.000000013712	-0.000000006747	-0.000000020459
1619.191919191919	0.000000960215	0.000031237694	0.000000620581	0.000019379419	0.000019360434	0.000030293653	0.000000000000	0.000000000000	-0.000000014331	-0.000000007089	-0.000000021421	-0.000000014555	-0.000000007238	-0.000000021792
1620.202020202020	0.000000686552	0.000031506175	0.000000615400	0.000019384600	0.000019366683	0.000030606008	0.000000000000	0.000000000000	-0.000000014228	-0.000000007112	-0.000000021340	-0.000000013737	-0.000000006901	-0.000000020638
1621.212121212121	0.000000490883	0.000031698191	0.000000611747	0.000019388253	0.000019372379	0.000030893527	0.000000000000	0.000000000000	-0.000000012971	-0.000000006547	-0.000000019518	-0.000000012169	-0.000000006169	-0.000000018339
1622.222222222222	0.000000350981	0.000031835508	0.000000609162	0.000019390838	0.000019377321	0.000031145006	0.000000000000	0.000000000000	-0.000000011252	-0.000000005726	-0.000000016978	-0.000000010363	-0.000000005294	-0.000000015657
1623.232323232323	0.000000250951	0.000031933703	0.000000607327	0.000019392673	0.000019381469	0.000031357638	0.000000000000	0.000000000000	-0.000000009446	-0.000000004842	-0.000000014288	-0.000000008589	-0.000000004417	-0.000000013006
1624.242424242424	0.000000179429	0.000032003919	0.000000606022	0.000019393978	0.000019384873	0.000031533143	0.000000000000	0.000000000000	-0.000000007750	-0.000000003996	-0.000000011747	-0.000000006981	-0.000000003609	-0.000000010590
1625.252525252525	0.000000128292	0.000032054127	0.000000605092	0.000019394908	0.000019387618	0.000031675413	0.000000000000	0.000000000000	-0.000000006251	-0.000000003239	-0.000000009490	-0.000000005589	-0.000000002903	-0.000000008493
1626.262626262626	0.000000091728	0.000032090027	0.000000604428	0.000019395572	0.000019389803	0.000031789138	0.000000000000	0.000000000000	-0.000000004975	-0.000000002590	-0.000000007564	-0.000000004423	-0.000000002307	-0.000000006729
1627.272727272727	0.000000065586	0.000032115696	0.000000603955	0.000019396045	0.000019391523	0.000031879032	0.000000000000	0.000000000000	-0.000000003917	-0.000000002047	-0.000000005964	-0.000000003467	-0.000000001814	-0.000000005281
1628.282828282828	0.000000047002	0.000032133944	0.000000603619	0.000019396381	0.000019392860	0.000031949122	0.000000000000	0.000000000000	-0.000000003044	-0.000000001596	-0.000000004640	-0.000000002699	-0.000000001417	-0.000000004116
1629.292929292929	0.000000033684	0.000032147022	0.000000603379	0.000019396621	0.000019393898	0.000032003664	0.000000000000	0.000000000000	-0.000000002362	-0.000000001242	-0.000000003604	-0.000000002088	-0.000000001099	-0.000000003187
1630.303030303030	0.000000024139	0.000032156394	0.000000603206	0.000019396794	0.000019394698	0.000032045841	0.000000000000	0.000000000000	-0.000000001822	-0.000000000960	-0.000000002783	-0.000000001607	-0.000000000848	-0.000000002454
1631.313131313131	0.000000017299	0.000032163110	0.000000603083	0.000019396917	0.000019395312	0.000032078282	0.000000000000	0.000000000000	-0.000000001399	-0.000000000739	-0.000000002137	-0.000000001230	-0.000000000650	-0.000000001881
1632.323232323232	0.000000012398	0.000032167924	0.000000602994	0.000019397006	0.000019395782	0.000032103118	0.000000000000	0.000000000000	-0.000000001069	-0.000000000566	-0.000000001634	-0.000000000938	-0.000000000497	-0.000000001435
1633.333333333333	0.000000008885	0.000032171373	0.000000602931	0.000019397069	0.000019396139	0.000032122053	0.000000000000	0.000000000000	-0.000000000813	-0.000000000431	-0.000000001245	-0.000000000713	-0.000000000378	-0.000000001091
1634.343434343434	0.000000006367	0.000032173845	0.000000602886	0.000019397114	0.000019396410	0.000032136439	0.000000000000	0.000000000000	-0.000000000617	-0.000000000328	-0.000000000945	-0.000000000540	-0.000000000287	-0.000000000827
1635.353535353536	0.000000004563	0.000032175617	0.000000602853	0.000019397147	0.000019396615	0.000032147332	0.000000000000	0.000000000000	-0.000000000467	-0.000000000248	-0.000000000715	-0.000000000408	-0.000000000217	-0.000000000625
1636.363636363636	0.000000003270	0.000032176887	0.000000602830	0.000019397170	0.000019396770	0.000032155558	0.000000000000	0.000000000000	-0.000000000352	-0.000000000187	-0.000000000539	-0.000000000307	-0.000000000164	-0.000000000471
1637.373737373737	0.000000002344	0.000032177797	0.000000602813	0.000019397187	0.000019396886	0.000032161753	0.000000000000	0.000000000000	-0.000000000265	-0.000000000141	-0.000000000406	-0.000000000231	-0.000000000123	-0.000000000354
1638.383838383839	0.000000001679	0.000032178449	0.000000602801	0.000019397199	0.000019396973	0.000032166407	0.000000000000	0.000000000000	-0.000000000199	-0.000000000106	-0.000000000305	-0.000000000173	-0.000000000092	-0.000000000265
1639.393939393939	0.000000001204	0.000032178916	0.000000602793	0.000019397207	0.000019397038	0.000032169897	0.000000000000	0.000000000000	-0.000000000149	-0.000000000079	-0.000000000228	-0.000000000129	-0.000000000069	-0.000000000199
1640.404040404040	0.000000000863	0.000032179251	0.000000602787	0.000019397213	0.000019397087	0.000032172508	0.000000000000	0.000000000000	-0.000000000111	-0.000000000059	-0.000000000171	-0.000000000097	-0.000000000052	-0.000000000148
1641.414141414142	0.000000000618	0.000032179491	0.000000602782	0.000019397218	0.000019397124	0.000032174458	0.000000000000	0.000000000000	-0.000000000083	-0.000000000044	-0.000000000127	-0.000000000072	-0.000000000039	-0.000000000111
1642.424242424242	0.000000000443	0.000032179663	0.000000602779	0.000019397221	0.000019397151	0.000032175913	0.000000000000	0.000000000000	-0.000000000062	-0.000000000033	-0.000000000095	-0.000000000054	-0.000000000029	-0.000000000082
1643.434343434344	0.000000000317	0.000032179786	0.000000602777	0.000019397223	0.000019397171	0.000032176996	0.000000000000	0.000000000000	-0.000000000046	-0.000000000025	-0.000000000071	-0.000000000040	-0.000000000021	-0.000000000061
1644.444444444445	0.000000000228	0.000032179875	0.000000602775	0.000019397225	0.000019397186	0.000032177801	0.000000000000	0.000000000000	-0.000000000034	-0.000000000018	-0.000000000053	-0.000000000030	-0.000000000016	-0.000000000046
1645.454545454545	0.000000000163	0.000032179938	0.000000602774	0.000019397226	0.000019397197	0.000032178399	0.000000000000	0.000000000000	-0.000000000025	-0.000000000014	-0.000000000039	-0.000000000022	-0.000000000012	-0.000000000034
1646.464646464647	0.000000000117	0.000032179983	0.000000602773	0.000019397227	0.000019397206	0.000032178843	0.000000000000	0.000000000000	-0.000000000019	-0.000000000010	-0.000000000029	-0.000000000016	-0.000000000009	-0.000000000025
1647.474747474748	0.000000000084	0.000032180016	0.000000602772	0.000019397228	0.000019397212	0.000032179171	0.000000000000	0.000000000000	-0.000000000014	-0.000000000007	-0.000000000021	-0.000000000012	-0.000000000006	-0.000000000019
1648.484848484848	0.000000000060	0.000032180039	0.000000602772	0.000019397228	0.000019397216	0.000032179414	0.000000000000	0.000000000000	-0.000000000010	-0.000000000006	-0.000000000016	-0.000000000009	-0.000000000005	-0.000000000014
1649.494949494950	0.000000000043	0.000032180056	0.000000602772	0.000019397228	0.000019397220	0.000032179594	0.000000000000	0.000000000000	-0.000000000008	-0.000000000004	-0.000000000012	-0.000000000007	-0.000000000004	-0.000000000010
1650.505050505051	0.000000000031	0.000032180068	0.000000602772	0.000019397228	0.000019397222	0.000032179727	0.000000000000	0.000000000000	-0.000000000006	-0.000000000003	-0.000000000009	-0.000000000005	-0.000000000003	-0.000000000007
1651.515151515152	0.000000000022	0.000032180076	0.000000602771	0.000019397229	0.000019397224	0.000032179825	0.000000000000	0.000000000000	-0.000000000004	-0.000000000002	-0.000000000006	-0.000000000004	-0.000000000002	-0.000000000006
1652.525252525253	0.000000000016	0.000032180082	0.000000602771	0.000019397229	0.000019397225	0.000032179897	0.000000000000	0.000000000000	-0.000000000003	-0.000000000002	-0.000000000005	-0.000000000003	-0.000000000001	-0.000000000004
1653.535353535354	0.000000000011	0.000032180087	0.000000602771	0.000019397229	0.000019397226	0.000032179950	0.000000000000	0.000000000000	-0.000000000002	-0.000000000001	-0.000000000003	-0.000000000002	-0.000000000001	-0.000000000003
1654.545454545455	0.000000000008	0.000032180090	0.000000602771	0.000019397229	0.000019397227	0.000032179990	0.000000000000	0.000000000000	-0.000000000002	-0.000000000001	-0.000000000003	-0.000000000001	-0.000000000001	-0.000000000002
1655.555555555556	0.000000000006	0.000032180092	0.000000602771	0.000019397229	0.000019397228	0.000032180018	0.000000000000	0.000000000000	-0.000000000001	-0.000000000001	-0.000000000002	-0.000000000001	-0.000000000001	-0.000000000002
1656.565656565657	0.000000000004	0.000032180094	0.000000602771	0.000019397229	0.000019397228	0.000032180040	0.000000000000	0.000000000000	-0.000000000001	-0.000000000000	-0.000000000001	-0.000000000001	-0.000000000000	-0.000000000001
1657.575757575758	0.000000000003	0.000032180095	0.000000602771	0.000019397229	0.000019397228	0.000032180055	0.000000000000	0.000000000000	-0.000000000001	-0.000000000000	-0.000000000001	-0.000000000001	-0.000000000000	-0.000000000001
1658.585858585859	0.000000000002	0.000032180096	0.000000602771	0.000019397229	0.000019397228	0.000032180067	0.000000000000	0.000000000000	-0.000000000000	-0.000000000000	-0.000000000001	-0.000000000000	-0.000000000000	-0.000000000001
1659.595959595960	0.000000000002	0.000032180096	0.000000602771	0.000019397229	0.000019397229	0.000032180075	0.000000000000	0.000000000000	-0.000000000000	-0.000000000000	-0.000000000001	-0.000000000000	-0.000000000000	-0.000000000000
1660.606060606061	0.000000000001	0.000032180097	0.000000602771	0.000019397229	0.000019397229	0.000032180081	0.000000000000	0.000000000000	-0.000000000000	-0.000000000000	-0.000000000000	-0.000000000000	-0.000000000000	-0.000000000000
1661.616161616162	0.000000000001	0.000032180097	0.000000602771	0.000019397229	0.000019397229	0.000032180086	0.000000000000	0.000000000000	-0.000000000000	-0.000000000000	-0.000000000000	-0.000000000000	-0.000000000000	-0.000000000000
1662.626262626263	0.000000000001	0.000032180097	0.000000602771	0.000019397229	0.000019397229	0.000032180089	0.000000000000	0.000000000000	-0.000000000000	-0.000000000000	-0.000000000000	-0.000000000000	-0.000000000000	-0.000000000000
1663.636363636364	0.000000000000	0.000032180098	0.000000602771	0.000019397229	0.000019397229	0.000032180091	0.000000000000	0.000000000000	-0.000000000000	-0.000000000000	-0.000000000000	-0.000000000000	-0.000000000000	-0.000000000000
1664.646464646465	0.000000000000	0.000032180098	0.000000602771	0.000019397229	0.000019397229	0.000032180093	0.000000000000	0.000000000000	-0.000000000000	-0.000000000000	-0.000000000000	-0.000000000000	-0.000000000000	-0.000000000000
1665.656565656566	0.000000000000	0.000032180098	0.000000602771	0.000019397229	0.000019397229	0.000032180094	0.000000000000	0.000000000000	-0.000000000000	-0.000000000000	-0.000000000000	-0.000000000000	-0.000000000000	-0.000000000000
1666.666666666667	0.000000000000	0.000032180098	0.000000602771	0.000019397229	0.000019397229	0.000032180095	0.000000000000	0.000000000000	-0.000000000000	-0.000000000000	-0.000000000000	-0.000000000000	-0.000000000000	-0.000000000000
1667.676767676768	0.000000000000	0.000032180098	0.000000602771	0.000019397229	0.000019397229	0.000032180096	0.000000000000	0.000000000000	-0.000000000000	-0.000000000000	-0.000000000000	-0.000000000000	-0.000000000000	-0.000000000000
1668.686868686869	0.000000000000	0.000032180098	0.000000602771	0.000019397229	0.000019397229	0.000032180097	0.000000000000	0.000000000000	-0.000000000000	-0.000000000000	-0.000000000000	-0.000000000000	-0.000000000000	-0.000000000000
1669.696969696970	0.000000000000	0.000032180098	0.000000602771	0.000019397229	0.000019397229	0.000032180097	0.000000000000	0.000000000000	-0.000000000000	-0.000000000000	-0.000000000000	-0.000000000000	-0.000000000000	-0.000000000000
1670.707070707071	0.000000000000	0.000032180098	0.000000602771	0.000019397229	0.000019397229	0.000032180097	0.000000000000	0.000000000000	-0.000000000000	-0.000000000000	-0.000000000000	-0.000000000000	-0.000000000000	-0.000000000000
1671.717171717172	0.000000000000	0.000032180098	0.000000602771	0.000019397229	0.000019397229	0.000032180097	0.000000000000	0.000000000000	-0.000000000000	-0.000000000000	-0.000000000000	-0.000000000000	-0.000000000000	-0.000000000000
1672.727272727273	0.000000000000	0.000032180098	0.000000602771	0.000019397229	0.000019397229	0.000032180098	0.000000000000	0.000000000000	-0.000000000000	-0.000000000000	-0.000000000000	-0.000000000000	-0.000000000000	-0.000000000000
1673.737373737374	0.000000000000	0.000032180098	0.000000602771	0.000019397229	0.000019397229	0.000032180098	0.000000000000	0.000000000000	-0.000000000000	-0.000000000000	-0.000000000000	-0.000000000000	-0.000000000000	-0.000000000000
1674.747474747475	0.000000000000	0.000032180098	0.000000602771	0.000019397229	0.000019397229	0.000032180098	0.000000000000	0.000000000000	-0.000000000000	-0.000000000000	-0.000000000000	-0.000000000000	-0.000000000000	-0.000000000000
1675.757575757576	0.000000000000	0.000032180098	0.000000602771	0.000019397229	0.000019397229	0.000032180098	0.000000000000	0.000000000000	-0.000000000000	-0.000000000000	-0.000000000000	-0.000000000000	-0.000000000000	-0.000000000000
1676.767676767677	0.000000000000	0.000032180098	0.000000602771	0.000019397229	0.000019397229	0.000032180098	0.000000000000	0.000000000000	-0.000000000000	-0.000000000000	-0.000000000000	-0.000000000000	-0.000000000000	-0.000000000000
1677.777777777778	0.000000000000	0.000032180098	0.000000602771	0.000019397229	0.000019397229	0.000032180098	0.000000000000	0.000000000000	-0.000000000000	-0.000000000000	-0.000000000000	-0.000000000000	-0.000000000000	-0.000000000000
1678.787878787879	0.000000000000	0.000032180098	0.000000602771	0.000019397229	0.000019397229	0.000032180098	0.000000000000	0.000000000000	-0.000000000000	-0.000000000000	-0.000000000000	-0.000000000000	-0.000000000000	-0.000000000000
1679.797979797980	0.000000000000	0.000032180098	0.000000602771	0.000019397229	0.000019397229	0.000032180098	0.000000000000	0.000000000000	-0.000000000000	-0.000000000000	-0.000000000000	-0.000000000000	-0.000000000000	-0.000000000000
1680.808080808081	0.000000000000	0.000032180098	0.000000602771	0.000019397229	0.000019397229	0.000032180098	0.000000000000	0.000000000000	-0.000000000000	-0.000000000000	-0.000000000000	-0.000000000000	-0.000000000000	-0.000000000000
1681.818181818182	0.000000000000	0.000032180098	0.000000602771	0.000019397229	0.000019397229	0.000032180098	0.000000000000	0.000000000000	-0.000000000000	-0.000000000000	-0.000000000000	-0.000000000000	-0.000000000000	-0.000000000000
1682.828282828283	0.000000000000	0.000032180098	0.000000602771	0.000019397229	0.000019397229	0.000032180098	0.000000000000	0.000000000000	-0.000000000000	-0.000000000000	-0.000000000000	-0.000000000000	-0.000000000000	-0.000000000000
1683.838383838384	0.000000000000	0.000032180098	0.000000602771	0.000019397229	0.000019397229	0.000032180098	0.000000000000	0.000000000000	-0.000000000000	-0.000000000000	-0.000000000000	-0.000000000000	-0.000000000000	-0.000000000000
1684.848484848485	0.000000000000	0.000032180098	0.000000602771	0.000019397229	0.000019397229	0.000032180098	0.000000000000	0.000000000000	-0.000000000000	-0.000000000000	-0.000000000000	-0.000000000000	-0.000000000000	-0.000000000000
1685.858585858586	0.000000000000	0.000032180098	0.000000602771	0.000019397229	0.000019397229	0.000032180098	0.000000000000	0.000000000000	-0.000000000000	-0.000000000000	-0.000000000000	-0.000000000000	-0.000000000000	-0.000000000000
1686.868686868687	0.000000000000	0.000032180098	0.000000602771	0.000019397229	0.000019397229	0.000032180098	0.000000000000	0.000000000000	-0.000000000000	-0.000000000000	-0.000000000000	-0.000000000000	-0.000000000000	-0.000000000000
1687.878787878788	0.000000000000	0.000032180098	0.000000602771	0.000019397229	0.000019397229	0.000032180098	0.000000000000	0.000000000000	-0.000000000000	-0.000000000000	-0.000000000000	-0.000000000000	-0.000000000000	-0.000000000000
1688.888888888889	0.000000000000	0.000032180098	0.000000602771	0.000019397229	0.000019397229	0.000032180098	0.000000000000	0.000000000000	-0.000000000000	-0.000000000000	-0.000000000000	-0.000000000000	-0.000000000000	-0.000000000000
1689.898989898990	0.000000000000	0.000032180098	0.000000602771	0.000019397229	0.000019397229	0.000032180098	0.000000000000	0.000000000000	-0.000000000000	-0.000000000000	-0.000000000000	-0.000000000000	-0.000000000000	-0.000000000000
1690.909090909091	0.000000000000	0.000032180098	0.000000602771	0.000019397229	0.000019397229	0.000032180098	0.000000000000	0.000000000000	-0.000000000000	-0.000000000000	-0.000000000000	-0.000000000000	-0.000000000000	-0.000000000000
1691.919191919192	0.000000000000	0.000032180098	0.000000602771	0.000019397229	0.000019397229	0.000032180098	0.000000000000	0.000000000000	-0.000000000000	-0.000000000000	-0.000000000000	-0.000000000000	-0.000000000000	-0.000000000000
1692.929292929293	0.000000000000	0.000032180098	0.000000602771	0.000019397229	0.000019397229	0.000032180098	0.000000000000	0.000000000000	-0.000000000000	-0.000000000000	-0.000000000000	-0.000000000000	-0.000000000000	-0.000000000000
1693.939393939394	0.000000000000	0.000032180098	0.000000602771	0.000019397229	0.000019397229	0.000032180098	0.000000000000	0.000000000000	-0.000000000000	-0.000000000000	-0.000000000000	-0.000000000000	-0.000000000000	-0.000000000000
1694.949494949495	0.000000000000	0.000032180098	0.000000602771	0.000019397229	0.000019397229	0.000032180098	0.000000000000	0.000000000000	-0.000000000000	-0.000000000000	-0.000000000000	-0.000000000000	-0.000000000000	-0.000000000000
1695.959595959596	0.000000000000	0.000032180098	0.000000602771	0.000019397229	0.000019397229	0.000032180098	0.000000000000	0.000000000000	-0.000000000000	-0.000000000000	-0.000000000000	-0.000000000000	-0.000000000000	-0.000000000000
1696.969696969697	0.000000000000	0.000032180098	0.000000602771	0.000019397229	0.000019397229	0.000032180098	0.000000000000	0.000000000000	-0.000000000000	-0.000000000000	-0.000000000000	-0.000000000000	-0.000000000000	-0.000000000000
1697.979797979798	0.000000000000	0.000032180098	0.000000602771	0.000019397229	0.000019397229	0.000032180098	0.000000000000	0.000000000000	-0.000000000000	-0.000000000000	-0.000000000000	-0.000000000000	-0.000000000000	-0.000000000000
1698.989898989899	0.000000000000	0.000032180098	0.000000602771	0.000019397229	0.000019397229	0.000032180098	0.000000000000	0.000000000000	-0.000000000000	-0.000000000000	-0.000000000000	-0.000000000000	-0.000000000000	-0.000000000000
1700.000000000000	0.000000000000	0.000032180098	0.000000602771	0.000019397229	0.000019397229	0.000032180098	0.000000000000	0.000000000000	-0.000000000000	-0.000000000000	-0.000000000000	-0.000000000000	-0.000000000000	-0.000000000000
1701.010101010101	0.000000000000	0.000032180098	0.000000602771	0.000019397229	0.000019397229	0.000032180098	0.000000000000	0.000000000000	-0.000000000000	-0.000000000000	-0.000000000000	-0.000000000000	-0.000000000000	-0.000000000000
1702.020202020202	0.000000000000	0.000032180098	0.000000602771	0.000019397229	0.000019397229	0.000032180098	0.000000000000	0.000000000000	-0.000000000000	-0.000000000000	-0.000000000000	-0.000000000000	-0.000000000000	-0.000000000000
1703.030303030303	0.000000000000	0.000032180098	0.000000602771	0.000019397229	0.000019397229	0.000032180098	0.000000000000	0.000000000000	-0.000000000000	-0.000000000000	-0.000000000000	-0.000000000000	-0.000000000000	-0.000000000000
1704.040404040404	0.000000000000	0.000032180098	0.000000602771	0.000019397229	0.000019397229	0.000032180098	0.000000000000	0.000000000000	-0.000000000000	-0.000000000000	-0.000000000000	-0.000000000000	-0.000000000000	-0.000000000000
1705.050505050505	0.000000000000	0.000032180098	0.000000602771	0.000019397229	0.000019397229	0.000032180098	0.000000000000	0.000000000000	-0.000000000000	-0.000000000000	-0.000000000000	-0.000000000000	-0.000000000000	-0.000000000000
1706.060606060606	0.000000000000	0.000032180098	0.000000602771	0.000019397229	0.000019397229	0.000032180098	0.000000000000	0.000000000000	-0.000000000000	-0.000000000000	-0.000000000000	-0.000000000000	-0.000000000000	-0.000000000000
1707.070707070707	0.000000000000	0.000032180098	0.000000602771	0.000019397229	0.000019397229	0.000032180098	0.000000000000	0.000000000000	-0.000000000000	-0.000000000000	-0.000000000000	-0.000000000000	-0.000000000000	-0.000000000000
1708.080808080808	0.000000000000	0.000032180098	0.000000602771	0.000019397229	0.000019397229	0.000032180098	0.000000000000	0.000000000000	-0.000000000000	-0.000000000000	-0.000000000000	-0.000000000000	-0.000000000000	-0.000000000000
1709.090909090909	0.000000000000	0.000032180098	0.000000602771	0.000019397229	0.000019397229	0.000032180098	0.000000000000	0.000000000000	-0.000000000000	-0.000000000000	-0.000000000000	-0.000000000000	-0.000000000000	-0.000000000000
1710.101010101010	0.000000000000	0.000032180098	0.000000602771	0.000019397229	0.000019397229	0.000032180098	0.000000000000	0.000000000000	-0.000000000000	-0.000000000000	-0.000000000000	-0.000000000000	-0.000000000000	-0.000000000000
1711.111111111111	0.000000000000	0.000032180098	0.000000602771	0.000019397229	0.000019397229	0.000032180098	0.000000000000	0.000000000000	-0.000000000000	-0.000000000000	-0.000000000000	-0.000000000000	-0.000000000000	-0.000000000000
1712.121212121212	0.000000000000	0.000032180098	0.000000602771	0.000019397229	0.000019397229	0.000032180098	0.000000000000	0.000000000000	-0.000000000000	-0.000000000000	-0.000000000000	-0.000000000000	-0.000000000000	-0.000000000000
[truncated: 304 more rows]
