# Supplementary material for: Isothermal titration calorimetry and surface plasmon resonance analysis using the dynamic approach
Source: Biochem Biophys Rep. 2019 Dec 17;21:100712. doi: 10.1016/j.bbrep.2019.100712 (PMC6926116; doi:10.1016/j.bbrep.2019.100712)
Supplement: Multimedia component 2 [file mmc2.zip › SI_Figure_S1/100_Pts/Curvefit_Data]

Inj_no	Inj_vol(ul)	Inj_period(us)	Time(s)	Q(ucals)
1	4.00	1.01	0.00	0.000000
1	4.00	1.01	1.01	-0.319829
1	4.00	1.01	2.02	-0.744829
1	4.00	1.01	3.03	-0.902937
1	4.00	1.01	4.04	-0.909842
1	4.00	1.01	5.05	-0.839143
1	4.00	1.01	6.06	-0.734665
1	4.00	1.01	7.07	-0.621486
1	4.00	1.01	8.08	-0.513097
1	4.00	1.01	9.09	-0.415984
1	4.00	1.01	10.10	-0.332536
1	4.00	1.01	11.11	-0.262858
1	4.00	1.01	12.12	-0.205883
1	4.00	1.01	13.13	-0.159287
1	4.00	1.01	14.14	-0.123164
1	4.00	1.01	15.15	-0.094723
1	4.00	1.01	16.16	-0.072511
1	4.00	1.01	17.17	-0.055281
1	4.00	1.01	18.18	-0.041993
1	4.00	1.01	19.19	-0.031797
1	4.00	1.01	20.20	-0.024008
1	4.00	1.01	21.21	-0.018080
1	4.00	1.01	22.22	-0.013584
1	4.00	1.01	23.23	-0.010184
1	4.00	1.01	24.24	-0.007620
1	4.00	1.01	25.25	-0.005692
1	4.00	1.01	26.26	-0.004244
1	4.00	1.01	27.27	-0.003160
1	4.00	1.01	28.28	-0.002350
1	4.00	1.01	29.29	-0.001745
1	4.00	1.01	30.30	-0.001294
1	4.00	1.01	31.31	-0.000959
1	4.00	1.01	32.32	-0.000709
1	4.00	1.01	33.33	-0.000524
1	4.00	1.01	34.34	-0.000387
1	4.00	1.01	35.35	-0.000286
1	4.00	1.01	36.36	-0.000211
1	4.00	1.01	37.37	-0.000155
1	4.00	1.01	38.38	-0.000114
1	4.00	1.01	39.39	-0.000084
1	4.00	1.01	40.40	-0.000062
1	4.00	1.01	41.41	-0.000045
1	4.00	1.01	42.42	-0.000033
1	4.00	1.01	43.43	-0.000024
1	4.00	1.01	44.44	-0.000018
1	4.00	1.01	45.45	-0.000013
1	4.00	1.01	46.46	-0.000010
1	4.00	1.01	47.47	-0.000007
1	4.00	1.01	48.48	-0.000005
1	4.00	1.01	49.49	-0.000004
1	4.00	1.01	50.51	-0.000003
1	4.00	1.01	51.52	-0.000002
1	4.00	1.01	52.53	-0.000001
1	4.00	1.01	53.54	-0.000001
1	4.00	1.01	54.55	-0.000001
1	4.00	1.01	55.56	-0.000001
1	4.00	1.01	56.57	-0.000000
1	4.00	1.01	57.58	-0.000000
1	4.00	1.01	58.59	-0.000000
1	4.00	1.01	59.60	-0.000000
1	4.00	1.01	60.61	-0.000000
1	4.00	1.01	61.62	-0.000000
1	4.00	1.01	62.63	-0.000000
1	4.00	1.01	63.64	-0.000000
1	4.00	1.01	64.65	-0.000000
1	4.00	1.01	65.66	-0.000000
1	4.00	1.01	66.67	-0.000000
1	4.00	1.01	67.68	-0.000000
1	4.00	1.01	68.69	-0.000000
1	4.00	1.01	69.70	-0.000000
1	4.00	1.01	70.71	-0.000000
1	4.00	1.01	71.72	-0.000000
1	4.00	1.01	72.73	-0.000000
1	4.00	1.01	73.74	-0.000000
1	4.00	1.01	74.75	-0.000000
1	4.00	1.01	75.76	-0.000000
1	4.00	1.01	76.77	-0.000000
1	4.00	1.01	77.78	-0.000000
1	4.00	1.01	78.79	-0.000000
1	4.00	1.01	79.80	-0.000000
1	4.00	1.01	80.81	-0.000000
1	4.00	1.01	81.82	-0.000000
1	4.00	1.01	82.83	-0.000000
1	4.00	1.01	83.84	-0.000000
1	4.00	1.01	84.85	-0.000000
1	4.00	1.01	85.86	-0.000000
1	4.00	1.01	86.87	-0.000000
1	4.00	1.01	87.88	-0.000000
1	4.00	1.01	88.89	-0.000000
1	4.00	1.01	89.90	-0.000000
1	4.00	1.01	90.91	-0.000000
1	4.00	1.01	91.92	-0.000000
1	4.00	1.01	92.93	-0.000000
1	4.00	1.01	93.94	-0.000000
1	4.00	1.01	94.95	-0.000000
1	4.00	1.01	95.96	-0.000000
1	4.00	1.01	96.97	-0.000000
1	4.00	1.01	97.98	-0.000000
1	4.00	1.01	98.99	-0.000000
1	4.00	1.01	100.00	-0.000000
2	4.00	1.01	101.01	-0.000000
2	4.00	1.01	102.02	-0.302175
2	4.00	1.01	103.03	-0.713893
2	4.00	1.01	104.04	-0.866101
2	4.00	1.01	105.05	-0.872549
2	4.00	1.01	106.06	-0.804405
2	4.00	1.01	107.07	-0.703923
2	4.00	1.01	108.08	-0.595215
2	4.00	1.01	109.09	-0.491209
2	4.00	1.01	110.10	-0.398095
2	4.00	1.01	111.11	-0.318134
2	4.00	1.01	112.12	-0.251403
2	4.00	1.01	113.13	-0.196863
2	4.00	1.01	114.14	-0.152275
2	4.00	1.01	115.15	-0.117720
2	4.00	1.01	116.16	-0.090521
2	4.00	1.01	117.17	-0.069284
2	4.00	1.01	118.18	-0.052814
2	4.00	1.01	119.19	-0.040115
2	4.00	1.01	120.20	-0.030372
2	4.00	1.01	121.21	-0.022929
2	4.00	1.01	122.22	-0.017266
2	4.00	1.01	123.23	-0.012971
2	4.00	1.01	124.24	-0.009724
2	4.00	1.01	125.25	-0.007276
2	4.00	1.01	126.26	-0.005434
2	4.00	1.01	127.27	-0.004052
2	4.00	1.01	128.28	-0.003017
2	4.00	1.01	129.29	-0.002243
2	4.00	1.01	130.30	-0.001665
2	4.00	1.01	131.31	-0.001235
2	4.00	1.01	132.32	-0.000915
2	4.00	1.01	133.33	-0.000677
2	4.00	1.01	134.34	-0.000500
2	4.00	1.01	135.35	-0.000370
2	4.00	1.01	136.36	-0.000273
2	4.00	1.01	137.37	-0.000201
2	4.00	1.01	138.38	-0.000148
2	4.00	1.01	139.39	-0.000109
2	4.00	1.01	140.40	-0.000080
2	4.00	1.01	141.41	-0.000059
2	4.00	1.01	142.42	-0.000043
2	4.00	1.01	143.43	-0.000032
2	4.00	1.01	144.44	-0.000023
2	4.00	1.01	145.45	-0.000017
2	4.00	1.01	146.46	-0.000013
2	4.00	1.01	147.47	-0.000009
2	4.00	1.01	148.48	-0.000007
2	4.00	1.01	149.49	-0.000005
2	4.00	1.01	150.51	-0.000004
2	4.00	1.01	151.52	-0.000003
2	4.00	1.01	152.53	-0.000002
2	4.00	1.01	153.54	-0.000001
2	4.00	1.01	154.55	-0.000001
2	4.00	1.01	155.56	-0.000001
2	4.00	1.01	156.57	-0.000001
2	4.00	1.01	157.58	-0.000000
2	4.00	1.01	158.59	-0.000000
2	4.00	1.01	159.60	-0.000000
2	4.00	1.01	160.61	-0.000000
2	4.00	1.01	161.62	-0.000000
2	4.00	1.01	162.63	-0.000000
2	4.00	1.01	163.64	-0.000000
2	4.00	1.01	164.65	-0.000000
2	4.00	1.01	165.66	-0.000000
2	4.00	1.01	166.67	-0.000000
2	4.00	1.01	167.68	-0.000000
2	4.00	1.01	168.69	-0.000000
2	4.00	1.01	169.70	-0.000000
2	4.00	1.01	170.71	-0.000000
2	4.00	1.01	171.72	-0.000000
2	4.00	1.01	172.73	-0.000000
2	4.00	1.01	173.74	-0.000000
2	4.00	1.01	174.75	-0.000000
2	4.00	1.01	175.76	-0.000000
2	4.00	1.01	176.77	-0.000000
2	4.00	1.01	177.78	-0.000000
2	4.00	1.01	178.79	-0.000000
2	4.00	1.01	179.80	-0.000000
2	4.00	1.01	180.81	-0.000000
2	4.00	1.01	181.82	-0.000000
2	4.00	1.01	182.83	-0.000000
2	4.00	1.01	183.84	-0.000000
2	4.00	1.01	184.85	-0.000000
2	4.00	1.01	185.86	-0.000000
2	4.00	1.01	186.87	-0.000000
2	4.00	1.01	187.88	-0.000000
2	4.00	1.01	188.89	-0.000000
2	4.00	1.01	189.90	-0.000000
2	4.00	1.01	190.91	-0.000000
2	4.00	1.01	191.92	-0.000000
2	4.00	1.01	192.93	-0.000000
2	4.00	1.01	193.94	-0.000000
2	4.00	1.01	194.95	-0.000000
2	4.00	1.01	195.96	-0.000000
2	4.00	1.01	196.97	-0.000000
2	4.00	1.01	197.98	-0.000000
2	4.00	1.01	198.99	-0.000000
2	4.00	1.01	200.00	-0.000000
2	4.00	1.01	201.01	-0.000000
3	4.00	1.01	202.02	-0.000000
3	4.00	1.01	203.03	-0.281310
3	4.00	1.01	204.04	-0.672393
3	4.00	1.01	205.05	-0.816577
3	4.00	1.01	206.06	-0.822121
3	4.00	1.01	207.07	-0.757158
3	4.00	1.01	208.08	-0.661894
3	4.00	1.01	209.09	-0.559136
3	4.00	1.01	210.10	-0.461031
3	4.00	1.01	211.11	-0.373349
3	4.00	1.01	212.12	-0.298157
3	4.00	1.01	213.13	-0.235477
3	4.00	1.01	214.14	-0.183455
3	4.00	1.01	215.15	-0.142661
3	4.00	1.01	216.16	-0.110253
3	4.00	1.01	217.17	-0.084755
3	4.00	1.01	218.18	-0.064854
3	4.00	1.01	219.19	-0.049426
3	4.00	1.01	220.20	-0.037534
3	4.00	1.01	221.21	-0.028412
3	4.00	1.01	222.22	-0.021447
3	4.00	1.01	223.23	-0.016147
3	4.00	1.01	224.24	-0.012129
3	4.00	1.01	225.25	-0.009092
3	4.00	1.01	226.26	-0.006802
3	4.00	1.01	227.27	-0.005079
3	4.00	1.01	228.28	-0.003787
3	4.00	1.01	229.29	-0.002819
3	4.00	1.01	230.30	-0.002096
3	4.00	1.01	231.31	-0.001556
3	4.00	1.01	232.32	-0.001154
3	4.00	1.01	233.33	-0.000855
3	4.00	1.01	234.34	-0.000632
3	4.00	1.01	235.35	-0.000468
3	4.00	1.01	236.36	-0.000345
3	4.00	1.01	237.37	-0.000255
3	4.00	1.01	238.38	-0.000188
3	4.00	1.01	239.39	-0.000138
3	4.00	1.01	240.40	-0.000102
3	4.00	1.01	241.41	-0.000075
3	4.00	1.01	242.42	-0.000055
3	4.00	1.01	243.43	-0.000040
3	4.00	1.01	244.44	-0.000030
3	4.00	1.01	245.45	-0.000022
3	4.00	1.01	246.46	-0.000016
3	4.00	1.01	247.47	-0.000012
3	4.00	1.01	248.48	-0.000009
3	4.00	1.01	249.49	-0.000006
3	4.00	1.01	250.51	-0.000005
3	4.00	1.01	251.52	-0.000003
3	4.00	1.01	252.53	-0.000002
3	4.00	1.01	253.54	-0.000002
3	4.00	1.01	254.55	-0.000001
3	4.00	1.01	255.56	-0.000001
3	4.00	1.01	256.57	-0.000001
3	4.00	1.01	257.58	-0.000001
3	4.00	1.01	258.59	-0.000000
3	4.00	1.01	259.60	-0.000000
3	4.00	1.01	260.61	-0.000000
3	4.00	1.01	261.62	-0.000000
3	4.00	1.01	262.63	-0.000000
3	4.00	1.01	263.64	-0.000000
3	4.00	1.01	264.65	-0.000000
3	4.00	1.01	265.66	-0.000000
3	4.00	1.01	266.67	-0.000000
3	4.00	1.01	267.68	-0.000000
3	4.00	1.01	268.69	-0.000000
3	4.00	1.01	269.70	-0.000000
3	4.00	1.01	270.71	-0.000000
3	4.00	1.01	271.72	-0.000000
3	4.00	1.01	272.73	-0.000000
3	4.00	1.01	273.74	-0.000000
3	4.00	1.01	274.75	-0.000000
3	4.00	1.01	275.76	-0.000000
3	4.00	1.01	276.77	-0.000000
3	4.00	1.01	277.78	-0.000000
3	4.00	1.01	278.79	-0.000000
3	4.00	1.01	279.80	-0.000000
3	4.00	1.01	280.81	-0.000000
3	4.00	1.01	281.82	-0.000000
3	4.00	1.01	282.83	-0.000000
3	4.00	1.01	283.84	-0.000000
3	4.00	1.01	284.85	-0.000000
3	4.00	1.01	285.86	-0.000000
3	4.00	1.01	286.87	-0.000000
3	4.00	1.01	287.88	-0.000000
3	4.00	1.01	288.89	-0.000000
3	4.00	1.01	289.90	-0.000000
3	4.00	1.01	290.91	-0.000000
3	4.00	1.01	291.92	-0.000000
3	4.00	1.01	292.93	-0.000000
3	4.00	1.01	293.94	-0.000000
3	4.00	1.01	294.95	-0.000000
3	4.00	1.01	295.96	-0.000000
3	4.00	1.01	296.97	-0.000000
3	4.00	1.01	297.98	-0.000000
3	4.00	1.01	298.99	-0.000000
3	4.00	1.01	300.00	-0.000000
3	4.00	1.01	301.01	-0.000000
3	4.00	1.01	302.02	-0.000000
4	4.00	1.01	303.03	-0.000000
4	4.00	1.01	304.04	-0.253549
4	4.00	1.01	305.05	-0.614048
4	4.00	1.01	306.06	-0.745439
4	4.00	1.01	307.07	-0.748759
4	4.00	1.01	308.08	-0.687810
4	4.00	1.01	309.09	-0.599794
4	4.00	1.01	310.10	-0.505554
4	4.00	1.01	311.11	-0.416035
4	4.00	1.01	312.12	-0.336333
4	4.00	1.01	313.13	-0.268194
4	4.00	1.01	314.14	-0.211537
4	4.00	1.01	315.15	-0.164614
4	4.00	1.01	316.16	-0.127884
4	4.00	1.01	317.17	-0.098747
4	4.00	1.01	318.18	-0.075852
4	4.00	1.01	319.19	-0.058002
4	4.00	1.01	320.20	-0.044177
4	4.00	1.01	321.21	-0.033529
4	4.00	1.01	322.22	-0.025369
4	4.00	1.01	323.23	-0.019141
4	4.00	1.01	324.24	-0.014405
4	4.00	1.01	325.25	-0.010816
4	4.00	1.01	326.26	-0.008105
4	4.00	1.01	327.27	-0.006062
4	4.00	1.01	328.28	-0.004525
4	4.00	1.01	329.29	-0.003373
4	4.00	1.01	330.30	-0.002511
4	4.00	1.01	331.31	-0.001866
4	4.00	1.01	332.32	-0.001385
4	4.00	1.01	333.33	-0.001027
4	4.00	1.01	334.34	-0.000761
4	4.00	1.01	335.35	-0.000563
4	4.00	1.01	336.36	-0.000416
4	4.00	1.01	337.37	-0.000307
4	4.00	1.01	338.38	-0.000227
4	4.00	1.01	339.39	-0.000167
4	4.00	1.01	340.40	-0.000123
4	4.00	1.01	341.41	-0.000091
4	4.00	1.01	342.42	-0.000067
4	4.00	1.01	343.43	-0.000049
4	4.00	1.01	344.44	-0.000036
4	4.00	1.01	345.45	-0.000026
4	4.00	1.01	346.46	-0.000019
4	4.00	1.01	347.47	-0.000014
4	4.00	1.01	348.48	-0.000010
4	4.00	1.01	349.49	-0.000008
4	4.00	1.01	350.51	-0.000006
4	4.00	1.01	351.52	-0.000004
4	4.00	1.01	352.53	-0.000003
4	4.00	1.01	353.54	-0.000002
4	4.00	1.01	354.55	-0.000002
4	4.00	1.01	355.56	-0.000001
4	4.00	1.01	356.57	-0.000001
4	4.00	1.01	357.58	-0.000001
4	4.00	1.01	358.59	-0.000000
4	4.00	1.01	359.60	-0.000000
4	4.00	1.01	360.61	-0.000000
4	4.00	1.01	361.62	-0.000000
4	4.00	1.01	362.63	-0.000000
4	4.00	1.01	363.64	-0.000000
4	4.00	1.01	364.65	-0.000000
4	4.00	1.01	365.66	-0.000000
4	4.00	1.01	366.67	-0.000000
4	4.00	1.01	367.68	-0.000000
4	4.00	1.01	368.69	-0.000000
4	4.00	1.01	369.70	-0.000000
4	4.00	1.01	370.71	-0.000000
4	4.00	1.01	371.72	-0.000000
4	4.00	1.01	372.73	-0.000000
4	4.00	1.01	373.74	-0.000000
4	4.00	1.01	374.75	-0.000000
4	4.00	1.01	375.76	-0.000000
4	4.00	1.01	376.77	-0.000000
4	4.00	1.01	377.78	-0.000000
4	4.00	1.01	378.79	-0.000000
4	4.00	1.01	379.80	-0.000000
4	4.00	1.01	380.81	-0.000000
4	4.00	1.01	381.82	-0.000000
4	4.00	1.01	382.83	-0.000000
4	4.00	1.01	383.84	-0.000000
4	4.00	1.01	384.85	-0.000000
4	4.00	1.01	385.86	-0.000000
4	4.00	1.01	386.87	-0.000000
4	4.00	1.01	387.88	-0.000000
4	4.00	1.01	388.89	-0.000000
4	4.00	1.01	389.90	-0.000000
4	4.00	1.01	390.91	-0.000000
4	4.00	1.01	391.92	-0.000000
4	4.00	1.01	392.93	-0.000000
4	4.00	1.01	393.94	-0.000000
4	4.00	1.01	394.95	-0.000000
4	4.00	1.01	395.96	-0.000000
4	4.00	1.01	396.97	-0.000000
4	4.00	1.01	397.98	-0.000000
4	4.00	1.01	398.99	-0.000000
4	4.00	1.01	400.00	-0.000000
4	4.00	1.01	401.01	-0.000000
4	4.00	1.01	402.02	-0.000000
4	4.00	1.01	403.03	-0.000000
5	4.00	1.01	404.04	-0.000000
5	4.00	1.01	405.05	-0.216028
5	4.00	1.01	406.06	-0.529084
5	4.00	1.01	407.07	-0.639842
5	4.00	1.01	408.08	-0.639054
5	4.00	1.01	409.09	-0.583792
5	4.00	1.01	410.10	-0.506552
5	4.00	1.01	411.11	-0.425095
5	4.00	1.01	412.12	-0.348494
5	4.00	1.01	413.13	-0.280805
5	4.00	1.01	414.14	-0.223277
5	4.00	1.01	415.15	-0.174884
5	4.00	1.01	416.16	-0.136565
5	4.00	1.01	417.17	-0.105905
5	4.00	1.01	418.18	-0.081648
5	4.00	1.01	419.19	-0.062630
5	4.00	1.01	420.20	-0.047833
5	4.00	1.01	421.21	-0.036391
5	4.00	1.01	422.22	-0.027593
5	4.00	1.01	423.23	-0.020859
5	4.00	1.01	424.24	-0.015725
5	4.00	1.01	425.25	-0.011826
5	4.00	1.01	426.26	-0.008874
5	4.00	1.01	427.27	-0.006645
5	4.00	1.01	428.28	-0.004967
5	4.00	1.01	429.29	-0.003706
5	4.00	1.01	430.30	-0.002761
5	4.00	1.01	431.31	-0.002054
5	4.00	1.01	432.32	-0.001526
5	4.00	1.01	433.33	-0.001133
5	4.00	1.01	434.34	-0.000839
5	4.00	1.01	435.35	-0.000621
5	4.00	1.01	436.36	-0.000460
5	4.00	1.01	437.37	-0.000340
5	4.00	1.01	438.38	-0.000251
5	4.00	1.01	439.39	-0.000185
5	4.00	1.01	440.40	-0.000136
5	4.00	1.01	441.41	-0.000100
5	4.00	1.01	442.42	-0.000074
5	4.00	1.01	443.43	-0.000054
5	4.00	1.01	444.44	-0.000040
5	4.00	1.01	445.45	-0.000029
5	4.00	1.01	446.46	-0.000022
5	4.00	1.01	447.47	-0.000016
5	4.00	1.01	448.48	-0.000012
5	4.00	1.01	449.49	-0.000008
5	4.00	1.01	450.51	-0.000006
5	4.00	1.01	451.52	-0.000005
5	4.00	1.01	452.53	-0.000003
5	4.00	1.01	453.54	-0.000002
5	4.00	1.01	454.55	-0.000002
5	4.00	1.01	455.56	-0.000001
5	4.00	1.01	456.57	-0.000001
5	4.00	1.01	457.58	-0.000001
5	4.00	1.01	458.59	-0.000001
5	4.00	1.01	459.60	-0.000000
5	4.00	1.01	460.61	-0.000000
5	4.00	1.01	461.62	-0.000000
5	4.00	1.01	462.63	-0.000000
5	4.00	1.01	463.64	-0.000000
5	4.00	1.01	464.65	-0.000000
5	4.00	1.01	465.66	-0.000000
5	4.00	1.01	466.67	-0.000000
5	4.00	1.01	467.68	-0.000000
5	4.00	1.01	468.69	-0.000000
5	4.00	1.01	469.70	-0.000000
5	4.00	1.01	470.71	-0.000000
5	4.00	1.01	471.72	-0.000000
5	4.00	1.01	472.73	-0.000000
5	4.00	1.01	473.74	-0.000000
5	4.00	1.01	474.75	-0.000000
5	4.00	1.01	475.76	-0.000000
5	4.00	1.01	476.77	-0.000000
5	4.00	1.01	477.78	-0.000000
5	4.00	1.01	478.79	-0.000000
5	4.00	1.01	479.80	-0.000000
5	4.00	1.01	480.81	-0.000000
5	4.00	1.01	481.82	-0.000000
5	4.00	1.01	482.83	-0.000000
5	4.00	1.01	483.84	-0.000000
5	4.00	1.01	484.85	-0.000000
5	4.00	1.01	485.86	-0.000000
5	4.00	1.01	486.87	-0.000000
5	4.00	1.01	487.88	-0.000000
5	4.00	1.01	488.89	-0.000000
5	4.00	1.01	489.90	-0.000000
5	4.00	1.01	490.91	-0.000000
5	4.00	1.01	491.92	-0.000000
5	4.00	1.01	492.93	-0.000000
5	4.00	1.01	493.94	-0.000000
5	4.00	1.01	494.95	-0.000000
5	4.00	1.01	495.96	-0.000000
5	4.00	1.01	496.97	-0.000000
5	4.00	1.01	497.98	-0.000000
5	4.00	1.01	498.99	-0.000000
5	4.00	1.01	500.00	-0.000000
5	4.00	1.01	501.01	-0.000000
5	4.00	1.01	502.02	-0.000000
5	4.00	1.01	503.03	-0.000000
5	4.00	1.01	504.04	-0.000000
6	4.00	1.01	505.05	-0.000000
6	4.00	1.01	506.06	-0.168413
6	4.00	1.01	507.07	-0.413609
6	4.00	1.01	508.08	-0.495677
6	4.00	1.01	509.09	-0.490397
6	4.00	1.01	510.10	-0.444256
6	4.00	1.01	511.11	-0.382729
6	4.00	1.01	512.12	-0.319240
6	4.00	1.01	513.13	-0.260368
6	4.00	1.01	514.14	-0.208876
6	4.00	1.01	515.15	-0.164730
6	4.00	1.01	516.16	-0.129312
6	4.00	1.01	517.17	-0.100708
6	4.00	1.01	518.18	-0.077916
6	4.00	1.01	519.19	-0.059945
6	4.00	1.01	520.20	-0.045899
6	4.00	1.01	521.21	-0.034997
6	4.00	1.01	522.22	-0.026588
6	4.00	1.01	523.23	-0.020133
6	4.00	1.01	524.24	-0.015202
6	4.00	1.01	525.25	-0.011448
6	4.00	1.01	526.26	-0.008601
6	4.00	1.01	527.27	-0.006448
6	4.00	1.01	528.28	-0.004825
6	4.00	1.01	529.29	-0.003604
6	4.00	1.01	530.30	-0.002687
6	4.00	1.01	531.31	-0.002001
6	4.00	1.01	532.32	-0.001488
6	4.00	1.01	533.33	-0.001105
6	4.00	1.01	534.34	-0.000819
6	4.00	1.01	535.35	-0.000607
6	4.00	1.01	536.36	-0.000449
6	4.00	1.01	537.37	-0.000332
6	4.00	1.01	538.38	-0.000245
6	4.00	1.01	539.39	-0.000181
6	4.00	1.01	540.40	-0.000133
6	4.00	1.01	541.41	-0.000098
6	4.00	1.01	542.42	-0.000072
6	4.00	1.01	543.43	-0.000053
6	4.00	1.01	544.44	-0.000039
6	4.00	1.01	545.45	-0.000029
6	4.00	1.01	546.46	-0.000021
6	4.00	1.01	547.47	-0.000015
6	4.00	1.01	548.48	-0.000011
6	4.00	1.01	549.49	-0.000008
6	4.00	1.01	550.51	-0.000006
6	4.00	1.01	551.52	-0.000004
6	4.00	1.01	552.53	-0.000003
6	4.00	1.01	553.54	-0.000002
6	4.00	1.01	554.55	-0.000002
6	4.00	1.01	555.56	-0.000001
6	4.00	1.01	556.57	-0.000001
6	4.00	1.01	557.58	-0.000001
6	4.00	1.01	558.59	-0.000000
6	4.00	1.01	559.60	-0.000000
6	4.00	1.01	560.61	-0.000000
6	4.00	1.01	561.62	-0.000000
6	4.00	1.01	562.63	-0.000000
6	4.00	1.01	563.64	-0.000000
6	4.00	1.01	564.65	-0.000000
6	4.00	1.01	565.66	-0.000000
6	4.00	1.01	566.67	-0.000000
6	4.00	1.01	567.68	-0.000000
6	4.00	1.01	568.69	-0.000000
6	4.00	1.01	569.70	-0.000000
6	4.00	1.01	570.71	-0.000000
6	4.00	1.01	571.72	-0.000000
6	4.00	1.01	572.73	-0.000000
6	4.00	1.01	573.74	-0.000000
6	4.00	1.01	574.75	-0.000000
6	4.00	1.01	575.76	-0.000000
6	4.00	1.01	576.77	-0.000000
6	4.00	1.01	577.78	-0.000000
6	4.00	1.01	578.79	-0.000000
6	4.00	1.01	579.80	-0.000000
6	4.00	1.01	580.81	-0.000000
6	4.00	1.01	581.82	-0.000000
6	4.00	1.01	582.83	-0.000000
6	4.00	1.01	583.84	-0.000000
6	4.00	1.01	584.85	-0.000000
6	4.00	1.01	585.86	-0.000000
6	4.00	1.01	586.87	-0.000000
6	4.00	1.01	587.88	-0.000000
6	4.00	1.01	588.89	-0.000000
6	4.00	1.01	589.90	-0.000000
6	4.00	1.01	590.91	-0.000000
6	4.00	1.01	591.92	-0.000000
6	4.00	1.01	592.93	-0.000000
6	4.00	1.01	593.94	-0.000000
6	4.00	1.01	594.95	-0.000000
6	4.00	1.01	595.96	-0.000000
6	4.00	1.01	596.97	-0.000000
6	4.00	1.01	597.98	-0.000000
6	4.00	1.01	598.99	-0.000000
6	4.00	1.01	600.00	-0.000000
6	4.00	1.01	601.01	-0.000000
6	4.00	1.01	602.02	-0.000000
6	4.00	1.01	603.03	-0.000000
6	4.00	1.01	604.04	-0.000000
6	4.00	1.01	605.05	-0.000000
7	4.00	1.01	606.06	-0.000000
7	4.00	1.01	607.07	-0.116833
7	4.00	1.01	608.08	-0.288861
7	4.00	1.01	609.09	-0.341724
7	4.00	1.01	610.10	-0.334873
7	4.00	1.01	611.11	-0.301162
7	4.00	1.01	612.12	-0.257975
7	4.00	1.01	613.13	-0.214199
7	4.00	1.01	614.14	-0.174047
7	4.00	1.01	615.15	-0.139195
7	4.00	1.01	616.16	-0.109488
7	4.00	1.01	617.17	-0.085761
7	4.00	1.01	618.18	-0.066666
7	4.00	1.01	619.19	-0.051494
7	4.00	1.01	620.20	-0.039561
7	4.00	1.01	621.21	-0.030253
7	4.00	1.01	622.22	-0.023042
7	4.00	1.01	623.23	-0.017488
7	4.00	1.01	624.24	-0.013231
7	4.00	1.01	625.25	-0.009982
7	4.00	1.01	626.26	-0.007512
7	4.00	1.01	627.27	-0.005640
7	4.00	1.01	628.28	-0.004226
7	4.00	1.01	629.29	-0.003160
7	4.00	1.01	630.30	-0.002359
7	4.00	1.01	631.31	-0.001758
7	4.00	1.01	632.32	-0.001309
7	4.00	1.01	633.33	-0.000973
7	4.00	1.01	634.34	-0.000722
7	4.00	1.01	635.35	-0.000535
7	4.00	1.01	636.36	-0.000396
7	4.00	1.01	637.37	-0.000293
7	4.00	1.01	638.38	-0.000217
7	4.00	1.01	639.39	-0.000160
7	4.00	1.01	640.40	-0.000118
7	4.00	1.01	641.41	-0.000087
7	4.00	1.01	642.42	-0.000064
7	4.00	1.01	643.43	-0.000047
7	4.00	1.01	644.44	-0.000035
7	4.00	1.01	645.45	-0.000026
7	4.00	1.01	646.46	-0.000019
7	4.00	1.01	647.47	-0.000014
7	4.00	1.01	648.48	-0.000010
7	4.00	1.01	649.49	-0.000007
7	4.00	1.01	650.51	-0.000005
7	4.00	1.01	651.52	-0.000004
7	4.00	1.01	652.53	-0.000003
7	4.00	1.01	653.54	-0.000002
7	4.00	1.01	654.55	-0.000002
7	4.00	1.01	655.56	-0.000001
7	4.00	1.01	656.57	-0.000001
7	4.00	1.01	657.58	-0.000001
7	4.00	1.01	658.59	-0.000000
7	4.00	1.01	659.60	-0.000000
7	4.00	1.01	660.61	-0.000000
7	4.00	1.01	661.62	-0.000000
7	4.00	1.01	662.63	-0.000000
7	4.00	1.01	663.64	-0.000000
7	4.00	1.01	664.65	-0.000000
7	4.00	1.01	665.66	-0.000000
7	4.00	1.01	666.67	-0.000000
7	4.00	1.01	667.68	-0.000000
7	4.00	1.01	668.69	-0.000000
7	4.00	1.01	669.70	-0.000000
7	4.00	1.01	670.71	-0.000000
7	4.00	1.01	671.72	-0.000000
7	4.00	1.01	672.73	-0.000000
7	4.00	1.01	673.74	-0.000000
7	4.00	1.01	674.75	-0.000000
7	4.00	1.01	675.76	-0.000000
7	4.00	1.01	676.77	-0.000000
7	4.00	1.01	677.78	-0.000000
7	4.00	1.01	678.79	-0.000000
7	4.00	1.01	679.80	-0.000000
7	4.00	1.01	680.81	-0.000000
7	4.00	1.01	681.82	-0.000000
7	4.00	1.01	682.83	-0.000000
7	4.00	1.01	683.84	-0.000000
7	4.00	1.01	684.85	-0.000000
7	4.00	1.01	685.86	-0.000000
7	4.00	1.01	686.87	-0.000000
7	4.00	1.01	687.88	-0.000000
7	4.00	1.01	688.89	-0.000000
7	4.00	1.01	689.90	-0.000000
7	4.00	1.01	690.91	-0.000000
7	4.00	1.01	691.92	-0.000000
7	4.00	1.01	692.93	-0.000000
7	4.00	1.01	693.94	-0.000000
7	4.00	1.01	694.95	-0.000000
7	4.00	1.01	695.96	-0.000000
7	4.00	1.01	696.97	-0.000000
7	4.00	1.01	697.98	-0.000000
7	4.00	1.01	698.99	-0.000000
7	4.00	1.01	700.00	-0.000000
7	4.00	1.01	701.01	-0.000000
7	4.00	1.01	702.02	-0.000000
7	4.00	1.01	703.03	-0.000000
7	4.00	1.01	704.04	-0.000000
7	4.00	1.01	705.05	-0.000000
7	4.00	1.01	706.06	-0.000000
8	4.00	1.01	707.07	-0.000000
8	4.00	1.01	708.08	-0.078837
8	4.00	1.01	709.09	-0.186194
8	4.00	1.01	710.10	-0.219469
8	4.00	1.01	711.11	-0.214638
8	4.00	1.01	712.12	-0.192813
8	4.00	1.01	713.13	-0.165058
8	4.00	1.01	714.14	-0.137000
8	4.00	1.01	715.15	-0.111298
8	4.00	1.01	716.16	-0.089003
8	4.00	1.01	717.17	-0.070317
8	4.00	1.01	718.18	-0.054772
8	4.00	1.01	719.19	-0.042573
8	4.00	1.01	720.20	-0.032882
8	4.00	1.01	721.21	-0.025261
8	4.00	1.01	722.22	-0.019317
8	4.00	1.01	723.23	-0.014713
8	4.00	1.01	724.24	-0.011166
8	4.00	1.01	725.25	-0.008448
8	4.00	1.01	726.26	-0.006373
8	4.00	1.01	727.27	-0.004796
8	4.00	1.01	728.28	-0.003601
8	4.00	1.01	729.29	-0.002698
8	4.00	1.01	730.30	-0.002018
8	4.00	1.01	731.31	-0.001506
8	4.00	1.01	732.32	-0.001123
8	4.00	1.01	733.33	-0.000835
8	4.00	1.01	734.34	-0.000621
8	4.00	1.01	735.35	-0.000461
8	4.00	1.01	736.36	-0.000342
8	4.00	1.01	737.37	-0.000253
8	4.00	1.01	738.38	-0.000187
8	4.00	1.01	739.39	-0.000138
8	4.00	1.01	740.40	-0.000102
8	4.00	1.01	741.41	-0.000075
8	4.00	1.01	742.42	-0.000056
8	4.00	1.01	743.43	-0.000041
8	4.00	1.01	744.44	-0.000030
8	4.00	1.01	745.45	-0.000022
8	4.00	1.01	746.46	-0.000016
8	4.00	1.01	747.47	-0.000012
8	4.00	1.01	748.48	-0.000009
8	4.00	1.01	749.49	-0.000006
8	4.00	1.01	750.51	-0.000005
8	4.00	1.01	751.52	-0.000003
8	4.00	1.01	752.53	-0.000003
8	4.00	1.01	753.54	-0.000002
8	4.00	1.01	754.55	-0.000001
8	4.00	1.01	755.56	-0.000001
8	4.00	1.01	756.57	-0.000001
8	4.00	1.01	757.58	-0.000001
8	4.00	1.01	758.59	-0.000000
8	4.00	1.01	759.60	-0.000000
8	4.00	1.01	760.61	-0.000000
8	4.00	1.01	761.62	-0.000000
8	4.00	1.01	762.63	-0.000000
8	4.00	1.01	763.64	-0.000000
8	4.00	1.01	764.65	-0.000000
8	4.00	1.01	765.66	-0.000000
8	4.00	1.01	766.67	-0.000000
8	4.00	1.01	767.68	-0.000000
8	4.00	1.01	768.69	-0.000000
8	4.00	1.01	769.70	-0.000000
8	4.00	1.01	770.71	-0.000000
8	4.00	1.01	771.72	-0.000000
8	4.00	1.01	772.73	-0.000000
8	4.00	1.01	773.74	-0.000000
8	4.00	1.01	774.75	-0.000000
8	4.00	1.01	775.76	-0.000000
8	4.00	1.01	776.77	-0.000000
8	4.00	1.01	777.78	-0.000000
8	4.00	1.01	778.79	-0.000000
8	4.00	1.01	779.80	-0.000000
8	4.00	1.01	780.81	-0.000000
8	4.00	1.01	781.82	-0.000000
8	4.00	1.01	782.83	-0.000000
8	4.00	1.01	783.84	-0.000000
8	4.00	1.01	784.85	-0.000000
8	4.00	1.01	785.86	-0.000000
8	4.00	1.01	786.87	-0.000000
8	4.00	1.01	787.88	-0.000000
8	4.00	1.01	788.89	-0.000000
8	4.00	1.01	789.90	-0.000000
8	4.00	1.01	790.91	-0.000000
8	4.00	1.01	791.92	-0.000000
8	4.00	1.01	792.93	-0.000000
8	4.00	1.01	793.94	-0.000000
8	4.00	1.01	794.95	-0.000000
8	4.00	1.01	795.96	-0.000000
8	4.00	1.01	796.97	-0.000000
8	4.00	1.01	797.98	-0.000000
8	4.00	1.01	798.99	-0.000000
8	4.00	1.01	800.00	-0.000000
8	4.00	1.01	801.01	-0.000000
8	4.00	1.01	802.02	-0.000000
8	4.00	1.01	803.03	-0.000000
8	4.00	1.01	804.04	-0.000000
8	4.00	1.01	805.05	-0.000000
8	4.00	1.01	806.06	-0.000000
8	4.00	1.01	807.07	-0.000000
9	4.00	1.01	808.08	-0.000000
9	4.00	1.01	809.09	-0.051967
9	4.00	1.01	810.10	-0.121040
9	4.00	1.01	811.11	-0.142434
9	4.00	1.01	812.12	-0.139466
9	4.00	1.01	813.13	-0.125509
9	4.00	1.01	814.14	-0.107638
9	4.00	1.01	815.15	-0.089493
9	4.00	1.01	816.16	-0.072815
9	4.00	1.01	817.17	-0.058307
9	4.00	1.01	818.18	-0.046121
9	4.00	1.01	819.19	-0.036128
9	4.00	1.01	820.20	-0.027945
9	4.00	1.01	821.21	-0.021600
9	4.00	1.01	822.22	-0.016605
9	4.00	1.01	823.23	-0.012705
9	4.00	1.01	824.24	-0.009681
9	4.00	1.01	825.25	-0.007351
9	4.00	1.01	826.26	-0.005564
9	4.00	1.01	827.27	-0.004199
9	4.00	1.01	828.28	-0.003161
9	4.00	1.01	829.29	-0.002374
9	4.00	1.01	830.30	-0.001779
9	4.00	1.01	831.31	-0.001331
9	4.00	1.01	832.32	-0.000994
9	4.00	1.01	833.33	-0.000741
9	4.00	1.01	834.34	-0.000552
9	4.00	1.01	835.35	-0.000410
9	4.00	1.01	836.36	-0.000304
9	4.00	1.01	837.37	-0.000226
9	4.00	1.01	838.38	-0.000167
9	4.00	1.01	839.39	-0.000124
9	4.00	1.01	840.40	-0.000091
9	4.00	1.01	841.41	-0.000068
9	4.00	1.01	842.42	-0.000050
9	4.00	1.01	843.43	-0.000037
9	4.00	1.01	844.44	-0.000027
9	4.00	1.01	845.45	-0.000020
9	4.00	1.01	846.46	-0.000015
9	4.00	1.01	847.47	-0.000011
9	4.00	1.01	848.48	-0.000008
9	4.00	1.01	849.49	-0.000006
9	4.00	1.01	850.51	-0.000004
9	4.00	1.01	851.52	-0.000003
9	4.00	1.01	852.53	-0.000002
9	4.00	1.01	853.54	-0.000002
9	4.00	1.01	854.55	-0.000001
9	4.00	1.01	855.56	-0.000001
9	4.00	1.01	856.57	-0.000001
9	4.00	1.01	857.58	-0.000000
9	4.00	1.01	858.59	-0.000000
9	4.00	1.01	859.60	-0.000000
9	4.00	1.01	860.61	-0.000000
9	4.00	1.01	861.62	-0.000000
9	4.00	1.01	862.63	-0.000000
9	4.00	1.01	863.64	-0.000000
9	4.00	1.01	864.65	-0.000000
9	4.00	1.01	865.66	-0.000000
9	4.00	1.01	866.67	-0.000000
9	4.00	1.01	867.68	-0.000000
9	4.00	1.01	868.69	-0.000000
9	4.00	1.01	869.70	-0.000000
9	4.00	1.01	870.71	-0.000000
9	4.00	1.01	871.72	-0.000000
9	4.00	1.01	872.73	-0.000000
9	4.00	1.01	873.74	-0.000000
9	4.00	1.01	874.75	-0.000000
9	4.00	1.01	875.76	-0.000000
9	4.00	1.01	876.77	-0.000000
9	4.00	1.01	877.78	-0.000000
9	4.00	1.01	878.79	-0.000000
9	4.00	1.01	879.80	-0.000000
9	4.00	1.01	880.81	-0.000000
9	4.00	1.01	881.82	-0.000000
9	4.00	1.01	882.83	-0.000000
9	4.00	1.01	883.84	-0.000000
9	4.00	1.01	884.85	-0.000000
9	4.00	1.01	885.86	-0.000000
9	4.00	1.01	886.87	-0.000000
9	4.00	1.01	887.88	-0.000000
9	4.00	1.01	888.89	-0.000000
9	4.00	1.01	889.90	-0.000000
9	4.00	1.01	890.91	-0.000000
9	4.00	1.01	891.92	-0.000000
9	4.00	1.01	892.93	-0.000000
9	4.00	1.01	893.94	-0.000000
9	4.00	1.01	894.95	-0.000000
9	4.00	1.01	895.96	-0.000000
9	4.00	1.01	896.97	-0.000000
9	4.00	1.01	897.98	-0.000000
9	4.00	1.01	898.99	-0.000000
9	4.00	1.01	900.00	-0.000000
9	4.00	1.01	901.01	-0.000000
9	4.00	1.01	902.02	-0.000000
9	4.00	1.01	903.03	-0.000000
9	4.00	1.01	904.04	-0.000000
9	4.00	1.01	905.05	-0.000000
9	4.00	1.01	906.06	-0.000000
9	4.00	1.01	907.07	-0.000000
9	4.00	1.01	908.08	-0.000000
10	4.00	1.01	909.09	-0.000000
10	4.00	1.01	910.10	-0.035842
10	4.00	1.01	911.11	-0.082195
10	4.00	1.01	912.12	-0.096879
10	4.00	1.01	913.13	-0.095159
10	4.00	1.01	914.14	-0.085902
10	4.00	1.01	915.15	-0.073875
10	4.00	1.01	916.16	-0.061570
10	4.00	1.01	917.17	-0.050200
10	4.00	1.01	918.18	-0.040270
10	4.00	1.01	919.19	-0.031903
10	4.00	1.01	920.20	-0.025024
10	4.00	1.01	921.21	-0.019380
10	4.00	1.01	922.22	-0.014994
10	4.00	1.01	923.23	-0.011537
10	4.00	1.01	924.24	-0.008834
10	4.00	1.01	925.25	-0.006737
10	4.00	1.01	926.26	-0.005118
10	4.00	1.01	927.27	-0.003876
10	4.00	1.01	928.28	-0.002927
10	4.00	1.01	929.29	-0.002204
10	4.00	1.01	930.30	-0.001656
10	4.00	1.01	931.31	-0.001242
10	4.00	1.01	932.32	-0.000929
10	4.00	1.01	933.33	-0.000694
10	4.00	1.01	934.34	-0.000518
10	4.00	1.01	935.35	-0.000385
10	4.00	1.01	936.36	-0.000287
10	4.00	1.01	937.37	-0.000213
10	4.00	1.01	938.38	-0.000158
10	4.00	1.01	939.39	-0.000117
10	4.00	1.01	940.40	-0.000087
10	4.00	1.01	941.41	-0.000064
10	4.00	1.01	942.42	-0.000047
10	4.00	1.01	943.43	-0.000035
10	4.00	1.01	944.44	-0.000026
10	4.00	1.01	945.45	-0.000019
10	4.00	1.01	946.46	-0.000014
10	4.00	1.01	947.47	-0.000010
10	4.00	1.01	948.48	-0.000008
10	4.00	1.01	949.49	-0.000006
10	4.00	1.01	950.51	-0.000004
10	4.00	1.01	951.52	-0.000003
10	4.00	1.01	952.53	-0.000002
10	4.00	1.01	953.54	-0.000002
10	4.00	1.01	954.55	-0.000001
10	4.00	1.01	955.56	-0.000001
10	4.00	1.01	956.57	-0.000001
10	4.00	1.01	957.58	-0.000000
10	4.00	1.01	958.59	-0.000000
10	4.00	1.01	959.60	-0.000000
10	4.00	1.01	960.61	-0.000000
10	4.00	1.01	961.62	-0.000000
10	4.00	1.01	962.63	-0.000000
10	4.00	1.01	963.64	-0.000000
10	4.00	1.01	964.65	-0.000000
10	4.00	1.01	965.66	-0.000000
10	4.00	1.01	966.67	-0.000000
10	4.00	1.01	967.68	-0.000000
10	4.00	1.01	968.69	-0.000000
10	4.00	1.01	969.70	-0.000000
10	4.00	1.01	970.71	-0.000000
10	4.00	1.01	971.72	-0.000000
10	4.00	1.01	972.73	-0.000000
10	4.00	1.01	973.74	-0.000000
10	4.00	1.01	974.75	-0.000000
10	4.00	1.01	975.76	-0.000000
10	4.00	1.01	976.77	-0.000000
10	4.00	1.01	977.78	-0.000000
10	4.00	1.01	978.79	-0.000000
10	4.00	1.01	979.80	-0.000000
10	4.00	1.01	980.81	-0.000000
10	4.00	1.01	981.82	-0.000000
10	4.00	1.01	982.83	-0.000000
10	4.00	1.01	983.84	-0.000000
10	4.00	1.01	984.85	-0.000000
10	4.00	1.01	985.86	-0.000000
10	4.00	1.01	986.87	-0.000000
10	4.00	1.01	987.88	-0.000000
10	4.00	1.01	988.89	-0.000000
10	4.00	1.01	989.90	-0.000000
10	4.00	1.01	990.91	-0.000000
10	4.00	1.01	991.92	-0.000000
10	4.00	1.01	992.93	-0.000000
10	4.00	1.01	993.94	-0.000000
10	4.00	1.01	994.95	-0.000000
10	4.00	1.01	995.96	-0.000000
10	4.00	1.01	996.97	-0.000000
10	4.00	1.01	997.98	-0.000000
10	4.00	1.01	998.99	-0.000000
10	4.00	1.01	1000.00	-0.000000
10	4.00	1.01	1001.01	-0.000000
10	4.00	1.01	1002.02	-0.000000
10	4.00	1.01	1003.03	-0.000000
10	4.00	1.01	1004.04	-0.000000
10	4.00	1.01	1005.05	-0.000000
10	4.00	1.01	1006.06	-0.000000
10	4.00	1.01	1007.07	-0.000000
10	4.00	1.01	1008.08	-0.000000
10	4.00	1.01	1009.09	-0.000000
11	4.00	1.01	1010.10	-0.000000
11	4.00	1.01	1011.11	-0.026007
11	4.00	1.01	1012.12	-0.058939
11	4.00	1.01	1013.13	-0.069634
11	4.00	1.01	1014.14	-0.068625
11	4.00	1.01	1015.15	-0.062139
11	4.00	1.01	1016.16	-0.053583
11	4.00	1.01	1017.17	-0.044760
11	4.00	1.01	1018.18	-0.036565
11	4.00	1.01	1019.19	-0.029382
11	4.00	1.01	1020.20	-0.023311
11	4.00	1.01	1021.21	-0.018307
11	4.00	1.01	1022.22	-0.014193
11	4.00	1.01	1023.23	-0.010992
11	4.00	1.01	1024.24	-0.008464
11	4.00	1.01	1025.25	-0.006486
11	4.00	1.01	1026.26	-0.004949
11	4.00	1.01	1027.27	-0.003763
11	4.00	1.01	1028.28	-0.002851
11	4.00	1.01	1029.29	-0.002154
11	4.00	1.01	1030.30	-0.001623
11	4.00	1.01	1031.31	-0.001220
11	4.00	1.01	1032.32	-0.000915
11	4.00	1.01	1033.33	-0.000685
11	4.00	1.01	1034.34	-0.000512
11	4.00	1.01	1035.35	-0.000382
11	4.00	1.01	1036.36	-0.000284
11	4.00	1.01	1037.37	-0.000211
11	4.00	1.01	1038.38	-0.000157
11	4.00	1.01	1039.39	-0.000116
11	4.00	1.01	1040.40	-0.000086
11	4.00	1.01	1041.41	-0.000064
11	4.00	1.01	1042.42	-0.000047
11	4.00	1.01	1043.43	-0.000035
11	4.00	1.01	1044.44	-0.000026
11	4.00	1.01	1045.45	-0.000019
11	4.00	1.01	1046.46	-0.000014
11	4.00	1.01	1047.47	-0.000010
11	4.00	1.01	1048.48	-0.000008
11	4.00	1.01	1049.49	-0.000006
11	4.00	1.01	1050.51	-0.000004
11	4.00	1.01	1051.52	-0.000003
11	4.00	1.01	1052.53	-0.000002
11	4.00	1.01	1053.54	-0.000002
11	4.00	1.01	1054.55	-0.000001
11	4.00	1.01	1055.56	-0.000001
11	4.00	1.01	1056.57	-0.000001
11	4.00	1.01	1057.58	-0.000000
11	4.00	1.01	1058.59	-0.000000
11	4.00	1.01	1059.60	-0.000000
11	4.00	1.01	1060.61	-0.000000
11	4.00	1.01	1061.62	-0.000000
11	4.00	1.01	1062.63	-0.000000
11	4.00	1.01	1063.64	-0.000000
11	4.00	1.01	1064.65	-0.000000
11	4.00	1.01	1065.66	-0.000000
11	4.00	1.01	1066.67	-0.000000
11	4.00	1.01	1067.68	-0.000000
11	4.00	1.01	1068.69	-0.000000
11	4.00	1.01	1069.70	-0.000000
11	4.00	1.01	1070.71	-0.000000
11	4.00	1.01	1071.72	-0.000000
11	4.00	1.01	1072.73	-0.000000
11	4.00	1.01	1073.74	-0.000000
11	4.00	1.01	1074.75	-0.000000
11	4.00	1.01	1075.76	-0.000000
11	4.00	1.01	1076.77	-0.000000
11	4.00	1.01	1077.78	-0.000000
11	4.00	1.01	1078.79	-0.000000
11	4.00	1.01	1079.80	-0.000000
11	4.00	1.01	1080.81	-0.000000
11	4.00	1.01	1081.82	-0.000000
11	4.00	1.01	1082.83	-0.000000
11	4.00	1.01	1083.84	-0.000000
11	4.00	1.01	1084.85	-0.000000
11	4.00	1.01	1085.86	-0.000000
11	4.00	1.01	1086.87	-0.000000
11	4.00	1.01	1087.88	-0.000000
11	4.00	1.01	1088.89	-0.000000
11	4.00	1.01	1089.90	-0.000000
11	4.00	1.01	1090.91	-0.000000
11	4.00	1.01	1091.92	-0.000000
11	4.00	1.01	1092.93	-0.000000
11	4.00	1.01	1093.94	-0.000000
11	4.00	1.01	1094.95	-0.000000
11	4.00	1.01	1095.96	-0.000000
11	4.00	1.01	1096.97	-0.000000
11	4.00	1.01	1097.98	-0.000000
11	4.00	1.01	1098.99	-0.000000
11	4.00	1.01	1100.00	-0.000000
11	4.00	1.01	1101.01	-0.000000
11	4.00	1.01	1102.02	-0.000000
11	4.00	1.01	1103.03	-0.000000
11	4.00	1.01	1104.04	-0.000000
11	4.00	1.01	1105.05	-0.000000
11	4.00	1.01	1106.06	-0.000000
11	4.00	1.01	1107.07	-0.000000
11	4.00	1.01	1108.08	-0.000000
11	4.00	1.01	1109.09	-0.000000
11	4.00	1.01	1110.10	-0.000000
12	4.00	1.01	1111.11	-0.000000
12	4.00	1.01	1112.12	-0.019787
12	4.00	1.01	1113.13	-0.044435
12	4.00	1.01	1114.14	-0.052624
12	4.00	1.01	1115.15	-0.052014
12	4.00	1.01	1116.16	-0.047225
12	4.00	1.01	1117.17	-0.040816
12	4.00	1.01	1118.18	-0.034162
12	4.00	1.01	1119.19	-0.027955
12	4.00	1.01	1120.20	-0.022495
12	4.00	1.01	1121.21	-0.017869
12	4.00	1.01	1122.22	-0.014048
12	4.00	1.01	1123.23	-0.010901
12	4.00	1.01	1124.24	-0.008449
12	4.00	1.01	1125.25	-0.006511
12	4.00	1.01	1126.26	-0.004992
12	4.00	1.01	1127.27	-0.003811
12	4.00	1.01	1128.28	-0.002899
12	4.00	1.01	1129.29	-0.002197
12	4.00	1.01	1130.30	-0.001661
12	4.00	1.01	1131.31	-0.001252
12	4.00	1.01	1132.32	-0.000941
12	4.00	1.01	1133.33	-0.000706
12	4.00	1.01	1134.34	-0.000529
12	4.00	1.01	1135.35	-0.000395
12	4.00	1.01	1136.36	-0.000295
12	4.00	1.01	1137.37	-0.000220
12	4.00	1.01	1138.38	-0.000163
12	4.00	1.01	1139.39	-0.000121
12	4.00	1.01	1140.40	-0.000090
12	4.00	1.01	1141.41	-0.000067
12	4.00	1.01	1142.42	-0.000049
12	4.00	1.01	1143.43	-0.000037
12	4.00	1.01	1144.44	-0.000027
12	4.00	1.01	1145.45	-0.000020
12	4.00	1.01	1146.46	-0.000015
12	4.00	1.01	1147.47	-0.000011
12	4.00	1.01	1148.48	-0.000008
12	4.00	1.01	1149.49	-0.000006
12	4.00	1.01	1150.51	-0.000004
12	4.00	1.01	1151.52	-0.000003
12	4.00	1.01	1152.53	-0.000002
12	4.00	1.01	1153.54	-0.000002
12	4.00	1.01	1154.55	-0.000001
12	4.00	1.01	1155.56	-0.000001
12	4.00	1.01	1156.57	-0.000001
12	4.00	1.01	1157.58	-0.000000
12	4.00	1.01	1158.59	-0.000000
12	4.00	1.01	1159.60	-0.000000
12	4.00	1.01	1160.61	-0.000000
12	4.00	1.01	1161.62	-0.000000
12	4.00	1.01	1162.63	-0.000000
12	4.00	1.01	1163.64	-0.000000
12	4.00	1.01	1164.65	-0.000000
12	4.00	1.01	1165.66	-0.000000
12	4.00	1.01	1166.67	-0.000000
12	4.00	1.01	1167.68	-0.000000
12	4.00	1.01	1168.69	-0.000000
12	4.00	1.01	1169.70	-0.000000
12	4.00	1.01	1170.71	-0.000000
12	4.00	1.01	1171.72	-0.000000
12	4.00	1.01	1172.73	-0.000000
12	4.00	1.01	1173.74	-0.000000
12	4.00	1.01	1174.75	-0.000000
12	4.00	1.01	1175.76	-0.000000
12	4.00	1.01	1176.77	-0.000000
12	4.00	1.01	1177.78	-0.000000
12	4.00	1.01	1178.79	-0.000000
12	4.00	1.01	1179.80	-0.000000
12	4.00	1.01	1180.81	-0.000000
12	4.00	1.01	1181.82	-0.000000
12	4.00	1.01	1182.83	-0.000000
12	4.00	1.01	1183.84	-0.000000
12	4.00	1.01	1184.85	-0.000000
12	4.00	1.01	1185.86	-0.000000
12	4.00	1.01	1186.87	-0.000000
12	4.00	1.01	1187.88	-0.000000
12	4.00	1.01	1188.89	-0.000000
12	4.00	1.01	1189.90	-0.000000
12	4.00	1.01	1190.91	-0.000000
12	4.00	1.01	1191.92	-0.000000
12	4.00	1.01	1192.93	-0.000000
12	4.00	1.01	1193.94	-0.000000
12	4.00	1.01	1194.95	-0.000000
12	4.00	1.01	1195.96	-0.000000
12	4.00	1.01	1196.97	-0.000000
12	4.00	1.01	1197.98	-0.000000
12	4.00	1.01	1198.99	-0.000000
12	4.00	1.01	1200.00	-0.000000
12	4.00	1.01	1201.01	-0.000000
12	4.00	1.01	1202.02	-0.000000
12	4.00	1.01	1203.03	-0.000000
12	4.00	1.01	1204.04	-0.000000
12	4.00	1.01	1205.05	-0.000000
12	4.00	1.01	1206.06	-0.000000
12	4.00	1.01	1207.07	-0.000000
12	4.00	1.01	1208.08	-0.000000
12	4.00	1.01	1209.09	-0.000000
12	4.00	1.01	1210.10	-0.000000
12	4.00	1.01	1211.11	-0.000000
13	4.00	1.01	1212.12	-0.000000
13	4.00	1.01	1213.13	-0.015492
13	4.00	1.01	1214.14	-0.035066
13	4.00	1.01	1215.15	-0.041544
13	4.00	1.01	1216.16	-0.041135
13	4.00	1.01	1217.17	-0.037415
13	4.00	1.01	1218.18	-0.032392
13	4.00	1.01	1219.19	-0.027151
13	4.00	1.01	1220.20	-0.022245
13	4.00	1.01	1221.21	-0.017920
13	4.00	1.01	1222.22	-0.014247
13	4.00	1.01	1223.23	-0.011210
13	4.00	1.01	1224.24	-0.008705
13	4.00	1.01	1225.25	-0.006751
13	4.00	1.01	1226.26	-0.005205
13	4.00	1.01	1227.27	-0.003993
13	4.00	1.01	1228.28	-0.003050
13	4.00	1.01	1229.29	-0.002320
13	4.00	1.01	1230.30	-0.001760
13	4.00	1.01	1231.31	-0.001330
13	4.00	1.01	1232.32	-0.001003
13	4.00	1.01	1233.33	-0.000754
13	4.00	1.01	1234.34	-0.000566
13	4.00	1.01	1235.35	-0.000424
13	4.00	1.01	1236.36	-0.000317
13	4.00	1.01	1237.37	-0.000236
13	4.00	1.01	1238.38	-0.000176
13	4.00	1.01	1239.39	-0.000131
13	4.00	1.01	1240.40	-0.000097
13	4.00	1.01	1241.41	-0.000072
13	4.00	1.01	1242.42	-0.000054
13	4.00	1.01	1243.43	-0.000040
13	4.00	1.01	1244.44	-0.000029
13	4.00	1.01	1245.45	-0.000022
13	4.00	1.01	1246.46	-0.000016
13	4.00	1.01	1247.47	-0.000012
13	4.00	1.01	1248.48	-0.000009
13	4.00	1.01	1249.49	-0.000006
13	4.00	1.01	1250.51	-0.000005
13	4.00	1.01	1251.52	-0.000003
13	4.00	1.01	1252.53	-0.000003
13	4.00	1.01	1253.54	-0.000002
13	4.00	1.01	1254.55	-0.000001
13	4.00	1.01	1255.56	-0.000001
13	4.00	1.01	1256.57	-0.000001
13	4.00	1.01	1257.58	-0.000001
13	4.00	1.01	1258.59	-0.000000
13	4.00	1.01	1259.60	-0.000000
13	4.00	1.01	1260.61	-0.000000
13	4.00	1.01	1261.62	-0.000000
13	4.00	1.01	1262.63	-0.000000
13	4.00	1.01	1263.64	-0.000000
13	4.00	1.01	1264.65	-0.000000
13	4.00	1.01	1265.66	-0.000000
13	4.00	1.01	1266.67	-0.000000
13	4.00	1.01	1267.68	-0.000000
13	4.00	1.01	1268.69	-0.000000
13	4.00	1.01	1269.70	-0.000000
13	4.00	1.01	1270.71	-0.000000
13	4.00	1.01	1271.72	-0.000000
13	4.00	1.01	1272.73	-0.000000
13	4.00	1.01	1273.74	-0.000000
13	4.00	1.01	1274.75	-0.000000
13	4.00	1.01	1275.76	-0.000000
13	4.00	1.01	1276.77	-0.000000
13	4.00	1.01	1277.78	-0.000000
13	4.00	1.01	1278.79	-0.000000
13	4.00	1.01	1279.80	-0.000000
13	4.00	1.01	1280.81	-0.000000
13	4.00	1.01	1281.82	-0.000000
13	4.00	1.01	1282.83	-0.000000
13	4.00	1.01	1283.84	-0.000000
13	4.00	1.01	1284.85	-0.000000
13	4.00	1.01	1285.86	-0.000000
13	4.00	1.01	1286.87	-0.000000
13	4.00	1.01	1287.88	-0.000000
13	4.00	1.01	1288.89	-0.000000
13	4.00	1.01	1289.90	-0.000000
13	4.00	1.01	1290.91	-0.000000
13	4.00	1.01	1291.92	-0.000000
13	4.00	1.01	1292.93	-0.000000
13	4.00	1.01	1293.94	-0.000000
13	4.00	1.01	1294.95	-0.000000
13	4.00	1.01	1295.96	-0.000000
13	4.00	1.01	1296.97	-0.000000
13	4.00	1.01	1297.98	-0.000000
13	4.00	1.01	1298.99	-0.000000
13	4.00	1.01	1300.00	-0.000000
13	4.00	1.01	1301.01	-0.000000
13	4.00	1.01	1302.02	-0.000000
13	4.00	1.01	1303.03	-0.000000
13	4.00	1.01	1304.04	-0.000000
13	4.00	1.01	1305.05	-0.000000
13	4.00	1.01	1306.06	-0.000000
13	4.00	1.01	1307.07	-0.000000
13	4.00	1.01	1308.08	-0.000000
13	4.00	1.01	1309.09	-0.000000
13	4.00	1.01	1310.10	-0.000000
13	4.00	1.01	1311.11	-0.000000
13	4.00	1.01	1312.12	-0.000000
14	4.00	1.01	1313.13	-0.000000
14	4.00	1.01	1314.14	-0.012679
14	4.00	1.01	1315.15	-0.028572
14	4.00	1.01	1316.16	-0.033905
14	4.00	1.01	1317.17	-0.033639
14	4.00	1.01	1318.18	-0.030652
14	4.00	1.01	1319.19	-0.026578
14	4.00	1.01	1320.20	-0.022307
14	4.00	1.01	1321.21	-0.018297
14	4.00	1.01	1322.22	-0.014753
14	4.00	1.01	1323.23	-0.011740
14	4.00	1.01	1324.24	-0.009243
14	4.00	1.01	1325.25	-0.007182
14	4.00	1.01	1326.26	-0.005573
14	4.00	1.01	1327.27	-0.004299
14	4.00	1.01	1328.28	-0.003299
14	4.00	1.01	1329.29	-0.002521
14	4.00	1.01	1330.30	-0.001918
14	4.00	1.01	1331.31	-0.001455
14	4.00	1.01	1332.32	-0.001100
14	4.00	1.01	1333.33	-0.000830
14	4.00	1.01	1334.34	-0.000624
14	4.00	1.01	1335.35	-0.000469
14	4.00	1.01	1336.36	-0.000351
14	4.00	1.01	1337.37	-0.000262
14	4.00	1.01	1338.38	-0.000196
14	4.00	1.01	1339.39	-0.000146
14	4.00	1.01	1340.40	-0.000109
14	4.00	1.01	1341.41	-0.000081
14	4.00	1.01	1342.42	-0.000060
14	4.00	1.01	1343.43	-0.000044
14	4.00	1.01	1344.44	-0.000033
14	4.00	1.01	1345.45	-0.000024
14	4.00	1.01	1346.46	-0.000018
14	4.00	1.01	1347.47	-0.000013
14	4.00	1.01	1348.48	-0.000010
14	4.00	1.01	1349.49	-0.000007
14	4.00	1.01	1350.51	-0.000005
14	4.00	1.01	1351.52	-0.000004
14	4.00	1.01	1352.53	-0.000003
14	4.00	1.01	1353.54	-0.000002
14	4.00	1.01	1354.55	-0.000002
14	4.00	1.01	1355.56	-0.000001
14	4.00	1.01	1356.57	-0.000001
14	4.00	1.01	1357.58	-0.000001
14	4.00	1.01	1358.59	-0.000000
14	4.00	1.01	1359.60	-0.000000
14	4.00	1.01	1360.61	-0.000000
14	4.00	1.01	1361.62	-0.000000
14	4.00	1.01	1362.63	-0.000000
14	4.00	1.01	1363.64	-0.000000
14	4.00	1.01	1364.65	-0.000000
14	4.00	1.01	1365.66	-0.000000
14	4.00	1.01	1366.67	-0.000000
14	4.00	1.01	1367.68	-0.000000
14	4.00	1.01	1368.69	-0.000000
14	4.00	1.01	1369.70	-0.000000
14	4.00	1.01	1370.71	-0.000000
14	4.00	1.01	1371.72	-0.000000
14	4.00	1.01	1372.73	-0.000000
14	4.00	1.01	1373.74	-0.000000
14	4.00	1.01	1374.75	-0.000000
14	4.00	1.01	1375.76	-0.000000
14	4.00	1.01	1376.77	-0.000000
14	4.00	1.01	1377.78	-0.000000
14	4.00	1.01	1378.79	-0.000000
14	4.00	1.01	1379.80	-0.000000
14	4.00	1.01	1380.81	-0.000000
14	4.00	1.01	1381.82	-0.000000
14	4.00	1.01	1382.83	-0.000000
14	4.00	1.01	1383.84	-0.000000
14	4.00	1.01	1384.85	-0.000000
14	4.00	1.01	1385.86	-0.000000
14	4.00	1.01	1386.87	-0.000000
14	4.00	1.01	1387.88	-0.000000
14	4.00	1.01	1388.89	-0.000000
14	4.00	1.01	1389.90	-0.000000
14	4.00	1.01	1390.91	-0.000000
14	4.00	1.01	1391.92	-0.000000
14	4.00	1.01	1392.93	-0.000000
14	4.00	1.01	1393.94	-0.000000
14	4.00	1.01	1394.95	-0.000000
14	4.00	1.01	1395.96	-0.000000
14	4.00	1.01	1396.97	-0.000000
14	4.00	1.01	1397.98	-0.000000
14	4.00	1.01	1398.99	-0.000000
14	4.00	1.01	1400.00	-0.000000
14	4.00	1.01	1401.01	-0.000000
14	4.00	1.01	1402.02	-0.000000
14	4.00	1.01	1403.03	-0.000000
14	4.00	1.01	1404.04	-0.000000
14	4.00	1.01	1405.05	-0.000000
14	4.00	1.01	1406.06	-0.000000
14	4.00	1.01	1407.07	-0.000000
14	4.00	1.01	1408.08	-0.000000
14	4.00	1.01	1409.09	-0.000000
14	4.00	1.01	1410.10	-0.000000
14	4.00	1.01	1411.11	-0.000000
14	4.00	1.01	1412.12	-0.000000
14	4.00	1.01	1413.13	-0.000000
15	4.00	1.01	1414.14	-0.000000
15	4.00	1.01	1415.15	-0.010667
15	4.00	1.01	1416.16	-0.023955
15	4.00	1.01	1417.17	-0.028465
15	4.00	1.01	1418.18	-0.028288
15	4.00	1.01	1419.19	-0.025815
15	4.00	1.01	1420.20	-0.022412
15	4.00	1.01	1421.21	-0.018831
15	4.00	1.01	1422.22	-0.015460
15	4.00	1.01	1423.23	-0.012475
15	4.00	1.01	1424.24	-0.009934
15	4.00	1.01	1425.25	-0.007826
15	4.00	1.01	1426.26	-0.006084
15	4.00	1.01	1427.27	-0.004723
15	4.00	1.01	1428.28	-0.003644
15	4.00	1.01	1429.29	-0.002798
15	4.00	1.01	1430.30	-0.002138
15	4.00	1.01	1431.31	-0.001628
15	4.00	1.01	1432.32	-0.001235
15	4.00	1.01	1433.33	-0.000934
15	4.00	1.01	1434.34	-0.000705
15	4.00	1.01	1435.35	-0.000530
15	4.00	1.01	1436.36	-0.000398
15	4.00	1.01	1437.37	-0.000298
15	4.00	1.01	1438.38	-0.000223
15	4.00	1.01	1439.39	-0.000166
15	4.00	1.01	1440.40	-0.000124
15	4.00	1.01	1441.41	-0.000092
15	4.00	1.01	1442.42	-0.000069
15	4.00	1.01	1443.43	-0.000051
15	4.00	1.01	1444.44	-0.000038
15	4.00	1.01	1445.45	-0.000028
15	4.00	1.01	1446.46	-0.000021
15	4.00	1.01	1447.47	-0.000015
15	4.00	1.01	1448.48	-0.000011
15	4.00	1.01	1449.49	-0.000008
15	4.00	1.01	1450.51	-0.000006
15	4.00	1.01	1451.52	-0.000005
15	4.00	1.01	1452.53	-0.000003
15	4.00	1.01	1453.54	-0.000002
15	4.00	1.01	1454.55	-0.000002
15	4.00	1.01	1455.56	-0.000001
15	4.00	1.01	1456.57	-0.000001
15	4.00	1.01	1457.58	-0.000001
15	4.00	1.01	1458.59	-0.000001
15	4.00	1.01	1459.60	-0.000000
15	4.00	1.01	1460.61	-0.000000
15	4.00	1.01	1461.62	-0.000000
15	4.00	1.01	1462.63	-0.000000
15	4.00	1.01	1463.64	-0.000000
15	4.00	1.01	1464.65	-0.000000
15	4.00	1.01	1465.66	-0.000000
15	4.00	1.01	1466.67	-0.000000
15	4.00	1.01	1467.68	-0.000000
15	4.00	1.01	1468.69	-0.000000
15	4.00	1.01	1469.70	-0.000000
15	4.00	1.01	1470.71	-0.000000
15	4.00	1.01	1471.72	-0.000000
15	4.00	1.01	1472.73	-0.000000
15	4.00	1.01	1473.74	-0.000000
15	4.00	1.01	1474.75	-0.000000
15	4.00	1.01	1475.76	-0.000000
15	4.00	1.01	1476.77	-0.000000
15	4.00	1.01	1477.78	-0.000000
15	4.00	1.01	1478.79	-0.000000
15	4.00	1.01	1479.80	-0.000000
15	4.00	1.01	1480.81	-0.000000
15	4.00	1.01	1481.82	-0.000000
15	4.00	1.01	1482.83	-0.000000
15	4.00	1.01	1483.84	-0.000000
15	4.00	1.01	1484.85	-0.000000
15	4.00	1.01	1485.86	-0.000000
15	4.00	1.01	1486.87	-0.000000
15	4.00	1.01	1487.88	-0.000000
15	4.00	1.01	1488.89	-0.000000
15	4.00	1.01	1489.90	-0.000000
15	4.00	1.01	1490.91	-0.000000
15	4.00	1.01	1491.92	-0.000000
15	4.00	1.01	1492.93	-0.000000
15	4.00	1.01	1493.94	-0.000000
15	4.00	1.01	1494.95	-0.000000
15	4.00	1.01	1495.96	-0.000000
15	4.00	1.01	1496.97	-0.000000
15	4.00	1.01	1497.98	-0.000000
15	4.00	1.01	1498.99	-0.000000
15	4.00	1.01	1500.00	-0.000000
15	4.00	1.01	1501.01	-0.000000
15	4.00	1.01	1502.02	-0.000000
15	4.00	1.01	1503.03	-0.000000
15	4.00	1.01	1504.04	-0.000000
15	4.00	1.01	1505.05	-0.000000
15	4.00	1.01	1506.06	-0.000000
15	4.00	1.01	1507.07	-0.000000
15	4.00	1.01	1508.08	-0.000000
15	4.00	1.01	1509.09	-0.000000
15	4.00	1.01	1510.10	-0.000000
15	4.00	1.01	1511.11	-0.000000
15	4.00	1.01	1512.12	-0.000000
15	4.00	1.01	1513.13	-0.000000
15	4.00	1.01	1514.14	-0.000000
16	4.00	1.01	1515.15	-0.000000
16	4.00	1.01	1516.16	-0.009181
16	4.00	1.01	1517.17	-0.020559
16	4.00	1.01	1518.18	-0.024458
16	4.00	1.01	1519.19	-0.024339
16	4.00	1.01	1520.20	-0.022239
16	4.00	1.01	1521.21	-0.019327
16	4.00	1.01	1522.22	-0.016253
16	4.00	1.01	1523.23	-0.013354
16	4.00	1.01	1524.24	-0.010783
16	4.00	1.01	1525.25	-0.008591
16	4.00	1.01	1526.26	-0.006771
16	4.00	1.01	1527.27	-0.005266
16	4.00	1.01	1528.28	-0.004089
16	4.00	1.01	1529.29	-0.003156
16	4.00	1.01	1530.30	-0.002424
16	4.00	1.01	1531.31	-0.001853
16	4.00	1.01	1532.32	-0.001411
16	4.00	1.01	1533.33	-0.001071
16	4.00	1.01	1534.34	-0.000810
16	4.00	1.01	1535.35	-0.000611
16	4.00	1.01	1536.36	-0.000460
16	4.00	1.01	1537.37	-0.000345
16	4.00	1.01	1538.38	-0.000259
16	4.00	1.01	1539.39	-0.000193
16	4.00	1.01	1540.40	-0.000144
16	4.00	1.01	1541.41	-0.000108
16	4.00	1.01	1542.42	-0.000080
16	4.00	1.01	1543.43	-0.000060
16	4.00	1.01	1544.44	-0.000044
16	4.00	1.01	1545.45	-0.000033
16	4.00	1.01	1546.46	-0.000024
16	4.00	1.01	1547.47	-0.000018
16	4.00	1.01	1548.48	-0.000013
16	4.00	1.01	1549.49	-0.000010
16	4.00	1.01	1550.51	-0.000007
16	4.00	1.01	1551.52	-0.000005
16	4.00	1.01	1552.53	-0.000004
16	4.00	1.01	1553.54	-0.000003
16	4.00	1.01	1554.55	-0.000002
16	4.00	1.01	1555.56	-0.000002
16	4.00	1.01	1556.57	-0.000001
16	4.00	1.01	1557.58	-0.000001
16	4.00	1.01	1558.59	-0.000001
16	4.00	1.01	1559.60	-0.000000
16	4.00	1.01	1560.61	-0.000000
16	4.00	1.01	1561.62	-0.000000
16	4.00	1.01	1562.63	-0.000000
16	4.00	1.01	1563.64	-0.000000
16	4.00	1.01	1564.65	-0.000000
16	4.00	1.01	1565.66	-0.000000
16	4.00	1.01	1566.67	-0.000000
16	4.00	1.01	1567.68	-0.000000
16	4.00	1.01	1568.69	-0.000000
16	4.00	1.01	1569.70	-0.000000
16	4.00	1.01	1570.71	-0.000000
16	4.00	1.01	1571.72	-0.000000
16	4.00	1.01	1572.73	-0.000000
16	4.00	1.01	1573.74	-0.000000
16	4.00	1.01	1574.75	-0.000000
16	4.00	1.01	1575.76	-0.000000
16	4.00	1.01	1576.77	-0.000000
16	4.00	1.01	1577.78	-0.000000
16	4.00	1.01	1578.79	-0.000000
16	4.00	1.01	1579.80	-0.000000
16	4.00	1.01	1580.81	-0.000000
16	4.00	1.01	1581.82	-0.000000
16	4.00	1.01	1582.83	-0.000000
16	4.00	1.01	1583.84	-0.000000
16	4.00	1.01	1584.85	-0.000000
16	4.00	1.01	1585.86	-0.000000
16	4.00	1.01	1586.87	-0.000000
16	4.00	1.01	1587.88	-0.000000
16	4.00	1.01	1588.89	-0.000000
16	4.00	1.01	1589.90	-0.000000
16	4.00	1.01	1590.91	-0.000000
16	4.00	1.01	1591.92	-0.000000
16	4.00	1.01	1592.93	-0.000000
16	4.00	1.01	1593.94	-0.000000
16	4.00	1.01	1594.95	-0.000000
16	4.00	1.01	1595.96	-0.000000
16	4.00	1.01	1596.97	-0.000000
16	4.00	1.01	1597.98	-0.000000
16	4.00	1.01	1598.99	-0.000000
16	4.00	1.01	1600.00	-0.000000
16	4.00	1.01	1601.01	-0.000000
16	4.00	1.01	1602.02	-0.000000
16	4.00	1.01	1603.03	-0.000000
16	4.00	1.01	1604.04	-0.000000
16	4.00	1.01	1605.05	-0.000000
16	4.00	1.01	1606.06	-0.000000
16	4.00	1.01	1607.07	-0.000000
16	4.00	1.01	1608.08	-0.000000
16	4.00	1.01	1609.09	-0.000000
16	4.00	1.01	1610.10	-0.000000
16	4.00	1.01	1611.11	-0.000000
16	4.00	1.01	1612.12	-0.000000
16	4.00	1.01	1613.13	-0.000000
16	4.00	1.01	1614.14	-0.000000
16	4.00	1.01	1615.15	-0.000000
17	4.00	1.01	1616.16	-0.000000
17	4.00	1.01	1617.17	-0.008052
17	4.00	1.01	1618.18	-0.017989
17	4.00	1.01	1619.19	-0.021421
17	4.00	1.01	1620.20	-0.021340
17	4.00	1.01	1621.21	-0.019518
17	4.00	1.01	1622.22	-0.016978
17	4.00	1.01	1623.23	-0.014288
17	4.00	1.01	1624.24	-0.011747
17	4.00	1.01	1625.25	-0.009490
17	4.00	1.01	1626.26	-0.007564
17	4.00	1.01	1627.27	-0.005964
17	4.00	1.01	1628.28	-0.004640
17	4.00	1.01	1629.29	-0.003604
17	4.00	1.01	1630.30	-0.002783
17	4.00	1.01	1631.31	-0.002137
17	4.00	1.01	1632.32	-0.001634
17	4.00	1.01	1633.33	-0.001245
17	4.00	1.01	1634.34	-0.000945
17	4.00	1.01	1635.35	-0.000715
17	4.00	1.01	1636.36	-0.000539
17	4.00	1.01	1637.37	-0.000406
17	4.00	1.01	1638.38	-0.000305
17	4.00	1.01	1639.39	-0.000228
17	4.00	1.01	1640.40	-0.000171
17	4.00	1.01	1641.41	-0.000127
17	4.00	1.01	1642.42	-0.000095
17	4.00	1.01	1643.43	-0.000071
17	4.00	1.01	1644.44	-0.000053
17	4.00	1.01	1645.45	-0.000039
17	4.00	1.01	1646.46	-0.000029
17	4.00	1.01	1647.47	-0.000021
17	4.00	1.01	1648.48	-0.000016
17	4.00	1.01	1649.49	-0.000012
17	4.00	1.01	1650.51	-0.000009
17	4.00	1.01	1651.52	-0.000006
17	4.00	1.01	1652.53	-0.000005
17	4.00	1.01	1653.54	-0.000003
17	4.00	1.01	1654.55	-0.000003
17	4.00	1.01	1655.56	-0.000002
17	4.00	1.01	1656.57	-0.000001
17	4.00	1.01	1657.58	-0.000001
17	4.00	1.01	1658.59	-0.000001
17	4.00	1.01	1659.60	-0.000001
17	4.00	1.01	1660.61	-0.000000
17	4.00	1.01	1661.62	-0.000000
17	4.00	1.01	1662.63	-0.000000
17	4.00	1.01	1663.64	-0.000000
17	4.00	1.01	1664.65	-0.000000
17	4.00	1.01	1665.66	-0.000000
17	4.00	1.01	1666.67	-0.000000
17	4.00	1.01	1667.68	-0.000000
17	4.00	1.01	1668.69	-0.000000
17	4.00	1.01	1669.70	-0.000000
17	4.00	1.01	1670.71	-0.000000
17	4.00	1.01	1671.72	-0.000000
17	4.00	1.01	1672.73	-0.000000
17	4.00	1.01	1673.74	-0.000000
17	4.00	1.01	1674.75	-0.000000
17	4.00	1.01	1675.76	-0.000000
17	4.00	1.01	1676.77	-0.000000
17	4.00	1.01	1677.78	-0.000000
17	4.00	1.01	1678.79	-0.000000
17	4.00	1.01	1679.80	-0.000000
17	4.00	1.01	1680.81	-0.000000
17	4.00	1.01	1681.82	-0.000000
17	4.00	1.01	1682.83	-0.000000
17	4.00	1.01	1683.84	-0.000000
17	4.00	1.01	1684.85	-0.000000
17	4.00	1.01	1685.86	-0.000000
17	4.00	1.01	1686.87	-0.000000
17	4.00	1.01	1687.88	-0.000000
17	4.00	1.01	1688.89	-0.000000
17	4.00	1.01	1689.90	-0.000000
17	4.00	1.01	1690.91	-0.000000
17	4.00	1.01	1691.92	-0.000000
17	4.00	1.01	1692.93	-0.000000
17	4.00	1.01	1693.94	-0.000000
17	4.00	1.01	1694.95	-0.000000
17	4.00	1.01	1695.96	-0.000000
17	4.00	1.01	1696.97	-0.000000
17	4.00	1.01	1697.98	-0.000000
17	4.00	1.01	1698.99	-0.000000
17	4.00	1.01	1700.00	-0.000000
17	4.00	1.01	1701.01	-0.000000
17	4.00	1.01	1702.02	-0.000000
17	4.00	1.01	1703.03	-0.000000
17	4.00	1.01	1704.04	-0.000000
17	4.00	1.01	1705.05	-0.000000
17	4.00	1.01	1706.06	-0.000000
17	4.00	1.01	1707.07	-0.000000
17	4.00	1.01	1708.08	-0.000000
17	4.00	1.01	1709.09	-0.000000
17	4.00	1.01	1710.10	-0.000000
17	4.00	1.01	1711.11	-0.000000
17	4.00	1.01	1712.12	-0.000000
17	4.00	1.01	1713.13	-0.000000
17	4.00	1.01	1714.14	-0.000000
17	4.00	1.01	1715.15	-0.000000
17	4.00	1.01	1716.16	-0.000000
18	4.00	1.01	1717.17	-0.000000
18	4.00	1.01	1718.18	-0.007172
18	4.00	1.01	1719.19	-0.015993
18	4.00	1.01	1720.20	-0.019059
18	4.00	1.01	1721.21	-0.019005
18	4.00	1.01	1722.22	-0.017397
18	4.00	1.01	1723.23	-0.015144
18	4.00	1.01	1724.24	-0.012752
18	4.00	1.01	1725.25	-0.010490
18	4.00	1.01	1726.26	-0.008478
18	4.00	1.01	1727.27	-0.006760
18	4.00	1.01	1728.28	-0.005332
18	4.00	1.01	1729.29	-0.004150
18	4.00	1.01	1730.30	-0.003224
18	4.00	1.01	1731.31	-0.002490
18	4.00	1.01	1732.32	-0.001913
18	4.00	1.01	1733.33	-0.001463
18	4.00	1.01	1734.34	-0.001114
18	4.00	1.01	1735.35	-0.000846
18	4.00	1.01	1736.36	-0.000640
18	4.00	1.01	1737.37	-0.000483
18	4.00	1.01	1738.38	-0.000363
18	4.00	1.01	1739.39	-0.000273
18	4.00	1.01	1740.40	-0.000204
18	4.00	1.01	1741.41	-0.000153
18	4.00	1.01	1742.42	-0.000114
18	4.00	1.01	1743.43	-0.000085
18	4.00	1.01	1744.44	-0.000063
18	4.00	1.01	1745.45	-0.000047
18	4.00	1.01	1746.46	-0.000035
18	4.00	1.01	1747.47	-0.000026
18	4.00	1.01	1748.48	-0.000019
18	4.00	1.01	1749.49	-0.000014
18	4.00	1.01	1750.51	-0.000010
18	4.00	1.01	1751.52	-0.000008
18	4.00	1.01	1752.53	-0.000006
18	4.00	1.01	1753.54	-0.000004
18	4.00	1.01	1754.55	-0.000003
18	4.00	1.01	1755.56	-0.000002
18	4.00	1.01	1756.57	-0.000002
18	4.00	1.01	1757.58	-0.000001
18	4.00	1.01	1758.59	-0.000001
18	4.00	1.01	1759.60	-0.000001
18	4.00	1.01	1760.61	-0.000000
18	4.00	1.01	1761.62	-0.000000
18	4.00	1.01	1762.63	-0.000000
18	4.00	1.01	1763.64	-0.000000
18	4.00	1.01	1764.65	-0.000000
18	4.00	1.01	1765.66	-0.000000
18	4.00	1.01	1766.67	-0.000000
18	4.00	1.01	1767.68	-0.000000
18	4.00	1.01	1768.69	-0.000000
18	4.00	1.01	1769.70	-0.000000
18	4.00	1.01	1770.71	-0.000000
18	4.00	1.01	1771.72	-0.000000
18	4.00	1.01	1772.73	-0.000000
18	4.00	1.01	1773.74	-0.000000
18	4.00	1.01	1774.75	-0.000000
18	4.00	1.01	1775.76	-0.000000
18	4.00	1.01	1776.77	-0.000000
18	4.00	1.01	1777.78	-0.000000
18	4.00	1.01	1778.79	-0.000000
18	4.00	1.01	1779.80	-0.000000
18	4.00	1.01	1780.81	-0.000000
18	4.00	1.01	1781.82	-0.000000
18	4.00	1.01	1782.83	-0.000000
18	4.00	1.01	1783.84	-0.000000
18	4.00	1.01	1784.85	-0.000000
18	4.00	1.01	1785.86	-0.000000
18	4.00	1.01	1786.87	-0.000000
18	4.00	1.01	1787.88	-0.000000
18	4.00	1.01	1788.89	-0.000000
18	4.00	1.01	1789.90	-0.000000
18	4.00	1.01	1790.91	-0.000000
18	4.00	1.01	1791.92	-0.000000
18	4.00	1.01	1792.93	-0.000000
18	4.00	1.01	1793.94	-0.000000
18	4.00	1.01	1794.95	-0.000000
18	4.00	1.01	1795.96	-0.000000
18	4.00	1.01	1796.97	-0.000000
18	4.00	1.01	1797.98	-0.000000
18	4.00	1.01	1798.99	-0.000000
18	4.00	1.01	1800.00	-0.000000
18	4.00	1.01	1801.01	-0.000000
18	4.00	1.01	1802.02	-0.000000
18	4.00	1.01	1803.03	-0.000000
18	4.00	1.01	1804.04	-0.000000
18	4.00	1.01	1805.05	-0.000000
18	4.00	1.01	1806.06	-0.000000
18	4.00	1.01	1807.07	-0.000000
18	4.00	1.01	1808.08	-0.000000
18	4.00	1.01	1809.09	-0.000000
18	4.00	1.01	1810.10	-0.000000
18	4.00	1.01	1811.11	-0.000000
18	4.00	1.01	1812.12	-0.000000
18	4.00	1.01	1813.13	-0.000000
18	4.00	1.01	1814.14	-0.000000
18	4.00	1.01	1815.15	-0.000000
18	4.00	1.01	1816.16	-0.000000
18	4.00	1.01	1817.17	-0.000000
19	4.00	1.01	1818.18	-0.000000
19	4.00	1.01	1819.19	-0.006473
19	4.00	1.01	1820.20	-0.014408
19	4.00	1.01	1821.21	-0.017182
19	4.00	1.01	1822.22	-0.017147
19	4.00	1.01	1823.23	-0.015708
19	4.00	1.01	1824.24	-0.013681
19	4.00	1.01	1825.25	-0.011527
19	4.00	1.01	1826.26	-0.009486
19	4.00	1.01	1827.27	-0.007670
19	4.00	1.01	1828.28	-0.006117
19	4.00	1.01	1829.29	-0.004805
19	4.00	1.01	1830.30	-0.003761
19	4.00	1.01	1831.31	-0.002923
19	4.00	1.01	1832.32	-0.002258
19	4.00	1.01	1833.33	-0.001735
19	4.00	1.01	1834.34	-0.001327
19	4.00	1.01	1835.35	-0.001011
19	4.00	1.01	1836.36	-0.000767
19	4.00	1.01	1837.37	-0.000581
19	4.00	1.01	1838.38	-0.000438
19	4.00	1.01	1839.39	-0.000330
19	4.00	1.01	1840.40	-0.000248
19	4.00	1.01	1841.41	-0.000186
19	4.00	1.01	1842.42	-0.000139
19	4.00	1.01	1843.43	-0.000104
19	4.00	1.01	1844.44	-0.000077
19	4.00	1.01	1845.45	-0.000058
19	4.00	1.01	1846.46	-0.000043
19	4.00	1.01	1847.47	-0.000032
19	4.00	1.01	1848.48	-0.000024
19	4.00	1.01	1849.49	-0.000017
19	4.00	1.01	1850.51	-0.000013
19	4.00	1.01	1851.52	-0.000010
19	4.00	1.01	1852.53	-0.000007
19	4.00	1.01	1853.54	-0.000005
19	4.00	1.01	1854.55	-0.000004
19	4.00	1.01	1855.56	-0.000003
19	4.00	1.01	1856.57	-0.000002
19	4.00	1.01	1857.58	-0.000002
19	4.00	1.01	1858.59	-0.000001
19	4.00	1.01	1859.60	-0.000001
19	4.00	1.01	1860.61	-0.000001
19	4.00	1.01	1861.62	-0.000000
19	4.00	1.01	1862.63	-0.000000
19	4.00	1.01	1863.64	-0.000000
19	4.00	1.01	1864.65	-0.000000
19	4.00	1.01	1865.66	-0.000000
19	4.00	1.01	1866.67	-0.000000
19	4.00	1.01	1867.68	-0.000000
19	4.00	1.01	1868.69	-0.000000
19	4.00	1.01	1869.70	-0.000000
19	4.00	1.01	1870.71	-0.000000
19	4.00	1.01	1871.72	-0.000000
19	4.00	1.01	1872.73	-0.000000
19	4.00	1.01	1873.74	-0.000000
19	4.00	1.01	1874.75	-0.000000
19	4.00	1.01	1875.76	-0.000000
19	4.00	1.01	1876.77	-0.000000
19	4.00	1.01	1877.78	-0.000000
19	4.00	1.01	1878.79	-0.000000
19	4.00	1.01	1879.80	-0.000000
19	4.00	1.01	1880.81	-0.000000
19	4.00	1.01	1881.82	-0.000000
19	4.00	1.01	1882.83	-0.000000
19	4.00	1.01	1883.84	-0.000000
19	4.00	1.01	1884.85	-0.000000
19	4.00	1.01	1885.86	-0.000000
19	4.00	1.01	1886.87	-0.000000
19	4.00	1.01	1887.88	-0.000000
19	4.00	1.01	1888.89	-0.000000
19	4.00	1.01	1889.90	-0.000000
19	4.00	1.01	1890.91	-0.000000
19	4.00	1.01	1891.92	-0.000000
19	4.00	1.01	1892.93	-0.000000
19	4.00	1.01	1893.94	-0.000000
19	4.00	1.01	1894.95	-0.000000
19	4.00	1.01	1895.96	-0.000000
19	4.00	1.01	1896.97	-0.000000
19	4.00	1.01	1897.98	-0.000000
19	4.00	1.01	1898.99	-0.000000
19	4.00	1.01	1900.00	-0.000000
19	4.00	1.01	1901.01	-0.000000
19	4.00	1.01	1902.02	-0.000000
19	4.00	1.01	1903.03	-0.000000
19	4.00	1.01	1904.04	-0.000000
19	4.00	1.01	1905.05	-0.000000
19	4.00	1.01	1906.06	-0.000000
19	4.00	1.01	1907.07	-0.000000
19	4.00	1.01	1908.08	-0.000000
19	4.00	1.01	1909.09	-0.000000
19	4.00	1.01	1910.10	-0.000000
19	4.00	1.01	1911.11	-0.000000
19	4.00	1.01	1912.12	-0.000000
19	4.00	1.01	1913.13	-0.000000
19	4.00	1.01	1914.14	-0.000000
19	4.00	1.01	1915.15	-0.000000
19	4.00	1.01	1916.16	-0.000000
19	4.00	1.01	1917.17	-0.000000
19	4.00	1.01	1918.18	-0.000000
20	4.00	1.01	1919.19	-0.000000
20	4.00	1.01	1920.20	-0.005905
20	4.00	1.01	1921.21	-0.013127
20	4.00	1.01	1922.22	-0.015663
20	4.00	1.01	1923.23	-0.015641
20	4.00	1.01	1924.24	-0.014336
20	4.00	1.01	1925.25	-0.012493
20	4.00	1.01	1926.26	-0.010531
20	4.00	1.01	1927.27	-0.008669
20	4.00	1.01	1928.28	-0.007011
20	4.00	1.01	1929.29	-0.005594
20	4.00	1.01	1930.30	-0.004395
20	4.00	1.01	1931.31	-0.003441
20	4.00	1.01	1932.32	-0.002674
20	4.00	1.01	1933.33	-0.002066
20	4.00	1.01	1934.34	-0.001588
20	4.00	1.01	1935.35	-0.001215
20	4.00	1.01	1936.36	-0.000925
20	4.00	1.01	1937.37	-0.000703
20	4.00	1.01	1938.38	-0.000532
20	4.00	1.01	1939.39	-0.000401
20	4.00	1.01	1940.40	-0.000302
20	4.00	1.01	1941.41	-0.000227
20	4.00	1.01	1942.42	-0.000170
20	4.00	1.01	1943.43	-0.000127
20	4.00	1.01	1944.44	-0.000095
20	4.00	1.01	1945.45	-0.000071
20	4.00	1.01	1946.46	-0.000053
20	4.00	1.01	1947.47	-0.000039
20	4.00	1.01	1948.48	-0.000029
20	4.00	1.01	1949.49	-0.000022
20	4.00	1.01	1950.51	-0.000016
20	4.00	1.01	1951.52	-0.000012
20	4.00	1.01	1952.53	-0.000009
20	4.00	1.01	1953.54	-0.000006
20	4.00	1.01	1954.55	-0.000005
20	4.00	1.01	1955.56	-0.000004
20	4.00	1.01	1956.57	-0.000003
20	4.00	1.01	1957.58	-0.000002
20	4.00	1.01	1958.59	-0.000001
20	4.00	1.01	1959.60	-0.000001
20	4.00	1.01	1960.61	-0.000001
20	4.00	1.01	1961.62	-0.000001
20	4.00	1.01	1962.63	-0.000000
20	4.00	1.01	1963.64	-0.000000
20	4.00	1.01	1964.65	-0.000000
20	4.00	1.01	1965.66	-0.000000
20	4.00	1.01	1966.67	-0.000000
20	4.00	1.01	1967.68	-0.000000
20	4.00	1.01	1968.69	-0.000000
20	4.00	1.01	1969.70	-0.000000
20	4.00	1.01	1970.71	-0.000000
20	4.00	1.01	1971.72	-0.000000
20	4.00	1.01	1972.73	-0.000000
20	4.00	1.01	1973.74	-0.000000
20	4.00	1.01	1974.75	-0.000000
20	4.00	1.01	1975.76	-0.000000
20	4.00	1.01	1976.77	-0.000000
20	4.00	1.01	1977.78	-0.000000
20	4.00	1.01	1978.79	-0.000000
20	4.00	1.01	1979.80	-0.000000
20	4.00	1.01	1980.81	-0.000000
20	4.00	1.01	1981.82	-0.000000
20	4.00	1.01	1982.83	-0.000000
20	4.00	1.01	1983.84	-0.000000
20	4.00	1.01	1984.85	-0.000000
20	4.00	1.01	1985.86	-0.000000
20	4.00	1.01	1986.87	-0.000000
20	4.00	1.01	1987.88	-0.000000
20	4.00	1.01	1988.89	-0.000000
20	4.00	1.01	1989.90	-0.000000
20	4.00	1.01	1990.91	-0.000000
20	4.00	1.01	1991.92	-0.000000
20	4.00	1.01	1992.93	-0.000000
20	4.00	1.01	1993.94	-0.000000
20	4.00	1.01	1994.95	-0.000000
20	4.00	1.01	1995.96	-0.000000
20	4.00	1.01	1996.97	-0.000000
20	4.00	1.01	1997.98	-0.000000
20	4.00	1.01	1998.99	-0.000000
20	4.00	1.01	2000.00	-0.000000
20	4.00	1.01	2001.01	-0.000000
20	4.00	1.01	2002.02	-0.000000
20	4.00	1.01	2003.03	-0.000000
20	4.00	1.01	2004.04	-0.000000
20	4.00	1.01	2005.05	-0.000000
20	4.00	1.01	2006.06	-0.000000
20	4.00	1.01	2007.07	-0.000000
20	4.00	1.01	2008.08	-0.000000
20	4.00	1.01	2009.09	-0.000000
20	4.00	1.01	2010.10	-0.000000
20	4.00	1.01	2011.11	-0.000000
20	4.00	1.01	2012.12	-0.000000
20	4.00	1.01	2013.13	-0.000000
20	4.00	1.01	2014.14	-0.000000
20	4.00	1.01	2015.15	-0.000000
20	4.00	1.01	2016.16	-0.000000
20	4.00	1.01	2017.17	-0.000000
20	4.00	1.01	2018.18	-0.000000
[truncated: 1 more rows]
