# Supplementary material for: Isothermal titration calorimetry and surface plasmon resonance analysis using the dynamic approach
Source: Biochem Biophys Rep. 2019 Dec 17;21:100712. doi: 10.1016/j.bbrep.2019.100712 (PMC6926116; doi:10.1016/j.bbrep.2019.100712)
Supplement: Multimedia component 2 [file mmc2.zip › SI_Figure_S1/10_Pts/All_results]

P_T(uM)	L_T(uM)	L_T/P_T	L(uM)	P(uM)	PL(uM)	Q(cals)	NDH(cal/mol)
20.000000000000	3.478260869565	19.652173913043	3.478260869565	0.176991150442	0.196311712148	16.718050819787	3.281949180213	-0.000007552998	-9441.247854686109
19.652173913043	6.896030245747	19.310396975425	6.896030245747	0.357114887618	0.473074656665	13.577044387744	6.422955612256	-0.000007230680	-9038.350426646335
19.310396975425	10.254360154516	18.974563984548	10.254360154516	0.540426655541	0.881902623519	10.627542440320	9.372457559680	-0.000006793258	-8491.571902766709
18.974563984548	13.554284325742	18.644571567426	13.554284325742	0.726982879533	1.512975897629	7.958691533360	12.041308466640	-0.000006152872	-7691.089714031047
18.644571567426	16.796818511381	18.320318148862	16.796818511381	0.916840983595	2.504221054658	5.707402497743	14.292597502257	-0.000005200763	-6500.954275574183
18.320318148862	19.982960798140	18.001703920186	19.982960798140	1.110059408084	3.990541770362	4.007580924134	15.992419075866	-0.000003943775	-4929.718744636423
18.001703920186	23.113691914694	17.688630808531	23.113691914694	1.306697627696	5.979306285564	2.865614314902	17.134385685098	-0.000002672265	-3340.330981314140
17.688630808531	26.189975533569	17.381002446643	26.189975533569	1.506816169779	8.332926208251	2.142950619530	17.857049380470	-0.000001716260	-2145.324696946845
17.381002446643	29.212758567768	17.078724143223	29.212758567768	1.710476632961	10.894244192590	1.681485572026	18.318514427974	-0.000001120280	-1400.349903605613
17.078724143223	32.182971462241	16.781702853776	32.182971462241	1.917741706111	13.556891237747	1.373919724573	18.626080275427	-0.000000768642	-960.802913966218
16.781702853776	35.101528480289	16.489847151971	35.101528480289	2.128675187635	16.260259647294	1.158731120429	18.841268879571	-0.000000557111	-696.389078679487
16.489847151971	37.969327984980	16.203067201502	37.969327984980	2.343342005115	18.970790627789	1.001462604699	18.998537395301	-0.000000424060	-530.074748405670
16.203067201502	40.787252715676	15.921274728432	40.787252715676	2.561808235294	21.669495577151	0.882242832971	19.117757167029	-0.000000336276	-420.344611007068
15.921274728432	43.556170059751	15.644382994025	43.556170059751	2.784141124414	24.345271916931	0.789101812186	19.210898187814	-0.000000275767	-344.709004519389
15.644382994025	46.276932319582	15.372306768042	46.276932319582	3.010409108917	26.991436599393	0.714504235214	19.285495764786	-0.000000232436	-290.545268410571
15.372306768042	48.950376974893	15.104962302511	48.950376974893	3.240681836509	29.603888743942	0.653511720923	19.346488279077	-0.000000200369	-250.461477739019
15.104962302511	51.577326940547	14.842267305945	51.577326940547	3.475030187597	32.180097963164	0.602770975004	19.397229024996	-0.000000175957	-219.945659566337
14.842267305945	54.158590819842	14.584140918016	54.158590819842	3.713526297112	34.718524413936	0.559933545077	19.440066454923	-0.000000156910	-196.137371499538
14.584140918016	56.694963153410	14.330503684659	56.694963153410	3.956243576707	37.218273087277	0.523309882535	19.476690117465	-0.000000141729	-177.160804162597
14.330503684659	59.187224663786	14.081277533621	59.187224663786	4.203256737357	39.678880316937	0.491655616973	19.508344383027	-0.000000129399	-161.748471341244
