# Supplementary material for: Isothermal titration calorimetry and surface plasmon resonance analysis using the dynamic approach
Source: Biochem Biophys Rep. 2019 Dec 17;21:100712. doi: 10.1016/j.bbrep.2019.100712 (PMC6926116; doi:10.1016/j.bbrep.2019.100712)
Supplement: Multimedia component 2 [file mmc2.zip › SI_Figure_S1/10_Pts/Chromatogram_results]

Time	L(uM)	L_1	P	PL	PL_1	L_1_1	L_T(injected:non-cumulative)	P_T(non-cumulative)	Q	Q_dil(cals)	Q_total(cals)	Q1	Q1_dil(cals)	Q1_total(cals)
0.000000000000	0.000000000000	0.000000000000	0.000020000000	0.000000000000	0.000000000000	0.000000000000	0.000000000000	0.000000000000	0.000000000000	0.000000000000	0.000000000000	0.000000000000	0.000000000000	0.000000000000
11.111111111111	0.000000086718	0.000000192095	0.000016800551	0.000003199449	0.000002897247	0.000000176569	0.000003478261	0.000000347826	-0.000000599730	-0.000000000365	-0.000000600096	-0.000000231688	-0.000000000119	-0.000000231807
22.222222222222	0.000000002218	0.000000196203	0.000016720160	0.000003279840	0.000003264396	0.000000195409	0.000000000000	0.000000000000	-0.000000076000	-0.000000000039	-0.000000076039	-0.000000011840	-0.000000000006	-0.000000011846
33.333333333333	0.000000000077	0.000000196308	0.000016718124	0.000003281876	0.000003281111	0.000000196269	0.000000000000	0.000000000000	-0.000000003460	-0.000000000002	-0.000000003462	-0.000000000586	-0.000000000000	-0.000000000586
44.444444444444	0.000000000003	0.000000196312	0.000016718053	0.000003281947	0.000003281912	0.000000196310	0.000000000000	0.000000000000	-0.000000000166	-0.000000000000	-0.000000000166	-0.000000000026	-0.000000000000	-0.000000000026
55.555555555556	0.000000000000	0.000000196312	0.000016718051	0.000003281949	0.000003281948	0.000000196312	0.000000000000	0.000000000000	-0.000000000007	-0.000000000000	-0.000000000007	-0.000000000001	-0.000000000000	-0.000000000001
66.666666666667	0.000000000000	0.000000196312	0.000016718051	0.000003281949	0.000003281949	0.000000196312	0.000000000000	0.000000000000	-0.000000000000	-0.000000000000	-0.000000000000	-0.000000000000	-0.000000000000	-0.000000000000
77.777777777778	0.000000000000	0.000000196312	0.000016718051	0.000003281949	0.000003281949	0.000000196312	0.000000000000	0.000000000000	-0.000000000000	-0.000000000000	-0.000000000000	-0.000000000000	-0.000000000000	-0.000000000000
88.888888888889	0.000000000000	0.000000196312	0.000016718051	0.000003281949	0.000003281949	0.000000196312	0.000000000000	0.000000000000	-0.000000000000	-0.000000000000	-0.000000000000	-0.000000000000	-0.000000000000	-0.000000000000
100.000000000000	0.000000000000	0.000000196312	0.000016718051	0.000003281949	0.000003281949	0.000000196312	0.000000000000	0.000000000000	-0.000000000000	-0.000000000000	-0.000000000000	-0.000000000000	-0.000000000000	-0.000000000000
111.111111111111	0.000000000000	0.000000196312	0.000016718051	0.000003281949	0.000003281949	0.000000196312	0.000000000000	0.000000000000	-0.000000000000	-0.000000000000	-0.000000000000	-0.000000000000	-0.000000000000	-0.000000000000
122.222222222222	0.000000085405	0.000000466518	0.000013655893	0.000006344107	0.000006054571	0.000000443274	0.000003417769	0.000000341777	-0.000000573933	-0.000000000511	-0.000000574444	-0.000000221977	-0.000000000178	-0.000000222155
133.333333333333	0.000000002189	0.000000472905	0.000013579064	0.000006420936	0.000006406137	0.000000471693	0.000000000000	0.000000000000	-0.000000072774	-0.000000000059	-0.000000072833	-0.000000011346	-0.000000000009	-0.000000011355
144.444444444444	0.000000000076	0.000000473069	0.000013577115	0.000006422885	0.000006422153	0.000000473008	0.000000000000	0.000000000000	-0.000000003315	-0.000000000003	-0.000000003318	-0.000000000561	-0.000000000000	-0.000000000562
155.555555555556	0.000000000003	0.000000473074	0.000013577047	0.000006422953	0.000006422920	0.000000473072	0.000000000000	0.000000000000	-0.000000000159	-0.000000000000	-0.000000000159	-0.000000000025	-0.000000000000	-0.000000000025
166.666666666667	0.000000000000	0.000000473075	0.000013577044	0.000006422956	0.000006422954	0.000000473075	0.000000000000	0.000000000000	-0.000000000007	-0.000000000000	-0.000000000007	-0.000000000001	-0.000000000000	-0.000000000001
177.777777777778	0.000000000000	0.000000473075	0.000013577044	0.000006422956	0.000006422956	0.000000473075	0.000000000000	0.000000000000	-0.000000000000	-0.000000000000	-0.000000000000	-0.000000000000	-0.000000000000	-0.000000000000
188.888888888889	0.000000000000	0.000000473075	0.000013577044	0.000006422956	0.000006422956	0.000000473075	0.000000000000	0.000000000000	-0.000000000000	-0.000000000000	-0.000000000000	-0.000000000000	-0.000000000000	-0.000000000000
200.000000000000	0.000000000000	0.000000473075	0.000013577044	0.000006422956	0.000006422956	0.000000473075	0.000000000000	0.000000000000	-0.000000000000	-0.000000000000	-0.000000000000	-0.000000000000	-0.000000000000	-0.000000000000
211.111111111111	0.000000000000	0.000000473075	0.000013577044	0.000006422956	0.000006422956	0.000000473075	0.000000000000	0.000000000000	-0.000000000000	-0.000000000000	-0.000000000000	-0.000000000000	-0.000000000000	-0.000000000000
222.222222222222	0.000000000000	0.000000473075	0.000013577044	0.000006422956	0.000006422956	0.000000473075	0.000000000000	0.000000000000	-0.000000000000	-0.000000000000	-0.000000000000	-0.000000000000	-0.000000000000	-0.000000000000
233.333333333333	0.000000083944	0.000000871326	0.000010700910	0.000009299090	0.000009028035	0.000000835023	0.000003358330	0.000000335833	-0.000000539251	-0.000000000749	-0.000000540001	-0.000000207809	-0.000000000278	-0.000000208087
244.444444444444	0.000000002158	0.000000881628	0.000010629426	0.000009370574	0.000009356729	0.000000879698	0.000000000000	0.000000000000	-0.000000068040	-0.000000000092	-0.000000068132	-0.000000010615	-0.000000000015	-0.000000010629
255.555555555556	0.000000000075	0.000000881893	0.000010627608	0.000009372392	0.000009371708	0.000000881796	0.000000000000	0.000000000000	-0.000000003101	-0.000000000004	-0.000000003105	-0.000000000525	-0.000000000001	-0.000000000525
266.666666666667	0.000000000003	0.000000881902	0.000010627545	0.000009372455	0.000009372424	0.000000881898	0.000000000000	0.000000000000	-0.000000000148	-0.000000000000	-0.000000000149	-0.000000000024	-0.000000000000	-0.000000000024
277.777777777778	0.000000000000	0.000000881903	0.000010627543	0.000009372457	0.000009372456	0.000000881902	0.000000000000	0.000000000000	-0.000000000007	-0.000000000000	-0.000000000007	-0.000000000001	-0.000000000000	-0.000000000001
288.888888888889	0.000000000000	0.000000881903	0.000010627542	0.000009372458	0.000009372458	0.000000881903	0.000000000000	0.000000000000	-0.000000000000	-0.000000000000	-0.000000000000	-0.000000000000	-0.000000000000	-0.000000000000
300.000000000000	0.000000000000	0.000000881903	0.000010627542	0.000009372458	0.000009372458	0.000000881903	0.000000000000	0.000000000000	-0.000000000000	-0.000000000000	-0.000000000000	-0.000000000000	-0.000000000000	-0.000000000000
311.111111111111	0.000000000000	0.000000881903	0.000010627542	0.000009372458	0.000009372458	0.000000881903	0.000000000000	0.000000000000	-0.000000000000	-0.000000000000	-0.000000000000	-0.000000000000	-0.000000000000	-0.000000000000
322.222222222222	0.000000000000	0.000000881903	0.000010627542	0.000009372458	0.000009372458	0.000000881903	0.000000000000	0.000000000000	-0.000000000000	-0.000000000000	-0.000000000000	-0.000000000000	-0.000000000000	-0.000000000000
333.333333333333	0.000000000000	0.000000881903	0.000010627542	0.000009372458	0.000009372458	0.000000881903	0.000000000000	0.000000000000	-0.000000000000	-0.000000000000	-0.000000000000	-0.000000000000	-0.000000000000	-0.000000000000
344.444444444444	0.000000082517	0.000001495412	0.000008023644	0.000011976356	0.000011733122	0.000001436619	0.000003299924	0.000000329992	-0.000000488658	-0.000000001148	-0.000000489806	-0.000000186479	-0.000000000451	-0.000000186930
355.555555555556	0.000000002133	0.000001512517	0.000007960366	0.000012039634	0.000012027239	0.000001509334	0.000000000000	0.000000000000	-0.000000060882	-0.000000000151	-0.000000061033	-0.000000009502	-0.000000000024	-0.000000009527
366.666666666667	0.000000000074	0.000001512960	0.000007958750	0.000012041250	0.000012040639	0.000001512800	0.000000000000	0.000000000000	-0.000000002774	-0.000000000007	-0.000000002781	-0.000000000469	-0.000000000001	-0.000000000470
377.777777777778	0.000000000003	0.000001512975	0.000007958694	0.000012041306	0.000012041279	0.000001512968	0.000000000000	0.000000000000	-0.000000000133	-0.000000000000	-0.000000000133	-0.000000000021	-0.000000000000	-0.000000000021
388.888888888889	0.000000000000	0.000001512976	0.000007958692	0.000012041308	0.000012041307	0.000001512976	0.000000000000	0.000000000000	-0.000000000006	-0.000000000000	-0.000000000006	-0.000000000001	-0.000000000000	-0.000000000001
400.000000000000	0.000000000000	0.000001512976	0.000007958692	0.000012041308	0.000012041308	0.000001512976	0.000000000000	0.000000000000	-0.000000000000	-0.000000000000	-0.000000000000	-0.000000000000	-0.000000000000	-0.000000000000
411.111111111111	0.000000000000	0.000001512976	0.000007958692	0.000012041308	0.000012041308	0.000001512976	0.000000000000	0.000000000000	-0.000000000000	-0.000000000000	-0.000000000000	-0.000000000000	-0.000000000000	-0.000000000000
422.222222222222	0.000000000000	0.000001512976	0.000007958692	0.000012041308	0.000012041308	0.000001512976	0.000000000000	0.000000000000	-0.000000000000	-0.000000000000	-0.000000000000	-0.000000000000	-0.000000000000	-0.000000000000
433.333333333333	0.000000000000	0.000001512976	0.000007958692	0.000012041308	0.000012041308	0.000001512976	0.000000000000	0.000000000000	-0.000000000000	-0.000000000000	-0.000000000000	-0.000000000000	-0.000000000000	-0.000000000000
444.444444444444	0.000000000000	0.000001512976	0.000007958692	0.000012041308	0.000012041308	0.000001512976	0.000000000000	0.000000000000	-0.000000000000	-0.000000000000	-0.000000000000	-0.000000000000	-0.000000000000	-0.000000000000
455.555555555556	0.000000081017	0.000002475423	0.000005759621	0.000014240379	0.000014038653	0.000002380289	0.000003242534	0.000000324253	-0.000000413450	-0.000000001795	-0.000000415246	-0.000000154657	-0.000000000729	-0.000000155386
466.666666666667	0.000000002117	0.000002503465	0.000005708764	0.000014291236	0.000014281026	0.000002498247	0.000000000000	0.000000000000	-0.000000050171	-0.000000000244	-0.000000050415	-0.000000007828	-0.000000000040	-0.000000007868
477.777777777778	0.000000000074	0.000002504195	0.000005707450	0.000014292550	0.000014292048	0.000002503932	0.000000000000	0.000000000000	-0.000000002282	-0.000000000012	-0.000000002293	-0.000000000385	-0.000000000002	-0.000000000387
488.888888888889	0.000000000003	0.000002504220	0.000005707404	0.000014292596	0.000014292573	0.000002504208	0.000000000000	0.000000000000	-0.000000000109	-0.000000000001	-0.000000000109	-0.000000000017	-0.000000000000	-0.000000000017
500.000000000000	0.000000000000	0.000002504221	0.000005707403	0.000014292597	0.000014292596	0.000002504221	0.000000000000	0.000000000000	-0.000000000005	-0.000000000000	-0.000000000005	-0.000000000001	-0.000000000000	-0.000000000001
511.111111111111	0.000000000000	0.000002504221	0.000005707402	0.000014292598	0.000014292597	0.000002504221	0.000000000000	0.000000000000	-0.000000000000	-0.000000000000	-0.000000000000	-0.000000000000	-0.000000000000	-0.000000000000
522.222222222222	0.000000000000	0.000002504221	0.000005707402	0.000014292598	0.000014292598	0.000002504221	0.000000000000	0.000000000000	-0.000000000000	-0.000000000000	-0.000000000000	-0.000000000000	-0.000000000000	-0.000000000000
533.333333333333	0.000000000000	0.000002504221	0.000005707402	0.000014292598	0.000014292598	0.000002504221	0.000000000000	0.000000000000	-0.000000000000	-0.000000000000	-0.000000000000	-0.000000000000	-0.000000000000	-0.000000000000
544.444444444444	0.000000000000	0.000002504221	0.000005707402	0.000014292598	0.000014292598	0.000002504221	0.000000000000	0.000000000000	-0.000000000000	-0.000000000000	-0.000000000000	-0.000000000000	-0.000000000000	-0.000000000000
555.555555555556	0.000000000000	0.000002504221	0.000005707402	0.000014292598	0.000014292598	0.000002504221	0.000000000000	0.000000000000	-0.000000000000	-0.000000000000	-0.000000000000	-0.000000000000	-0.000000000000	-0.000000000000
566.666666666667	0.000000079552	0.000003947975	0.000004044566	0.000015955434	0.000015807760	0.000003803877	0.000003186142	0.000000318614	-0.000000313639	-0.000000002690	-0.000000316329	-0.000000113217	-0.000000001105	-0.000000114322
577.777777777778	0.000000002138	0.000003989393	0.000004008570	0.000015991430	0.000015983925	0.000003981431	0.000000000000	0.000000000000	-0.000000036466	-0.000000000368	-0.000000036834	-0.000000005754	-0.000000000061	-0.000000005815
588.888888888889	0.000000000074	0.000003990502	0.000004007615	0.000015992385	0.000015992017	0.000003990101	0.000000000000	0.000000000000	-0.000000001675	-0.000000000018	-0.000000001693	-0.000000000282	-0.000000000003	-0.000000000285
600.000000000000	0.000000000003	0.000003990540	0.000004007582	0.000015992418	0.000015992401	0.000003990522	0.000000000000	0.000000000000	-0.000000000080	-0.000000000001	-0.000000000080	-0.000000000013	-0.000000000000	-0.000000000013
611.111111111111	0.000000000000	0.000003990542	0.000004007581	0.000015992419	0.000015992418	0.000003990541	0.000000000000	0.000000000000	-0.000000000004	-0.000000000000	-0.000000000004	-0.000000000001	-0.000000000000	-0.000000000001
622.222222222222	0.000000000000	0.000003990542	0.000004007581	0.000015992419	0.000015992419	0.000003990542	0.000000000000	0.000000000000	-0.000000000000	-0.000000000000	-0.000000000000	-0.000000000000	-0.000000000000	-0.000000000000
633.333333333333	0.000000000000	0.000003990542	0.000004007581	0.000015992419	0.000015992419	0.000003990542	0.000000000000	0.000000000000	-0.000000000000	-0.000000000000	-0.000000000000	-0.000000000000	-0.000000000000	-0.000000000000
644.444444444444	0.000000000000	0.000003990542	0.000004007581	0.000015992419	0.000015992419	0.000003990542	0.000000000000	0.000000000000	-0.000000000000	-0.000000000000	-0.000000000000	-0.000000000000	-0.000000000000	-0.000000000000
655.555555555556	0.000000000000	0.000003990542	0.000004007581	0.000015992419	0.000015992419	0.000003990542	0.000000000000	0.000000000000	-0.000000000000	-0.000000000000	-0.000000000000	-0.000000000000	-0.000000000000	-0.000000000000
666.666666666667	0.000000000000	0.000003990542	0.000004007581	0.000015992419	0.000015992419	0.000003990542	0.000000000000	0.000000000000	-0.000000000000	-0.000000000000	-0.000000000000	-0.000000000000	-0.000000000000	-0.000000000000
677.777777777778	0.000000078043	0.000005924883	0.000002889235	0.000017110765	0.000017014299	0.000005735795	0.000003130731	0.000000313073	-0.000000211529	-0.000000003613	-0.000000215142	-0.000000073958	-0.000000001450	-0.000000075407
688.888888888889	0.000000002059	0.000005977868	0.000002866235	0.000017133765	0.000017128979	0.000005967701	0.000000000000	0.000000000000	-0.000000023739	-0.000000000480	-0.000000024219	-0.000000003670	-0.000000000078	-0.000000003748
700.000000000000	0.000000000072	0.000005979256	0.000002865636	0.000017134364	0.000017134131	0.000005978748	0.000000000000	0.000000000000	-0.000000001066	-0.000000000023	-0.000000001089	-0.000000000179	-0.000000000004	-0.000000000183
711.111111111111	0.000000000002	0.000005979305	0.000002865615	0.000017134385	0.000017134374	0.000005979281	0.000000000000	0.000000000000	-0.000000000050	-0.000000000001	-0.000000000052	-0.000000000008	-0.000000000000	-0.000000000008
722.222222222222	0.000000000000	0.000005979306	0.000002865614	0.000017134386	0.000017134385	0.000005979305	0.000000000000	0.000000000000	-0.000000000002	-0.000000000000	-0.000000000002	-0.000000000000	-0.000000000000	-0.000000000000
733.333333333333	0.000000000000	0.000005979306	0.000002865614	0.000017134386	0.000017134386	0.000005979306	0.000000000000	0.000000000000	-0.000000000000	-0.000000000000	-0.000000000000	-0.000000000000	-0.000000000000	-0.000000000000
744.444444444444	0.000000000000	0.000005979306	0.000002865614	0.000017134386	0.000017134386	0.000005979306	0.000000000000	0.000000000000	-0.000000000000	-0.000000000000	-0.000000000000	-0.000000000000	-0.000000000000	-0.000000000000
755.555555555556	0.000000000000	0.000005979306	0.000002865614	0.000017134386	0.000017134386	0.000005979306	0.000000000000	0.000000000000	-0.000000000000	-0.000000000000	-0.000000000000	-0.000000000000	-0.000000000000	-0.000000000000
766.666666666667	0.000000000000	0.000005979306	0.000002865614	0.000017134386	0.000017134386	0.000005979306	0.000000000000	0.000000000000	-0.000000000000	-0.000000000000	-0.000000000000	-0.000000000000	-0.000000000000	-0.000000000000
777.777777777778	0.000000000000	0.000005979306	0.000002865614	0.000017134386	0.000017134386	0.000005979306	0.000000000000	0.000000000000	-0.000000000000	-0.000000000000	-0.000000000000	-0.000000000000	-0.000000000000	-0.000000000000
788.888888888889	0.000000076869	0.000008271105	0.000002157999	0.000017842001	0.000017781448	0.000008050727	0.000003076284	0.000000307628	-0.000000133942	-0.000000004288	-0.000000138230	-0.000000046424	-0.000000001690	-0.000000048114
800.000000000000	0.000000001964	0.000008331340	0.000002143328	0.000017856672	0.000017853734	0.000008319918	0.000000000000	0.000000000000	-0.000000014963	-0.000000000557	-0.000000015521	-0.000000002252	-0.000000000088	-0.000000002339
811.111111111111	0.000000000068	0.000008332871	0.000002142964	0.000017857036	0.000017856893	0.000008332303	0.000000000000	0.000000000000	-0.000000000654	-0.000000000026	-0.000000000680	-0.000000000110	-0.000000000004	-0.000000000114
822.222222222222	0.000000000002	0.000008332924	0.000002142951	0.000017857049	0.000017857043	0.000008332899	0.000000000000	0.000000000000	-0.000000000031	-0.000000000001	-0.000000000032	-0.000000000005	-0.000000000000	-0.000000000005
833.333333333333	0.000000000000	0.000008332926	0.000002142951	0.000017857049	0.000017857049	0.000008332925	0.000000000000	0.000000000000	-0.000000000001	-0.000000000000	-0.000000000001	-0.000000000000	-0.000000000000	-0.000000000000
844.444444444444	0.000000000000	0.000008332926	0.000002142951	0.000017857049	0.000017857049	0.000008332926	0.000000000000	0.000000000000	-0.000000000000	-0.000000000000	-0.000000000000	-0.000000000000	-0.000000000000	-0.000000000000
855.555555555556	0.000000000000	0.000008332926	0.000002142951	0.000017857049	0.000017857049	0.000008332926	0.000000000000	0.000000000000	-0.000000000000	-0.000000000000	-0.000000000000	-0.000000000000	-0.000000000000	-0.000000000000
866.666666666667	0.000000000000	0.000008332926	0.000002142951	0.000017857049	0.000017857049	0.000008332926	0.000000000000	0.000000000000	-0.000000000000	-0.000000000000	-0.000000000000	-0.000000000000	-0.000000000000	-0.000000000000
877.777777777778	0.000000000000	0.000008332926	0.000002142951	0.000017857049	0.000017857049	0.000008332926	0.000000000000	0.000000000000	-0.000000000000	-0.000000000000	-0.000000000000	-0.000000000000	-0.000000000000	-0.000000000000
888.888888888889	0.000000000000	0.000008332926	0.000002142951	0.000017857049	0.000017857049	0.000008332926	0.000000000000	0.000000000000	-0.000000000000	-0.000000000000	-0.000000000000	-0.000000000000	-0.000000000000	-0.000000000000
900.000000000000	0.000000075496	0.000010828332	0.000001691070	0.000018308930	0.000018269811	0.000010590970	0.000003022783	0.000000302278	-0.000000085442	-0.000000004674	-0.000000090116	-0.000000029991	-0.000000001820	-0.000000031811
911.111111111111	0.000000001957	0.000010892536	0.000001681734	0.000018318266	0.000018316347	0.000010880172	0.000000000000	0.000000000000	-0.000000009633	-0.000000000599	-0.000000010232	-0.000000001471	-0.000000000095	-0.000000001566
922.222222222222	0.000000000068	0.000010894185	0.000001681494	0.000018318506	0.000018318412	0.000010893571	0.000000000000	0.000000000000	-0.000000000427	-0.000000000028	-0.000000000455	-0.000000000072	-0.000000000005	-0.000000000076
933.333333333333	0.000000000002	0.000010894242	0.000001681486	0.000018318514	0.000018318510	0.000010894214	0.000000000000	0.000000000000	-0.000000000020	-0.000000000001	-0.000000000022	-0.000000000003	-0.000000000000	-0.000000000003
944.444444444444	0.000000000000	0.000010894244	0.000001681486	0.000018318514	0.000018318514	0.000010894243	0.000000000000	0.000000000000	-0.000000000001	-0.000000000000	-0.000000000001	-0.000000000000	-0.000000000000	-0.000000000000
955.555555555556	0.000000000000	0.000010894244	0.000001681486	0.000018318514	0.000018318514	0.000010894244	0.000000000000	0.000000000000	-0.000000000000	-0.000000000000	-0.000000000000	-0.000000000000	-0.000000000000	-0.000000000000
966.666666666667	0.000000000000	0.000010894244	0.000001681486	0.000018318514	0.000018318514	0.000010894244	0.000000000000	0.000000000000	-0.000000000000	-0.000000000000	-0.000000000000	-0.000000000000	-0.000000000000	-0.000000000000
977.777777777778	0.000000000000	0.000010894244	0.000001681486	0.000018318514	0.000018318514	0.000010894244	0.000000000000	0.000000000000	-0.000000000000	-0.000000000000	-0.000000000000	-0.000000000000	-0.000000000000	-0.000000000000
988.888888888889	0.000000000000	0.000010894244	0.000001681486	0.000018318514	0.000018318514	0.000010894244	0.000000000000	0.000000000000	-0.000000000000	-0.000000000000	-0.000000000000	-0.000000000000	-0.000000000000	-0.000000000000
1000.000000000000	0.000000000000	0.000010894244	0.000001681486	0.000018318514	0.000018318514	0.000010894244	0.000000000000	0.000000000000	-0.000000000000	-0.000000000000	-0.000000000000	-0.000000000000	-0.000000000000	-0.000000000000
1011.111111111111	0.000000074215	0.000013489398	0.000001380642	0.000018619358	0.000018593165	0.000013243779	0.000002970213	0.000000297021	-0.000000056853	-0.000000004864	-0.000000061716	-0.000000020081	-0.000000001883	-0.000000021964
1022.222222222222	0.000000001850	0.000013555204	0.000001374083	0.000018625917	0.000018624654	0.000013542822	0.000000000000	0.000000000000	-0.000000006518	-0.000000000619	-0.000000007137	-0.000000000969	-0.000000000095	-0.000000001064
1033.333333333333	0.000000000064	0.000013556833	0.000001373925	0.000018626075	0.000018626013	0.000013556220	0.000000000000	0.000000000000	-0.000000000281	-0.000000000028	-0.000000000309	-0.000000000047	-0.000000000005	-0.000000000052
1044.444444444444	0.000000000002	0.000013556889	0.000001373920	0.000018626080	0.000018626077	0.000013556862	0.000000000000	0.000000000000	-0.000000000013	-0.000000000001	-0.000000000015	-0.000000000002	-0.000000000000	-0.000000000002
1055.555555555555	0.000000000000	0.000013556891	0.000001373920	0.000018626080	0.000018626080	0.000013556890	0.000000000000	0.000000000000	-0.000000000001	-0.000000000000	-0.000000000001	-0.000000000000	-0.000000000000	-0.000000000000
1066.666666666667	0.000000000000	0.000013556891	0.000001373920	0.000018626080	0.000018626080	0.000013556891	0.000000000000	0.000000000000	-0.000000000000	-0.000000000000	-0.000000000000	-0.000000000000	-0.000000000000	-0.000000000000
1077.777777777778	0.000000000000	0.000013556891	0.000001373920	0.000018626080	0.000018626080	0.000013556891	0.000000000000	0.000000000000	-0.000000000000	-0.000000000000	-0.000000000000	-0.000000000000	-0.000000000000	-0.000000000000
1088.888888888889	0.000000000000	0.000013556891	0.000001373920	0.000018626080	0.000018626080	0.000013556891	0.000000000000	0.000000000000	-0.000000000000	-0.000000000000	-0.000000000000	-0.000000000000	-0.000000000000	-0.000000000000
1100.000000000000	0.000000000000	0.000013556891	0.000001373920	0.000018626080	0.000018626080	0.000013556891	0.000000000000	0.000000000000	-0.000000000000	-0.000000000000	-0.000000000000	-0.000000000000	-0.000000000000	-0.000000000000
1111.111111111111	0.000000000000	0.000013556891	0.000001373920	0.000018626080	0.000018626080	0.000013556891	0.000000000000	0.000000000000	-0.000000000000	-0.000000000000	-0.000000000000	-0.000000000000	-0.000000000000	-0.000000000000
1122.222222222222	0.000000073086	0.000016191939	0.000001163496	0.000018836504	0.000018817858	0.000015943339	0.000002918557	0.000000291856	-0.000000039698	-0.000000004940	-0.000000044638	-0.000000014295	-0.000000001906	-0.000000016201
1133.333333333333	0.000000001877	0.000016258503	0.000001158851	0.000018841149	0.000018840228	0.000016245709	0.000000000000	0.000000000000	-0.000000004631	-0.000000000626	-0.000000005257	-0.000000000706	-0.000000000098	-0.000000000804
1144.444444444444	0.000000000065	0.000016260199	0.000001158735	0.000018841265	0.000018841220	0.000016259564	0.000000000000	0.000000000000	-0.000000000205	-0.000000000029	-0.000000000234	-0.000000000034	-0.000000000005	-0.000000000039
1155.555555555555	0.000000000002	0.000016260258	0.000001158731	0.000018841269	0.000018841267	0.000016260229	0.000000000000	0.000000000000	-0.000000000010	-0.000000000001	-0.000000000011	-0.000000000002	-0.000000000000	-0.000000000002
1166.666666666667	0.000000000000	0.000016260260	0.000001158731	0.000018841269	0.000018841269	0.000016260258	0.000000000000	0.000000000000	-0.000000000000	-0.000000000000	-0.000000000000	-0.000000000000	-0.000000000000	-0.000000000000
1177.777777777778	0.000000000000	0.000016260260	0.000001158731	0.000018841269	0.000018841269	0.000016260260	0.000000000000	0.000000000000	-0.000000000000	-0.000000000000	-0.000000000000	-0.000000000000	-0.000000000000	-0.000000000000
1188.888888888889	0.000000000000	0.000016260260	0.000001158731	0.000018841269	0.000018841269	0.000016260260	0.000000000000	0.000000000000	-0.000000000000	-0.000000000000	-0.000000000000	-0.000000000000	-0.000000000000	-0.000000000000
1200.000000000000	0.000000000000	0.000016260260	0.000001158731	0.000018841269	0.000018841269	0.000016260260	0.000000000000	0.000000000000	-0.000000000000	-0.000000000000	-0.000000000000	-0.000000000000	-0.000000000000	-0.000000000000
1211.111111111111	0.000000000000	0.000016260260	0.000001158731	0.000018841269	0.000018841269	0.000016260260	0.000000000000	0.000000000000	-0.000000000000	-0.000000000000	-0.000000000000	-0.000000000000	-0.000000000000	-0.000000000000
1222.222222222222	0.000000000000	0.000016260260	0.000001158731	0.000018841269	0.000018841269	0.000016260260	0.000000000000	0.000000000000	-0.000000000000	-0.000000000000	-0.000000000000	-0.000000000000	-0.000000000000	-0.000000000000
1233.333333333333	0.000000071837	0.000018902476	0.000001004984	0.000018995016	0.000018981277	0.000018653444	0.000002867800	0.000000286780	-0.000000028982	-0.000000004954	-0.000000033936	-0.000000010533	-0.000000001909	-0.000000012442
1244.444444444444	0.000000001854	0.000018969027	0.000001001553	0.000018998447	0.000018997764	0.000018956174	0.000000000000	0.000000000000	-0.000000003413	-0.000000000627	-0.000000004039	-0.000000000524	-0.000000000099	-0.000000000623
1255.555555555555	0.000000000065	0.000018970729	0.000001001466	0.000018998534	0.000018998501	0.000018970092	0.000000000000	0.000000000000	-0.000000000153	-0.000000000029	-0.000000000181	-0.000000000026	-0.000000000005	-0.000000000031
1266.666666666667	0.000000000002	0.000018970788	0.000001001463	0.000018998537	0.000018998536	0.000018970760	0.000000000000	0.000000000000	-0.000000000007	-0.000000000001	-0.000000000009	-0.000000000001	-0.000000000000	-0.000000000001
1277.777777777778	0.000000000000	0.000018970791	0.000001001463	0.000018998537	0.000018998537	0.000018970789	0.000000000000	0.000000000000	-0.000000000000	-0.000000000000	-0.000000000000	-0.000000000000	-0.000000000000	-0.000000000000
1288.888888888889	0.000000000000	0.000018970791	0.000001001463	0.000018998537	0.000018998537	0.000018970791	0.000000000000	0.000000000000	-0.000000000000	-0.000000000000	-0.000000000000	-0.000000000000	-0.000000000000	-0.000000000000
1300.000000000000	0.000000000000	0.000018970791	0.000001001463	0.000018998537	0.000018998537	0.000018970791	0.000000000000	0.000000000000	-0.000000000000	-0.000000000000	-0.000000000000	-0.000000000000	-0.000000000000	-0.000000000000
1311.111111111111	0.000000000000	0.000018970791	0.000001001463	0.000018998537	0.000018998537	0.000018970791	0.000000000000	0.000000000000	-0.000000000000	-0.000000000000	-0.000000000000	-0.000000000000	-0.000000000000	-0.000000000000
1322.222222222222	0.000000000000	0.000018970791	0.000001001463	0.000018998537	0.000018998537	0.000018970791	0.000000000000	0.000000000000	-0.000000000000	-0.000000000000	-0.000000000000	-0.000000000000	-0.000000000000	-0.000000000000
1333.333333333333	0.000000000000	0.000018970791	0.000001001463	0.000018998537	0.000018998537	0.000018970791	0.000000000000	0.000000000000	-0.000000000000	-0.000000000000	-0.000000000000	-0.000000000000	-0.000000000000	-0.000000000000
1344.444444444444	0.000000070245	0.000021601944	0.000000884936	0.000019115064	0.000019104646	0.000021355124	0.000002817925	0.000000281792	-0.000000021965	-0.000000004936	-0.000000026900	-0.000000007987	-0.000000001892	-0.000000009879
1355.555555555555	0.000000001814	0.000021667751	0.000000882312	0.000019117688	0.000019117167	0.000021655021	0.000000000000	0.000000000000	-0.000000002592	-0.000000000621	-0.000000003213	-0.000000000399	-0.000000000098	-0.000000000497
1366.666666666667	0.000000000063	0.000021669435	0.000000882245	0.000019117755	0.000019117729	0.000021668804	0.000000000000	0.000000000000	-0.000000000116	-0.000000000029	-0.000000000145	-0.000000000020	-0.000000000005	-0.000000000024
1377.777777777778	0.000000000002	0.000021669493	0.000000882243	0.000019117757	0.000019117756	0.000021669465	0.000000000000	0.000000000000	-0.000000000006	-0.000000000001	-0.000000000007	-0.000000000001	-0.000000000000	-0.000000000001
1388.888888888889	0.000000000000	0.000021669496	0.000000882243	0.000019117757	0.000019117757	0.000021669494	0.000000000000	0.000000000000	-0.000000000000	-0.000000000000	-0.000000000000	-0.000000000000	-0.000000000000	-0.000000000000
1400.000000000000	0.000000000000	0.000021669496	0.000000882243	0.000019117757	0.000019117757	0.000021669496	0.000000000000	0.000000000000	-0.000000000000	-0.000000000000	-0.000000000000	-0.000000000000	-0.000000000000	-0.000000000000
1411.111111111111	0.000000000000	0.000021669496	0.000000882243	0.000019117757	0.000019117757	0.000021669496	0.000000000000	0.000000000000	-0.000000000000	-0.000000000000	-0.000000000000	-0.000000000000	-0.000000000000	-0.000000000000
1422.222222222222	0.000000000000	0.000021669496	0.000000882243	0.000019117757	0.000019117757	0.000021669496	0.000000000000	0.000000000000	-0.000000000000	-0.000000000000	-0.000000000000	-0.000000000000	-0.000000000000	-0.000000000000
1433.333333333333	0.000000000000	0.000021669496	0.000000882243	0.000019117757	0.000019117757	0.000021669496	0.000000000000	0.000000000000	-0.000000000000	-0.000000000000	-0.000000000000	-0.000000000000	-0.000000000000	-0.000000000000
1444.444444444444	0.000000000000	0.000021669496	0.000000882243	0.000019117757	0.000019117757	0.000021669496	0.000000000000	0.000000000000	-0.000000000000	-0.000000000000	-0.000000000000	-0.000000000000	-0.000000000000	-0.000000000000
1455.555555555555	0.000000069151	0.000024278261	0.000000791242	0.000019208758	0.000019200591	0.000024033738	0.000002768917	0.000000276892	-0.000000017147	-0.000000004894	-0.000000022041	-0.000000006262	-0.000000001875	-0.000000008136
1466.666666666667	0.000000001786	0.000024343540	0.000000789156	0.000019210844	0.000019210433	0.000024330916	0.000000000000	0.000000000000	-0.000000002037	-0.000000000615	-0.000000002652	-0.000000000315	-0.000000000097	-0.000000000412
1477.777777777778	0.000000000062	0.000024345212	0.000000789104	0.000019210896	0.000019210876	0.000024344586	0.000000000000	0.000000000000	-0.000000000092	-0.000000000028	-0.000000000120	-0.000000000015	-0.000000000005	-0.000000000020
1488.888888888889	0.000000000002	0.000024345270	0.000000789102	0.000019210898	0.000019210897	0.000024345242	0.000000000000	0.000000000000	-0.000000000004	-0.000000000001	-0.000000000006	-0.000000000001	-0.000000000000	-0.000000000001
1500.000000000000	0.000000000000	0.000024345272	0.000000789102	0.000019210898	0.000019210898	0.000024345271	0.000000000000	0.000000000000	-0.000000000000	-0.000000000000	-0.000000000000	-0.000000000000	-0.000000000000	-0.000000000000
1511.111111111111	0.000000000000	0.000024345272	0.000000789102	0.000019210898	0.000019210898	0.000024345272	0.000000000000	0.000000000000	-0.000000000000	-0.000000000000	-0.000000000000	-0.000000000000	-0.000000000000	-0.000000000000
1522.222222222222	0.000000000000	0.000024345272	0.000000789102	0.000019210898	0.000019210898	0.000024345272	0.000000000000	0.000000000000	-0.000000000000	-0.000000000000	-0.000000000000	-0.000000000000	-0.000000000000	-0.000000000000
1533.333333333333	0.000000000000	0.000024345272	0.000000789102	0.000019210898	0.000019210898	0.000024345272	0.000000000000	0.000000000000	-0.000000000000	-0.000000000000	-0.000000000000	-0.000000000000	-0.000000000000	-0.000000000000
1544.444444444444	0.000000000000	0.000024345272	0.000000789102	0.000019210898	0.000019210898	0.000024345272	0.000000000000	0.000000000000	-0.000000000000	-0.000000000000	-0.000000000000	-0.000000000000	-0.000000000000	-0.000000000000
1555.555555555555	0.000000000000	0.000024345272	0.000000789102	0.000019210898	0.000019210898	0.000024345272	0.000000000000	0.000000000000	-0.000000000000	-0.000000000000	-0.000000000000	-0.000000000000	-0.000000000000	-0.000000000000
1566.666666666667	0.000000067926	0.000026925222	0.000000716216	0.000019283784	0.000019277194	0.000026683352	0.000002720762	0.000000272076	-0.000000013723	-0.000000004840	-0.000000018563	-0.000000005052	-0.000000001854	-0.000000006906
1577.777777777778	0.000000001757	0.000026989724	0.000000714548	0.000019285452	0.000019285120	0.000026977234	0.000000000000	0.000000000000	-0.000000001641	-0.000000000608	-0.000000002249	-0.000000000254	-0.000000000096	-0.000000000350
1588.888888888889	0.000000000061	0.000026991377	0.000000714506	0.000019285494	0.000019285478	0.000026990758	0.000000000000	0.000000000000	-0.000000000074	-0.000000000028	-0.000000000102	-0.000000000012	-0.000000000005	-0.000000000017
1600.000000000000	0.000000000002	0.000026991435	0.000000714504	0.000019285496	0.000019285495	0.000026991407	0.000000000000	0.000000000000	-0.000000000004	-0.000000000001	-0.000000000005	-0.000000000001	-0.000000000000	-0.000000000001
1611.111111111111	0.000000000000	0.000026991437	0.000000714504	0.000019285496	0.000019285496	0.000026991435	0.000000000000	0.000000000000	-0.000000000000	-0.000000000000	-0.000000000000	-0.000000000000	-0.000000000000	-0.000000000000
1622.222222222222	0.000000000000	0.000026991437	0.000000714504	0.000019285496	0.000019285496	0.000026991437	0.000000000000	0.000000000000	-0.000000000000	-0.000000000000	-0.000000000000	-0.000000000000	-0.000000000000	-0.000000000000
1633.333333333333	0.000000000000	0.000026991437	0.000000714504	0.000019285496	0.000019285496	0.000026991437	0.000000000000	0.000000000000	-0.000000000000	-0.000000000000	-0.000000000000	-0.000000000000	-0.000000000000	-0.000000000000
1644.444444444444	0.000000000000	0.000026991437	0.000000714504	0.000019285496	0.000019285496	0.000026991437	0.000000000000	0.000000000000	-0.000000000000	-0.000000000000	-0.000000000000	-0.000000000000	-0.000000000000	-0.000000000000
1655.555555555555	0.000000000000	0.000026991437	0.000000714504	0.000019285496	0.000019285496	0.000026991437	0.000000000000	0.000000000000	-0.000000000000	-0.000000000000	-0.000000000000	-0.000000000000	-0.000000000000	-0.000000000000
1666.666666666667	0.000000000000	0.000026991437	0.000000714504	0.000019285496	0.000019285496	0.000026991437	0.000000000000	0.000000000000	-0.000000000000	-0.000000000000	-0.000000000000	-0.000000000000	-0.000000000000	-0.000000000000
1677.777777777778	0.000000066770	0.000029538536	0.000000654929	0.000019345071	0.000019339662	0.000029299809	0.000002673445	0.000000267344	-0.000000011212	-0.000000004778	-0.000000015991	-0.000000004146	-0.000000001830	-0.000000005977
1688.888888888889	0.000000001728	0.000029602197	0.000000653548	0.000019346452	0.000019346179	0.000029589863	0.000000000000	0.000000000000	-0.000000001349	-0.000000000600	-0.000000001949	-0.000000000209	-0.000000000095	-0.000000000304
1700.000000000000	0.000000000060	0.000029603830	0.000000653513	0.000019346487	0.000019346474	0.000029603219	0.000000000000	0.000000000000	-0.000000000061	-0.000000000028	-0.000000000089	-0.000000000010	-0.000000000005	-0.000000000015
1711.111111111111	0.000000000002	0.000029603887	0.000000653512	0.000019346488	0.000019346488	0.000029603859	0.000000000000	0.000000000000	-0.000000000003	-0.000000000001	-0.000000000004	-0.000000000000	-0.000000000000	-0.000000000001
1722.222222222222	0.000000000000	0.000029603889	0.000000653512	0.000019346488	0.000019346488	0.000029603887	0.000000000000	0.000000000000	-0.000000000000	-0.000000000000	-0.000000000000	-0.000000000000	-0.000000000000	-0.000000000000
1733.333333333333	0.000000000000	0.000029603889	0.000000653512	0.000019346488	0.000019346488	0.000029603889	0.000000000000	0.000000000000	-0.000000000000	-0.000000000000	-0.000000000000	-0.000000000000	-0.000000000000	-0.000000000000
1744.444444444444	0.000000000000	0.000029603889	0.000000653512	0.000019346488	0.000019346488	0.000029603889	0.000000000000	0.000000000000	-0.000000000000	-0.000000000000	-0.000000000000	-0.000000000000	-0.000000000000	-0.000000000000
1755.555555555555	0.000000000000	0.000029603889	0.000000653512	0.000019346488	0.000019346488	0.000029603889	0.000000000000	0.000000000000	-0.000000000000	-0.000000000000	-0.000000000000	-0.000000000000	-0.000000000000	-0.000000000000
1766.666666666667	0.000000000000	0.000029603889	0.000000653512	0.000019346488	0.000019346488	0.000029603889	0.000000000000	0.000000000000	-0.000000000000	-0.000000000000	-0.000000000000	-0.000000000000	-0.000000000000	-0.000000000000
1777.777777777778	0.000000000000	0.000029603889	0.000000653512	0.000019346488	0.000019346488	0.000029603889	0.000000000000	0.000000000000	-0.000000000000	-0.000000000000	-0.000000000000	-0.000000000000	-0.000000000000	-0.000000000000
1788.888888888889	0.000000065565	0.000032115716	0.000000603954	0.000019396046	0.000019391537	0.000031880370	0.000002626950	0.000000262695	-0.000000009325	-0.000000004712	-0.000000014037	-0.000000003457	-0.000000001804	-0.000000005261
1800.000000000000	0.000000001698	0.000032178430	0.000000602802	0.000019397198	0.000019396970	0.000032166266	0.000000000000	0.000000000000	-0.000000001125	-0.000000000592	-0.000000001716	-0.000000000175	-0.000000000093	-0.000000000268
1811.111111111111	0.000000000059	0.000032180040	0.000000602772	0.000019397228	0.000019397217	0.000032179437	0.000000000000	0.000000000000	-0.000000000051	-0.000000000027	-0.000000000078	-0.000000000009	-0.000000000005	-0.000000000013
1822.222222222222	0.000000000002	0.000032180096	0.000000602771	0.000019397229	0.000019397228	0.000032180069	0.000000000000	0.000000000000	-0.000000000002	-0.000000000001	-0.000000000004	-0.000000000000	-0.000000000000	-0.000000000001
1833.333333333333	0.000000000000	0.000032180098	0.000000602771	0.000019397229	0.000019397229	0.000032180097	0.000000000000	0.000000000000	-0.000000000000	-0.000000000000	-0.000000000000	-0.000000000000	-0.000000000000	-0.000000000000
1844.444444444444	0.000000000000	0.000032180098	0.000000602771	0.000019397229	0.000019397229	0.000032180098	0.000000000000	0.000000000000	-0.000000000000	-0.000000000000	-0.000000000000	-0.000000000000	-0.000000000000	-0.000000000000
1855.555555555555	0.000000000000	0.000032180098	0.000000602771	0.000019397229	0.000019397229	0.000032180098	0.000000000000	0.000000000000	-0.000000000000	-0.000000000000	-0.000000000000	-0.000000000000	-0.000000000000	-0.000000000000
1866.666666666667	0.000000000000	0.000032180098	0.000000602771	0.000019397229	0.000019397229	0.000032180098	0.000000000000	0.000000000000	-0.000000000000	-0.000000000000	-0.000000000000	-0.000000000000	-0.000000000000	-0.000000000000
1877.777777777778	0.000000000000	0.000032180098	0.000000602771	0.000019397229	0.000019397229	0.000032180098	0.000000000000	0.000000000000	-0.000000000000	-0.000000000000	-0.000000000000	-0.000000000000	-0.000000000000	-0.000000000000
1888.888888888889	0.000000000000	0.000032180098	0.000000602771	0.000019397229	0.000019397229	0.000032180098	0.000000000000	0.000000000000	-0.000000000000	-0.000000000000	-0.000000000000	-0.000000000000	-0.000000000000	-0.000000000000
1900.000000000000	0.000000064371	0.000034655158	0.000000560938	0.000019439062	0.000019435248	0.000034423324	0.000002581264	0.000000258126	-0.000000007870	-0.000000004643	-0.000000012513	-0.000000002924	-0.000000001777	-0.000000004702
1911.111111111111	0.000000001669	0.000034716881	0.000000559960	0.000019440040	0.000019439847	0.000034704896	0.000000000000	0.000000000000	-0.000000000952	-0.000000000583	-0.000000001535	-0.000000000148	-0.000000000092	-0.000000000240
1922.222222222222	0.000000000058	0.000034718467	0.000000559934	0.000019440066	0.000019440056	0.000034717873	0.000000000000	0.000000000000	-0.000000000043	-0.000000000027	-0.000000000070	-0.000000000007	-0.000000000005	-0.000000000012
1933.333333333333	0.000000000002	0.000034718522	0.000000559934	0.000019440066	0.000019440066	0.000034718496	0.000000000000	0.000000000000	-0.000000000002	-0.000000000001	-0.000000000003	-0.000000000000	-0.000000000000	-0.000000000001
1944.444444444444	0.000000000000	0.000034718524	0.000000559934	0.000019440066	0.000019440066	0.000034718523	0.000000000000	0.000000000000	-0.000000000000	-0.000000000000	-0.000000000000	-0.000000000000	-0.000000000000	-0.000000000000
1955.555555555555	0.000000000000	0.000034718524	0.000000559934	0.000019440066	0.000019440066	0.000034718524	0.000000000000	0.000000000000	-0.000000000000	-0.000000000000	-0.000000000000	-0.000000000000	-0.000000000000	-0.000000000000
1966.666666666667	0.000000000000	0.000034718524	0.000000559934	0.000019440066	0.000019440066	0.000034718524	0.000000000000	0.000000000000	-0.000000000000	-0.000000000000	-0.000000000000	-0.000000000000	-0.000000000000	-0.000000000000
1977.777777777778	0.000000000000	0.000034718524	0.000000559934	0.000019440066	0.000019440066	0.000034718524	0.000000000000	0.000000000000	-0.000000000000	-0.000000000000	-0.000000000000	-0.000000000000	-0.000000000000	-0.000000000000
1988.888888888889	0.000000000000	0.000034718524	0.000000559934	0.000019440066	0.000019440066	0.000034718524	0.000000000000	0.000000000000	-0.000000000000	-0.000000000000	-0.000000000000	-0.000000000000	-0.000000000000	-0.000000000000
2000.000000000000	0.000000000000	0.000034718524	0.000000559934	0.000019440066	0.000019440066	0.000034718524	0.000000000000	0.000000000000	-0.000000000000	-0.000000000000	-0.000000000000	-0.000000000000	-0.000000000000	-0.000000000000
2011.111111111111	0.000000063219	0.000037155917	0.000000524173	0.000019475827	0.000019472560	0.000036927666	0.000002536372	0.000000253637	-0.000000006726	-0.000000004573	-0.000000011299	-0.000000002505	-0.000000001750	-0.000000004254
2022.222222222222	0.000000001641	0.000037216655	0.000000523332	0.000019476668	0.000019476502	0.000037204848	0.000000000000	0.000000000000	-0.000000000816	-0.000000000574	-0.000000001390	-0.000000000127	-0.000000000091	-0.000000000218
2033.333333333333	0.000000000057	0.000037218217	0.000000523311	0.000019476689	0.000019476681	0.000037217632	0.000000000000	0.000000000000	-0.000000000037	-0.000000000026	-0.000000000064	-0.000000000006	-0.000000000004	-0.000000000011
2044.444444444444	0.000000000002	0.000037218271	0.000000523310	0.000019476690	0.000019476690	0.000037218245	0.000000000000	0.000000000000	-0.000000000002	-0.000000000001	-0.000000000003	-0.000000000000	-0.000000000000	-0.000000000000
2055.555555555556	0.000000000000	0.000037218273	0.000000523310	0.000019476690	0.000019476690	0.000037218272	0.000000000000	0.000000000000	-0.000000000000	-0.000000000000	-0.000000000000	-0.000000000000	-0.000000000000	-0.000000000000
2066.666666666667	0.000000000000	0.000037218273	0.000000523310	0.000019476690	0.000019476690	0.000037218273	0.000000000000	0.000000000000	-0.000000000000	-0.000000000000	-0.000000000000	-0.000000000000	-0.000000000000	-0.000000000000
2077.777777777778	0.000000000000	0.000037218273	0.000000523310	0.000019476690	0.000019476690	0.000037218273	0.000000000000	0.000000000000	-0.000000000000	-0.000000000000	-0.000000000000	-0.000000000000	-0.000000000000	-0.000000000000
2088.888888888889	0.000000000000	0.000037218273	0.000000523310	0.000019476690	0.000019476690	0.000037218273	0.000000000000	0.000000000000	-0.000000000000	-0.000000000000	-0.000000000000	-0.000000000000	-0.000000000000	-0.000000000000
2100.000000000000	0.000000000000	0.000037218273	0.000000523310	0.000019476690	0.000019476690	0.000037218273	0.000000000000	0.000000000000	-0.000000000000	-0.000000000000	-0.000000000000	-0.000000000000	-0.000000000000	-0.000000000000
2111.111111111111	0.000000000000	0.000037218273	0.000000523310	0.000019476690	0.000019476690	0.000037218273	0.000000000000	0.000000000000	-0.000000000000	-0.000000000000	-0.000000000000	-0.000000000000	-0.000000000000	-0.000000000000
2122.222222222222	0.000000062130	0.000039617500	0.000000492405	0.000019507595	0.000019504767	0.000039392892	0.000002492262	0.000000249226	-0.000000005812	-0.000000004501	-0.000000010313	-0.000000002168	-0.000000001722	-0.000000003890
2133.333333333333	0.000000001614	0.000039677286	0.000000491675	0.000019508325	0.000019508181	0.000039665656	0.000000000000	0.000000000000	-0.000000000707	-0.000000000565	-0.000000001271	-0.000000000111	-0.000000000089	-0.000000000200
2144.444444444444	0.000000000056	0.000039678825	0.000000491656	0.000019508344	0.000019508337	0.000039678249	0.000000000000	0.000000000000	-0.000000000032	-0.000000000026	-0.000000000058	-0.000000000005	-0.000000000004	-0.000000000010
2155.555555555556	0.000000000002	0.000039678878	0.000000491656	0.000019508344	0.000019508344	0.000039678852	0.000000000000	0.000000000000	-0.000000000002	-0.000000000001	-0.000000000003	-0.000000000000	-0.000000000000	-0.000000000000
2166.666666666667	0.000000000000	0.000039678880	0.000000491656	0.000019508344	0.000019508344	0.000039678879	0.000000000000	0.000000000000	-0.000000000000	-0.000000000000	-0.000000000000	-0.000000000000	-0.000000000000	-0.000000000000
2177.777777777778	0.000000000000	0.000039678880	0.000000491656	0.000019508344	0.000019508344	0.000039678880	0.000000000000	0.000000000000	-0.000000000000	-0.000000000000	-0.000000000000	-0.000000000000	-0.000000000000	-0.000000000000
2188.888888888889	0.000000000000	0.000039678880	0.000000491656	0.000019508344	0.000019508344	0.000039678880	0.000000000000	0.000000000000	-0.000000000000	-0.000000000000	-0.000000000000	-0.000000000000	-0.000000000000	-0.000000000000
2200.000000000000	0.000000000000	0.000039678880	0.000000491656	0.000019508344	0.000019508344	0.000039678880	0.000000000000	0.000000000000	-0.000000000000	-0.000000000000	-0.000000000000	-0.000000000000	-0.000000000000	-0.000000000000
2211.111111111111	0.000000000000	0.000039678880	0.000000491656	0.000019508344	0.000019508344	0.000039678880	0.000000000000	0.000000000000	-0.000000000000	-0.000000000000	-0.000000000000	-0.000000000000	-0.000000000000	-0.000000000000
