# Supplementary material for: Isothermal titration calorimetry and surface plasmon resonance analysis using the dynamic approach
Source: Biochem Biophys Rep. 2019 Dec 17;21:100712. doi: 10.1016/j.bbrep.2019.100712 (PMC6926116; doi:10.1016/j.bbrep.2019.100712)
Supplement: Multimedia component 2 [file mmc2.zip › SI_Figure_S1/10_Pts/Curvefit_Data]

Inj_no	Inj_vol(ul)	Inj_period(us)	Time(s)	Q(ucals)
1	4.00	11.11	0.00	0.000000
1	4.00	11.11	11.11	-0.600096
1	4.00	11.11	22.22	-0.076039
1	4.00	11.11	33.33	-0.003462
1	4.00	11.11	44.44	-0.000166
1	4.00	11.11	55.56	-0.000007
1	4.00	11.11	66.67	-0.000000
1	4.00	11.11	77.78	-0.000000
1	4.00	11.11	88.89	-0.000000
1	4.00	11.11	100.00	-0.000000
2	4.00	11.11	111.11	-0.000000
2	4.00	11.11	122.22	-0.574444
2	4.00	11.11	133.33	-0.072833
2	4.00	11.11	144.44	-0.003318
2	4.00	11.11	155.56	-0.000159
2	4.00	11.11	166.67	-0.000007
2	4.00	11.11	177.78	-0.000000
2	4.00	11.11	188.89	-0.000000
2	4.00	11.11	200.00	-0.000000
2	4.00	11.11	211.11	-0.000000
3	4.00	11.11	222.22	-0.000000
3	4.00	11.11	233.33	-0.540001
3	4.00	11.11	244.44	-0.068132
3	4.00	11.11	255.56	-0.003105
3	4.00	11.11	266.67	-0.000149
3	4.00	11.11	277.78	-0.000007
3	4.00	11.11	288.89	-0.000000
3	4.00	11.11	300.00	-0.000000
3	4.00	11.11	311.11	-0.000000
3	4.00	11.11	322.22	-0.000000
4	4.00	11.11	333.33	-0.000000
4	4.00	11.11	344.44	-0.489806
4	4.00	11.11	355.56	-0.061033
4	4.00	11.11	366.67	-0.002781
4	4.00	11.11	377.78	-0.000133
4	4.00	11.11	388.89	-0.000006
4	4.00	11.11	400.00	-0.000000
4	4.00	11.11	411.11	-0.000000
4	4.00	11.11	422.22	-0.000000
4	4.00	11.11	433.33	-0.000000
5	4.00	11.11	444.44	-0.000000
5	4.00	11.11	455.56	-0.415246
5	4.00	11.11	466.67	-0.050415
5	4.00	11.11	477.78	-0.002293
5	4.00	11.11	488.89	-0.000109
5	4.00	11.11	500.00	-0.000005
5	4.00	11.11	511.11	-0.000000
5	4.00	11.11	522.22	-0.000000
5	4.00	11.11	533.33	-0.000000
5	4.00	11.11	544.44	-0.000000
6	4.00	11.11	555.56	-0.000000
6	4.00	11.11	566.67	-0.316329
6	4.00	11.11	577.78	-0.036834
6	4.00	11.11	588.89	-0.001693
6	4.00	11.11	600.00	-0.000080
6	4.00	11.11	611.11	-0.000004
6	4.00	11.11	622.22	-0.000000
6	4.00	11.11	633.33	-0.000000
6	4.00	11.11	644.44	-0.000000
6	4.00	11.11	655.56	-0.000000
7	4.00	11.11	666.67	-0.000000
7	4.00	11.11	677.78	-0.215142
7	4.00	11.11	688.89	-0.024219
7	4.00	11.11	700.00	-0.001089
7	4.00	11.11	711.11	-0.000052
7	4.00	11.11	722.22	-0.000002
7	4.00	11.11	733.33	-0.000000
7	4.00	11.11	744.44	-0.000000
7	4.00	11.11	755.56	-0.000000
7	4.00	11.11	766.67	-0.000000
8	4.00	11.11	777.78	-0.000000
8	4.00	11.11	788.89	-0.138230
8	4.00	11.11	800.00	-0.015521
8	4.00	11.11	811.11	-0.000680
8	4.00	11.11	822.22	-0.000032
8	4.00	11.11	833.33	-0.000001
8	4.00	11.11	844.44	-0.000000
8	4.00	11.11	855.56	-0.000000
8	4.00	11.11	866.67	-0.000000
8	4.00	11.11	877.78	-0.000000
9	4.00	11.11	888.89	-0.000000
9	4.00	11.11	900.00	-0.090116
9	4.00	11.11	911.11	-0.010232
9	4.00	11.11	922.22	-0.000455
9	4.00	11.11	933.33	-0.000022
9	4.00	11.11	944.44	-0.000001
9	4.00	11.11	955.56	-0.000000
9	4.00	11.11	966.67	-0.000000
9	4.00	11.11	977.78	-0.000000
9	4.00	11.11	988.89	-0.000000
10	4.00	11.11	1000.00	-0.000000
10	4.00	11.11	1011.11	-0.061716
10	4.00	11.11	1022.22	-0.007137
10	4.00	11.11	1033.33	-0.000309
10	4.00	11.11	1044.44	-0.000015
10	4.00	11.11	1055.56	-0.000001
10	4.00	11.11	1066.67	-0.000000
10	4.00	11.11	1077.78	-0.000000
10	4.00	11.11	1088.89	-0.000000
10	4.00	11.11	1100.00	-0.000000
11	4.00	11.11	1111.11	-0.000000
11	4.00	11.11	1122.22	-0.044638
11	4.00	11.11	1133.33	-0.005257
11	4.00	11.11	1144.44	-0.000234
11	4.00	11.11	1155.56	-0.000011
11	4.00	11.11	1166.67	-0.000000
11	4.00	11.11	1177.78	-0.000000
11	4.00	11.11	1188.89	-0.000000
11	4.00	11.11	1200.00	-0.000000
11	4.00	11.11	1211.11	-0.000000
12	4.00	11.11	1222.22	-0.000000
12	4.00	11.11	1233.33	-0.033936
12	4.00	11.11	1244.44	-0.004039
12	4.00	11.11	1255.56	-0.000181
12	4.00	11.11	1266.67	-0.000009
12	4.00	11.11	1277.78	-0.000000
12	4.00	11.11	1288.89	-0.000000
12	4.00	11.11	1300.00	-0.000000
12	4.00	11.11	1311.11	-0.000000
12	4.00	11.11	1322.22	-0.000000
13	4.00	11.11	1333.33	-0.000000
13	4.00	11.11	1344.44	-0.026900
13	4.00	11.11	1355.56	-0.003213
13	4.00	11.11	1366.67	-0.000145
13	4.00	11.11	1377.78	-0.000007
13	4.00	11.11	1388.89	-0.000000
13	4.00	11.11	1400.00	-0.000000
13	4.00	11.11	1411.11	-0.000000
13	4.00	11.11	1422.22	-0.000000
13	4.00	11.11	1433.33	-0.000000
14	4.00	11.11	1444.44	-0.000000
14	4.00	11.11	1455.56	-0.022041
14	4.00	11.11	1466.67	-0.002652
14	4.00	11.11	1477.78	-0.000120
14	4.00	11.11	1488.89	-0.000006
14	4.00	11.11	1500.00	-0.000000
14	4.00	11.11	1511.11	-0.000000
14	4.00	11.11	1522.22	-0.000000
14	4.00	11.11	1533.33	-0.000000
14	4.00	11.11	1544.44	-0.000000
15	4.00	11.11	1555.56	-0.000000
15	4.00	11.11	1566.67	-0.018563
15	4.00	11.11	1577.78	-0.002249
15	4.00	11.11	1588.89	-0.000102
15	4.00	11.11	1600.00	-0.000005
15	4.00	11.11	1611.11	-0.000000
15	4.00	11.11	1622.22	-0.000000
15	4.00	11.11	1633.33	-0.000000
15	4.00	11.11	1644.44	-0.000000
15	4.00	11.11	1655.56	-0.000000
16	4.00	11.11	1666.67	-0.000000
16	4.00	11.11	1677.78	-0.015991
16	4.00	11.11	1688.89	-0.001949
16	4.00	11.11	1700.00	-0.000089
16	4.00	11.11	1711.11	-0.000004
16	4.00	11.11	1722.22	-0.000000
16	4.00	11.11	1733.33	-0.000000
16	4.00	11.11	1744.44	-0.000000
16	4.00	11.11	1755.56	-0.000000
16	4.00	11.11	1766.67	-0.000000
17	4.00	11.11	1777.78	-0.000000
17	4.00	11.11	1788.89	-0.014037
17	4.00	11.11	1800.00	-0.001716
17	4.00	11.11	1811.11	-0.000078
17	4.00	11.11	1822.22	-0.000004
17	4.00	11.11	1833.33	-0.000000
17	4.00	11.11	1844.44	-0.000000
17	4.00	11.11	1855.56	-0.000000
17	4.00	11.11	1866.67	-0.000000
17	4.00	11.11	1877.78	-0.000000
18	4.00	11.11	1888.89	-0.000000
18	4.00	11.11	1900.00	-0.012513
18	4.00	11.11	1911.11	-0.001535
18	4.00	11.11	1922.22	-0.000070
18	4.00	11.11	1933.33	-0.000003
18	4.00	11.11	1944.44	-0.000000
18	4.00	11.11	1955.56	-0.000000
18	4.00	11.11	1966.67	-0.000000
18	4.00	11.11	1977.78	-0.000000
18	4.00	11.11	1988.89	-0.000000
19	4.00	11.11	2000.00	-0.000000
19	4.00	11.11	2011.11	-0.011299
19	4.00	11.11	2022.22	-0.001390
19	4.00	11.11	2033.33	-0.000064
19	4.00	11.11	2044.44	-0.000003
19	4.00	11.11	2055.56	-0.000000
19	4.00	11.11	2066.67	-0.000000
19	4.00	11.11	2077.78	-0.000000
19	4.00	11.11	2088.89	-0.000000
19	4.00	11.11	2100.00	-0.000000
20	4.00	11.11	2111.11	-0.000000
20	4.00	11.11	2122.22	-0.010313
20	4.00	11.11	2133.33	-0.001271
20	4.00	11.11	2144.44	-0.000058
20	4.00	11.11	2155.56	-0.000003
20	4.00	11.11	2166.67	-0.000000
20	4.00	11.11	2177.78	-0.000000
20	4.00	11.11	2188.89	-0.000000
20	4.00	11.11	2200.00	-0.000000
20	4.00	11.11	2211.11	-0.000000
