# Supplementary material for: Isothermal titration calorimetry and surface plasmon resonance analysis using the dynamic approach
Source: Biochem Biophys Rep. 2019 Dec 17;21:100712. doi: 10.1016/j.bbrep.2019.100712 (PMC6926116; doi:10.1016/j.bbrep.2019.100712)
Supplement: Multimedia component 2 [file mmc2.zip › SI_Figure_S1/10_Pts/Data_NDH]

Mt(uM)	Xt(uM)	Vt(uL)	Vi(uL)	V_cum(uL)	M_0(uM)	X_0(uM)	NDH(cal/mol)
20.0000000000	200.0000000000	230.000	0.0	0.0	20.000	200.000	0.0000000000
19.6521739130	3.4782608696	230.000	4.0	4.0	20.000	200.000	-9441.2478546861
19.3103969754	6.8960302457	230.000	4.0	8.0	20.000	200.000	-9038.3504266463
18.9745639845	10.2543601545	230.000	4.0	12.0	20.000	200.000	-8491.5719027667
18.6445715674	13.5542843257	230.000	4.0	16.0	20.000	200.000	-7691.0897140310
18.3203181489	16.7968185114	230.000	4.0	20.0	20.000	200.000	-6500.9542755742
18.0017039202	19.9829607981	230.000	4.0	24.0	20.000	200.000	-4929.7187446364
17.6886308085	23.1136919147	230.000	4.0	28.0	20.000	200.000	-3340.3309813141
17.3810024466	26.1899755336	230.000	4.0	32.0	20.000	200.000	-2145.3246969468
17.0787241432	29.2127585678	230.000	4.0	36.0	20.000	200.000	-1400.3499036056
16.7817028538	32.1829714622	230.000	4.0	40.0	20.000	200.000	-960.8029139662
16.4898471520	35.1015284803	230.000	4.0	44.0	20.000	200.000	-696.3890786795
16.2030672015	37.9693279850	230.000	4.0	48.0	20.000	200.000	-530.0747484057
15.9212747284	40.7872527157	230.000	4.0	52.0	20.000	200.000	-420.3446110071
15.6443829940	43.5561700598	230.000	4.0	56.0	20.000	200.000	-344.7090045194
15.3723067680	46.2769323196	230.000	4.0	60.0	20.000	200.000	-290.5452684106
15.1049623025	48.9503769749	230.000	4.0	64.0	20.000	200.000	-250.4614777390
14.8422673059	51.5773269405	230.000	4.0	68.0	20.000	200.000	-219.9456595663
14.5841409180	54.1585908198	230.000	4.0	72.0	20.000	200.000	-196.1373714995
14.3305036847	56.6949631534	230.000	4.0	76.0	20.000	200.000	-177.1608041626
14.0812775336	59.1872246638	230.000	4.0	80.0	20.000	200.000	-161.7484713412
