# Supplementary material for: Isothermal titration calorimetry and surface plasmon resonance analysis using the dynamic approach
Source: Biochem Biophys Rep. 2019 Dec 17;21:100712. doi: 10.1016/j.bbrep.2019.100712 (PMC6926116; doi:10.1016/j.bbrep.2019.100712)
Supplement: Multimedia component 2 [file mmc2.zip › SI_Figure_S1/50_Pts/All_results]

P_T(uM)	L_T(uM)	L_T/P_T	L(uM)	P(uM)	PL(uM)	Q(cals)	NDH(cal/mol)
20.000000000000	3.478260869565	19.652173913043	3.478260869565	0.176991150442	0.196311710746	16.718050839378	3.281949160622	-0.000007552998	-9441.247798469596
19.652173913043	6.896030245747	19.310396975425	6.896030245747	0.357114887618	0.473074654570	13.577044407053	6.422955592946	-0.000007230680	-9038.350427566853
19.310396975425	10.254360154516	18.974563984548	10.254360154516	0.540426655541	0.881902619470	10.627542463189	9.372457536810	-0.000006793258	-8491.571892599244
18.974563984548	13.554284325742	18.644571567426	13.554284325742	0.726982879533	1.512975888720	7.958691561576	12.041308438424	-0.000006152872	-7691.089698629125
18.644571567426	16.796818511381	18.320318148862	16.796818511381	0.916840983595	2.504221037780	5.707402525232	14.292597474768	-0.000005200763	-6500.954277523836
18.320318148862	19.982960798140	18.001703920186	19.982960798140	1.110059408084	3.990541744430	4.007580944959	15.992419055041	-0.000003943775	-4929.718763601891
18.001703920186	23.113691914694	17.688630808531	23.113691914694	1.306697627696	5.979306247316	2.865614330607	17.134385669393	-0.000002672265	-3340.330995721030
17.688630808531	26.189975533569	17.381002446643	26.189975533569	1.506816169779	8.332926164967	2.142950629469	17.857049370531	-0.000001716260	-2145.324713404134
17.381002446643	29.212758567768	17.078724143223	29.212758567768	1.710476632961	10.894244147019	1.681485578469	18.318514421531	-0.000001120280	-1400.349913608226
17.078724143223	32.182971462241	16.781702853776	32.182971462241	1.917741706111	13.556891191554	1.373919728932	18.626080271067	-0.000000768642	-960.802919947308
16.781702853776	35.101528480289	16.489847151971	35.101528480289	2.128675187635	16.260259604517	1.158731123300	18.841268876699	-0.000000557111	-696.389083064699
16.489847151971	37.969327984980	16.203067201502	37.969327984980	2.343342005115	18.970790593039	1.001462606441	18.998537393559	-0.000000424060	-530.074751889914
16.203067201502	40.787252715676	15.921274728432	40.787252715676	2.561808235294	21.669495551254	0.882242833978	19.117757166021	-0.000000336276	-420.344613379519
15.921274728432	43.556170059751	15.644382994025	43.556170059751	2.784141124414	24.345271875177	0.789101813486	19.210898186514	-0.000000275767	-344.709003228472
15.644382994025	46.276932319582	15.372306768042	46.276932319582	3.010409108917	26.991436557841	0.714504236275	19.285495763725	-0.000000232436	-290.545269108403
15.372306768042	48.950376974893	15.104962302511	48.950376974893	3.240681836509	29.603888698771	0.653511721888	19.346488278112	-0.000000200369	-250.461477914433
15.104962302511	51.577326940547	14.842267305945	51.577326940547	3.475030187597	32.180097917566	0.602770975833	19.397229024167	-0.000000175957	-219.945659948606
14.842267305945	54.158590819842	14.584140918016	54.158590819842	3.713526297112	34.718524366976	0.559933545813	19.440066454187	-0.000000156910	-196.137371728134
14.584140918016	56.694963153410	14.330503684659	56.694963153410	3.956243576707	37.218273037648	0.523309883215	19.476690116785	-0.000000141729	-177.160804251174
14.330503684659	59.187224663786	14.081277533621	59.187224663786	4.203256737357	39.678880282664	0.491655617387	19.508344382612	-0.000000129399	-161.748472547879
