# Supplementary material for: Isothermal titration calorimetry and surface plasmon resonance analysis using the dynamic approach
Source: Biochem Biophys Rep. 2019 Dec 17;21:100712. doi: 10.1016/j.bbrep.2019.100712 (PMC6926116; doi:10.1016/j.bbrep.2019.100712)
Supplement: Multimedia component 2 [file mmc2.zip › SI_Figure_S1/50_Pts/Chromatogram_results]

Time	L(uM)	L_1	P	PL	PL_1	L_1_1	L_T(injected:non-cumulative)	P_T(non-cumulative)	Q	Q_dil(cals)	Q_total(cals)	Q1	Q1_dil(cals)	Q1_total(cals)
0.000000000000	0.000000000000	0.000000000000	0.000020000000	0.000000000000	0.000000000000	0.000000000000	0.000000000000	0.000000000000	0.000000000000	0.000000000000	0.000000000000	0.000000000000	0.000000000000	0.000000000000
2.040816326531	0.000001768107	0.000000117252	0.000018407097	0.000001592903	0.000000474857	0.000000044758	0.000003478261	0.000000347826	-0.000000535164	-0.000000000504	-0.000000535668	-0.000000857168	-0.000000000556	-0.000000857724
4.081632653061	0.000000899791	0.000000154235	0.000017575765	0.000002424235	0.000001277165	0.000000091487	0.000000000000	0.000000000000	-0.000000904201	-0.000000000527	-0.000000904727	-0.000000879420	-0.000000000481	-0.000000879901
6.122448979592	0.000000457892	0.000000174389	0.000017154021	0.000002845979	0.000001968927	0.000000128401	0.000000000000	0.000000000000	-0.000000779616	-0.000000000416	-0.000000780032	-0.000000672407	-0.000000000353	-0.000000672760
8.163265306122	0.000000233015	0.000000185019	0.000016939774	0.000003060226	0.000002464888	0.000000154212	0.000000000000	0.000000000000	-0.000000558948	-0.000000000291	-0.000000559239	-0.000000456426	-0.000000000236	-0.000000456662
10.204081632653	0.000000118579	0.000000190529	0.000016830847	0.000003169153	0.000002790427	0.000000171016	0.000000000000	0.000000000000	-0.000000366883	-0.000000000189	-0.000000367073	-0.000000290356	-0.000000000150	-0.000000290506
12.244897959184	0.000000060343	0.000000193360	0.000016775442	0.000003224558	0.000002993291	0.000000181460	0.000000000000	0.000000000000	-0.000000228627	-0.000000000118	-0.000000228745	-0.000000177305	-0.000000000091	-0.000000177396
14.285714285714	0.000000030708	0.000000194807	0.000016747254	0.000003252746	0.000003115450	0.000000187745	0.000000000000	0.000000000000	-0.000000137673	-0.000000000071	-0.000000137744	-0.000000105260	-0.000000000054	-0.000000105314
16.326530612245	0.000000015627	0.000000195545	0.000016732911	0.000003267089	0.000003187244	0.000000191438	0.000000000000	0.000000000000	-0.000000080912	-0.000000000042	-0.000000080953	-0.000000061214	-0.000000000031	-0.000000061246
18.367346938776	0.000000007952	0.000000195922	0.000016725613	0.000003274387	0.000003228679	0.000000193570	0.000000000000	0.000000000000	-0.000000046697	-0.000000000024	-0.000000046721	-0.000000035043	-0.000000000018	-0.000000035061
20.408163265306	0.000000004085	0.000000196111	0.000016721935	0.000003278065	0.000003252051	0.000000194772	0.000000000000	0.000000000000	-0.000000026340	-0.000000000014	-0.000000026354	-0.000000019944	-0.000000000010	-0.000000019955
22.448979591837	0.000000002098	0.000000196209	0.000016720046	0.000003279954	0.000003265289	0.000000195454	0.000000000000	0.000000000000	-0.000000014920	-0.000000000008	-0.000000014927	-0.000000011243	-0.000000000006	-0.000000011249
24.489795918367	0.000000001078	0.000000196259	0.000016719076	0.000003280924	0.000003272722	0.000000195836	0.000000000000	0.000000000000	-0.000000008378	-0.000000000004	-0.000000008382	-0.000000006288	-0.000000000003	-0.000000006291
26.530612244898	0.000000000554	0.000000196285	0.000016718577	0.000003281423	0.000003276866	0.000000196050	0.000000000000	0.000000000000	-0.000000004670	-0.000000000002	-0.000000004672	-0.000000003493	-0.000000000002	-0.000000003495
28.571428571429	0.000000000284	0.000000196298	0.000016718321	0.000003281679	0.000003279162	0.000000196168	0.000000000000	0.000000000000	-0.000000002587	-0.000000000001	-0.000000002588	-0.000000001930	-0.000000000001	-0.000000001931
30.612244897959	0.000000000146	0.000000196305	0.000016718190	0.000003281810	0.000003280427	0.000000196233	0.000000000000	0.000000000000	-0.000000001426	-0.000000000001	-0.000000001426	-0.000000001061	-0.000000000001	-0.000000001061
32.653061224490	0.000000000075	0.000000196308	0.000016718122	0.000003281878	0.000003281121	0.000000196269	0.000000000000	0.000000000000	-0.000000000782	-0.000000000000	-0.000000000782	-0.000000000581	-0.000000000000	-0.000000000581
34.693877551020	0.000000000039	0.000000196310	0.000016718087	0.000003281913	0.000003281500	0.000000196289	0.000000000000	0.000000000000	-0.000000000427	-0.000000000000	-0.000000000427	-0.000000000317	-0.000000000000	-0.000000000317
36.734693877551	0.000000000020	0.000000196311	0.000016718070	0.000003281930	0.000003281706	0.000000196299	0.000000000000	0.000000000000	-0.000000000233	-0.000000000000	-0.000000000233	-0.000000000172	-0.000000000000	-0.000000000172
38.775510204082	0.000000000010	0.000000196311	0.000016718061	0.000003281939	0.000003281818	0.000000196305	0.000000000000	0.000000000000	-0.000000000126	-0.000000000000	-0.000000000126	-0.000000000093	-0.000000000000	-0.000000000093
40.816326530612	0.000000000005	0.000000196311	0.000016718056	0.000003281944	0.000003281879	0.000000196308	0.000000000000	0.000000000000	-0.000000000068	-0.000000000000	-0.000000000068	-0.000000000050	-0.000000000000	-0.000000000050
42.857142857143	0.000000000003	0.000000196312	0.000016718053	0.000003281947	0.000003281911	0.000000196310	0.000000000000	0.000000000000	-0.000000000037	-0.000000000000	-0.000000000037	-0.000000000027	-0.000000000000	-0.000000000027
44.897959183673	0.000000000001	0.000000196312	0.000016718052	0.000003281948	0.000003281929	0.000000196311	0.000000000000	0.000000000000	-0.000000000020	-0.000000000000	-0.000000000020	-0.000000000015	-0.000000000000	-0.000000000015
46.938775510204	0.000000000001	0.000000196312	0.000016718052	0.000003281948	0.000003281938	0.000000196311	0.000000000000	0.000000000000	-0.000000000011	-0.000000000000	-0.000000000011	-0.000000000008	-0.000000000000	-0.000000000008
48.979591836735	0.000000000000	0.000000196312	0.000016718051	0.000003281949	0.000003281943	0.000000196311	0.000000000000	0.000000000000	-0.000000000006	-0.000000000000	-0.000000000006	-0.000000000004	-0.000000000000	-0.000000000004
51.020408163265	0.000000000000	0.000000196312	0.000016718051	0.000003281949	0.000003281946	0.000000196312	0.000000000000	0.000000000000	-0.000000000003	-0.000000000000	-0.000000000003	-0.000000000002	-0.000000000000	-0.000000000002
53.061224489796	0.000000000000	0.000000196312	0.000016718051	0.000003281949	0.000003281948	0.000000196312	0.000000000000	0.000000000000	-0.000000000002	-0.000000000000	-0.000000000002	-0.000000000001	-0.000000000000	-0.000000000001
55.102040816327	0.000000000000	0.000000196312	0.000016718051	0.000003281949	0.000003281948	0.000000196312	0.000000000000	0.000000000000	-0.000000000001	-0.000000000000	-0.000000000001	-0.000000000001	-0.000000000000	-0.000000000001
57.142857142857	0.000000000000	0.000000196312	0.000016718051	0.000003281949	0.000003281949	0.000000196312	0.000000000000	0.000000000000	-0.000000000000	-0.000000000000	-0.000000000000	-0.000000000000	-0.000000000000	-0.000000000000
59.183673469388	0.000000000000	0.000000196312	0.000016718051	0.000003281949	0.000003281949	0.000000196312	0.000000000000	0.000000000000	-0.000000000000	-0.000000000000	-0.000000000000	-0.000000000000	-0.000000000000	-0.000000000000
61.224489795918	0.000000000000	0.000000196312	0.000016718051	0.000003281949	0.000003281949	0.000000196312	0.000000000000	0.000000000000	-0.000000000000	-0.000000000000	-0.000000000000	-0.000000000000	-0.000000000000	-0.000000000000
63.265306122449	0.000000000000	0.000000196312	0.000016718051	0.000003281949	0.000003281949	0.000000196312	0.000000000000	0.000000000000	-0.000000000000	-0.000000000000	-0.000000000000	-0.000000000000	-0.000000000000	-0.000000000000
65.306122448980	0.000000000000	0.000000196312	0.000016718051	0.000003281949	0.000003281949	0.000000196312	0.000000000000	0.000000000000	-0.000000000000	-0.000000000000	-0.000000000000	-0.000000000000	-0.000000000000	-0.000000000000
67.346938775510	0.000000000000	0.000000196312	0.000016718051	0.000003281949	0.000003281949	0.000000196312	0.000000000000	0.000000000000	-0.000000000000	-0.000000000000	-0.000000000000	-0.000000000000	-0.000000000000	-0.000000000000
69.387755102041	0.000000000000	0.000000196312	0.000016718051	0.000003281949	0.000003281949	0.000000196312	0.000000000000	0.000000000000	-0.000000000000	-0.000000000000	-0.000000000000	-0.000000000000	-0.000000000000	-0.000000000000
71.428571428571	0.000000000000	0.000000196312	0.000016718051	0.000003281949	0.000003281949	0.000000196312	0.000000000000	0.000000000000	-0.000000000000	-0.000000000000	-0.000000000000	-0.000000000000	-0.000000000000	-0.000000000000
73.469387755102	0.000000000000	0.000000196312	0.000016718051	0.000003281949	0.000003281949	0.000000196312	0.000000000000	0.000000000000	-0.000000000000	-0.000000000000	-0.000000000000	-0.000000000000	-0.000000000000	-0.000000000000
75.510204081633	0.000000000000	0.000000196312	0.000016718051	0.000003281949	0.000003281949	0.000000196312	0.000000000000	0.000000000000	-0.000000000000	-0.000000000000	-0.000000000000	-0.000000000000	-0.000000000000	-0.000000000000
77.551020408163	0.000000000000	0.000000196312	0.000016718051	0.000003281949	0.000003281949	0.000000196312	0.000000000000	0.000000000000	-0.000000000000	-0.000000000000	-0.000000000000	-0.000000000000	-0.000000000000	-0.000000000000
79.591836734694	0.000000000000	0.000000196312	0.000016718051	0.000003281949	0.000003281949	0.000000196312	0.000000000000	0.000000000000	-0.000000000000	-0.000000000000	-0.000000000000	-0.000000000000	-0.000000000000	-0.000000000000
81.632653061224	0.000000000000	0.000000196312	0.000016718051	0.000003281949	0.000003281949	0.000000196312	0.000000000000	0.000000000000	-0.000000000000	-0.000000000000	-0.000000000000	-0.000000000000	-0.000000000000	-0.000000000000
83.673469387755	0.000000000000	0.000000196312	0.000016718051	0.000003281949	0.000003281949	0.000000196312	0.000000000000	0.000000000000	-0.000000000000	-0.000000000000	-0.000000000000	-0.000000000000	-0.000000000000	-0.000000000000
85.714285714286	0.000000000000	0.000000196312	0.000016718051	0.000003281949	0.000003281949	0.000000196312	0.000000000000	0.000000000000	-0.000000000000	-0.000000000000	-0.000000000000	-0.000000000000	-0.000000000000	-0.000000000000
87.755102040816	0.000000000000	0.000000196312	0.000016718051	0.000003281949	0.000003281949	0.000000196312	0.000000000000	0.000000000000	-0.000000000000	-0.000000000000	-0.000000000000	-0.000000000000	-0.000000000000	-0.000000000000
89.795918367347	0.000000000000	0.000000196312	0.000016718051	0.000003281949	0.000003281949	0.000000196312	0.000000000000	0.000000000000	-0.000000000000	-0.000000000000	-0.000000000000	-0.000000000000	-0.000000000000	-0.000000000000
91.836734693878	0.000000000000	0.000000196312	0.000016718051	0.000003281949	0.000003281949	0.000000196312	0.000000000000	0.000000000000	-0.000000000000	-0.000000000000	-0.000000000000	-0.000000000000	-0.000000000000	-0.000000000000
93.877551020408	0.000000000000	0.000000196312	0.000016718051	0.000003281949	0.000003281949	0.000000196312	0.000000000000	0.000000000000	-0.000000000000	-0.000000000000	-0.000000000000	-0.000000000000	-0.000000000000	-0.000000000000
95.918367346939	0.000000000000	0.000000196312	0.000016718051	0.000003281949	0.000003281949	0.000000196312	0.000000000000	0.000000000000	-0.000000000000	-0.000000000000	-0.000000000000	-0.000000000000	-0.000000000000	-0.000000000000
97.959183673469	0.000000000000	0.000000196312	0.000016718051	0.000003281949	0.000003281949	0.000000196312	0.000000000000	0.000000000000	-0.000000000000	-0.000000000000	-0.000000000000	-0.000000000000	-0.000000000000	-0.000000000000
100.000000000000	0.000000000000	0.000000196312	0.000016718051	0.000003281949	0.000003281949	0.000000196312	0.000000000000	0.000000000000	-0.000000000000	-0.000000000000	-0.000000000000	-0.000000000000	-0.000000000000	-0.000000000000
102.040816326531	0.000000000000	0.000000196312	0.000016718051	0.000003281949	0.000003281949	0.000000196312	0.000000000000	0.000000000000	-0.000000000000	-0.000000000000	-0.000000000000	-0.000000000000	-0.000000000000	-0.000000000000
104.081632653061	0.000001739390	0.000000351961	0.000015195321	0.000004804679	0.000003735782	0.000000253644	0.000003417769	0.000000341777	-0.000000511470	-0.000000000646	-0.000000512116	-0.000000819488	-0.000000000754	-0.000000820242
106.122448979592	0.000000885177	0.000000408216	0.000014397363	0.000005602637	0.000004503889	0.000000318826	0.000000000000	0.000000000000	-0.000000865656	-0.000000000735	-0.000000866391	-0.000000842374	-0.000000000685	-0.000000843059
108.163265306122	0.000000450468	0.000000439169	0.000013993607	0.000006006393	0.000005166475	0.000000372083	0.000000000000	0.000000000000	-0.000000746735	-0.000000000600	-0.000000747335	-0.000000643937	-0.000000000514	-0.000000644451
110.204081632653	0.000000229237	0.000000455579	0.000013788786	0.000006211214	0.000005641338	0.000000410007	0.000000000000	0.000000000000	-0.000000535170	-0.000000000427	-0.000000535597	-0.000000436905	-0.000000000349	-0.000000437255
112.244897959184	0.000000116656	0.000000464107	0.000013684733	0.000006315267	0.000005952891	0.000000434979	0.000000000000	0.000000000000	-0.000000351121	-0.000000000281	-0.000000351402	-0.000000277822	-0.000000000223	-0.000000278045
114.285714285714	0.000000059365	0.000000468495	0.000013631829	0.000006368171	0.000006146964	0.000000450619	0.000000000000	0.000000000000	-0.000000218721	-0.000000000176	-0.000000218897	-0.000000169592	-0.000000000137	-0.000000169729
116.326530612245	0.000000030210	0.000000470740	0.000013604919	0.000006395081	0.000006263794	0.000000460081	0.000000000000	0.000000000000	-0.000000131667	-0.000000000107	-0.000000131773	-0.000000100653	-0.000000000082	-0.000000100735
118.367346938776	0.000000015373	0.000000471885	0.000013591228	0.000006408772	0.000006332438	0.000000465664	0.000000000000	0.000000000000	-0.000000077362	-0.000000000063	-0.000000077425	-0.000000058522	-0.000000000048	-0.000000058570
120.408163265306	0.000000007823	0.000000472469	0.000013584262	0.000006415738	0.000006372047	0.000000468897	0.000000000000	0.000000000000	-0.000000044639	-0.000000000036	-0.000000044676	-0.000000033496	-0.000000000027	-0.000000033524
122.448979591837	0.000000004019	0.000000472764	0.000013580752	0.000006419248	0.000006394386	0.000000470726	0.000000000000	0.000000000000	-0.000000025176	-0.000000000021	-0.000000025196	-0.000000019061	-0.000000000016	-0.000000019077
124.489795918367	0.000000002064	0.000000472915	0.000013578949	0.000006421051	0.000006407037	0.000000471764	0.000000000000	0.000000000000	-0.000000014258	-0.000000000012	-0.000000014270	-0.000000010744	-0.000000000009	-0.000000010753
126.530612244898	0.000000001060	0.000000472993	0.000013578023	0.000006421977	0.000006414140	0.000000472348	0.000000000000	0.000000000000	-0.000000008005	-0.000000000007	-0.000000008012	-0.000000006008	-0.000000000005	-0.000000006013
128.571428571429	0.000000000545	0.000000473032	0.000013577547	0.000006422453	0.000006418100	0.000000472674	0.000000000000	0.000000000000	-0.000000004462	-0.000000000004	-0.000000004466	-0.000000003338	-0.000000000003	-0.000000003340
130.612244897959	0.000000000280	0.000000473053	0.000013577303	0.000006422697	0.000006420293	0.000000472855	0.000000000000	0.000000000000	-0.000000002472	-0.000000000002	-0.000000002474	-0.000000001844	-0.000000000002	-0.000000001845
132.653061224490	0.000000000144	0.000000473064	0.000013577177	0.000006422823	0.000006421501	0.000000472954	0.000000000000	0.000000000000	-0.000000001362	-0.000000000001	-0.000000001363	-0.000000001013	-0.000000000001	-0.000000001014
134.693877551020	0.000000000074	0.000000473069	0.000013577113	0.000006422887	0.000006422164	0.000000473009	0.000000000000	0.000000000000	-0.000000000747	-0.000000000001	-0.000000000748	-0.000000000555	-0.000000000000	-0.000000000555
136.734693877551	0.000000000038	0.000000473072	0.000013577079	0.000006422921	0.000006422526	0.000000473039	0.000000000000	0.000000000000	-0.000000000408	-0.000000000000	-0.000000000408	-0.000000000302	-0.000000000000	-0.000000000303
138.775510204082	0.000000000019	0.000000473073	0.000013577062	0.000006422938	0.000006422723	0.000000473055	0.000000000000	0.000000000000	-0.000000000222	-0.000000000000	-0.000000000222	-0.000000000164	-0.000000000000	-0.000000000164
140.816326530612	0.000000000010	0.000000473074	0.000013577054	0.000006422946	0.000006422830	0.000000473064	0.000000000000	0.000000000000	-0.000000000121	-0.000000000000	-0.000000000121	-0.000000000089	-0.000000000000	-0.000000000089
142.857142857143	0.000000000005	0.000000473074	0.000013577049	0.000006422951	0.000006422888	0.000000473069	0.000000000000	0.000000000000	-0.000000000065	-0.000000000000	-0.000000000065	-0.000000000048	-0.000000000000	-0.000000000048
144.897959183673	0.000000000003	0.000000473074	0.000013577047	0.000006422953	0.000006422919	0.000000473072	0.000000000000	0.000000000000	-0.000000000035	-0.000000000000	-0.000000000035	-0.000000000026	-0.000000000000	-0.000000000026
146.938775510204	0.000000000001	0.000000473075	0.000013577046	0.000006422954	0.000006422936	0.000000473073	0.000000000000	0.000000000000	-0.000000000019	-0.000000000000	-0.000000000019	-0.000000000014	-0.000000000000	-0.000000000014
148.979591836735	0.000000000001	0.000000473075	0.000013577045	0.000006422955	0.000006422945	0.000000473074	0.000000000000	0.000000000000	-0.000000000010	-0.000000000000	-0.000000000010	-0.000000000007	-0.000000000000	-0.000000000007
151.020408163265	0.000000000000	0.000000473075	0.000013577045	0.000006422955	0.000006422950	0.000000473074	0.000000000000	0.000000000000	-0.000000000005	-0.000000000000	-0.000000000005	-0.000000000004	-0.000000000000	-0.000000000004
153.061224489796	0.000000000000	0.000000473075	0.000013577045	0.000006422955	0.000006422953	0.000000473074	0.000000000000	0.000000000000	-0.000000000003	-0.000000000000	-0.000000000003	-0.000000000002	-0.000000000000	-0.000000000002
155.102040816327	0.000000000000	0.000000473075	0.000013577044	0.000006422956	0.000006422954	0.000000473075	0.000000000000	0.000000000000	-0.000000000002	-0.000000000000	-0.000000000002	-0.000000000001	-0.000000000000	-0.000000000001
157.142857142857	0.000000000000	0.000000473075	0.000013577044	0.000006422956	0.000006422955	0.000000473075	0.000000000000	0.000000000000	-0.000000000001	-0.000000000000	-0.000000000001	-0.000000000001	-0.000000000000	-0.000000000001
159.183673469388	0.000000000000	0.000000473075	0.000013577044	0.000006422956	0.000006422955	0.000000473075	0.000000000000	0.000000000000	-0.000000000000	-0.000000000000	-0.000000000000	-0.000000000000	-0.000000000000	-0.000000000000
161.224489795918	0.000000000000	0.000000473075	0.000013577044	0.000006422956	0.000006422955	0.000000473075	0.000000000000	0.000000000000	-0.000000000000	-0.000000000000	-0.000000000000	-0.000000000000	-0.000000000000	-0.000000000000
163.265306122449	0.000000000000	0.000000473075	0.000013577044	0.000006422956	0.000006422955	0.000000473075	0.000000000000	0.000000000000	-0.000000000000	-0.000000000000	-0.000000000000	-0.000000000000	-0.000000000000	-0.000000000000
165.306122448980	0.000000000000	0.000000473075	0.000013577044	0.000006422956	0.000006422956	0.000000473075	0.000000000000	0.000000000000	-0.000000000000	-0.000000000000	-0.000000000000	-0.000000000000	-0.000000000000	-0.000000000000
167.346938775510	0.000000000000	0.000000473075	0.000013577044	0.000006422956	0.000006422956	0.000000473075	0.000000000000	0.000000000000	-0.000000000000	-0.000000000000	-0.000000000000	-0.000000000000	-0.000000000000	-0.000000000000
169.387755102041	0.000000000000	0.000000473075	0.000013577044	0.000006422956	0.000006422956	0.000000473075	0.000000000000	0.000000000000	-0.000000000000	-0.000000000000	-0.000000000000	-0.000000000000	-0.000000000000	-0.000000000000
171.428571428571	0.000000000000	0.000000473075	0.000013577044	0.000006422956	0.000006422956	0.000000473075	0.000000000000	0.000000000000	-0.000000000000	-0.000000000000	-0.000000000000	-0.000000000000	-0.000000000000	-0.000000000000
173.469387755102	0.000000000000	0.000000473075	0.000013577044	0.000006422956	0.000006422956	0.000000473075	0.000000000000	0.000000000000	-0.000000000000	-0.000000000000	-0.000000000000	-0.000000000000	-0.000000000000	-0.000000000000
175.510204081633	0.000000000000	0.000000473075	0.000013577044	0.000006422956	0.000006422956	0.000000473075	0.000000000000	0.000000000000	-0.000000000000	-0.000000000000	-0.000000000000	-0.000000000000	-0.000000000000	-0.000000000000
177.551020408163	0.000000000000	0.000000473075	0.000013577044	0.000006422956	0.000006422956	0.000000473075	0.000000000000	0.000000000000	-0.000000000000	-0.000000000000	-0.000000000000	-0.000000000000	-0.000000000000	-0.000000000000
179.591836734694	0.000000000000	0.000000473075	0.000013577044	0.000006422956	0.000006422956	0.000000473075	0.000000000000	0.000000000000	-0.000000000000	-0.000000000000	-0.000000000000	-0.000000000000	-0.000000000000	-0.000000000000
181.632653061224	0.000000000000	0.000000473075	0.000013577044	0.000006422956	0.000006422956	0.000000473075	0.000000000000	0.000000000000	-0.000000000000	-0.000000000000	-0.000000000000	-0.000000000000	-0.000000000000	-0.000000000000
183.673469387755	0.000000000000	0.000000473075	0.000013577044	0.000006422956	0.000006422956	0.000000473075	0.000000000000	0.000000000000	-0.000000000000	-0.000000000000	-0.000000000000	-0.000000000000	-0.000000000000	-0.000000000000
185.714285714286	0.000000000000	0.000000473075	0.000013577044	0.000006422956	0.000006422956	0.000000473075	0.000000000000	0.000000000000	-0.000000000000	-0.000000000000	-0.000000000000	-0.000000000000	-0.000000000000	-0.000000000000
187.755102040816	0.000000000000	0.000000473075	0.000013577044	0.000006422956	0.000006422956	0.000000473075	0.000000000000	0.000000000000	-0.000000000000	-0.000000000000	-0.000000000000	-0.000000000000	-0.000000000000	-0.000000000000
189.795918367347	0.000000000000	0.000000473075	0.000013577044	0.000006422956	0.000006422956	0.000000473075	0.000000000000	0.000000000000	-0.000000000000	-0.000000000000	-0.000000000000	-0.000000000000	-0.000000000000	-0.000000000000
191.836734693878	0.000000000000	0.000000473075	0.000013577044	0.000006422956	0.000006422956	0.000000473075	0.000000000000	0.000000000000	-0.000000000000	-0.000000000000	-0.000000000000	-0.000000000000	-0.000000000000	-0.000000000000
193.877551020408	0.000000000000	0.000000473075	0.000013577044	0.000006422956	0.000006422956	0.000000473075	0.000000000000	0.000000000000	-0.000000000000	-0.000000000000	-0.000000000000	-0.000000000000	-0.000000000000	-0.000000000000
195.918367346939	0.000000000000	0.000000473075	0.000013577044	0.000006422956	0.000006422956	0.000000473075	0.000000000000	0.000000000000	-0.000000000000	-0.000000000000	-0.000000000000	-0.000000000000	-0.000000000000	-0.000000000000
197.959183673469	0.000000000000	0.000000473075	0.000013577044	0.000006422956	0.000006422956	0.000000473075	0.000000000000	0.000000000000	-0.000000000000	-0.000000000000	-0.000000000000	-0.000000000000	-0.000000000000	-0.000000000000
200.000000000000	0.000000000000	0.000000473075	0.000013577044	0.000006422956	0.000006422956	0.000000473075	0.000000000000	0.000000000000	-0.000000000000	-0.000000000000	-0.000000000000	-0.000000000000	-0.000000000000	-0.000000000000
202.040816326531	0.000000000000	0.000000473075	0.000013577044	0.000006422956	0.000006422956	0.000000473075	0.000000000000	0.000000000000	-0.000000000000	-0.000000000000	-0.000000000000	-0.000000000000	-0.000000000000	-0.000000000000
204.081632653061	0.000000000000	0.000000473075	0.000013577044	0.000006422956	0.000006422956	0.000000473075	0.000000000000	0.000000000000	-0.000000000000	-0.000000000000	-0.000000000000	-0.000000000000	-0.000000000000	-0.000000000000
206.122448979592	0.000001709160	0.000000689137	0.000012143937	0.000007856063	0.000006848756	0.000000549560	0.000003358330	0.000000335833	-0.000000479878	-0.000000000862	-0.000000480740	-0.000000772268	-0.000000001070	-0.000000773339
208.163265306122	0.000000869793	0.000000777990	0.000011393423	0.000008606577	0.000007572353	0.000000644748	0.000000000000	0.000000000000	-0.000000815493	-0.000000001073	-0.000000816566	-0.000000792905	-0.000000001022	-0.000000793927
210.204081632653	0.000000442639	0.000000827392	0.000011015671	0.000008984329	0.000008195388	0.000000725104	0.000000000000	0.000000000000	-0.000000702161	-0.000000000906	-0.000000703066	-0.000000604855	-0.000000000784	-0.000000605639
212.244897959184	0.000000225253	0.000000853723	0.000010824616	0.000009175384	0.000008641039	0.000000783322	0.000000000000	0.000000000000	-0.000000502249	-0.000000000656	-0.000000502905	-0.000000409664	-0.000000000540	-0.000000410204
214.285714285714	0.000000114628	0.000000867446	0.000010727715	0.000009272285	0.000008932969	0.000000822065	0.000000000000	0.000000000000	-0.000000329005	-0.000000000437	-0.000000329442	-0.000000260142	-0.000000000348	-0.000000260490
216.326530612245	0.000000058333	0.000000874516	0.000010678488	0.000009321512	0.000009114599	0.000000846502	0.000000000000	0.000000000000	-0.000000204697	-0.000000000275	-0.000000204972	-0.000000158633	-0.000000000215	-0.000000158848
218.367346938776	0.000000029685	0.000000878136	0.000010653460	0.000009346540	0.000009223836	0.000000861361	0.000000000000	0.000000000000	-0.000000123110	-0.000000000167	-0.000000123277	-0.000000094073	-0.000000000129	-0.000000094202
220.408163265306	0.000000015106	0.000000879984	0.000010640730	0.000009359270	0.000009287973	0.000000870162	0.000000000000	0.000000000000	-0.000000072282	-0.000000000099	-0.000000072381	-0.000000054661	-0.000000000075	-0.000000054737
222.448979591837	0.000000007687	0.000000880925	0.000010634253	0.000009365747	0.000009324960	0.000000875272	0.000000000000	0.000000000000	-0.000000041684	-0.000000000058	-0.000000041742	-0.000000031271	-0.000000000043	-0.000000031314
224.489795918367	0.000000003949	0.000000881401	0.000010630989	0.000009369011	0.000009345810	0.000000878169	0.000000000000	0.000000000000	-0.000000023498	-0.000000000033	-0.000000023531	-0.000000017787	-0.000000000025	-0.000000017812
226.530612244898	0.000000002028	0.000000881645	0.000010629313	0.000009370687	0.000009357614	0.000000879816	0.000000000000	0.000000000000	-0.000000013303	-0.000000000019	-0.000000013322	-0.000000010023	-0.000000000014	-0.000000010037
228.571428571429	0.000000001042	0.000000881770	0.000010628452	0.000009371548	0.000009364239	0.000000880745	0.000000000000	0.000000000000	-0.000000007467	-0.000000000010	-0.000000007477	-0.000000005603	-0.000000000008	-0.000000005611
230.612244897959	0.000000000535	0.000000881835	0.000010628010	0.000009371990	0.000009367931	0.000000881263	0.000000000000	0.000000000000	-0.000000004161	-0.000000000006	-0.000000004167	-0.000000003112	-0.000000000004	-0.000000003116
232.653061224490	0.000000000275	0.000000881868	0.000010627782	0.000009372218	0.000009369976	0.000000881551	0.000000000000	0.000000000000	-0.000000002304	-0.000000000003	-0.000000002308	-0.000000001719	-0.000000000002	-0.000000001721
234.693877551020	0.000000000141	0.000000881885	0.000010627666	0.000009372334	0.000009371102	0.000000881711	0.000000000000	0.000000000000	-0.000000001270	-0.000000000002	-0.000000001271	-0.000000000944	-0.000000000001	-0.000000000946
236.734693877551	0.000000000073	0.000000881893	0.000010627606	0.000009372394	0.000009371720	0.000000881798	0.000000000000	0.000000000000	-0.000000000696	-0.000000000001	-0.000000000697	-0.000000000517	-0.000000000001	-0.000000000518
238.775510204082	0.000000000037	0.000000881898	0.000010627575	0.000009372425	0.000009372058	0.000000881846	0.000000000000	0.000000000000	-0.000000000380	-0.000000000001	-0.000000000381	-0.000000000282	-0.000000000000	-0.000000000282
240.816326530612	0.000000000019	0.000000881900	0.000010627559	0.000009372441	0.000009372241	0.000000881872	0.000000000000	0.000000000000	-0.000000000207	-0.000000000000	-0.000000000207	-0.000000000153	-0.000000000000	-0.000000000153
242.857142857143	0.000000000010	0.000000881901	0.000010627551	0.000009372449	0.000009372341	0.000000881886	0.000000000000	0.000000000000	-0.000000000112	-0.000000000000	-0.000000000112	-0.000000000083	-0.000000000000	-0.000000000083
244.897959183673	0.000000000005	0.000000881902	0.000010627547	0.000009372453	0.000009372395	0.000000881894	0.000000000000	0.000000000000	-0.000000000061	-0.000000000000	-0.000000000061	-0.000000000045	-0.000000000000	-0.000000000045
246.938775510204	0.000000000003	0.000000881902	0.000010627545	0.000009372455	0.000009372424	0.000000881898	0.000000000000	0.000000000000	-0.000000000033	-0.000000000000	-0.000000000033	-0.000000000024	-0.000000000000	-0.000000000024
248.979591836735	0.000000000001	0.000000881902	0.000010627544	0.000009372456	0.000009372439	0.000000881900	0.000000000000	0.000000000000	-0.000000000018	-0.000000000000	-0.000000000018	-0.000000000013	-0.000000000000	-0.000000000013
251.020408163265	0.000000000001	0.000000881903	0.000010627543	0.000009372457	0.000009372448	0.000000881901	0.000000000000	0.000000000000	-0.000000000009	-0.000000000000	-0.000000000009	-0.000000000007	-0.000000000000	-0.000000000007
253.061224489796	0.000000000000	0.000000881903	0.000010627543	0.000009372457	0.000009372452	0.000000881902	0.000000000000	0.000000000000	-0.000000000005	-0.000000000000	-0.000000000005	-0.000000000004	-0.000000000000	-0.000000000004
255.102040816327	0.000000000000	0.000000881903	0.000010627543	0.000009372457	0.000009372455	0.000000881902	0.000000000000	0.000000000000	-0.000000000003	-0.000000000000	-0.000000000003	-0.000000000002	-0.000000000000	-0.000000000002
257.142857142857	0.000000000000	0.000000881903	0.000010627543	0.000009372457	0.000009372456	0.000000881902	0.000000000000	0.000000000000	-0.000000000001	-0.000000000000	-0.000000000001	-0.000000000001	-0.000000000000	-0.000000000001
259.183673469388	0.000000000000	0.000000881903	0.000010627543	0.000009372457	0.000009372457	0.000000881903	0.000000000000	0.000000000000	-0.000000000001	-0.000000000000	-0.000000000001	-0.000000000001	-0.000000000000	-0.000000000001
261.224489795918	0.000000000000	0.000000881903	0.000010627542	0.000009372458	0.000009372457	0.000000881903	0.000000000000	0.000000000000	-0.000000000000	-0.000000000000	-0.000000000000	-0.000000000000	-0.000000000000	-0.000000000000
263.265306122449	0.000000000000	0.000000881903	0.000010627542	0.000009372458	0.000009372457	0.000000881903	0.000000000000	0.000000000000	-0.000000000000	-0.000000000000	-0.000000000000	-0.000000000000	-0.000000000000	-0.000000000000
265.306122448980	0.000000000000	0.000000881903	0.000010627542	0.000009372458	0.000009372457	0.000000881903	0.000000000000	0.000000000000	-0.000000000000	-0.000000000000	-0.000000000000	-0.000000000000	-0.000000000000	-0.000000000000
267.346938775510	0.000000000000	0.000000881903	0.000010627542	0.000009372458	0.000009372457	0.000000881903	0.000000000000	0.000000000000	-0.000000000000	-0.000000000000	-0.000000000000	-0.000000000000	-0.000000000000	-0.000000000000
269.387755102041	0.000000000000	0.000000881903	0.000010627542	0.000009372458	0.000009372458	0.000000881903	0.000000000000	0.000000000000	-0.000000000000	-0.000000000000	-0.000000000000	-0.000000000000	-0.000000000000	-0.000000000000
271.428571428571	0.000000000000	0.000000881903	0.000010627542	0.000009372458	0.000009372458	0.000000881903	0.000000000000	0.000000000000	-0.000000000000	-0.000000000000	-0.000000000000	-0.000000000000	-0.000000000000	-0.000000000000
273.469387755102	0.000000000000	0.000000881903	0.000010627542	0.000009372458	0.000009372458	0.000000881903	0.000000000000	0.000000000000	-0.000000000000	-0.000000000000	-0.000000000000	-0.000000000000	-0.000000000000	-0.000000000000
275.510204081633	0.000000000000	0.000000881903	0.000010627542	0.000009372458	0.000009372458	0.000000881903	0.000000000000	0.000000000000	-0.000000000000	-0.000000000000	-0.000000000000	-0.000000000000	-0.000000000000	-0.000000000000
277.551020408163	0.000000000000	0.000000881903	0.000010627542	0.000009372458	0.000009372458	0.000000881903	0.000000000000	0.000000000000	-0.000000000000	-0.000000000000	-0.000000000000	-0.000000000000	-0.000000000000	-0.000000000000
279.591836734694	0.000000000000	0.000000881903	0.000010627542	0.000009372458	0.000009372458	0.000000881903	0.000000000000	0.000000000000	-0.000000000000	-0.000000000000	-0.000000000000	-0.000000000000	-0.000000000000	-0.000000000000
281.632653061225	0.000000000000	0.000000881903	0.000010627542	0.000009372458	0.000009372458	0.000000881903	0.000000000000	0.000000000000	-0.000000000000	-0.000000000000	-0.000000000000	-0.000000000000	-0.000000000000	-0.000000000000
283.673469387755	0.000000000000	0.000000881903	0.000010627542	0.000009372458	0.000009372458	0.000000881903	0.000000000000	0.000000000000	-0.000000000000	-0.000000000000	-0.000000000000	-0.000000000000	-0.000000000000	-0.000000000000
285.714285714286	0.000000000000	0.000000881903	0.000010627542	0.000009372458	0.000009372458	0.000000881903	0.000000000000	0.000000000000	-0.000000000000	-0.000000000000	-0.000000000000	-0.000000000000	-0.000000000000	-0.000000000000
287.755102040816	0.000000000000	0.000000881903	0.000010627542	0.000009372458	0.000009372458	0.000000881903	0.000000000000	0.000000000000	-0.000000000000	-0.000000000000	-0.000000000000	-0.000000000000	-0.000000000000	-0.000000000000
289.795918367347	0.000000000000	0.000000881903	0.000010627542	0.000009372458	0.000009372458	0.000000881903	0.000000000000	0.000000000000	-0.000000000000	-0.000000000000	-0.000000000000	-0.000000000000	-0.000000000000	-0.000000000000
291.836734693878	0.000000000000	0.000000881903	0.000010627542	0.000009372458	0.000009372458	0.000000881903	0.000000000000	0.000000000000	-0.000000000000	-0.000000000000	-0.000000000000	-0.000000000000	-0.000000000000	-0.000000000000
293.877551020408	0.000000000000	0.000000881903	0.000010627542	0.000009372458	0.000009372458	0.000000881903	0.000000000000	0.000000000000	-0.000000000000	-0.000000000000	-0.000000000000	-0.000000000000	-0.000000000000	-0.000000000000
295.918367346939	0.000000000000	0.000000881903	0.000010627542	0.000009372458	0.000009372458	0.000000881903	0.000000000000	0.000000000000	-0.000000000000	-0.000000000000	-0.000000000000	-0.000000000000	-0.000000000000	-0.000000000000
297.959183673469	0.000000000000	0.000000881903	0.000010627542	0.000009372458	0.000009372458	0.000000881903	0.000000000000	0.000000000000	-0.000000000000	-0.000000000000	-0.000000000000	-0.000000000000	-0.000000000000	-0.000000000000
300.000000000000	0.000000000000	0.000000881903	0.000010627542	0.000009372458	0.000009372458	0.000000881903	0.000000000000	0.000000000000	-0.000000000000	-0.000000000000	-0.000000000000	-0.000000000000	-0.000000000000	-0.000000000000
302.040816326531	0.000000000000	0.000000881903	0.000010627542	0.000009372458	0.000009372458	0.000000881903	0.000000000000	0.000000000000	-0.000000000000	-0.000000000000	-0.000000000000	-0.000000000000	-0.000000000000	-0.000000000000
304.081632653061	0.000000000000	0.000000881903	0.000010627542	0.000009372458	0.000009372458	0.000000881903	0.000000000000	0.000000000000	-0.000000000000	-0.000000000000	-0.000000000000	-0.000000000000	-0.000000000000	-0.000000000000
306.122448979592	0.000000000000	0.000000881903	0.000010627542	0.000009372458	0.000009372458	0.000000881903	0.000000000000	0.000000000000	-0.000000000000	-0.000000000000	-0.000000000000	-0.000000000000	-0.000000000000	-0.000000000000
308.163265306122	0.000001679427	0.000001195825	0.000009320968	0.000010679032	0.000009759442	0.000000988428	0.000003299924	0.000000329992	-0.000000436131	-0.000000001201	-0.000000437332	-0.000000705019	-0.000000001590	-0.000000706609
310.204081632653	0.000000854662	0.000001341173	0.000008641551	0.000011358449	0.000010418640	0.000001133797	0.000000000000	0.000000000000	-0.000000742916	-0.000000001638	-0.000000744555	-0.000000720521	-0.000000001590	-0.000000722111
312.244897959184	0.000000434939	0.000001422639	0.000008303294	0.000011696706	0.000010983377	0.000001260229	0.000000000000	0.000000000000	-0.000000636459	-0.000000001425	-0.000000637884	-0.000000546886	-0.000000001245	-0.000000548131
314.285714285714	0.000000221335	0.000001466223	0.000008133273	0.000011866727	0.000011385517	0.000001353200	0.000000000000	0.000000000000	-0.000000453211	-0.000000001048	-0.000000454259	-0.000000368928	-0.000000000867	-0.000000369794
316.326530612245	0.000000112634	0.000001488977	0.000008047327	0.000011952673	0.000011648023	0.000001415618	0.000000000000	0.000000000000	-0.000000295845	-0.000000000703	-0.000000296549	-0.000000233564	-0.000000000562	-0.000000234127
318.367346938776	0.000000057318	0.000001500709	0.000008003743	0.000011996257	0.000011810912	0.000001455213	0.000000000000	0.000000000000	-0.000000183576	-0.000000000446	-0.000000184022	-0.000000142098	-0.000000000349	-0.000000142446
320.408163265306	0.000000029168	0.000001506720	0.000007981604	0.000012018396	0.000011908678	0.000001479385	0.000000000000	0.000000000000	-0.000000110182	-0.000000000272	-0.000000110454	-0.000000084117	-0.000000000210	-0.000000084327
322.448979591837	0.000000014843	0.000001509788	0.000007970348	0.000012029652	0.000011965989	0.000001493743	0.000000000000	0.000000000000	-0.000000064589	-0.000000000162	-0.000000064751	-0.000000048809	-0.000000000123	-0.000000048932
324.489795918367	0.000000007625	0.000001511338	0.000007964678	0.000012035322	0.000011998712	0.000001502028	0.000000000000	0.000000000000	-0.000000036879	-0.000000000093	-0.000000036972	-0.000000028068	-0.000000000071	-0.000000028139
326.530612244898	0.000000003916	0.000001512134	0.000007961766	0.000012038234	0.000012017421	0.000001506803	0.000000000000	0.000000000000	-0.000000021085	-0.000000000054	-0.000000021139	-0.000000015956	-0.000000000041	-0.000000015997
328.571428571429	0.000000002012	0.000001512543	0.000007960271	0.000012039729	0.000012028007	0.000001509523	0.000000000000	0.000000000000	-0.000000011931	-0.000000000031	-0.000000011962	-0.000000008987	-0.000000000023	-0.000000009010
330.612244897959	0.000000001033	0.000001512754	0.000007959503	0.000012040497	0.000012033947	0.000001511057	0.000000000000	0.000000000000	-0.000000006694	-0.000000000017	-0.000000006711	-0.000000005022	-0.000000000013	-0.000000005035
332.653061224490	0.000000000531	0.000001512862	0.000007959108	0.000012040892	0.000012037255	0.000001511916	0.000000000000	0.000000000000	-0.000000003728	-0.000000000010	-0.000000003738	-0.000000002788	-0.000000000007	-0.000000002795
334.693877551020	0.000000000273	0.000001512917	0.000007958906	0.000012041094	0.000012039087	0.000001512393	0.000000000000	0.000000000000	-0.000000002064	-0.000000000005	-0.000000002070	-0.000000001539	-0.000000000004	-0.000000001543
336.734693877551	0.000000000140	0.000001512946	0.000007958802	0.000012041198	0.000012040095	0.000001512657	0.000000000000	0.000000000000	-0.000000001137	-0.000000000003	-0.000000001140	-0.000000000846	-0.000000000002	-0.000000000848
338.775510204082	0.000000000072	0.000001512960	0.000007958748	0.000012041252	0.000012040648	0.000001512802	0.000000000000	0.000000000000	-0.000000000623	-0.000000000002	-0.000000000625	-0.000000000463	-0.000000000001	-0.000000000464
340.816326530612	0.000000000037	0.000001512968	0.000007958721	0.000012041279	0.000012040951	0.000001512881	0.000000000000	0.000000000000	-0.000000000340	-0.000000000001	-0.000000000341	-0.000000000252	-0.000000000001	-0.000000000253
342.857142857143	0.000000000019	0.000001512972	0.000007958706	0.000012041294	0.000012041115	0.000001512925	0.000000000000	0.000000000000	-0.000000000185	-0.000000000000	-0.000000000186	-0.000000000137	-0.000000000000	-0.000000000137
344.897959183673	0.000000000010	0.000001512974	0.000007958699	0.000012041301	0.000012041204	0.000001512948	0.000000000000	0.000000000000	-0.000000000100	-0.000000000000	-0.000000000101	-0.000000000074	-0.000000000000	-0.000000000074
346.938775510204	0.000000000005	0.000001512975	0.000007958695	0.000012041305	0.000012041252	0.000001512961	0.000000000000	0.000000000000	-0.000000000054	-0.000000000000	-0.000000000054	-0.000000000040	-0.000000000000	-0.000000000040
348.979591836735	0.000000000003	0.000001512975	0.000007958694	0.000012041306	0.000012041278	0.000001512968	0.000000000000	0.000000000000	-0.000000000029	-0.000000000000	-0.000000000029	-0.000000000022	-0.000000000000	-0.000000000022
351.020408163265	0.000000000001	0.000001512976	0.000007958693	0.000012041307	0.000012041292	0.000001512972	0.000000000000	0.000000000000	-0.000000000016	-0.000000000000	-0.000000000016	-0.000000000012	-0.000000000000	-0.000000000012
353.061224489796	0.000000000001	0.000001512976	0.000007958692	0.000012041308	0.000012041300	0.000001512974	0.000000000000	0.000000000000	-0.000000000008	-0.000000000000	-0.000000000009	-0.000000000006	-0.000000000000	-0.000000000006
355.102040816327	0.000000000000	0.000001512976	0.000007958692	0.000012041308	0.000012041304	0.000001512975	0.000000000000	0.000000000000	-0.000000000005	-0.000000000000	-0.000000000005	-0.000000000003	-0.000000000000	-0.000000000003
357.142857142857	0.000000000000	0.000001512976	0.000007958692	0.000012041308	0.000012041306	0.000001512975	0.000000000000	0.000000000000	-0.000000000002	-0.000000000000	-0.000000000002	-0.000000000002	-0.000000000000	-0.000000000002
359.183673469388	0.000000000000	0.000001512976	0.000007958692	0.000012041308	0.000012041307	0.000001512976	0.000000000000	0.000000000000	-0.000000000001	-0.000000000000	-0.000000000001	-0.000000000001	-0.000000000000	-0.000000000001
361.224489795918	0.000000000000	0.000001512976	0.000007958692	0.000012041308	0.000012041308	0.000001512976	0.000000000000	0.000000000000	-0.000000000001	-0.000000000000	-0.000000000001	-0.000000000001	-0.000000000000	-0.000000000001
363.265306122449	0.000000000000	0.000001512976	0.000007958692	0.000012041308	0.000012041308	0.000001512976	0.000000000000	0.000000000000	-0.000000000000	-0.000000000000	-0.000000000000	-0.000000000000	-0.000000000000	-0.000000000000
365.306122448980	0.000000000000	0.000001512976	0.000007958692	0.000012041308	0.000012041308	0.000001512976	0.000000000000	0.000000000000	-0.000000000000	-0.000000000000	-0.000000000000	-0.000000000000	-0.000000000000	-0.000000000000
367.346938775510	0.000000000000	0.000001512976	0.000007958692	0.000012041308	0.000012041308	0.000001512976	0.000000000000	0.000000000000	-0.000000000000	-0.000000000000	-0.000000000000	-0.000000000000	-0.000000000000	-0.000000000000
369.387755102041	0.000000000000	0.000001512976	0.000007958692	0.000012041308	0.000012041308	0.000001512976	0.000000000000	0.000000000000	-0.000000000000	-0.000000000000	-0.000000000000	-0.000000000000	-0.000000000000	-0.000000000000
371.428571428571	0.000000000000	0.000001512976	0.000007958692	0.000012041308	0.000012041308	0.000001512976	0.000000000000	0.000000000000	-0.000000000000	-0.000000000000	-0.000000000000	-0.000000000000	-0.000000000000	-0.000000000000
373.469387755102	0.000000000000	0.000001512976	0.000007958692	0.000012041308	0.000012041308	0.000001512976	0.000000000000	0.000000000000	-0.000000000000	-0.000000000000	-0.000000000000	-0.000000000000	-0.000000000000	-0.000000000000
375.510204081633	0.000000000000	0.000001512976	0.000007958692	0.000012041308	0.000012041308	0.000001512976	0.000000000000	0.000000000000	-0.000000000000	-0.000000000000	-0.000000000000	-0.000000000000	-0.000000000000	-0.000000000000
377.551020408163	0.000000000000	0.000001512976	0.000007958692	0.000012041308	0.000012041308	0.000001512976	0.000000000000	0.000000000000	-0.000000000000	-0.000000000000	-0.000000000000	-0.000000000000	-0.000000000000	-0.000000000000
379.591836734694	0.000000000000	0.000001512976	0.000007958692	0.000012041308	0.000012041308	0.000001512976	0.000000000000	0.000000000000	-0.000000000000	-0.000000000000	-0.000000000000	-0.000000000000	-0.000000000000	-0.000000000000
381.632653061225	0.000000000000	0.000001512976	0.000007958692	0.000012041308	0.000012041308	0.000001512976	0.000000000000	0.000000000000	-0.000000000000	-0.000000000000	-0.000000000000	-0.000000000000	-0.000000000000	-0.000000000000
383.673469387755	0.000000000000	0.000001512976	0.000007958692	0.000012041308	0.000012041308	0.000001512976	0.000000000000	0.000000000000	-0.000000000000	-0.000000000000	-0.000000000000	-0.000000000000	-0.000000000000	-0.000000000000
385.714285714286	0.000000000000	0.000001512976	0.000007958692	0.000012041308	0.000012041308	0.000001512976	0.000000000000	0.000000000000	-0.000000000000	-0.000000000000	-0.000000000000	-0.000000000000	-0.000000000000	-0.000000000000
387.755102040816	0.000000000000	0.000001512976	0.000007958692	0.000012041308	0.000012041308	0.000001512976	0.000000000000	0.000000000000	-0.000000000000	-0.000000000000	-0.000000000000	-0.000000000000	-0.000000000000	-0.000000000000
389.795918367347	0.000000000000	0.000001512976	0.000007958692	0.000012041308	0.000012041308	0.000001512976	0.000000000000	0.000000000000	-0.000000000000	-0.000000000000	-0.000000000000	-0.000000000000	-0.000000000000	-0.000000000000
391.836734693878	0.000000000000	0.000001512976	0.000007958692	0.000012041308	0.000012041308	0.000001512976	0.000000000000	0.000000000000	-0.000000000000	-0.000000000000	-0.000000000000	-0.000000000000	-0.000000000000	-0.000000000000
393.877551020408	0.000000000000	0.000001512976	0.000007958692	0.000012041308	0.000012041308	0.000001512976	0.000000000000	0.000000000000	-0.000000000000	-0.000000000000	-0.000000000000	-0.000000000000	-0.000000000000	-0.000000000000
395.918367346939	0.000000000000	0.000001512976	0.000007958692	0.000012041308	0.000012041308	0.000001512976	0.000000000000	0.000000000000	-0.000000000000	-0.000000000000	-0.000000000000	-0.000000000000	-0.000000000000	-0.000000000000
397.959183673469	0.000000000000	0.000001512976	0.000007958692	0.000012041308	0.000012041308	0.000001512976	0.000000000000	0.000000000000	-0.000000000000	-0.000000000000	-0.000000000000	-0.000000000000	-0.000000000000	-0.000000000000
400.000000000000	0.000000000000	0.000001512976	0.000007958692	0.000012041308	0.000012041308	0.000001512976	0.000000000000	0.000000000000	-0.000000000000	-0.000000000000	-0.000000000000	-0.000000000000	-0.000000000000	-0.000000000000
402.040816326531	0.000000000000	0.000001512976	0.000007958692	0.000012041308	0.000012041308	0.000001512976	0.000000000000	0.000000000000	-0.000000000000	-0.000000000000	-0.000000000000	-0.000000000000	-0.000000000000	-0.000000000000
404.081632653061	0.000000000000	0.000001512976	0.000007958692	0.000012041308	0.000012041308	0.000001512976	0.000000000000	0.000000000000	-0.000000000000	-0.000000000000	-0.000000000000	-0.000000000000	-0.000000000000	-0.000000000000
406.122448979592	0.000000000000	0.000001512976	0.000007958692	0.000012041308	0.000012041308	0.000001512976	0.000000000000	0.000000000000	-0.000000000000	-0.000000000000	-0.000000000000	-0.000000000000	-0.000000000000	-0.000000000000
408.163265306122	0.000000000000	0.000001512976	0.000007958692	0.000012041308	0.000012041308	0.000001512976	0.000000000000	0.000000000000	-0.000000000000	-0.000000000000	-0.000000000000	-0.000000000000	-0.000000000000	-0.000000000000
410.204081632653	0.000001650337	0.000001983448	0.000006836967	0.000013163033	0.000012373120	0.000001666197	0.000003242534	0.000000324253	-0.000000373951	-0.000000001727	-0.000000375678	-0.000000605601	-0.000000002432	-0.000000608033
412.244897959184	0.000000839858	0.000002222633	0.000006265672	0.000013734328	0.000012936176	0.000001893623	0.000000000000	0.000000000000	-0.000000634565	-0.000000002563	-0.000000637128	-0.000000611916	-0.000000002522	-0.000000614438
414.285714285714	0.000000427405	0.000002356405	0.000005986991	0.000014013009	0.000013413329	0.000002095592	0.000000000000	0.000000000000	-0.000000537751	-0.000000002276	-0.000000540027	-0.000000459754	-0.000000002000	-0.000000461754
416.326530612245	0.000000217501	0.000002427801	0.000005848483	0.000014151517	0.000013750093	0.000002245324	0.000000000000	0.000000000000	-0.000000379533	-0.000000001687	-0.000000381220	-0.000000307758	-0.000000001399	-0.000000309157
418.367346938776	0.000000110683	0.000002465018	0.000005778883	0.000014221117	0.000013968448	0.000002346247	0.000000000000	0.000000000000	-0.000000246086	-0.000000001137	-0.000000247224	-0.000000193713	-0.000000000911	-0.000000194623
420.408163265306	0.000000056325	0.000002484189	0.000005743696	0.000014256304	0.000014103254	0.000002410407	0.000000000000	0.000000000000	-0.000000151927	-0.000000000723	-0.000000152650	-0.000000117338	-0.000000000566	-0.000000117903
422.448979591837	0.000000028663	0.000002494006	0.000005725851	0.000014274149	0.000014183853	0.000002449629	0.000000000000	0.000000000000	-0.000000090834	-0.000000000442	-0.000000091277	-0.000000069227	-0.000000000340	-0.000000069567
424.489795918367	0.000000014586	0.000002499017	0.000005716785	0.000014283215	0.000014230959	0.000002472948	0.000000000000	0.000000000000	-0.000000053088	-0.000000000263	-0.000000053351	-0.000000040063	-0.000000000200	-0.000000040263
426.530612244898	0.000000007492	0.000002501547	0.000005712221	0.000014287779	0.000014257791	0.000002486412	0.000000000000	0.000000000000	-0.000000030240	-0.000000000152	-0.000000030391	-0.000000022991	-0.000000000116	-0.000000023107
428.571428571429	0.000000003849	0.000002502847	0.000005709877	0.000014290123	0.000014273103	0.000002494176	0.000000000000	0.000000000000	-0.000000017257	-0.000000000088	-0.000000017345	-0.000000013049	-0.000000000066	-0.000000013115
430.612244897959	0.000000001977	0.000002503515	0.000005708673	0.000014291327	0.000014281754	0.000002498601	0.000000000000	0.000000000000	-0.000000009750	-0.000000000050	-0.000000009800	-0.000000007339	-0.000000000038	-0.000000007376
432.653061224490	0.000000001015	0.000002503858	0.000005708055	0.000014291945	0.000014286602	0.000002501097	0.000000000000	0.000000000000	-0.000000005463	-0.000000000028	-0.000000005491	-0.000000004096	-0.000000000021	-0.000000004117
434.693877551020	0.000000000522	0.000002504035	0.000005707738	0.000014292262	0.000014289299	0.000002502495	0.000000000000	0.000000000000	-0.000000003040	-0.000000000016	-0.000000003055	-0.000000002272	-0.000000000012	-0.000000002284
436.734693877551	0.000000000268	0.000002504125	0.000005707575	0.000014292425	0.000014290791	0.000002503272	0.000000000000	0.000000000000	-0.000000001681	-0.000000000009	-0.000000001690	-0.000000001253	-0.000000000007	-0.000000001260
438.775510204082	0.000000000138	0.000002504172	0.000005707491	0.000014292509	0.000014291612	0.000002503701	0.000000000000	0.000000000000	-0.000000000925	-0.000000000005	-0.000000000930	-0.000000000688	-0.000000000004	-0.000000000692
440.816326530612	0.000000000071	0.000002504196	0.000005707448	0.000014292552	0.000014292061	0.000002503938	0.000000000000	0.000000000000	-0.000000000507	-0.000000000003	-0.000000000510	-0.000000000376	-0.000000000002	-0.000000000378
442.857142857143	0.000000000036	0.000002504208	0.000005707426	0.000014292574	0.000014292307	0.000002504067	0.000000000000	0.000000000000	-0.000000000277	-0.000000000001	-0.000000000278	-0.000000000205	-0.000000000001	-0.000000000206
444.897959183673	0.000000000019	0.000002504214	0.000005707415	0.000014292585	0.000014292440	0.000002504138	0.000000000000	0.000000000000	-0.000000000150	-0.000000000001	-0.000000000151	-0.000000000111	-0.000000000001	-0.000000000112
446.938775510204	0.000000000010	0.000002504218	0.000005707409	0.000014292591	0.000014292513	0.000002504176	0.000000000000	0.000000000000	-0.000000000082	-0.000000000000	-0.000000000082	-0.000000000060	-0.000000000000	-0.000000000061
448.979591836735	0.000000000005	0.000002504219	0.000005707406	0.000014292594	0.000014292552	0.000002504197	0.000000000000	0.000000000000	-0.000000000044	-0.000000000000	-0.000000000044	-0.000000000033	-0.000000000000	-0.000000000033
451.020408163265	0.000000000003	0.000002504220	0.000005707404	0.000014292596	0.000014292573	0.000002504208	0.000000000000	0.000000000000	-0.000000000024	-0.000000000000	-0.000000000024	-0.000000000018	-0.000000000000	-0.000000000018
453.061224489796	0.000000000001	0.000002504221	0.000005707403	0.000014292597	0.000014292584	0.000002504214	0.000000000000	0.000000000000	-0.000000000013	-0.000000000000	-0.000000000013	-0.000000000009	-0.000000000000	-0.000000000009
455.102040816327	0.000000000001	0.000002504221	0.000005707403	0.000014292597	0.000014292590	0.000002504217	0.000000000000	0.000000000000	-0.000000000007	-0.000000000000	-0.000000000007	-0.000000000005	-0.000000000000	-0.000000000005
457.142857142857	0.000000000000	0.000002504221	0.000005707403	0.000014292597	0.000014292594	0.000002504219	0.000000000000	0.000000000000	-0.000000000004	-0.000000000000	-0.000000000004	-0.000000000003	-0.000000000000	-0.000000000003
459.183673469388	0.000000000000	0.000002504221	0.000005707403	0.000014292597	0.000014292595	0.000002504220	0.000000000000	0.000000000000	-0.000000000002	-0.000000000000	-0.000000000002	-0.000000000001	-0.000000000000	-0.000000000001
461.224489795918	0.000000000000	0.000002504221	0.000005707403	0.000014292597	0.000014292596	0.000002504220	0.000000000000	0.000000000000	-0.000000000001	-0.000000000000	-0.000000000001	-0.000000000001	-0.000000000000	-0.000000000001
463.265306122449	0.000000000000	0.000002504221	0.000005707403	0.000014292597	0.000014292597	0.000002504221	0.000000000000	0.000000000000	-0.000000000001	-0.000000000000	-0.000000000001	-0.000000000000	-0.000000000000	-0.000000000000
465.306122448980	0.000000000000	0.000002504221	0.000005707403	0.000014292597	0.000014292597	0.000002504221	0.000000000000	0.000000000000	-0.000000000000	-0.000000000000	-0.000000000000	-0.000000000000	-0.000000000000	-0.000000000000
467.346938775510	0.000000000000	0.000002504221	0.000005707403	0.000014292597	0.000014292597	0.000002504221	0.000000000000	0.000000000000	-0.000000000000	-0.000000000000	-0.000000000000	-0.000000000000	-0.000000000000	-0.000000000000
469.387755102041	0.000000000000	0.000002504221	0.000005707403	0.000014292597	0.000014292597	0.000002504221	0.000000000000	0.000000000000	-0.000000000000	-0.000000000000	-0.000000000000	-0.000000000000	-0.000000000000	-0.000000000000
471.428571428571	0.000000000000	0.000002504221	0.000005707403	0.000014292597	0.000014292597	0.000002504221	0.000000000000	0.000000000000	-0.000000000000	-0.000000000000	-0.000000000000	-0.000000000000	-0.000000000000	-0.000000000000
473.469387755102	0.000000000000	0.000002504221	0.000005707403	0.000014292597	0.000014292597	0.000002504221	0.000000000000	0.000000000000	-0.000000000000	-0.000000000000	-0.000000000000	-0.000000000000	-0.000000000000	-0.000000000000
475.510204081633	0.000000000000	0.000002504221	0.000005707403	0.000014292597	0.000014292597	0.000002504221	0.000000000000	0.000000000000	-0.000000000000	-0.000000000000	-0.000000000000	-0.000000000000	-0.000000000000	-0.000000000000
477.551020408163	0.000000000000	0.000002504221	0.000005707403	0.000014292597	0.000014292597	0.000002504221	0.000000000000	0.000000000000	-0.000000000000	-0.000000000000	-0.000000000000	-0.000000000000	-0.000000000000	-0.000000000000
479.591836734694	0.000000000000	0.000002504221	0.000005707403	0.000014292597	0.000014292597	0.000002504221	0.000000000000	0.000000000000	-0.000000000000	-0.000000000000	-0.000000000000	-0.000000000000	-0.000000000000	-0.000000000000
481.632653061225	0.000000000000	0.000002504221	0.000005707403	0.000014292597	0.000014292597	0.000002504221	0.000000000000	0.000000000000	-0.000000000000	-0.000000000000	-0.000000000000	-0.000000000000	-0.000000000000	-0.000000000000
483.673469387755	0.000000000000	0.000002504221	0.000005707403	0.000014292597	0.000014292597	0.000002504221	0.000000000000	0.000000000000	-0.000000000000	-0.000000000000	-0.000000000000	-0.000000000000	-0.000000000000	-0.000000000000
485.714285714286	0.000000000000	0.000002504221	0.000005707403	0.000014292597	0.000014292597	0.000002504221	0.000000000000	0.000000000000	-0.000000000000	-0.000000000000	-0.000000000000	-0.000000000000	-0.000000000000	-0.000000000000
487.755102040816	0.000000000000	0.000002504221	0.000005707403	0.000014292597	0.000014292597	0.000002504221	0.000000000000	0.000000000000	-0.000000000000	-0.000000000000	-0.000000000000	-0.000000000000	-0.000000000000	-0.000000000000
489.795918367347	0.000000000000	0.000002504221	0.000005707403	0.000014292597	0.000014292597	0.000002504221	0.000000000000	0.000000000000	-0.000000000000	-0.000000000000	-0.000000000000	-0.000000000000	-0.000000000000	-0.000000000000
491.836734693878	0.000000000000	0.000002504221	0.000005707403	0.000014292597	0.000014292597	0.000002504221	0.000000000000	0.000000000000	-0.000000000000	-0.000000000000	-0.000000000000	-0.000000000000	-0.000000000000	-0.000000000000
493.877551020408	0.000000000000	0.000002504221	0.000005707403	0.000014292597	0.000014292597	0.000002504221	0.000000000000	0.000000000000	-0.000000000000	-0.000000000000	-0.000000000000	-0.000000000000	-0.000000000000	-0.000000000000
495.918367346939	0.000000000000	0.000002504221	0.000005707403	0.000014292597	0.000014292597	0.000002504221	0.000000000000	0.000000000000	-0.000000000000	-0.000000000000	-0.000000000000	-0.000000000000	-0.000000000000	-0.000000000000
497.959183673469	0.000000000000	0.000002504221	0.000005707403	0.000014292597	0.000014292597	0.000002504221	0.000000000000	0.000000000000	-0.000000000000	-0.000000000000	-0.000000000000	-0.000000000000	-0.000000000000	-0.000000000000
500.000000000000	0.000000000000	0.000002504221	0.000005707403	0.000014292597	0.000014292597	0.000002504221	0.000000000000	0.000000000000	-0.000000000000	-0.000000000000	-0.000000000000	-0.000000000000	-0.000000000000	-0.000000000000
502.040816326531	0.000000000000	0.000002504221	0.000005707403	0.000014292597	0.000014292597	0.000002504221	0.000000000000	0.000000000000	-0.000000000000	-0.000000000000	-0.000000000000	-0.000000000000	-0.000000000000	-0.000000000000
504.081632653061	0.000000000000	0.000002504221	0.000005707403	0.000014292597	0.000014292597	0.000002504221	0.000000000000	0.000000000000	-0.000000000000	-0.000000000000	-0.000000000000	-0.000000000000	-0.000000000000	-0.000000000000
506.122448979592	0.000000000000	0.000002504221	0.000005707403	0.000014292597	0.000014292597	0.000002504221	0.000000000000	0.000000000000	-0.000000000000	-0.000000000000	-0.000000000000	-0.000000000000	-0.000000000000	-0.000000000000
508.163265306122	0.000000000000	0.000002504221	0.000005707403	0.000014292597	0.000014292597	0.000002504221	0.000000000000	0.000000000000	-0.000000000000	-0.000000000000	-0.000000000000	-0.000000000000	-0.000000000000	-0.000000000000
510.204081632653	0.000000000000	0.000002504221	0.000005707403	0.000014292597	0.000014292597	0.000002504221	0.000000000000	0.000000000000	-0.000000000000	-0.000000000000	-0.000000000000	-0.000000000000	-0.000000000000	-0.000000000000
512.244897959184	0.000001621743	0.000003197720	0.000004836502	0.000015163498	0.000014550775	0.000002722696	0.000003186142	0.000000318614	-0.000000290966	-0.000000002462	-0.000000293429	-0.000000469754	-0.000000003642	-0.000000473396
514.285714285714	0.000000825307	0.000003567369	0.000004409715	0.000015590285	0.000014983112	0.000003067031	0.000000000000	0.000000000000	-0.000000487243	-0.000000003881	-0.000000491124	-0.000000465499	-0.000000003836	-0.000000469335
516.326530612245	0.000000419999	0.000003770076	0.000004207115	0.000015792885	0.000015343366	0.000003374073	0.000000000000	0.000000000000	-0.000000406007	-0.000000003460	-0.000000409467	-0.000000344632	-0.000000003036	-0.000000347668
518.367346938776	0.000000213738	0.000003877025	0.000004107803	0.000015892197	0.000015594461	0.000003601010	0.000000000000	0.000000000000	-0.000000282984	-0.000000002558	-0.000000285542	-0.000000228264	-0.000000002116	-0.000000230380
520.408163265306	0.000000108769	0.000003932433	0.000004058241	0.000015941759	0.000015755796	0.000003753406	0.000000000000	0.000000000000	-0.000000181825	-0.000000001717	-0.000000183542	-0.000000142571	-0.000000001373	-0.000000143944
522.448979591837	0.000000055351	0.000003960883	0.000004033273	0.000015966727	0.000015854732	0.000003849982	0.000000000000	0.000000000000	-0.000000111501	-0.000000001088	-0.000000112589	-0.000000085863	-0.000000000850	-0.000000086713
524.489795918367	0.000000028167	0.000003975426	0.000004020632	0.000015979368	0.000015913584	0.000003908872	0.000000000000	0.000000000000	-0.000000066326	-0.000000000664	-0.000000066990	-0.000000050434	-0.000000000510	-0.000000050944
526.530612244898	0.000000014469	0.000003982771	0.000004014279	0.000015985721	0.000015947551	0.000003943521	0.000000000000	0.000000000000	-0.000000038280	-0.000000000390	-0.000000038671	-0.000000029264	-0.000000000301	-0.000000029565
528.571428571429	0.000000007432	0.000003986549	0.000004011020	0.000015988980	0.000015967127	0.000003963783	0.000000000000	0.000000000000	-0.000000022062	-0.000000000228	-0.000000022290	-0.000000016754	-0.000000000175	-0.000000016929
530.612244897959	0.000000003818	0.000003988490	0.000004009347	0.000015990653	0.000015978274	0.000003975458	0.000000000000	0.000000000000	-0.000000012564	-0.000000000132	-0.000000012695	-0.000000009490	-0.000000000100	-0.000000009590
532.653061224490	0.000000001961	0.000003989488	0.000004008488	0.000015991512	0.000015984561	0.000003982106	0.000000000000	0.000000000000	-0.000000007085	-0.000000000075	-0.000000007160	-0.000000005329	-0.000000000057	-0.000000005385
534.693877551020	0.000000001007	0.000003990000	0.000004008047	0.000015991953	0.000015988079	0.000003985855	0.000000000000	0.000000000000	-0.000000003964	-0.000000000042	-0.000000004006	-0.000000002970	-0.000000000032	-0.000000003002
536.734693877551	0.000000000517	0.000003990264	0.000004007820	0.000015992180	0.000015990033	0.000003987953	0.000000000000	0.000000000000	-0.000000002203	-0.000000000024	-0.000000002227	-0.000000001646	-0.000000000018	-0.000000001663
538.775510204082	0.000000000266	0.000003990399	0.000004007704	0.000015992296	0.000015991113	0.000003989119	0.000000000000	0.000000000000	-0.000000001217	-0.000000000013	-0.000000001230	-0.000000000907	-0.000000000010	-0.000000000917
540.816326530612	0.000000000137	0.000003990468	0.000004007644	0.000015992356	0.000015991707	0.000003989763	0.000000000000	0.000000000000	-0.000000000669	-0.000000000007	-0.000000000676	-0.000000000497	-0.000000000005	-0.000000000503
542.857142857143	0.000000000070	0.000003990504	0.000004007613	0.000015992387	0.000015992032	0.000003990117	0.000000000000	0.000000000000	-0.000000000366	-0.000000000004	-0.000000000370	-0.000000000272	-0.000000000003	-0.000000000275
544.897959183673	0.000000000036	0.000003990522	0.000004007598	0.000015992402	0.000015992209	0.000003990311	0.000000000000	0.000000000000	-0.000000000200	-0.000000000002	-0.000000000202	-0.000000000148	-0.000000000002	-0.000000000150
546.938775510204	0.000000000019	0.000003990532	0.000004007590	0.000015992410	0.000015992306	0.000003990417	0.000000000000	0.000000000000	-0.000000000109	-0.000000000001	-0.000000000110	-0.000000000080	-0.000000000001	-0.000000000081
548.979591836735	0.000000000010	0.000003990537	0.000004007585	0.000015992415	0.000015992358	0.000003990474	0.000000000000	0.000000000000	-0.000000000059	-0.000000000001	-0.000000000059	-0.000000000043	-0.000000000000	-0.000000000044
551.020408163265	0.000000000005	0.000003990539	0.000004007583	0.000015992417	0.000015992386	0.000003990505	0.000000000000	0.000000000000	-0.000000000032	-0.000000000000	-0.000000000032	-0.000000000023	-0.000000000000	-0.000000000024
553.061224489796	0.000000000003	0.000003990540	0.000004007582	0.000015992418	0.000015992401	0.000003990522	0.000000000000	0.000000000000	-0.000000000017	-0.000000000000	-0.000000000017	-0.000000000013	-0.000000000000	-0.000000000013
555.102040816327	0.000000000001	0.000003990541	0.000004007582	0.000015992418	0.000015992410	0.000003990531	0.000000000000	0.000000000000	-0.000000000009	-0.000000000000	-0.000000000009	-0.000000000007	-0.000000000000	-0.000000000007
557.142857142857	0.000000000001	0.000003990541	0.000004007581	0.000015992419	0.000015992414	0.000003990536	0.000000000000	0.000000000000	-0.000000000005	-0.000000000000	-0.000000000005	-0.000000000004	-0.000000000000	-0.000000000004
559.183673469388	0.000000000000	0.000003990542	0.000004007581	0.000015992419	0.000015992416	0.000003990539	0.000000000000	0.000000000000	-0.000000000003	-0.000000000000	-0.000000000003	-0.000000000002	-0.000000000000	-0.000000000002
561.224489795918	0.000000000000	0.000003990542	0.000004007581	0.000015992419	0.000015992418	0.000003990540	0.000000000000	0.000000000000	-0.000000000001	-0.000000000000	-0.000000000001	-0.000000000001	-0.000000000000	-0.000000000001
563.265306122449	0.000000000000	0.000003990542	0.000004007581	0.000015992419	0.000015992418	0.000003990541	0.000000000000	0.000000000000	-0.000000000001	-0.000000000000	-0.000000000001	-0.000000000001	-0.000000000000	-0.000000000001
565.306122448980	0.000000000000	0.000003990542	0.000004007581	0.000015992419	0.000015992419	0.000003990541	0.000000000000	0.000000000000	-0.000000000000	-0.000000000000	-0.000000000000	-0.000000000000	-0.000000000000	-0.000000000000
567.346938775510	0.000000000000	0.000003990542	0.000004007581	0.000015992419	0.000015992419	0.000003990542	0.000000000000	0.000000000000	-0.000000000000	-0.000000000000	-0.000000000000	-0.000000000000	-0.000000000000	-0.000000000000
569.387755102041	0.000000000000	0.000003990542	0.000004007581	0.000015992419	0.000015992419	0.000003990542	0.000000000000	0.000000000000	-0.000000000000	-0.000000000000	-0.000000000000	-0.000000000000	-0.000000000000	-0.000000000000
571.428571428571	0.000000000000	0.000003990542	0.000004007581	0.000015992419	0.000015992419	0.000003990542	0.000000000000	0.000000000000	-0.000000000000	-0.000000000000	-0.000000000000	-0.000000000000	-0.000000000000	-0.000000000000
573.469387755102	0.000000000000	0.000003990542	0.000004007581	0.000015992419	0.000015992419	0.000003990542	0.000000000000	0.000000000000	-0.000000000000	-0.000000000000	-0.000000000000	-0.000000000000	-0.000000000000	-0.000000000000
575.510204081633	0.000000000000	0.000003990542	0.000004007581	0.000015992419	0.000015992419	0.000003990542	0.000000000000	0.000000000000	-0.000000000000	-0.000000000000	-0.000000000000	-0.000000000000	-0.000000000000	-0.000000000000
577.551020408163	0.000000000000	0.000003990542	0.000004007581	0.000015992419	0.000015992419	0.000003990542	0.000000000000	0.000000000000	-0.000000000000	-0.000000000000	-0.000000000000	-0.000000000000	-0.000000000000	-0.000000000000
579.591836734694	0.000000000000	0.000003990542	0.000004007581	0.000015992419	0.000015992419	0.000003990542	0.000000000000	0.000000000000	-0.000000000000	-0.000000000000	-0.000000000000	-0.000000000000	-0.000000000000	-0.000000000000
581.632653061224	0.000000000000	0.000003990542	0.000004007581	0.000015992419	0.000015992419	0.000003990542	0.000000000000	0.000000000000	-0.000000000000	-0.000000000000	-0.000000000000	-0.000000000000	-0.000000000000	-0.000000000000
583.673469387755	0.000000000000	0.000003990542	0.000004007581	0.000015992419	0.000015992419	0.000003990542	0.000000000000	0.000000000000	-0.000000000000	-0.000000000000	-0.000000000000	-0.000000000000	-0.000000000000	-0.000000000000
585.714285714286	0.000000000000	0.000003990542	0.000004007581	0.000015992419	0.000015992419	0.000003990542	0.000000000000	0.000000000000	-0.000000000000	-0.000000000000	-0.000000000000	-0.000000000000	-0.000000000000	-0.000000000000
587.755102040816	0.000000000000	0.000003990542	0.000004007581	0.000015992419	0.000015992419	0.000003990542	0.000000000000	0.000000000000	-0.000000000000	-0.000000000000	-0.000000000000	-0.000000000000	-0.000000000000	-0.000000000000
589.795918367347	0.000000000000	0.000003990542	0.000004007581	0.000015992419	0.000015992419	0.000003990542	0.000000000000	0.000000000000	-0.000000000000	-0.000000000000	-0.000000000000	-0.000000000000	-0.000000000000	-0.000000000000
591.836734693878	0.000000000000	0.000003990542	0.000004007581	0.000015992419	0.000015992419	0.000003990542	0.000000000000	0.000000000000	-0.000000000000	-0.000000000000	-0.000000000000	-0.000000000000	-0.000000000000	-0.000000000000
593.877551020408	0.000000000000	0.000003990542	0.000004007581	0.000015992419	0.000015992419	0.000003990542	0.000000000000	0.000000000000	-0.000000000000	-0.000000000000	-0.000000000000	-0.000000000000	-0.000000000000	-0.000000000000
595.918367346939	0.000000000000	0.000003990542	0.000004007581	0.000015992419	0.000015992419	0.000003990542	0.000000000000	0.000000000000	-0.000000000000	-0.000000000000	-0.000000000000	-0.000000000000	-0.000000000000	-0.000000000000
597.959183673469	0.000000000000	0.000003990542	0.000004007581	0.000015992419	0.000015992419	0.000003990542	0.000000000000	0.000000000000	-0.000000000000	-0.000000000000	-0.000000000000	-0.000000000000	-0.000000000000	-0.000000000000
600.000000000000	0.000000000000	0.000003990542	0.000004007581	0.000015992419	0.000015992419	0.000003990542	0.000000000000	0.000000000000	-0.000000000000	-0.000000000000	-0.000000000000	-0.000000000000	-0.000000000000	-0.000000000000
602.040816326531	0.000000000000	0.000003990542	0.000004007581	0.000015992419	0.000015992419	0.000003990542	0.000000000000	0.000000000000	-0.000000000000	-0.000000000000	-0.000000000000	-0.000000000000	-0.000000000000	-0.000000000000
604.081632653061	0.000000000000	0.000003990542	0.000004007581	0.000015992419	0.000015992419	0.000003990542	0.000000000000	0.000000000000	-0.000000000000	-0.000000000000	-0.000000000000	-0.000000000000	-0.000000000000	-0.000000000000
606.122448979592	0.000000000000	0.000003990542	0.000004007581	0.000015992419	0.000015992419	0.000003990542	0.000000000000	0.000000000000	-0.000000000000	-0.000000000000	-0.000000000000	-0.000000000000	-0.000000000000	-0.000000000000
608.163265306122	0.000000000000	0.000003990542	0.000004007581	0.000015992419	0.000015992419	0.000003990542	0.000000000000	0.000000000000	-0.000000000000	-0.000000000000	-0.000000000000	-0.000000000000	-0.000000000000	-0.000000000000
610.204081632653	0.000000000000	0.000003990542	0.000004007581	0.000015992419	0.000015992419	0.000003990542	0.000000000000	0.000000000000	-0.000000000000	-0.000000000000	-0.000000000000	-0.000000000000	-0.000000000000	-0.000000000000
612.244897959184	0.000000000000	0.000003990542	0.000004007581	0.000015992419	0.000015992419	0.000003990542	0.000000000000	0.000000000000	-0.000000000000	-0.000000000000	-0.000000000000	-0.000000000000	-0.000000000000	-0.000000000000
614.285714285714	0.000001585860	0.000004932867	0.000003405035	0.000016594965	0.000016170190	0.000004278795	0.000003130731	0.000000313073	-0.000000200348	-0.000000003249	-0.000000203597	-0.000000325660	-0.000000005015	-0.000000330675
616.326530612245	0.000000807046	0.000005430869	0.000003124223	0.000016875777	0.000016465555	0.000004750366	0.000000000000	0.000000000000	-0.000000332876	-0.000000005315	-0.000000338190	-0.000000314504	-0.000000005217	-0.000000319721
618.367346938776	0.000000410706	0.000005696274	0.000002993288	0.000017006712	0.000016707185	0.000005165058	0.000000000000	0.000000000000	-0.000000272317	-0.000000004674	-0.000000276990	-0.000000229637	-0.000000004073	-0.000000233710
620.408163265306	0.000000209003	0.000005834281	0.000002929593	0.000017070407	0.000016873752	0.000005467880	0.000000000000	0.000000000000	-0.000000187722	-0.000000003413	-0.000000191135	-0.000000150769	-0.000000002809	-0.000000153578
622.448979591837	0.000000106359	0.000005905251	0.000002897918	0.000017102082	0.000016979993	0.000005669409	0.000000000000	0.000000000000	-0.000000119734	-0.000000002271	-0.000000122005	-0.000000093601	-0.000000001808	-0.000000095409
624.489795918367	0.000000054125	0.000005941555	0.000002881988	0.000017118012	0.000017044807	0.000005796280	0.000000000000	0.000000000000	-0.000000073045	-0.000000001430	-0.000000074475	-0.000000056124	-0.000000001114	-0.000000057238
626.530612244898	0.000000027543	0.000005960078	0.000002873930	0.000017126070	0.000017083213	0.000005873264	0.000000000000	0.000000000000	-0.000000043284	-0.000000000868	-0.000000044151	-0.000000032857	-0.000000000666	-0.000000033523
628.571428571429	0.000000014016	0.000005969517	0.000002869842	0.000017130158	0.000017105506	0.000005918773	0.000000000000	0.000000000000	-0.000000025124	-0.000000000513	-0.000000025637	-0.000000018900	-0.000000000389	-0.000000019290
630.612244897959	0.000000007200	0.000005974277	0.000002867785	0.000017132215	0.000017118134	0.000005944930	0.000000000000	0.000000000000	-0.000000014232	-0.000000000295	-0.000000014527	-0.000000010796	-0.000000000225	-0.000000011021
632.653061224490	0.000000003698	0.000005976723	0.000002866729	0.000017133271	0.000017125310	0.000005959962	0.000000000000	0.000000000000	-0.000000008088	-0.000000000169	-0.000000008257	-0.000000006103	-0.000000000128	-0.000000006232
634.693877551020	0.000000001900	0.000005977979	0.000002866187	0.000017133813	0.000017129350	0.000005968503	0.000000000000	0.000000000000	-0.000000004553	-0.000000000096	-0.000000004649	-0.000000003422	-0.000000000073	-0.000000003494
636.734693877551	0.000000000976	0.000005978624	0.000002865908	0.000017134092	0.000017131607	0.000005973312	0.000000000000	0.000000000000	-0.000000002544	-0.000000000054	-0.000000002598	-0.000000001905	-0.000000000041	-0.000000001945
638.775510204082	0.000000000501	0.000005978956	0.000002865765	0.000017134235	0.000017132860	0.000005975999	0.000000000000	0.000000000000	-0.000000001412	-0.000000000030	-0.000000001442	-0.000000001054	-0.000000000023	-0.000000001077
640.816326530612	0.000000000257	0.000005979126	0.000002865692	0.000017134308	0.000017133551	0.000005977490	0.000000000000	0.000000000000	-0.000000000779	-0.000000000017	-0.000000000796	-0.000000000580	-0.000000000013	-0.000000000593
642.857142857143	0.000000000132	0.000005979214	0.000002865654	0.000017134346	0.000017133931	0.000005978313	0.000000000000	0.000000000000	-0.000000000428	-0.000000000009	-0.000000000437	-0.000000000318	-0.000000000007	-0.000000000325
644.897959183673	0.000000000068	0.000005979259	0.000002865635	0.000017134365	0.000017134139	0.000005978765	0.000000000000	0.000000000000	-0.000000000234	-0.000000000005	-0.000000000239	-0.000000000174	-0.000000000004	-0.000000000177
646.938775510204	0.000000000035	0.000005979282	0.000002865625	0.000017134375	0.000017134252	0.000005979012	0.000000000000	0.000000000000	-0.000000000128	-0.000000000003	-0.000000000130	-0.000000000094	-0.000000000002	-0.000000000096
648.979591836735	0.000000000018	0.000005979294	0.000002865620	0.000017134380	0.000017134313	0.000005979147	0.000000000000	0.000000000000	-0.000000000069	-0.000000000002	-0.000000000071	-0.000000000051	-0.000000000001	-0.000000000052
651.020408163265	0.000000000009	0.000005979300	0.000002865617	0.000017134383	0.000017134347	0.000005979220	0.000000000000	0.000000000000	-0.000000000038	-0.000000000001	-0.000000000038	-0.000000000028	-0.000000000001	-0.000000000028
653.061224489796	0.000000000005	0.000005979303	0.000002865616	0.000017134384	0.000017134365	0.000005979260	0.000000000000	0.000000000000	-0.000000000020	-0.000000000000	-0.000000000021	-0.000000000015	-0.000000000000	-0.000000000015
655.102040816327	0.000000000002	0.000005979305	0.000002865615	0.000017134385	0.000017134374	0.000005979281	0.000000000000	0.000000000000	-0.000000000011	-0.000000000000	-0.000000000011	-0.000000000008	-0.000000000000	-0.000000000008
657.142857142857	0.000000000001	0.000005979305	0.000002865615	0.000017134385	0.000017134380	0.000005979293	0.000000000000	0.000000000000	-0.000000000006	-0.000000000000	-0.000000000006	-0.000000000004	-0.000000000000	-0.000000000004
659.183673469388	0.000000000001	0.000005979306	0.000002865615	0.000017134385	0.000017134382	0.000005979299	0.000000000000	0.000000000000	-0.000000000003	-0.000000000000	-0.000000000003	-0.000000000002	-0.000000000000	-0.000000000002
661.224489795918	0.000000000000	0.000005979306	0.000002865614	0.000017134386	0.000017134384	0.000005979302	0.000000000000	0.000000000000	-0.000000000002	-0.000000000000	-0.000000000002	-0.000000000001	-0.000000000000	-0.000000000001
663.265306122449	0.000000000000	0.000005979306	0.000002865614	0.000017134386	0.000017134385	0.000005979304	0.000000000000	0.000000000000	-0.000000000001	-0.000000000000	-0.000000000001	-0.000000000001	-0.000000000000	-0.000000000001
665.306122448980	0.000000000000	0.000005979306	0.000002865614	0.000017134386	0.000017134385	0.000005979305	0.000000000000	0.000000000000	-0.000000000000	-0.000000000000	-0.000000000000	-0.000000000000	-0.000000000000	-0.000000000000
667.346938775510	0.000000000000	0.000005979306	0.000002865614	0.000017134386	0.000017134385	0.000005979306	0.000000000000	0.000000000000	-0.000000000000	-0.000000000000	-0.000000000000	-0.000000000000	-0.000000000000	-0.000000000000
669.387755102041	0.000000000000	0.000005979306	0.000002865614	0.000017134386	0.000017134386	0.000005979306	0.000000000000	0.000000000000	-0.000000000000	-0.000000000000	-0.000000000000	-0.000000000000	-0.000000000000	-0.000000000000
671.428571428571	0.000000000000	0.000005979306	0.000002865614	0.000017134386	0.000017134386	0.000005979306	0.000000000000	0.000000000000	-0.000000000000	-0.000000000000	-0.000000000000	-0.000000000000	-0.000000000000	-0.000000000000
673.469387755102	0.000000000000	0.000005979306	0.000002865614	0.000017134386	0.000017134386	0.000005979306	0.000000000000	0.000000000000	-0.000000000000	-0.000000000000	-0.000000000000	-0.000000000000	-0.000000000000	-0.000000000000
675.510204081633	0.000000000000	0.000005979306	0.000002865614	0.000017134386	0.000017134386	0.000005979306	0.000000000000	0.000000000000	-0.000000000000	-0.000000000000	-0.000000000000	-0.000000000000	-0.000000000000	-0.000000000000
677.551020408163	0.000000000000	0.000005979306	0.000002865614	0.000017134386	0.000017134386	0.000005979306	0.000000000000	0.000000000000	-0.000000000000	-0.000000000000	-0.000000000000	-0.000000000000	-0.000000000000	-0.000000000000
679.591836734694	0.000000000000	0.000005979306	0.000002865614	0.000017134386	0.000017134386	0.000005979306	0.000000000000	0.000000000000	-0.000000000000	-0.000000000000	-0.000000000000	-0.000000000000	-0.000000000000	-0.000000000000
681.632653061224	0.000000000000	0.000005979306	0.000002865614	0.000017134386	0.000017134386	0.000005979306	0.000000000000	0.000000000000	-0.000000000000	-0.000000000000	-0.000000000000	-0.000000000000	-0.000000000000	-0.000000000000
683.673469387755	0.000000000000	0.000005979306	0.000002865614	0.000017134386	0.000017134386	0.000005979306	0.000000000000	0.000000000000	-0.000000000000	-0.000000000000	-0.000000000000	-0.000000000000	-0.000000000000	-0.000000000000
685.714285714286	0.000000000000	0.000005979306	0.000002865614	0.000017134386	0.000017134386	0.000005979306	0.000000000000	0.000000000000	-0.000000000000	-0.000000000000	-0.000000000000	-0.000000000000	-0.000000000000	-0.000000000000
687.755102040816	0.000000000000	0.000005979306	0.000002865614	0.000017134386	0.000017134386	0.000005979306	0.000000000000	0.000000000000	-0.000000000000	-0.000000000000	-0.000000000000	-0.000000000000	-0.000000000000	-0.000000000000
689.795918367347	0.000000000000	0.000005979306	0.000002865614	0.000017134386	0.000017134386	0.000005979306	0.000000000000	0.000000000000	-0.000000000000	-0.000000000000	-0.000000000000	-0.000000000000	-0.000000000000	-0.000000000000
691.836734693878	0.000000000000	0.000005979306	0.000002865614	0.000017134386	0.000017134386	0.000005979306	0.000000000000	0.000000000000	-0.000000000000	-0.000000000000	-0.000000000000	-0.000000000000	-0.000000000000	-0.000000000000
693.877551020408	0.000000000000	0.000005979306	0.000002865614	0.000017134386	0.000017134386	0.000005979306	0.000000000000	0.000000000000	-0.000000000000	-0.000000000000	-0.000000000000	-0.000000000000	-0.000000000000	-0.000000000000
695.918367346939	0.000000000000	0.000005979306	0.000002865614	0.000017134386	0.000017134386	0.000005979306	0.000000000000	0.000000000000	-0.000000000000	-0.000000000000	-0.000000000000	-0.000000000000	-0.000000000000	-0.000000000000
697.959183673469	0.000000000000	0.000005979306	0.000002865614	0.000017134386	0.000017134386	0.000005979306	0.000000000000	0.000000000000	-0.000000000000	-0.000000000000	-0.000000000000	-0.000000000000	-0.000000000000	-0.000000000000
700.000000000000	0.000000000000	0.000005979306	0.000002865614	0.000017134386	0.000017134386	0.000005979306	0.000000000000	0.000000000000	-0.000000000000	-0.000000000000	-0.000000000000	-0.000000000000	-0.000000000000	-0.000000000000
702.040816326531	0.000000000000	0.000005979306	0.000002865614	0.000017134386	0.000017134386	0.000005979306	0.000000000000	0.000000000000	-0.000000000000	-0.000000000000	-0.000000000000	-0.000000000000	-0.000000000000	-0.000000000000
704.081632653061	0.000000000000	0.000005979306	0.000002865614	0.000017134386	0.000017134386	0.000005979306	0.000000000000	0.000000000000	-0.000000000000	-0.000000000000	-0.000000000000	-0.000000000000	-0.000000000000	-0.000000000000
706.122448979592	0.000000000000	0.000005979306	0.000002865614	0.000017134386	0.000017134386	0.000005979306	0.000000000000	0.000000000000	-0.000000000000	-0.000000000000	-0.000000000000	-0.000000000000	-0.000000000000	-0.000000000000
708.163265306122	0.000000000000	0.000005979306	0.000002865614	0.000017134386	0.000017134386	0.000005979306	0.000000000000	0.000000000000	-0.000000000000	-0.000000000000	-0.000000000000	-0.000000000000	-0.000000000000	-0.000000000000
710.204081632653	0.000000000000	0.000005979306	0.000002865614	0.000017134386	0.000017134386	0.000005979306	0.000000000000	0.000000000000	-0.000000000000	-0.000000000000	-0.000000000000	-0.000000000000	-0.000000000000	-0.000000000000
712.244897959184	0.000000000000	0.000005979306	0.000002865614	0.000017134386	0.000017134386	0.000005979306	0.000000000000	0.000000000000	-0.000000000000	-0.000000000000	-0.000000000000	-0.000000000000	-0.000000000000	-0.000000000000
714.285714285714	0.000000000000	0.000005979306	0.000002865614	0.000017134386	0.000017134386	0.000005979306	0.000000000000	0.000000000000	-0.000000000000	-0.000000000000	-0.000000000000	-0.000000000000	-0.000000000000	-0.000000000000
716.326530612245	0.000001562691	0.000007109262	0.000002481978	0.000017518022	0.000017249111	0.000006323835	0.000003076284	0.000000307628	-0.000000129295	-0.000000003883	-0.000000133178	-0.000000206166	-0.000000006022	-0.000000212187
718.367346938776	0.000000795255	0.000007700136	0.000002305416	0.000017694584	0.000017435746	0.000006888636	0.000000000000	0.000000000000	-0.000000210338	-0.000000006365	-0.000000216703	-0.000000198443	-0.000000006222	-0.000000204664
720.408163265306	0.000000404706	0.000008008463	0.000002223194	0.000017776806	0.000017588086	0.000007380843	0.000000000000	0.000000000000	-0.000000171687	-0.000000005547	-0.000000177234	-0.000000144686	-0.000000004812	-0.000000149498
722.448979591837	0.000000205950	0.000008167202	0.000002183176	0.000017816824	0.000017692998	0.000007737350	0.000000000000	0.000000000000	-0.000000118236	-0.000000004018	-0.000000122254	-0.000000094934	-0.000000003296	-0.000000098229
724.489795918367	0.000000104805	0.000008248436	0.000002163266	0.000017836734	0.000017759883	0.000007973172	0.000000000000	0.000000000000	-0.000000075380	-0.000000002658	-0.000000078038	-0.000000058919	-0.000000002110	-0.000000061030
726.530612244898	0.000000053334	0.000008289890	0.000002153249	0.000017846751	0.000017800678	0.000008120974	0.000000000000	0.000000000000	-0.000000045976	-0.000000001666	-0.000000047641	-0.000000035323	-0.000000001295	-0.000000036618
728.571428571429	0.000000027141	0.000008311016	0.000002148181	0.000017851819	0.000017824849	0.000008210361	0.000000000000	0.000000000000	-0.000000027240	-0.000000001007	-0.000000028248	-0.000000020677	-0.000000000772	-0.000000021449
730.612244897959	0.000000013812	0.000008321773	0.000002145610	0.000017854390	0.000017838877	0.000008263068	0.000000000000	0.000000000000	-0.000000015810	-0.000000000594	-0.000000016404	-0.000000011894	-0.000000000450	-0.000000012344
732.653061224490	0.000000007095	0.000008327197	0.000002144316	0.000017855684	0.000017846824	0.000008293303	0.000000000000	0.000000000000	-0.000000008956	-0.000000000341	-0.000000009297	-0.000000006793	-0.000000000260	-0.000000007053
734.693877551020	0.000000003644	0.000008329983	0.000002143652	0.000017856348	0.000017851339	0.000008310652	0.000000000000	0.000000000000	-0.000000005089	-0.000000000196	-0.000000005284	-0.000000003840	-0.000000000148	-0.000000003989
736.734693877551	0.000000001872	0.000008331414	0.000002143311	0.000017856689	0.000017853881	0.000008320498	0.000000000000	0.000000000000	-0.000000002865	-0.000000000111	-0.000000002976	-0.000000002153	-0.000000000084	-0.000000002237
738.775510204082	0.000000000962	0.000008332150	0.000002143136	0.000017856864	0.000017855301	0.000008326035	0.000000000000	0.000000000000	-0.000000001600	-0.000000000062	-0.000000001663	-0.000000001198	-0.000000000047	-0.000000001245
740.816326530612	0.000000000494	0.000008332527	0.000002143046	0.000017856954	0.000017856089	0.000008329126	0.000000000000	0.000000000000	-0.000000000888	-0.000000000035	-0.000000000923	-0.000000000663	-0.000000000026	-0.000000000689
742.857142857143	0.000000000254	0.000008332721	0.000002142999	0.000017857001	0.000017856524	0.000008330841	0.000000000000	0.000000000000	-0.000000000490	-0.000000000019	-0.000000000510	-0.000000000365	-0.000000000014	-0.000000000379
744.897959183673	0.000000000130	0.000008332821	0.000002142976	0.000017857024	0.000017856763	0.000008331786	0.000000000000	0.000000000000	-0.000000000269	-0.000000000011	-0.000000000280	-0.000000000200	-0.000000000008	-0.000000000208
746.938775510204	0.000000000067	0.000008332872	0.000002142964	0.000017857036	0.000017856894	0.000008332305	0.000000000000	0.000000000000	-0.000000000147	-0.000000000006	-0.000000000153	-0.000000000109	-0.000000000004	-0.000000000114
748.979591836735	0.000000000034	0.000008332898	0.000002142957	0.000017857043	0.000017856965	0.000008332589	0.000000000000	0.000000000000	-0.000000000080	-0.000000000003	-0.000000000083	-0.000000000059	-0.000000000002	-0.000000000062
751.020408163265	0.000000000018	0.000008332912	0.000002142954	0.000017857046	0.000017857004	0.000008332744	0.000000000000	0.000000000000	-0.000000000044	-0.000000000002	-0.000000000045	-0.000000000032	-0.000000000001	-0.000000000034
753.061224489796	0.000000000009	0.000008332919	0.000002142952	0.000017857048	0.000017857025	0.000008332828	0.000000000000	0.000000000000	-0.000000000024	-0.000000000001	-0.000000000025	-0.000000000017	-0.000000000001	-0.000000000018
755.102040816327	0.000000000005	0.000008332922	0.000002142952	0.000017857048	0.000017857036	0.000008332873	0.000000000000	0.000000000000	-0.000000000013	-0.000000000001	-0.000000000013	-0.000000000009	-0.000000000000	-0.000000000010
757.142857142857	0.000000000002	0.000008332924	0.000002142951	0.000017857049	0.000017857042	0.000008332898	0.000000000000	0.000000000000	-0.000000000007	-0.000000000000	-0.000000000007	-0.000000000005	-0.000000000000	-0.000000000005
759.183673469388	0.000000000001	0.000008332925	0.000002142951	0.000017857049	0.000017857046	0.000008332911	0.000000000000	0.000000000000	-0.000000000004	-0.000000000000	-0.000000000004	-0.000000000003	-0.000000000000	-0.000000000003
761.224489795918	0.000000000001	0.000008332926	0.000002142951	0.000017857049	0.000017857047	0.000008332918	0.000000000000	0.000000000000	-0.000000000002	-0.000000000000	-0.000000000002	-0.000000000001	-0.000000000000	-0.000000000002
763.265306122449	0.000000000000	0.000008332926	0.000002142951	0.000017857049	0.000017857048	0.000008332922	0.000000000000	0.000000000000	-0.000000000001	-0.000000000000	-0.000000000001	-0.000000000001	-0.000000000000	-0.000000000001
765.306122448980	0.000000000000	0.000008332926	0.000002142951	0.000017857049	0.000017857049	0.000008332924	0.000000000000	0.000000000000	-0.000000000001	-0.000000000000	-0.000000000001	-0.000000000000	-0.000000000000	-0.000000000000
767.346938775510	0.000000000000	0.000008332926	0.000002142951	0.000017857049	0.000017857049	0.000008332925	0.000000000000	0.000000000000	-0.000000000000	-0.000000000000	-0.000000000000	-0.000000000000	-0.000000000000	-0.000000000000
769.387755102041	0.000000000000	0.000008332926	0.000002142951	0.000017857049	0.000017857049	0.000008332926	0.000000000000	0.000000000000	-0.000000000000	-0.000000000000	-0.000000000000	-0.000000000000	-0.000000000000	-0.000000000000
771.428571428571	0.000000000000	0.000008332926	0.000002142951	0.000017857049	0.000017857049	0.000008332926	0.000000000000	0.000000000000	-0.000000000000	-0.000000000000	-0.000000000000	-0.000000000000	-0.000000000000	-0.000000000000
773.469387755102	0.000000000000	0.000008332926	0.000002142951	0.000017857049	0.000017857049	0.000008332926	0.000000000000	0.000000000000	-0.000000000000	-0.000000000000	-0.000000000000	-0.000000000000	-0.000000000000	-0.000000000000
775.510204081633	0.000000000000	0.000008332926	0.000002142951	0.000017857049	0.000017857049	0.000008332926	0.000000000000	0.000000000000	-0.000000000000	-0.000000000000	-0.000000000000	-0.000000000000	-0.000000000000	-0.000000000000
777.551020408163	0.000000000000	0.000008332926	0.000002142951	0.000017857049	0.000017857049	0.000008332926	0.000000000000	0.000000000000	-0.000000000000	-0.000000000000	-0.000000000000	-0.000000000000	-0.000000000000	-0.000000000000
779.591836734694	0.000000000000	0.000008332926	0.000002142951	0.000017857049	0.000017857049	0.000008332926	0.000000000000	0.000000000000	-0.000000000000	-0.000000000000	-0.000000000000	-0.000000000000	-0.000000000000	-0.000000000000
781.632653061224	0.000000000000	0.000008332926	0.000002142951	0.000017857049	0.000017857049	0.000008332926	0.000000000000	0.000000000000	-0.000000000000	-0.000000000000	-0.000000000000	-0.000000000000	-0.000000000000	-0.000000000000
783.673469387755	0.000000000000	0.000008332926	0.000002142951	0.000017857049	0.000017857049	0.000008332926	0.000000000000	0.000000000000	-0.000000000000	-0.000000000000	-0.000000000000	-0.000000000000	-0.000000000000	-0.000000000000
785.714285714286	0.000000000000	0.000008332926	0.000002142951	0.000017857049	0.000017857049	0.000008332926	0.000000000000	0.000000000000	-0.000000000000	-0.000000000000	-0.000000000000	-0.000000000000	-0.000000000000	-0.000000000000
787.755102040816	0.000000000000	0.000008332926	0.000002142951	0.000017857049	0.000017857049	0.000008332926	0.000000000000	0.000000000000	-0.000000000000	-0.000000000000	-0.000000000000	-0.000000000000	-0.000000000000	-0.000000000000
789.795918367347	0.000000000000	0.000008332926	0.000002142951	0.000017857049	0.000017857049	0.000008332926	0.000000000000	0.000000000000	-0.000000000000	-0.000000000000	-0.000000000000	-0.000000000000	-0.000000000000	-0.000000000000
791.836734693878	0.000000000000	0.000008332926	0.000002142951	0.000017857049	0.000017857049	0.000008332926	0.000000000000	0.000000000000	-0.000000000000	-0.000000000000	-0.000000000000	-0.000000000000	-0.000000000000	-0.000000000000
793.877551020408	0.000000000000	0.000008332926	0.000002142951	0.000017857049	0.000017857049	0.000008332926	0.000000000000	0.000000000000	-0.000000000000	-0.000000000000	-0.000000000000	-0.000000000000	-0.000000000000	-0.000000000000
795.918367346939	0.000000000000	0.000008332926	0.000002142951	0.000017857049	0.000017857049	0.000008332926	0.000000000000	0.000000000000	-0.000000000000	-0.000000000000	-0.000000000000	-0.000000000000	-0.000000000000	-0.000000000000
797.959183673469	0.000000000000	0.000008332926	0.000002142951	0.000017857049	0.000017857049	0.000008332926	0.000000000000	0.000000000000	-0.000000000000	-0.000000000000	-0.000000000000	-0.000000000000	-0.000000000000	-0.000000000000
800.000000000000	0.000000000000	0.000008332926	0.000002142951	0.000017857049	0.000017857049	0.000008332926	0.000000000000	0.000000000000	-0.000000000000	-0.000000000000	-0.000000000000	-0.000000000000	-0.000000000000	-0.000000000000
802.040816326531	0.000000000000	0.000008332926	0.000002142951	0.000017857049	0.000017857049	0.000008332926	0.000000000000	0.000000000000	-0.000000000000	-0.000000000000	-0.000000000000	-0.000000000000	-0.000000000000	-0.000000000000
804.081632653061	0.000000000000	0.000008332926	0.000002142951	0.000017857049	0.000017857049	0.000008332926	0.000000000000	0.000000000000	-0.000000000000	-0.000000000000	-0.000000000000	-0.000000000000	-0.000000000000	-0.000000000000
806.122448979592	0.000000000000	0.000008332926	0.000002142951	0.000017857049	0.000017857049	0.000008332926	0.000000000000	0.000000000000	-0.000000000000	-0.000000000000	-0.000000000000	-0.000000000000	-0.000000000000	-0.000000000000
808.163265306122	0.000000000000	0.000008332926	0.000002142951	0.000017857049	0.000017857049	0.000008332926	0.000000000000	0.000000000000	-0.000000000000	-0.000000000000	-0.000000000000	-0.000000000000	-0.000000000000	-0.000000000000
810.204081632653	0.000000000000	0.000008332926	0.000002142951	0.000017857049	0.000017857049	0.000008332926	0.000000000000	0.000000000000	-0.000000000000	-0.000000000000	-0.000000000000	-0.000000000000	-0.000000000000	-0.000000000000
812.244897959184	0.000000000000	0.000008332926	0.000002142951	0.000017857049	0.000017857049	0.000008332926	0.000000000000	0.000000000000	-0.000000000000	-0.000000000000	-0.000000000000	-0.000000000000	-0.000000000000	-0.000000000000
814.285714285714	0.000000000000	0.000008332926	0.000002142951	0.000017857049	0.000017857049	0.000008332926	0.000000000000	0.000000000000	-0.000000000000	-0.000000000000	-0.000000000000	-0.000000000000	-0.000000000000	-0.000000000000
816.326530612245	0.000000000000	0.000008332926	0.000002142951	0.000017857049	0.000017857049	0.000008332926	0.000000000000	0.000000000000	-0.000000000000	-0.000000000000	-0.000000000000	-0.000000000000	-0.000000000000	-0.000000000000
818.367346938776	0.000001537750	0.000009574038	0.000001899030	0.000018100970	0.000017930544	0.000008711289	0.000003022783	0.000000302278	-0.000000082829	-0.000000004264	-0.000000087093	-0.000000130660	-0.000000006614	-0.000000137275
820.408163265306	0.000000782563	0.000010216560	0.000001786364	0.000018213636	0.000018049015	0.000009330131	0.000000000000	0.000000000000	-0.000000133517	-0.000000006974	-0.000000140491	-0.000000126210	-0.000000006796	-0.000000133006
822.448979591837	0.000000398247	0.000010547960	0.000001733448	0.000018266552	0.000018146082	0.000009866241	0.000000000000	0.000000000000	-0.000000109395	-0.000000006042	-0.000000115436	-0.000000092360	-0.000000005227	-0.000000097587
824.489795918367	0.000000202663	0.000010717672	0.000001707576	0.000018292424	0.000018213149	0.000010252677	0.000000000000	0.000000000000	-0.000000075585	-0.000000004355	-0.000000079940	-0.000000060777	-0.000000003565	-0.000000064342
826.530612244898	0.000000103132	0.000010804299	0.000001694673	0.000018305327	0.000018256017	0.000010507405	0.000000000000	0.000000000000	-0.000000048312	-0.000000002871	-0.000000051183	-0.000000037804	-0.000000002276	-0.000000040081
828.571428571429	0.000000052483	0.000010848449	0.000001688173	0.000018311827	0.000018282214	0.000010666652	0.000000000000	0.000000000000	-0.000000029524	-0.000000001795	-0.000000031319	-0.000000022703	-0.000000001394	-0.000000024097
830.612244897959	0.000000026708	0.000010870934	0.000001684883	0.000018315117	0.000018297759	0.000010762779	0.000000000000	0.000000000000	-0.000000017519	-0.000000001083	-0.000000018603	-0.000000013308	-0.000000000829	-0.000000014137
832.653061224490	0.000000013591	0.000010882380	0.000001683213	0.000018316787	0.000018306792	0.000010819379	0.000000000000	0.000000000000	-0.000000010180	-0.000000000638	-0.000000010818	-0.000000007663	-0.000000000483	-0.000000008146
834.693877551020	0.000000006981	0.000010888150	0.000001682372	0.000018317628	0.000018311914	0.000010851811	0.000000000000	0.000000000000	-0.000000005772	-0.000000000366	-0.000000006138	-0.000000004380	-0.000000000279	-0.000000004659
836.734693877551	0.000000003586	0.000010891114	0.000001681941	0.000018318059	0.000018314827	0.000010870404	0.000000000000	0.000000000000	-0.000000003283	-0.000000000210	-0.000000003492	-0.000000002478	-0.000000000159	-0.000000002637
838.775510204082	0.000000001842	0.000010892636	0.000001681720	0.000018318280	0.000018316468	0.000010880949	0.000000000000	0.000000000000	-0.000000001849	-0.000000000119	-0.000000001968	-0.000000001390	-0.000000000090	-0.000000001480
840.816326530612	0.000000000946	0.000010893418	0.000001681606	0.000018318394	0.000018317385	0.000010886876	0.000000000000	0.000000000000	-0.000000001034	-0.000000000067	-0.000000001100	-0.000000000774	-0.000000000050	-0.000000000824
842.857142857143	0.000000000486	0.000010893820	0.000001681547	0.000018318453	0.000018317894	0.000010890182	0.000000000000	0.000000000000	-0.000000000574	-0.000000000037	-0.000000000611	-0.000000000429	-0.000000000028	-0.000000000456
844.897959183673	0.000000000250	0.000010894026	0.000001681517	0.000018318483	0.000018318175	0.000010892015	0.000000000000	0.000000000000	-0.000000000317	-0.000000000021	-0.000000000338	-0.000000000236	-0.000000000015	-0.000000000251
846.938775510204	0.000000000128	0.000010894132	0.000001681502	0.000018318498	0.000018318329	0.000010893026	0.000000000000	0.000000000000	-0.000000000174	-0.000000000011	-0.000000000185	-0.000000000129	-0.000000000008	-0.000000000138
848.979591836735	0.000000000066	0.000010894187	0.000001681494	0.000018318506	0.000018318414	0.000010893581	0.000000000000	0.000000000000	-0.000000000095	-0.000000000006	-0.000000000102	-0.000000000071	-0.000000000005	-0.000000000075
851.020408163265	0.000000000034	0.000010894215	0.000001681490	0.000018318510	0.000018318460	0.000010893884	0.000000000000	0.000000000000	-0.000000000052	-0.000000000003	-0.000000000055	-0.000000000038	-0.000000000003	-0.000000000041
853.061224489796	0.000000000017	0.000010894229	0.000001681488	0.000018318512	0.000018318485	0.000010894049	0.000000000000	0.000000000000	-0.000000000028	-0.000000000002	-0.000000000030	-0.000000000021	-0.000000000001	-0.000000000022
855.102040816327	0.000000000009	0.000010894236	0.000001681487	0.000018318513	0.000018318499	0.000010894139	0.000000000000	0.000000000000	-0.000000000015	-0.000000000001	-0.000000000016	-0.000000000011	-0.000000000001	-0.000000000012
857.142857142857	0.000000000005	0.000010894240	0.000001681486	0.000018318514	0.000018318506	0.000010894188	0.000000000000	0.000000000000	-0.000000000008	-0.000000000001	-0.000000000009	-0.000000000006	-0.000000000000	-0.000000000006
859.183673469388	0.000000000002	0.000010894242	0.000001681486	0.000018318514	0.000018318510	0.000010894214	0.000000000000	0.000000000000	-0.000000000004	-0.000000000000	-0.000000000005	-0.000000000003	-0.000000000000	-0.000000000003
861.224489795918	0.000000000001	0.000010894243	0.000001681486	0.000018318514	0.000018318512	0.000010894228	0.000000000000	0.000000000000	-0.000000000002	-0.000000000000	-0.000000000003	-0.000000000002	-0.000000000000	-0.000000000002
863.265306122449	0.000000000001	0.000010894244	0.000001681486	0.000018318514	0.000018318513	0.000010894235	0.000000000000	0.000000000000	-0.000000000001	-0.000000000000	-0.000000000001	-0.000000000001	-0.000000000000	-0.000000000001
865.306122448980	0.000000000000	0.000010894244	0.000001681486	0.000018318514	0.000018318514	0.000010894239	0.000000000000	0.000000000000	-0.000000000001	-0.000000000000	-0.000000000001	-0.000000000001	-0.000000000000	-0.000000000001
867.346938775510	0.000000000000	0.000010894244	0.000001681486	0.000018318514	0.000018318514	0.000010894242	0.000000000000	0.000000000000	-0.000000000000	-0.000000000000	-0.000000000000	-0.000000000000	-0.000000000000	-0.000000000000
869.387755102041	0.000000000000	0.000010894244	0.000001681486	0.000018318514	0.000018318514	0.000010894243	0.000000000000	0.000000000000	-0.000000000000	-0.000000000000	-0.000000000000	-0.000000000000	-0.000000000000	-0.000000000000
871.428571428571	0.000000000000	0.000010894244	0.000001681486	0.000018318514	0.000018318514	0.000010894243	0.000000000000	0.000000000000	-0.000000000000	-0.000000000000	-0.000000000000	-0.000000000000	-0.000000000000	-0.000000000000
873.469387755102	0.000000000000	0.000010894244	0.000001681486	0.000018318514	0.000018318514	0.000010894244	0.000000000000	0.000000000000	-0.000000000000	-0.000000000000	-0.000000000000	-0.000000000000	-0.000000000000	-0.000000000000
875.510204081633	0.000000000000	0.000010894244	0.000001681486	0.000018318514	0.000018318514	0.000010894244	0.000000000000	0.000000000000	-0.000000000000	-0.000000000000	-0.000000000000	-0.000000000000	-0.000000000000	-0.000000000000
877.551020408163	0.000000000000	0.000010894244	0.000001681486	0.000018318514	0.000018318514	0.000010894244	0.000000000000	0.000000000000	-0.000000000000	-0.000000000000	-0.000000000000	-0.000000000000	-0.000000000000	-0.000000000000
879.591836734694	0.000000000000	0.000010894244	0.000001681486	0.000018318514	0.000018318514	0.000010894244	0.000000000000	0.000000000000	-0.000000000000	-0.000000000000	-0.000000000000	-0.000000000000	-0.000000000000	-0.000000000000
881.632653061224	0.000000000000	0.000010894244	0.000001681486	0.000018318514	0.000018318514	0.000010894244	0.000000000000	0.000000000000	-0.000000000000	-0.000000000000	-0.000000000000	-0.000000000000	-0.000000000000	-0.000000000000
883.673469387755	0.000000000000	0.000010894244	0.000001681486	0.000018318514	0.000018318514	0.000010894244	0.000000000000	0.000000000000	-0.000000000000	-0.000000000000	-0.000000000000	-0.000000000000	-0.000000000000	-0.000000000000
885.714285714286	0.000000000000	0.000010894244	0.000001681486	0.000018318514	0.000018318514	0.000010894244	0.000000000000	0.000000000000	-0.000000000000	-0.000000000000	-0.000000000000	-0.000000000000	-0.000000000000	-0.000000000000
887.755102040816	0.000000000000	0.000010894244	0.000001681486	0.000018318514	0.000018318514	0.000010894244	0.000000000000	0.000000000000	-0.000000000000	-0.000000000000	-0.000000000000	-0.000000000000	-0.000000000000	-0.000000000000
889.795918367347	0.000000000000	0.000010894244	0.000001681486	0.000018318514	0.000018318514	0.000010894244	0.000000000000	0.000000000000	-0.000000000000	-0.000000000000	-0.000000000000	-0.000000000000	-0.000000000000	-0.000000000000
891.836734693878	0.000000000000	0.000010894244	0.000001681486	0.000018318514	0.000018318514	0.000010894244	0.000000000000	0.000000000000	-0.000000000000	-0.000000000000	-0.000000000000	-0.000000000000	-0.000000000000	-0.000000000000
893.877551020408	0.000000000000	0.000010894244	0.000001681486	0.000018318514	0.000018318514	0.000010894244	0.000000000000	0.000000000000	-0.000000000000	-0.000000000000	-0.000000000000	-0.000000000000	-0.000000000000	-0.000000000000
895.918367346939	0.000000000000	0.000010894244	0.000001681486	0.000018318514	0.000018318514	0.000010894244	0.000000000000	0.000000000000	-0.000000000000	-0.000000000000	-0.000000000000	-0.000000000000	-0.000000000000	-0.000000000000
897.959183673469	0.000000000000	0.000010894244	0.000001681486	0.000018318514	0.000018318514	0.000010894244	0.000000000000	0.000000000000	-0.000000000000	-0.000000000000	-0.000000000000	-0.000000000000	-0.000000000000	-0.000000000000
900.000000000000	0.000000000000	0.000010894244	0.000001681486	0.000018318514	0.000018318514	0.000010894244	0.000000000000	0.000000000000	-0.000000000000	-0.000000000000	-0.000000000000	-0.000000000000	-0.000000000000	-0.000000000000
902.040816326531	0.000000000000	0.000010894244	0.000001681486	0.000018318514	0.000018318514	0.000010894244	0.000000000000	0.000000000000	-0.000000000000	-0.000000000000	-0.000000000000	-0.000000000000	-0.000000000000	-0.000000000000
904.081632653061	0.000000000000	0.000010894244	0.000001681486	0.000018318514	0.000018318514	0.000010894244	0.000000000000	0.000000000000	-0.000000000000	-0.000000000000	-0.000000000000	-0.000000000000	-0.000000000000	-0.000000000000
906.122448979592	0.000000000000	0.000010894244	0.000001681486	0.000018318514	0.000018318514	0.000010894244	0.000000000000	0.000000000000	-0.000000000000	-0.000000000000	-0.000000000000	-0.000000000000	-0.000000000000	-0.000000000000
908.163265306123	0.000000000000	0.000010894244	0.000001681486	0.000018318514	0.000018318514	0.000010894244	0.000000000000	0.000000000000	-0.000000000000	-0.000000000000	-0.000000000000	-0.000000000000	-0.000000000000	-0.000000000000
910.204081632653	0.000000000000	0.000010894244	0.000001681486	0.000018318514	0.000018318514	0.000010894244	0.000000000000	0.000000000000	-0.000000000000	-0.000000000000	-0.000000000000	-0.000000000000	-0.000000000000	-0.000000000000
912.244897959184	0.000000000000	0.000010894244	0.000001681486	0.000018318514	0.000018318514	0.000010894244	0.000000000000	0.000000000000	-0.000000000000	-0.000000000000	-0.000000000000	-0.000000000000	-0.000000000000	-0.000000000000
914.285714285714	0.000000000000	0.000010894244	0.000001681486	0.000018318514	0.000018318514	0.000010894244	0.000000000000	0.000000000000	-0.000000000000	-0.000000000000	-0.000000000000	-0.000000000000	-0.000000000000	-0.000000000000
916.326530612245	0.000000000000	0.000010894244	0.000001681486	0.000018318514	0.000018318514	0.000010894244	0.000000000000	0.000000000000	-0.000000000000	-0.000000000000	-0.000000000000	-0.000000000000	-0.000000000000	-0.000000000000
918.367346938776	0.000000000000	0.000010894244	0.000001681486	0.000018318514	0.000018318514	0.000010894244	0.000000000000	0.000000000000	-0.000000000000	-0.000000000000	-0.000000000000	-0.000000000000	-0.000000000000	-0.000000000000
920.408163265306	0.000001512565	0.000012190681	0.000001520275	0.000018479725	0.000018367329	0.000011289925	0.000002970213	0.000000297021	-0.000000055014	-0.000000004459	-0.000000059473	-0.000000086170	-0.000000006906	-0.000000093076
922.448979591837	0.000000769746	0.000012858204	0.000001444978	0.000018555022	0.000018445728	0.000011935240	0.000000000000	0.000000000000	-0.000000088356	-0.000000007273	-0.000000095629	-0.000000083792	-0.000000007076	-0.000000090868
924.489795918367	0.000000391725	0.000013200497	0.000001409250	0.000018590750	0.000018510345	0.000012492654	0.000000000000	0.000000000000	-0.000000072823	-0.000000006282	-0.000000079105	-0.000000061643	-0.000000005427	-0.000000067070
926.530612244898	0.000000199344	0.000013375318	0.000001391690	0.000018608310	0.000018555195	0.000012893486	0.000000000000	0.000000000000	-0.000000050545	-0.000000004517	-0.000000055062	-0.000000040721	-0.000000003694	-0.000000044416
928.571428571429	0.000000101443	0.000013464438	0.000001382910	0.000018617090	0.000018583957	0.000013157245	0.000000000000	0.000000000000	-0.000000032415	-0.000000002973	-0.000000035388	-0.000000025402	-0.000000002355	-0.000000027757
930.612244897959	0.000000051623	0.000013509829	0.000001378481	0.000018621519	0.000018601578	0.000013321928	0.000000000000	0.000000000000	-0.000000019859	-0.000000001856	-0.000000021715	-0.000000015288	-0.000000001441	-0.000000016728
932.653061224490	0.000000026270	0.000013532938	0.000001376237	0.000018623763	0.000018612055	0.000013421243	0.000000000000	0.000000000000	-0.000000011807	-0.000000001119	-0.000000012926	-0.000000008976	-0.000000000856	-0.000000009832
934.693877551020	0.000000013369	0.000013544701	0.000001375098	0.000018624902	0.000018618151	0.000013479679	0.000000000000	0.000000000000	-0.000000006871	-0.000000000659	-0.000000007530	-0.000000005175	-0.000000000499	-0.000000005674
936.734693877551	0.000000006867	0.000013550629	0.000001374525	0.000018625475	0.000018621612	0.000013513143	0.000000000000	0.000000000000	-0.000000003901	-0.000000000377	-0.000000004278	-0.000000002961	-0.000000000287	-0.000000003249
938.775510204082	0.000000003527	0.000013553675	0.000001374231	0.000018625769	0.000018623582	0.000013532320	0.000000000000	0.000000000000	-0.000000002220	-0.000000000216	-0.000000002436	-0.000000001677	-0.000000000164	-0.000000001840
940.816326530612	0.000000001812	0.000013555239	0.000001374079	0.000018625921	0.000018624693	0.000013543191	0.000000000000	0.000000000000	-0.000000001252	-0.000000000123	-0.000000001374	-0.000000000941	-0.000000000092	-0.000000001034
942.857142857143	0.000000000931	0.000013556042	0.000001374002	0.000018625998	0.000018625314	0.000013549300	0.000000000000	0.000000000000	-0.000000000700	-0.000000000069	-0.000000000769	-0.000000000524	-0.000000000052	-0.000000000576
944.897959183673	0.000000000478	0.000013556455	0.000001373962	0.000018626038	0.000018625659	0.000013552707	0.000000000000	0.000000000000	-0.000000000389	-0.000000000038	-0.000000000427	-0.000000000290	-0.000000000029	-0.000000000319
946.938775510204	0.000000000246	0.000013556667	0.000001373941	0.000018626059	0.000018625850	0.000013554596	0.000000000000	0.000000000000	-0.000000000215	-0.000000000021	-0.000000000236	-0.000000000160	-0.000000000016	-0.000000000176
948.979591836735	0.000000000126	0.000013556776	0.000001373931	0.000018626069	0.000018625955	0.000013555637	0.000000000000	0.000000000000	-0.000000000118	-0.000000000012	-0.000000000130	-0.000000000088	-0.000000000009	-0.000000000096
951.020408163265	0.000000000065	0.000013556832	0.000001373925	0.000018626075	0.000018626012	0.000013556208	0.000000000000	0.000000000000	-0.000000000065	-0.000000000006	-0.000000000071	-0.000000000048	-0.000000000005	-0.000000000053
953.061224489796	0.000000000033	0.000013556861	0.000001373923	0.000018626077	0.000018626043	0.000013556521	0.000000000000	0.000000000000	-0.000000000035	-0.000000000004	-0.000000000039	-0.000000000026	-0.000000000003	-0.000000000029
955.102040816327	0.000000000017	0.000013556876	0.000001373921	0.000018626079	0.000018626060	0.000013556691	0.000000000000	0.000000000000	-0.000000000019	-0.000000000002	-0.000000000021	-0.000000000014	-0.000000000001	-0.000000000016
957.142857142857	0.000000000009	0.000013556883	0.000001373921	0.000018626079	0.000018626070	0.000013556783	0.000000000000	0.000000000000	-0.000000000010	-0.000000000001	-0.000000000011	-0.000000000008	-0.000000000001	-0.000000000008
959.183673469388	0.000000000005	0.000013556887	0.000001373920	0.000018626080	0.000018626074	0.000013556833	0.000000000000	0.000000000000	-0.000000000006	-0.000000000001	-0.000000000006	-0.000000000004	-0.000000000000	-0.000000000005
961.224489795918	0.000000000002	0.000013556889	0.000001373920	0.000018626080	0.000018626077	0.000013556860	0.000000000000	0.000000000000	-0.000000000003	-0.000000000000	-0.000000000003	-0.000000000002	-0.000000000000	-0.000000000002
963.265306122449	0.000000000001	0.000013556890	0.000001373920	0.000018626080	0.000018626079	0.000013556874	0.000000000000	0.000000000000	-0.000000000002	-0.000000000000	-0.000000000002	-0.000000000001	-0.000000000000	-0.000000000001
965.306122448980	0.000000000001	0.000013556891	0.000001373920	0.000018626080	0.000018626079	0.000013556882	0.000000000000	0.000000000000	-0.000000000001	-0.000000000000	-0.000000000001	-0.000000000001	-0.000000000000	-0.000000000001
967.346938775510	0.000000000000	0.000013556891	0.000001373920	0.000018626080	0.000018626080	0.000013556886	0.000000000000	0.000000000000	-0.000000000000	-0.000000000000	-0.000000000001	-0.000000000000	-0.000000000000	-0.000000000000
969.387755102041	0.000000000000	0.000013556891	0.000001373920	0.000018626080	0.000018626080	0.000013556889	0.000000000000	0.000000000000	-0.000000000000	-0.000000000000	-0.000000000000	-0.000000000000	-0.000000000000	-0.000000000000
971.428571428571	0.000000000000	0.000013556891	0.000001373920	0.000018626080	0.000018626080	0.000013556890	0.000000000000	0.000000000000	-0.000000000000	-0.000000000000	-0.000000000000	-0.000000000000	-0.000000000000	-0.000000000000
973.469387755102	0.000000000000	0.000013556891	0.000001373920	0.000018626080	0.000018626080	0.000013556890	0.000000000000	0.000000000000	-0.000000000000	-0.000000000000	-0.000000000000	-0.000000000000	-0.000000000000	-0.000000000000
975.510204081633	0.000000000000	0.000013556891	0.000001373920	0.000018626080	0.000018626080	0.000013556891	0.000000000000	0.000000000000	-0.000000000000	-0.000000000000	-0.000000000000	-0.000000000000	-0.000000000000	-0.000000000000
977.551020408163	0.000000000000	0.000013556891	0.000001373920	0.000018626080	0.000018626080	0.000013556891	0.000000000000	0.000000000000	-0.000000000000	-0.000000000000	-0.000000000000	-0.000000000000	-0.000000000000	-0.000000000000
979.591836734694	0.000000000000	0.000013556891	0.000001373920	0.000018626080	0.000018626080	0.000013556891	0.000000000000	0.000000000000	-0.000000000000	-0.000000000000	-0.000000000000	-0.000000000000	-0.000000000000	-0.000000000000
981.632653061224	0.000000000000	0.000013556891	0.000001373920	0.000018626080	0.000018626080	0.000013556891	0.000000000000	0.000000000000	-0.000000000000	-0.000000000000	-0.000000000000	-0.000000000000	-0.000000000000	-0.000000000000
983.673469387755	0.000000000000	0.000013556891	0.000001373920	0.000018626080	0.000018626080	0.000013556891	0.000000000000	0.000000000000	-0.000000000000	-0.000000000000	-0.000000000000	-0.000000000000	-0.000000000000	-0.000000000000
985.714285714286	0.000000000000	0.000013556891	0.000001373920	0.000018626080	0.000018626080	0.000013556891	0.000000000000	0.000000000000	-0.000000000000	-0.000000000000	-0.000000000000	-0.000000000000	-0.000000000000	-0.000000000000
987.755102040816	0.000000000000	0.000013556891	0.000001373920	0.000018626080	0.000018626080	0.000013556891	0.000000000000	0.000000000000	-0.000000000000	-0.000000000000	-0.000000000000	-0.000000000000	-0.000000000000	-0.000000000000
989.795918367347	0.000000000000	0.000013556891	0.000001373920	0.000018626080	0.000018626080	0.000013556891	0.000000000000	0.000000000000	-0.000000000000	-0.000000000000	-0.000000000000	-0.000000000000	-0.000000000000	-0.000000000000
991.836734693878	0.000000000000	0.000013556891	0.000001373920	0.000018626080	0.000018626080	0.000013556891	0.000000000000	0.000000000000	-0.000000000000	-0.000000000000	-0.000000000000	-0.000000000000	-0.000000000000	-0.000000000000
993.877551020408	0.000000000000	0.000013556891	0.000001373920	0.000018626080	0.000018626080	0.000013556891	0.000000000000	0.000000000000	-0.000000000000	-0.000000000000	-0.000000000000	-0.000000000000	-0.000000000000	-0.000000000000
995.918367346939	0.000000000000	0.000013556891	0.000001373920	0.000018626080	0.000018626080	0.000013556891	0.000000000000	0.000000000000	-0.000000000000	-0.000000000000	-0.000000000000	-0.000000000000	-0.000000000000	-0.000000000000
997.959183673469	0.000000000000	0.000013556891	0.000001373920	0.000018626080	0.000018626080	0.000013556891	0.000000000000	0.000000000000	-0.000000000000	-0.000000000000	-0.000000000000	-0.000000000000	-0.000000000000	-0.000000000000
1000.000000000000	0.000000000000	0.000013556891	0.000001373920	0.000018626080	0.000018626080	0.000013556891	0.000000000000	0.000000000000	-0.000000000000	-0.000000000000	-0.000000000000	-0.000000000000	-0.000000000000	-0.000000000000
1002.040816326531	0.000000000000	0.000013556891	0.000001373920	0.000018626080	0.000018626080	0.000013556891	0.000000000000	0.000000000000	-0.000000000000	-0.000000000000	-0.000000000000	-0.000000000000	-0.000000000000	-0.000000000000
1004.081632653061	0.000000000000	0.000013556891	0.000001373920	0.000018626080	0.000018626080	0.000013556891	0.000000000000	0.000000000000	-0.000000000000	-0.000000000000	-0.000000000000	-0.000000000000	-0.000000000000	-0.000000000000
1006.122448979592	0.000000000000	0.000013556891	0.000001373920	0.000018626080	0.000018626080	0.000013556891	0.000000000000	0.000000000000	-0.000000000000	-0.000000000000	-0.000000000000	-0.000000000000	-0.000000000000	-0.000000000000
1008.163265306123	0.000000000000	0.000013556891	0.000001373920	0.000018626080	0.000018626080	0.000013556891	0.000000000000	0.000000000000	-0.000000000000	-0.000000000000	-0.000000000000	-0.000000000000	-0.000000000000	-0.000000000000
1010.204081632653	0.000000000000	0.000013556891	0.000001373920	0.000018626080	0.000018626080	0.000013556891	0.000000000000	0.000000000000	-0.000000000000	-0.000000000000	-0.000000000000	-0.000000000000	-0.000000000000	-0.000000000000
1012.244897959184	0.000000000000	0.000013556891	0.000001373920	0.000018626080	0.000018626080	0.000013556891	0.000000000000	0.000000000000	-0.000000000000	-0.000000000000	-0.000000000000	-0.000000000000	-0.000000000000	-0.000000000000
1014.285714285714	0.000000000000	0.000013556891	0.000001373920	0.000018626080	0.000018626080	0.000013556891	0.000000000000	0.000000000000	-0.000000000000	-0.000000000000	-0.000000000000	-0.000000000000	-0.000000000000	-0.000000000000
1016.326530612245	0.000000000000	0.000013556891	0.000001373920	0.000018626080	0.000018626080	0.000013556891	0.000000000000	0.000000000000	-0.000000000000	-0.000000000000	-0.000000000000	-0.000000000000	-0.000000000000	-0.000000000000
1018.367346938776	0.000000000000	0.000013556891	0.000001373920	0.000018626080	0.000018626080	0.000013556891	0.000000000000	0.000000000000	-0.000000000000	-0.000000000000	-0.000000000000	-0.000000000000	-0.000000000000	-0.000000000000
1020.408163265306	0.000000000000	0.000013556891	0.000001373920	0.000018626080	0.000018626080	0.000013556891	0.000000000000	0.000000000000	-0.000000000000	-0.000000000000	-0.000000000000	-0.000000000000	-0.000000000000	-0.000000000000
1022.448979591837	0.000001486472	0.000014877082	0.000001262025	0.000018737975	0.000018660025	0.000013959793	0.000002918557	0.000000291856	-0.000000038256	-0.000000004541	-0.000000042797	-0.000000059761	-0.000000007033	-0.000000066794
1024.489795918367	0.000000756467	0.000015554267	0.000001209205	0.000018790795	0.000018714556	0.000014616278	0.000000000000	0.000000000000	-0.000000061456	-0.000000007399	-0.000000068855	-0.000000058449	-0.000000007191	-0.000000065641
1026.530612244898	0.000000384956	0.000015900477	0.000001183905	0.000018816095	0.000018759740	0.000015182286	0.000000000000	0.000000000000	-0.000000050922	-0.000000006379	-0.000000057301	-0.000000043206	-0.000000005506	-0.000000048712
1028.571428571429	0.000000195899	0.000016077042	0.000001171413	0.000018828587	0.000018791229	0.000015588737	0.000000000000	0.000000000000	-0.000000035489	-0.000000004581	-0.000000040069	-0.000000028641	-0.000000003744	-0.000000032385
1030.612244897959	0.000000099691	0.000016166990	0.000001165152	0.000018834848	0.000018811485	0.000015855929	0.000000000000	0.000000000000	-0.000000022828	-0.000000003011	-0.000000025839	-0.000000017912	-0.000000002385	-0.000000020297
1032.653061224490	0.000000050731	0.000016212787	0.000001161990	0.000018838010	0.000018823922	0.000016022635	0.000000000000	0.000000000000	-0.000000014017	-0.000000001879	-0.000000015896	-0.000000010801	-0.000000001458	-0.000000012259
1034.693877551020	0.000000025816	0.000016236099	0.000001160387	0.000018839613	0.000018831329	0.000016123118	0.000000000000	0.000000000000	-0.000000008348	-0.000000001132	-0.000000009480	-0.000000006351	-0.000000000866	-0.000000007217
1036.734693877551	0.000000013138	0.000016247964	0.000001159573	0.000018840427	0.000018835645	0.000016182216	0.000000000000	0.000000000000	-0.000000004864	-0.000000000666	-0.000000005530	-0.000000003666	-0.000000000504	-0.000000004170
1038.775510204082	0.000000006748	0.000016253944	0.000001159164	0.000018840836	0.000018838098	0.000016216049	0.000000000000	0.000000000000	-0.000000002764	-0.000000000381	-0.000000003146	-0.000000002100	-0.000000000291	-0.000000002390
1040.816326530612	0.000000003466	0.000016257015	0.000001158953	0.000018841047	0.000018839495	0.000016235433	0.000000000000	0.000000000000	-0.000000001575	-0.000000000218	-0.000000001793	-0.000000001190	-0.000000000165	-0.000000001355
1042.857142857143	0.000000001781	0.000016258593	0.000001158845	0.000018841155	0.000018840283	0.000016246419	0.000000000000	0.000000000000	-0.000000000888	-0.000000000124	-0.000000001012	-0.000000000668	-0.000000000093	-0.000000000762
1044.897959183673	0.000000000915	0.000016259404	0.000001158790	0.000018841210	0.000018840724	0.000016252592	0.000000000000	0.000000000000	-0.000000000497	-0.000000000070	-0.000000000567	-0.000000000373	-0.000000000052	-0.000000000425
1046.938775510204	0.000000000470	0.000016259820	0.000001158761	0.000018841239	0.000018840970	0.000016256034	0.000000000000	0.000000000000	-0.000000000276	-0.000000000039	-0.000000000315	-0.000000000206	-0.000000000029	-0.000000000235
1048.979591836735	0.000000000241	0.000016260034	0.000001158747	0.000018841253	0.000018841105	0.000016257942	0.000000000000	0.000000000000	-0.000000000153	-0.000000000022	-0.000000000174	-0.000000000114	-0.000000000016	-0.000000000130
1051.020408163265	0.000000000124	0.000016260144	0.000001158739	0.000018841261	0.000018841180	0.000016258993	0.000000000000	0.000000000000	-0.000000000084	-0.000000000012	-0.000000000096	-0.000000000062	-0.000000000009	-0.000000000071
1053.061224489796	0.000000000064	0.000016260200	0.000001158735	0.000018841265	0.000018841220	0.000016259570	0.000000000000	0.000000000000	-0.000000000046	-0.000000000007	-0.000000000052	-0.000000000034	-0.000000000005	-0.000000000039
1055.102040816327	0.000000000033	0.000016260229	0.000001158733	0.000018841267	0.000018841243	0.000016259885	0.000000000000	0.000000000000	-0.000000000025	-0.000000000004	-0.000000000029	-0.000000000019	-0.000000000003	-0.000000000021
1057.142857142857	0.000000000017	0.000016260244	0.000001158732	0.000018841268	0.000018841255	0.000016260057	0.000000000000	0.000000000000	-0.000000000014	-0.000000000002	-0.000000000016	-0.000000000010	-0.000000000001	-0.000000000012
1059.183673469388	0.000000000009	0.000016260252	0.000001158732	0.000018841268	0.000018841261	0.000016260150	0.000000000000	0.000000000000	-0.000000000007	-0.000000000001	-0.000000000008	-0.000000000005	-0.000000000001	-0.000000000006
1061.224489795918	0.000000000004	0.000016260255	0.000001158731	0.000018841269	0.000018841265	0.000016260201	0.000000000000	0.000000000000	-0.000000000004	-0.000000000001	-0.000000000005	-0.000000000003	-0.000000000000	-0.000000000003
1063.265306122449	0.000000000002	0.000016260257	0.000001158731	0.000018841269	0.000018841267	0.000016260228	0.000000000000	0.000000000000	-0.000000000002	-0.000000000000	-0.000000000002	-0.000000000002	-0.000000000000	-0.000000000002
1065.306122448980	0.000000000001	0.000016260259	0.000001158731	0.000018841269	0.000018841268	0.000016260243	0.000000000000	0.000000000000	-0.000000000001	-0.000000000000	-0.000000000001	-0.000000000001	-0.000000000000	-0.000000000001
1067.346938775510	0.000000000001	0.000016260259	0.000001158731	0.000018841269	0.000018841268	0.000016260251	0.000000000000	0.000000000000	-0.000000000001	-0.000000000000	-0.000000000001	-0.000000000000	-0.000000000000	-0.000000000001
1069.387755102041	0.000000000000	0.000016260259	0.000001158731	0.000018841269	0.000018841269	0.000016260255	0.000000000000	0.000000000000	-0.000000000000	-0.000000000000	-0.000000000000	-0.000000000000	-0.000000000000	-0.000000000000
1071.428571428572	0.000000000000	0.000016260259	0.000001158731	0.000018841269	0.000018841269	0.000016260257	0.000000000000	0.000000000000	-0.000000000000	-0.000000000000	-0.000000000000	-0.000000000000	-0.000000000000	-0.000000000000
1073.469387755102	0.000000000000	0.000016260260	0.000001158731	0.000018841269	0.000018841269	0.000016260258	0.000000000000	0.000000000000	-0.000000000000	-0.000000000000	-0.000000000000	-0.000000000000	-0.000000000000	-0.000000000000
1075.510204081633	0.000000000000	0.000016260260	0.000001158731	0.000018841269	0.000018841269	0.000016260259	0.000000000000	0.000000000000	-0.000000000000	-0.000000000000	-0.000000000000	-0.000000000000	-0.000000000000	-0.000000000000
1077.551020408163	0.000000000000	0.000016260260	0.000001158731	0.000018841269	0.000018841269	0.000016260259	0.000000000000	0.000000000000	-0.000000000000	-0.000000000000	-0.000000000000	-0.000000000000	-0.000000000000	-0.000000000000
1079.591836734694	0.000000000000	0.000016260260	0.000001158731	0.000018841269	0.000018841269	0.000016260259	0.000000000000	0.000000000000	-0.000000000000	-0.000000000000	-0.000000000000	-0.000000000000	-0.000000000000	-0.000000000000
1081.632653061225	0.000000000000	0.000016260260	0.000001158731	0.000018841269	0.000018841269	0.000016260259	0.000000000000	0.000000000000	-0.000000000000	-0.000000000000	-0.000000000000	-0.000000000000	-0.000000000000	-0.000000000000
1083.673469387755	0.000000000000	0.000016260260	0.000001158731	0.000018841269	0.000018841269	0.000016260260	0.000000000000	0.000000000000	-0.000000000000	-0.000000000000	-0.000000000000	-0.000000000000	-0.000000000000	-0.000000000000
1085.714285714286	0.000000000000	0.000016260260	0.000001158731	0.000018841269	0.000018841269	0.000016260260	0.000000000000	0.000000000000	-0.000000000000	-0.000000000000	-0.000000000000	-0.000000000000	-0.000000000000	-0.000000000000
1087.755102040816	0.000000000000	0.000016260260	0.000001158731	0.000018841269	0.000018841269	0.000016260260	0.000000000000	0.000000000000	-0.000000000000	-0.000000000000	-0.000000000000	-0.000000000000	-0.000000000000	-0.000000000000
1089.795918367347	0.000000000000	0.000016260260	0.000001158731	0.000018841269	0.000018841269	0.000016260260	0.000000000000	0.000000000000	-0.000000000000	-0.000000000000	-0.000000000000	-0.000000000000	-0.000000000000	-0.000000000000
1091.836734693878	0.000000000000	0.000016260260	0.000001158731	0.000018841269	0.000018841269	0.000016260260	0.000000000000	0.000000000000	-0.000000000000	-0.000000000000	-0.000000000000	-0.000000000000	-0.000000000000	-0.000000000000
1093.877551020408	0.000000000000	0.000016260260	0.000001158731	0.000018841269	0.000018841269	0.000016260260	0.000000000000	0.000000000000	-0.000000000000	-0.000000000000	-0.000000000000	-0.000000000000	-0.000000000000	-0.000000000000
1095.918367346939	0.000000000000	0.000016260260	0.000001158731	0.000018841269	0.000018841269	0.000016260260	0.000000000000	0.000000000000	-0.000000000000	-0.000000000000	-0.000000000000	-0.000000000000	-0.000000000000	-0.000000000000
1097.959183673469	0.000000000000	0.000016260260	0.000001158731	0.000018841269	0.000018841269	0.000016260260	0.000000000000	0.000000000000	-0.000000000000	-0.000000000000	-0.000000000000	-0.000000000000	-0.000000000000	-0.000000000000
1100.000000000000	0.000000000000	0.000016260260	0.000001158731	0.000018841269	0.000018841269	0.000016260260	0.000000000000	0.000000000000	-0.000000000000	-0.000000000000	-0.000000000000	-0.000000000000	-0.000000000000	-0.000000000000
1102.040816326531	0.000000000000	0.000016260260	0.000001158731	0.000018841269	0.000018841269	0.000016260260	0.000000000000	0.000000000000	-0.000000000000	-0.000000000000	-0.000000000000	-0.000000000000	-0.000000000000	-0.000000000000
1104.081632653061	0.000000000000	0.000016260260	0.000001158731	0.000018841269	0.000018841269	0.000016260260	0.000000000000	0.000000000000	-0.000000000000	-0.000000000000	-0.000000000000	-0.000000000000	-0.000000000000	-0.000000000000
1106.122448979592	0.000000000000	0.000016260260	0.000001158731	0.000018841269	0.000018841269	0.000016260260	0.000000000000	0.000000000000	-0.000000000000	-0.000000000000	-0.000000000000	-0.000000000000	-0.000000000000	-0.000000000000
1108.163265306122	0.000000000000	0.000016260260	0.000001158731	0.000018841269	0.000018841269	0.000016260260	0.000000000000	0.000000000000	-0.000000000000	-0.000000000000	-0.000000000000	-0.000000000000	-0.000000000000	-0.000000000000
1110.204081632653	0.000000000000	0.000016260260	0.000001158731	0.000018841269	0.000018841269	0.000016260260	0.000000000000	0.000000000000	-0.000000000000	-0.000000000000	-0.000000000000	-0.000000000000	-0.000000000000	-0.000000000000
1112.244897959184	0.000000000000	0.000016260260	0.000001158731	0.000018841269	0.000018841269	0.000016260260	0.000000000000	0.000000000000	-0.000000000000	-0.000000000000	-0.000000000000	-0.000000000000	-0.000000000000	-0.000000000000
1114.285714285714	0.000000000000	0.000016260260	0.000001158731	0.000018841269	0.000018841269	0.000016260260	0.000000000000	0.000000000000	-0.000000000000	-0.000000000000	-0.000000000000	-0.000000000000	-0.000000000000	-0.000000000000
1116.326530612245	0.000000000000	0.000016260260	0.000001158731	0.000018841269	0.000018841269	0.000016260260	0.000000000000	0.000000000000	-0.000000000000	-0.000000000000	-0.000000000000	-0.000000000000	-0.000000000000	-0.000000000000
1118.367346938775	0.000000000000	0.000016260260	0.000001158731	0.000018841269	0.000018841269	0.000016260260	0.000000000000	0.000000000000	-0.000000000000	-0.000000000000	-0.000000000000	-0.000000000000	-0.000000000000	-0.000000000000
1120.408163265306	0.000000000000	0.000016260260	0.000001158731	0.000018841269	0.000018841269	0.000016260260	0.000000000000	0.000000000000	-0.000000000000	-0.000000000000	-0.000000000000	-0.000000000000	-0.000000000000	-0.000000000000
1122.448979591837	0.000000000000	0.000016260260	0.000001158731	0.000018841269	0.000018841269	0.000016260260	0.000000000000	0.000000000000	-0.000000000000	-0.000000000000	-0.000000000000	-0.000000000000	-0.000000000000	-0.000000000000
1124.489795918367	0.000001460819	0.000017586047	0.000001077538	0.000018922462	0.000018865930	0.000016664920	0.000002867800	0.000000286780	-0.000000027793	-0.000000004561	-0.000000032354	-0.000000043341	-0.000000007062	-0.000000050403
1126.530612244898	0.000000743412	0.000018264751	0.000001038835	0.000018961165	0.000018905584	0.000017323812	0.000000000000	0.000000000000	-0.000000044690	-0.000000007426	-0.000000052115	-0.000000042612	-0.000000007214	-0.000000049826
1128.571428571429	0.000000378313	0.000018611165	0.000001020150	0.000018979850	0.000018938594	0.000017891346	0.000000000000	0.000000000000	-0.000000037203	-0.000000006396	-0.000000043599	-0.000000031629	-0.000000005519	-0.000000037148
1130.612244897959	0.000000192519	0.000018787699	0.000001010889	0.000018989111	0.000018961681	0.000018298590	0.000000000000	0.000000000000	-0.000000026019	-0.000000004590	-0.000000030608	-0.000000021030	-0.000000003750	-0.000000024779
1132.653061224490	0.000000097970	0.000018877596	0.000001006238	0.000018993762	0.000018976569	0.000018566162	0.000000000000	0.000000000000	-0.000000016779	-0.000000003016	-0.000000019795	-0.000000013181	-0.000000002388	-0.000000015568
1134.693877551020	0.000000049856	0.000018923360	0.000001003887	0.000018996113	0.000018985729	0.000018733042	0.000000000000	0.000000000000	-0.000000010323	-0.000000001881	-0.000000012203	-0.000000007961	-0.000000001459	-0.000000009420
1136.734693877551	0.000000025371	0.000018946652	0.000001002695	0.000018997305	0.000018991191	0.000018833600	0.000000000000	0.000000000000	-0.000000006156	-0.000000001133	-0.000000007290	-0.000000004687	-0.000000000867	-0.000000005554
1138.775510204082	0.000000012911	0.000018958506	0.000001002089	0.000018997911	0.000018994378	0.000018892730	0.000000000000	0.000000000000	-0.000000003591	-0.000000000666	-0.000000004258	-0.000000002708	-0.000000000504	-0.000000003212
1140.816326530612	0.000000006632	0.000018964481	0.000001001785	0.000018998215	0.000018996191	0.000018926575	0.000000000000	0.000000000000	-0.000000002043	-0.000000000381	-0.000000002424	-0.000000001552	-0.000000000291	-0.000000001843
1142.857142857143	0.000000003407	0.000018967549	0.000001001628	0.000018998372	0.000018997224	0.000018945963	0.000000000000	0.000000000000	-0.000000001165	-0.000000000219	-0.000000001383	-0.000000000880	-0.000000000165	-0.000000001046
1144.897959183673	0.000000001750	0.000018969126	0.000001001548	0.000018998452	0.000018997807	0.000018956951	0.000000000000	0.000000000000	-0.000000000657	-0.000000000124	-0.000000000781	-0.000000000495	-0.000000000093	-0.000000000588
1146.938775510204	0.000000000899	0.000018969935	0.000001001506	0.000018998494	0.000018998134	0.000018963123	0.000000000000	0.000000000000	-0.000000000368	-0.000000000070	-0.000000000438	-0.000000000276	-0.000000000052	-0.000000000328
1148.979591836735	0.000000000462	0.000018970351	0.000001001485	0.000018998515	0.000018998316	0.000018966565	0.000000000000	0.000000000000	-0.000000000205	-0.000000000039	-0.000000000243	-0.000000000153	-0.000000000029	-0.000000000182
1151.020408163265	0.000000000237	0.000018970565	0.000001001474	0.000018998526	0.000018998416	0.000018968473	0.000000000000	0.000000000000	-0.000000000113	-0.000000000021	-0.000000000135	-0.000000000084	-0.000000000016	-0.000000000100
1153.061224489796	0.000000000122	0.000018970675	0.000001001469	0.000018998531	0.000018998471	0.000018969524	0.000000000000	0.000000000000	-0.000000000062	-0.000000000012	-0.000000000074	-0.000000000046	-0.000000000009	-0.000000000055
1155.102040816327	0.000000000063	0.000018970731	0.000001001466	0.000018998534	0.000018998501	0.000018970101	0.000000000000	0.000000000000	-0.000000000034	-0.000000000007	-0.000000000041	-0.000000000025	-0.000000000005	-0.000000000030
1157.142857142857	0.000000000032	0.000018970760	0.000001001464	0.000018998536	0.000018998518	0.000018970417	0.000000000000	0.000000000000	-0.000000000019	-0.000000000004	-0.000000000022	-0.000000000014	-0.000000000003	-0.000000000016
1159.183673469388	0.000000000017	0.000018970775	0.000001001463	0.000018998537	0.000018998527	0.000018970588	0.000000000000	0.000000000000	-0.000000000010	-0.000000000002	-0.000000000012	-0.000000000007	-0.000000000001	-0.000000000009
1161.224489795918	0.000000000008	0.000018970783	0.000001001463	0.000018998537	0.000018998532	0.000018970681	0.000000000000	0.000000000000	-0.000000000005	-0.000000000001	-0.000000000007	-0.000000000004	-0.000000000001	-0.000000000005
1163.265306122449	0.000000000004	0.000018970786	0.000001001463	0.000018998537	0.000018998534	0.000018970732	0.000000000000	0.000000000000	-0.000000000003	-0.000000000001	-0.000000000004	-0.000000000002	-0.000000000000	-0.000000000003
1165.306122448980	0.000000000002	0.000018970788	0.000001001463	0.000018998537	0.000018998536	0.000018970759	0.000000000000	0.000000000000	-0.000000000002	-0.000000000000	-0.000000000002	-0.000000000001	-0.000000000000	-0.000000000001
1167.346938775510	0.000000000001	0.000018970789	0.000001001463	0.000018998537	0.000018998537	0.000018970774	0.000000000000	0.000000000000	-0.000000000001	-0.000000000000	-0.000000000001	-0.000000000001	-0.000000000000	-0.000000000001
1169.387755102041	0.000000000001	0.000018970790	0.000001001463	0.000018998537	0.000018998537	0.000018970782	0.000000000000	0.000000000000	-0.000000000000	-0.000000000000	-0.000000000001	-0.000000000000	-0.000000000000	-0.000000000000
1171.428571428572	0.000000000000	0.000018970790	0.000001001463	0.000018998537	0.000018998537	0.000018970786	0.000000000000	0.000000000000	-0.000000000000	-0.000000000000	-0.000000000000	-0.000000000000	-0.000000000000	-0.000000000000
1173.469387755102	0.000000000000	0.000018970790	0.000001001463	0.000018998537	0.000018998537	0.000018970788	0.000000000000	0.000000000000	-0.000000000000	-0.000000000000	-0.000000000000	-0.000000000000	-0.000000000000	-0.000000000000
1175.510204081633	0.000000000000	0.000018970791	0.000001001463	0.000018998537	0.000018998537	0.000018970789	0.000000000000	0.000000000000	-0.000000000000	-0.000000000000	-0.000000000000	-0.000000000000	-0.000000000000	-0.000000000000
1177.551020408163	0.000000000000	0.000018970791	0.000001001463	0.000018998537	0.000018998537	0.000018970790	0.000000000000	0.000000000000	-0.000000000000	-0.000000000000	-0.000000000000	-0.000000000000	-0.000000000000	-0.000000000000
1179.591836734694	0.000000000000	0.000018970791	0.000001001463	0.000018998537	0.000018998537	0.000018970790	0.000000000000	0.000000000000	-0.000000000000	-0.000000000000	-0.000000000000	-0.000000000000	-0.000000000000	-0.000000000000
1181.632653061225	0.000000000000	0.000018970791	0.000001001463	0.000018998537	0.000018998537	0.000018970790	0.000000000000	0.000000000000	-0.000000000000	-0.000000000000	-0.000000000000	-0.000000000000	-0.000000000000	-0.000000000000
1183.673469387755	0.000000000000	0.000018970791	0.000001001463	0.000018998537	0.000018998537	0.000018970790	0.000000000000	0.000000000000	-0.000000000000	-0.000000000000	-0.000000000000	-0.000000000000	-0.000000000000	-0.000000000000
1185.714285714286	0.000000000000	0.000018970791	0.000001001463	0.000018998537	0.000018998537	0.000018970791	0.000000000000	0.000000000000	-0.000000000000	-0.000000000000	-0.000000000000	-0.000000000000	-0.000000000000	-0.000000000000
1187.755102040816	0.000000000000	0.000018970791	0.000001001463	0.000018998537	0.000018998537	0.000018970791	0.000000000000	0.000000000000	-0.000000000000	-0.000000000000	-0.000000000000	-0.000000000000	-0.000000000000	-0.000000000000
1189.795918367347	0.000000000000	0.000018970791	0.000001001463	0.000018998537	0.000018998537	0.000018970791	0.000000000000	0.000000000000	-0.000000000000	-0.000000000000	-0.000000000000	-0.000000000000	-0.000000000000	-0.000000000000
1191.836734693878	0.000000000000	0.000018970791	0.000001001463	0.000018998537	0.000018998537	0.000018970791	0.000000000000	0.000000000000	-0.000000000000	-0.000000000000	-0.000000000000	-0.000000000000	-0.000000000000	-0.000000000000
1193.877551020408	0.000000000000	0.000018970791	0.000001001463	0.000018998537	0.000018998537	0.000018970791	0.000000000000	0.000000000000	-0.000000000000	-0.000000000000	-0.000000000000	-0.000000000000	-0.000000000000	-0.000000000000
1195.918367346939	0.000000000000	0.000018970791	0.000001001463	0.000018998537	0.000018998537	0.000018970791	0.000000000000	0.000000000000	-0.000000000000	-0.000000000000	-0.000000000000	-0.000000000000	-0.000000000000	-0.000000000000
1197.959183673469	0.000000000000	0.000018970791	0.000001001463	0.000018998537	0.000018998537	0.000018970791	0.000000000000	0.000000000000	-0.000000000000	-0.000000000000	-0.000000000000	-0.000000000000	-0.000000000000	-0.000000000000
1200.000000000000	0.000000000000	0.000018970791	0.000001001463	0.000018998537	0.000018998537	0.000018970791	0.000000000000	0.000000000000	-0.000000000000	-0.000000000000	-0.000000000000	-0.000000000000	-0.000000000000	-0.000000000000
1202.040816326531	0.000000000000	0.000018970791	0.000001001463	0.000018998537	0.000018998537	0.000018970791	0.000000000000	0.000000000000	-0.000000000000	-0.000000000000	-0.000000000000	-0.000000000000	-0.000000000000	-0.000000000000
1204.081632653061	0.000000000000	0.000018970791	0.000001001463	0.000018998537	0.000018998537	0.000018970791	0.000000000000	0.000000000000	-0.000000000000	-0.000000000000	-0.000000000000	-0.000000000000	-0.000000000000	-0.000000000000
1206.122448979592	0.000000000000	0.000018970791	0.000001001463	0.000018998537	0.000018998537	0.000018970791	0.000000000000	0.000000000000	-0.000000000000	-0.000000000000	-0.000000000000	-0.000000000000	-0.000000000000	-0.000000000000
1208.163265306122	0.000000000000	0.000018970791	0.000001001463	0.000018998537	0.000018998537	0.000018970791	0.000000000000	0.000000000000	-0.000000000000	-0.000000000000	-0.000000000000	-0.000000000000	-0.000000000000	-0.000000000000
1210.204081632653	0.000000000000	0.000018970791	0.000001001463	0.000018998537	0.000018998537	0.000018970791	0.000000000000	0.000000000000	-0.000000000000	-0.000000000000	-0.000000000000	-0.000000000000	-0.000000000000	-0.000000000000
1212.244897959184	0.000000000000	0.000018970791	0.000001001463	0.000018998537	0.000018998537	0.000018970791	0.000000000000	0.000000000000	-0.000000000000	-0.000000000000	-0.000000000000	-0.000000000000	-0.000000000000	-0.000000000000
1214.285714285714	0.000000000000	0.000018970791	0.000001001463	0.000018998537	0.000018998537	0.000018970791	0.000000000000	0.000000000000	-0.000000000000	-0.000000000000	-0.000000000000	-0.000000000000	-0.000000000000	-0.000000000000
1216.326530612245	0.000000000000	0.000018970791	0.000001001463	0.000018998537	0.000018998537	0.000018970791	0.000000000000	0.000000000000	-0.000000000000	-0.000000000000	-0.000000000000	-0.000000000000	-0.000000000000	-0.000000000000
1218.367346938775	0.000000000000	0.000018970791	0.000001001463	0.000018998537	0.000018998537	0.000018970791	0.000000000000	0.000000000000	-0.000000000000	-0.000000000000	-0.000000000000	-0.000000000000	-0.000000000000	-0.000000000000
1220.408163265306	0.000000000000	0.000018970791	0.000001001463	0.000018998537	0.000018998537	0.000018970791	0.000000000000	0.000000000000	-0.000000000000	-0.000000000000	-0.000000000000	-0.000000000000	-0.000000000000	-0.000000000000
1222.448979591837	0.000000000000	0.000018970791	0.000001001463	0.000018998537	0.000018998537	0.000018970791	0.000000000000	0.000000000000	-0.000000000000	-0.000000000000	-0.000000000000	-0.000000000000	-0.000000000000	-0.000000000000
1224.489795918367	0.000000000000	0.000018970791	0.000001001463	0.000018998537	0.000018998537	0.000018970791	0.000000000000	0.000000000000	-0.000000000000	-0.000000000000	-0.000000000000	-0.000000000000	-0.000000000000	-0.000000000000
1226.530612244898	0.000001428907	0.000020298347	0.000000940002	0.000019059998	0.000019017037	0.000019372227	0.000002817925	0.000000281792	-0.000000020849	-0.000000004524	-0.000000025373	-0.000000032937	-0.000000007100	-0.000000040038
1228.571428571429	0.000000727172	0.000020970824	0.000000910744	0.000019089256	0.000019047114	0.000020031712	0.000000000000	0.000000000000	-0.000000033897	-0.000000007432	-0.000000041330	-0.000000032309	-0.000000007200	-0.000000039509
1230.612244897959	0.000000370049	0.000021313730	0.000000896526	0.000019103474	0.000019072156	0.000020597289	0.000000000000	0.000000000000	-0.000000028222	-0.000000006374	-0.000000034596	-0.000000024011	-0.000000005493	-0.000000029503
1232.653061224490	0.000000188313	0.000021488395	0.000000889455	0.000019110545	0.000019089693	0.000021002308	0.000000000000	0.000000000000	-0.000000019765	-0.000000004565	-0.000000024329	-0.000000015986	-0.000000003727	-0.000000019713
1234.693877551020	0.000000095830	0.000021577322	0.000000885899	0.000019114101	0.000019101017	0.000021268101	0.000000000000	0.000000000000	-0.000000012762	-0.000000002995	-0.000000015758	-0.000000010031	-0.000000002371	-0.000000012402
1236.734693877551	0.000000048767	0.000021622586	0.000000884100	0.000019115900	0.000019107991	0.000021433742	0.000000000000	0.000000000000	-0.000000007859	-0.000000001867	-0.000000009726	-0.000000006064	-0.000000001448	-0.000000007512
1238.775510204082	0.000000024817	0.000021645623	0.000000883187	0.000019116813	0.000019112153	0.000021533498	0.000000000000	0.000000000000	-0.000000004691	-0.000000001124	-0.000000005815	-0.000000003573	-0.000000000860	-0.000000004432
1240.816326530612	0.000000012629	0.000021657347	0.000000882723	0.000019117277	0.000019114583	0.000021592133	0.000000000000	0.000000000000	-0.000000002738	-0.000000000661	-0.000000003399	-0.000000002065	-0.000000000500	-0.000000002565
1242.857142857143	0.000000006487	0.000021663255	0.000000882489	0.000019117511	0.000019115966	0.000021625684	0.000000000000	0.000000000000	-0.000000001558	-0.000000000378	-0.000000001936	-0.000000001184	-0.000000000288	-0.000000001472
1244.897959183673	0.000000003332	0.000021666290	0.000000882369	0.000019117631	0.000019116754	0.000021644899	0.000000000000	0.000000000000	-0.000000000889	-0.000000000217	-0.000000001105	-0.000000000672	-0.000000000164	-0.000000000836
1246.938775510204	0.000000001712	0.000021667849	0.000000882308	0.000019117692	0.000019117200	0.000021655786	0.000000000000	0.000000000000	-0.000000000502	-0.000000000123	-0.000000000625	-0.000000000378	-0.000000000092	-0.000000000470
1248.979591836735	0.000000000879	0.000021668650	0.000000882276	0.000019117724	0.000019117449	0.000021661902	0.000000000000	0.000000000000	-0.000000000281	-0.000000000069	-0.000000000350	-0.000000000211	-0.000000000052	-0.000000000262
1251.020408163265	0.000000000452	0.000021669061	0.000000882260	0.000019117740	0.000019117588	0.000021665311	0.000000000000	0.000000000000	-0.000000000156	-0.000000000038	-0.000000000195	-0.000000000117	-0.000000000029	-0.000000000146
1253.061224489796	0.000000000232	0.000021669272	0.000000882252	0.000019117748	0.000019117664	0.000021667201	0.000000000000	0.000000000000	-0.000000000086	-0.000000000021	-0.000000000108	-0.000000000064	-0.000000000016	-0.000000000080
1255.102040816327	0.000000000119	0.000021669381	0.000000882247	0.000019117753	0.000019117707	0.000021668242	0.000000000000	0.000000000000	-0.000000000048	-0.000000000012	-0.000000000059	-0.000000000035	-0.000000000009	-0.000000000044
1257.142857142857	0.000000000061	0.000021669437	0.000000882245	0.000019117755	0.000019117730	0.000021668813	0.000000000000	0.000000000000	-0.000000000026	-0.000000000006	-0.000000000032	-0.000000000019	-0.000000000005	-0.000000000024
1259.183673469388	0.000000000031	0.000021669465	0.000000882244	0.000019117756	0.000019117742	0.000021669125	0.000000000000	0.000000000000	-0.000000000014	-0.000000000004	-0.000000000018	-0.000000000011	-0.000000000003	-0.000000000013
1261.224489795918	0.000000000016	0.000021669480	0.000000882243	0.000019117757	0.000019117749	0.000021669295	0.000000000000	0.000000000000	-0.000000000008	-0.000000000002	-0.000000000010	-0.000000000006	-0.000000000001	-0.000000000007
1263.265306122449	0.000000000008	0.000021669488	0.000000882243	0.000019117757	0.000019117753	0.000021669387	0.000000000000	0.000000000000	-0.000000000004	-0.000000000001	-0.000000000005	-0.000000000003	-0.000000000001	-0.000000000004
1265.306122448980	0.000000000004	0.000021669491	0.000000882243	0.000019117757	0.000019117755	0.000021669437	0.000000000000	0.000000000000	-0.000000000002	-0.000000000001	-0.000000000003	-0.000000000002	-0.000000000000	-0.000000000002
1267.346938775510	0.000000000002	0.000021669493	0.000000882243	0.000019117757	0.000019117756	0.000021669464	0.000000000000	0.000000000000	-0.000000000001	-0.000000000000	-0.000000000002	-0.000000000001	-0.000000000000	-0.000000000001
1269.387755102041	0.000000000001	0.000021669494	0.000000882243	0.000019117757	0.000019117756	0.000021669479	0.000000000000	0.000000000000	-0.000000000001	-0.000000000000	-0.000000000001	-0.000000000000	-0.000000000000	-0.000000000001
1271.428571428572	0.000000000001	0.000021669495	0.000000882243	0.000019117757	0.000019117757	0.000021669487	0.000000000000	0.000000000000	-0.000000000000	-0.000000000000	-0.000000000000	-0.000000000000	-0.000000000000	-0.000000000000
1273.469387755102	0.000000000000	0.000021669495	0.000000882243	0.000019117757	0.000019117757	0.000021669491	0.000000000000	0.000000000000	-0.000000000000	-0.000000000000	-0.000000000000	-0.000000000000	-0.000000000000	-0.000000000000
1275.510204081633	0.000000000000	0.000021669495	0.000000882243	0.000019117757	0.000019117757	0.000021669493	0.000000000000	0.000000000000	-0.000000000000	-0.000000000000	-0.000000000000	-0.000000000000	-0.000000000000	-0.000000000000
1277.551020408163	0.000000000000	0.000021669495	0.000000882243	0.000019117757	0.000019117757	0.000021669494	0.000000000000	0.000000000000	-0.000000000000	-0.000000000000	-0.000000000000	-0.000000000000	-0.000000000000	-0.000000000000
1279.591836734694	0.000000000000	0.000021669496	0.000000882243	0.000019117757	0.000019117757	0.000021669495	0.000000000000	0.000000000000	-0.000000000000	-0.000000000000	-0.000000000000	-0.000000000000	-0.000000000000	-0.000000000000
1281.632653061225	0.000000000000	0.000021669496	0.000000882243	0.000019117757	0.000019117757	0.000021669495	0.000000000000	0.000000000000	-0.000000000000	-0.000000000000	-0.000000000000	-0.000000000000	-0.000000000000	-0.000000000000
1283.673469387755	0.000000000000	0.000021669496	0.000000882243	0.000019117757	0.000019117757	0.000021669495	0.000000000000	0.000000000000	-0.000000000000	-0.000000000000	-0.000000000000	-0.000000000000	-0.000000000000	-0.000000000000
1285.714285714286	0.000000000000	0.000021669496	0.000000882243	0.000019117757	0.000019117757	0.000021669495	0.000000000000	0.000000000000	-0.000000000000	-0.000000000000	-0.000000000000	-0.000000000000	-0.000000000000	-0.000000000000
1287.755102040816	0.000000000000	0.000021669496	0.000000882243	0.000019117757	0.000019117757	0.000021669495	0.000000000000	0.000000000000	-0.000000000000	-0.000000000000	-0.000000000000	-0.000000000000	-0.000000000000	-0.000000000000
1289.795918367347	0.000000000000	0.000021669496	0.000000882243	0.000019117757	0.000019117757	0.000021669496	0.000000000000	0.000000000000	-0.000000000000	-0.000000000000	-0.000000000000	-0.000000000000	-0.000000000000	-0.000000000000
1291.836734693878	0.000000000000	0.000021669496	0.000000882243	0.000019117757	0.000019117757	0.000021669496	0.000000000000	0.000000000000	-0.000000000000	-0.000000000000	-0.000000000000	-0.000000000000	-0.000000000000	-0.000000000000
1293.877551020408	0.000000000000	0.000021669496	0.000000882243	0.000019117757	0.000019117757	0.000021669496	0.000000000000	0.000000000000	-0.000000000000	-0.000000000000	-0.000000000000	-0.000000000000	-0.000000000000	-0.000000000000
1295.918367346939	0.000000000000	0.000021669496	0.000000882243	0.000019117757	0.000019117757	0.000021669496	0.000000000000	0.000000000000	-0.000000000000	-0.000000000000	-0.000000000000	-0.000000000000	-0.000000000000	-0.000000000000
1297.959183673469	0.000000000000	0.000021669496	0.000000882243	0.000019117757	0.000019117757	0.000021669496	0.000000000000	0.000000000000	-0.000000000000	-0.000000000000	-0.000000000000	-0.000000000000	-0.000000000000	-0.000000000000
1300.000000000000	0.000000000000	0.000021669496	0.000000882243	0.000019117757	0.000019117757	0.000021669496	0.000000000000	0.000000000000	-0.000000000000	-0.000000000000	-0.000000000000	-0.000000000000	-0.000000000000	-0.000000000000
1302.040816326531	0.000000000000	0.000021669496	0.000000882243	0.000019117757	0.000019117757	0.000021669496	0.000000000000	0.000000000000	-0.000000000000	-0.000000000000	-0.000000000000	-0.000000000000	-0.000000000000	-0.000000000000
1304.081632653061	0.000000000000	0.000021669496	0.000000882243	0.000019117757	0.000019117757	0.000021669496	0.000000000000	0.000000000000	-0.000000000000	-0.000000000000	-0.000000000000	-0.000000000000	-0.000000000000	-0.000000000000
1306.122448979592	0.000000000000	0.000021669496	0.000000882243	0.000019117757	0.000019117757	0.000021669496	0.000000000000	0.000000000000	-0.000000000000	-0.000000000000	-0.000000000000	-0.000000000000	-0.000000000000	-0.000000000000
1308.163265306122	0.000000000000	0.000021669496	0.000000882243	0.000019117757	0.000019117757	0.000021669496	0.000000000000	0.000000000000	-0.000000000000	-0.000000000000	-0.000000000000	-0.000000000000	-0.000000000000	-0.000000000000
1310.204081632653	0.000000000000	0.000021669496	0.000000882243	0.000019117757	0.000019117757	0.000021669496	0.000000000000	0.000000000000	-0.000000000000	-0.000000000000	-0.000000000000	-0.000000000000	-0.000000000000	-0.000000000000
1312.244897959184	0.000000000000	0.000021669496	0.000000882243	0.000019117757	0.000019117757	0.000021669496	0.000000000000	0.000000000000	-0.000000000000	-0.000000000000	-0.000000000000	-0.000000000000	-0.000000000000	-0.000000000000
1314.285714285714	0.000000000000	0.000021669496	0.000000882243	0.000019117757	0.000019117757	0.000021669496	0.000000000000	0.000000000000	-0.000000000000	-0.000000000000	-0.000000000000	-0.000000000000	-0.000000000000	-0.000000000000
1316.326530612245	0.000000000000	0.000021669496	0.000000882243	0.000019117757	0.000019117757	0.000021669496	0.000000000000	0.000000000000	-0.000000000000	-0.000000000000	-0.000000000000	-0.000000000000	-0.000000000000	-0.000000000000
1318.367346938775	0.000000000000	0.000021669496	0.000000882243	0.000019117757	0.000019117757	0.000021669496	0.000000000000	0.000000000000	-0.000000000000	-0.000000000000	-0.000000000000	-0.000000000000	-0.000000000000	-0.000000000000
1320.408163265306	0.000000000000	0.000021669496	0.000000882243	0.000019117757	0.000019117757	0.000021669496	0.000000000000	0.000000000000	-0.000000000000	-0.000000000000	-0.000000000000	-0.000000000000	-0.000000000000	-0.000000000000
1322.448979591837	0.000000000000	0.000021669496	0.000000882243	0.000019117757	0.000019117757	0.000021669496	0.000000000000	0.000000000000	-0.000000000000	-0.000000000000	-0.000000000000	-0.000000000000	-0.000000000000	-0.000000000000
1324.489795918367	0.000000000000	0.000021669496	0.000000882243	0.000019117757	0.000019117757	0.000021669496	0.000000000000	0.000000000000	-0.000000000000	-0.000000000000	-0.000000000000	-0.000000000000	-0.000000000000	-0.000000000000
1326.530612244898	0.000000000000	0.000021669496	0.000000882243	0.000019117757	0.000019117757	0.000021669496	0.000000000000	0.000000000000	-0.000000000000	-0.000000000000	-0.000000000000	-0.000000000000	-0.000000000000	-0.000000000000
1328.571428571429	0.000001404264	0.000022986378	0.000000834473	0.000019165527	0.000019132147	0.000022067801	0.000002768917	0.000000276892	-0.000000016217	-0.000000004489	-0.000000020706	-0.000000025592	-0.000000007042	-0.000000032634
1330.612244897959	0.000000714631	0.000023653107	0.000000811569	0.000019188431	0.000019155563	0.000022721854	0.000000000000	0.000000000000	-0.000000026390	-0.000000007371	-0.000000033761	-0.000000025199	-0.000000007140	-0.000000032339
1332.653061224490	0.000000363667	0.000023992884	0.000000800380	0.000019199620	0.000019175123	0.000023282624	0.000000000000	0.000000000000	-0.000000022044	-0.000000006320	-0.000000028364	-0.000000018781	-0.000000005445	-0.000000024226
1334.693877551020	0.000000185065	0.000024165907	0.000000794802	0.000019205198	0.000019188855	0.000023684109	0.000000000000	0.000000000000	-0.000000015476	-0.000000004525	-0.000000020001	-0.000000012530	-0.000000003694	-0.000000016224
1336.734693877551	0.000000094177	0.000024253985	0.000000791993	0.000019208007	0.000019197737	0.000023947537	0.000000000000	0.000000000000	-0.000000010011	-0.000000002969	-0.000000012979	-0.000000007874	-0.000000002349	-0.000000010223
1338.775510204082	0.000000047926	0.000024298815	0.000000790570	0.000019209430	0.000019203214	0.000024111684	0.000000000000	0.000000000000	-0.000000006173	-0.000000001850	-0.000000008023	-0.000000004765	-0.000000001435	-0.000000006200
1340.816326530612	0.000000024389	0.000024321630	0.000000789848	0.000019210152	0.000019206487	0.000024210531	0.000000000000	0.000000000000	-0.000000003688	-0.000000001114	-0.000000004802	-0.000000002810	-0.000000000852	-0.000000003662
1342.857142857143	0.000000012411	0.000024333241	0.000000789482	0.000019210518	0.000019208398	0.000024268628	0.000000000000	0.000000000000	-0.000000002154	-0.000000000655	-0.000000002809	-0.000000001626	-0.000000000495	-0.000000002121
1344.897959183673	0.000000006375	0.000024339092	0.000000789297	0.000019210703	0.000019209487	0.000024301869	0.000000000000	0.000000000000	-0.000000001227	-0.000000000375	-0.000000001601	-0.000000000933	-0.000000000285	-0.000000001218
1346.938775510204	0.000000003275	0.000024342097	0.000000789202	0.000019210798	0.000019210108	0.000024320905	0.000000000000	0.000000000000	-0.000000000700	-0.000000000215	-0.000000000914	-0.000000000529	-0.000000000162	-0.000000000692
1348.979591836735	0.000000001682	0.000024343641	0.000000789153	0.000019210847	0.000019210459	0.000024331691	0.000000000000	0.000000000000	-0.000000000395	-0.000000000122	-0.000000000517	-0.000000000298	-0.000000000092	-0.000000000389
1351.020408163265	0.000000000864	0.000024344434	0.000000789128	0.000019210872	0.000019210655	0.000024337749	0.000000000000	0.000000000000	-0.000000000221	-0.000000000068	-0.000000000290	-0.000000000166	-0.000000000051	-0.000000000217
1353.061224489796	0.000000000444	0.000024344842	0.000000789115	0.000019210885	0.000019210764	0.000024341127	0.000000000000	0.000000000000	-0.000000000123	-0.000000000038	-0.000000000161	-0.000000000092	-0.000000000028	-0.000000000121
1355.102040816327	0.000000000228	0.000024345051	0.000000789109	0.000019210891	0.000019210825	0.000024342999	0.000000000000	0.000000000000	-0.000000000068	-0.000000000021	-0.000000000089	-0.000000000051	-0.000000000016	-0.000000000067
1357.142857142857	0.000000000117	0.000024345158	0.000000789105	0.000019210895	0.000019210858	0.000024344030	0.000000000000	0.000000000000	-0.000000000038	-0.000000000012	-0.000000000049	-0.000000000028	-0.000000000009	-0.000000000037
1359.183673469388	0.000000000060	0.000024345214	0.000000789104	0.000019210896	0.000019210876	0.000024344596	0.000000000000	0.000000000000	-0.000000000021	-0.000000000006	-0.000000000027	-0.000000000015	-0.000000000005	-0.000000000020
1361.224489795918	0.000000000031	0.000024345242	0.000000789103	0.000019210897	0.000019210886	0.000024344905	0.000000000000	0.000000000000	-0.000000000011	-0.000000000003	-0.000000000015	-0.000000000008	-0.000000000003	-0.000000000011
1363.265306122449	0.000000000016	0.000024345256	0.000000789102	0.000019210898	0.000019210892	0.000024345073	0.000000000000	0.000000000000	-0.000000000006	-0.000000000002	-0.000000000008	-0.000000000005	-0.000000000001	-0.000000000006
1365.306122448980	0.000000000008	0.000024345264	0.000000789102	0.000019210898	0.000019210895	0.000024345165	0.000000000000	0.000000000000	-0.000000000003	-0.000000000001	-0.000000000004	-0.000000000002	-0.000000000001	-0.000000000003
1367.346938775510	0.000000000004	0.000024345268	0.000000789102	0.000019210898	0.000019210896	0.000024345214	0.000000000000	0.000000000000	-0.000000000002	-0.000000000001	-0.000000000002	-0.000000000001	-0.000000000000	-0.000000000002
1369.387755102041	0.000000000002	0.000024345270	0.000000789102	0.000019210898	0.000019210897	0.000024345241	0.000000000000	0.000000000000	-0.000000000001	-0.000000000000	-0.000000000001	-0.000000000001	-0.000000000000	-0.000000000001
1371.428571428572	0.000000000001	0.000024345271	0.000000789102	0.000019210898	0.000019210898	0.000024345255	0.000000000000	0.000000000000	-0.000000000001	-0.000000000000	-0.000000000001	-0.000000000000	-0.000000000000	-0.000000000001
1373.469387755102	0.000000000001	0.000024345271	0.000000789102	0.000019210898	0.000019210898	0.000024345263	0.000000000000	0.000000000000	-0.000000000000	-0.000000000000	-0.000000000000	-0.000000000000	-0.000000000000	-0.000000000000
1375.510204081633	0.000000000000	0.000024345272	0.000000789102	0.000019210898	0.000019210898	0.000024345267	0.000000000000	0.000000000000	-0.000000000000	-0.000000000000	-0.000000000000	-0.000000000000	-0.000000000000	-0.000000000000
1377.551020408163	0.000000000000	0.000024345272	0.000000789102	0.000019210898	0.000019210898	0.000024345269	0.000000000000	0.000000000000	-0.000000000000	-0.000000000000	-0.000000000000	-0.000000000000	-0.000000000000	-0.000000000000
1379.591836734694	0.000000000000	0.000024345272	0.000000789102	0.000019210898	0.000019210898	0.000024345271	0.000000000000	0.000000000000	-0.000000000000	-0.000000000000	-0.000000000000	-0.000000000000	-0.000000000000	-0.000000000000
1381.632653061225	0.000000000000	0.000024345272	0.000000789102	0.000019210898	0.000019210898	0.000024345271	0.000000000000	0.000000000000	-0.000000000000	-0.000000000000	-0.000000000000	-0.000000000000	-0.000000000000	-0.000000000000
1383.673469387755	0.000000000000	0.000024345272	0.000000789102	0.000019210898	0.000019210898	0.000024345271	0.000000000000	0.000000000000	-0.000000000000	-0.000000000000	-0.000000000000	-0.000000000000	-0.000000000000	-0.000000000000
1385.714285714286	0.000000000000	0.000024345272	0.000000789102	0.000019210898	0.000019210898	0.000024345272	0.000000000000	0.000000000000	-0.000000000000	-0.000000000000	-0.000000000000	-0.000000000000	-0.000000000000	-0.000000000000
1387.755102040816	0.000000000000	0.000024345272	0.000000789102	0.000019210898	0.000019210898	0.000024345272	0.000000000000	0.000000000000	-0.000000000000	-0.000000000000	-0.000000000000	-0.000000000000	-0.000000000000	-0.000000000000
1389.795918367347	0.000000000000	0.000024345272	0.000000789102	0.000019210898	0.000019210898	0.000024345272	0.000000000000	0.000000000000	-0.000000000000	-0.000000000000	-0.000000000000	-0.000000000000	-0.000000000000	-0.000000000000
1391.836734693878	0.000000000000	0.000024345272	0.000000789102	0.000019210898	0.000019210898	0.000024345272	0.000000000000	0.000000000000	-0.000000000000	-0.000000000000	-0.000000000000	-0.000000000000	-0.000000000000	-0.000000000000
1393.877551020408	0.000000000000	0.000024345272	0.000000789102	0.000019210898	0.000019210898	0.000024345272	0.000000000000	0.000000000000	-0.000000000000	-0.000000000000	-0.000000000000	-0.000000000000	-0.000000000000	-0.000000000000
1395.918367346939	0.000000000000	0.000024345272	0.000000789102	0.000019210898	0.000019210898	0.000024345272	0.000000000000	0.000000000000	-0.000000000000	-0.000000000000	-0.000000000000	-0.000000000000	-0.000000000000	-0.000000000000
1397.959183673469	0.000000000000	0.000024345272	0.000000789102	0.000019210898	0.000019210898	0.000024345272	0.000000000000	0.000000000000	-0.000000000000	-0.000000000000	-0.000000000000	-0.000000000000	-0.000000000000	-0.000000000000
1400.000000000000	0.000000000000	0.000024345272	0.000000789102	0.000019210898	0.000019210898	0.000024345272	0.000000000000	0.000000000000	-0.000000000000	-0.000000000000	-0.000000000000	-0.000000000000	-0.000000000000	-0.000000000000
1402.040816326531	0.000000000000	0.000024345272	0.000000789102	0.000019210898	0.000019210898	0.000024345272	0.000000000000	0.000000000000	-0.000000000000	-0.000000000000	-0.000000000000	-0.000000000000	-0.000000000000	-0.000000000000
1404.081632653061	0.000000000000	0.000024345272	0.000000789102	0.000019210898	0.000019210898	0.000024345272	0.000000000000	0.000000000000	-0.000000000000	-0.000000000000	-0.000000000000	-0.000000000000	-0.000000000000	-0.000000000000
1406.122448979592	0.000000000000	0.000024345272	0.000000789102	0.000019210898	0.000019210898	0.000024345272	0.000000000000	0.000000000000	-0.000000000000	-0.000000000000	-0.000000000000	-0.000000000000	-0.000000000000	-0.000000000000
1408.163265306122	0.000000000000	0.000024345272	0.000000789102	0.000019210898	0.000019210898	0.000024345272	0.000000000000	0.000000000000	-0.000000000000	-0.000000000000	-0.000000000000	-0.000000000000	-0.000000000000	-0.000000000000
1410.204081632653	0.000000000000	0.000024345272	0.000000789102	0.000019210898	0.000019210898	0.000024345272	0.000000000000	0.000000000000	-0.000000000000	-0.000000000000	-0.000000000000	-0.000000000000	-0.000000000000	-0.000000000000
1412.244897959184	0.000000000000	0.000024345272	0.000000789102	0.000019210898	0.000019210898	0.000024345272	0.000000000000	0.000000000000	-0.000000000000	-0.000000000000	-0.000000000000	-0.000000000000	-0.000000000000	-0.000000000000
1414.285714285714	0.000000000000	0.000024345272	0.000000789102	0.000019210898	0.000019210898	0.000024345272	0.000000000000	0.000000000000	-0.000000000000	-0.000000000000	-0.000000000000	-0.000000000000	-0.000000000000	-0.000000000000
1416.326530612245	0.000000000000	0.000024345272	0.000000789102	0.000019210898	0.000019210898	0.000024345272	0.000000000000	0.000000000000	-0.000000000000	-0.000000000000	-0.000000000000	-0.000000000000	-0.000000000000	-0.000000000000
1418.367346938776	0.000000000000	0.000024345272	0.000000789102	0.000019210898	0.000019210898	0.000024345272	0.000000000000	0.000000000000	-0.000000000000	-0.000000000000	-0.000000000000	-0.000000000000	-0.000000000000	-0.000000000000
1420.408163265306	0.000000000000	0.000024345272	0.000000789102	0.000019210898	0.000019210898	0.000024345272	0.000000000000	0.000000000000	-0.000000000000	-0.000000000000	-0.000000000000	-0.000000000000	-0.000000000000	-0.000000000000
1422.448979591837	0.000000000000	0.000024345272	0.000000789102	0.000019210898	0.000019210898	0.000024345272	0.000000000000	0.000000000000	-0.000000000000	-0.000000000000	-0.000000000000	-0.000000000000	-0.000000000000	-0.000000000000
1424.489795918367	0.000000000000	0.000024345272	0.000000789102	0.000019210898	0.000019210898	0.000024345272	0.000000000000	0.000000000000	-0.000000000000	-0.000000000000	-0.000000000000	-0.000000000000	-0.000000000000	-0.000000000000
1426.530612244898	0.000000000000	0.000024345272	0.000000789102	0.000019210898	0.000019210898	0.000024345272	0.000000000000	0.000000000000	-0.000000000000	-0.000000000000	-0.000000000000	-0.000000000000	-0.000000000000	-0.000000000000
1428.571428571429	0.000000000000	0.000024345272	0.000000789102	0.000019210898	0.000019210898	0.000024345272	0.000000000000	0.000000000000	-0.000000000000	-0.000000000000	-0.000000000000	-0.000000000000	-0.000000000000	-0.000000000000
1430.612244897959	0.000001380039	0.000025647901	0.000000751008	0.000019248992	0.000019222380	0.000024739367	0.000002720762	0.000000272076	-0.000000012940	-0.000000004441	-0.000000017382	-0.000000020403	-0.000000006965	-0.000000027368
1432.653061224490	0.000000702303	0.000026307262	0.000000732633	0.000019267367	0.000019241079	0.000025386258	0.000000000000	0.000000000000	-0.000000021074	-0.000000007290	-0.000000028365	-0.000000020154	-0.000000007061	-0.000000027215
1434.693877551020	0.000000357393	0.000026643157	0.000000723618	0.000019276382	0.000019256743	0.000025940816	0.000000000000	0.000000000000	-0.000000017653	-0.000000006250	-0.000000023903	-0.000000015057	-0.000000005385	-0.000000020442
1436.734693877551	0.000000181873	0.000026814173	0.000000719113	0.000019280887	0.000019267761	0.000026337802	0.000000000000	0.000000000000	-0.000000012418	-0.000000004474	-0.000000016892	-0.000000010063	-0.000000003652	-0.000000013715
1438.775510204082	0.000000092553	0.000026901222	0.000000716843	0.000019283157	0.000019274899	0.000026598252	0.000000000000	0.000000000000	-0.000000008044	-0.000000002935	-0.000000010980	-0.000000006331	-0.000000002323	-0.000000008654
1440.816326530612	0.000000047099	0.000026945526	0.000000715692	0.000019284308	0.000019279305	0.000026760531	0.000000000000	0.000000000000	-0.000000004966	-0.000000001829	-0.000000006795	-0.000000003835	-0.000000001418	-0.000000005254
1442.857142857143	0.000000023968	0.000026968073	0.000000715108	0.000019284892	0.000019281940	0.000026858248	0.000000000000	0.000000000000	-0.000000002969	-0.000000001101	-0.000000004070	-0.000000002263	-0.000000000842	-0.000000003105
1444.897959183673	0.000000012197	0.000026979547	0.000000714812	0.000019285188	0.000019283480	0.000026915677	0.000000000000	0.000000000000	-0.000000001736	-0.000000000647	-0.000000002383	-0.000000001310	-0.000000000490	-0.000000001800
1446.938775510204	0.000000006265	0.000026985329	0.000000714662	0.000019285338	0.000019284357	0.000026948535	0.000000000000	0.000000000000	-0.000000000989	-0.000000000370	-0.000000001359	-0.000000000752	-0.000000000282	-0.000000001034
1448.979591836735	0.000000003218	0.000026988299	0.000000714585	0.000019285415	0.000019284858	0.000026967352	0.000000000000	0.000000000000	-0.000000000564	-0.000000000212	-0.000000000776	-0.000000000427	-0.000000000161	-0.000000000587
1451.020408163265	0.000000001653	0.000026989825	0.000000714546	0.000019285454	0.000019285141	0.000026978013	0.000000000000	0.000000000000	-0.000000000319	-0.000000000120	-0.000000000439	-0.000000000240	-0.000000000091	-0.000000000331
1453.061224489796	0.000000000849	0.000026990609	0.000000714526	0.000019285474	0.000019285300	0.000026984001	0.000000000000	0.000000000000	-0.000000000179	-0.000000000067	-0.000000000246	-0.000000000134	-0.000000000051	-0.000000000185
1455.102040816327	0.000000000436	0.000026991011	0.000000714515	0.000019285485	0.000019285388	0.000026987340	0.000000000000	0.000000000000	-0.000000000099	-0.000000000038	-0.000000000137	-0.000000000074	-0.000000000028	-0.000000000102
1457.142857142857	0.000000000224	0.000026991218	0.000000714510	0.000019285490	0.000019285437	0.000026989190	0.000000000000	0.000000000000	-0.000000000055	-0.000000000021	-0.000000000076	-0.000000000041	-0.000000000016	-0.000000000057
1459.183673469388	0.000000000115	0.000026991324	0.000000714507	0.000019285493	0.000019285464	0.000026990209	0.000000000000	0.000000000000	-0.000000000030	-0.000000000011	-0.000000000042	-0.000000000023	-0.000000000009	-0.000000000031
1461.224489795918	0.000000000059	0.000026991379	0.000000714506	0.000019285494	0.000019285478	0.000026990768	0.000000000000	0.000000000000	-0.000000000017	-0.000000000006	-0.000000000023	-0.000000000012	-0.000000000005	-0.000000000017
1463.265306122449	0.000000000030	0.000026991407	0.000000714505	0.000019285495	0.000019285486	0.000026991074	0.000000000000	0.000000000000	-0.000000000009	-0.000000000003	-0.000000000012	-0.000000000007	-0.000000000003	-0.000000000009
1465.306122448980	0.000000000016	0.000026991421	0.000000714505	0.000019285495	0.000019285491	0.000026991240	0.000000000000	0.000000000000	-0.000000000005	-0.000000000002	-0.000000000007	-0.000000000004	-0.000000000001	-0.000000000005
1467.346938775510	0.000000000008	0.000026991429	0.000000714504	0.000019285496	0.000019285493	0.000026991331	0.000000000000	0.000000000000	-0.000000000003	-0.000000000001	-0.000000000004	-0.000000000002	-0.000000000001	-0.000000000003
1469.387755102041	0.000000000004	0.000026991433	0.000000714504	0.000019285496	0.000019285494	0.000026991380	0.000000000000	0.000000000000	-0.000000000001	-0.000000000001	-0.000000000002	-0.000000000001	-0.000000000000	-0.000000000001
1471.428571428572	0.000000000002	0.000026991434	0.000000714504	0.000019285496	0.000019285495	0.000026991406	0.000000000000	0.000000000000	-0.000000000001	-0.000000000000	-0.000000000001	-0.000000000001	-0.000000000000	-0.000000000001
1473.469387755102	0.000000000001	0.000026991435	0.000000714504	0.000019285496	0.000019285495	0.000026991420	0.000000000000	0.000000000000	-0.000000000000	-0.000000000000	-0.000000000001	-0.000000000000	-0.000000000000	-0.000000000000
1475.510204081633	0.000000000001	0.000026991436	0.000000714504	0.000019285496	0.000019285496	0.000026991428	0.000000000000	0.000000000000	-0.000000000000	-0.000000000000	-0.000000000000	-0.000000000000	-0.000000000000	-0.000000000000
1477.551020408163	0.000000000000	0.000026991436	0.000000714504	0.000019285496	0.000019285496	0.000026991432	0.000000000000	0.000000000000	-0.000000000000	-0.000000000000	-0.000000000000	-0.000000000000	-0.000000000000	-0.000000000000
1479.591836734694	0.000000000000	0.000026991436	0.000000714504	0.000019285496	0.000019285496	0.000026991434	0.000000000000	0.000000000000	-0.000000000000	-0.000000000000	-0.000000000000	-0.000000000000	-0.000000000000	-0.000000000000
1481.632653061225	0.000000000000	0.000026991436	0.000000714504	0.000019285496	0.000019285496	0.000026991435	0.000000000000	0.000000000000	-0.000000000000	-0.000000000000	-0.000000000000	-0.000000000000	-0.000000000000	-0.000000000000
1483.673469387755	0.000000000000	0.000026991437	0.000000714504	0.000019285496	0.000019285496	0.000026991436	0.000000000000	0.000000000000	-0.000000000000	-0.000000000000	-0.000000000000	-0.000000000000	-0.000000000000	-0.000000000000
1485.714285714286	0.000000000000	0.000026991437	0.000000714504	0.000019285496	0.000019285496	0.000026991436	0.000000000000	0.000000000000	-0.000000000000	-0.000000000000	-0.000000000000	-0.000000000000	-0.000000000000	-0.000000000000
1487.755102040816	0.000000000000	0.000026991437	0.000000714504	0.000019285496	0.000019285496	0.000026991436	0.000000000000	0.000000000000	-0.000000000000	-0.000000000000	-0.000000000000	-0.000000000000	-0.000000000000	-0.000000000000
1489.795918367347	0.000000000000	0.000026991437	0.000000714504	0.000019285496	0.000019285496	0.000026991436	0.000000000000	0.000000000000	-0.000000000000	-0.000000000000	-0.000000000000	-0.000000000000	-0.000000000000	-0.000000000000
1491.836734693878	0.000000000000	0.000026991437	0.000000714504	0.000019285496	0.000019285496	0.000026991437	0.000000000000	0.000000000000	-0.000000000000	-0.000000000000	-0.000000000000	-0.000000000000	-0.000000000000	-0.000000000000
1493.877551020408	0.000000000000	0.000026991437	0.000000714504	0.000019285496	0.000019285496	0.000026991437	0.000000000000	0.000000000000	-0.000000000000	-0.000000000000	-0.000000000000	-0.000000000000	-0.000000000000	-0.000000000000
1495.918367346939	0.000000000000	0.000026991437	0.000000714504	0.000019285496	0.000019285496	0.000026991437	0.000000000000	0.000000000000	-0.000000000000	-0.000000000000	-0.000000000000	-0.000000000000	-0.000000000000	-0.000000000000
1497.959183673469	0.000000000000	0.000026991437	0.000000714504	0.000019285496	0.000019285496	0.000026991437	0.000000000000	0.000000000000	-0.000000000000	-0.000000000000	-0.000000000000	-0.000000000000	-0.000000000000	-0.000000000000
1500.000000000000	0.000000000000	0.000026991437	0.000000714504	0.000019285496	0.000019285496	0.000026991437	0.000000000000	0.000000000000	-0.000000000000	-0.000000000000	-0.000000000000	-0.000000000000	-0.000000000000	-0.000000000000
1502.040816326531	0.000000000000	0.000026991437	0.000000714504	0.000019285496	0.000019285496	0.000026991437	0.000000000000	0.000000000000	-0.000000000000	-0.000000000000	-0.000000000000	-0.000000000000	-0.000000000000	-0.000000000000
1504.081632653061	0.000000000000	0.000026991437	0.000000714504	0.000019285496	0.000019285496	0.000026991437	0.000000000000	0.000000000000	-0.000000000000	-0.000000000000	-0.000000000000	-0.000000000000	-0.000000000000	-0.000000000000
1506.122448979592	0.000000000000	0.000026991437	0.000000714504	0.000019285496	0.000019285496	0.000026991437	0.000000000000	0.000000000000	-0.000000000000	-0.000000000000	-0.000000000000	-0.000000000000	-0.000000000000	-0.000000000000
1508.163265306122	0.000000000000	0.000026991437	0.000000714504	0.000019285496	0.000019285496	0.000026991437	0.000000000000	0.000000000000	-0.000000000000	-0.000000000000	-0.000000000000	-0.000000000000	-0.000000000000	-0.000000000000
1510.204081632653	0.000000000000	0.000026991437	0.000000714504	0.000019285496	0.000019285496	0.000026991437	0.000000000000	0.000000000000	-0.000000000000	-0.000000000000	-0.000000000000	-0.000000000000	-0.000000000000	-0.000000000000
1512.244897959184	0.000000000000	0.000026991437	0.000000714504	0.000019285496	0.000019285496	0.000026991437	0.000000000000	0.000000000000	-0.000000000000	-0.000000000000	-0.000000000000	-0.000000000000	-0.000000000000	-0.000000000000
1514.285714285714	0.000000000000	0.000026991437	0.000000714504	0.000019285496	0.000019285496	0.000026991437	0.000000000000	0.000000000000	-0.000000000000	-0.000000000000	-0.000000000000	-0.000000000000	-0.000000000000	-0.000000000000
1516.326530612245	0.000000000000	0.000026991437	0.000000714504	0.000019285496	0.000019285496	0.000026991437	0.000000000000	0.000000000000	-0.000000000000	-0.000000000000	-0.000000000000	-0.000000000000	-0.000000000000	-0.000000000000
1518.367346938776	0.000000000000	0.000026991437	0.000000714504	0.000019285496	0.000019285496	0.000026991437	0.000000000000	0.000000000000	-0.000000000000	-0.000000000000	-0.000000000000	-0.000000000000	-0.000000000000	-0.000000000000
1520.408163265306	0.000000000000	0.000026991437	0.000000714504	0.000019285496	0.000019285496	0.000026991437	0.000000000000	0.000000000000	-0.000000000000	-0.000000000000	-0.000000000000	-0.000000000000	-0.000000000000	-0.000000000000
1522.448979591837	0.000000000000	0.000026991437	0.000000714504	0.000019285496	0.000019285496	0.000026991437	0.000000000000	0.000000000000	-0.000000000000	-0.000000000000	-0.000000000000	-0.000000000000	-0.000000000000	-0.000000000000
1524.489795918367	0.000000000000	0.000026991437	0.000000714504	0.000019285496	0.000019285496	0.000026991437	0.000000000000	0.000000000000	-0.000000000000	-0.000000000000	-0.000000000000	-0.000000000000	-0.000000000000	-0.000000000000
1526.530612244898	0.000000000000	0.000026991437	0.000000714504	0.000019285496	0.000019285496	0.000026991437	0.000000000000	0.000000000000	-0.000000000000	-0.000000000000	-0.000000000000	-0.000000000000	-0.000000000000	-0.000000000000
1528.571428571429	0.000000000000	0.000026991437	0.000000714504	0.000019285496	0.000019285496	0.000026991437	0.000000000000	0.000000000000	-0.000000000000	-0.000000000000	-0.000000000000	-0.000000000000	-0.000000000000	-0.000000000000
1530.612244897959	0.000000000000	0.000026991437	0.000000714504	0.000019285496	0.000019285496	0.000026991437	0.000000000000	0.000000000000	-0.000000000000	-0.000000000000	-0.000000000000	-0.000000000000	-0.000000000000	-0.000000000000
1532.653061224490	0.000001356225	0.000028277624	0.000000683472	0.000019316528	0.000019294854	0.000027380658	0.000002673445	0.000000267344	-0.000000010547	-0.000000004387	-0.000000014933	-0.000000016617	-0.000000006877	-0.000000023493
1534.693877551020	0.000000690184	0.000028928619	0.000000668426	0.000019331574	0.000019310105	0.000028019330	0.000000000000	0.000000000000	-0.000000017188	-0.000000007198	-0.000000024386	-0.000000016459	-0.000000006971	-0.000000023430
1536.734693877551	0.000000351226	0.000029260169	0.000000661018	0.000019338982	0.000019322910	0.000028566815	0.000000000000	0.000000000000	-0.000000014431	-0.000000006170	-0.000000020601	-0.000000012321	-0.000000005316	-0.000000017637
1538.775510204082	0.000000178734	0.000029428953	0.000000657311	0.000019342689	0.000019331933	0.000028958708	0.000000000000	0.000000000000	-0.000000010169	-0.000000004417	-0.000000014586	-0.000000008246	-0.000000003605	-0.000000011852
1540.816326530612	0.000000090956	0.000029514861	0.000000655439	0.000019344561	0.000019337786	0.000029215802	0.000000000000	0.000000000000	-0.000000006596	-0.000000002897	-0.000000009493	-0.000000005194	-0.000000002293	-0.000000007487
1542.857142857143	0.000000046286	0.000029558582	0.000000654491	0.000019345509	0.000019341402	0.000029375983	0.000000000000	0.000000000000	-0.000000004075	-0.000000001805	-0.000000005880	-0.000000003149	-0.000000001400	-0.000000004549
1544.897959183673	0.000000023554	0.000029580832	0.000000654010	0.000019345990	0.000019343565	0.000029472433	0.000000000000	0.000000000000	-0.000000002438	-0.000000001087	-0.000000003525	-0.000000001859	-0.000000000831	-0.000000002690
1546.938775510204	0.000000011987	0.000029592156	0.000000653765	0.000019346235	0.000019344831	0.000029529116	0.000000000000	0.000000000000	-0.000000001426	-0.000000000639	-0.000000002065	-0.000000001077	-0.000000000483	-0.000000001560
1548.979591836735	0.000000006157	0.000029597862	0.000000653642	0.000019346358	0.000019345552	0.000029561547	0.000000000000	0.000000000000	-0.000000000813	-0.000000000365	-0.000000001178	-0.000000000618	-0.000000000278	-0.000000000897
1551.020408163265	0.000000003163	0.000029600793	0.000000653579	0.000019346421	0.000019345964	0.000029580119	0.000000000000	0.000000000000	-0.000000000464	-0.000000000209	-0.000000000673	-0.000000000351	-0.000000000159	-0.000000000509
1553.061224489796	0.000000001625	0.000029602298	0.000000653546	0.000019346454	0.000019346196	0.000029590641	0.000000000000	0.000000000000	-0.000000000262	-0.000000000119	-0.000000000381	-0.000000000197	-0.000000000089	-0.000000000287
1555.102040816327	0.000000000834	0.000029603072	0.000000653529	0.000019346471	0.000019346327	0.000029596551	0.000000000000	0.000000000000	-0.000000000147	-0.000000000067	-0.000000000214	-0.000000000110	-0.000000000050	-0.000000000160
1557.142857142857	0.000000000429	0.000029603469	0.000000653521	0.000019346479	0.000019346399	0.000029599846	0.000000000000	0.000000000000	-0.000000000082	-0.000000000037	-0.000000000119	-0.000000000061	-0.000000000028	-0.000000000089
1559.183673469388	0.000000000220	0.000029603673	0.000000653516	0.000019346484	0.000019346440	0.000029601671	0.000000000000	0.000000000000	-0.000000000045	-0.000000000021	-0.000000000066	-0.000000000034	-0.000000000015	-0.000000000049
1561.224489795918	0.000000000113	0.000029603778	0.000000653514	0.000019346486	0.000019346462	0.000029602677	0.000000000000	0.000000000000	-0.000000000025	-0.000000000011	-0.000000000036	-0.000000000019	-0.000000000008	-0.000000000027
1563.265306122449	0.000000000058	0.000029603832	0.000000653513	0.000019346487	0.000019346474	0.000029603229	0.000000000000	0.000000000000	-0.000000000014	-0.000000000006	-0.000000000020	-0.000000000010	-0.000000000005	-0.000000000015
1565.306122448980	0.000000000030	0.000029603859	0.000000653512	0.000019346488	0.000019346480	0.000029603531	0.000000000000	0.000000000000	-0.000000000007	-0.000000000003	-0.000000000011	-0.000000000006	-0.000000000003	-0.000000000008
1567.346938775510	0.000000000015	0.000029603874	0.000000653512	0.000019346488	0.000019346484	0.000029603695	0.000000000000	0.000000000000	-0.000000000004	-0.000000000002	-0.000000000006	-0.000000000003	-0.000000000001	-0.000000000004
1569.387755102041	0.000000000008	0.000029603881	0.000000653512	0.000019346488	0.000019346486	0.000029603784	0.000000000000	0.000000000000	-0.000000000002	-0.000000000001	-0.000000000003	-0.000000000002	-0.000000000001	-0.000000000002
1571.428571428572	0.000000000004	0.000029603885	0.000000653512	0.000019346488	0.000019346487	0.000029603832	0.000000000000	0.000000000000	-0.000000000001	-0.000000000001	-0.000000000002	-0.000000000001	-0.000000000000	-0.000000000001
1573.469387755102	0.000000000002	0.000029603887	0.000000653512	0.000019346488	0.000019346488	0.000029603858	0.000000000000	0.000000000000	-0.000000000001	-0.000000000000	-0.000000000001	-0.000000000000	-0.000000000000	-0.000000000001
1575.510204081633	0.000000000001	0.000029603888	0.000000653512	0.000019346488	0.000019346488	0.000029603872	0.000000000000	0.000000000000	-0.000000000000	-0.000000000000	-0.000000000001	-0.000000000000	-0.000000000000	-0.000000000000
1577.551020408163	0.000000000001	0.000029603888	0.000000653512	0.000019346488	0.000019346488	0.000029603880	0.000000000000	0.000000000000	-0.000000000000	-0.000000000000	-0.000000000000	-0.000000000000	-0.000000000000	-0.000000000000
1579.591836734694	0.000000000000	0.000029603888	0.000000653512	0.000019346488	0.000019346488	0.000029603884	0.000000000000	0.000000000000	-0.000000000000	-0.000000000000	-0.000000000000	-0.000000000000	-0.000000000000	-0.000000000000
1581.632653061225	0.000000000000	0.000029603889	0.000000653512	0.000019346488	0.000019346488	0.000029603886	0.000000000000	0.000000000000	-0.000000000000	-0.000000000000	-0.000000000000	-0.000000000000	-0.000000000000	-0.000000000000
1583.673469387755	0.000000000000	0.000029603889	0.000000653512	0.000019346488	0.000019346488	0.000029603887	0.000000000000	0.000000000000	-0.000000000000	-0.000000000000	-0.000000000000	-0.000000000000	-0.000000000000	-0.000000000000
1585.714285714286	0.000000000000	0.000029603889	0.000000653512	0.000019346488	0.000019346488	0.000029603888	0.000000000000	0.000000000000	-0.000000000000	-0.000000000000	-0.000000000000	-0.000000000000	-0.000000000000	-0.000000000000
1587.755102040816	0.000000000000	0.000029603889	0.000000653512	0.000019346488	0.000019346488	0.000029603888	0.000000000000	0.000000000000	-0.000000000000	-0.000000000000	-0.000000000000	-0.000000000000	-0.000000000000	-0.000000000000
1589.795918367347	0.000000000000	0.000029603889	0.000000653512	0.000019346488	0.000019346488	0.000029603889	0.000000000000	0.000000000000	-0.000000000000	-0.000000000000	-0.000000000000	-0.000000000000	-0.000000000000	-0.000000000000
1591.836734693878	0.000000000000	0.000029603889	0.000000653512	0.000019346488	0.000019346488	0.000029603889	0.000000000000	0.000000000000	-0.000000000000	-0.000000000000	-0.000000000000	-0.000000000000	-0.000000000000	-0.000000000000
1593.877551020408	0.000000000000	0.000029603889	0.000000653512	0.000019346488	0.000019346488	0.000029603889	0.000000000000	0.000000000000	-0.000000000000	-0.000000000000	-0.000000000000	-0.000000000000	-0.000000000000	-0.000000000000
1595.918367346939	0.000000000000	0.000029603889	0.000000653512	0.000019346488	0.000019346488	0.000029603889	0.000000000000	0.000000000000	-0.000000000000	-0.000000000000	-0.000000000000	-0.000000000000	-0.000000000000	-0.000000000000
1597.959183673469	0.000000000000	0.000029603889	0.000000653512	0.000019346488	0.000019346488	0.000029603889	0.000000000000	0.000000000000	-0.000000000000	-0.000000000000	-0.000000000000	-0.000000000000	-0.000000000000	-0.000000000000
1600.000000000000	0.000000000000	0.000029603889	0.000000653512	0.000019346488	0.000019346488	0.000029603889	0.000000000000	0.000000000000	-0.000000000000	-0.000000000000	-0.000000000000	-0.000000000000	-0.000000000000	-0.000000000000
1602.040816326531	0.000000000000	0.000029603889	0.000000653512	0.000019346488	0.000019346488	0.000029603889	0.000000000000	0.000000000000	-0.000000000000	-0.000000000000	-0.000000000000	-0.000000000000	-0.000000000000	-0.000000000000
1604.081632653061	0.000000000000	0.000029603889	0.000000653512	0.000019346488	0.000019346488	0.000029603889	0.000000000000	0.000000000000	-0.000000000000	-0.000000000000	-0.000000000000	-0.000000000000	-0.000000000000	-0.000000000000
1606.122448979592	0.000000000000	0.000029603889	0.000000653512	0.000019346488	0.000019346488	0.000029603889	0.000000000000	0.000000000000	-0.000000000000	-0.000000000000	-0.000000000000	-0.000000000000	-0.000000000000	-0.000000000000
1608.163265306122	0.000000000000	0.000029603889	0.000000653512	0.000019346488	0.000019346488	0.000029603889	0.000000000000	0.000000000000	-0.000000000000	-0.000000000000	-0.000000000000	-0.000000000000	-0.000000000000	-0.000000000000
1610.204081632653	0.000000000000	0.000029603889	0.000000653512	0.000019346488	0.000019346488	0.000029603889	0.000000000000	0.000000000000	-0.000000000000	-0.000000000000	-0.000000000000	-0.000000000000	-0.000000000000	-0.000000000000
1612.244897959184	0.000000000000	0.000029603889	0.000000653512	0.000019346488	0.000019346488	0.000029603889	0.000000000000	0.000000000000	-0.000000000000	-0.000000000000	-0.000000000000	-0.000000000000	-0.000000000000	-0.000000000000
1614.285714285714	0.000000000000	0.000029603889	0.000000653512	0.000019346488	0.000019346488	0.000029603889	0.000000000000	0.000000000000	-0.000000000000	-0.000000000000	-0.000000000000	-0.000000000000	-0.000000000000	-0.000000000000
1616.326530612245	0.000000000000	0.000029603889	0.000000653512	0.000019346488	0.000019346488	0.000029603889	0.000000000000	0.000000000000	-0.000000000000	-0.000000000000	-0.000000000000	-0.000000000000	-0.000000000000	-0.000000000000
1618.367346938776	0.000000000000	0.000029603889	0.000000653512	0.000019346488	0.000019346488	0.000029603889	0.000000000000	0.000000000000	-0.000000000000	-0.000000000000	-0.000000000000	-0.000000000000	-0.000000000000	-0.000000000000
1620.408163265306	0.000000000000	0.000029603889	0.000000653512	0.000019346488	0.000019346488	0.000029603889	0.000000000000	0.000000000000	-0.000000000000	-0.000000000000	-0.000000000000	-0.000000000000	-0.000000000000	-0.000000000000
1622.448979591837	0.000000000000	0.000029603889	0.000000653512	0.000019346488	0.000019346488	0.000029603889	0.000000000000	0.000000000000	-0.000000000000	-0.000000000000	-0.000000000000	-0.000000000000	-0.000000000000	-0.000000000000
1624.489795918367	0.000000000000	0.000029603889	0.000000653512	0.000019346488	0.000019346488	0.000029603889	0.000000000000	0.000000000000	-0.000000000000	-0.000000000000	-0.000000000000	-0.000000000000	-0.000000000000	-0.000000000000
1626.530612244898	0.000000000000	0.000029603889	0.000000653512	0.000019346488	0.000019346488	0.000029603889	0.000000000000	0.000000000000	-0.000000000000	-0.000000000000	-0.000000000000	-0.000000000000	-0.000000000000	-0.000000000000
1628.571428571429	0.000000000000	0.000029603889	0.000000653512	0.000019346488	0.000019346488	0.000029603889	0.000000000000	0.000000000000	-0.000000000000	-0.000000000000	-0.000000000000	-0.000000000000	-0.000000000000	-0.000000000000
1630.612244897959	0.000000000000	0.000029603889	0.000000653512	0.000019346488	0.000019346488	0.000029603889	0.000000000000	0.000000000000	-0.000000000000	-0.000000000000	-0.000000000000	-0.000000000000	-0.000000000000	-0.000000000000
1632.653061224490	0.000000000000	0.000029603889	0.000000653512	0.000019346488	0.000019346488	0.000029603889	0.000000000000	0.000000000000	-0.000000000000	-0.000000000000	-0.000000000000	-0.000000000000	-0.000000000000	-0.000000000000
1634.693877551020	0.000001332817	0.000030872287	0.000000627777	0.000019372223	0.000019354253	0.000029987826	0.000002626950	0.000000262695	-0.000000008750	-0.000000004327	-0.000000013077	-0.000000013778	-0.000000006781	-0.000000020558
1636.734693877551	0.000000678272	0.000031514300	0.000000615244	0.000019384756	0.000019366913	0.000030617629	0.000000000000	0.000000000000	-0.000000014269	-0.000000007098	-0.000000021367	-0.000000013679	-0.000000006874	-0.000000020553
1638.775510204082	0.000000345164	0.000031841218	0.000000609055	0.000019390945	0.000019377565	0.000031157508	0.000000000000	0.000000000000	-0.000000012004	-0.000000006084	-0.000000018089	-0.000000010258	-0.000000005242	-0.000000015500
1640.816326530612	0.000000175649	0.000032007630	0.000000605953	0.000019394047	0.000019385082	0.000031543943	0.000000000000	0.000000000000	-0.000000008471	-0.000000004355	-0.000000012826	-0.000000006874	-0.000000003555	-0.000000010429
1642.857142857143	0.000000089386	0.000032092327	0.000000604386	0.000019395614	0.000019389962	0.000031797448	0.000000000000	0.000000000000	-0.000000005500	-0.000000002857	-0.000000008357	-0.000000004333	-0.000000002261	-0.000000006594
1644.897959183673	0.000000045487	0.000032135431	0.000000603592	0.000019396408	0.000019392980	0.000031955388	0.000000000000	0.000000000000	-0.000000003401	-0.000000001780	-0.000000005181	-0.000000002629	-0.000000001380	-0.000000004009
1646.938775510204	0.000000023148	0.000032157367	0.000000603188	0.000019396812	0.000019394786	0.000032050487	0.000000000000	0.000000000000	-0.000000002036	-0.000000001072	-0.000000003108	-0.000000001553	-0.000000000819	-0.000000002372
1648.979591836735	0.000000011780	0.000032168531	0.000000602983	0.000019397017	0.000019395843	0.000032106376	0.000000000000	0.000000000000	-0.000000001191	-0.000000000630	-0.000000001821	-0.000000000900	-0.000000000477	-0.000000001376
1651.020408163265	0.000000006051	0.000032174156	0.000000602880	0.000019397120	0.000019396446	0.000032138351	0.000000000000	0.000000000000	-0.000000000679	-0.000000000360	-0.000000001040	-0.000000000517	-0.000000000275	-0.000000000791
1653.061224489796	0.000000003108	0.000032177046	0.000000602827	0.000019397173	0.000019396790	0.000032156662	0.000000000000	0.000000000000	-0.000000000388	-0.000000000206	-0.000000000594	-0.000000000293	-0.000000000156	-0.000000000450
1655.102040816327	0.000000001597	0.000032178530	0.000000602800	0.000019397200	0.000019396985	0.000032167036	0.000000000000	0.000000000000	-0.000000000219	-0.000000000117	-0.000000000336	-0.000000000165	-0.000000000088	-0.000000000253
1657.142857142857	0.000000000820	0.000032179293	0.000000602786	0.000019397214	0.000019397094	0.000032172863	0.000000000000	0.000000000000	-0.000000000123	-0.000000000066	-0.000000000189	-0.000000000092	-0.000000000049	-0.000000000142
1659.183673469388	0.000000000421	0.000032179684	0.000000602779	0.000019397221	0.000019397155	0.000032176112	0.000000000000	0.000000000000	-0.000000000068	-0.000000000037	-0.000000000105	-0.000000000051	-0.000000000027	-0.000000000079
1661.224489795918	0.000000000216	0.000032179885	0.000000602775	0.000019397225	0.000019397188	0.000032177912	0.000000000000	0.000000000000	-0.000000000038	-0.000000000020	-0.000000000058	-0.000000000028	-0.000000000015	-0.000000000043
1663.265306122449	0.000000000111	0.000032179989	0.000000602773	0.000019397227	0.000019397207	0.000032178904	0.000000000000	0.000000000000	-0.000000000021	-0.000000000011	-0.000000000032	-0.000000000016	-0.000000000008	-0.000000000024
1665.306122448980	0.000000000057	0.000032180042	0.000000602772	0.000019397228	0.000019397217	0.000032179448	0.000000000000	0.000000000000	-0.000000000011	-0.000000000006	-0.000000000018	-0.000000000008	-0.000000000005	-0.000000000013
1667.346938775510	0.000000000029	0.000032180069	0.000000602772	0.000019397228	0.000019397222	0.000032179745	0.000000000000	0.000000000000	-0.000000000006	-0.000000000003	-0.000000000010	-0.000000000005	-0.000000000002	-0.000000000007
1669.387755102041	0.000000000015	0.000032180083	0.000000602771	0.000019397229	0.000019397225	0.000032179907	0.000000000000	0.000000000000	-0.000000000003	-0.000000000002	-0.000000000005	-0.000000000003	-0.000000000001	-0.000000000004
1671.428571428572	0.000000000008	0.000032180090	0.000000602771	0.000019397229	0.000019397227	0.000032179995	0.000000000000	0.000000000000	-0.000000000002	-0.000000000001	-0.000000000003	-0.000000000001	-0.000000000001	-0.000000000002
1673.469387755102	0.000000000004	0.000032180094	0.000000602771	0.000019397229	0.000019397228	0.000032180042	0.000000000000	0.000000000000	-0.000000000001	-0.000000000001	-0.000000000002	-0.000000000001	-0.000000000000	-0.000000000001
1675.510204081633	0.000000000002	0.000032180096	0.000000602771	0.000019397229	0.000019397228	0.000032180068	0.000000000000	0.000000000000	-0.000000000001	-0.000000000000	-0.000000000001	-0.000000000000	-0.000000000000	-0.000000000001
1677.551020408163	0.000000000001	0.000032180097	0.000000602771	0.000019397229	0.000019397229	0.000032180082	0.000000000000	0.000000000000	-0.000000000000	-0.000000000000	-0.000000000000	-0.000000000000	-0.000000000000	-0.000000000000
1679.591836734694	0.000000000001	0.000032180097	0.000000602771	0.000019397229	0.000019397229	0.000032180089	0.000000000000	0.000000000000	-0.000000000000	-0.000000000000	-0.000000000000	-0.000000000000	-0.000000000000	-0.000000000000
1681.632653061225	0.000000000000	0.000032180098	0.000000602771	0.000019397229	0.000019397229	0.000032180093	0.000000000000	0.000000000000	-0.000000000000	-0.000000000000	-0.000000000000	-0.000000000000	-0.000000000000	-0.000000000000
1683.673469387755	0.000000000000	0.000032180098	0.000000602771	0.000019397229	0.000019397229	0.000032180095	0.000000000000	0.000000000000	-0.000000000000	-0.000000000000	-0.000000000000	-0.000000000000	-0.000000000000	-0.000000000000
1685.714285714286	0.000000000000	0.000032180098	0.000000602771	0.000019397229	0.000019397229	0.000032180097	0.000000000000	0.000000000000	-0.000000000000	-0.000000000000	-0.000000000000	-0.000000000000	-0.000000000000	-0.000000000000
1687.755102040816	0.000000000000	0.000032180098	0.000000602771	0.000019397229	0.000019397229	0.000032180097	0.000000000000	0.000000000000	-0.000000000000	-0.000000000000	-0.000000000000	-0.000000000000	-0.000000000000	-0.000000000000
1689.795918367347	0.000000000000	0.000032180098	0.000000602771	0.000019397229	0.000019397229	0.000032180098	0.000000000000	0.000000000000	-0.000000000000	-0.000000000000	-0.000000000000	-0.000000000000	-0.000000000000	-0.000000000000
1691.836734693878	0.000000000000	0.000032180098	0.000000602771	0.000019397229	0.000019397229	0.000032180098	0.000000000000	0.000000000000	-0.000000000000	-0.000000000000	-0.000000000000	-0.000000000000	-0.000000000000	-0.000000000000
1693.877551020408	0.000000000000	0.000032180098	0.000000602771	0.000019397229	0.000019397229	0.000032180098	0.000000000000	0.000000000000	-0.000000000000	-0.000000000000	-0.000000000000	-0.000000000000	-0.000000000000	-0.000000000000
1695.918367346939	0.000000000000	0.000032180098	0.000000602771	0.000019397229	0.000019397229	0.000032180098	0.000000000000	0.000000000000	-0.000000000000	-0.000000000000	-0.000000000000	-0.000000000000	-0.000000000000	-0.000000000000
1697.959183673469	0.000000000000	0.000032180098	0.000000602771	0.000019397229	0.000019397229	0.000032180098	0.000000000000	0.000000000000	-0.000000000000	-0.000000000000	-0.000000000000	-0.000000000000	-0.000000000000	-0.000000000000
1700.000000000000	0.000000000000	0.000032180098	0.000000602771	0.000019397229	0.000019397229	0.000032180098	0.000000000000	0.000000000000	-0.000000000000	-0.000000000000	-0.000000000000	-0.000000000000	-0.000000000000	-0.000000000000
1702.040816326531	0.000000000000	0.000032180098	0.000000602771	0.000019397229	0.000019397229	0.000032180098	0.000000000000	0.000000000000	-0.000000000000	-0.000000000000	-0.000000000000	-0.000000000000	-0.000000000000	-0.000000000000
1704.081632653061	0.000000000000	0.000032180098	0.000000602771	0.000019397229	0.000019397229	0.000032180098	0.000000000000	0.000000000000	-0.000000000000	-0.000000000000	-0.000000000000	-0.000000000000	-0.000000000000	-0.000000000000
1706.122448979592	0.000000000000	0.000032180098	0.000000602771	0.000019397229	0.000019397229	0.000032180098	0.000000000000	0.000000000000	-0.000000000000	-0.000000000000	-0.000000000000	-0.000000000000	-0.000000000000	-0.000000000000
1708.163265306122	0.000000000000	0.000032180098	0.000000602771	0.000019397229	0.000019397229	0.000032180098	0.000000000000	0.000000000000	-0.000000000000	-0.000000000000	-0.000000000000	-0.000000000000	-0.000000000000	-0.000000000000
1710.204081632653	0.000000000000	0.000032180098	0.000000602771	0.000019397229	0.000019397229	0.000032180098	0.000000000000	0.000000000000	-0.000000000000	-0.000000000000	-0.000000000000	-0.000000000000	-0.000000000000	-0.000000000000
1712.244897959184	0.000000000000	0.000032180098	0.000000602771	0.000019397229	0.000019397229	0.000032180098	0.000000000000	0.000000000000	-0.000000000000	-0.000000000000	-0.000000000000	-0.000000000000	-0.000000000000	-0.000000000000
1714.285714285714	0.000000000000	0.000032180098	0.000000602771	0.000019397229	0.000019397229	0.000032180098	0.000000000000	0.000000000000	-0.000000000000	-0.000000000000	-0.000000000000	-0.000000000000	-0.000000000000	-0.000000000000
1716.326530612245	0.000000000000	0.000032180098	0.000000602771	0.000019397229	0.000019397229	0.000032180098	0.000000000000	0.000000000000	-0.000000000000	-0.000000000000	-0.000000000000	-0.000000000000	-0.000000000000	-0.000000000000
1718.367346938776	0.000000000000	0.000032180098	0.000000602771	0.000019397229	0.000019397229	0.000032180098	0.000000000000	0.000000000000	-0.000000000000	-0.000000000000	-0.000000000000	-0.000000000000	-0.000000000000	-0.000000000000
1720.408163265306	0.000000000000	0.000032180098	0.000000602771	0.000019397229	0.000019397229	0.000032180098	0.000000000000	0.000000000000	-0.000000000000	-0.000000000000	-0.000000000000	-0.000000000000	-0.000000000000	-0.000000000000
1722.448979591837	0.000000000000	0.000032180098	0.000000602771	0.000019397229	0.000019397229	0.000032180098	0.000000000000	0.000000000000	-0.000000000000	-0.000000000000	-0.000000000000	-0.000000000000	-0.000000000000	-0.000000000000
1724.489795918367	0.000000000000	0.000032180098	0.000000602771	0.000019397229	0.000019397229	0.000032180098	0.000000000000	0.000000000000	-0.000000000000	-0.000000000000	-0.000000000000	-0.000000000000	-0.000000000000	-0.000000000000
1726.530612244898	0.000000000000	0.000032180098	0.000000602771	0.000019397229	0.000019397229	0.000032180098	0.000000000000	0.000000000000	-0.000000000000	-0.000000000000	-0.000000000000	-0.000000000000	-0.000000000000	-0.000000000000
1728.571428571429	0.000000000000	0.000032180098	0.000000602771	0.000019397229	0.000019397229	0.000032180098	0.000000000000	0.000000000000	-0.000000000000	-0.000000000000	-0.000000000000	-0.000000000000	-0.000000000000	-0.000000000000
1730.612244897959	0.000000000000	0.000032180098	0.000000602771	0.000019397229	0.000019397229	0.000032180098	0.000000000000	0.000000000000	-0.000000000000	-0.000000000000	-0.000000000000	-0.000000000000	-0.000000000000	-0.000000000000
1732.653061224490	0.000000000000	0.000032180098	0.000000602771	0.000019397229	0.000019397229	0.000032180098	0.000000000000	0.000000000000	-0.000000000000	-0.000000000000	-0.000000000000	-0.000000000000	-0.000000000000	-0.000000000000
1734.693877551020	0.000000000000	0.000032180098	0.000000602771	0.000019397229	0.000019397229	0.000032180098	0.000000000000	0.000000000000	-0.000000000000	-0.000000000000	-0.000000000000	-0.000000000000	-0.000000000000	-0.000000000000
1736.734693877551	0.000001309807	0.000033429887	0.000000581103	0.000019418897	0.000019403769	0.000032558498	0.000002581264	0.000000258126	-0.000000007370	-0.000000004265	-0.000000011635	-0.000000011598	-0.000000006681	-0.000000018279
1738.775510204082	0.000000666562	0.000034062540	0.000000570512	0.000019429488	0.000019414438	0.000033179036	0.000000000000	0.000000000000	-0.000000012024	-0.000000006993	-0.000000019018	-0.000000011538	-0.000000006774	-0.000000018312
1740.816326530612	0.000000339205	0.000034384653	0.000000565267	0.000019434733	0.000019423430	0.000033710987	0.000000000000	0.000000000000	-0.000000010133	-0.000000005995	-0.000000016129	-0.000000008666	-0.000000005165	-0.000000013830
1742.857142857143	0.000000172617	0.000034548609	0.000000562635	0.000019437365	0.000019429783	0.000034091742	0.000000000000	0.000000000000	-0.000000007160	-0.000000004291	-0.000000011451	-0.000000005813	-0.000000003503	-0.000000009315
1744.897959183673	0.000000087843	0.000034632053	0.000000561305	0.000019438695	0.000019433912	0.000034341517	0.000000000000	0.000000000000	-0.000000004653	-0.000000002815	-0.000000007468	-0.000000003667	-0.000000002227	-0.000000005895
1746.938775510204	0.000000044702	0.000034674520	0.000000560631	0.000019439369	0.000019436466	0.000034497130	0.000000000000	0.000000000000	-0.000000002879	-0.000000001754	-0.000000004633	-0.000000002226	-0.000000001360	-0.000000003586
1748.979591836735	0.000000022748	0.000034696131	0.000000560288	0.000019439712	0.000019437996	0.000034590827	0.000000000000	0.000000000000	-0.000000001724	-0.000000001056	-0.000000002780	-0.000000001315	-0.000000000807	-0.000000002123
1751.020408163265	0.000000011576	0.000034707128	0.000000560114	0.000019439886	0.000019438892	0.000034645891	0.000000000000	0.000000000000	-0.000000001009	-0.000000000621	-0.000000001630	-0.000000000762	-0.000000000469	-0.000000001232
1753.061224489796	0.000000005946	0.000034712671	0.000000560026	0.000019439974	0.000019439403	0.000034677394	0.000000000000	0.000000000000	-0.000000000576	-0.000000000355	-0.000000000931	-0.000000000438	-0.000000000270	-0.000000000708
1755.102040816327	0.000000003054	0.000034715518	0.000000559981	0.000019440019	0.000019439694	0.000034695435	0.000000000000	0.000000000000	-0.000000000329	-0.000000000203	-0.000000000532	-0.000000000249	-0.000000000154	-0.000000000403
1757.142857142857	0.000000001569	0.000034716980	0.000000559958	0.000019440042	0.000019439859	0.000034705656	0.000000000000	0.000000000000	-0.000000000186	-0.000000000115	-0.000000000301	-0.000000000140	-0.000000000087	-0.000000000227
1759.183673469388	0.000000000806	0.000034717731	0.000000559946	0.000019440054	0.000019439952	0.000034711396	0.000000000000	0.000000000000	-0.000000000104	-0.000000000065	-0.000000000169	-0.000000000078	-0.000000000049	-0.000000000127
1761.224489795918	0.000000000414	0.000034718117	0.000000559940	0.000019440060	0.000019440003	0.000034714597	0.000000000000	0.000000000000	-0.000000000058	-0.000000000036	-0.000000000094	-0.000000000043	-0.000000000027	-0.000000000070
1763.265306122449	0.000000000213	0.000034718315	0.000000559937	0.000019440063	0.000019440032	0.000034716370	0.000000000000	0.000000000000	-0.000000000032	-0.000000000020	-0.000000000052	-0.000000000024	-0.000000000015	-0.000000000039
1765.306122448980	0.000000000109	0.000034718417	0.000000559935	0.000019440065	0.000019440048	0.000034717348	0.000000000000	0.000000000000	-0.000000000018	-0.000000000011	-0.000000000029	-0.000000000013	-0.000000000008	-0.000000000021
1767.346938775510	0.000000000056	0.000034718469	0.000000559934	0.000019440066	0.000019440056	0.000034717884	0.000000000000	0.000000000000	-0.000000000010	-0.000000000006	-0.000000000016	-0.000000000007	-0.000000000004	-0.000000000012
1769.387755102041	0.000000000029	0.000034718496	0.000000559934	0.000019440066	0.000019440061	0.000034718177	0.000000000000	0.000000000000	-0.000000000005	-0.000000000003	-0.000000000009	-0.000000000004	-0.000000000002	-0.000000000006
1771.428571428572	0.000000000015	0.000034718510	0.000000559934	0.000019440066	0.000019440063	0.000034718336	0.000000000000	0.000000000000	-0.000000000003	-0.000000000002	-0.000000000005	-0.000000000002	-0.000000000001	-0.000000000003
1773.469387755102	0.000000000008	0.000034718517	0.000000559934	0.000019440066	0.000019440065	0.000034718423	0.000000000000	0.000000000000	-0.000000000002	-0.000000000001	-0.000000000003	-0.000000000001	-0.000000000001	-0.000000000002
1775.510204081633	0.000000000004	0.000034718521	0.000000559934	0.000019440066	0.000019440066	0.000034718470	0.000000000000	0.000000000000	-0.000000000001	-0.000000000001	-0.000000000001	-0.000000000001	-0.000000000000	-0.000000000001
1777.551020408163	0.000000000002	0.000034718522	0.000000559934	0.000019440066	0.000019440066	0.000034718495	0.000000000000	0.000000000000	-0.000000000000	-0.000000000000	-0.000000000001	-0.000000000000	-0.000000000000	-0.000000000001
1779.591836734694	0.000000000001	0.000034718523	0.000000559934	0.000019440066	0.000019440066	0.000034718509	0.000000000000	0.000000000000	-0.000000000000	-0.000000000000	-0.000000000000	-0.000000000000	-0.000000000000	-0.000000000000
1781.632653061225	0.000000000001	0.000034718524	0.000000559934	0.000019440066	0.000019440066	0.000034718516	0.000000000000	0.000000000000	-0.000000000000	-0.000000000000	-0.000000000000	-0.000000000000	-0.000000000000	-0.000000000000
1783.673469387755	0.000000000000	0.000034718524	0.000000559934	0.000019440066	0.000019440066	0.000034718520	0.000000000000	0.000000000000	-0.000000000000	-0.000000000000	-0.000000000000	-0.000000000000	-0.000000000000	-0.000000000000
1785.714285714286	0.000000000000	0.000034718524	0.000000559934	0.000019440066	0.000019440066	0.000034718522	0.000000000000	0.000000000000	-0.000000000000	-0.000000000000	-0.000000000000	-0.000000000000	-0.000000000000	-0.000000000000
1787.755102040816	0.000000000000	0.000034718524	0.000000559934	0.000019440066	0.000019440066	0.000034718523	0.000000000000	0.000000000000	-0.000000000000	-0.000000000000	-0.000000000000	-0.000000000000	-0.000000000000	-0.000000000000
1789.795918367347	0.000000000000	0.000034718524	0.000000559934	0.000019440066	0.000019440066	0.000034718524	0.000000000000	0.000000000000	-0.000000000000	-0.000000000000	-0.000000000000	-0.000000000000	-0.000000000000	-0.000000000000
1791.836734693878	0.000000000000	0.000034718524	0.000000559934	0.000019440066	0.000019440066	0.000034718524	0.000000000000	0.000000000000	-0.000000000000	-0.000000000000	-0.000000000000	-0.000000000000	-0.000000000000	-0.000000000000
1793.877551020408	0.000000000000	0.000034718524	0.000000559934	0.000019440066	0.000019440066	0.000034718524	0.000000000000	0.000000000000	-0.000000000000	-0.000000000000	-0.000000000000	-0.000000000000	-0.000000000000	-0.000000000000
1795.918367346939	0.000000000000	0.000034718524	0.000000559934	0.000019440066	0.000019440066	0.000034718524	0.000000000000	0.000000000000	-0.000000000000	-0.000000000000	-0.000000000000	-0.000000000000	-0.000000000000	-0.000000000000
1797.959183673469	0.000000000000	0.000034718524	0.000000559934	0.000019440066	0.000019440066	0.000034718524	0.000000000000	0.000000000000	-0.000000000000	-0.000000000000	-0.000000000000	-0.000000000000	-0.000000000000	-0.000000000000
1800.000000000000	0.000000000000	0.000034718524	0.000000559934	0.000019440066	0.000019440066	0.000034718524	0.000000000000	0.000000000000	-0.000000000000	-0.000000000000	-0.000000000000	-0.000000000000	-0.000000000000	-0.000000000000
1802.040816326531	0.000000000000	0.000034718524	0.000000559934	0.000019440066	0.000019440066	0.000034718524	0.000000000000	0.000000000000	-0.000000000000	-0.000000000000	-0.000000000000	-0.000000000000	-0.000000000000	-0.000000000000
1804.081632653061	0.000000000000	0.000034718524	0.000000559934	0.000019440066	0.000019440066	0.000034718524	0.000000000000	0.000000000000	-0.000000000000	-0.000000000000	-0.000000000000	-0.000000000000	-0.000000000000	-0.000000000000
1806.122448979592	0.000000000000	0.000034718524	0.000000559934	0.000019440066	0.000019440066	0.000034718524	0.000000000000	0.000000000000	-0.000000000000	-0.000000000000	-0.000000000000	-0.000000000000	-0.000000000000	-0.000000000000
1808.163265306122	0.000000000000	0.000034718524	0.000000559934	0.000019440066	0.000019440066	0.000034718524	0.000000000000	0.000000000000	-0.000000000000	-0.000000000000	-0.000000000000	-0.000000000000	-0.000000000000	-0.000000000000
1810.204081632653	0.000000000000	0.000034718524	0.000000559934	0.000019440066	0.000019440066	0.000034718524	0.000000000000	0.000000000000	-0.000000000000	-0.000000000000	-0.000000000000	-0.000000000000	-0.000000000000	-0.000000000000
1812.244897959184	0.000000000000	0.000034718524	0.000000559934	0.000019440066	0.000019440066	0.000034718524	0.000000000000	0.000000000000	-0.000000000000	-0.000000000000	-0.000000000000	-0.000000000000	-0.000000000000	-0.000000000000
1814.285714285714	0.000000000000	0.000034718524	0.000000559934	0.000019440066	0.000019440066	0.000034718524	0.000000000000	0.000000000000	-0.000000000000	-0.000000000000	-0.000000000000	-0.000000000000	-0.000000000000	-0.000000000000
1816.326530612245	0.000000000000	0.000034718524	0.000000559934	0.000019440066	0.000019440066	0.000034718524	0.000000000000	0.000000000000	-0.000000000000	-0.000000000000	-0.000000000000	-0.000000000000	-0.000000000000	-0.000000000000
1818.367346938776	0.000000000000	0.000034718524	0.000000559934	0.000019440066	0.000019440066	0.000034718524	0.000000000000	0.000000000000	-0.000000000000	-0.000000000000	-0.000000000000	-0.000000000000	-0.000000000000	-0.000000000000
1820.408163265306	0.000000000000	0.000034718524	0.000000559934	0.000019440066	0.000019440066	0.000034718524	0.000000000000	0.000000000000	-0.000000000000	-0.000000000000	-0.000000000000	-0.000000000000	-0.000000000000	-0.000000000000
1822.448979591837	0.000000000000	0.000034718524	0.000000559934	0.000019440066	0.000019440066	0.000034718524	0.000000000000	0.000000000000	-0.000000000000	-0.000000000000	-0.000000000000	-0.000000000000	-0.000000000000	-0.000000000000
1824.489795918367	0.000000000000	0.000034718524	0.000000559934	0.000019440066	0.000019440066	0.000034718524	0.000000000000	0.000000000000	-0.000000000000	-0.000000000000	-0.000000000000	-0.000000000000	-0.000000000000	-0.000000000000
1826.530612244898	0.000000000000	0.000034718524	0.000000559934	0.000019440066	0.000019440066	0.000034718524	0.000000000000	0.000000000000	-0.000000000000	-0.000000000000	-0.000000000000	-0.000000000000	-0.000000000000	-0.000000000000
1828.571428571429	0.000000000000	0.000034718524	0.000000559934	0.000019440066	0.000019440066	0.000034718524	0.000000000000	0.000000000000	-0.000000000000	-0.000000000000	-0.000000000000	-0.000000000000	-0.000000000000	-0.000000000000
1830.612244897959	0.000000000000	0.000034718524	0.000000559934	0.000019440066	0.000019440066	0.000034718524	0.000000000000	0.000000000000	-0.000000000000	-0.000000000000	-0.000000000000	-0.000000000000	-0.000000000000	-0.000000000000
1832.653061224490	0.000000000000	0.000034718524	0.000000559934	0.000019440066	0.000019440066	0.000034718524	0.000000000000	0.000000000000	-0.000000000000	-0.000000000000	-0.000000000000	-0.000000000000	-0.000000000000	-0.000000000000
1834.693877551020	0.000000000000	0.000034718524	0.000000559934	0.000019440066	0.000019440066	0.000034718524	0.000000000000	0.000000000000	-0.000000000000	-0.000000000000	-0.000000000000	-0.000000000000	-0.000000000000	-0.000000000000
1836.734693877551	0.000000000000	0.000034718524	0.000000559934	0.000019440066	0.000019440066	0.000034718524	0.000000000000	0.000000000000	-0.000000000000	-0.000000000000	-0.000000000000	-0.000000000000	-0.000000000000	-0.000000000000
1838.775510204082	0.000001287193	0.000035949223	0.000000541453	0.000019458547	0.000019445647	0.000035091243	0.000002536372	0.000000253637	-0.000000006289	-0.000000004201	-0.000000010489	-0.000000009891	-0.000000006578	-0.000000016468
1840.816326530612	0.000000655054	0.000036572299	0.000000532389	0.000019467611	0.000019454754	0.000035702284	0.000000000000	0.000000000000	-0.000000010264	-0.000000006886	-0.000000017150	-0.000000009857	-0.000000006670	-0.000000016527
1842.857142857143	0.000000333348	0.000036889506	0.000000527891	0.000019472109	0.000019462440	0.000036226117	0.000000000000	0.000000000000	-0.000000008663	-0.000000005904	-0.000000014566	-0.000000007412	-0.000000005086	-0.000000012498
1844.897959183673	0.000000169637	0.000037050958	0.000000525631	0.000019474369	0.000019467877	0.000036601063	0.000000000000	0.000000000000	-0.000000006128	-0.000000004226	-0.000000010353	-0.000000004977	-0.000000003449	-0.000000008426
1846.938775510204	0.000000086326	0.000037133126	0.000000524489	0.000019475511	0.000019471413	0.000036847025	0.000000000000	0.000000000000	-0.000000003985	-0.000000002772	-0.000000006757	-0.000000003142	-0.000000002193	-0.000000005335
1848.979591836735	0.000000043930	0.000037174942	0.000000523909	0.000019476091	0.000019473602	0.000037000262	0.000000000000	0.000000000000	-0.000000002467	-0.000000001727	-0.000000004194	-0.000000001908	-0.000000001339	-0.000000003247
1851.020408163265	0.000000022355	0.000037196222	0.000000523615	0.000019476385	0.000019474914	0.000037092528	0.000000000000	0.000000000000	-0.000000001478	-0.000000001040	-0.000000002518	-0.000000001128	-0.000000000795	-0.000000001923
1853.061224489796	0.000000011376	0.000037207052	0.000000523465	0.000019476535	0.000019475682	0.000037146750	0.000000000000	0.000000000000	-0.000000000866	-0.000000000611	-0.000000001477	-0.000000000654	-0.000000000462	-0.000000001116
1855.102040816327	0.000000005844	0.000037212509	0.000000523390	0.000019476610	0.000019476120	0.000037177772	0.000000000000	0.000000000000	-0.000000000494	-0.000000000350	-0.000000000843	-0.000000000376	-0.000000000266	-0.000000000642
1857.142857142857	0.000000003002	0.000037215312	0.000000523351	0.000019476649	0.000019476371	0.000037195536	0.000000000000	0.000000000000	-0.000000000282	-0.000000000200	-0.000000000482	-0.000000000213	-0.000000000152	-0.000000000365
1859.183673469388	0.000000001542	0.000037216752	0.000000523331	0.000019476669	0.000019476512	0.000037205601	0.000000000000	0.000000000000	-0.000000000160	-0.000000000113	-0.000000000273	-0.000000000120	-0.000000000085	-0.000000000206
1861.224489795918	0.000000000792	0.000037217492	0.000000523321	0.000019476679	0.000019476592	0.000037211254	0.000000000000	0.000000000000	-0.000000000089	-0.000000000064	-0.000000000153	-0.000000000067	-0.000000000048	-0.000000000115
1863.265306122449	0.000000000407	0.000037217872	0.000000523315	0.000019476685	0.000019476636	0.000037214406	0.000000000000	0.000000000000	-0.000000000050	-0.000000000036	-0.000000000085	-0.000000000037	-0.000000000027	-0.000000000064
1865.306122448980	0.000000000209	0.000037218067	0.000000523313	0.000019476687	0.000019476660	0.000037216152	0.000000000000	0.000000000000	-0.000000000028	-0.000000000020	-0.000000000047	-0.000000000021	-0.000000000015	-0.000000000035
1867.346938775510	0.000000000107	0.000037218167	0.000000523311	0.000019476689	0.000019476674	0.000037217114	0.000000000000	0.000000000000	-0.000000000015	-0.000000000011	-0.000000000026	-0.000000000011	-0.000000000008	-0.000000000019
1869.387755102041	0.000000000055	0.000037218219	0.000000523311	0.000019476689	0.000019476681	0.000037217642	0.000000000000	0.000000000000	-0.000000000008	-0.000000000006	-0.000000000014	-0.000000000006	-0.000000000004	-0.000000000011
1871.428571428572	0.000000000028	0.000037218245	0.000000523310	0.000019476690	0.000019476685	0.000037217931	0.000000000000	0.000000000000	-0.000000000005	-0.000000000003	-0.000000000008	-0.000000000003	-0.000000000002	-0.000000000006
1873.469387755102	0.000000000015	0.000037218259	0.000000523310	0.000019476690	0.000019476688	0.000037218088	0.000000000000	0.000000000000	-0.000000000002	-0.000000000002	-0.000000000004	-0.000000000002	-0.000000000001	-0.000000000003
1875.510204081633	0.000000000007	0.000037218266	0.000000523310	0.000019476690	0.000019476689	0.000037218173	0.000000000000	0.000000000000	-0.000000000001	-0.000000000001	-0.000000000002	-0.000000000001	-0.000000000001	-0.000000000002
1877.551020408163	0.000000000004	0.000037218269	0.000000523310	0.000019476690	0.000019476689	0.000037218219	0.000000000000	0.000000000000	-0.000000000001	-0.000000000001	-0.000000000001	-0.000000000001	-0.000000000000	-0.000000000001
1879.591836734694	0.000000000002	0.000037218271	0.000000523310	0.000019476690	0.000019476690	0.000037218244	0.000000000000	0.000000000000	-0.000000000000	-0.000000000000	-0.000000000001	-0.000000000000	-0.000000000000	-0.000000000000
1881.632653061225	0.000000000001	0.000037218272	0.000000523310	0.000019476690	0.000019476690	0.000037218258	0.000000000000	0.000000000000	-0.000000000000	-0.000000000000	-0.000000000000	-0.000000000000	-0.000000000000	-0.000000000000
1883.673469387755	0.000000000001	0.000037218273	0.000000523310	0.000019476690	0.000019476690	0.000037218265	0.000000000000	0.000000000000	-0.000000000000	-0.000000000000	-0.000000000000	-0.000000000000	-0.000000000000	-0.000000000000
1885.714285714286	0.000000000000	0.000037218273	0.000000523310	0.000019476690	0.000019476690	0.000037218269	0.000000000000	0.000000000000	-0.000000000000	-0.000000000000	-0.000000000000	-0.000000000000	-0.000000000000	-0.000000000000
1887.755102040816	0.000000000000	0.000037218273	0.000000523310	0.000019476690	0.000019476690	0.000037218271	0.000000000000	0.000000000000	-0.000000000000	-0.000000000000	-0.000000000000	-0.000000000000	-0.000000000000	-0.000000000000
1889.795918367347	0.000000000000	0.000037218273	0.000000523310	0.000019476690	0.000019476690	0.000037218272	0.000000000000	0.000000000000	-0.000000000000	-0.000000000000	-0.000000000000	-0.000000000000	-0.000000000000	-0.000000000000
1891.836734693878	0.000000000000	0.000037218273	0.000000523310	0.000019476690	0.000019476690	0.000037218272	0.000000000000	0.000000000000	-0.000000000000	-0.000000000000	-0.000000000000	-0.000000000000	-0.000000000000	-0.000000000000
1893.877551020408	0.000000000000	0.000037218273	0.000000523310	0.000019476690	0.000019476690	0.000037218273	0.000000000000	0.000000000000	-0.000000000000	-0.000000000000	-0.000000000000	-0.000000000000	-0.000000000000	-0.000000000000
1895.918367346939	0.000000000000	0.000037218273	0.000000523310	0.000019476690	0.000019476690	0.000037218273	0.000000000000	0.000000000000	-0.000000000000	-0.000000000000	-0.000000000000	-0.000000000000	-0.000000000000	-0.000000000000
1897.959183673469	0.000000000000	0.000037218273	0.000000523310	0.000019476690	0.000019476690	0.000037218273	0.000000000000	0.000000000000	-0.000000000000	-0.000000000000	-0.000000000000	-0.000000000000	-0.000000000000	-0.000000000000
1900.000000000000	0.000000000000	0.000037218273	0.000000523310	0.000019476690	0.000019476690	0.000037218273	0.000000000000	0.000000000000	-0.000000000000	-0.000000000000	-0.000000000000	-0.000000000000	-0.000000000000	-0.000000000000
1902.040816326531	0.000000000000	0.000037218273	0.000000523310	0.000019476690	0.000019476690	0.000037218273	0.000000000000	0.000000000000	-0.000000000000	-0.000000000000	-0.000000000000	-0.000000000000	-0.000000000000	-0.000000000000
1904.081632653061	0.000000000000	0.000037218273	0.000000523310	0.000019476690	0.000019476690	0.000037218273	0.000000000000	0.000000000000	-0.000000000000	-0.000000000000	-0.000000000000	-0.000000000000	-0.000000000000	-0.000000000000
1906.122448979592	0.000000000000	0.000037218273	0.000000523310	0.000019476690	0.000019476690	0.000037218273	0.000000000000	0.000000000000	-0.000000000000	-0.000000000000	-0.000000000000	-0.000000000000	-0.000000000000	-0.000000000000
1908.163265306122	0.000000000000	0.000037218273	0.000000523310	0.000019476690	0.000019476690	0.000037218273	0.000000000000	0.000000000000	-0.000000000000	-0.000000000000	-0.000000000000	-0.000000000000	-0.000000000000	-0.000000000000
1910.204081632653	0.000000000000	0.000037218273	0.000000523310	0.000019476690	0.000019476690	0.000037218273	0.000000000000	0.000000000000	-0.000000000000	-0.000000000000	-0.000000000000	-0.000000000000	-0.000000000000	-0.000000000000
1912.244897959184	0.000000000000	0.000037218273	0.000000523310	0.000019476690	0.000019476690	0.000037218273	0.000000000000	0.000000000000	-0.000000000000	-0.000000000000	-0.000000000000	-0.000000000000	-0.000000000000	-0.000000000000
1914.285714285714	0.000000000000	0.000037218273	0.000000523310	0.000019476690	0.000019476690	0.000037218273	0.000000000000	0.000000000000	-0.000000000000	-0.000000000000	-0.000000000000	-0.000000000000	-0.000000000000	-0.000000000000
1916.326530612245	0.000000000000	0.000037218273	0.000000523310	0.000019476690	0.000019476690	0.000037218273	0.000000000000	0.000000000000	-0.000000000000	-0.000000000000	-0.000000000000	-0.000000000000	-0.000000000000	-0.000000000000
1918.367346938776	0.000000000000	0.000037218273	0.000000523310	0.000019476690	0.000019476690	0.000037218273	0.000000000000	0.000000000000	-0.000000000000	-0.000000000000	-0.000000000000	-0.000000000000	-0.000000000000	-0.000000000000
1920.408163265306	0.000000000000	0.000037218273	0.000000523310	0.000019476690	0.000019476690	0.000037218273	0.000000000000	0.000000000000	-0.000000000000	-0.000000000000	-0.000000000000	-0.000000000000	-0.000000000000	-0.000000000000
1922.448979591837	0.000000000000	0.000037218273	0.000000523310	0.000019476690	0.000019476690	0.000037218273	0.000000000000	0.000000000000	-0.000000000000	-0.000000000000	-0.000000000000	-0.000000000000	-0.000000000000	-0.000000000000
1924.489795918367	0.000000000000	0.000037218273	0.000000523310	0.000019476690	0.000019476690	0.000037218273	0.000000000000	0.000000000000	-0.000000000000	-0.000000000000	-0.000000000000	-0.000000000000	-0.000000000000	-0.000000000000
1926.530612244898	0.000000000000	0.000037218273	0.000000523310	0.000019476690	0.000019476690	0.000037218273	0.000000000000	0.000000000000	-0.000000000000	-0.000000000000	-0.000000000000	-0.000000000000	-0.000000000000	-0.000000000000
1928.571428571429	0.000000000000	0.000037218273	0.000000523310	0.000019476690	0.000019476690	0.000037218273	0.000000000000	0.000000000000	-0.000000000000	-0.000000000000	-0.000000000000	-0.000000000000	-0.000000000000	-0.000000000000
1930.612244897959	0.000000000000	0.000037218273	0.000000523310	0.000019476690	0.000019476690	0.000037218273	0.000000000000	0.000000000000	-0.000000000000	-0.000000000000	-0.000000000000	-0.000000000000	-0.000000000000	-0.000000000000
1932.653061224490	0.000000000000	0.000037218273	0.000000523310	0.000019476690	0.000019476690	0.000037218273	0.000000000000	0.000000000000	-0.000000000000	-0.000000000000	-0.000000000000	-0.000000000000	-0.000000000000	-0.000000000000
1934.693877551020	0.000000000000	0.000037218273	0.000000523310	0.000019476690	0.000019476690	0.000037218273	0.000000000000	0.000000000000	-0.000000000000	-0.000000000000	-0.000000000000	-0.000000000000	-0.000000000000	-0.000000000000
1936.734693877551	0.000000000000	0.000037218273	0.000000523310	0.000019476690	0.000019476690	0.000037218273	0.000000000000	0.000000000000	-0.000000000000	-0.000000000000	-0.000000000000	-0.000000000000	-0.000000000000	-0.000000000000
1938.775510204082	0.000000000000	0.000037218273	0.000000523310	0.000019476690	0.000019476690	0.000037218273	0.000000000000	0.000000000000	-0.000000000000	-0.000000000000	-0.000000000000	-0.000000000000	-0.000000000000	-0.000000000000
1940.816326530612	0.000001264961	0.000038429633	0.000000507370	0.000019492630	0.000019481505	0.000037585221	0.000002492262	0.000000249226	-0.000000005426	-0.000000004136	-0.000000009561	-0.000000008530	-0.000000006474	-0.000000015003
1942.857142857143	0.000000643740	0.000039043014	0.000000499529	0.000019500471	0.000019489365	0.000038186649	0.000000000000	0.000000000000	-0.000000008859	-0.000000006778	-0.000000015637	-0.000000008514	-0.000000006565	-0.000000015080
1944.897959183673	0.000000327591	0.000039355265	0.000000495631	0.000019504369	0.000019496008	0.000038702271	0.000000000000	0.000000000000	-0.000000007487	-0.000000005811	-0.000000013298	-0.000000006410	-0.000000005006	-0.000000011416
1946.938775510204	0.000000166707	0.000039514189	0.000000493671	0.000019506329	0.000019500711	0.000039071342	0.000000000000	0.000000000000	-0.000000005301	-0.000000004159	-0.000000009460	-0.000000004307	-0.000000003395	-0.000000007702
1948.979591836735	0.000000084835	0.000039595069	0.000000492679	0.000019507321	0.000019503772	0.000039313450	0.000000000000	0.000000000000	-0.000000003450	-0.000000002729	-0.000000006178	-0.000000002720	-0.000000002159	-0.000000004880
1951.020408163265	0.000000043171	0.000039636229	0.000000492176	0.000019507824	0.000019505668	0.000039464286	0.000000000000	0.000000000000	-0.000000002137	-0.000000001700	-0.000000003837	-0.000000001653	-0.000000001318	-0.000000002971
1953.061224489796	0.000000021969	0.000039657176	0.000000491920	0.000019508080	0.000019506805	0.000039555106	0.000000000000	0.000000000000	-0.000000001281	-0.000000001024	-0.000000002304	-0.000000000977	-0.000000000783	-0.000000001760
1955.102040816327	0.000000011180	0.000039667835	0.000000491790	0.000019508210	0.000019507471	0.000039608479	0.000000000000	0.000000000000	-0.000000000750	-0.000000000602	-0.000000001352	-0.000000000567	-0.000000000455	-0.000000001022
1957.142857142857	0.000000005743	0.000039673207	0.000000491725	0.000019508275	0.000019507850	0.000039639014	0.000000000000	0.000000000000	-0.000000000428	-0.000000000344	-0.000000000772	-0.000000000326	-0.000000000262	-0.000000000588
1959.183673469388	0.000000002950	0.000039675966	0.000000491691	0.000019508309	0.000019508067	0.000039656500	0.000000000000	0.000000000000	-0.000000000245	-0.000000000197	-0.000000000442	-0.000000000185	-0.000000000149	-0.000000000334
1961.224489795918	0.000000001515	0.000039677383	0.000000491674	0.000019508326	0.000019508190	0.000039666407	0.000000000000	0.000000000000	-0.000000000138	-0.000000000112	-0.000000000250	-0.000000000104	-0.000000000084	-0.000000000188
1963.265306122449	0.000000000778	0.000039678111	0.000000491665	0.000019508335	0.000019508259	0.000039671971	0.000000000000	0.000000000000	-0.000000000078	-0.000000000063	-0.000000000140	-0.000000000058	-0.000000000047	-0.000000000105
1965.306122448980	0.000000000400	0.000039678485	0.000000491660	0.000019508340	0.000019508297	0.000039675074	0.000000000000	0.000000000000	-0.000000000043	-0.000000000035	-0.000000000078	-0.000000000032	-0.000000000026	-0.000000000058
1967.346938775510	0.000000000205	0.000039678677	0.000000491658	0.000019508342	0.000019508319	0.000039676793	0.000000000000	0.000000000000	-0.000000000024	-0.000000000019	-0.000000000043	-0.000000000018	-0.000000000014	-0.000000000032
1969.387755102041	0.000000000105	0.000039678776	0.000000491657	0.000019508343	0.000019508330	0.000039677740	0.000000000000	0.000000000000	-0.000000000013	-0.000000000011	-0.000000000024	-0.000000000010	-0.000000000008	-0.000000000018
1971.428571428572	0.000000000054	0.000039678827	0.000000491656	0.000019508344	0.000019508337	0.000039678260	0.000000000000	0.000000000000	-0.000000000007	-0.000000000006	-0.000000000013	-0.000000000005	-0.000000000004	-0.000000000010
1973.469387755102	0.000000000028	0.000039678853	0.000000491656	0.000019508344	0.000019508340	0.000039678543	0.000000000000	0.000000000000	-0.000000000004	-0.000000000003	-0.000000000007	-0.000000000003	-0.000000000002	-0.000000000005
1975.510204081633	0.000000000014	0.000039678866	0.000000491656	0.000019508344	0.000019508342	0.000039678698	0.000000000000	0.000000000000	-0.000000000002	-0.000000000002	-0.000000000004	-0.000000000002	-0.000000000001	-0.000000000003
1977.551020408163	0.000000000007	0.000039678873	0.000000491656	0.000019508344	0.000019508343	0.000039678782	0.000000000000	0.000000000000	-0.000000000001	-0.000000000001	-0.000000000002	-0.000000000001	-0.000000000001	-0.000000000002
1979.591836734694	0.000000000004	0.000039678877	0.000000491656	0.000019508344	0.000019508344	0.000039678827	0.000000000000	0.000000000000	-0.000000000001	-0.000000000001	-0.000000000001	-0.000000000000	-0.000000000000	-0.000000000001
1981.632653061225	0.000000000002	0.000039678878	0.000000491656	0.000019508344	0.000019508344	0.000039678852	0.000000000000	0.000000000000	-0.000000000000	-0.000000000000	-0.000000000001	-0.000000000000	-0.000000000000	-0.000000000000
1983.673469387755	0.000000000001	0.000039678879	0.000000491656	0.000019508344	0.000019508344	0.000039678865	0.000000000000	0.000000000000	-0.000000000000	-0.000000000000	-0.000000000000	-0.000000000000	-0.000000000000	-0.000000000000
1985.714285714286	0.000000000001	0.000039678880	0.000000491656	0.000019508344	0.000019508344	0.000039678872	0.000000000000	0.000000000000	-0.000000000000	-0.000000000000	-0.000000000000	-0.000000000000	-0.000000000000	-0.000000000000
1987.755102040816	0.000000000000	0.000039678880	0.000000491656	0.000019508344	0.000019508344	0.000039678876	0.000000000000	0.000000000000	-0.000000000000	-0.000000000000	-0.000000000000	-0.000000000000	-0.000000000000	-0.000000000000
1989.795918367347	0.000000000000	0.000039678880	0.000000491656	0.000019508344	0.000019508344	0.000039678878	0.000000000000	0.000000000000	-0.000000000000	-0.000000000000	-0.000000000000	-0.000000000000	-0.000000000000	-0.000000000000
1991.836734693878	0.000000000000	0.000039678880	0.000000491656	0.000019508344	0.000019508344	0.000039678879	0.000000000000	0.000000000000	-0.000000000000	-0.000000000000	-0.000000000000	-0.000000000000	-0.000000000000	-0.000000000000
1993.877551020408	0.000000000000	0.000039678880	0.000000491656	0.000019508344	0.000019508344	0.000039678880	0.000000000000	0.000000000000	-0.000000000000	-0.000000000000	-0.000000000000	-0.000000000000	-0.000000000000	-0.000000000000
1995.918367346939	0.000000000000	0.000039678880	0.000000491656	0.000019508344	0.000019508344	0.000039678880	0.000000000000	0.000000000000	-0.000000000000	-0.000000000000	-0.000000000000	-0.000000000000	-0.000000000000	-0.000000000000
1997.959183673469	0.000000000000	0.000039678880	0.000000491656	0.000019508344	0.000019508344	0.000039678880	0.000000000000	0.000000000000	-0.000000000000	-0.000000000000	-0.000000000000	-0.000000000000	-0.000000000000	-0.000000000000
2000.000000000000	0.000000000000	0.000039678880	0.000000491656	0.000019508344	0.000019508344	0.000039678880	0.000000000000	0.000000000000	-0.000000000000	-0.000000000000	-0.000000000000	-0.000000000000	-0.000000000000	-0.000000000000
2002.040816326531	0.000000000000	0.000039678880	0.000000491656	0.000019508344	0.000019508344	0.000039678880	0.000000000000	0.000000000000	-0.000000000000	-0.000000000000	-0.000000000000	-0.000000000000	-0.000000000000	-0.000000000000
2004.081632653061	0.000000000000	0.000039678880	0.000000491656	0.000019508344	0.000019508344	0.000039678880	0.000000000000	0.000000000000	-0.000000000000	-0.000000000000	-0.000000000000	-0.000000000000	-0.000000000000	-0.000000000000
2006.122448979592	0.000000000000	0.000039678880	0.000000491656	0.000019508344	0.000019508344	0.000039678880	0.000000000000	0.000000000000	-0.000000000000	-0.000000000000	-0.000000000000	-0.000000000000	-0.000000000000	-0.000000000000
2008.163265306122	0.000000000000	0.000039678880	0.000000491656	0.000019508344	0.000019508344	0.000039678880	0.000000000000	0.000000000000	-0.000000000000	-0.000000000000	-0.000000000000	-0.000000000000	-0.000000000000	-0.000000000000
2010.204081632653	0.000000000000	0.000039678880	0.000000491656	0.000019508344	0.000019508344	0.000039678880	0.000000000000	0.000000000000	-0.000000000000	-0.000000000000	-0.000000000000	-0.000000000000	-0.000000000000	-0.000000000000
2012.244897959184	0.000000000000	0.000039678880	0.000000491656	0.000019508344	0.000019508344	0.000039678880	0.000000000000	0.000000000000	-0.000000000000	-0.000000000000	-0.000000000000	-0.000000000000	-0.000000000000	-0.000000000000
2014.285714285714	0.000000000000	0.000039678880	0.000000491656	0.000019508344	0.000019508344	0.000039678880	0.000000000000	0.000000000000	-0.000000000000	-0.000000000000	-0.000000000000	-0.000000000000	-0.000000000000	-0.000000000000
2016.326530612245	0.000000000000	0.000039678880	0.000000491656	0.000019508344	0.000019508344	0.000039678880	0.000000000000	0.000000000000	-0.000000000000	-0.000000000000	-0.000000000000	-0.000000000000	-0.000000000000	-0.000000000000
2018.367346938776	0.000000000000	0.000039678880	0.000000491656	0.000019508344	0.000019508344	0.000039678880	0.000000000000	0.000000000000	-0.000000000000	-0.000000000000	-0.000000000000	-0.000000000000	-0.000000000000	-0.000000000000
2020.408163265306	0.000000000000	0.000039678880	0.000000491656	0.000019508344	0.000019508344	0.000039678880	0.000000000000	0.000000000000	-0.000000000000	-0.000000000000	-0.000000000000	-0.000000000000	-0.000000000000	-0.000000000000
2022.448979591837	0.000000000000	0.000039678880	0.000000491656	0.000019508344	0.000019508344	0.000039678880	0.000000000000	0.000000000000	-0.000000000000	-0.000000000000	-0.000000000000	-0.000000000000	-0.000000000000	-0.000000000000
2024.489795918367	0.000000000000	0.000039678880	0.000000491656	0.000019508344	0.000019508344	0.000039678880	0.000000000000	0.000000000000	-0.000000000000	-0.000000000000	-0.000000000000	-0.000000000000	-0.000000000000	-0.000000000000
2026.530612244898	0.000000000000	0.000039678880	0.000000491656	0.000019508344	0.000019508344	0.000039678880	0.000000000000	0.000000000000	-0.000000000000	-0.000000000000	-0.000000000000	-0.000000000000	-0.000000000000	-0.000000000000
2028.571428571429	0.000000000000	0.000039678880	0.000000491656	0.000019508344	0.000019508344	0.000039678880	0.000000000000	0.000000000000	-0.000000000000	-0.000000000000	-0.000000000000	-0.000000000000	-0.000000000000	-0.000000000000
2030.612244897959	0.000000000000	0.000039678880	0.000000491656	0.000019508344	0.000019508344	0.000039678880	0.000000000000	0.000000000000	-0.000000000000	-0.000000000000	-0.000000000000	-0.000000000000	-0.000000000000	-0.000000000000
2032.653061224490	0.000000000000	0.000039678880	0.000000491656	0.000019508344	0.000019508344	0.000039678880	0.000000000000	0.000000000000	-0.000000000000	-0.000000000000	-0.000000000000	-0.000000000000	-0.000000000000	-0.000000000000
2034.693877551020	0.000000000000	0.000039678880	0.000000491656	0.000019508344	0.000019508344	0.000039678880	0.000000000000	0.000000000000	-0.000000000000	-0.000000000000	-0.000000000000	-0.000000000000	-0.000000000000	-0.000000000000
2036.734693877551	0.000000000000	0.000039678880	0.000000491656	0.000019508344	0.000019508344	0.000039678880	0.000000000000	0.000000000000	-0.000000000000	-0.000000000000	-0.000000000000	-0.000000000000	-0.000000000000	-0.000000000000
2038.775510204082	0.000000000000	0.000039678880	0.000000491656	0.000019508344	0.000019508344	0.000039678880	0.000000000000	0.000000000000	-0.000000000000	-0.000000000000	-0.000000000000	-0.000000000000	-0.000000000000	-0.000000000000
